# Supplementary material for: metilene3: identifying DMRs across multiple conditions with auto-classification
Source: Nat Commun. 2026 Jul 4;17:5848. doi: 10.1038/s41467-026-74931-y (PMC13333024; doi:10.1038/s41467-026-74931-y)
Supplement: Supplementary file 3 — Supplementary Datasets 1-9 [file 41467_2026_74931_MOESM3_ESM.xlsx]

## Sheet: Supplementary Data 1
Supplementary Data 1: Simulated DMRs.
	C=0.60	C=0.73	C=0.87	C=1.00	Total
Type I	50	50	50	50	200
Type II	50	50	50	50	200
Type III	50	50	50	50	200
Type IV	50	50	50	50	200
Type V	50	50	50	50	200
Total	250	250	250	250	1000

## Sheet: Supplementary table 2
Supplementary table 2: DMTree clusters on simulated samples
ID	Group in simulation	DMTree-cluster
s01	G1	A
s10	G1	A
s11	G1	A
s12	G1	A
s13	G1	A
s14	G1	A
s15	G1	A
s16	G1	A
s17	G1	A
s18	G1	A
s19	G2	B
s02	G2	B
s20	G2	B
s21	G2	B
s22	G2	B
s23	G2	B
s24	G2	B
s25	G2	B
s26	G2	B
s27	G2	B
s28	G3	C
s29	G3	C
s03	G3	C
s30	G3	C
s31	G3	C
s32	G3	C
s33	G3	C
s34	G3	C
s35	G3	C
s36	G3	C
s37	G4	D
s38	G4	D
s39	G4	D
s04	G4	D
s40	G4	D
s41	G5	E
s42	G5	E
s43	G5	E
s44	G5	E
s45	G5	E
s46	G5	E
s47	G5	E
s48	G5	E
s49	G5	E
s05	G5	E
s50	G5	E
s06	G5	E
s07	G5	E
s08	G5	E
s09	G5	E

## Sheet: Supplementary Data 2
Supplementary Data 2: DMRs identified in blood samples.
chr	start	stop	meandiffabs	length	pvalue (Kruskal–Wallis test)	hypomethylated	intermediate	hypermethylated
chr5	3589905	3603307	0.124124	765	0.000535739	A,B,F	D,E	C
chr14	105031193	105052561	0.110926	622	0.000468975	E	A,C,D	B,F
chr16	85270472	85292845	0.12411	566	0.00413487	C	A,B,D,E	F
chr1	3343759	3362041	0.120138	562	0.000336872	E	A,B,C,D	F
chr17	80189467	80202986	0.159384	540	8.77407e-05	A,B	-	C,D,E,F
chr17	1477262	1494776	0.207515	538	0.000437387	A,B	-	C,D,E,F
chr1	21909889	21931235	0.109465	520	0.000579151	E	B,C,D	A,F
chr19	8549146	8564646	0.171496	492	0.00040899	A	B,C,D,E	F
chr9	137663518	137679712	0.114223	483	0.000819335	E	B,C,D	A,F
chr8	143651486	143668714	0.126129	458	0.00113885	C,E	A,B,D	F
chr11	2732831	2752593	0.128518	447	0.000369769	E	A,C,D	B,F
chr20	60379262	60396161	0.106996	441	0.000357715	E	A,B,C,D	F
chr16	88348681	88364040	0.100978	434	0.000363127	E	A,B,C,D	F
chr11	2036673	2051452	0.123935	432	0.000336497	E	B,C,D	A,F
chr22	45901359	45921756	0.142511	423	0.000319232	E	A,B,C,D	F
chr3	52533434	52552911	0.12625	420	0.000240462	E	A,C,D,F	B
chr11	70388362	70406328	0.103131	419	0.000271667	E	A,C,D,F	B
chr9	133388967	133410921	0.110857	419	0.000716352	E	A,B,C,D	F
chr11	1987515	1999929	0.12209	411	0.000774728	A,E	B,C,D	F
chr19	845802	856986	0.409407	410	0.00259172	A	B	C,D,E,F
chr1	3471159	3486652	0.139132	406	0.000377663	C,E	A,B,D	F
chr3	147104945	147114196	0.118508	405	0.000427989	A,B,F	D	C,E
chr9	136380438	136398008	0.132919	405	0.000460627	E	A,C,D	B,F
chr16	33961005	33966500	0.152094	405	0.00193699	A,B,D	-	C,E,F
chr9	132955354	132973924	0.112909	404	0.00141701	C	A,B,D,E	F
chr19	691743	703781	0.208807	403	0.000152788	A,B	-	C,D,E,F
chr20	60326437	60345061	0.114544	399	0.000494554	E	A,B,C,D	F
chr5	76931238	76940477	0.107009	387	0.000573513	B	A,C,D,F	E
chr10	5688510	5707493	0.119487	384	0.00086778	C	A,D,E	B,F
chr21	44864112	44873624	0.101757	380	0.00072411	C	A,B,D,E	F
chr22	49098995	49113840	0.119798	378	0.000386356	E	B,C,D	A,F
chr22	38824611	38843487	0.121584	378	0.0004693	E	A,B,C,D	F
chr20	61993550	62006837	0.114484	378	0.000706842	E	A,C,D	B,F
chr12	250505	271451	0.130267	374	0.000415848	E	B,C,D	A,F
chr22	45321318	45334405	0.105072	373	0.000304738	E	A,C,D,F	B
chr8	143842541	143858076	0.112785	372	0.000879468	C	A,B,D,E	F
chr9	137699784	137712164	0.100273	366	0.000375131	E	A,B,C,D	F
chr9	137726644	137738402	0.109107	365	0.000372969	E	A,B,C,D	F
chr11	69941763	69956261	0.117569	359	0.000452439	E	B,C,D	A,F
chr1	21881461	21900112	0.110984	358	0.000124618	E	B,C,D,F	A
chr5	1400749	1412541	0.103968	355	0.00125183	E	A,B,C,D	F
chr22	37518923	37537897	0.205235	352	0.000948695	D	-	A,B,C,E,F
chr22	48819422	48834379	0.107377	349	0.000380486	E	A,B,C,D	F
chr9	137625152	137639669	0.117604	349	0.000599783	E	A,B,C,D	F
chr17	79097654	79109628	0.115045	347	0.000609788	E	A,C,D,F	B
chr8	142597049	142613063	0.111289	344	0.000731044	C	A,B,D,E	F
chr14	105055272	105069779	0.147957	341	0.000386785	E	C,D	A,B,F
chr7	27203950	27210607	0.117917	341	0.00130738	A	B,C,D,F	E
chr8	142844093	142860454	0.110491	338	0.000823083	E	A,C,D,F	B
chr16	88477964	88488604	0.107322	337	0.000296471	E	A,C,D,F	B
chr1	205487388	205505666	0.111271	337	0.000900932	C	A,B,D,E	F
chr4	1395763	1399939	0.12933	334	0.000360371	A,B,D,F	E	C
chr17	76961813	76972980	0.109819	331	0.00729444	C	A,B,D,E	F
chr17	828908	840861	0.103613	329	0.000193478	E	A,B,C,D	F
chr9	139026344	139039830	0.102899	327	0.00308528	E	A,C,D	B,F
chr1	2614887	2629250	0.119935	325	0.000628001	C,E	A,D	B,F
chr15	101973254	101991153	0.105132	324	0.00177144	E	C,D	A,B,F
chr2	241227160	241241988	0.132751	323	0.000298435	E	A,C,D	B,F
chr14	104564672	104574752	0.125851	323	0.000453632	E	A,C,D	B,F
chr20	62093722	62102480	0.104595	322	0.000561047	E	A,B,C,D	F
chr9	137687693	137699461	0.113238	321	0.000369769	E	A,C,D,F	B
chr12	3410108	3424330	0.108774	318	0.000333866	E	A,C,D,F	B
chr7	283660	292363	0.107285	315	0.00035893	E	A,C,D,F	B
chr4	3750257	3764217	0.122583	314	0.000231979	E	B,C,D	A,F
chr17	77367651	77380578	0.135715	314	0.000250751	E	A,B,C,D	F
chr4	134069009	134073940	0.110014	308	0.000795246	A,B,F	D,E	C
chr22	43690187	43703750	0.136488	306	0.000385187	B,E	A,C,D	F
chr7	157527365	157539230	0.100284	306	0.00077039	E	A,B,C,D	F
chr4	111549880	111555504	0.103845	306	0.000795683	A	B,D,E,F	C
chr11	70002295	70015099	0.130106	305	0.000379862	E	A,B,C,D	F
chr19	14517169	14528202	0.125676	302	0.00208354	E	B,C,D	A,F
chr10	1228753	1239513	0.10222	302	0.00341818	C	A,B,D,E	F
chr5	179817084	179829734	0.105138	301	0.000474268	E	B,C,D,F	A
chr20	60104693	60119148	0.132561	301	0.00077411	E	A,B,C,D	F
chr22	49433438	49447013	0.113869	301	0.000800778	E	A,B,C,D	F
chr11	69562115	69579693	0.139789	299	0.000343259	E	A,B,C,D	F
chr22	45386896	45398118	0.103171	298	0.0001897	E	B,C,D,F	A
chr9	139073824	139083283	0.115284	297	0.00432907	E	A,B,C,D	F
chr1	3240599	3252589	0.140289	296	0.000407053	E	A,C,D	B,F
chr10	43580129	43597342	0.104387	295	0.000319098	E	B,C,D,F	A
chr20	58153115	58168211	0.104394	293	0.00028902	E	B,C,D,F	A
chr1	11624209	11642139	0.117626	292	0.000423253	E	A,C,D	B,F
chr20	61647524	61656042	0.108982	292	0.00368195	C	A,B,D,E	F
chr4	7144206	7157124	0.127218	291	0.000249661	E	A,B,C,D	F
chr7	73447649	73462483	0.139718	291	0.000300271	E	B,C,D	A,F
chr17	77250750	77264102	0.13029	287	0.000363379	C,E	A,B,D	F
chr17	72333161	72345751	0.126904	286	0.000416194	C,E	A,B,D	F
chr19	33698112	33709473	0.118639	286	0.000700481	E	A,B,C,D	F
chr7	47383604	47400611	0.118837	283	7.80821e-05	E	A,C,D,F	B
chr11	2026526	2035784	0.106225	282	0.00035988	E	B,C,D,F	A
chr1	22874773	22889286	0.108434	278	0.00241139	E	A,B,C,D	F
chr19	54297734	54310027	0.105225	277	0.000324899	E	B,C,D,F	A
chr22	20168510	20182779	0.100979	276	0.00052333	B,E	A,C,D	F
chr4	2923987	2933762	0.118677	276	0.00121709	A	B,C,D,E	F
chr9	138236288	138247059	0.106797	275	0.000373519	E	A,B,C,D	F
chr19	56539246	56552419	0.111202	275	0.000461586	E	A,B,C,D	F
chr13	112707463	112712048	0.107351	275	0.000472824	A,B,F	D	C,E
chr14	100204707	100218131	0.129237	275	0.00497063	E	A,B,C,D	F
chr7	44309356	44323847	0.111594	274	0.000641667	B,E	A,C,D	F
chr3	194055383	194068313	0.12251	273	0.000436902	E	A,B,C,D	F
chr20	46296911	46308462	0.103996	273	0.00070655	E	A,C,D,F	B
chr11	70509498	70524002	0.126816	272	0.000518716	E	A,B,C,D	F
chr21	46801776	46810660	0.101775	271	0.000230139	E	B,C,D,F	A
chr19	36008813	36023409	0.112253	271	0.000670069	E	B,C,D	A,F
chr20	61009804	61021100	0.132971	270	0.000328748	E	A,B,C,D	F
chr1	3013396	3024751	0.147618	270	0.000372451	E	C,D	A,B,F
chr20	46380784	46394016	0.113506	269	0.00077774	E	C,D	A,B,F
chr22	18896546	18909050	0.101137	268	0.000402401	E	A,C,D,F	B
chr19	6510786	6521607	0.108176	268	0.0013256	C	A,B,D,E	F
chr19	3188292	3194244	0.265267	267	5.92338e-05	A	B	C,D,E,F
chr20	60986067	60994817	0.115574	265	0.000356781	E	A,C,D,F	B
chr1	17035127	17049020	0.133543	264	0.000521985	E	A,B,C,D	F
chr1	228556025	228565990	0.110953	263	0.00201065	C	A,B,D,E	F
chr14	105527355	105537412	0.182822	261	0.00942152	C,E	B,D	A,F
chr19	6234828	6243679	0.115333	260	0.00030362	A	B,D,E,F	C
chr22	45358028	45371142	0.140739	260	0.000410651	E	C,D	A,B,F
chr21	44740105	44751969	0.113716	259	0.000248	E	B,C,D	A,F
chr2	95968217	95979988	0.10837	259	0.000351609	E	A,C,D,F	B
chr8	142369777	142381226	0.11712	259	0.00164944	E	A,C,D	B,F
chr11	69674108	69685614	0.116338	258	0.000282825	E	A,C,D	B,F
chr10	611692	623521	0.100623	258	0.000583198	E	A,B,C,D	F
chr17	71345696	71357915	0.120246	257	0.000295851	E	A,B,C,D	F
chr20	61149756	61157375	0.111208	257	0.000555106	E	B,C,D,F	A
chr10	126061631	126076708	0.130022	256	0.000353974	E	B,C,D	A,F
chr7	72814228	72826674	0.112528	253	0.000572705	E	A,B,C,D	F
chr9	136499481	136510259	0.109941	253	0.00137571	E	B,C,D	A,F
chr1	1951724	1959498	0.104348	253	0.00551979	E	A,B,C,D	F
chr4	8596972	8606485	0.121082	252	0.000395411	E	A,B,C,D	F
chr8	10796906	10810381	0.13392	251	0.000712317	E	A,C,D	B,F
chr11	2000473	2007812	0.105591	249	0.000575816	E	A,C,D,F	B
chr18	74960622	74964252	0.125007	248	0.00372357	A,B	D,E,F	C
chr13	53420736	53422791	0.143032	246	0.000581316	A,B,D,F	-	C,E
chr5	2748514	2751046	0.165866	245	0.000215007	A,B,D,F	-	C,E
chr7	157777673	157787101	0.102047	245	0.00037018	E	A,B,C,D	F
chr8	4848401	4852960	0.115681	245	0.00211302	B,F	A,C,D	E
chr6	10414299	10419493	0.10814	244	0.000925297	A	B,C,D,F	E
chr17	75311408	75319060	0.309389	243	3.85502e-05	A,B	C	D,E,F
chr1	7635895	7648306	0.139901	243	0.000375674	E	C,D	A,B,F
chr2	176945452	176949563	0.130897	242	0.000451962	A,B,D,F	E	C
chr4	3889123	3899920	0.103427	241	0.000261039	E	A,B,C,D	F
chr4	187644839	187648883	0.100266	241	0.000441483	B	A,D,E,F	C
chr10	126228796	126237935	0.144986	240	0.000361023	C	-	A,B,D,E,F
chr17	79284917	79294039	0.129351	238	0.000377537	E	A,C,D	B,F
chr7	153583097	153586831	0.140257	238	0.00108313	A,B,D,F	-	C,E
chr11	64627515	64637495	0.345278	237	9.03679e-05	D,E	C,F	A,B
chr11	1843956	1852733	0.10312	237	0.000643405	C,D	A,B,E	F
chr19	10221893	10227481	0.317175	237	0.00695917	D	E	A,B,C,F
chr4	1805731	1812445	0.103138	236	0.000394599	C	A,B,D,E	F
chr9	139484093	139493630	0.116644	236	0.000562771	E	A,B,C,D	F
chr9	139740015	139741709	0.287894	236	0.00320165	A,B,F	C,E	D
chr7	77160	86064	0.111041	235	0.000375183	E	B,C,D	A,F
chr11	1388232	1396237	0.106547	234	0.000397293	E	A,B,C,D	F
chr1	2987252	2991376	0.126323	234	0.00696743	A,B	C,D,F	E
chr19	51687320	51698408	0.106119	233	0.000398553	C,E	A,D,F	B
chr2	121639911	121652569	0.136482	233	0.000407166	E	A,B,C,D	F
chr7	155812020	155824720	0.118331	231	0.000264693	E	A,B,C,D	F
chr22	46356593	46366400	0.13464	231	0.000816748	C	A,B,D,E	F
chr7	44268257	44277957	0.122711	230	0.000415006	E	B,C,D	A,F
chr1	3612887	3619886	0.104209	228	0.000145602	E	B,C,D,F	A
chr9	134683934	134694952	0.121334	228	0.000370077	E	A,B,C,D	F
chr21	44061631	44071962	0.10044	228	0.000556782	E	A,C,D,F	B
chr12	49726833	49731992	0.108665	228	0.000953627	A	B,C,D	E,F
chr14	48143030	48146066	0.105943	228	0.00104567	A,F	B,C,D	E
chr12	3339386	3352068	0.134119	226	0.000235804	E	C,D	A,B,F
chr10	88726119	88731859	0.16177	225	6.54925e-05	A,B	C,D,F	E
chr12	3397835	3407983	0.125088	224	0.000403016	E	B,C,D	A,F
chr10	5595670	5605867	0.105781	224	0.000770687	C	A,B,D,E	F
chr2	5831926	5834032	0.121867	224	0.00123508	A,B,F	D	C,E
chr14	104742125	104750896	0.128556	223	0.000418813	E	A,B,C,D	F
chr7	70595981	70598812	0.129327	223	0.000658708	A,B,F	C,D	E
chr19	807243	812292	0.106756	223	0.00247823	A	B,C,D,E	F
chr4	7390694	7399699	0.114928	221	0.00247222	C,E	A,B,D	F
chr22	23851763	23862472	0.136478	220	0.000843099	E	A,B,C,D	F
chr17	9027555	9039767	0.122158	218	0.000233508	A,E	B,C,D	F
chr20	61159553	61166709	0.121881	218	0.000368794	E	B,C,D	A,F
chr17	36700434	36711299	0.100509	218	0.000450886	E	B,C,D,F	A
chr19	2079405	2085997	0.318436	218	0.00262689	D,E,F	C	A,B
chr17	77529098	77539360	0.122281	217	0.000200286	E	B,C,D	A,F
chr16	89038569	89045956	0.264842	217	0.000298685	A,B,C	D	E,F
chr2	2665800	2674477	0.110944	216	0.000454009	E	A,B,C,D	F
chr1	7147803	7160017	0.13607	215	0.000277512	E	B,C,D	A,F
chr1	3375723	3382445	0.131823	215	0.000364249	E	B,C,D	A,F
chr19	14269284	14276215	0.104689	215	0.00459746	C	A,B,D,E	F
chr5	177696836	177706633	0.115061	214	0.000332679	E	B,C,D,F	A
chr16	387625	394347	0.269399	214	0.000700675	A	B,D	C,E,F
chr8	10502634	10514179	0.112909	213	0.000410309	E	A,C,D	B,F
chr20	61302925	61309987	0.310892	213	0.00114094	A,B	-	C,D,E,F
chr17	48660891	48671854	0.125881	212	0.000382819	B,E	A,C,D	F
chr17	77733421	77743783	0.122206	212	0.000428345	A,E	B,C,D	F
chr7	73228351	73240721	0.119385	212	0.000541401	E	A,C,D	B,F
chr7	121943952	121947536	0.102272	212	0.000713731	A	B,C,D,F	E
chr7	100931310	100942445	0.105593	212	0.00124212	E	A,B,C,D	F
chr6	170352017	170361903	0.111951	211	0.000512679	E	A,C,D	B,F
chr16	29163160	29169620	0.243829	208	6.6398e-05	A,B	-	C,D,E,F
chr8	10422048	10433449	0.12488	208	0.000291651	E	A,C,D	B,F
chr2	241808162	241816561	0.136459	208	0.000445122	C,E	A,B,D	F
chr9	132446851	132458515	0.130102	208	0.000483649	E	A,B,C,D	F
chr7	158317176	158325119	0.117422	208	0.000496035	E	A,B,C,D	F
chr17	79314681	79317252	0.174355	208	0.000588215	A,B,F	D,E	C
chr22	47982101	47993129	0.110779	207	0.000367147	E	A,C,D	B,F
chr22	48735560	48744138	0.101858	207	0.000620214	E	A,B,C,D	F
chr14	104768547	104776463	0.113725	207	0.00096518	E	A,B,C,D	F
chr20	61599727	61606084	0.170923	206	0.000165596	A,B,C,D	E	F
chr11	70423246	70432556	0.11972	206	0.00036345	B,E	A,C,D	F
chr2	110279937	110292289	0.147836	206	0.000370015	E	A,C,D	B,F
chr21	28337744	28340575	0.112595	206	0.00116103	A,B,F	D,E	C
chr17	74869144	74880096	0.121263	206	0.00190315	E	A,C,D	B,F
chr9	138165465	138173651	0.144374	205	0.000605659	E	A,B,C,D	F
chr9	133427112	133438212	0.10929	205	0.000747	E	A,B,C,D	F
chr2	233341047	233350100	0.125068	204	0.000363248	E	A,B,C,D	F
chr6	34024555	34034991	0.114793	204	0.000402837	E	C,D	A,B,F
chr10	81003927	81015520	0.321159	204	0.000623063	C	D	A,B,E,F
chr7	98431952	98443644	0.107816	204	0.000880048	E	A,B,C,D	F
chr13	113612362	113620865	0.121811	204	0.000915796	E	A,B,C,D	F
chr9	139539491	139546087	0.234327	203	2.38048e-05	A,B,C	D	E,F
chr14	99718142	99728169	0.525119	203	6.20968e-05	E,F	-	A,B,C,D
chr9	21965941	21971614	0.143697	203	0.000319855	A,B,F	C,D	E
chr1	11933883	11942688	0.140441	203	0.000392021	E	B,C,D	A,F
chr16	85176758	85184204	0.119908	203	0.000726828	D,E	A,B,C	F
chr8	143002729	143012310	0.121074	202	0.000418813	E	B,C,D,F	A
chr11	64638822	64645949	0.245121	202	0.00147706	D,E,F	A,C	B
chr17	75448960	75456101	0.614161	201	3.96656e-05	E,F	C,D	A,B
chr13	114870586	114876409	0.249187	201	9.21608e-05	D	E	A,B,C,F
chr1	18096968	18109328	0.119487	201	0.000400773	E	A,C,D	B,F
chr19	2165738	2171985	0.420119	201	0.000442954	C	A,B,D,E	F
chr20	62843462	62853878	0.115617	200	0.000437169	E	B,C,D	A,F
chr1	2742118	2750407	0.140833	198	0.000392021	E	A,C,D	B,F
chr4	30722711	30724797	0.147138	198	0.00171948	A,B,F	D	C,E
chr1	15737855	15748628	0.339537	198	0.0024982	D	-	A,B,C,E,F
chr14	101659631	101668719	0.145044	197	0.000269087	E	A,B,C,D	F
chr11	134237791	134245592	0.109433	197	0.000316153	C	A,B,D,E	F
chr2	121151090	121160488	0.133636	197	0.000510413	C,E	B,D	A,F
chr4	85402143	85405752	0.102503	197	0.00076141	A,F	B,D,E	C
chr6	108486362	108489394	0.103542	197	0.00158592	A	B,D,E,F	C
chr1	1394378	1400950	0.108405	197	0.00276158	C	B,D,E	A,F
chr15	102018272	102028249	0.124941	196	0.000185313	E	A,B,C,D	F
chr11	67488127	67498779	0.115803	196	0.000288119	E	A,B,C,D	F
chr1	10804015	10812891	0.129566	196	0.000303129	E	B,C,D	A,F
chr19	34187767	34198714	0.123143	196	0.000353069	B,E	A,C,D	F
chr9	23821962	23827094	0.11531	196	0.000874121	A,B,F	D	C,E
chr13	58206580	58208736	0.177173	195	0.000420805	A,B,D,F	-	C,E
chr14	101968865	101977214	0.128856	195	0.000429929	E	A,B,C,D	F
chr3	147125712	147128472	0.127699	195	0.000573022	A,B,D,F	-	C,E
chr2	235909202	235919380	0.141612	195	0.000658672	A,E	B,C,D	F
chr22	23438430	23450129	0.10949	194	0.000213132	E	A,B,C,D	F
chr22	45082552	45091748	0.124329	194	0.000238041	C	A,B,D,E	F
chr17	75033835	75044109	0.112305	194	0.000442782	E	B,C,D,F	A
chr2	220495885	220503592	0.100923	193	0.000343631	E	A,C,D,F	B
chr8	21977477	21985545	0.136341	193	0.000348154	E	A,C,D,F	B
chr16	49764243	49775311	0.126525	193	0.000379715	E	B,C,D	A,F
chr14	101932810	101942007	0.120865	192	0.000371469	B,E	A,C,D	F
chr7	8480782	8483973	0.128947	192	0.000570509	A,B	D,F	C,E
chr19	1660707	1667604	0.329911	191	9.83536e-05	C	-	A,B,D,E,F
chr2	239790924	239800386	0.132439	191	0.000256918	E	C,D	A,B,F
chr17	26080181	26088741	0.102238	191	0.000444111	E	A,B,C,D	F
chr12	133234359	133242772	0.396548	190	6.4371e-05	A	B	C,D,E,F
chr13	28366757	28369548	0.122299	190	0.000241087	A,B,D,F	E	C
chr2	1635821	1643969	0.104855	190	0.000303155	E	A,B,C,D	F
chr16	83885316	83897054	0.103349	190	0.000327333	E	A,C,D,F	B
chr22	50593846	50602856	0.127151	190	0.000341877	E	A,B,C,D	F
chr9	37941815	37953278	0.134005	190	0.000368896	C,E	A,B,D	F
chr22	45129505	45135102	0.103034	190	0.00965129	C	A,B,D,E	F
chr7	1062600	1067415	0.336284	189	6.24655e-05	C	-	A,B,D,E,F
chr5	179554448	179561809	0.121268	189	0.000291553	E	B,C,D,F	A
chr15	90347521	90355097	0.100418	189	0.000432213	E	A,B,C,D	F
chr11	114483443	114493074	0.149687	189	0.000521379	E	C,D	A,B,F
chr14	91834693	91843083	0.181501	188	8.11716e-05	D,E	-	A,B,C,F
chr10	123910937	123921788	0.149957	188	0.000295209	E	A,B,C,D	F
chr11	70579836	70587507	0.132653	188	0.000400506	E	A,C,D	B,F
chr7	150950080	150960396	0.136429	188	0.000445245	E	A,C,D,F	B
chr1	152079702	152082836	0.131871	188	0.000593651	A,B,D	-	C,E,F
chr14	99645128	99654439	0.48724	187	3.55101e-05	F	E	A,B,C,D
chr2	176986255	176988735	0.139689	186	0.00023649	A,B,F	D,E	C
chr1	4230051	4239890	0.124242	186	0.000253342	E	A,B,C,D	F
chr11	1109856	1116775	0.124397	186	0.000434557	E	A,C,D	B,F
chr8	143094749	143101875	0.10794	186	0.000448442	E	B,C,D,F	A
chr4	20254469	20256917	0.14333	185	0.000177982	A,B,F	C,D	E
chr9	138610232	138616907	0.108698	185	0.000601857	E	A,C,D	B,F
chr9	136105755	136113059	0.11708	185	0.000660309	E	A,B,C,D	F
chr21	10989713	10991647	0.112042	185	0.00199161	A,B,D,F	E	C
chr4	10107535	10117483	0.205982	184	2.66265e-05	E	D,F	A,B,C
chr10	124896818	124900944	0.100199	184	0.000293813	B	A,D,E,F	C
chr1	63783576	63787289	0.11973	184	0.000402781	A,B	C,D,F	E
chr9	136406135	136413981	0.118561	184	0.000472301	D,E	A,B,C	F
chr7	98245438	98248140	0.101353	184	0.000736785	F	A,B,D	C,E
chr10	134112439	134119062	0.107531	184	0.000773556	E	A,B,C,D	F
chr16	85593010	85600132	0.126143	183	0.000154983	D	A,B,C,E	F
chr8	143679517	143687269	0.132867	183	0.000362844	E	B,C,D	A,F
chr9	135412786	135421061	0.115484	183	0.0012642	E	A,B,C,D	F
chr19	18210995	18218450	0.121143	183	0.00140835	C	A,B,D,E	F
chr5	1101987	1107991	0.207813	183	0.00754236	A,B	D	C,E,F
chr9	137912875	137922517	0.126607	182	0.000347661	E	B,C,D	A,F
chr17	72309186	72317819	0.131503	182	0.000458144	E	A,B,C,D	F
chr12	131939679	131947321	0.111033	182	0.000809926	E	A,C,D,F	B
chr11	2115721	2123089	0.130585	182	0.00207083	C	A,B,D,E	F
chr15	74424261	74426647	0.135244	181	0.00018818	A,B,D,F	E	C
chr22	44236268	44243584	0.110884	181	0.000442107	E	B,C,D	A,F
chr22	39705403	39713757	0.163958	181	0.000719041	B,C,E	A,D	F
chr10	129534131	129536309	0.108176	181	0.000823785	A,B,F	D	C,E
chr11	67201011	67206588	0.518304	181	0.000978695	E	C,D,F	A,B
chr5	140180554	140183084	0.146106	181	0.00127495	A,B,D,F	-	C,E
chr22	42795993	42804152	0.120005	180	0.000190808	D,E	A,B,C	F
chr1	22589582	22598534	0.111072	180	0.000279695	B,E	A,C,D	F
chr17	72119909	72131309	0.118935	180	0.000332716	C,E	B,D,F	A
chr17	77461860	77471803	0.135411	180	0.000355157	C,E	B,D	A,F
chr4	6365606	6374594	0.125068	180	0.000427573	E	A,B,C,D	F
chr14	85996330	85999624	0.137784	180	0.000507581	A,B,F	D,E	C
chr7	154590839	154600825	0.104877	180	0.000621843	E	A,B,C,D	F
chr8	55370175	55372570	0.118339	180	0.001358	A,B,F	C,D	E
chr20	61417237	61425366	0.149446	180	0.00376281	C	A,B,D,E	F
chr7	44575429	44583390	0.10434	179	0.000301512	E	A,C,D,F	B
chr17	75053151	75062469	0.11782	179	0.000375809	E	A,C,D	B,F
chr2	233354429	233363620	0.136749	179	0.000444357	E	A,B,C,D	F
chr11	3124434	3130930	0.103057	178	0.000258457	C	A,B,D,E	F
chr11	117363894	117374819	0.15726	178	0.000370015	E	C,D	A,B,F
chr17	80282503	80288573	0.152602	178	0.000376918	C	D,E	A,B,F
chr19	46920118	46927756	0.10124	178	0.000573196	E	A,B,C,D	F
chr5	140235414	140237928	0.136613	178	0.000689752	A,B,D,F	-	C,E
chr2	121615252	121624579	0.119137	178	0.00074114	E	B,C,D	A,F
chr2	236451891	236460307	0.115931	178	0.000929828	E	A,B,C,D	F
chr19	48323403	48334110	0.102741	178	0.00106108	C,E	A,B,D	F
chr13	114061718	114065993	0.112514	178	0.00689325	A,C	B,D,E	F
chr7	155214214	155221995	0.122441	177	0.000246192	E	B,C,D	A,F
chr22	48916762	48922577	0.120656	177	0.000250751	E	A,B,C,D	F
chr22	49128015	49135475	0.122185	177	0.000614453	E	A,B,C,D	F
chr5	2739104	2741237	0.125036	177	0.00074302	A,B	D,E,F	C
chr20	61625302	61630874	0.117113	177	0.003876	C	A,B,D,E	F
chr6	164339534	164349853	0.114004	176	0.000180819	E	A,C,D,F	B
chr22	50904765	50912561	0.163314	176	0.000248264	C,F	D,E	A,B
chr1	204984385	204994994	0.12411	176	0.000297646	A,E	B,C,D	F
chr2	121541544	121551701	0.140892	176	0.000377117	E	B,C,D	A,F
chr7	128473849	128481820	0.120005	176	0.000536451	E	A,C,D,F	B
chr9	127105234	127110691	0.130258	176	0.000905645	A	B,C,D,E	F
chr9	137232416	137239289	0.275311	175	8.26108e-05	A,B	-	C,D,E,F
chr1	204223103	204233073	0.153841	175	0.000280133	C,E	A,B,D	F
chr17	48749244	48758298	0.106681	175	0.000319908	E	A,C,D,F	B
chr7	377941	383508	0.157651	175	0.000433714	C	A,B,D,E	F
chr14	94832855	94844090	0.119865	175	0.000458436	E	A,C,D	B,F
chr2	241708232	241716697	0.131727	175	0.000474333	E	B,C,D	A,F
chr12	111624505	111635537	0.100796	175	0.00621908	E	C,D	A,B,F
chr2	121995889	122004508	0.121777	174	0.000239791	E	B,C,D	A,F
chr1	17970344	17977428	0.124459	174	0.000241964	E	A,C,D,F	B
chr19	2043553	2049729	0.138237	174	0.000272297	C	E	A,B,D,F
chr22	49410786	49418084	0.117299	174	0.000273363	E	A,B,C,D	F
chr5	140221038	140223265	0.134935	174	0.000423312	A,B,D,F	-	C,E
chr2	241261657	241267585	0.119163	174	0.000486983	A,E	B,C,D	F
chr17	43919906	43928867	0.127126	174	0.00053358	E	A,B,C,D	F
chr22	48690058	48699147	0.106694	174	0.000643796	E	A,B,C,D	F
chr19	3337128	3343932	0.131337	173	2.70544e-05	A,C	B,D,E	F
chr19	949463	955471	0.251912	173	0.000155336	C	-	A,B,D,E,F
chr2	176968052	176971972	0.108112	173	0.000379799	A,B	D,E,F	C
chr10	50818739	50820735	0.156674	173	0.000429893	A,B,D,F	-	C,E
chr8	10819854	10827816	0.106607	173	0.000460091	E	A,C,D	B,F
chr22	28092009	28102382	0.111845	173	0.000609182	E	A,C,D,F	B
chr10	135159973	135167533	0.130965	173	0.00141987	C	A,B,D,E	F
chr1	7695718	7702915	0.125529	172	0.000282211	E	B,C,D	A,F
chr15	82375479	82387457	0.146914	172	0.000282234	D,E	A,B,C	F
chr20	59705650	59715886	0.106456	172	0.000312894	E	B,C,D	A,F
chr11	117375339	117384329	0.142034	172	0.000529668	E	A,B,C,D	F
chr4	8584332	8593666	0.13124	172	0.000563705	E	A,C,D	B,F
chr20	61878710	61884482	0.115857	172	0.00968159	C	A,B,D,E	F
chr4	3828816	3835943	0.128583	171	0.000203913	E	B,C,D	A,F
chr11	17766779	17777653	0.129811	171	0.000352246	E	C,D	A,B,F
chr16	62068128	62071293	0.133593	171	0.000528365	A,B,F	D	C,E
chr14	104779896	104786928	0.134703	171	0.000617855	C,E	A,D	B,F
chr10	130531755	130542438	0.101114	171	0.000688764	E	A,B,C,D	F
chr20	56047933	56057658	0.260576	170	4.73823e-05	A,B,C	-	D,E,F
chr17	1960966	1962507	0.269466	170	0.000115102	A,B,C,F	D	E
chr17	61565385	61574189	0.130052	170	0.000340244	E	A,B,C,D	F
chr14	101244335	101251826	0.1339	170	0.000587224	E	A,B,C,D	F
chr22	43642653	43651170	0.122205	170	0.000927713	C	A,E	B,D,F
chr1	11416661	11424916	0.142486	170	0.00299565	B,C,E	A,D	F
chr2	121969521	121977299	0.107275	169	0.00021677	E	A,C,D,F	B
chr10	120353703	120355810	0.144329	169	0.000272532	A,B,D,F	-	C,E
chr9	137539048	137545680	0.103557	169	0.000338356	E	A,C,D,F	B
chr20	58316457	58323948	0.103352	169	0.000395048	C	A,D,E,F	B
chr8	142537001	142544798	0.101226	169	0.000418743	E	A,C,D,F	B
chr9	137645770	137651389	0.10353	169	0.000849029	C	A,B,D,E	F
chr18	76734107	76737710	0.102434	169	0.000857046	A,B,D	E,F	C
chr8	99958919	99963317	0.144573	168	0.000213807	A,B,F	C,D	E
chr20	46826309	46835827	0.141516	168	0.000287493	E	C,D	A,B,F
chr2	3701919	3708923	0.182425	168	0.000426921	C	A,B,D,E	F
chr20	60078937	60087259	0.10827	168	0.000569658	E	B,C,D	A,F
chr8	142944743	142954147	0.118984	168	0.000846466	E	B,C,D	A,F
chr2	154727554	154730607	0.138572	168	0.00213926	A,B,F	D	C,E
chr4	1400381	1402435	0.136787	167	0.000181153	A,B,D,F	E	C
chr2	237076306	237077961	0.117868	167	0.000210424	A,B,D,F	-	C,E
chr20	56295007	56304159	0.130665	167	0.000221149	E	A,B,C,D	F
chr4	1273096	1279125	0.108614	167	0.000222004	E	A,B,C,D	F
chr19	34037307	34046862	0.12199	167	0.000284939	E	A,C,D,F	B
chr5	140305111	140307641	0.113183	167	0.000497342	A,B,D,F	E	C
chr12	130487686	130496007	0.10426	167	0.000539686	E	A,B,C,D	F
chr2	241332334	241340015	0.118236	167	0.000911006	E	B,C,D	A,F
chr12	332671	340574	0.135032	166	0.000245197	E	B,C,D	A,F
chr9	117022030	117031330	0.122553	166	0.000588377	A,C	B,D,E	F
chr22	45922706	45930334	0.113148	166	0.000657038	E	A,B,C,D	F
chr18	28620531	28623265	0.147627	166	0.000722934	A,B,F	C,D	E
chr7	4273605	4280162	0.105265	166	0.00107247	E	A,B,C,D	F
chr1	1006464	1011000	0.132614	166	0.00132976	C,E	A,B,D	F
chr20	54578942	54581006	0.199573	165	0.000271288	A,B,D,F	-	C,E
chr2	71729903	71740584	0.152034	165	0.000439906	E	C,D	A,B,F
chr7	100384587	100391901	0.105549	165	0.00255632	E	A,B,C,D	F
chr21	45632417	45639509	0.155905	165	0.00395628	C	A,B,D,E	F
chr12	122222279	122230587	0.27934	164	8.65766e-05	D,E	C,F	A,B
chr9	136081075	136086917	0.136037	164	0.000184329	E	B,C,D	A,F
chr1	3626604	3633381	0.125683	164	0.000270419	E	B,C,D	A,F
chr5	178681604	178687737	0.101473	164	0.000468585	E	A,C,D,F	B
chr21	33365225	33375476	0.142561	164	0.000509256	E	C,D	A,B,F
chr1	5899607	5907119	0.122709	164	0.000541071	C,E	A,D	B,F
chr14	94215607	94225486	0.140961	164	0.000569501	E	A,C,D	B,F
chr10	133011170	133019376	0.102608	164	0.000891482	E	A,B,C,D	F
chr1	2137404	2142609	0.124114	164	0.00227766	C	A,B,D,E	F
chr17	74135864	74140482	0.152399	164	0.00607731	A,B	C,D,F	E
chr20	23969775	23977329	0.112776	163	0.000405598	E	A,B,C,D	F
chr13	112333647	112340106	0.122624	163	0.000418522	E	A,B,C,D	F
chr4	7369499	7377121	0.127066	163	0.000419383	E	A,B,C,D	F
chr20	56411041	56418557	0.142433	163	0.000441544	E	A,C,D	B,F
chr7	4202720	4210822	0.141953	163	0.000533373	E	A,B,C,D	F
chr1	22273840	22284700	0.120771	163	0.000688043	E	B,C,D	A,F
chr16	86819305	86828876	0.116164	163	0.00153488	E	A,B,C,D	F
chr4	2265908	2273018	0.124248	163	0.0027848	C	A,B,D,E	F
chr1	4681341	4690149	0.143467	162	0.000333597	E	A,B,C,D	F
chr8	57358127	57359939	0.13377	162	0.000416506	A,B,F	D	C,E
chr20	60441032	60448212	0.125618	162	0.000452012	E	A,C,D	B,F
chr12	125001907	125006175	0.501699	161	4.83472e-05	A,B	C,D	E,F
chr7	134234179	134245640	0.144761	161	0.000241323	C,E	A,B,D	F
chr22	51149883	51158171	0.148632	161	0.000428642	E	B,C,D	A,F
chr22	37887933	37894707	0.115244	161	0.000573735	C	A,B,D,E	F
chr12	50275392	50284717	0.125792	161	0.000615268	E	A,C,D	B,F
chr11	133838104	133846851	0.10749	161	0.00237616	E	B,C,D	A,F
chr14	99664777	99673298	0.457201	160	8.12864e-05	F	E	A,B,C,D
chr9	128788996	128798846	0.126662	160	0.000251418	E	B,C,D	A,F
chr11	69980667	69987033	0.115338	160	0.000360511	E	A,C,D,F	B
chr1	179774305	179782985	0.106019	160	0.000361384	E	B,C,D,F	A
chr4	6312748	6322015	0.124126	160	0.000401441	E	A,B,C,D	F
chr17	71978879	71987583	0.114191	160	0.000455737	C,E	B,D	A,F
chr19	31000709	31011236	0.152091	160	0.000499786	E	A,B,C,D	F
chr7	157543551	157548940	0.10742	160	0.00142573	E	A,B,C,D	F
chr1	92943590	92947333	0.131492	160	0.00416946	A	B,C,D,E	F
chr1	13829786	13839086	0.145574	160	0.00845589	C,E	A,B,D	F
chr17	77277051	77284838	0.117359	159	0.000196157	E	A,C,D	B,F
chr7	167778	172661	0.103369	159	0.000311112	E	B,C,D,F	A
chr2	220351964	220359804	0.129489	159	0.00033028	E	C,D	A,B,F
chr22	47691072	47698159	0.106726	159	0.000384097	E	A,B,C,D	F
chr20	18006797	18014348	0.101263	159	0.000391825	E	A,B,C,D	F
chr1	3212108	3217617	0.11203	159	0.000437023	C,E	A,B,D	F
chr4	7329672	7336840	0.133832	159	0.000444135	C,E	A,B,D	F
chr22	39629515	39635474	0.252949	158	1.88233e-05	A,B,C,D,F	-	E
chr17	77326901	77336152	0.108332	158	8.35921e-05	C,E	A,B,D	F
chr17	75550270	75557690	0.100422	158	0.000265506	C	A,B,D,E	F
chr10	134332842	134339342	0.130652	158	0.000336104	E	C,D	A,B,F
chr9	137968527	137976212	0.122252	158	0.000347728	E	A,C,D	B,F
chr5	16665047	16673068	0.106061	158	0.000370077	E	A,C,D,F	B
chr5	178693257	178701055	0.154509	158	0.000383628	E	C,D	A,B,F
chr12	20521020	20523518	0.108588	158	0.000710259	A,B,F	D,E	C
chr12	130645891	130647956	0.102008	158	0.000741977	A	B,D,E,F	C
chr7	73673151	73680262	0.126331	158	0.00132596	C	D,E	A,B,F
chr7	100752153	100760587	0.124507	158	0.00174968	A,E	B,C,D	F
chr10	536706	544638	0.123041	158	0.00249312	E	A,B,C,D	F
chr9	135853772	135861585	0.234518	157	6.22342e-05	A,B	C	D,E,F
chr19	50190713	50194225	0.186228	157	7.04999e-05	A,B,D	C,F	E
chr2	235931688	235939197	0.144154	157	0.000267716	E	A,B,C,D	F
chr3	194675692	194683866	0.132786	157	0.000270374	E	A,C,D	B,F
chr20	20767536	20778113	0.142265	157	0.000309789	E	C,D	A,B,F
chr8	6659266	6667527	0.137097	157	0.00036007	E	B,C,D,F	A
chr20	61895094	61902457	0.129706	157	0.000397017	E	A,B,C,D	F
chr15	65622553	65629431	0.139144	157	0.000504792	C	B,D,E	A,F
chr19	34214957	34223667	0.130089	157	0.000538473	E	A,B,C,D	F
chr22	48807140	48815188	0.106123	157	0.000633625	E	A,B,C,D	F
chr10	117727130	117738792	0.111565	157	0.000701138	E	A,B,C,D	F
chr22	47791000	47797236	0.11364	157	0.000711336	E	A,B,C,D	F
chr14	21090769	21095003	0.121212	156	0.000125526	A	B,C,D,F	E
chr4	184833203	184841420	0.113452	156	0.000274547	E	C,D,F	A,B
chr9	128161225	128168231	0.101234	156	0.000350058	E	A,B,C,D	F
chr2	121711849	121719293	0.128531	156	0.000367341	E	A,B,C,D	F
chr17	41924928	41934924	0.138435	156	0.000385059	E	C,D	A,B,F
chr1	3311131	3317887	0.12172	156	0.000482833	E	B,C,D	A,F
chr2	240684101	240691050	0.124831	156	0.000539084	E	C,D	A,B,F
chr17	79304389	79309863	0.14187	156	0.000685015	B,E	A,C,D	F
chr21	47556290	47561207	0.140732	156	0.00112121	E	A,B,C,D	F
chr21	45748111	45752055	0.101603	156	0.00167206	A	B,C,D,E	F
chr11	69635060	69643444	0.13438	156	0.00220197	E	A,B,C,D	F
chr19	49838478	49843191	0.130637	156	0.00593052	C	A,B,D,E	F
chr19	2300430	2304057	0.193023	155	7.67103e-05	A,B	C,D	E,F
chr7	155250752	155251982	0.111391	155	0.00017101	A,B,F	D,E	C
chr2	562440	568566	0.130383	155	0.00027418	E	A,B,C,D	F
chr22	49292418	49297546	0.109302	155	0.000567191	E	A,B,C,D	F
chr11	61500310	61507540	0.123751	155	0.000577425	C,E	A,D	B,F
chr1	1177047	1180062	0.127178	155	0.000710396	C	A,B,D,E	F
chr10	134597565	134598911	0.112505	155	0.000739122	A,B,F	D	C,E
chr16	87623480	87630521	0.108058	155	0.000860208	E	A,B,C,D	F
chr8	142155288	142161751	0.115115	155	0.00129255	A	B,D,E,F	C
chr12	6300684	6308665	0.165383	155	0.00789704	C	A,B,D,E	F
chr12	122464940	122470839	0.237096	154	0.00011457	C	-	A,B,D,E,F
chr15	102089745	102097396	0.11334	154	0.000301688	E	B,C,D,F	A
chr3	123010454	123020221	0.134417	154	0.000335039	E	C,D	A,B,F
chr10	134885067	134889344	0.100706	154	0.000360511	E	A,B,C,D	F
chr11	2051757	2058047	0.152224	154	0.000431195	C,E	A,B,D	F
chr5	158522165	158525741	0.144405	153	7.95165e-05	C	A,B,D	E,F
chr20	58399497	58409753	0.148685	153	0.000245197	E	C	A,B,D,F
chr17	10735179	10745250	0.147993	153	0.000248243	E	C,D	A,B,F
chr5	179789	186638	0.101186	153	0.000297257	E	A,C,D,F	B
chr9	135001717	135008380	0.100104	153	0.000319605	E	B,C,D,F	A
chr17	77879370	77886019	0.116908	153	0.000326077	E	A,C,D	B,F
chr17	1917593	1923615	0.109072	153	0.000567034	E	B,C,D,F	A
chr20	59640586	59648810	0.128384	153	0.00118282	C,E	A,B,D	F
chr6	110298894	110301239	0.135953	153	0.00165173	A,B,F	D	C,E
chr16	33936360	33939666	0.136431	153	0.00251067	A,B,D	-	C,E,F
chr20	60449603	60453885	0.126222	152	0.000263557	E	A,C,D	B,F
chr22	43615760	43622460	0.129737	152	0.000383138	E	B,C,D	A,F
chr17	43866819	43875887	0.129501	152	0.000407562	E	C,D	A,B,F
chr1	38183893	38190493	0.122601	152	0.000416021	E	A,C,D	B,F
chr2	96046086	96054189	0.118964	152	0.000418302	E	A,C,D	B,F
chr15	28258133	28265183	0.105043	152	0.000522477	E	A,B,C,D	F
chr16	88138363	88144541	0.11694	152	0.00054644	E	A,C,D,F	B
chr19	38948656	38955327	0.10061	152	0.000658308	E	A,B,C,D	F
chr16	10958803	10970710	0.200742	152	0.000677669	C	-	A,B,D,E,F
chr1	9528109	9537310	0.106762	152	0.000690018	E	B,C,D	A,F
chr19	5126545	5131484	0.371883	152	0.00177428	C	-	A,B,D,E,F
chr21	45663155	45668601	0.439597	152	0.00208067	C	-	A,B,D,E,F
chr16	11340375	11345729	0.15216	151	4.56015e-05	C	D,E	A,B,F
chr20	24779178	24788830	0.164383	151	0.000270638	C,E	D	A,B,F
chr9	140169207	140173205	0.190418	151	0.000280242	C	A,B,D	E,F
chr10	133931492	133937615	0.127368	151	0.000291407	E	C,D	A,B,F
chr17	79242845	79247880	0.262513	151	0.00032139	A	B	C,D,E,F
chr19	829413	833191	0.630569	151	0.000382192	A	B,C	D,E,F
chr9	137595409	137601517	0.138354	151	0.000479354	E	A,B,C,D	F
chr18	55094699	55096550	0.124578	151	0.000517154	A,B,D,F	-	C,E
chr1	5502171	5513489	0.151643	151	0.00052213	C,E	A,B,D	F
chr9	138003852	138010393	0.129558	151	0.000525231	E	C,D	A,B,F
chr17	78863524	78866956	0.336773	150	0.000159825	E	A,B	C,D,F
chr19	18352411	18361262	0.127857	150	0.000246398	E	A,C,D	B,F
chr14	96693865	96701680	0.105875	150	0.000357337	E	A,C,D,F	B
chr6	34086310	34093199	0.117039	150	0.000380803	E	A,B,C,D	F
chr19	38780968	38787626	0.11118	150	0.000394599	E	A,C,D,F	B
chr8	1950487	1952930	0.460699	150	0.000518157	A,B	D	C,E,F
chr10	5628916	5636249	0.14072	150	0.000688327	C,E	A,B,D	F
chr16	6068735	6070860	0.136131	150	0.000768717	A,B,F	D	C,E
chr19	49844209	49852891	0.106093	150	0.00148796	C	A,B,D,E	F
chr4	1715222	1721771	0.175299	149	0.000280946	C	-	A,B,D,E,F
chr17	77303326	77311250	0.128609	149	0.000295538	E	A,B,C,D	F
chr2	237252949	237260849	0.150655	149	0.000386613	E	B,C,D	A,F
chr17	70370451	70378994	0.112791	149	0.000408196	E	A,C,D	B,F
chr8	143582105	143589998	0.123327	149	0.00040957	E	B,C,D	A,F
chr4	41747010	41749535	0.113738	149	0.000510554	A,B,D,F	-	C,E
chr9	139600685	139606113	0.112449	149	0.000579263	E	A,B,C,D	F
chr5	175614371	175620603	0.116812	149	0.000683939	E	B,C,D	A,F
chr14	38678323	38680685	0.139682	149	0.00106913	A,B,D,F	E	C
chr3	13674369	13680351	0.103841	149	0.00422998	E	A,B,C,D	F
chr7	73876667	73883364	0.234896	148	6.10676e-05	C	-	A,B,D,E,F
chr17	73303423	73310884	0.394999	148	0.000109663	A,B	-	C,D,E,F
chr19	5279170	5286244	0.135956	148	0.000195378	E	A,B,C,D	F
chr10	134836956	134841675	0.125056	148	0.000268787	E	C,D,F	A,B
chr11	70602275	70610015	0.13492	148	0.000330786	E	B,C,D	A,F
chr20	61064203	61070468	0.145396	148	0.000356028	E	B,C,D	A,F
chr2	20314163	20323733	0.129978	148	0.000432621	E	A,C,D	B,F
chr10	73725262	73734991	0.141222	148	0.000492408	E	B,C,D	A,F
chr4	1542082	1546343	0.119743	148	0.000496681	C	A,B,D,E	F
chr1	14990057	15000525	0.136765	148	0.000539427	E	C,D	A,B,F
chr17	50235004	50237078	0.132554	148	0.000634623	A,B,D,F	E	C
chr17	4803655	4806063	0.142527	148	0.000643405	A,B,C,D	-	E,F
chr13	112569136	112575083	0.103768	148	0.000812648	E	A,B,C,D	F
chr1	3395733	3400356	0.129136	148	0.00863329	C,E	A,B,D	F
chr20	61609689	61614240	0.172725	147	6.22782e-05	A,B	C,D,F	E
chr1	154829776	154839702	0.226404	147	0.000140017	C	E	A,B,D,F
chr8	99984585	99986589	0.128708	147	0.000286597	A,B,F	C,D	E
chr2	20332618	20340807	0.133004	147	0.000318273	E	A,C,D	B,F
chr4	7531777	7539151	0.116228	147	0.000400072	A,C,E	B,F	D
chr2	240433584	240440153	0.130867	147	0.000406342	C	A,D,E	B,F
chr1	119526037	119528907	0.148565	147	0.00041749	A,B,F	C,D	E
chr14	94238726	94248336	0.14292	147	0.000486403	E	A,C,D	B,F
chr18	34929006	34939494	0.142709	147	0.000544539	E	A,C,D	B,F
chr7	199070	204574	0.118517	147	0.000556489	E	A,C,D,F	B
chr10	73158072	73167869	0.112194	147	0.000588833	E	A,B,C,D	F
chr12	2286865	2295936	0.118359	147	0.000601857	A,E	B,C,D	F
chr8	142727127	142734117	0.119966	147	0.00341378	E	A,B,C,D	F
chr22	46995470	47001791	0.200933	147	0.00384832	A,B	D	C,E,F
chr15	101549816	101557022	0.12149	146	6.00093e-05	E	A,D,F	B,C
chr19	47221974	47226707	0.312198	146	6.03862e-05	C	A,B	D,E,F
chr16	49859420	49868565	0.113839	146	0.00024816	E	D	A,B,C,F
chr16	2286378	2288164	0.244471	146	0.000249132	A,B,D	C,F	E
chr11	69600034	69606790	0.141615	146	0.000266955	E	C,D	A,B,F
chr16	66997123	67005220	0.10842	146	0.000295234	E	B,C,D,F	A
chr1	44078410	44084691	0.112809	146	0.000327788	E	A,B,C,D	F
chr2	239923567	239930151	0.104297	146	0.000362471	E	A,C,D,F	B
chr11	75881072	75888125	0.127194	146	0.000368261	C,E	A,B,D	F
chr4	7476863	7483655	0.126357	146	0.000393439	C,E	D	A,B,F
chr4	7159550	7166793	0.115479	146	0.000432321	E	A,B,C,D	F
chr17	74895311	74902136	0.127822	146	0.00049955	E	A,B,C,D	F
chr4	2076943	2084046	0.12023	146	0.000680872	C	A,B,D,E	F
chr14	105344771	105349878	0.110817	146	0.00158312	C	A,B,D,E	F
chr8	22547127	22548937	0.690642	145	2.02338e-05	A,B	C,D,F	E
chr19	30157047	30164671	0.386286	145	5.00791e-05	D,E,F	-	A,B,C
chr17	75421090	75427221	0.289353	145	6.50287e-05	A,B	C	D,E,F
chr14	101534908	101540602	0.322	145	0.000178452	C	E	A,B,D,F
chr9	137849596	137855725	0.121657	145	0.000186689	E	A,C,D,F	B
chr5	179564338	179570981	0.139878	145	0.000319232	E	A,C,D	B,F
chr10	3243485	3251052	0.116111	145	0.000411736	E	A,C,D	B,F
chr8	142484361	142490966	0.149924	145	0.000422432	C,E	D	A,B,F
chr22	32564423	32571510	0.102062	145	0.000435934	E	B,C,D,F	A
chr21	47534846	47539978	0.108723	145	0.000530562	C	A,B,D,E	F
chr22	28145671	28154660	0.124395	145	0.000655952	C	A,B,D,E	F
chr19	56987874	56989920	0.147608	145	0.000712454	A,B,F	D	C,E
chr10	43562496	43571540	0.14407	145	0.000988621	E	A,B,C,D	F
chr13	48893215	48895924	0.113791	145	0.00113729	A,B,F	D	C,E
chr9	85677016	85678504	0.134009	145	0.00164716	A,B,F	D	C,E
chr10	1328149	1335038	0.11116	145	0.00458877	A,E	B,C,D	F
chr11	60871466	60880522	0.157648	144	8.30085e-05	F	D,E	A,B,C
chr7	25897045	25901099	0.179994	144	0.000255188	A,B,D,F	C	E
chr17	9853898	9862266	0.101175	144	0.000322646	E	B,C,D,F	A
chr7	158237791	158243133	0.103666	144	0.000346454	E	A,B,C,D	F
chr17	79340897	79346338	0.122742	144	0.000362139	C	A,D,E,F	B
chr2	236948212	236955270	0.108952	144	0.000365405	C	A,B,D,E	F
chr14	101588315	101595083	0.100848	144	0.000495102	E	A,C,D,F	B
chr16	5058427	5065538	0.100317	144	0.000564236	E	A,B,C,D	F
chr2	239762356	239769350	0.139829	144	0.000586722	C	A,B,D,E	F
chr4	5892276	5894639	0.113138	144	0.000753735	A,B,F	D	C,E
chr22	37213632	37222788	0.107938	144	0.00532349	E	A,C,D	B,F
chr2	95679342	95686778	0.133763	144	0.00551731	C,E	A,B,D	F
chr17	72746234	72754744	0.421911	143	0.000167352	D	A,B,E	C,F
chr1	59041809	59043054	0.118769	143	0.000241593	A	B,D	C,E,F
chr4	6451287	6458922	0.123555	143	0.000277744	E	B,C,D	A,F
chr11	65562692	65569880	0.146595	143	0.000286277	E	C,D	A,B,F
chr20	46426391	46434079	0.124406	143	0.000327834	E	A,C,D	B,F
chr4	9100530	9108582	0.112148	143	0.000368015	E	A,B,C,D	F
chr22	47595869	47601127	0.101215	143	0.000376614	E	B,C,D,F	A
chr2	240147291	240153359	0.252183	143	0.000454639	A,B	-	C,D,E,F
chr1	9520321	9527774	0.111024	143	0.000489919	E	A,B,C,D	F
chr20	55190889	55198652	0.109129	143	0.000534703	E	A,B,C,D	F
chr12	54533042	54541581	0.103083	143	0.000754732	E	C,D,F	A,B
chr14	38723500	38725770	0.117983	142	0.00011628	A,B,F	D,E	C
chr12	127210350	127212579	0.164653	142	0.000245402	A,B,D,F	-	C,E
chr3	48604163	48612209	0.155872	142	0.000370489	E	C,D	A,B,F
chr14	103739390	103740890	0.105556	142	0.00148816	A,B,F	D	C,E
chr9	36985482	36987176	0.376427	141	4.64894e-05	A,B,D,E,F	-	C
chr11	67132674	67139979	0.176663	141	6.21637e-05	A	B,E,F	C,D
chr14	99505419	99513867	0.138322	141	0.000159288	C	A,B,D,E	F
chr1	22580169	22587095	0.116156	141	0.000173683	E	A,B,C,D	F
chr22	37774357	37780300	0.192138	141	0.000199397	C	E	A,B,D,F
chr1	41938934	41948169	0.143025	141	0.000290912	E	C,D	A,B,F
chr5	1878514	1881167	0.122911	141	0.000335188	A,B,F	D,E	C
chr1	15354868	15362682	0.112824	141	0.000338846	E	A,C,D,F	B
chr9	136435971	136441016	0.15394	141	0.000368927	E	A,C,D	B,F
chr11	70923970	70930347	0.123787	141	0.000508411	E	A,B,C,D	F
chr4	3786775	3793407	0.111245	141	0.000533491	E	B,C,D,F	A
chr12	73098676	73108023	0.129202	141	0.000930237	E	A,B,C,D	F
chr17	43898978	43905387	0.135373	141	0.0044901	E	B,C,D	A,F
chr7	73892088	73897451	0.315642	140	5.1468e-05	A,B	C,D	E,F
chr17	62773495	62776065	0.435864	140	6.82947e-05	A,B,C,D	-	E,F
chr1	25246885	25254423	0.640844	140	0.000224734	D	C,E	A,B,F
chr22	39473691	39480092	0.206474	140	0.000295234	D,E	-	A,B,C,F
chr12	3360945	3366962	0.101161	140	0.000327807	E	B,C,D,F	A
chr12	109730400	109739269	0.124815	140	0.000369645	E	B,C,D	A,F
chr5	1889465	1896458	0.102155	140	0.000419977	E	B,C,D	A,F
chr5	180533603	180541291	0.132324	140	0.000425738	E	A,B,C,D	F
chr10	126030298	126037975	0.12323	140	0.000455586	B,E	A,C,D	F
chr8	143055139	143062888	0.148832	140	0.000463817	C,E	D	A,B,F
chr9	116931339	116938724	0.148507	140	0.000522346	C,E	D	A,B,F
chr5	140723331	140725891	0.116152	140	0.00061748	A,B,D,F	-	C,E
chr16	86247424	86254111	0.109433	140	0.000876574	E	B,C,D	A,F
chr13	112189021	112194728	0.131499	140	0.00123249	E	A,B,C,D	F
chr2	133014066	133015609	0.152887	140	0.00267987	A,B,F	D	C,E
chr2	240736098	240742262	0.113991	140	0.00369399	A,E	B,C,D	F
chr4	7233781	7239869	0.121683	139	0.000238674	E	A,C,D	B,F
chr6	164379095	164386699	0.13338	139	0.000308661	E	B,C,D	A,F
chr3	73673231	73674182	0.247865	139	0.000398177	A,B,F	D	C,E
chr18	55019302	55021741	0.111323	139	0.000511743	B,F	A,C,D	E
chr17	75427541	75432554	0.536278	139	0.00133664	F	E	A,B,C,D
chr9	101162183	101171869	0.101605	138	0.000153192	E	A,B,D	C,F
chr1	4845089	4855756	0.136402	138	0.000246653	E	C,D	A,B,F
chr16	85303491	85309124	0.134429	138	0.000273683	E	C,D	A,B,F
chr9	972570	975626	0.100336	138	0.000335562	B	A,C,D,F	E
chr10	123994662	124002823	0.121014	138	0.000403632	E	B,C,D	A,F
chr1	22912910	22919651	0.111481	138	0.000447225	C,E	A,B,D	F
chr19	30654279	30664025	0.118987	138	0.000463573	C,E	A,B,D	F
chr19	2968827	2975387	0.123594	138	0.000487266	C	A,D,E	B,F
chr15	96875675	96877793	0.106669	138	0.000614928	A,B,F	D	C,E
chr16	84933663	84940448	0.10081	138	0.000644827	E	A,C,D,F	B
chr14	103551101	103557376	0.119658	138	0.000928553	E	A,B,C,D	F
chr9	17905334	17907640	0.125207	138	0.00357461	A,B	D,F	C,E
chr19	654910	658494	0.134724	137	0.000304382	D	C,E	A,B,F
chr1	11943550	11949874	0.103467	137	0.000318983	E	A,C,D,F	B
chr11	2889304	2891313	0.135264	137	0.000343765	A,B,D,F	-	C,E
chr4	172733488	172735295	0.144124	137	0.000400495	A,B,F	C,D	E
chr14	105017811	105022867	0.135734	137	0.000401954	E	B,C,D	A,F
chr19	10138958	10145051	0.102554	137	0.00043965	E	A,B,C,D	F
chr21	46777852	46782789	0.145079	137	0.00044352	C,E	A,B,D	F
chr2	121739172	121745545	0.131318	137	0.000682564	E	A,B,C,D	F
chr8	142738542	142745014	0.112308	137	0.000892192	E	B,C,D,F	A
chr17	79798557	79802072	0.454354	137	0.000942157	A	B	C,D,E,F
chr19	30699215	30706306	0.114585	137	0.00149434	E	A,B,C,D	F
chr16	88929796	88934006	0.100142	137	0.00657006	C	A,B,D,E	F
chr17	33821809	33825940	0.662399	136	2.17659e-05	A,B	C,D,F	E
chr17	4439644	4444785	0.267845	136	3.29493e-05	A,B	-	C,D,E,F
chr5	1477269	1482195	0.568801	136	3.86919e-05	A	B,C	D,E,F
chr10	43709028	43715727	0.109868	136	0.000231481	C	A,B,D,E	F
chr11	119962256	119970640	0.130387	136	0.000276484	E	C,D	A,B,F
chr22	45209412	45215461	0.104752	136	0.000282628	E	A,C,D,F	B
chr1	7539260	7547270	0.141102	136	0.000302033	E	A,B,C,D	F
chr9	94529961	94536473	0.138883	136	0.00031374	E	B,C,D	A,F
chr8	143140373	143147286	0.149185	136	0.000318007	E	C,D	A,B,F
chr4	7208680	7215688	0.157814	136	0.000348746	E	C,D	A,B,F
chr22	48943771	48949743	0.131787	136	0.000497163	E	C,D	A,B,F
chr6	3433892	3440975	0.107441	136	0.000999167	E	A,B,C,D	F
chr14	58331386	58333323	0.136112	136	0.00182835	A,B,F	C,D	E
chr9	135291486	135299768	0.12711	135	0.000281331	E	C,D	A,B,F
chr5	140263086	140264145	0.191944	135	0.000284169	A,B,D,F	-	C,E
chr22	19694928	19701391	0.100356	135	0.000334564	E	B,C,D,F	A
chr19	47911598	47917194	0.104932	135	0.000353758	E	A,B,C,D	F
chr20	37219030	37226088	0.10776	135	0.000375183	E	A,B,C,D	F
chr20	49804577	49811994	0.129101	135	0.000376908	C,E	A,B,D	F
chr2	121521184	121528147	0.113527	135	0.000382734	E	A,C,D	B,F
chr17	6105675	6113604	0.123103	135	0.000395136	E	C,D	A,B,F
chr14	101640822	101647255	0.140638	135	0.000412022	C,E	A,B,D	F
chr16	85331478	85336717	0.103554	135	0.000468157	E	A,C,D,F	B
chr16	5008922	5015809	0.117463	135	0.000495363	E	A,B,C,D	F
chr7	44145910	44151812	0.119945	135	0.000517097	E	A,B,C,D	F
chr5	6522500	6529430	0.121145	135	0.000564548	E	A,B,C,D	F
chr3	6902777	6904991	0.148423	135	0.000763004	A,B,F	D	C,E
chr2	45170124	45173500	0.133748	135	0.00117194	A,B,F	C,D	E
chr22	36770611	36776904	0.42728	134	5.43581e-05	E,F	C,D	A,B
chr5	171607179	171613520	0.323451	134	6.78515e-05	D	E,F	A,B,C
chr1	5811744	5817436	0.124084	134	0.000249529	E	B,C,D	A,F
chr5	33936615	33938309	0.138371	134	0.000250709	A,B,D,F	-	C,E
chr5	1518275	1522878	0.518932	134	0.000281582	D	E	A,B,C,F
chr6	168841224	168842951	0.111903	134	0.000343287	A,B,D,F	E	C
chr1	23136787	23145687	0.168915	134	0.000353069	E	C,D	A,B,F
chr12	3124377	3129939	0.118041	134	0.000358482	A,E	B,C,D	F
chr22	25340000	25348174	0.101737	134	0.000438055	E	A,B,C,D	F
chr18	905287	907399	0.113453	134	0.000516925	A,B,D	E,F	C
chr19	30577134	30584785	0.127168	134	0.000521105	E	A,B,C,D	F
chr1	229567287	229568917	0.114317	134	0.000797678	A,B	D,F	C,E
chr19	39184166	39189935	0.226395	134	0.00725862	D	-	A,B,C,E,F
chr10	134360315	134364092	0.278564	133	7.58927e-05	C	A,B	D,E,F
chr2	129382476	129390218	0.140459	133	0.000122635	E,F	B,C,D	A
chr9	140808868	140815722	0.132903	133	0.000155812	E	A,B,C,D	F
chr11	314872	317768	0.612702	133	0.000170045	D,E,F	-	A,B,C
chr22	49681494	49688031	0.118018	133	0.000180717	C,E	D	A,B,F
chr15	75519534	75526491	0.13723	133	0.000267007	E	C,D	A,B,F
chr6	167809002	167814652	0.154957	133	0.000303214	E	C,D	A,B,F
chr2	241793050	241800980	0.146851	133	0.000340008	E	C,D	A,B,F
chr1	44007410	44014936	0.129569	133	0.000403565	A,E	B,C,D	F
chr2	238483562	238489623	0.130374	133	0.000413109	E	B,C,D	A,F
chr21	44077782	44082200	0.378693	133	0.000433233	C	-	A,B,D,E,F
chr22	25352368	25359288	0.112768	133	0.000463432	C,D	A,B,E	F
chr9	137940407	137947742	0.126213	133	0.000482418	C,E	A,B,D	F
chr7	158799357	158804908	0.10443	133	0.000516524	E	B,C,D,F	A
chr13	110779488	110787099	0.130423	133	0.000629789	E	A,C,D	B,F
chr1	2525920	2530110	0.111411	133	0.000743695	C,E	A,D	B,F
chr22	18278025	18283797	0.378936	133	0.000783863	C	-	A,B,D,E,F
chr2	129029112	129034861	0.28058	133	0.00101462	D	-	A,B,C,E,F
chr2	14772159	14774372	0.115759	133	0.00104955	A,B	D,F	C,E
chr4	188916302	188918677	0.119268	133	0.00196008	A,B,D,F	-	C,E
chr3	128174311	128179999	0.116146	133	0.0026237	C,E	A,B,D	F
chr1	3505162	3509695	0.110169	133	0.00518058	C	A,B,D,E	F
chr7	102081784	102087197	0.461341	132	4.72078e-05	C	-	A,B,D,E,F
chr21	43101885	43107881	0.150802	132	0.000309091	E	A,C,D	B,F
chr20	61185545	61191646	0.108246	132	0.000312415	E	B,C,D	A,F
chr10	124893156	124895150	0.105355	132	0.000356097	B	A,D,E,F	C
chr11	134374422	134383161	0.112363	132	0.000363036	E	C,D	A,B,F
chr5	140186873	140188692	0.129502	132	0.000383138	A,B	D,F	C,E
chr11	69323937	69330166	0.117561	132	0.000390022	E	A,C,D	B,F
chr7	51450012	51455106	0.108511	132	0.000396081	E	A,B,C,D	F
chr17	77025808	77032454	0.122214	132	0.000424194	E	B,C,D,F	A
chr9	14346123	14348008	0.126614	132	0.000436975	A,B	D,E,F	C
chr11	67609704	67618131	0.120547	132	0.000503396	E	B,C,D	A,F
chr11	134534456	134542592	0.121483	132	0.000540847	E	C,D	A,B,F
chr10	593649	600165	0.102211	132	0.000547696	E	B,C,D,F	A
chr2	121552967	121559302	0.112255	132	0.000760279	E	A,B,C,D	F
chr6	78171941	78174088	0.123037	132	0.00078572	A,B,F	C,D	E
chr2	238444704	238449323	0.106212	132	0.000839542	E	B,C,D,F	A
chr1	55068229	55075099	0.102286	132	0.00162632	C	A,B,D,E	F
chr16	83987918	83993248	0.104718	132	0.00211354	E	A,C,D,F	B
chr22	44989164	44994611	0.101299	132	0.00748602	D,E	A,B,C	F
chr18	77266186	77269527	0.535833	131	2.33771e-05	A,B	C,D,F	E
chr19	8564673	8570486	0.509407	131	4.61212e-05	A,B	-	C,D,E,F
chr7	6471855	6477028	0.372544	131	6.38156e-05	A,B	-	C,D,E,F
chr12	4918075	4919657	0.334035	131	0.000174989	A,B,C,D	E	F
chr22	44290350	44298172	0.133403	131	0.000403867	C,E	-	A,B,D,F
chr7	155331632	155337674	0.127527	131	0.000470354	C,E	A,B,D	F
chr20	36148604	36150434	0.150287	131	0.00070513	A,B,D	C	E,F
chr14	27065414	27069339	0.101972	131	0.000895998	F	A,B,D	C,E
chr11	2294102	2299680	0.114385	131	0.00116106	C	A,B,D,E	F
chr9	138156065	138160101	0.118468	131	0.00156079	E	A,B,C,D	F
chr21	44038496	44046251	0.172699	131	0.00657006	C	A,B,D,E	F
chr16	3141464	3146146	0.115041	131	0.00696578	C	A,B,D,E	F
chr11	2132318	2138033	0.127876	130	0.000258573	E	A,C,D,F	B
chr20	61754606	61759422	0.121169	130	0.00028505	E	C,D	A,B,F
chr22	20244412	20251331	0.114468	130	0.000425089	E	B,C,D,F	A
chr3	58612484	58620999	0.109836	130	0.000434811	E	D	A,B,C,F
chr15	68612509	68620596	0.136386	130	0.000451123	E	B,C,D	A,F
chr2	241649841	241655305	0.118576	130	0.000452376	E	A,B,C,D	F
chr18	72079120	72087472	0.133669	130	0.000477856	E	C,D	A,B,F
chr10	131721983	131728483	0.132314	130	0.000566972	A,E	B,C,D	F
chr8	11537627	11539406	0.134145	129	0.000173927	A,B,F	D,E	C
chr14	99790484	99797987	0.110478	129	0.000215983	C	A,B,D,E	F
chr17	64986203	64992653	0.11159	129	0.000340017	E	A,B,C,D	F
chr1	7178437	7185939	0.144112	129	0.000348293	E	C,D	A,B,F
chr4	7242507	7247687	0.131501	129	0.000381926	E	A,B,C,D	F
chr6	168155463	168161229	0.113809	129	0.000385219	E	B,C,D	A,F
chr9	133044533	133051202	0.12833	129	0.000386796	E	A,B,C,D	F
chr19	39442750	39450603	0.110243	129	0.000416021	E	A,B,C,D	F
chr4	3811134	3816494	0.126363	129	0.000421975	E	A,C,D	B,F
chr11	2876319	2881799	0.118898	129	0.000457167	C	A,B,D,E	F
chr10	1445317	1451327	0.137654	129	0.000460819	E	A,B,C,D	F
chr9	138111506	138116428	0.13558	129	0.000489512	C,E	A,D	B,F
chr2	121702885	121710819	0.145235	129	0.00049631	E	C,D	A,B,F
chr20	60253180	60260288	0.125203	129	0.000499163	E	A,C,D	B,F
chr11	64363940	64370346	0.140512	129	0.000543937	E	A,C,D	B,F
chr2	220379536	220385682	0.122326	129	0.000701157	E	B,C,D	A,F
chr11	72337071	72345573	0.130017	129	0.000813073	E	B,C,D	A,F
chr1	2705516	2706882	0.116415	129	0.000852231	A,B,F	D	C,E
chr10	105495491	105504201	0.10537	129	0.00212881	C	A,B,D,E	F
chr16	2206543	2211385	0.184836	129	0.00226667	A	B,C,D,E	F
chr1	200842197	200843427	0.32579	128	4.47291e-05	A,B,C,D,F	-	E
chr21	43190177	43198014	0.178852	128	6.34804e-05	E	C,D,F	A,B
chr15	42431869	42438846	0.164325	128	0.00024755	E	C,D	A,B,F
chr16	85312836	85317784	0.153094	128	0.000256954	E	C,D	A,B,F
chr2	239465361	239470654	0.143792	128	0.000259585	E	B,C,D	A,F
chr11	130285029	130289705	0.104396	128	0.000263403	E	A,C,D,F	B
chr2	98962900	98964632	0.118864	128	0.000314914	B	A,C,D,F	E
chr11	126386435	126393984	0.131214	128	0.000315098	E	B,C,D	A,F
chr16	4950543	4956371	0.116746	128	0.000351717	E	B,C,D,F	A
chr12	45443604	45445435	0.105307	128	0.000398464	B	A,D,E,F	C
chr10	123382692	123390222	0.119426	128	0.000469118	E	A,B,C,D	F
chr11	1256252	1260054	0.107441	128	0.0005242	E	A,B,C,D	F
chr8	144022359	144031024	0.138734	128	0.000613995	C,E	A,B,D	F
chr1	245389537	245396041	0.103706	128	0.000754046	E	A,B,C,D	F
chr16	54965121	54966758	0.134899	128	0.000794249	A,B,F	D,E	C
chr7	44279771	44286820	0.119432	128	0.000829079	C	A,B,D,E	F
chr15	74701558	74707257	0.102566	128	0.00103102	C	A,B,D,E	F
chr6	168175105	168181268	0.10188	128	0.00107878	E	B,C,D,F	A
chr19	41725731	41731595	0.126949	128	0.00109248	B,E	A,C,D	F
chr1	3459178	3462889	0.115015	128	0.00186134	E	A,B,C,D	F
chr7	158707819	158709940	0.351758	128	0.00196662	A	B	C,D,E,F
chr7	1550044	1553730	0.475028	127	1.72459e-05	A,B	C,D	E,F
chr22	45278600	45285151	0.150692	127	0.000222844	E	C,D	A,B,F
chr12	129300608	129307630	0.286961	127	0.000228025	C	A,D	B,E,F
chr11	32450798	32454501	0.160022	127	0.00023961	A,B,D	-	C,E,F
chr8	144513794	144518417	0.173734	127	0.000242106	C	A,B,D,E	F
chr14	76959548	76967174	0.132918	127	0.000255558	C,E	A,B,D	F
chr6	41703872	41711689	0.106601	127	0.000358631	E	A,B,C,D	F
chr5	140249902	140250949	0.163223	127	0.000370232	A,B,D,F	-	C,E
chr11	101452975	101454896	0.190379	127	0.000371469	A,B,D,F	-	C,E
chr17	72881642	72888536	0.118199	127	0.000434557	E	A,C,D	B,F
chr1	245732310	245739590	0.126264	127	0.000547499	E	A,B,C,D	F
chr16	2868702	2875352	0.125758	127	0.000705771	C,E	A,B,D	F
chr22	48700643	48706615	0.11246	127	0.000885115	E	A,B,C,D	F
chr1	16553356	16555215	0.133185	127	0.00119586	A,B,D	-	C,E,F
chr2	23565472	23574148	0.12156	127	0.00194784	E	A,B,C,D	F
chr5	127872564	127873882	0.148088	127	0.00270592	A,B	C,D,F	E
chr15	27111435	27113648	0.140246	127	0.0036194	A,B	D,F	C,E
chr10	88718534	88725298	0.106491	127	0.00430259	C	A,B,D,E	F
chr12	101109783	101112182	0.1143	127	0.00515765	A,B	C,D,F	E
chr6	159463300	159471401	0.111536	126	0.000129945	E	A,C,D,F	B
chr10	88441198	88447722	0.149845	126	0.000167019	E	A,C,D	B,F
chr22	49455543	49463190	0.110674	126	0.000260624	E	A,B,C,D	F
chr9	94675136	94682609	0.100085	126	0.000330491	C	A,B,D,E	F
chr17	46796104	46797765	0.11323	126	0.00034797	A,B	D,E,F	C
chr2	240727940	240734364	0.133571	126	0.00035901	E	B,C,D	A,F
chr1	7011743	7017484	0.105121	126	0.000364057	E	B,C,D	A,F
chr17	36999307	37003608	0.150042	126	0.000396918	C	B,E	A,D,F
chr20	44685918	44687435	0.161562	126	0.000404934	A,B,F	C,D	E
chr16	84921551	84927113	0.112818	126	0.000455586	E	B,C,D,F	A
chr2	1646030	1652001	0.10363	126	0.00054644	E	A,B,C,D	F
chr9	38409642	38418040	0.117298	126	0.000672253	C	A,B,D,E	F
chr9	139864509	139869265	0.119808	126	0.000732939	C	A,E	B,D,F
chr15	93670934	93677331	0.102503	126	0.000870048	C	A,B,D,E	F
chr14	79744672	79746927	0.114954	126	0.000895777	B	A,D,F	C,E
chr17	74922603	74928652	0.117482	126	0.000920433	E	A,B,C,D	F
chr6	27647111	27649577	0.124419	126	0.00111166	A	B,D,F	C,E
chr16	75291039	75298192	0.105325	126	0.0017272	E	A,B,C,D	F
chr10	101286538	101290064	0.3284	125	9.88403e-05	A,B,D	C	E,F
chr7	154959856	154966343	0.120315	125	0.000174572	C,E	A,B,D	F
chr1	91183021	91183813	0.168033	125	0.000178707	A,B,D,F	E	C
chr16	49687698	49696441	0.172161	125	0.000246274	E	C,D	A,B,F
chr11	70944123	70951117	0.115218	125	0.000315827	E	B,C,D	A,F
chr5	140175635	140176802	0.140901	125	0.00049264	A,B,D	F	C,E
chr17	21838	28897	0.143175	125	0.00062265	C,E	B,D,F	A
chr8	110986114	110988188	0.126195	125	0.000637607	A,B,F	C,D	E
chr10	25463768	25465150	0.118937	125	0.000667303	A,B,D,F	-	C,E
chr22	50356101	50359707	0.149144	125	0.00991569	C,E	-	A,B,D,F
chr19	38876657	38878227	0.240454	124	5.23991e-05	A,B,C	D,F	E
chr9	128874409	128881544	0.115757	124	0.000268083	E	A,B,C,D	F
chr12	131851405	131857327	0.120956	124	0.000273859	E	A,B,C,D	F
chr4	2956731	2962323	0.104744	124	0.000283544	E	A,C,D,F	B
chr10	133661569	133668447	0.12822	124	0.000341354	E	B,C,D	A,F
chr7	1273657	1275707	0.11113	124	0.000347284	A,B	D,E,F	C
chr2	239594694	239602678	0.142925	124	0.00035941	E	C,D	A,B,F
chr20	34979636	34987160	0.124498	124	0.00037436	E	B,C,D	A,F
chr11	130323481	130330962	0.129644	124	0.000387904	C,E	A,B,D	F
chr4	3478441	3482133	0.118987	124	0.000429571	E	A,C,D	B,F
chr17	48332937	48340274	0.152623	124	0.000449937	C,E	A,B,D	F
chr19	18004008	18009644	0.105397	124	0.000515739	E	A,B,C,D	F
chr7	1660926	1666568	0.118945	124	0.000566283	E	A,B,C,D	F
chr5	140208919	140209940	0.178998	124	0.000595409	A,B,D,F	-	C,E
chr3	13294024	13299298	0.102699	124	0.000795246	E	B,C,D	A,F
chr11	3155992	3161392	0.373149	124	0.000812089	D	A,B,C,E	F
chr2	31805066	31806768	0.100033	124	0.00119884	A,B,F	C,D	E
chr16	33572580	33573916	0.106484	124	0.00204791	A,B,F	D	C,E
chr1	154473223	154475496	0.14336	124	0.00578488	A,B	C,D,F	E
chr16	85648142	85651230	0.374087	123	8.03546e-05	A,B	C,D,F	E
chr8	11595128	11601235	0.127919	123	0.000170838	E	C,D	A,B,F
chr16	89127239	89131285	0.128755	123	0.000182468	C,E	D	A,B,F
chr22	47670537	47676825	0.120649	123	0.000193104	E	A,C,D,F	B
chr9	92058879	92065564	0.22996	123	0.000222072	E,F	D	A,B,C
chr15	77932994	77940719	0.163639	123	0.000262566	E	C,D	A,B,F
chr20	47218469	47225846	0.10211	123	0.000277744	E	A,C,D,F	B
chr16	83913836	83921459	0.102684	123	0.000315581	E	A,B,C,D	F
chr17	48685431	48690812	0.136192	123	0.000344311	E	A,C,D	B,F
chr5	170945135	170952797	0.140032	123	0.000351717	E	A,C,D	B,F
chr17	55221840	55229442	0.107593	123	0.000358063	E	B,C,D,F	A
chr16	86812407	86818457	0.11318	123	0.000412571	E	B,C,D	A,F
chr16	86756136	86764072	0.154541	123	0.000444443	C,E	A,B,D	F
chr4	7275080	7282332	0.123952	123	0.00045723	E	A,C,D,F	B
chr7	100343619	100349361	0.12935	123	0.000485259	E	A,C,D	B,F
chr11	126417278	126423522	0.118567	123	0.000503592	E	A,B,C,D	F
chr17	11173166	11181476	0.142855	123	0.000545006	E	B,C,D	A,F
chr18	34908943	34916304	0.13874	123	0.00060653	C,E	A,B,D	F
chr7	2677676	2680877	0.115307	123	0.000689923	B	A,C,D,E	F
chr8	11760575	11768038	0.100995	123	0.000715858	E	A,C,D,F	B
chr10	133230057	133236995	0.132906	123	0.00103598	E	A,B,C,D	F
chr20	61198392	61203423	0.252815	122	3.03201e-05	A	B,D	C,E,F
chr19	30168448	30174134	0.156781	122	6.40673e-05	D	E,F	A,B,C
chr22	18251183	18255693	0.127431	122	8.58777e-05	A,B,C	D,E	F
chr22	39869142	39876682	0.120527	122	0.000102156	E	C,D	A,B,F
chr10	134711078	134716859	0.141444	122	0.000269658	E	A,B,C,D	F
chr17	9536212	9542617	0.11062	122	0.000273454	E	B,C,D,F	A
chr1	17427619	17435124	0.131963	122	0.000274088	E	C	A,B,D,F
chr17	48264274	48270098	0.135703	122	0.000299377	D,E	A,B,C	F
chr22	18476046	18483295	0.33301	122	0.000395202	C	-	A,B,D,E,F
chr10	123325277	123332083	0.103218	122	0.0004285	C	A,B,D,E	F
chr17	79053097	79056538	0.123791	122	0.000510526	C,D	A,B,E	F
chr3	46711562	46718728	0.111331	122	0.00060219	E	A,B,C,D	F
chr13	113764143	113765419	0.141817	122	0.000645389	A,B,D,F	E	C
chr22	37747617	37753200	0.127878	122	0.000648842	E	B,C,D	A,F
chr9	1046284	1049899	0.125215	122	0.000683977	A,B,F	C,D	E
chr12	131579454	131584176	0.126996	122	0.000889257	E	A,C,D,F	B
chr22	29876026	29877132	0.153468	122	0.000933715	A,B,D,F	-	C,E
chr11	119847787	119855064	0.11576	122	0.00102364	E	B,C,D	A,F
chr1	17609150	17617691	0.11901	122	0.00102581	E	C,D	A,B,F
chr10	123789936	123797275	0.115465	122	0.00134557	E	A,B,C,D	F
chr22	47079326	47083072	0.529572	121	4.60427e-05	A,B	C	D,E,F
chr1	47898326	47900385	0.478646	121	5.1275e-05	A,B,F	C,D	E
chr11	77907212	77908708	0.153182	121	8.96817e-05	A,B,C	D	E,F
chr5	177503599	177510120	0.112747	121	0.000197839	E	A,C,D,F	B
chr1	33772155	33773098	0.130151	121	0.000226804	A,B,F	D	C,E
chr11	128801053	128808524	0.103853	121	0.000246447	C	A,B,D,E	F
chr16	29679045	29685345	0.125148	121	0.000321301	A	B,C,D,E	F
chr21	45898823	45904997	0.13398	121	0.000377327	E	A,B,C,D	F
chr5	178764176	178769693	0.124988	121	0.000384204	E	B,C,D	A,F
chr16	68711438	68719187	0.120144	121	0.000410366	E	A,B,C,D	F
chr1	3255224	3260291	0.102828	121	0.000450311	E	A,C,D,F	B
chr22	49339066	49343365	0.120256	121	0.00045604	D,E	A,B,C	F
chr9	122130524	122132516	0.119577	121	0.000476903	A,B,F	D	C,E
chr21	34513040	34521585	0.137566	121	0.000537342	E	A,C,D	B,F
chr10	102807106	102809955	0.106871	121	0.000647358	A,B	D,F	C,E
chr5	170861131	170867385	0.109989	121	0.000734758	E	A,B,C,D	F
chr1	48454050	48461809	0.137517	121	0.000783669	E	A,B,C,D	F
chr16	28011378	28018892	0.118494	121	0.000919676	E	A,C,D	B,F
chr2	1077094	1083741	0.134929	121	0.000965631	E	A,B,C,D	F
chr2	155554037	155555973	0.116879	121	0.00116125	A,B,F	C,D	E
chr9	130335950	130342645	0.176965	121	0.00545069	B	A,C,D,E	F
chr10	125785980	125792117	0.146077	120	5.91231e-05	E	C,D	A,B,F
chr11	67049647	67053386	0.62545	120	6.343e-05	A	B	C,D,E,F
chr17	77424859	77430593	0.105931	120	0.000263557	E	A,B,C,D	F
chr18	8684224	8691268	0.109337	120	0.000311424	E	A,B,C,D	F
chr16	87698898	87703291	0.115692	120	0.00032139	E	B,C,D	A,F
chr1	230502669	230510088	0.139962	120	0.000395268	E	C,D	A,B,F
chr15	78152794	78158694	0.15529	120	0.000402077	C,E	D	A,B,F
chr15	76450107	76455522	0.113168	120	0.000492981	B,E	A,C,D	F
chr2	121129156	121135985	0.13478	120	0.000519248	E	C,D	A,B,F
chr7	4220989	4228022	0.132565	120	0.00054703	E	C,D	A,B,F
chr11	69958732	69964087	0.105055	120	0.000569705	E	B,C,D,F	A
chr20	60900923	60904567	0.109263	120	0.000634273	E	A,B,C,D	F
chr1	3269891	3274089	0.119131	120	0.00076967	D,E	A,B,C	F
chr1	224923425	224932216	0.126458	120	0.000968814	A,C,E	B,D	F
chr17	74850561	74857485	0.111152	120	0.00114956	E	B,C,D,F	A
chr17	1083920	1087655	0.482103	120	0.00134267	C	-	A,B,D,E,F
chr16	1389378	1392423	0.110097	120	0.00144545	C	A,B,D,E	F
chr9	136455717	136461809	0.105606	120	0.00213429	E	A,C,D	B,F
chr12	133410532	133413687	0.350826	119	5.4335e-05	F	E	A,B,C,D
chr9	136306414	136311473	0.121456	119	0.000151651	E	D	A,B,C,F
chr19	51698811	51705648	0.139779	119	0.000207965	D,E	A,B,C	F
chr11	73065526	73070858	0.106869	119	0.000229041	E	B,C,D,F	A
chr19	47902961	47907836	0.113533	119	0.00024424	E	B,C,D	A,F
chr20	56533774	56540771	0.154203	119	0.000262456	E	C,D	A,B,F
chr21	42580372	42587694	0.155903	119	0.000274754	E	A,B,C,D	F
chr11	60959366	60967504	0.13209	119	0.00030668	C,E	A,B,D	F
chr10	73373536	73381309	0.13193	119	0.000320479	E	B,C,D	A,F
chr2	121108133	121113856	0.137453	119	0.000332633	E	B,C,D	A,F
chr2	176963922	176965509	0.140775	119	0.000344493	A,B,D,F	E	C
chr1	245772165	245778332	0.106779	119	0.000345789	E	A,C,D,F	B
chr11	69975560	69980246	0.114167	119	0.000363248	A,E	B,C,D	F
chr17	56355208	56357995	0.670402	119	0.000380401	A,B	-	C,D,E,F
chr1	3464312	3467753	0.109199	119	0.000433342	E	A,B,C,D	F
chr14	105427196	105433661	0.121243	119	0.000434786	E	B,C,D,F	A
chr1	33998218	34004782	0.10636	119	0.000437897	E	A,B,C,D	F
chr11	123067654	123077019	0.122266	119	0.000441532	E	A,C,D	B,F
chr9	138438284	138442427	0.141737	119	0.000626703	E	A,C,D	B,F
chr9	139561714	139565006	0.10712	119	0.000632088	A,B,C,D	-	E,F
chr1	17938820	17944424	0.111615	119	0.000800183	E	C,D	A,B,F
chr20	13975590	13977294	0.156174	119	0.000846838	A,B,F	D	C,E
chr9	115823709	115825753	0.251468	119	0.00395935	A,B,D,F	E	C
chr2	119996254	120003624	0.125693	118	6.35793e-05	C,E	A,B,D	F
chr8	11448754	11453508	0.136956	118	0.000163083	E	C,D,F	A,B
chr9	138992892	138996837	0.103812	118	0.000227344	C	A,B,D,E	F
chr19	34150501	34158164	0.13229	118	0.000229111	E	A,C,D	B,F
chr14	94178344	94185706	0.154372	118	0.000259687	E	C,D	A,B,F
chr3	52830511	52836692	0.118045	118	0.000263072	E	A,C,D,F	B
chr10	71721965	71731193	0.120223	118	0.00027273	C	A,D,E,F	B
chr13	114160206	114165070	0.284462	118	0.00028894	A,B	-	C,D,E,F
chr9	96083347	96088949	0.120385	118	0.000300438	E	A,B,C,D	F
chr5	140530372	140531995	0.145052	118	0.000306809	A,B,D,F	-	C,E
chr17	5783457	5791250	0.140409	118	0.000320479	E	A,B,C,D	F
chr8	143539646	143544270	0.136493	118	0.000325153	E	C,D	A,B,F
chr10	88408464	88415500	0.149119	118	0.000351717	C,E	A,B,D	F
chr16	84051900	84058066	0.106047	118	0.00037214	E	A,C,D,F	B
chr9	127259538	127265172	0.124749	118	0.000396786	E	B,C,D	A,F
chr4	8553908	8560081	0.107331	118	0.000410868	E	B,C,D,F	A
chr14	100268487	100276113	0.132621	118	0.000447461	E	A,C,D	B,F
chr14	24874584	24882581	0.149474	118	0.000502825	E	B,C,D	A,F
chr2	220396173	220402388	0.14793	118	0.00052239	E	A,C,D	B,F
chr17	58233135	58238739	0.131255	118	0.000532459	E	B,C,D	A,F
chr11	69300599	69304642	0.106971	118	0.000533049	E	A,B,C,D	F
chr16	58487412	58496903	0.142593	118	0.000581075	E	A,B,C,D	F
chr11	1956373	1959124	0.102746	118	0.000677968	C	A,B,D,E	F
chr1	29139601	29145439	0.107441	118	0.000792734	E	A,B,C,D	F
chr14	94420093	94426380	0.164321	118	0.00114353	C,E	B,D	A,F
chr5	140743780	140746065	0.12478	118	0.00202843	A,B,F	D	C,E
chr12	2394736	2402659	0.10839	118	0.00217045	E	C,D	A,B,F
chr1	66257874	66259795	0.100315	118	0.00221218	A,B	C,D,F	E
chr8	25902186	25903851	0.117783	117	4.69751e-05	A,B,D,F	E	C
chr16	2173452	2176626	0.545138	117	6.43856e-05	A,B	C,D	E,F
chr9	140653080	140657355	0.370496	117	0.000138106	C	-	A,B,D,E,F
chr20	62535131	62539876	0.412598	117	0.000155593	A	-	B,C,D,E,F
chr14	101195646	101200583	0.136713	117	0.000217073	E	A,B,C,D	F
chr1	10874881	10881455	0.134167	117	0.000382883	E	B,C,D	A,F
chr7	29822390	29829336	0.131841	117	0.000388077	A,E	B,C,D	F
chr2	229044644	229047014	0.144946	117	0.000395048	A,B,D,F	-	C,E
chr12	109233167	109239336	0.309736	117	0.000405812	A	B	C,D,E,F
chr22	28014306	28020423	0.131537	117	0.000448753	B,E	A,C,D	F
chr15	78196447	78202612	0.128186	117	0.000603572	E	C,D,F	A,B
chr14	70759178	70767089	0.103246	117	0.000611238	E	A,B,C,D	F
chr14	101055596	101062049	0.118968	117	0.000724908	C	A,B,D,E	F
chr5	2506374	2512875	0.10753	117	0.00083933	E	A,B,C,D	F
chr8	2747336	2755268	0.136203	117	0.00126165	C,E	A,B,D	F
chr10	133310986	133316452	0.11011	117	0.00164072	C,E	A,B,D	F
chr19	58629016	58630613	0.16364	117	0.00176055	A,B,D,F	-	C,E
chr3	138738595	138739923	0.123963	117	0.0017663	A,B,D,F	-	C,E
chr21	47336206	47340677	0.127025	117	0.00230006	C,D	B,E	A,F
chr1	25185297	25190703	0.248705	117	0.00410539	D	-	A,B,C,E,F
chr17	5018447	5020257	0.161632	117	0.00851619	A,B	D	C,E,F
chr7	47497342	47505987	0.140769	116	4.26115e-05	E	C,D	A,B,F
chr3	10209259	10215504	0.176174	116	8.53602e-05	C	D,E	A,B,F
chr18	10049237	10057301	0.129865	116	0.000214166	E	C,D	A,B,F
chr20	46446264	46453126	0.127402	116	0.000232915	C,E	A,B,D	F
chr15	101433157	101439556	0.118519	116	0.000263293	A,E	B,C,D	F
chr2	233298902	233304107	0.12016	116	0.000264663	E	B,C,D,F	A
chr8	1894506	1898361	0.250387	116	0.000293928	A	-	B,C,D,E,F
chr1	166889883	166890962	0.133511	116	0.000296851	A,B,C,D,F	-	E
chr10	79981122	79989891	0.129718	116	0.000308394	D,E	B,C,F	A
chr10	5548075	5553315	0.116086	116	0.000341107	E	B,C,D,F	A
chr4	7265173	7269824	0.138635	116	0.00036434	C,E	A,B,D	F
chr7	97664691	97670938	0.103173	116	0.000364969	E	A,C,D,F	B
chr20	58384832	58390583	0.124233	116	0.000382734	C,E	B,D,F	A
chr15	93145322	93153297	0.131891	116	0.000385562	C,D,E	A,B	F
chr17	36627838	36633806	0.154329	116	0.000390141	E	A,B,C,D	F
chr6	146348486	146351188	0.108584	116	0.000485192	B	A,C,D,F	E
chr9	137427267	137432270	0.148395	116	0.000592455	C,E	D	A,B,F
chr19	8409397	8415602	0.112082	116	0.000608207	C	A,B,D,E	F
chr5	53814362	53818480	0.317785	116	0.000724828	D	-	A,B,C,E,F
chr18	63417072	63419164	0.163821	116	0.000927153	A,B,F	D	C,E
chr11	44939145	44946055	0.128785	116	0.00102423	E	B,C,D,F	A
chr19	643269	645430	0.128676	116	0.00274009	C	B,D,E	A,F
chr9	25677163	25678887	0.113065	116	0.00317677	A,F	B,C,D	E
chr19	56620109	56623966	0.364873	115	5.53474e-05	A,B	C,D	E,F
chr1	9772424	9777220	0.305989	115	8.65961e-05	E,F	-	A,B,C,D
chr2	217536604	217542344	0.116473	115	0.000205679	A,E	B,C,D	F
chr14	101186019	101191894	0.194207	115	0.000218157	E	C,D	A,B,F
chr7	131323854	131329551	0.10099	115	0.000270714	E	B,C,D,F	A
chr7	148040179	148047287	0.106725	115	0.000293568	E	A,B,C,D	F
chr22	49427739	49431984	0.105182	115	0.000357138	E	A,C,D	B,F
chr17	70339428	70347238	0.161281	115	0.00037357	E	A,B,C,D	F
chr13	110712302	110718987	0.118493	115	0.000375674	E	A,B,C,D	F
chr12	113846175	113853872	0.116146	115	0.000393559	E	A,C,D,F	B
chr4	153937082	153944701	0.126932	115	0.000423547	E	B,C,D	A,F
chr17	19640969	19646045	0.118349	115	0.000427965	E	A,B,C,D	F
chr11	120475696	120483088	0.120079	115	0.000430311	C,E	A,B,D	F
chr4	183062293	183064549	0.11179	115	0.000436297	A,B	D,E,F	C
chr1	17962769	17968989	0.151327	115	0.000443372	B,E	A,C,D	F
chr17	41759016	41765764	0.140744	115	0.000458881	E	A,B,C,D	F
chr7	27181602	27183197	0.130378	115	0.000459097	A,B	D	C,E,F
chr22	44029204	44035303	0.122089	115	0.000506164	E	B,C,D	A,F
chr20	49245293	49251519	0.127264	115	0.000531062	C,E	A,D,F	B
chr1	214156333	214158882	0.100645	115	0.000594652	B	A,D,E,F	C
chr19	19077352	19083831	0.299447	115	0.000605358	A,B	-	C,D,E,F
chr16	86365017	86370770	0.12304	115	0.000633188	E	A,C,D	B,F
chr5	92923470	92924497	0.133762	115	0.000844027	A,B,F	D	C,E
chr1	5907716	5913429	0.122634	115	0.000903906	E	A,C,D	B,F
chr2	23551791	23559777	0.127968	115	0.000949841	E	A,C,D	B,F
chr6	168595619	168600527	0.119821	115	0.00105511	C,E	A,B,D	F
chr1	16086893	16092371	0.123349	115	0.00228235	E	A,B,C,D	F
chr9	139873899	139879117	0.123128	115	0.00317651	C	A,B,D,E	F
chr11	133781498	133787883	0.11317	115	0.00901409	C	B,D,E	A,F
chr22	45002116	45008054	0.122091	114	0.00013136	E	C	A,B,D,F
chr20	61661351	61664384	0.109371	114	0.000141171	A,B,C,D	E	F
chr3	11175195	11181500	0.115837	114	0.000198895	E	B,C,D,F	A
chr17	823421	827371	0.105221	114	0.000266806	E	A,B,C,D	F
chr19	30841851	30850224	0.150867	114	0.000301193	C,E	A,B,D	F
chr20	61180806	61185099	0.119906	114	0.000316241	E	B,C,D	A,F
chr2	240590794	240596591	0.123818	114	0.000320675	E	A,C,D,F	B
chr11	114473754	114479950	0.151612	114	0.000321865	E	C	A,B,D,F
chr20	62797228	62802853	0.128594	114	0.000329527	C,E	-	A,B,D,F
chr21	43254021	43256900	0.154752	114	0.000331016	C	-	A,B,D,E,F
chr10	1667328	1671567	0.108084	114	0.000374111	E	A,B,C,D	F
chr9	133924278	133929135	0.118454	114	0.000402501	A,E	B,C,D	F
chr4	8498102	8505751	0.118742	114	0.000424971	E	A,C,D,F	B
chr8	145865493	145871451	0.123858	114	0.000444979	E	A,B,C,D	F
chr2	239835131	239840590	0.134338	114	0.000445987	E	A,B,C,D	F
chr16	86156447	86163368	0.132051	114	0.000505631	E	A,C,D	B,F
chr9	104248262	104249748	0.106144	114	0.000508179	A,B,F	D,E	C
chr1	227747302	227749222	0.18028	114	0.000544253	A,B	D	C,E,F
chr5	176173844	176180107	0.101444	114	0.000623149	E	A,B,C,D	F
chr17	79135136	79139351	0.115788	114	0.000630607	E	A,C,D	B,F
chr8	516985	522627	0.120042	114	0.000632751	E	A,B,C,D	F
chr6	100904829	100907209	0.133791	114	0.000680365	A,B,F	D	C,E
chr17	16818386	16825111	0.103431	114	0.00069038	E	A,B,C,D	F
chr2	27497536	27503113	0.104506	114	0.000732152	E	A,B,C,D	F
chr7	100495517	100502418	0.103052	114	0.00365847	E	A,B,C,D	F
chr8	11612247	11616799	0.127358	113	0.000222844	E	A,B,C,D	F
chr9	129969329	129974963	0.107839	113	0.000232258	E	B,C,D,F	A
chr1	13817618	13824243	0.161546	113	0.000262302	E	C,D	A,B,F
chr15	99657866	99663732	0.109883	113	0.00028552	E	A,C,D,F	B
chr7	142633391	142640645	0.109508	113	0.000342677	E	B,C,D,F	A
chr5	92907717	92909450	0.103463	113	0.000390141	B	A,D,E,F	C
chr20	61003999	61008683	0.113641	113	0.000401564	C	A,B,D,E	F
chr1	31257251	31263273	0.102772	113	0.000419639	E	D	A,B,C,F
chr2	237521555	237528587	0.156221	113	0.0004693	C,E	A,B,D	F
chr12	130546893	130554731	0.141464	113	0.000475795	C,E	A,B,D	F
chr1	17945547	17950466	0.124113	113	0.000477458	C,E	A,D,F	B
chr5	177734851	177739610	0.13811	113	0.000480378	B,E	A,C,D	F
chr19	10396158	10399420	0.123704	113	0.000490394	B	A,C,D,F	E
chr16	83619707	83626880	0.112874	113	0.000492913	E	A,C,D	B,F
chr2	177036039	177037626	0.102718	113	0.000559204	A,B,F	D,E	C
chr4	111539425	111541966	0.13112	113	0.000634588	A,B	D,F	C,E
chr2	80529384	80530846	0.122114	113	0.000691141	A,B,F	D	C,E
chr19	33627149	33634678	0.124004	113	0.000984969	E	B,C,D,F	A
chr10	60935577	60936994	0.134095	113	0.00217946	A,B,F	D	C,E
chr15	22545682	22546482	0.132284	113	0.00285731	A,B	D,F	C,E
chr1	3438648	3442242	0.101051	113	0.00293837	C	A,B,D,E	F
chr17	3592809	3596183	0.172552	113	0.00407361	C	-	A,B,D,E,F
chr7	100878967	100882956	0.578166	112	4.86556e-05	A,B	C,D	E,F
chr1	236630227	236637574	0.107095	112	0.000139903	C	B,D,E,F	A
chr13	99327079	99332302	0.118191	112	0.000229163	E	A,B,C,D	F
chr2	71773270	71779927	0.162672	112	0.000275783	C,E	D	A,B,F
chr17	43876675	43883108	0.130062	112	0.000286197	E	A,B,C,D	F
chr17	8968414	8975463	0.120337	112	0.000344359	E	A,C,D	B,F
chr11	20180467	20182260	0.109493	112	0.000353974	A,B,D,F	-	C,E
chr1	201428991	201436421	0.130609	112	0.000381778	E	A,B,C,D	F
chr11	61673138	61678443	0.133905	112	0.000385562	E	A,C,D	B,F
chr8	11806931	11812941	0.147991	112	0.000418976	E	A,C,D	B,F
chr1	11598090	11603448	0.126779	112	0.000457827	E	A,B,C,D	F
chr1	45058002	45065120	0.144455	112	0.000543396	B,E	A,C,D	F
chr12	623654	630881	0.120334	112	0.000662151	E	A,B,C,D	F
chr9	126139605	126143988	0.100789	112	0.000710553	E	A,B,C,D	F
chr7	27281191	27283288	0.101913	112	0.000841733	A,F	B,D,E	C
chr12	54331595	54333701	0.110183	112	0.00154305	A,B,F	D	C,E
chr1	54152262	54158102	0.105557	112	0.00229032	E	B,C,D	A,F
chr20	24643160	24648321	0.1069	112	0.00298922	E	B,C,D	A,F
chr1	2161100	2163947	0.35805	112	0.00328842	E,F	C,D	A,B
chr16	86015558	86019033	0.542382	111	3.38216e-05	A,B	C,D,F	E
chr11	2799220	2803219	0.465899	111	9.54023e-05	A,B	C,D	E,F
chr10	126008594	126014131	0.150692	111	0.000187391	E	A,C,D	B,F
chr5	140167108	140168035	0.195249	111	0.000207918	A,B,D,F	-	C,E
chr7	55257053	55263734	0.138075	111	0.000210984	E	A,B,C,D	F
chr10	48389785	48397309	0.159409	111	0.000241863	E	A,B,C,D	F
chr2	129365612	129372052	0.124675	111	0.000250751	A,E	B,C,D	F
chr4	8874681	8876459	0.14351	111	0.00027238	A,B,D,F	-	C,E
chr1	7291355	7295833	0.100711	111	0.000282589	E	A,B,C,D	F
chr3	147114323	147116456	0.122913	111	0.000282628	A,B,F	D	C,E
chr3	46899369	46906642	0.129099	111	0.000320854	A,E	B,C,D	F
chr11	70898375	70903461	0.137466	111	0.000336076	E	C,D	A,B,F
chr2	241151090	241155800	0.133404	111	0.000404754	C,E	A,B,D	F
chr22	35407526	35414913	0.135736	111	0.00041435	E	C,D	A,B,F
chr10	131716436	131721193	0.113285	111	0.000416541	E	B,C,D,F	A
chr7	44257045	44260342	0.117427	111	0.000425608	E	A,B,C,D	F
chr19	17013052	17019098	0.105046	111	0.000507314	E	A,C,D,F	B
chr19	684831	688080	0.106442	111	0.000543802	C	B,D,E	A,F
chr13	112277183	112282381	0.139604	111	0.000601359	E	A,B,C,D	F
chr5	518590	522809	0.119372	111	0.000655228	E	A,B,C,D	F
chr22	37801156	37806108	0.121307	111	0.000968681	E	A,C,D	B,F
chr19	13336617	13342121	0.122095	111	0.00108292	A,E	B,C,D	F
chr11	60692924	60699325	0.117189	111	0.00152883	E	A,B,C,D	F
chr7	61820480	61822044	0.114602	111	0.00236643	A,B,F	D	C,E
chr12	5152827	5154303	0.128172	111	0.00464954	A,B	C,D,F	E
chr14	99655245	99659623	0.532369	110	5.37236e-05	E	F	A,B,C,D
chr16	1988016	1991858	0.379599	110	0.000132164	A	-	B,C,D,E,F
chr2	98329075	98334968	0.606873	110	0.000227993	D,E,F	-	A,B,C
chr20	60912452	60915429	0.432826	110	0.000232948	C	-	A,B,D,E,F
chr4	8201551	8205293	0.388718	110	0.000236199	A,B,C	-	D,E,F
chr9	133875176	133881662	0.135267	110	0.000264471	E	A,C,D	B,F
chr10	123953129	123958092	0.127789	110	0.000277009	E	A,B,C,D	F
chr12	52453433	52460424	0.153524	110	0.000282234	E	A,C,D	B,F
chr7	58233	63260	0.149847	110	0.000289617	E	C,D	A,B,F
chr7	64213	69534	0.127334	110	0.000367453	A,E	B,C,D	F
chr11	17414397	17419420	0.121323	110	0.000376866	E	A,B,C,D	F
chr19	54729385	54735207	0.117639	110	0.00042242	E	A,B,C,D	F
chr22	28037859	28043818	0.108457	110	0.000427668	B,E	A,C,D	F
chr5	140345154	140347071	0.129682	110	0.000437108	A,B,F	D	C,E
chr17	77474000	77478601	0.122325	110	0.0004739	C,E	A,B,D	F
chr18	5196185	5197830	0.12011	110	0.000485044	A,B,F	D	C,E
chr9	137149747	137154284	0.144737	110	0.000553727	C,E	A,B,D	F
chr11	113933967	113938592	0.557008	110	0.000583762	D	F	A,B,C,E
chr8	65289528	65291955	0.1069	110	0.000625925	A,B,D,F	-	C,E
chr14	97683953	97686384	0.136644	110	0.000996541	F	A,B,D,E	C
chr9	32782401	32784135	0.103437	110	0.00135444	B	A,D,F	C,E
chr5	72677459	72678564	0.133073	110	0.00147489	A,B,D,F	-	C,E
chr13	109147142	109149487	0.101847	110	0.00158225	F	A,B,C,D	E
chr11	364744	367652	0.108833	110	0.00222929	C	A,B,D,E	F
chr20	47284225	47289928	0.191098	110	0.00472528	A	B,D,E	C,F
chr19	18898234	18899567	0.107637	110	0.00722657	A,B	C,D,F	E
chr22	19512469	19518090	0.109924	110	0.00802881	E	A,B,C,D	F
chr7	4752339	4755713	0.546056	109	8.15556e-05	A,B	-	C,D,E,F
chr22	39759795	39765296	0.215735	109	0.000144157	A,B	-	C,D,E,F
chr19	49992616	49997280	0.348741	109	0.000228019	E	C	A,B,D,F
chr11	134400556	134405535	0.135825	109	0.000249028	E	A,B,C,D	F
chr20	60819020	60822367	0.389381	109	0.000281135	D	-	A,B,C,E,F
chr16	84861329	84866275	0.100932	109	0.000308927	E	B,C,D,F	A
chr10	116034778	116041527	0.160453	109	0.000364441	E	A,C,D	B,F
chr1	15143549	15149723	0.1642	109	0.000371975	E	C,D	A,B,F
chr19	38855666	38861610	0.115923	109	0.000380063	E	A,C,D,F	B
chr5	171109987	171116658	0.132246	109	0.000382415	E	B,C,D	A,F
chr18	60282594	60288651	0.101925	109	0.000419988	E	B,C,D,F	A
chr10	2802147	2809669	0.109148	109	0.000429154	E	A,B,C,D	F
chr7	157589013	157592956	0.140739	109	0.000442782	E	A,B,C,D	F
chr16	86275730	86281941	0.128543	109	0.000454526	C,E	D	A,B,F
chr9	129537680	129543932	0.13193	109	0.000459925	E	A,B,C,D	F
chr14	102004091	102009910	0.137231	109	0.000469716	E	A,B,C,D	F
chr2	10377792	10381864	0.119654	109	0.000496943	E	A,B,C,D	F
chr17	12630375	12637178	0.104341	109	0.000516667	E	A,B,C,D	F
chr11	63900906	63905993	0.130123	109	0.000524708	C	A,B,D,E	F
chr20	55659238	55664526	0.105264	109	0.000627793	E	A,B,C,D	F
chr15	25931945	25938890	0.117643	109	0.00067653	C	A,B,D,E	F
chr12	131101868	131107656	0.101872	109	0.000705188	C	A,B,D,E	F
chr9	139239920	139243218	0.106939	109	0.000736539	C	B,D,E	A,F
chr6	15084663	15091960	0.215675	109	0.000851271	A,B	C,D	E,F
chr16	84886307	84892672	0.132428	109	0.000894277	C,E	A,D	B,F
chr8	6693513	6699704	0.205065	109	0.00114213	A	-	B,C,D,E,F
chr8	144958641	144962353	0.133415	109	0.00132634	E	B,C,D	A,F
chr13	24932222	24937814	0.128439	109	0.00548899	E	A,B,C,D	F
chr3	13231795	13237033	0.124012	109	0.00763517	A,C,E	B,D	F
chr21	46339373	46344214	0.169447	108	4.57676e-05	E	D,F	A,B,C
chr6	166851739	166856205	0.266429	108	6.26161e-05	A,B,C	D	E,F
chr22	37254896	37261022	0.284653	108	7.13769e-05	A,B	C	D,E,F
chr5	124301262	124309474	0.132269	108	9.31702e-05	E	B,D	A,C,F
chr3	52818318	52823869	0.112704	108	0.000210659	E	A,B,C,D	F
chr2	3716234	3721771	0.139193	108	0.000252142	E	A,B,C,D	F
chr1	45027051	45036129	0.154837	108	0.000280837	A,E	B,C,D	F
chr21	35816300	35822369	0.104941	108	0.000285217	E	A,C,D,F	B
chr7	120416459	120423655	0.120797	108	0.000383895	E	A,B,C,D	F
chr16	49794370	49801643	0.156482	108	0.000385562	E	A,C,D	B,F
chr7	6943705	6951270	0.117389	108	0.000421319	B,E	A,C,D	F
chr22	46447048	46451248	0.131517	108	0.000448641	B	A,C,F	D,E
chr5	171927792	171934908	0.109172	108	0.00055046	E	B,C,D	A,F
chr6	19837124	19838212	0.189124	108	0.000551282	A,B,D,F	-	C,E
chr1	6222502	6227292	0.14922	108	0.000579311	C,E	D	A,B,F
chr19	30942304	30948950	0.137823	108	0.00058656	C,E	A,B,D	F
chr1	228538550	228542680	0.107057	108	0.000591605	E	A,B,C,D	F
chr1	6158159	6162182	0.123577	108	0.000609115	B	A,C,D	E,F
chr1	6491348	6497232	0.124361	108	0.000639281	C	B,D,E	A,F
chr2	10368108	10373109	0.10711	108	0.00070286	C	A,B,D,E	F
chr5	73635	78215	0.13387	108	0.00071114	E	A,C,D	B,F
chr5	6417857	6424096	0.114369	108	0.000914891	E	A,B,C,D	F
chr12	128808550	128815085	0.109045	108	0.000952084	E	A,B,C,D	F
chr18	70535545	70536871	0.133792	108	0.0012611	A,B,F	C,D	E
chr17	62002639	62008612	0.482398	108	0.00145474	C	-	A,B,D,E,F
chr19	5493495	5498815	0.10232	108	0.001526	E	A,B,C,D	F
chr19	41916373	41921832	0.148603	108	0.00166426	A	B,C,D,E	F
chr10	132132561	132138404	0.100401	108	0.00180655	E	A,B,C,D	F
chr1	11400727	11407460	0.128626	108	0.00216108	E	B,C,D	A,F
chr9	136356367	136360226	0.126164	108	0.00252344	E	A,B,C,D	F
chr5	179244257	179247604	0.178269	108	0.00713071	A,B,C	D	E,F
chr22	42331819	42336673	0.475083	107	2.67712e-05	C	-	A,B,D,E,F
chr17	17394240	17398374	0.262418	107	3.84669e-05	C	-	A,B,D,E,F
chr21	44793527	44797882	0.122901	107	7.01556e-05	E	A,B,C,D	F
chr13	96704961	96706490	0.127239	107	0.000102156	B	A,C,D,F	E
chr7	131221078	131226046	0.104876	107	0.000109628	E	A,C,D,F	B
chr5	155107923	155109382	0.124866	107	0.000138861	A,B,D	E,F	C
chr1	20857588	20864945	0.15827	107	0.000142338	E	C,D	A,B,F
chr7	47480795	47487477	0.11765	107	0.000147683	E	A,B,C,D	F
chr4	13524931	13526770	0.129515	107	0.000211871	A,B,D,F	-	C,E
chr11	68767447	68772625	0.139041	107	0.000283275	E	C,D	A,B,F
chr9	140951913	140957901	0.135236	107	0.000329408	E	A,C,D	B,F
chr9	137244077	137248574	0.100327	107	0.00035074	E	B,C,D,F	A
chr15	68118224	68119418	0.122682	107	0.000361414	A,B,F	D	C,E
chr12	48369871	48375487	0.145498	107	0.000393898	E	C,D	A,B,F
chr19	14303244	14309096	0.154262	107	0.000406997	C	D,E	A,B,F
chr6	100895589	100897474	0.131361	107	0.00041105	A,B	D,F	C,E
chr10	57386823	57390317	0.112125	107	0.000447399	A	B,C,D,F	E
chr20	56662896	56669982	0.151176	107	0.000477366	E	C,D	A,B,F
chr20	24799070	24805844	0.143443	107	0.000480697	C,E	B,D	A,F
chr5	140256158	140257061	0.187212	107	0.000507075	A,B,D,F	-	C,E
chr11	61304759	61309110	0.11214	107	0.000510328	E	B,C,D	A,F
chr7	55803841	55808664	0.133297	107	0.00052449	E	A,B,C,D	F
chr11	61396297	61401832	0.121891	107	0.000538533	C,E	A,B,D	F
chr4	85416771	85418523	0.146044	107	0.000560752	A,B	D,F	C,E
chr2	164591730	164593602	0.131716	107	0.00083744	A,B,F	C,D	E
chr5	167358829	167366809	0.105815	107	0.00101735	E	A,B,C,D	F
chr2	241890629	241896842	0.144479	107	0.00105309	E	C,D	A,B,F
chr10	11247061	11253499	0.214856	107	0.00134139	D	-	A,B,C,E,F
chr16	88545796	88549356	0.262656	107	0.002141	C	D	A,B,E,F
chr9	96680413	96685493	0.118058	107	0.00246596	E	A,B,C,D	F
chr12	129278721	129283375	0.462376	107	0.00258195	D	C,E	A,B,F
chr19	39166153	39172660	0.271259	107	0.00757079	D	-	A,B,C,E,F
chr17	75370841	75374592	0.283254	106	5.26734e-05	F	D,E	A,B,C
chr16	3639093	3641563	0.513019	106	6.25027e-05	A,B	-	C,D,E,F
chr14	105756903	105761024	0.407573	106	6.77134e-05	A,B	C,D	E,F
chr3	185358733	185364708	0.116174	106	0.000105154	E	D,F	A,B,C
chr8	11885531	11890552	0.107516	106	0.000146971	E	A,B,C,D	F
chr9	116814704	116820808	0.150132	106	0.000149595	C	A,B,D,E	F
chr14	103690274	103694908	0.123025	106	0.000178522	E	C,D,F	A,B
chr7	71690328	71697549	0.104431	106	0.000280915	E	B,C,D,F	A
chr17	77354397	77359191	0.116469	106	0.000282526	E	A,C,D	B,F
chr3	13199262	13205465	0.143884	106	0.000312894	E	C,D	A,B,F
chr15	63128315	63134635	0.161857	106	0.00031374	E	B,C,D,F	A
chr5	139199222	139205563	0.143503	106	0.000314922	E	C,D	A,B,F
chr20	50291547	50297282	0.12827	106	0.000384524	C	A,B,D,E	F
chr14	37131194	37132722	0.117731	106	0.000407121	A,B,D,F	-	C,E
chr9	140847539	140853745	0.115947	106	0.000420665	D,E	A,B,C	F
chr17	76379350	76383830	0.128727	106	0.000424429	A,C	B,F	D,E
chr22	19728360	19733748	0.145471	106	0.000454035	C,E	D	A,B,F
chr7	100354384	100359423	0.101848	106	0.000482766	E	B,C,D,F	A
chr10	10661417	10667410	0.10695	106	0.000493159	E	A,B,C,D	F
chr1	23254690	23261888	0.105673	106	0.000535147	E	A,B,C,D	F
chr11	2787269	2793824	0.121789	106	0.000611879	D,E	A,B,C	F
chr2	241905705	241909437	0.100357	106	0.000641667	E	A,C,D,F	B
chr8	35092500	35094135	0.176995	106	0.000648037	A,B,D,F	-	C,E
chr16	55689477	55690848	0.10456	106	0.000650133	B	A,D,F	C,E
chr10	3314882	3320140	0.114808	106	0.000692381	C	A,B,D,E	F
chr5	771350	775324	0.12026	106	0.000871484	C	A,D,E,F	B
chr1	920164	925006	0.122914	106	0.00092008	C,E	A,B,D	F
chr16	86104773	86109992	0.133144	106	0.00105618	C,E	A,B,D	F
chr19	18586687	18591427	0.346714	106	0.00135318	A,B	-	C,D,E,F
chr12	63543856	63544956	0.103383	106	0.0015723	A,B,F	D	C,E
chr19	29284229	29285281	0.15547	106	0.00164635	A,B,F	D	C,E
chr10	775881	781907	0.127193	106	0.00316544	C,E	A,B,D	F
chr4	3936318	3941552	0.12766	106	0.00391767	D,E	A,B,C	F
chr12	31130219	31135594	0.101233	106	0.00506666	E	A,B,C,D	F
chr19	36735730	36737179	0.152988	106	0.00724468	A,B	D,F	C,E
chr5	176934735	176938339	0.673683	105	2.19032e-05	A,B,C	D	E,F
chr9	136002899	136006562	0.410525	105	8.98262e-05	D	E	A,B,C,F
chr9	140056324	140058158	0.339474	105	0.00014215	A,B,D	C	E,F
chr1	20880945	20887624	0.13621	105	0.000165596	E	A,B,C,D	F
chr17	77312457	77319085	0.14342	105	0.00019305	C,E	D	A,B,F
chr8	41165699	41166991	0.12156	105	0.000194586	A	B,D,E,F	C
chr8	41512366	41518301	0.122914	105	0.000210848	E	A,C,D	B,F
chr16	20980027	20987363	0.109465	105	0.000276407	B,E	A,C,D	F
chr5	139048298	139052713	0.331119	105	0.000303417	A,C,D	B	E,F
chr14	104904828	104909506	0.133906	105	0.000341354	E	B,C,D	A,F
chr9	133857255	133861251	0.100057	105	0.000345347	E	B,C,D,F	A
chr10	18586342	18592988	0.111049	105	0.000361887	E	A,C,D,F	B
chr2	9505431	9511196	0.12568	105	0.000392206	A,E	B,C,D	F
chr12	129077985	129084455	0.12909	105	0.000450199	C,E	A,B,D	F
chr13	100065497	100070264	0.613826	105	0.000466021	F	E	A,B,C,D
chr19	4539491	4543629	0.57651	105	0.00048083	A,B	-	C,D,E,F
chr2	109894714	109901332	0.140653	105	0.000525813	E	A,C,D	B,F
chr6	167816744	167821853	0.121215	105	0.000670513	C,E	A,B,D	F
chr19	50789262	50795558	0.106156	105	0.000731407	E	A,B,C,D	F
chr21	44688112	44692161	0.113578	105	0.000769458	B,E	A,C,D	F
chr3	75667699	75669454	0.119353	105	0.000808413	A,B	C,D,F	E
chr2	14774513	14776097	0.118912	105	0.00102519	A,B	D,F	C,E
chr7	51077026	51082551	0.114525	105	0.00107112	E	B,C,D	A,F
chr10	43392337	43394283	0.135143	105	0.00129336	A,B,D,F	E	C
chr4	1010606	1014316	0.116021	105	0.00197447	C	A,D,E	B,F
chr10	99542238	99548321	0.10706	105	0.0030059	C	A,B,D,E	F
chr1	1110920	1114416	0.100251	105	0.00687909	C	A,B,E	D,F
chr10	22622500	22624111	0.27044	104	3.4548e-05	A,B	C,D,F	E
chr7	961074	963652	0.161781	104	0.000163413	D,E	B	A,C,F
chr1	91183901	91185442	0.108716	104	0.000231358	A,B	D,E,F	C
chr1	22165983	22169954	0.10728	104	0.000278574	E	A,B,C,D	F
chr19	42525871	42531643	0.155938	104	0.000314484	B,E	A,C,D	F
chr2	121116077	121120704	0.109177	104	0.000344742	E	B,C,D,F	A
chr22	18950247	18955729	0.128673	104	0.00036013	E	C,D	A,B,F
chr22	44636265	44643333	0.115067	104	0.000379114	E	A,C,D,F	B
chr19	30372037	30377223	0.111537	104	0.000386152	E	A,C,D,F	B
chr14	95331520	95338199	0.113387	104	0.000412571	C,E	A,B,D	F
chr18	74831561	74836699	0.167273	104	0.000431841	D	-	A,B,C,E,F
chr7	147952928	147959359	0.13373	104	0.00043763	E	A,C,D	B,F
chr11	70463761	70468740	0.122843	104	0.000455901	E	A,B,C,D	F
chr14	101283683	101289471	0.106982	104	0.00051681	E	A,B,C,D	F
chr17	25741791	25749152	0.114393	104	0.000571993	E	A,C,D,F	B
chr14	65007676	65008786	0.130941	104	0.000584553	A,B,D,F	-	C,E
chr2	3813507	3819381	0.127126	104	0.00058465	B,E	A,C,D	F
chr4	8516050	8521863	0.112092	104	0.000630938	E	A,C,D	B,F
chr22	44778842	44783675	0.115911	104	0.000693756	E	A,B,C,D	F
chr22	48730128	48734876	0.138342	104	0.000908633	E	A,B,C,D	F
chr20	31101378	31106568	0.34034	104	0.00101889	A	B	C,D,E,F
chr22	17082500	17084103	0.11532	104	0.00115122	B,F	A,D,E	C
chr12	2786908	2791131	0.102312	104	0.00144423	E	A,B,C,D	F
chr11	76847713	76850572	0.148623	104	0.00149597	A,C	B,D	E,F
chr3	13837823	13844158	0.105027	104	0.00234898	E	C,D	A,B,F
chr19	16131536	16136375	0.119694	104	0.00473573	E	A,C,D	B,F
chr5	133454936	133461114	0.77698	103	1.68748e-05	F	D,E	A,B,C
chr15	67053128	67058677	0.186425	103	2.41236e-05	A,B	C	D,E,F
chr1	167462983	167471794	0.571244	103	7.05897e-05	D	E,F	A,B,C
chr10	94820065	94821615	0.295797	103	7.36494e-05	A,B	C,D	E,F
chr17	7636920	7642415	0.119794	103	0.000264523	E	C,D	A,B,F
chr8	21625339	21631003	0.119491	103	0.000270683	E	A,B,C,D	F
chr11	125134096	125140725	0.157313	103	0.000274831	E	C,D	A,B,F
chr2	119615270	119616826	0.112435	103	0.000275283	A	B,D,E,F	C
chr19	18131119	18135169	0.281587	103	0.000277102	A,B	C,F	D,E
chr20	45262462	45269682	0.167853	103	0.000304976	E	A,C,D	B,F
chr16	49745259	49750953	0.106473	103	0.000313208	E	A,B,C,D	F
chr2	239860534	239866347	0.15284	103	0.000318344	E	A,C,D	B,F
chr1	202089781	202095334	0.137143	103	0.000327788	E	B,C,D,F	A
chr12	124373483	124378092	0.402665	103	0.000371861	A	B,E	C,D,F
chr7	132107	137642	0.124497	103	0.000372534	E	C,D	A,B,F
chr14	61108227	61109856	0.123189	103	0.000410002	A,B	D,E,F	C
chr14	101685937	101691584	0.148876	103	0.000413913	E	B,C,D	A,F
chr1	31129469	31134644	0.130914	103	0.00041771	E	A,C,D	B,F
chr6	34066930	34072409	0.156095	103	0.000434606	E	C,D	A,B,F
chr13	112069104	112074395	0.133917	103	0.000444111	E	B,C,D	A,F
chr20	37686808	37693364	0.116222	103	0.000485972	E	A,B,C,D	F
chr19	18922641	18927377	0.105019	103	0.000487347	E	B,C,D,F	A
chr19	1021981	1026058	0.153587	103	0.000571519	C	A,B,D,E	F
chr8	143619052	143622893	0.126277	103	0.000609434	C,E	A,B,D	F
chr17	72757961	72763641	0.101406	103	0.000613656	D	B,C,E	A,F
chr12	7167128	7175211	0.137274	103	0.000618504	E	B,C,D	A,F
chr12	130346936	130355155	0.109697	103	0.000638276	E	A,B,C,D	F
chr1	231298686	231299853	0.111468	103	0.000683373	A,B,F	D,E	C
chr19	41066328	41073112	0.111565	103	0.000706355	E	A,B,C,D	F
chr10	132934491	132940019	0.102016	103	0.000728712	E	A,B,C,D	F
chr12	38533584	38539943	0.125122	103	0.000946433	E	A,B,C,D	F
chr19	51511929	51518883	0.124644	103	0.00114447	E	B,C,D	A,F
chr16	86082697	86087792	0.119054	103	0.00171388	E	A,C,D	B,F
chr8	140688882	140695025	0.138501	103	0.0028904	E	C,D	A,B,F
chr4	1162090	1164884	0.266352	103	0.00351075	D	-	A,B,C,E,F
chr18	74803623	74806839	0.282227	103	0.00380534	D	-	A,B,C,E,F
chr11	69824871	69830393	0.114194	103	0.0042023	E	A,B,C,D	F
chr7	73118501	73122030	0.189674	102	6.36784e-05	A,B,C	D	E,F
chr20	44639747	44641722	0.13255	102	9.73352e-05	A,B,D,F	C	E
chr19	48377122	48381805	0.1052	102	0.00015048	E	A,C,D,F	B
chr22	18980807	18985430	0.127131	102	0.000262566	E	A,C,D	B,F
chr2	220286086	220291976	0.12514	102	0.000280719	E	A,C,D	B,F
chr12	282760	287262	0.158708	102	0.000317326	C,E	D	A,B,F
chr16	2010367	2013895	0.372716	102	0.000317609	C,E	-	A,B,D,F
chr7	4028833	4033495	0.103273	102	0.000332892	E	A,C,D,F	B
chr5	159678180	159683721	0.162052	102	0.000334285	E	A,B,C,D	F
chr17	77656488	77660561	0.127356	102	0.000390076	C,E	A,D	B,F
chr22	46878605	46883321	0.122485	102	0.000390228	C,E	B,D,F	A
chr10	88420392	88425779	0.14533	102	0.000390716	E	C,D	A,B,F
chr17	72403235	72410511	0.116237	102	0.00039618	E	A,B,C,D	F
chr1	4417968	4423822	0.109009	102	0.000443274	E	A,B,C,D	F
chr16	85498160	85503391	0.137478	102	0.000448094	E	A,B,C,D	F
chr2	235968814	235973643	0.123933	102	0.000474794	E	B,C,D	A,F
chr1	4141410	4147082	0.108365	102	0.000490707	E	B,C,D	A,F
chr10	642879	647330	0.104256	102	0.000507314	E	C,D,F	A,B
chr1	7071030	7075636	0.119789	102	0.000560969	E	B,C,D	A,F
chr18	73173998	73180198	0.116443	102	0.000588345	E	A,B,C,D	F
chr17	10236354	10241319	0.115412	102	0.000605258	E	A,B,C,D	F
chr15	68645478	68654739	0.137675	102	0.000611035	E	A,C,D	B,F
chr8	143070423	143075216	0.103577	102	0.000627793	E	A,B,C,D	F
chr10	128817969	128822981	0.121867	102	0.000653423	C	A,B,D,E	F
chr21	47411896	47414240	0.105416	102	0.00068375	C	A,B,D,E	F
chr8	98289494	98290404	0.10666	102	0.000763193	A	B,C,D,F	E
chr12	132330075	132333162	0.123699	102	0.0011075	A,E	B,C,D	F
chr16	49546367	49551957	0.112886	102	0.00124016	C	A,B,D,E	F
chr11	2198665	2203142	0.140134	102	0.00128368	C,E	A,D	B,F
chr17	42635731	42636851	0.148217	102	0.00150365	A,B,D,F	-	C,E
chr11	63853609	63857704	0.118757	102	0.00200602	E	A,B,C,D	F
chr2	110372148	110373510	0.1074	102	0.00699006	A,B,D,F	-	C,E
chr3	13621021	13625709	0.119404	102	0.00742677	B,D	A,C,E	F
chr17	2905071	2908370	0.495938	101	2.52754e-05	A,B,C	D,F	E
chr11	2845937	2849209	0.325931	101	6.59279e-05	A,B	D	C,E,F
chr11	67775972	67780107	0.454813	101	6.62759e-05	A,B	C,D	E,F
chr16	90020264	90023783	0.312993	101	9.34441e-05	C	-	A,B,D,E,F
chr10	126290866	126295228	0.280884	101	0.000129093	C	-	A,B,D,E,F
chr1	53308661	53310067	0.130501	101	0.000138861	C	A,B,D,F	E
chr2	98995795	99001411	0.140249	101	0.000202508	E	C,D	A,B,F
chr9	133291233	133296241	0.105864	101	0.00023046	E	B,C,D,F	A
chr8	145777173	145781072	0.101456	101	0.000246791	E	A,B,C,D	F
chr1	242155476	242161527	0.105653	101	0.000253129	E	A,C,D,F	B
chr2	44050702	44057947	0.121308	101	0.000332837	A,E	B,C,D	F
chr16	87552779	87559673	0.11684	101	0.000372844	E	A,C,D,F	B
chr2	110439902	110446092	0.127708	101	0.000379979	E	B,C,D,F	A
chr6	105388292	105389171	0.172725	101	0.000388519	A,B,D,F	-	C,E
chr2	233835890	233842485	0.150065	101	0.000413488	E	C,D	A,B,F
chr7	100917517	100921993	0.104491	101	0.000433546	E	A,B,C,D	F
chr7	96649859	96651282	0.11667	101	0.000467353	B,F	A,D,E	C
chr17	71490985	71496388	0.129408	101	0.000501796	E	C,D	A,B,F
chr7	100363974	100369307	0.128138	101	0.000543576	E	B,C,D,F	A
chr9	116669177	116675632	0.108582	101	0.000548075	E	A,B,C,D	F
chr3	13665670	13670792	0.101976	101	0.000618538	E	A,B,C,D	F
chr10	125820232	125825541	0.12488	101	0.000654145	E	C,D	A,B,F
chr13	110753592	110760968	0.117431	101	0.000784489	A,E	B,C,D	F
chr6	1437395	1443996	0.127422	101	0.00081585	E	C,D	A,B,F
chr19	51061630	51066225	0.113413	101	0.000852583	E	A,C,D,F	B
chr16	34256567	34257937	0.101781	101	0.000862954	A,B,F	D	C,E
chr11	1559475	1563743	0.101094	101	0.00105945	C	A,B,D,E	F
chr11	30038161	30040508	0.124292	101	0.00109445	A,B	C,D,F	E
chr4	9498857	9500627	0.120759	101	0.00110935	A,B	D,E,F	C
chr22	43831497	43836255	0.164513	101	0.00269001	C,E	A,B,D	F
chr9	133344638	133348982	0.133828	101	0.00543741	C,E	A,B,D	F
chr8	58054897	58056215	0.217036	101	0.00582316	F	E	A,B,C,D
chr21	46740447	46743980	0.384481	100	2.31876e-05	C	E	A,B,D,F
chr19	3670226	3672507	0.208501	100	9.10336e-05	A,B,C,D	-	E,F
chr11	2405984	2409176	0.703981	100	9.92313e-05	C	D,E	A,B,F
chr22	17441564	17448384	0.159248	100	0.000192753	C,E	B,D	A,F
chr9	135424303	135430733	0.138527	100	0.00023759	E	B,C,D	A,F
chr6	169738038	169742993	0.122994	100	0.000246929	E	A,C,D	B,F
chr15	65606169	65609814	0.101519	100	0.000266516	E	A,B,C,D	F
chr2	10662979	10666560	0.105359	100	0.000287974	E	A,B,C,D	F
chr10	13416279	13423626	0.124574	100	0.000317945	E	A,B,C,D	F
chr8	142705328	142710364	0.135421	100	0.000346598	E	A,C,D	B,F
chr1	36784097	36787025	0.147605	100	0.00036821	A,B,C	D,F	E
chr1	18945535	18952446	0.114792	100	0.000372855	E	A,B,C	D,F
chr2	131599924	131604665	0.12857	100	0.000401441	E	A,B,C,D	F
chr19	30790937	30795616	0.114039	100	0.000403464	E	A,B,C,D	F
chr9	137507335	137512407	0.149911	100	0.000404417	C,E	A,B,D	F
chr19	45200994	45205941	0.131978	100	0.00041458	C	A,D,E	B,F
chr13	28501860	28503342	0.100803	100	0.000496888	A,B,F	D	C,E
chr19	4323194	4326676	0.102633	100	0.000524708	C	A,B,D,E	F
chr20	4112845	4119362	0.129614	100	0.000561109	E	C,D	A,B,F
chr20	56507902	56514830	0.157139	100	0.000597848	C,E	A,B,D	F
chr2	121121114	121127668	0.133486	100	0.000677688	E	C,D	A,B,F
chr21	40456214	40461538	0.126775	100	0.000799523	E	B,C,D	A,F
chr2	109988438	109994267	0.118623	100	0.00107221	E	A,B,C,D	F
chr1	156813977	156815839	0.114177	100	0.00111743	A,B,F	C,D	E
chr11	65359521	65360621	0.219097	100	0.00117002	A	B	C,D,E,F
chr11	65544559	65547447	0.313639	100	0.00167152	A	-	B,C,D,E,F
chr14	101178461	101182784	0.1392	100	0.00286987	A,C	B,D,E	F
chr20	62180332	62184654	0.142424	100	0.00416434	C	A,D,E	B,F
chr2	101235747	101244191	0.104092	100	0.00623209	C,D	A,B,E	F
chr9	137821637	137826555	0.395688	99	4.06198e-05	C	E	A,B,D,F
chr16	68269581	68271034	0.23862	99	5.25555e-05	A,B,C,D	F	E
chr8	38830615	38832998	0.564573	99	6.08672e-05	A,B	C,D,F	E
chr17	7988679	7994125	0.118568	99	8.33257e-05	C,E	A,B,D	F
chr21	46413808	46417483	0.191976	99	8.7964e-05	C	E	A,B,D,F
chr21	44772488	44776050	0.291326	99	9.72913e-05	C	-	A,B,D,E,F
chr6	36680437	36686526	0.127648	99	0.000143955	E	C,D	A,B,F
chr17	6074734	6080522	0.1275	99	0.000175455	E	A,C,D,F	B
chr17	26847177	26852005	0.106498	99	0.000268053	E	A,C,D,F	B
chr22	49299078	49303316	0.143926	99	0.000274524	E	A,B,C,D	F
chr6	16215112	16217944	0.158801	99	0.000281448	A,B,D	-	C,E,F
chr5	174151459	174152403	0.125768	99	0.000307382	A,B,D,F	-	C,E
chr9	133068131	133072995	0.168154	99	0.000313295	E	C,D	A,B,F
chr17	72536818	72541547	0.116969	99	0.000330786	E	A,C,D	B,F
chr2	220411306	220416023	0.10707	99	0.000351502	E	A,B,C,D	F
chr17	71485540	71490932	0.138852	99	0.000370942	B,E	A,C,D	F
chr20	46340258	46345106	0.142501	99	0.000372844	E	A,C,D	B,F
chr1	11823099	11828018	0.109835	99	0.000375674	E	A,C,D,F	B
chr1	44086843	44091853	0.126637	99	0.000389254	E	A,B,C,D	F
chr22	48618342	48624841	0.137993	99	0.000394215	E	A,B,C,D	F
chr16	5085471	5091266	0.12586	99	0.000500866	E	A,B,C,D	F
chr5	168307597	168314022	0.1307	99	0.000533639	C	A,B,D,E	F
chr9	95963988	95969134	0.13685	99	0.000596957	D,E	A,B,C	F
chr11	61415957	61421304	0.103164	99	0.00061408	E	A,B,C,D	F
chr10	127585889	127592846	0.103709	99	0.000707836	E	A,B,C,D	F
chr17	45417	51282	0.111134	99	0.00101543	E	B,C,D	A,F
chr7	100978074	100983469	0.110475	99	0.00116507	E	A,B,C,D	F
chr20	22556417	22558606	0.112023	99	0.00175912	A	B,D,F	C,E
chr1	9397243	9400957	0.130851	99	0.00282618	D	B,C,E	A,F
chr14	100039788	100044783	0.121825	99	0.00301342	C,E	A,B,D	F
chr17	77775250	77777605	0.226481	98	2.43346e-05	A,B,C,D,F	-	E
chr12	57076734	57079988	0.472994	98	0.000105474	E	C,D	A,B,F
chr18	53617137	53623196	0.112803	98	0.000167328	E	A,B,C,D	F
chr10	128076700	128077501	0.109461	98	0.000288569	A,B,F	C,D	E
chr19	19327277	19332812	0.120476	98	0.00029946	E	C,D	A,B,F
chr2	129117057	129122210	0.14086	98	0.00033448	D,E	A,B,C	F
chr11	61639254	61643645	0.108043	98	0.000336525	E	A,B,C,D	F
chr17	77438586	77444125	0.122839	98	0.000346936	E	A,C,D	B,F
chr9	135703284	135708808	0.121645	98	0.00035963	B,E	A,C,D	F
chr10	123216310	123224239	0.127585	98	0.000365761	E	B,C,D	A,F
chr1	204963059	204967839	0.138861	98	0.000384001	E	C,D	A,B,F
chr22	20215744	20220246	0.147227	98	0.000412537	C,E	D	A,B,F
chr7	157514324	157518017	0.134631	98	0.000488902	E	A,B,C,D	F
chr17	77651088	77655466	0.127487	98	0.000541401	E	A,B,C,D	F
chr19	54396035	54401164	0.112296	98	0.000556013	E	A,C,D,F	B
chr2	239947186	239949820	0.103867	98	0.000739814	E	A,B,C,D	F
chr2	9385822	9391787	0.115297	98	0.000743388	E	B,C,D	A,F
chr2	72349879	72355709	0.128766	98	0.000810751	C,E	A,B,D	F
chr2	45515	46495	0.116083	98	0.000875587	A,B,F	D,E	C
chr11	69864593	69869396	0.103005	98	0.000958637	E	A,B,C,D	F
chr8	144789366	144790203	0.198059	98	0.00141133	A,B,D,F	-	C,E
chr10	112837940	112838697	0.157189	98	0.00187884	A,B	D,F	C,E
chr5	6041636	6046910	0.101454	98	0.00190161	E	A,B,C,D	F
chr19	13319561	13322324	0.520773	98	0.00214558	C	-	A,B,D,E,F
chr22	29529824	29536220	0.134615	98	0.00279516	A,E	B,C,D	F
chr17	21736351	21742720	0.10352	98	0.00517274	C	A,B,D,E	F
chr10	11470471	11477171	0.109406	98	0.00606478	E	A,B,C,D	F
chr12	124875114	124877915	0.610627	97	1.82095e-05	A,B	C,D,F	E
chr1	3098600	3101198	0.287428	97	7.95187e-05	A,B	D	C,E,F
chr9	139889217	139890388	0.346069	97	0.000147397	A,B,D	C	E,F
chr19	5774276	5778499	0.115536	97	0.00020966	E	B,C,D	A,F
chr17	47086437	47091039	0.101267	97	0.000240059	E	A,B,C,D	F
chr20	55132964	55138407	0.11875	97	0.000244889	E	A,B,C,D	F
chr1	149146178	149147901	0.169181	97	0.00025179	A,B,D	F	C,E
chr12	2358844	2365227	0.144043	97	0.000266412	C,E	A,B,D	F
chr1	7481563	7487191	0.170449	97	0.000271084	E	C,D	A,B,F
chr11	117651786	117659990	0.191135	97	0.000277512	E	C,D	A,B,F
chr22	37978076	37983142	0.108394	97	0.000346994	E	A,B,C,D	F
chr8	11325582	11331666	0.115356	97	0.000379915	E	A,B,C,D	F
chr20	56163762	56168553	0.131115	97	0.000389728	C,E	-	A,B,D,F
chr5	140202590	140203403	0.153176	97	0.000394939	A,B,D,F	-	C,E
chr1	15265719	15270996	0.134633	97	0.000401999	B,E	A,C,D	F
chr1	2767356	2771454	0.143115	97	0.000422713	E	C,D	A,B,F
chr16	921187	923659	0.326759	97	0.000427087	C	-	A,B,D,E,F
chr1	6634018	6638128	0.1053	97	0.000427573	E	A,B,C,D	F
chr1	36038583	36039711	0.141937	97	0.000450773	A,B,C,D	-	E,F
chr1	201066131	201073019	0.124044	97	0.000461842	E	A,C,D	B,F
chr5	16748463	16753832	0.119477	97	0.000479633	E	A,B,C,D	F
chr17	71535669	71541005	0.133323	97	0.000495857	D,E	B,C	A,F
chr22	44272932	44278261	0.158083	97	0.000501282	E	C	A,B,D,F
chr1	4803635	4808723	0.115754	97	0.000507145	E	B,C,D	A,F
chr11	69877832	69884119	0.11443	97	0.000537342	E	A,C,D	B,F
chr2	2702891	2707344	0.147576	97	0.00054463	E	B,C,D,F	A
chr3	13824578	13830120	0.129741	97	0.000567207	E	A,C,D	B,F
chr21	44928167	44934581	0.124856	97	0.000601326	C,E	B,D,F	A
chr19	1410478	1413273	0.304345	97	0.000605994	D	-	A,B,C,E,F
chr16	54571175	54577427	0.117802	97	0.000649577	C,E	A,B,D	F
chr8	143673857	143679260	0.148077	97	0.000655265	E	C,D	A,B,F
chr1	1961972	1965606	0.139159	97	0.000717359	E	A,C,D	B,F
chr7	1494245	1497608	0.206681	97	0.000772811	A	B,C	D,E,F
chr5	2329018	2334206	0.114832	97	0.000774429	C	A,B,D,E	F
chr8	22581775	22588606	0.115148	97	0.0012622	E	A,B,C,D	F
chr2	1092166	1096315	0.101571	97	0.0013385	E	A,B,C,D	F
chr8	144597237	144599783	0.338984	97	0.00137958	C	A,F	B,D,E
chr12	109883338	109888663	0.208631	97	0.00165025	D	-	A,B,C,E,F
chr19	13148493	13154852	0.110859	97	0.00175873	C	A,B,D,E	F
chr21	31311086	31312906	0.125173	97	0.00197544	A,B	D,F	C,E
chr1	17402182	17408204	0.160207	97	0.00211583	A,C,E	B,D	F
chr20	62679275	62680033	0.199715	97	0.00250317	C,E	-	A,B,D,F
chr19	19266452	19272273	0.343329	97	0.00255501	C	-	A,B,D,E,F
chr11	22213803	22216380	0.115897	97	0.00380005	B	A,C,D,F	E
chr16	1056406	1059397	0.119038	97	0.00414925	C	A,D,E	B,F
chr17	37893994	37896777	0.35147	96	3.57291e-05	A,B,C	D,F	E
chr17	75319068	75322523	0.485852	96	6.4351e-05	C	D,E	A,B,F
chr12	6657689	6660455	0.485971	96	7.24633e-05	A,B	-	C,D,E,F
chr2	66672367	66673731	0.136747	96	0.000138673	B	A,E	C,D,F
chr14	105251193	105254351	0.23958	96	0.000168265	A,B	-	C,D,E,F
chr20	61850441	61855545	0.137922	96	0.000224031	E	A,C,D	B,F
chr17	48678010	48681558	0.137313	96	0.00030126	E	C,D	A,B,F
chr9	133253984	133258431	0.132307	96	0.000308884	E	B,C,D	A,F
chr17	36690788	36695499	0.112827	96	0.000370798	E	C,D	A,B,F
chr2	235940153	235943745	0.111423	96	0.000373321	E	A,B,C,D	F
chr20	60197543	60201645	0.165948	96	0.000379979	C,E	D	A,B,F
chr10	14524518	14531516	0.110768	96	0.000381608	E	A,B,C,D	F
chr2	86020786	86025182	0.116608	96	0.000389102	E	B,C,D	A,F
chr15	27985074	27991805	0.14394	96	0.000429702	E	A,B,C,D	F
chr13	109574241	109579702	0.103108	96	0.000431255	E	B,C,D,F	A
chr22	49718923	49722618	0.11043	96	0.000471215	E	A,B,C,D	F
chr7	97361241	97362623	0.116941	96	0.000472117	A,B	D,F	C,E
chr7	4179420	4183587	0.151419	96	0.000485461	E	A,B,C,D	F
chr5	175998838	176003028	0.108642	96	0.000512225	C	A,B,D,E	F
chr3	22413341	22414518	0.10706	96	0.000610479	B,F	A,C,D	E
chr22	36929349	36935501	0.120052	96	0.000632263	E	C,D	A,B,F
chr11	70558068	70562461	0.139203	96	0.000644471	E	C,D	A,B,F
chr16	48844224	48845609	0.140005	96	0.000646787	A,B	D,F	C,E
chr1	22266852	22271787	0.102358	96	0.000725308	A,E	B,C,D	F
chr17	4545718	4551309	0.129806	96	0.000833101	E	A,B,C,D	F
chr5	5131775	5137439	0.125595	96	0.000869976	E	A,B,C,D	F
chr5	1186192	1190446	0.112684	96	0.000911757	A,E	B,C,D	F
chr1	15127815	15132404	0.122673	96	0.000946146	B,E	A,C,D	F
chr7	3210233	3215544	0.129297	96	0.00100562	C,E	D	A,B,F
chr13	37247483	37249079	0.115385	96	0.00107692	A,B	D,F	C,E
chr17	79802074	79804799	0.110151	96	0.00143391	A	B,C,D,E	F
chr14	37116367	37117301	0.110223	96	0.00170547	A,B,F	D	C,E
chr1	11508939	11513333	0.137461	96	0.00289017	A,E	B,C,D	F
chr2	220315291	220320383	0.114112	96	0.00301034	E	B,C,D	A,F
chr20	62474904	62479012	0.105206	96	0.00349901	B	A,C,D,F	E
chr16	10862699	10868304	0.167017	96	0.00521966	A	B,C,E	D,F
chr9	137351455	137356349	0.129539	96	0.0057731	B,E	A,C,D	F
chr16	85961037	85964551	0.285712	95	8.26061e-05	A,B	-	C,D,E,F
chr7	2767605	2770583	0.280999	95	8.94289e-05	A,B	-	C,D,E,F
chr19	50845686	50851224	0.482551	95	0.000109768	C	-	A,B,D,E,F
chr13	114260850	114263890	0.660868	95	0.000120019	A	B	C,D,E,F
chr6	13180892	13187491	0.141257	95	0.000160923	E	B,C,D,F	A
chr10	95315232	95321593	0.126846	95	0.000241323	E	C,D	A,B,F
chr14	101168991	101172935	0.152846	95	0.000257492	E	B,C,D	A,F
chr9	126131857	126135301	0.115291	95	0.000270231	E	A,C,D,F	B
chr18	14999206	15000074	0.226779	95	0.000289141	A,B,D	F	C,E
chr3	129075484	129080227	0.12478	95	0.000304145	E	A,C,D	B,F
chr17	35002215	35009238	0.139569	95	0.000312728	E	A,C,D	B,F
chr17	77727561	77731830	0.134003	95	0.000319249	E	A,C,D	B,F
chr10	72818640	72824213	0.12918	95	0.000320881	E	C,D	A,B,F
chr22	36001817	36007855	0.142192	95	0.00033342	E	C,D	A,B,F
chr14	95690092	95695153	0.104797	95	0.000355652	E	A,C,D,F	B
chr17	5938452	5944787	0.139523	95	0.000367667	C,E	D	A,B,F
chr16	57729708	57735139	0.130404	95	0.000379135	E	B,C,D	A,F
chr11	125067770	125075187	0.138191	95	0.000385594	C,E	A,B,D	F
chr16	57818375	57822387	0.103413	95	0.000390988	C	A,B,D,E	F
chr2	239471155	239475773	0.13324	95	0.000395466	B,E	A,C,D	F
chr15	96959391	96960590	0.104044	95	0.000406094	A,B,F	D,E	C
chr10	1512961	1517004	0.109073	95	0.00044522	E	A,B,C,D	F
chr7	45225649	45231581	0.13424	95	0.000455965	D,E	B,C,F	A
chr7	8473990	8475613	0.110963	95	0.0004773	B	A,D,E,F	C
chr14	101309651	101314177	0.143962	95	0.000486727	E	B,C,D,F	A
chr14	101834381	101838526	0.109902	95	0.00049019	E	A,B,C,D	F
chr10	134862948	134866456	0.138289	95	0.000505771	E	B,C,D	A,F
chr22	48898654	48903393	0.157842	95	0.000515025	E	C,D	A,B,F
chr8	142644761	142649077	0.110433	95	0.000515653	E	A,C,D,F	B
chr7	100663824	100670659	0.112622	95	0.000536481	E	A,B,C,D	F
chr1	5720738	5726992	0.145894	95	0.00054463	C,E	D	A,B,F
chr9	109890582	109897942	0.144353	95	0.000578543	E	C,D	A,B,F
chr22	23731401	23735120	0.117827	95	0.000611542	C	A,D,E	B,F
chr6	169028463	169034107	0.114066	95	0.000699478	C,E	A,B,D	F
chr10	100022306	100027693	0.191647	95	0.000715858	A	B	C,D,E,F
chr16	15900265	15907161	0.104688	95	0.00091791	E	C,D	A,B,F
chr6	44458883	44465538	0.119891	95	0.0010429	E	A,C,D	B,F
chr20	606333	613696	0.119817	95	0.00137909	E	B,C,D	A,F
chr4	48987791	48988828	0.11336	95	0.00144364	A,B,F	D	C,E
chr5	178862860	178866646	0.121321	95	0.00149161	E	A,B,C,D	F
chr8	41727600	41732625	0.135368	95	0.00209644	E	A,B,C,D	F
chr6	10409785	10411625	0.115417	95	0.00214761	A,B	D,F	C,E
chr20	62084632	62086623	0.139008	95	0.00268935	A,B	D	C,E,F
chr18	77623694	77624226	0.146903	95	0.00298922	A,B,D	-	C,E,F
chr17	75817640	75822115	0.105146	95	0.0036196	C	A,B,D,E	F
chr17	77183401	77187368	0.105376	95	0.0040141	E	A,C,D	B,F
chr3	128943760	128948960	0.22153	95	0.00669011	A,B	D	C,E,F
chr22	37542063	37546448	0.623421	94	3.31195e-05	D,E	C,F	A,B
chr16	81510922	81516202	0.442093	94	7.25167e-05	C	A,B,D	E,F
chr16	73054579	73059126	0.125111	94	8.30062e-05	E	A,C,D	B,F
chr15	79232050	79237053	0.469422	94	0.000104574	C	-	A,B,D,E,F
chr15	101500306	101505301	0.112535	94	0.000108007	E	A,C,D	B,F
chr3	126787002	126792374	0.158078	94	0.000148799	E	-	A,B,C,D,F
chr9	137830311	137834225	0.135368	94	0.000152766	E	D	A,B,C,F
chr19	34048309	34054178	0.112521	94	0.000181382	E	A,B,C,D	F
chr1	22636109	22641820	0.141981	94	0.000198561	E	A,C,D	B,F
chr10	133851754	133856491	0.142263	94	0.000205029	E	A,B,C,D	F
chr7	45623872	45630198	0.141791	94	0.000217347	E	C,D	A,B,F
chr1	17553340	17559298	0.16481	94	0.00022157	E	A,B,C,D	F
chr22	49406703	49410749	0.132209	94	0.000267627	E	C,D	A,B,F
chr1	203459071	203465739	0.164309	94	0.000283339	E	C,D	A,B,F
chr9	138573683	138577318	0.110606	94	0.000334815	E	C,D	A,B,F
chr2	241762597	241769314	0.138015	94	0.000344359	E	A,B,C,D	F
chr8	10780144	10785583	0.147336	94	0.000346078	E	C,D	A,B,F
chr2	121294466	121300105	0.129602	94	0.00035113	E	B,C,D	A,F
chr5	171575206	171579685	0.137039	94	0.000369769	D	B,E,F	A,C
chr17	41025432	41031159	0.125486	94	0.000395202	E	A,C,D,F	B
chr2	1878458	1882627	0.100042	94	0.000400072	E	A,C,D,F	B
chr11	134722423	134729164	0.149451	94	0.000407053	C,E	D	A,B,F
chr12	52229545	52237193	0.174802	94	0.000413259	C,E	D	A,B,F
chr16	19008082	19012069	0.104954	94	0.00041466	E	A,B,C,D	F
chr15	29995315	30000563	0.114257	94	0.000418418	E	A,B,C,D	F
chr9	139049831	139054027	0.14446	94	0.000434847	E	A,C,D	B,F
chr20	58200034	58206667	0.137118	94	0.000458639	C,E	D	A,B,F
chr2	241680541	241684375	0.145731	94	0.000476573	E	B,C,D	A,F
chr3	238829	240125	0.154198	94	0.0005017	A,B,C,F	D	E
chr5	5295835	5302907	0.113945	94	0.00050309	E	A,C,D	B,F
chr17	17543602	17549288	0.141355	94	0.000504834	B,C,E	A,D	F
chr22	45372453	45377828	0.145335	94	0.000545067	C,E	D	A,B,F
chr20	57885817	57893497	0.141823	94	0.000581959	E	A,C,D	B,F
chr8	143997594	144003012	0.126051	94	0.000588507	D,E	A,B,C	F
chr22	18049457	18054542	0.110128	94	0.000630659	E	A,B,C,D	F
chr4	7502574	7506468	0.106092	94	0.000672568	E	B,C,D	A,F
chr16	27069818	27075182	0.117701	94	0.000769458	B,E	A,C,D	F
chr17	43843085	43848794	0.130186	94	0.000778682	E	A,C,D	B,F
chr7	32110072	32111238	0.115286	94	0.000976952	A,B	C,D,F	E
chr8	72459572	72460523	0.125152	94	0.00126024	A,B,F	C,D	E
chr7	1380490	1384782	0.118726	94	0.00137845	E	C,D	A,B,F
chr16	84538762	84541627	0.272207	94	0.00583087	C	B,D,E	A,F
chr22	50325346	50328137	0.20301	93	2.17659e-05	C	F	A,B,D,E
chr18	74716248	74719358	0.381551	93	2.35809e-05	A,B	-	C,D,E,F
chr2	231731032	231735949	0.419972	93	5.40139e-05	A,B	C	D,E,F
chr1	32716961	32722889	0.787046	93	5.81098e-05	E,F	C,D	A,B
chr10	22765695	22766779	0.253004	93	7.01635e-05	A,B	C,D	E,F
chr10	118555779	118562513	0.13559	93	0.000168998	C,E	D	A,B,F
chr16	85296929	85300077	0.156641	93	0.000201637	E	B,C,D	A,F
chr1	7599575	7605533	0.115754	93	0.000220618	B,E	A,C,D	F
chr11	502208	505045	0.501617	93	0.000227376	A,B	C,D,F	E
chr17	64966927	64971672	0.128064	93	0.000243981	E	A,C,D	B,F
chr19	1647019	1649470	0.772752	93	0.000253561	C	-	A,B,D,E,F
chr22	49234799	49239045	0.109056	93	0.000257773	C,E	-	A,B,D,F
chr9	92051265	92055005	0.127858	93	0.00028115	C,D	E	A,B,F
chr20	47028711	47034652	0.146425	93	0.000291716	E	C,D	A,B,F
chr14	95009914	95015639	0.113309	93	0.000308523	E	A,B,C,D	F
chr5	140892262	140893859	0.177305	93	0.000326577	A,B,C,D	-	E,F
chr13	53774745	53775596	0.196239	93	0.00033342	A,B,D,F	-	C,E
chr22	43822137	43826781	0.114056	93	0.000334657	E	C,D	A,B,F
chr22	44187037	44194405	0.10574	93	0.000347004	E	D	A,B,C,F
chr14	101517693	101522671	0.123546	93	0.000371861	E	A,C,D	B,F
chr20	46747753	46753054	0.14145	93	0.000450711	E	B,C,D	A,F
chr19	34253702	34258460	0.134165	93	0.000455548	E	A,C,D	B,F
chr3	127719748	127724949	0.13753	93	0.000493719	E	A,B,C,D	F
chr17	77171650	77174963	0.137975	93	0.000534703	C,E	D	A,B,F
chr16	87159673	87164542	0.10913	93	0.000559637	E	A,B,C,D	F
chr15	101853864	101858771	0.128073	93	0.000580706	C	D,E	A,B,F
chr13	93879246	93880300	0.133867	93	0.000621534	A,B,F	D,E	C
chr9	134665701	134669971	0.110713	93	0.000622736	E	A,C,D,F	B
chr6	100915337	100918058	0.137752	93	0.000664915	A,B,F	D	C,E
chr1	53946363	53951044	0.121773	93	0.000675785	E	A,B,C,D	F
chr9	138472520	138476687	0.1041	93	0.000717537	E	A,B,C,D	F
chr20	62069060	62071978	0.102845	93	0.000727489	E	A,B,C,D	F
chr7	84814606	84816137	0.111233	93	0.00073044	A	B,C,D,F	E
chr2	9288082	9292083	0.114034	93	0.000958847	E	B,C,D,F	A
chr11	125789874	125795217	0.113062	93	0.00108818	E	A,B,C,D	F
chr2	28629347	28634790	0.287394	93	0.00124403	D	A,E	B,C,F
chr9	132550355	132554972	0.110241	93	0.00127043	E	A,B,C,D	F
chr20	61358545	61362108	0.266635	93	0.00130033	A,B	-	C,D,E,F
chr15	23931590	23932683	0.152009	93	0.00200754	A,B,D,F	-	C,E
chr20	26189238	26191078	0.120079	93	0.00564244	A,B,D,F	-	C,E
chr16	89233345	89236648	0.126938	93	0.00810868	C	D,E	A,B,F
chr11	69715086	69720347	0.10387	93	0.00868161	E	B,C,D	A,F
chr7	1094207	1096325	0.489235	92	2.26159e-05	A,B	C,D,F	E
chr6	37521641	37525262	0.419544	92	3.27948e-05	C	-	A,B,D,E,F
chr5	154026140	154028606	0.162103	92	0.000110978	A,B	C,D,F	E
chr10	125980523	125984620	0.114008	92	0.000192284	E	A,C,D,F	B
chr19	51498378	51504258	0.111865	92	0.000196487	E	A,B,C,D	F
chr10	123893065	123898748	0.128209	92	0.000199006	E	B,C,D	A,F
chr19	658534	660230	0.492592	92	0.000204073	D	C,E	A,B,F
chr3	13162793	13167367	0.152565	92	0.000211557	E	C,D	A,B,F
chr14	101711420	101713115	0.165676	92	0.00023527	A,B,D,E	F	C
chr7	73388182	73391945	0.120985	92	0.000239992	E	B,C,D	A,F
chr12	52962038	52967688	0.125833	92	0.000254022	C,E	A,B,F	D
chr6	42927637	42929252	0.175488	92	0.000271213	A,B,D	C,F	E
chr11	3613935	3618660	0.105791	92	0.000277119	E	A,B,C,D	F
chr2	176994265	176995512	0.124629	92	0.00028188	A,B,F	D,E	C
chr19	56020610	56024999	0.117916	92	0.000287573	E	C,D	A,B,F
chr1	7589167	7594006	0.14122	92	0.000310653	E	C,D	A,B,F
chr9	138070280	138074704	0.165023	92	0.000327615	E	C,D	A,B,F
chr8	144156848	144161548	0.134459	92	0.000343832	E	C,D	A,B,F
chr9	137523090	137527234	0.120736	92	0.00036023	E	C,D	A,B,F
chr11	70615078	70620073	0.125275	92	0.000361274	E	A,B,C,D	F
chr19	45374049	45378495	0.149932	92	0.000399672	E	C,D	A,B,F
chr15	79200200	79207423	0.102178	92	0.000401229	B	A,C,D,F	E
chr2	15959964	15966151	0.141019	92	0.000406838	E	B,C,D	A,F
chr19	49756330	49761200	0.109818	92	0.000408706	E	A,B,C,D	F
chr17	55536696	55543281	0.142366	92	0.00041534	C,E	D	A,B,F
chr14	94227683	94234917	0.155172	92	0.000431063	C,E	D	A,B,F
chr14	101702157	101707643	0.15703	92	0.00044797	E	C,D	A,B,F
chr20	55291485	55296726	0.100583	92	0.000452213	E	A,C,D,F	B
chr1	30800737	30806910	0.1484	92	0.000458068	E	C,D	A,B,F
chr7	156043777	156049532	0.124941	92	0.000459518	E	B,C,D	A,F
chr1	231319555	231325091	0.127889	92	0.000466965	E	B,C,D	A,F
chr17	59531531	59532659	0.113413	92	0.00046982	A,B,F	D,E	C
chr16	89628085	89631969	0.209786	92	0.000476322	C,E	-	A,B,D,F
chr10	102848222	102854708	0.146253	92	0.000490326	E	C,D	A,B,F
chr3	14874128	14879745	0.130741	92	0.000502951	E	C,D	A,B,F
chr22	36126390	36130803	0.113403	92	0.000517097	E	A,B,C,D	F
chr1	236319735	236324123	0.308318	92	0.0005698	C	-	A,B,D,E,F
chr16	86405099	86409769	0.116198	92	0.000589028	E	A,C,D	B,F
chr16	83496918	83503750	0.131645	92	0.000604523	C,E	A,B,D	F
chr4	158142677	158144182	0.148855	92	0.000647537	A,B,F	D	C,E
chr16	88719054	88721519	0.473096	92	0.00074302	D	-	A,B,C,E,F
chr9	140943703	140947993	0.114678	92	0.000753175	E	A,B,C,D	F
chr7	155732865	155738388	0.11723	92	0.000753486	E	A,B,C,D	F
chr10	2568387	2573496	0.116878	92	0.00078756	C,E	A,B,D	F
chr18	76688799	76693308	0.108085	92	0.000814729	E	A,B,C,D	F
chr16	29673854	29677823	0.210806	92	0.000844862	A,B,D,E,F	-	C
chr8	32405424	32406374	0.110834	92	0.00105257	B	A,C,D,F	E
chr10	117838155	117844739	0.102226	92	0.00109275	C	A,B,D,E	F
chr10	7627542	7632161	0.136882	92	0.00117126	C	A,B,D,E	F
chr11	133522041	133526778	0.101545	92	0.00139878	E	A,B,C,D	F
chr8	47184092	47189374	0.122667	92	0.00163444	E	A,C,D	B,F
chr14	23846488	23852687	0.102358	92	0.00172444	C	A,B,D,E	F
chr8	101117949	101118844	0.141217	92	0.00264579	A,B,F	C,D	E
chr7	100196397	100201224	0.113838	92	0.00409445	C	A,E	B,D,F
chr22	50431149	50435489	0.116542	92	0.00474456	C	A,B,D,E	F
chr8	142245904	142249562	0.170073	92	0.00479341	A	B,C,D,E	F
chr3	10857597	10858629	0.133607	92	0.00643186	A,B	D,F	C,E
chr7	57471609	57473216	0.102976	92	0.00667142	A,B,F	D	C,E
chr12	117130567	117134489	0.35733	91	3.52945e-05	C	A,B	D,E,F
chr10	134233587	134237021	0.502075	91	5.74644e-05	A,B,C	D	E,F
chr2	74642087	74643488	0.149523	91	6.43874e-05	A,B,C,D	F	E
chr17	17603584	17604404	0.556092	91	6.7888e-05	A,B	C,D	E,F
chr19	839309	842840	0.524102	91	0.00018257	A,B	C	D,E,F
chr12	39538660	39539708	0.132483	91	0.000268637	A,B,D,F	-	C,E
chr1	2307063	2309940	0.104696	91	0.000268712	E	A,B,C,D	F
chr5	171872357	171878354	0.160619	91	0.000273111	E	B,C,D	A,F
chr22	30920610	30926258	0.119929	91	0.000282683	E	A,B,C,D	F
chr8	1910300	1913067	0.108696	91	0.000339488	E	B,C,D	A,F
chr5	140615237	140616304	0.167514	91	0.000342334	A,B,D,F	-	C,E
chr3	13181099	13187094	0.118487	91	0.000345587	E	B,C,D	A,F
chr7	3231707	3237804	0.136817	91	0.00035422	E	B,C,D	A,F
chr9	72018897	72023799	0.105544	91	0.000358611	E	A,B,C,D	F
chr5	140589613	140590614	0.139049	91	0.000366331	A,B,D,F	-	C,E
chr3	127194572	127199881	0.112292	91	0.000373207	E	B,C,D	A,F
chr22	43671935	43676384	0.112499	91	0.000374881	C	A,B,E	D,F
chr15	101383228	101388733	0.137952	91	0.000377715	E	A,B,C,D	F
chr3	133789769	133795967	0.142738	91	0.000382415	E	A,B,C,D	F
chr21	46125346	46127067	0.122324	91	0.000394541	A,B,F	D	C,E
chr2	623248	628719	0.119589	91	0.000441483	C,E	A,B,D	F
chr17	6438866	6444281	0.117495	91	0.000494198	E	A,B,C,D	F
chr1	7497588	7501077	0.106477	91	0.00051112	D,E	A,B,C	F
chr3	192232089	192233080	0.152505	91	0.000526337	A,B,D,F	-	C,E
chr18	47148563	47154257	0.136546	91	0.000535191	C,E	A,B,D	F
chr19	54316854	54321282	0.115625	91	0.000546667	E	A,C,D,F	B
chr22	43093266	43096852	0.113412	91	0.000569422	E	A,B,C,D	F
chr12	131549272	131553762	0.122178	91	0.000575513	E	A,C	B,D,F
chr15	84322920	84324025	0.133631	91	0.000600612	A,B,F	D	C,E
chr17	7731963	7736933	0.112724	91	0.000613673	E	A,B,C,D	F
chr5	2271985	2277251	0.130744	91	0.00062265	E	A,B,C,D	F
chr6	10883054	10884892	0.106449	91	0.000694101	A,F	B,D,E	C
chr7	96630746	96633234	0.129766	91	0.00117332	A,B	D,F	C,E
chr18	72916125	72917050	0.327648	91	0.00120034	A,B,D	F	C,E
chr2	242139204	242141645	0.248218	91	0.00166074	A,B	-	C,D,E,F
chr20	46534865	46539401	0.129242	91	0.001683	E	C,D	A,B,F
chr7	62574317	62575257	0.10006	91	0.00213602	B	A,D,F	C,E
chr7	63641948	63642682	0.20477	91	0.00218684	A,B,F	D	C,E
chr2	11809671	11810463	0.110963	91	0.00241615	A,B,F	C,D	E
chr2	26973488	26981337	0.10414	91	0.00297975	E	B,C,D	A,F
chr17	74881895	74886104	0.107525	91	0.00344439	E	A,B,C,D	F
chr10	133325350	133329954	0.130103	91	0.00419793	E	A,B,C,D	F
chr22	44824011	44828478	0.112976	91	0.00423099	A,E	B,C,D	F
chr3	50404493	50408855	0.142373	91	0.00440205	C	A,B,D,E	F
chr8	120219902	120221315	0.10054	91	0.00643628	A,B,F	C,D	E
chr2	7750173	7757642	0.100487	91	0.00738973	C	A,B,E	D,F
chr16	11653890	11658206	0.567624	90	2.0477e-05	D	E	A,B,C,F
chr9	140574754	140579286	0.132102	90	6.02154e-05	C	A,B,E	D,F
chr19	1077461	1079793	0.613678	90	6.63849e-05	F	E	A,B,C,D
chr17	74023387	74026355	0.248271	90	0.00019278	A,B	C,D	E,F
chr10	125969066	125973603	0.128695	90	0.000208035	E	C,D	A,B,F
chr5	139160796	139166577	0.104473	90	0.000261622	E	A,C,D,F	B
chr2	26836448	26841845	0.189455	90	0.000272875	C,E	D	A,B,F
chr17	6384899	6389713	0.116066	90	0.000283418	A,E	B,C,D	F
chr16	88937216	88940085	0.167799	90	0.000327014	C	-	A,B,D,E,F
chr6	168168310	168172181	0.117854	90	0.000327706	E	B,C,D,F	A
chr2	237841237	237849072	0.1156	90	0.000392021	E	C,D	A,B,F
chr20	59449393	59454997	0.109251	90	0.000406334	E	A,C,D	B,F
chr11	120083593	120089630	0.102126	90	0.000440944	E	A,C,D,F	B
chr17	9677847	9683643	0.132068	90	0.000441299	E	C,D	A,B,F
chr17	72542430	72547774	0.135779	90	0.000467742	C,E	-	A,B,D,F
chr20	59865705	59869784	0.142141	90	0.000470341	C,E	A,B,D	F
chr9	140773819	140777879	0.136941	90	0.000495363	E	C,D	A,B,F
chr11	100998606	100999592	0.121081	90	0.000502672	A,B,F	C,D	E
chr15	59156510	59158759	0.186437	90	0.000509115	A,B	-	C,D,E,F
chr3	157812256	157813915	0.111343	90	0.000524955	A,B,F	C,D	E
chr12	130204269	130209442	0.104414	90	0.000554263	C	A,B,D,E	F
chr20	31905247	31910453	0.120488	90	0.000562662	C,E	A,B,D	F
chr5	177882257	177887697	0.123039	90	0.00058656	E	B,C,D,F	A
chr9	139151703	139154700	0.100457	90	0.00059416	B,E	A,C,D	F
chr20	46789981	46794411	0.107118	90	0.000608509	E	A,B,C,D	F
chr7	4395981	4403426	0.114471	90	0.000638752	B,E	A,C,D	F
chr1	7305431	7310553	0.126841	90	0.00068426	E	A,B,C,D	F
chr16	2199596	2203367	0.321597	90	0.000685959	C,E	A,D	B,F
chr12	132035421	132040608	0.140085	90	0.000737272	E	B,C,D	A,F
chr19	51426912	51432441	0.127879	90	0.000763509	E	C,D	A,B,F
chr14	103572045	103575248	0.133432	90	0.000767977	E	A,C,D,F	B
chr17	35164994	35166096	0.106574	90	0.000824906	A,B,F	D,E	C
chr2	124782383	124784103	0.102056	90	0.00106738	A,B,F	D,E	C
chr5	6082248	6088844	0.120564	90	0.00109785	E	A,C,D	B,F
chr16	2919876	2924819	0.113331	90	0.00109995	C	A,B,D,E	F
chr10	118030190	118031333	0.112209	90	0.00112652	A,B,F	D	C,E
chr4	7188635	7193612	0.110874	90	0.00136647	E	A,B,C,D	F
chr10	120574604	120579162	0.119982	90	0.00140088	E	C,D	A,B,F
chr1	4544463	4549948	0.109486	90	0.00238632	C,E	A,D	B,F
chr13	112546698	112548846	0.108638	90	0.0024071	A,B	D,F	C,E
chr1	30301216	30306781	0.131649	90	0.00340814	C,E	D	A,B,F
chr1	235009036	235013302	0.335513	89	1.68748e-05	A,B	-	C,D,E,F
chr6	37482297	37486819	0.274846	89	1.87111e-05	E	A,F	B,C,D
chr16	88986912	88989419	0.33638	89	5.20716e-05	A,B	C,E,F	D
chr10	118535762	118540903	0.110744	89	0.000193039	E	A,B,C,D	F
chr13	112759112	112760645	0.104881	89	0.000200174	A,B,D,F	-	C,E
chr22	46288987	46293217	0.143316	89	0.000210795	E	A,C,D	B,F
chr18	34854300	34855558	0.145997	89	0.000236649	A,B,D,F	-	C,E
chr2	239843111	239847498	0.15647	89	0.000238854	C,E	D	A,B,F
chr22	49589983	49593359	0.141716	89	0.000253922	E	A,B,C,D	F
chr2	2877820	2881912	0.117659	89	0.000266442	E	B,C,D	A,F
chr16	81226612	81231701	0.136112	89	0.000285998	E	C,D	A,B,F
chr4	8486999	8491773	0.100085	89	0.000310601	E	A,B,C,D	F
chr5	171570060	171574643	0.161068	89	0.000323365	D	C,E	A,B,F
chr1	210438225	210442372	0.10823	89	0.000329389	E	A,B,C,D	F
chr12	2515685	2520753	0.109687	89	0.000358711	E	A,B,C,D	F
chr11	73090641	73096457	0.360826	89	0.000375027	C	A,B	D,E,F
chr14	104822728	104825715	0.104518	89	0.000380063	E	B,C,D,F	A
chr20	59859925	59864319	0.130946	89	0.000402859	E	A,B,C,D	F
chr22	51089520	51094323	0.113243	89	0.000428999	E	B,C,D	A,F
chr2	241684722	241687930	0.101103	89	0.000436321	E	B,C,D,F	A
chr19	34131123	34136546	0.122848	89	0.000466861	E	A,C,D	B,F
chr2	241307434	241311213	0.170562	89	0.00048962	C,E	D	A,B,F
chr19	56246181	56251162	0.10522	89	0.000510131	E	A,B,C,D	F
chr8	139726671	139733508	0.143815	89	0.00054185	C,E	D	A,B,F
chr20	58329167	58333190	0.124597	89	0.000554799	C,E	A,D,F	B
chr19	18085072	18089602	0.126285	89	0.000573766	E	A,B,C,D	F
chr19	47119469	47124172	0.141346	89	0.000631095	C	A,B,D	E,F
chr18	19599535	19604501	0.113063	89	0.00066508	C	A,B,D,E	F
chr1	245726101	245730752	0.109664	89	0.000698457	E	A,B,C,D	F
chr17	76886073	76889165	0.315751	89	0.000701931	A,B	-	C,D,E,F
chr3	24870611	24872091	0.113025	89	0.000728833	A,B,F	C,D	E
chr5	3605770	3607135	0.149838	89	0.000872202	A,B,D,F	E	C
chr22	28053349	28058915	0.122328	89	0.00112713	D,E	A,B,C	F
chr8	143178008	143182090	0.120305	89	0.00117146	E	B,C,D	A,F
chr7	101190012	101194140	0.11641	89	0.0014125	A,C,E	B,D	F
chr8	142580681	142586026	0.104986	89	0.00142725	E	B,C,D	A,F
chr11	131522711	131528394	0.105722	89	0.00166087	E	A,B,C,D	F
chr2	241927008	241931763	0.110716	89	0.00173265	E	C,D	A,B,F
chr7	56430226	56434397	0.101802	89	0.00289756	E	A,B,C,D	F
chr7	150104811	150105588	0.138864	89	0.00370776	C	-	A,B,D,E,F
chr7	64342627	64343969	0.10649	89	0.00388793	A,B	C,D,F	E
chr17	37366949	37371543	0.130707	89	0.0055437	E	A,B,C,D	F
chr8	31497185	31498640	0.119593	89	0.00554547	A,B,F	D	C,E
chr9	139869860	139872435	0.255118	88	6.13085e-05	A,B	D	C,E,F
chr9	130734248	130739465	0.687797	88	6.39966e-05	F	A,B,D,E	C
chr12	124708782	124712938	0.121736	88	9.1717e-05	E,F	A,C,D	B
chr16	19481613	19486693	0.121747	88	0.000110357	E	B,C,D	A,F
chr17	12751207	12756819	0.131995	88	0.000148298	E	B,C,D	A,F
chr9	68299104	68300140	0.130555	88	0.000170412	A,B,D,F	-	C,E
[truncated: 361,863+ more rows]

## Sheet: Supplementary Data 3
Supplementary Data 3: DMRs identified in glioma samples.
chr	start	stop	meandiffabs	length	pvalue (Kruskal–Wallis test)	hypomethylated	intermediate	hypermethylated
chr16	1212793	1278760	0.129287	2855	4.29908e-05	A	-	B,C,D
chr16	46385810	46443461	0.40082	2189	0.00164303	B,C	A	D
chr16	88955109	89004869	0.122498	1901	0.000167188	A	-	B,C,D
chr1	2070302	2114118	0.100629	1364	1.01643e-05	A	B,D	C
chr16	640824	682358	0.103306	1343	2.01206e-05	D	A,C	B
chr19	719956	756229	0.109416	1316	3.75736e-06	A,D	B	C
chr7	4734124	4778061	0.100787	1249	2.88985e-06	D	A,B	C
chr12	34508253	34537097	0.282951	1244	0.000416907	B,C	A	D
chr12	34486763	34508233	0.110564	1200	0.007398	B,C	-	A,D
chr20	62034125	62063331	0.113141	1157	6.64152e-05	A	D	B,C
chr8	145006390	145035680	0.146462	1155	1.61085e-05	D	A	B,C
chr1	3448695	3489336	0.152842	1141	0.000434162	A,B,C	-	D
chr20	60986285	61026683	0.134312	1128	0.000684039	A,C	-	B,D
chr8	47084851	47129558	0.216082	1116	0.00465648	A,B,C	-	D
chr20	61933817	61974276	0.106156	1087	8.22094e-06	A	D	B,C
chr16	87693259	87726472	0.143565	1084	6.75865e-07	A	D	B,C
chr16	848834	876389	0.123106	1052	2.65991e-06	A	D	B,C
chr5	1041373	1070268	0.160931	1020	0.000886861	B,C	-	A,D
chr4	1394939	1409598	0.251019	1019	0.000554052	D	A	B,C
chr11	1237986	1263732	0.13746	986	0.000121865	A	-	B,C,D
chr5	1873959	1888106	0.149567	946	0.0043994	D	-	A,B,C
chr7	61779525	61803765	0.180518	898	0.00378804	B,C	D	A
chr19	829092	852684	0.125088	888	5.28869e-05	A	-	B,C,D
chr12	133008684	133033161	0.116109	873	0.00108284	A,C	B	D
chr7	1581581	1603940	0.129684	860	0.00127106	A,C	B	D
chr20	21484630	21500900	0.351182	852	0.000119043	D	A	B,C
chr1	2978571	2991143	0.27	845	1.28486e-06	D	A	B,C
chr14	104553925	104582769	0.147956	845	0.000508149	A	B,C	D
chr19	1524893	1549221	0.105424	811	4.2423e-05	A	-	B,C,D
chr12	132669213	132688945	0.156286	806	4.74781e-05	A	D	B,C
chr16	88550562	88571763	0.101105	788	3.44877e-05	A	C,D	B
chr22	43642080	43676744	0.180578	782	0.000806919	A,B,C	-	D
chr1	2393348	2419932	0.130102	779	0.000109273	A	-	B,C,D
chr21	47313335	47342446	0.138641	767	1.87119e-06	A	-	B,C,D
chr19	772159	795893	0.115693	760	7.2385e-05	A	C,D	B
chr16	1181096	1202014	0.125118	756	0.000179099	A	-	B,C,D
chr4	8855020	8870017	0.506678	755	1.91338e-05	A	D	B,C
chr5	1126807	1155015	0.148918	755	0.00337025	A,B,C	-	D
chr11	2424751	2445441	0.169262	738	0.00436717	A,B,C	-	D
chr11	1025408	1045017	0.141037	733	0.00332798	A	C	B,D
chr5	170734409	170745114	0.192677	731	0.00385586	D	-	A,B,C
chr4	1596423	1617670	0.162325	725	0.000442812	A,C	B	D
chr12	34463452	34486721	0.275431	707	0.00366149	B,C	A	D
chr10	42375761	42397283	0.301687	706	0.00270651	B,C	A	D
chr19	682767	703570	0.120361	704	1.04801e-05	A	-	B,C,D
chr7	61739268	61759353	0.388184	704	0.00244651	B,C	A	D
chr21	45231206	45256802	0.145262	698	1.60064e-06	A	-	B,C,D
chr21	45571367	45591928	0.131709	698	0.00025918	A	B,D	C
chr11	31816895	31833999	0.174149	678	6.24934e-05	A	D	B,C
chr1	2420337	2438457	0.129601	676	0.000115004	A	-	B,C,D
chr9	138670074	138689473	0.140477	664	0.000536842	A	-	B,C,D
chr10	126680870	126703713	0.130893	650	0.00104996	D	A	B,C
chr9	138572020	138593289	0.198729	642	0.00180273	A,C	B	D
chr13	114501963	114519939	0.112003	636	0.00477893	A	B,C	D
chr19	1465395	1471403	0.471643	633	0.00037739	D	A	B,C
chr16	87870934	87891478	0.110743	629	0.00044282	D	A	B,C
chr16	88929794	88947160	0.154849	628	8.47512e-05	A	-	B,C,D
chr21	46402386	46420872	0.101292	627	8.27504e-05	A	C	B,D
chr9	140050939	140063042	0.412924	624	6.47965e-06	A,D	-	B,C
chr10	38868848	38888826	0.333415	618	0.00278047	B,C	A	D
chr16	34180520	34197708	0.363141	614	0.00444345	B,C	A	D
chr7	157088966	157113416	0.114801	610	0.000226887	A	B,C	D
chr16	88526380	88544016	0.120758	603	1.50387e-06	A	-	B,C,D
chr17	79089067	79102325	0.275509	601	4.41964e-06	D	-	A,B,C
chr12	34542214	34561167	0.289565	600	0.000263681	B,C	A	D
chr8	143198614	143218423	0.185784	589	0.00117561	A,B,C	-	D
chr19	1076556	1088986	0.121447	585	0.000227335	A	B,D	C
chr8	47129609	47150711	0.17807	585	0.00269807	A,B,C	-	D
chr7	1544630	1565523	0.160808	582	0.00020865	A	B,C	D
chr10	135073425	135088251	0.104708	574	3.79888e-06	A	B,D	C
chr12	124867290	124885688	0.138739	569	0.000160282	D	A	B,C
chr19	7926484	7937495	0.352151	565	7.14075e-06	D	A	B,C
chr17	73598620	73621055	0.164602	565	0.00200414	A,C	B	D
chr11	1573835	1592323	0.141776	565	0.00480021	D	A	B,C
chr17	79014809	79032035	0.148527	563	6.10842e-05	D	A	B,C
chr16	1481440	1494354	0.106985	562	0.00104023	A	C	B,D
chr4	3744114	3767075	0.14295	548	7.21924e-06	A	-	B,C,D
chr5	1083663	1096095	0.129598	546	0.00385345	B,C	-	A,D
chr9	139142182	139158585	0.134001	546	0.00685572	A,C	B	D
chr20	61586263	61603010	0.172315	542	0.00251642	A,B,C	-	D
chr2	89830456	89845947	0.318523	541	0.00973711	B,C	A	D
chr9	140319077	140334356	0.152143	538	0.00177261	A,C	B	D
chr21	43160915	43178136	0.108179	536	0.000611219	A,B	C	D
chr14	105523025	105543698	0.161058	534	8.42825e-05	A,B	C	D
chr8	47339762	47361289	0.207921	534	0.00223567	A,B,C	-	D
chr19	1727955	1745835	0.107969	531	0.000444635	A	B	C,D
chr9	139738250	139742721	0.464697	529	2.15736e-06	D	A	B,C
chr19	3390811	3409237	0.110681	522	0.000435182	D	A	B,C
chr19	3723696	3745631	0.136272	520	0.000196645	A	B,C	D
chr20	62087539	62102092	0.136413	520	0.00661602	D	A	B,C
chr19	5879507	5898114	0.113318	519	7.87504e-05	A	D	B,C
chr1	2809995	2827409	0.237851	511	0.000825807	B,C	A	D
chr16	88348679	88368166	0.115328	508	8.64514e-06	A	-	B,C,D
chr19	543632	557250	0.151074	507	4.30938e-05	A	D	B,C
chr9	79628252	79636180	0.134506	504	0.00142246	D	-	A,B,C
chr17	81011947	81026155	0.119255	503	0.00262439	A	B,C	D
chr17	79292286	79309861	0.118439	501	3.824e-06	A	B	C,D
chr10	134221154	134236993	0.115701	499	0.000826615	A	B,D	C
chr6	168452265	168470806	0.11	499	0.0048015	A,B,C	-	D
chr2	63278151	63287353	0.397731	497	5.09999e-05	D	A	B,C
chr17	80619859	80637107	0.187425	496	3.86942e-06	D	A	B,C
chr9	139626358	139642251	0.141583	496	0.000319503	A	C	B,D
chr15	74420389	74428031	0.371394	495	1.49318e-05	D	A	B,C
chr12	130930547	130947245	0.211349	495	0.0093034	A,B,C	-	D
chr19	35823512	35843367	0.265134	494	0.00114997	A,C	B	D
chr19	45658195	45677653	0.133417	493	2.74869e-06	A	-	B,C,D
chr17	4433068	4448627	0.21564	493	1.00915e-05	D	A	B,C
chr22	45681550	45704674	0.108156	492	3.19368e-05	A,C	B	D
chr19	3934299	3952122	0.124813	490	9.42069e-06	A	B	C,D
chr16	89119835	89135260	0.153469	490	1.95553e-05	A	-	B,C,D
chr12	113898612	113907921	0.341811	490	0.000879897	D	A	B,C
chr16	46443489	46457065	0.204348	490	0.00225279	B,C	D	A
chr5	180046649	180062010	0.154227	489	0.00027635	A	C	B,D
chr7	27178449	27188927	0.341999	489	0.000885693	D	C	A,B
chr4	3484981	3500772	0.151689	487	1.98478e-05	A	-	B,C,D
chr9	137640360	137659753	0.200938	487	0.00479787	A,B,C	-	D
chr21	45663287	45679650	0.19177	486	0.000441812	A,B,C	-	D
chr16	33881227	33896054	0.347079	485	0.00746579	B,C	A	D
chr12	132891335	132903713	0.185407	484	0.000186313	A	-	B,C,D
chr19	1851298	1862598	0.273155	478	1.32173e-05	A,D	-	B,C
chr20	39316062	39322005	0.106754	478	0.00487975	D	C	A,B
chr20	61606218	61623093	0.116634	477	0.00070008	A	B,C	D
chr15	68116848	68122510	0.58277	476	1.7629e-06	D	A	B,C
chr17	1466462	1481526	0.150899	476	1.84045e-06	A	D	B,C
chr2	242127946	242144728	0.11969	476	0.00100973	A,C	B	D
chr16	743390	751779	0.321602	474	9.4262e-06	D	A	B,C
chr22	20779171	20786461	0.411287	473	0.00090862	D	A	B,C
chr19	4051588	4061205	0.140959	472	0.0002373	D	A	B,C
chr8	144953629	144967347	0.127688	472	0.00588242	A,C	B	D
chr2	223157783	223169738	0.304374	467	0.00168998	D	-	A,B,C
chr19	592135	604046	0.113862	466	8.54892e-06	A,D	B	C
chr7	1379540	1395930	0.20511	462	0.000976578	A,B,C	-	D
chr1	22891823	22911698	0.144174	459	8.84793e-05	A	B,C	D
chr17	80194672	80205519	0.190203	458	8.96186e-06	D	A	B,C
chr21	46313647	46328135	0.170753	457	0.00268574	A,C	B	D
chr16	2077486	2091171	0.130639	455	0.000224005	D	A	B,C
chr11	537645	554726	0.119665	455	0.000599237	A	B,C	D
chr9	137579375	137595779	0.175394	455	0.00288689	A,B,C	-	D
chr12	34449149	34463082	0.275913	453	0.00244276	B,C	A	D
chr9	138629143	138644653	0.249487	451	0.000432745	A	B,C	D
chr1	3819565	3836642	0.138229	450	0.00310363	A	B,C	D
chr7	56875889	56886936	0.187029	449	0.000525189	A	B,C	D
chr11	130071963	130088134	0.150637	447	0.000354104	A	B,C	D
chr3	11591820	11609470	0.101392	446	1.03114e-05	A,D	B	C
chr9	137722688	137738400	0.223153	446	0.00587085	A,B,C	-	D
chr5	1276241	1289014	0.272022	445	0.000159563	B,C	A	D
chr7	1629159	1647468	0.165068	444	0.00081652	A	B,C	D
chr22	50920837	50936365	0.102143	442	0.000546125	A	B,C	D
chr14	105407474	105420444	0.162749	442	0.00131617	A,B,C	-	D
chr10	38771275	38791213	0.261635	439	0.00978804	B,C	A	D
chr2	237075458	237081697	0.134442	438	0.00354701	C,D	B	A
chr16	1952395	1966613	0.133794	435	0.000679521	A	C	B,D
chr16	86598400	86606922	0.157206	435	0.00134537	D	-	A,B,C
chr5	172655727	172664420	0.381165	434	0.000846496	D	A	B,C
chr8	144941243	144951692	0.148635	433	0.0031447	A,B,C	-	D
chr19	4506534	4521018	0.120263	432	2.62022e-05	A	B,C	D
chr17	78949113	78965195	0.111815	432	0.00200305	A	B,C	D
chr16	89219888	89232517	0.112439	432	0.0033824	A	C	B,D
chr10	38791616	38808769	0.272872	428	0.0071088	B,C	A	D
chr11	2036932	2051450	0.142189	427	6.73734e-05	B,C	A	D
chr19	7672501	7683041	0.118021	424	0.000111608	A	B,D	C
chr10	132871823	132889507	0.237647	424	0.00311007	A,B,C	-	D
chr17	77412243	77430591	0.202456	424	0.00964592	A,B,C	-	D
chr17	3848774	3866173	0.11911	423	0.00074042	A,B	C	D
chr8	47017579	47034394	0.229457	422	0.00293971	A,B,C	-	D
chr16	1164201	1175177	0.107313	420	0.000438987	A	-	B,C,D
chr5	180024324	180038483	0.132989	418	3.33848e-05	A	-	B,C,D
chr9	132500831	132521880	0.101213	418	0.00984564	A,C	B	D
chr21	45876299	45891042	0.191893	417	0.00402831	A,B,C	-	D
chr10	135022032	135033065	0.136545	417	0.00546275	A,C	B	D
chr5	1248205	1262665	0.206463	416	0.00084852	A,B,C	-	D
chr5	178209193	178226724	0.214819	416	0.00158741	A,B,C	-	D
chr12	130914330	130930026	0.193101	414	0.00611201	A,B,C	-	D
chr12	123333536	123348724	0.137562	413	0.000528388	D	A	B,C
chr16	4424055	4436045	0.139101	412	0.000100485	D	A	B,C
chr8	47160918	47176076	0.218115	412	0.000945701	A,B	C	D
chr19	46251980	46269917	0.107256	411	0.00836117	A,C	B	D
chr5	178624670	178642443	0.179103	410	0.00295019	A,B,C	-	D
chr10	135153482	135170446	0.113577	409	0.000165121	A,B	C	D
chr9	135458506	135466772	0.24186	408	6.3263e-06	A,D	-	B,C
chr19	40887779	40904359	0.129619	408	0.00897808	A,C	B	D
chr17	1958962	1962822	0.534503	406	3.79762e-06	D	A	B,C
chr1	1983140	1996096	0.130101	406	0.000278776	A,B	C	D
chr17	79480261	79486911	0.58445	405	5.85584e-06	A,D	-	B,C
chr5	3596864	3604225	0.439738	405	0.00131476	D	A	B,C
chr2	237066604	237075410	0.389715	405	0.00596952	D	A	B,C
chr7	5635506	5648181	0.196008	404	4.19792e-06	D	A	B,C
chr19	4559081	4574387	0.130759	403	1.52975e-06	A	D	B,C
chr9	140773726	140790676	0.17692	403	0.000125461	A	-	B,C,D
chr9	137995457	138009632	0.133927	403	0.00121422	D	A	B,C
chr9	127045568	127065365	0.11542	402	8.66148e-07	A	B,D	C
chr5	177790184	177808674	0.124897	402	0.00301039	A,B,C	-	D
chr10	101289489	101296394	0.165117	402	0.00961253	D	-	A,B,C
chr9	140171240	140176385	0.414585	401	5.1564e-06	D	A	B,C
chr5	477971	487128	0.121653	401	0.00011744	A	-	B,C,D
chr17	40815359	40826832	0.169818	398	1.89205e-05	D	A	B,C
chr1	2231986	2239263	0.177055	397	3.86843e-06	D	-	A,B,C
chr9	133769742	133783209	0.129166	397	2.32532e-05	A	-	B,C,D
chr16	1131892	1143372	0.111919	397	5.92971e-05	A	-	B,C,D
chr1	25253324	25258738	0.204779	397	0.00489714	D	-	A,B,C
chr7	155595286	155600913	0.509415	396	3.27514e-06	A,D	-	B,C
chr17	79763290	79775540	0.154024	396	0.000565902	A,C	-	B,D
chr1	1884691	1897306	0.104841	394	0.00254816	A	B	C,D
chr4	3767101	3769877	0.114903	394	0.0031159	B,C,D	-	A
chr20	22562081	22568218	0.167531	394	0.00655585	D	-	A,B,C
chr1	228464702	228476931	0.12191	394	0.00933828	B,C	A	D
chr8	11705739	11724540	0.154533	393	7.1393e-06	D	A	B,C
chr19	13207285	13215768	0.429442	392	1.45517e-05	D	A	B,C
chr4	3680719	3693465	0.126086	392	5.84277e-05	A	-	B,C,D
chr14	105155286	105167280	0.255977	392	9.17602e-05	D	A	B,C
chr9	136493767	136510780	0.154615	391	7.20525e-05	A	-	B,C,D
chr12	38546221	38553810	0.329686	391	0.000367688	B,C	A	D
chr9	135411839	135431461	0.124773	390	0.000138469	A,C	B	D
chr11	1892876	1906166	0.107818	390	0.00307735	A,B	C	D
chr16	88879718	88890836	0.134251	389	0.000951175	A	B,C	D
chr5	1073353	1082157	0.121166	388	0.0010349	B,C	-	A,D
chr1	2742071	2758547	0.240941	387	0.000373378	A,B,C	-	D
chr3	52534149	52552212	0.157607	386	0.000875443	A,C	B	D
chr2	89858919	89881649	0.237137	386	0.00965622	A,B,C	-	D
chr22	20158954	20175489	0.1161	382	0.00207249	A	B	C,D
chr9	137439022	137454124	0.13049	381	0.00918216	A,B,C	-	D
chr19	3210318	3223914	0.106702	378	0.000271085	A	B,D	C
chr19	51686751	51705646	0.259458	377	0.00113695	A,B,C	-	D
chr7	27203591	27210605	0.464984	376	0.000616506	D	A,C	B
chr7	5112668	5130022	0.109431	376	0.00106152	A,B	C	D
chr12	130644699	130649040	0.129288	376	0.00114903	B,C,D	-	A
chr19	54566360	54583125	0.163204	376	0.00286583	A,B,C	-	D
chr19	2250010	2254143	0.56838	375	4.37166e-06	D	A	B,C
chr19	54334236	54350372	0.105798	375	0.00650203	A,C	B	D
chr16	4826552	4842042	0.132593	374	4.41246e-05	A	B,C	D
chr5	175988455	176004950	0.105523	373	0.00071599	A,C	B	D
chr11	65556719	65572571	0.182325	373	0.00119579	A,B,C	-	D
chr5	1743320	1755236	0.244019	373	0.00203205	A,B,C	-	D
chr6	10415692	10424746	0.235366	373	0.00689737	D	-	A,B,C
chr22	37965904	37986302	0.10076	371	1.56206e-06	A	B,C	D
chr12	114830544	114842267	0.280165	370	0.0099985	D	A	B,C
chr11	1855037	1866058	0.124116	369	0.000517829	A,C	-	B,D
chr18	904088	909673	0.172732	368	0.000195401	B,C,D	-	A
chr16	85127469	85143209	0.147332	368	0.000907211	A	B,C	D
chr8	47039928	47053918	0.184033	368	0.00542755	A,B,C	-	D
chr11	1471338	1481130	0.113324	367	0.000172391	D	A,B	C
chr18	76732934	76738859	0.353719	365	8.74959e-06	A,D	-	B,C
chr5	1399002	1411588	0.196237	365	0.00414911	A,B,C	-	D
chr17	76556969	76572321	0.179198	364	0.00173735	A,B,C	-	D
chr14	101824325	101840209	0.146364	363	0.000805672	A,B	C	D
chr9	68298749	68304774	0.11552	361	0.00140944	B,D	C	A
chr22	50045534	50058038	0.129118	359	0.000250849	A,B	C	D
chr18	19748755	19752291	0.213632	358	1.46837e-05	B,C,D	-	A
chr19	54933262	54945707	0.138148	358	2.29476e-05	D	A	B,C
chr2	242004040	242014944	0.11082	358	0.00203784	A	-	B,C,D
chr1	1390081	1400948	0.13247	358	0.00291459	A,B	C	D
chr7	1023593	1031674	0.201682	357	6.24723e-06	A	-	B,C,D
chr13	28495963	28503900	0.197031	357	0.00318719	D	-	A,B,C
chr21	38064060	38070596	0.346195	357	0.0049075	D	-	A,B,C
chr8	1101065	1113243	0.20364	357	0.00516536	A,B,C	-	D
chr22	47592314	47605966	0.131865	356	0.000383562	A	B	C,D
chr17	77683699	77698885	0.177555	356	0.000626522	A,C	B	D
chr16	85962294	85977010	0.230254	356	0.00207854	A,B,C	-	D
chr21	46804505	46817916	0.148856	356	0.0026173	A,B,C	-	D
chr11	2188242	2200428	0.160891	354	0.000606367	A,C	B	D
chr2	119609294	119615888	0.220175	354	0.00237851	D	-	A,B,C
chr9	96707634	96715645	0.105197	354	0.00395516	D	C	A,B
chr7	1772121	1783353	0.166297	353	2.23376e-06	A	-	B,C,D
chr9	140119668	140129631	0.136878	352	0.000643446	A	-	B,C,D
chr11	2541092	2553764	0.206088	352	0.00161189	A,B,C	-	D
chr11	1213282	1221016	0.160926	352	0.0046831	A,B,C	-	D
chr22	38214288	38221617	0.439997	351	1.74815e-06	D	A	B,C
chr6	137813280	137820519	0.178848	351	0.00798932	D	-	A,B,C
chr18	77156272	77161126	0.206081	350	1.12465e-06	A,D	-	B,C
chr7	149504835	149519476	0.140879	350	0.00059238	A,B	C	D
chr5	2130228	2143454	0.142643	349	0.00011404	A,B	C	D
chr14	37122599	37130461	0.23506	349	0.00499243	D	-	A,B,C
chr9	138263480	138276745	0.189227	348	0.00505946	A,B,C	-	D
chr19	55835014	55848609	0.11152	347	2.39603e-06	A	B	C,D
chr12	34356838	34367926	0.225439	347	0.00158587	A,B,C	-	D
chr16	1532019	1542029	0.112363	346	0.00799057	A	B,C	D
chr7	129420735	129427300	0.574752	345	1.20666e-06	D	A	B,C
chr18	77537259	77547666	0.104449	345	0.000409908	A,B	C	D
chr11	636603	640445	0.396757	344	5.82467e-06	A,D	-	B,C
chr7	156793822	156799605	0.292664	344	0.000820206	D	B	A,C
chr5	1199877	1210952	0.230932	344	0.00106725	A,B,C	-	D
chr22	43148065	43163515	0.112798	343	1.73659e-05	A	C	B,D
chr1	4714058	4716923	0.109837	343	0.00135433	C,D	B	A
chr11	2931206	2944352	0.112241	343	0.00585397	A,B,C	-	D
chr12	34439299	34449124	0.314509	342	0.00110574	B,C	A	D
chr19	51523504	51540389	0.195571	342	0.00139926	A,B,C	-	D
chr7	333558	344561	0.161686	342	0.00209555	A,B,C	-	D
chr9	133250542	133266122	0.101354	342	0.00214736	A	B	C,D
chr19	18876036	18887720	0.112924	341	0.000493818	A	B	C,D
chr11	2290074	2293050	0.159552	341	0.00522788	D	B,C	A
chr7	151079806	151092442	0.131585	340	7.61941e-07	A	-	B,C,D
chr12	111748504	111763362	0.123317	340	5.43667e-06	A	-	B,C,D
chr7	56890691	56901042	0.337253	340	0.000905481	B,C	A	D
chr9	137904127	137922152	0.210405	340	0.00379126	A,B,C	-	D
chr22	49293220	49306618	0.151039	339	7.92537e-05	A,B	C	D
chr6	5998426	6005429	0.390717	338	1.66554e-05	D	A	B,C
chr5	1010265	1022538	0.115982	338	0.00162965	A,B,C	-	D
chr21	45859152	45872393	0.220752	338	0.00765115	A,B,C	-	D
chr15	89949040	89955333	0.49469	337	0.000799123	D	A	B,C
chr15	25945887	25963064	0.176532	335	0.00489695	B,C	A	D
chr10	131561132	131574298	0.188564	333	0.000276854	A,B,C	-	D
chr10	666022	677067	0.26742	333	0.00216919	D	A	B,C
chr17	77135329	77147923	0.212241	333	0.00512273	A,C	B	D
chr4	3706345	3720183	0.145786	332	0.000370757	A,C	B	D
chr1	50883896	50888638	0.367138	332	0.000457986	A,D	-	B,C
chr7	4272342	4286605	0.133774	332	0.0014994	A,B	-	C,D
chr11	1048225	1058948	0.105121	332	0.00535858	A	C	B,D
chr6	41339174	41344414	0.421844	331	7.7848e-06	A,D	-	B,C
chr10	119292128	119297800	0.143723	331	0.00759612	A,D	-	B,C
chr22	19709355	19713346	0.315723	330	1.33948e-05	D	A	B,C
chr9	136984894	136998106	0.116987	330	0.000430773	A	B,C	D
chr16	49313837	49317607	0.23261	329	7.78891e-06	B,C,D	-	A
chr7	807156	814650	0.191272	328	2.18513e-06	D	A	B,C
chr11	1319514	1329947	0.273298	328	2.22546e-06	D	A	B,C
chr11	64509497	64513975	0.30001	327	4.72205e-06	A,D	-	B,C
chr7	1710466	1721480	0.131647	327	1.60107e-05	A	-	B,C,D
chr9	127239638	127250327	0.153197	326	8.42159e-06	A,D	-	B,C
chr9	137619575	137630705	0.147975	326	0.00409822	A,B,C	-	D
chr22	28192677	28196473	0.534688	325	6.56081e-07	D	A	B,C
chr8	686909	689741	0.165541	325	5.00493e-05	B,C,D	-	A
chr7	100968843	100985244	0.177324	325	0.000643369	A,B	C	D
chr6	1311567	1314757	0.205712	324	5.52351e-05	B,C,D	-	A
chr9	129284453	129300898	0.12153	324	7.61391e-05	A,C	B	D
chr18	44772718	44776849	0.356633	324	0.00146977	D	C	A,B
chr22	36719508	36733298	0.136688	323	6.90552e-06	A,D	-	B,C
chr8	144508308	144512614	0.14444	323	0.00783974	D	C	A,B
chr1	1518705	1527998	0.117605	322	0.00358203	A,B	C	D
chr1	1078038	1086566	0.131293	322	0.00543835	A,C	B	D
chr5	1289028	1294432	0.1154	322	0.00777669	B,C	A	D
chr8	47316980	47328739	0.200063	320	0.00147659	A,B,C	-	D
chr17	2662662	2677837	0.146034	318	0.000845472	A	B,C	D
chr4	3860161	3872527	0.172543	317	5.72333e-05	A	C	B,D
chr16	1580790	1588044	0.112302	317	0.000454744	A,D	B	C
chr19	33347121	33360824	0.122819	317	0.00049694	A,B	C	D
chr16	87202563	87218306	0.153505	317	0.00177169	A,B	C	D
chr4	2063460	2072759	0.112485	316	0.00018989	D	-	A,B,C
chr16	81226610	81246006	0.126187	316	0.00743684	A,B,C	-	D
chr19	1876756	1884075	0.350373	315	2.30747e-06	D	A	B,C
chr19	289280	295689	0.181829	315	4.33158e-05	A,D	-	B,C
chr13	114797323	114805356	0.137175	314	1.2703e-05	D	-	A,B,C
chr9	139073822	139083675	0.158104	314	0.000136145	A	C	B,D
chr17	36714945	36721759	0.379417	314	0.000609609	D	A	B,C
chr7	98816060	98832569	0.149106	314	0.000917585	A,C	B	D
chr9	44871136	44879498	0.29889	313	0.0002374	B,C	A	D
chr5	177730102	177743951	0.132972	313	0.00492245	A,B,C	-	D
chr20	62156158	62165747	0.157037	312	2.42742e-05	A	-	B,C,D
chr17	62774225	62777990	0.589774	311	2.82055e-06	A	D	B,C
chr16	3057596	3067976	0.250336	311	7.7233e-06	A	D	B,C
chr17	77820137	77835148	0.104846	311	0.0005854	A	B,C	D
chr1	165320247	165325983	0.142456	311	0.0012576	D	A	B,C
chr16	87652585	87666821	0.19492	310	2.45647e-07	A	-	B,C,D
chr19	55997691	56006449	0.151345	310	7.84935e-05	A,D	-	B,C
chr16	11485920	11498754	0.109653	310	0.00292148	A,C	B	D
chr11	64599587	64611151	0.10099	310	0.00462713	A,C	B	D
chr9	139241994	139251033	0.120605	310	0.00619122	A	-	B,C,D
chr19	49094682	49106850	0.11883	309	2.49908e-05	A	-	B,C,D
chr7	4244876	4255412	0.158434	309	0.00155018	A,C	B	D
chr16	54968289	54974173	0.471971	308	0.00190288	D	A	B,C
chr1	6098624	6112246	0.130864	308	0.00267619	A,B	C	D
chr2	233350190	233352849	0.129068	308	0.00312813	D	C	A,B
chr22	38173982	38186195	0.101051	307	4.16026e-06	A	C,D	B
chr13	112711939	112718030	0.392473	307	1.43421e-05	A,D	-	B,C
chr19	46992400	46998435	0.374514	307	1.8411e-05	D	A	B,C
chr8	1440985	1453000	0.159573	307	0.00979071	A,B,C	-	D
chr19	1776791	1788786	0.117569	306	0.000387031	A	-	B,C,D
chr5	1226620	1235902	0.18592	306	0.00238508	A,B,C	-	D
chr11	68765850	68778000	0.114931	306	0.00305758	A,C	B	D
chr18	70533076	70536911	0.23146	306	0.00341973	B,C,D	-	A
chr11	2008760	2017065	0.11267	305	9.74313e-06	A	-	B,C,D
chr3	195490382	195502251	0.121714	305	1.25847e-05	A	B,C	D
chr2	241649839	241661293	0.130027	305	3.78877e-05	A	D	B,C
chr2	241825497	241837605	0.169178	305	0.000885773	A,C	B	D
chr5	1268226	1275286	0.109745	305	0.00115326	B,C	A	D
chr16	8964747	8979143	0.108063	304	3.37754e-05	A	B,C	D
chr13	112874762	112887017	0.128305	304	0.000397661	A,B	C	D
chr18	74713076	74726744	0.287462	304	0.000471981	D	-	A,B,C
chr13	19621653	19637086	0.232809	304	0.0011471	A,B	C	D
chr19	39091341	39108163	0.145482	304	0.00129717	A	B,C	D
chr21	45931086	45942689	0.215667	304	0.00403428	A,B,C	-	D
chr17	77763164	77767486	0.485368	303	4.28123e-06	A,D	-	B,C
chr4	3646781	3658126	0.156994	303	4.6139e-06	A	-	B,C,D
chr5	180062932	180075550	0.161435	303	0.000100343	A	-	B,C,D
chr14	101922127	101926126	0.199755	303	0.000132588	A	D	B,C
chr5	140796890	140803417	0.32729	303	0.000134331	D	C	A,B
chr8	143576993	143591119	0.155391	303	0.00016039	D	A	B,C
chr7	155912581	155923321	0.219948	303	0.00077994	A,B,C	-	D
chr4	4854375	4860747	0.393588	303	0.00128202	D	A,B	C
chr15	25420471	25437512	0.2997	303	0.00535226	B	A,C	D
chr11	1982788	1989947	0.103725	302	4.93735e-06	A	B,D	C
chr19	10837247	10849876	0.134076	302	0.000365507	D	-	A,B,C
chr17	3644959	3656939	0.158644	302	0.00118166	A,C	B	D
chr7	972750	980047	0.120354	301	4.16258e-06	A	-	B,C,D
chr9	137705899	137715997	0.229269	301	0.003439	A,B,C	-	D
chr17	76614611	76627164	0.111795	300	0.0012779	A,C	B	D
chr17	59478662	59484418	0.4291	300	0.00440941	D	-	A,B,C
chr12	7059948	7070190	0.111706	299	0.000626361	A	B	C,D
chr2	177024075	177030625	0.376126	299	0.00638624	D	-	A,B,C
chr1	2358068	2367444	0.152773	298	3.71472e-06	A	-	B,C,D
chr14	105036444	105046479	0.117754	298	1.01516e-05	A	-	B,C,D
chr19	48997572	49005169	0.183769	298	6.06327e-05	A,D	-	B,C
chr1	3505160	3514226	0.100909	298	0.00194884	A,C	B	D
chr8	47328860	47339717	0.204218	298	0.00225228	A,B,C	-	D
chr11	70658106	70670366	0.157082	298	0.00259069	A,B	C	D
chr17	11142668	11145883	0.118658	298	0.00745149	D	A,C	B
chr2	219281059	219297174	0.139587	297	0.000466924	A	B,C	D
chr5	176266058	176278623	0.219502	296	3.31355e-06	A	D	B,C
chr5	178550674	178561197	0.188793	295	0.00204097	A,B,C	-	D
chr1	2381973	2390816	0.124438	295	0.00389346	A	D	B,C
chr16	88479190	88487855	0.158324	294	1.14281e-06	A	-	B,C,D
chr5	37834544	37839447	0.543806	294	2.25391e-06	A,D	-	B,C
chr7	175139	183381	0.148368	294	0.00417221	A,C	B	D
chr7	2699446	2706804	0.172423	293	2.1989e-05	A,D	-	B,C
chr22	21371983	21386177	0.12478	293	4.48431e-05	A	C	B,D
chr22	37524207	37539961	0.116918	293	0.000235951	B	A,C	D
chr4	2374044	2389889	0.109614	293	0.00079035	A,B	C	D
chr8	143534866	143545174	0.12928	293	0.000971615	D	-	A,B,C
chr11	114481650	114496419	0.260845	293	0.00179122	A,B	C	D
chr22	47685149	47698157	0.229339	293	0.00236204	A,B,C	-	D
chr4	644434	651112	0.144627	292	0.00401866	A,D	-	B,C
chr19	3175427	3183628	0.153151	292	0.00652674	A	B,C	D
chr16	89498632	89514454	0.107804	291	7.48285e-05	D	A	B,C
chr9	100615308	100618864	0.181327	291	0.000544185	C,D	B	A
chr11	20178129	20184726	0.169766	291	0.00265574	D	A	B,C
chr13	53419383	53421957	0.357474	291	0.0033435	D	-	A,B,C
chr2	176984955	176991039	0.336494	291	0.00529774	D	-	A,B,C
chr17	76494328	76504621	0.133977	290	0.00040199	A,B	C	D
chr5	134363047	134368319	0.427869	290	0.00211654	D	B,C	A
chr9	139591716	139602317	0.149985	289	5.54941e-06	A	-	B,C,D
chr16	3000690	3011190	0.159049	289	1.04263e-05	A	-	B,C,D
chr11	2026524	2035917	0.208135	289	3.64273e-05	A,C	B	D
chr11	70509023	70524000	0.137192	289	4.57943e-05	A,B	-	C,D
chr22	45622249	45636025	0.134265	289	0.000747086	D	A	B,C
chr7	1802225	1814805	0.110174	289	0.000999556	A,B	C	D
chr21	47277830	47288127	0.124578	288	1.73421e-06	A	-	B,C,D
chr10	134607960	134614595	0.118223	288	0.00012139	A	C	B,D
chr5	1908843	1920253	0.23582	288	0.000191428	A,B,C	-	D
chr4	8611135	8622079	0.247002	288	0.00040188	A,B	C	D
chr12	131510226	131519673	0.141491	288	0.000729509	A	B,C	D
chr7	49812959	49815723	0.116747	288	0.00588637	B,C,D	-	A
chr13	113771140	113781352	0.155795	287	0.000235261	A	B,C	D
chr16	1204749	1210310	0.129082	287	0.000690361	A,D	B	C
chr5	959540	968843	0.146475	287	0.00174321	A,B,C	-	D
chr19	54296929	54310025	0.161738	287	0.00361049	A,B,C	-	D
chr1	1289553	1294361	0.206529	287	0.00485728	D	A	B,C
chr19	4126336	4138514	0.11042	286	0.00116732	A	B,C	D
chr7	158317266	158328792	0.114832	286	0.00231419	A	B	C,D
chr8	143991437	144005677	0.272436	285	0.000325053	A	B,C	D
chr17	76463210	76474208	0.117962	285	0.00114253	A	B,C	D
chr7	1217189	1228081	0.136873	285	0.0035653	A,C	B	D
chr5	1026799	1036176	0.154921	285	0.00573072	A,B,C	-	D
chr16	87642995	87652566	0.127227	284	9.59139e-07	A	-	B,C,D
chr7	1349432	1358614	0.166388	284	0.000658253	A	B,C	D
chr2	1483068	1496838	0.20136	284	0.00113842	A,B,C	-	D
chr8	70981629	70985099	0.273549	284	0.00243664	D	-	A,B,C
chr1	2793231	2801516	0.157875	284	0.00249934	A,B,C	-	D
chr1	17022736	17028093	0.177887	283	6.73966e-06	A,D	-	B,C
chr8	43398449	43407277	0.292275	283	0.00212357	B,C	A	D
chr16	12994150	12998408	0.112112	283	0.00739156	D	A,B	C
chr8	11986391	11999387	0.109803	283	0.00966293	A,C	B	D
chr17	73494388	73502728	0.125074	282	0.000859883	D	A	B,C
chr8	144357806	144362397	0.227091	282	0.00247153	A,D	-	B,C
chr22	47955995	47971432	0.24059	282	0.00277082	A,B,C	-	D
chr13	113700782	113709097	0.233235	281	4.76548e-06	D	-	A,B,C
chr8	141617765	141628866	0.134962	281	2.97599e-05	D	A,B	C
chr6	170409101	170419455	0.105999	281	3.96783e-05	A,B	C	D
chr17	77323520	77340932	0.21321	281	0.00293211	A,B,C	-	D
chr15	42161530	42173868	0.161788	281	0.00331618	A,C	B	D
chr19	37499223	37507679	0.134792	281	0.00757206	A,B	C	D
chr2	97524336	97533536	0.212612	280	1.19701e-05	D	A	B,C
chr14	106231636	106242680	0.152107	280	0.00349624	A,C	-	B,D
chr1	2166800	2175637	0.143514	279	2.21038e-06	A,D	-	B,C
chr2	45231078	45236504	0.394873	279	8.59763e-05	D	A	B,C
chr19	55551585	55561761	0.155406	278	5.63217e-05	B,C	-	A,D
chr8	47291724	47304155	0.1696	278	0.00215445	A,B,C	-	D
chr7	1251240	1263030	0.147962	278	0.00289177	A,C	B	D
chr16	54321743	54326930	0.274153	278	0.00464022	D	-	A,B,C
chr2	176945100	176949091	0.320156	278	0.0048964	D	-	A,B,C
chr12	125333834	125347760	0.128106	277	0.00144907	D	A,C	B
chr11	70643479	70655256	0.116693	277	0.00364554	A,B	C	D
chr22	43509385	43522533	0.118555	276	4.35929e-06	A	B,C	D
chr9	138990397	138999396	0.127593	276	1.5324e-05	A	D	B,C
chr19	17139201	17153890	0.15318	276	0.00099602	A,B,C	-	D
chr10	43576692	43593959	0.172987	276	0.00337313	A,B,C	-	D
chr12	132655261	132662106	0.15938	275	3.11115e-05	A	-	B,C,D
chr11	1866647	1875536	0.209833	275	0.000240612	A,C	B	D
chr20	61646941	61655478	0.176667	275	0.000623318	A,C	B	D
chr5	178847874	178861289	0.194019	275	0.00150621	A,B,C	-	D
chr4	13538328	13544583	0.3249	275	0.00280234	D	-	A,B,C
chr4	1137123	1144679	0.210581	275	0.00313984	A,B,C	-	D
chr17	29567	32160	0.25527	274	0.000144173	D	A	B,C
chr22	39857774	39871045	0.143639	274	0.000469802	D	-	A,B,C
chr9	136570649	136579771	0.112653	274	0.000951218	A,B	C	D
chr12	130620112	130631258	0.264375	274	0.00291031	A,B,C	-	D
chr19	35741031	35755094	0.151741	274	0.00670464	A	B,C	D
chr9	132646215	132654707	0.198021	273	5.34507e-06	A,D	-	B,C
chr12	107712026	107715329	0.110531	273	0.000138355	B,D	C	A
chr17	47072546	47076364	0.256069	273	0.00214778	D	A	B,C
chr19	2083081	2093504	0.151713	272	8.13269e-05	A	B,D	C
chr7	3990391	4003973	0.103069	272	0.000618223	A,B	-	C,D
chr15	53076792	53081648	0.315824	272	0.00178577	D	A,C	B
chr4	8648958	8660243	0.268099	271	0.000620682	A,B,C	-	D
chr19	5866603	5879200	0.126005	271	0.00107557	A,C	B	D
chr17	77648021	77660672	0.153826	271	0.00830735	A,C	B	D
chr22	17081648	17084232	0.361491	270	1.19662e-06	C,D	B	A
chr19	47803045	47815960	0.11525	270	1.95526e-05	A	B	C,D
chr19	48945807	48948004	0.601192	269	1.50555e-06	D	A	B,C
chr1	2778068	2786758	0.175849	269	3.75499e-05	A	-	B,C,D
chr12	34752827	34761102	0.250635	269	0.000567139	B,C	A	D
chr17	77706183	77714867	0.136965	269	0.00140079	A	B,C	D
chr16	5052131	5065784	0.194672	269	0.00355681	A,C	B	D
chr15	101976302	101991241	0.100312	269	0.00948304	A	C,D	B
chr10	5547940	5558366	0.171127	268	0.00325487	A,B,C	-	D
chr19	10629135	10642910	0.127611	267	3.70266e-05	A	C	B,D
chr11	2105168	2117491	0.193709	267	0.000533398	A,B,C	-	D
chr16	11763181	11773885	0.147923	267	0.00069305	D	A	B,C
chr9	128787825	128803262	0.113501	267	0.00120096	A,C	B	D
chr21	46910093	46917988	0.153788	267	0.00455792	A,B,C	-	D
chr8	143843553	143855181	0.125295	266	0.000484667	A	-	B,C,D
chr5	1858025	1867138	0.184853	266	0.00240214	A,B,C	-	D
chr13	114056673	114063865	0.120405	266	0.00344938	C	A,B	D
chr8	47151765	47160829	0.141134	266	0.00775004	A,B,C	-	D
chr16	1145677	1152069	0.186917	265	8.56638e-06	A	D	B,C
chr22	47137164	47152106	0.169248	265	0.0003305	A,C	B	D
chr19	36007597	36022096	0.240288	265	0.000374377	A	B,C	D
chr8	53851149	53854632	0.240246	265	0.00188012	D	C	A,B
chr20	57387792	57402055	0.117851	265	0.0030218	B	A,C	D
chr2	128376557	128388418	0.133343	264	7.70965e-07	A	-	B,C,D
chr19	1411276	1418891	0.322056	264	7.80812e-06	D	A	B,C
chr12	125034408	125045321	0.126577	264	3.30741e-05	A,D	-	B,C
chr11	64478743	64481775	0.46299	264	0.000109882	D	A	B,C
chr9	138648492	138656677	0.157013	264	0.00049139	A	-	B,C,D
chr16	89671192	89679594	0.13341	264	0.00195316	A,B	C	D
chr1	861629	869694	0.134915	264	0.00429176	A	-	B,C,D
chr2	233283297	233286738	0.107802	264	0.00664549	D	C	A,B
chr19	14583016	14586679	0.584363	263	3.96018e-06	A,D	-	B,C
chr14	102026425	102028327	0.345148	263	4.21191e-06	D	B,C	A
chr11	1991317	1999746	0.139491	263	1.2475e-05	A	-	B,C,D
chr7	1677459	1687426	0.121451	263	0.000439556	A	-	B,C,D
chr22	49435009	49447374	0.190292	263	0.000961601	A,B,C	-	D
chr20	31042964	31050977	0.101134	263	0.00169388	D	A,B	C
chr17	80661304	80670460	0.114984	263	0.00196388	A	C	B,D
chr7	150785961	150797362	0.157507	262	0.00299518	D	A	B,C
chr18	55094633	55099653	0.317088	262	0.00430295	D	C	A,B
chr16	29242727	29252914	0.11947	262	0.00478498	A,B,C	-	D
chr9	138689483	138699417	0.123696	261	3.39067e-06	A	B,D	C
chr18	5628001	5630950	0.204357	261	2.65408e-05	B,C,D	-	A
chr17	1665441	1675628	0.137906	261	3.01585e-05	A	D	B,C
chr11	13030155	13034041	0.332798	261	0.000353651	A	D	B,C
chr10	102892217	102898077	0.341846	261	0.000664428	D	A	B,C
chr7	70595952	70598584	0.249707	261	0.00071579	C,D	B	A
chr5	1211094	1218589	0.123941	261	0.00214449	A,B,C	-	D
chr18	19744511	19748747	0.283154	261	0.00451298	D	-	A,B,C
chr22	50009962	50018929	0.118069	261	0.00837118	A,B,C	-	D
chr9	140064371	140071570	0.218458	260	8.74335e-06	A,D	-	B,C
chr17	73586760	73598142	0.131984	260	0.000306011	A	-	B,C,D
chr5	172754500	172759743	0.165549	259	2.06124e-06	A	B,D	C
chr19	3870171	3880306	0.129261	259	5.77272e-06	A	D	B,C
chr14	104652276	104661904	0.123376	259	9.68653e-05	A	B	C,D
chr8	142940119	142952381	0.176995	259	0.00017255	A	-	B,C,D
chr8	1148765	1158329	0.193233	259	0.00795007	A,B,C	-	D
chr2	241728825	241739345	0.132509	258	2.80264e-05	D	-	A,B,C
chr5	597965	607184	0.129073	258	0.000185366	A	B,C	D
chr14	101936157	101948438	0.172137	258	0.00162417	A,B,C	-	D
chr8	1299338	1307513	0.19301	258	0.00674488	A,B,C	-	D
chr8	145562567	145574390	0.13842	257	7.92924e-06	A	-	B,C,D
chr10	94820005	94823327	0.533229	257	2.97646e-05	D	A	B,C
chr19	3711351	3720790	0.122248	257	7.17908e-05	A	-	B,C,D
chr9	141008665	141018602	0.241649	257	0.000167104	A,B,C	-	D
chr17	76482657	76492213	0.150778	257	0.000817821	A	B,C	D
chr12	6218837	6233716	0.169209	257	0.00245861	A,B,C	-	D
chr8	46927144	46940685	0.219987	257	0.00280059	A,B,C	-	D
chr19	51169440	51172326	0.585269	256	3.06163e-06	A,D	-	B,C
chr10	119301563	119304937	0.118056	256	4.63373e-06	A	D	B,C
chr14	104767033	104776461	0.107843	256	4.89808e-06	A	-	B,C,D
chr8	1948852	1950808	0.513834	256	2.39073e-05	D	A	B,C
chr1	9772422	9781504	0.114201	256	0.000427132	A,C	B	D
chr1	180201445	180206716	0.15124	256	0.00169818	D	-	A,B,C
chr10	126061629	126076823	0.132838	256	0.00179699	A,B	C	D
chr20	57463501	57465741	0.200294	256	0.00365664	D	-	A,B,C
chr14	70038470	70040765	0.220711	256	0.00859444	D	A	B,C
chr22	49481350	49490731	0.253154	255	0.00071465	A,B	C	D
chr10	133108269	133111277	0.150076	255	0.00330597	B,C,D	-	A
chr21	45921862	45929074	0.183238	255	0.00507206	A,B,C	-	D
chr9	140430818	140439744	0.101258	254	2.09951e-06	A	B,C	D
chr2	73518384	73521197	0.142616	254	7.87504e-05	B,C,D	-	A
chr15	27016397	27019018	0.150943	254	0.000145216	B,C,D	-	A
chr10	126310923	126320745	0.103951	254	0.000304895	D	A	B,C
chr7	157216111	157224565	0.104679	254	0.000360513	A	C	B,D
chr10	1249283	1258941	0.216726	254	0.00137415	A,B,C	-	D
chr5	1444258	1446992	0.128482	254	0.00211648	D	-	A,B,C
chr22	45066991	45078770	0.120033	253	0.00929787	A,C	B	D
chr10	124901243	124907078	0.112425	252	7.2079e-05	A,D	-	B,C
chr4	7046245	7055450	0.115161	252	0.000743117	D	A	B,C
chr16	86609846	86614597	0.162441	252	0.000759739	D	A	B,C
chr6	100900667	100907401	0.301098	252	0.00303741	D	-	A,B,C
chr2	232766104	232779869	0.129592	252	0.00336987	A,C	B	D
chr4	568806	570486	0.118701	252	0.00919462	B,C,D	-	A
chr17	4802175	4805646	0.377822	251	1.53337e-05	D	A	B,C
chr21	9825634	9827284	0.309428	250	6.07002e-05	D	B,C	A
chr19	2289680	2291982	0.53571	250	8.76824e-05	D	A	B,C
chr22	44798966	44809344	0.159927	250	0.000114092	A	C	B,D
chr16	25702097	25705458	0.212073	250	0.000256395	B,C,D	-	A
chr20	61027151	61034696	0.17337	250	0.00132734	A,C	B	D
chr5	1654510	1663768	0.179428	250	0.00269587	A,B,C	-	D
chr11	69941761	69951712	0.19795	250	0.00626076	A,B,C	-	D
chr5	3022668	3034048	0.183241	249	1.52605e-06	A	B	C,D
chr19	667806	675947	0.132979	249	0.00138071	A	D	B,C
chr11	2212258	2222138	0.125205	249	0.00170449	A,C	B	D
chr19	55491625	55501314	0.17009	249	0.00512012	A,B,C	-	D
chr12	1947215	1958336	0.144233	248	0.000141883	A,B	C	D
chr16	85785852	85797231	0.126303	248	0.000294096	A	B	C,D
chr22	39457238	39469916	0.11131	248	0.00139926	A,C	B	D
chr1	2761395	2771821	0.246697	248	0.00252597	A,B,C	-	D
chr10	133015879	133025938	0.239515	248	0.0040081	A,B,C	-	D
chr6	108488005	108492408	0.567521	247	4.87007e-06	A,D	-	B,C
chr10	131447165	131459227	0.285212	247	0.000276995	B,C	A	D
chr7	155165256	155169310	0.145007	247	0.00042472	D	-	A,B,C
chr8	47244023	47256292	0.200816	247	0.00238615	A,B,C	-	D
chr14	105512812	105521641	0.157454	247	0.00282899	A,B,C	-	D
chr1	152082032	152085424	0.181416	246	0.000143541	B,C,D	-	A
chr14	94832351	94848002	0.253004	246	0.00150515	A,B,C	-	D
chr2	45176404	45182157	0.215847	245	7.68484e-06	A,D	-	B,C
chr4	7146146	7156755	0.152171	245	0.000785657	A,B,C	-	D
chr11	2480219	2490799	0.247516	245	0.00107398	A,B,C	-	D
chr7	4216275	4228020	0.122703	245	0.00181041	A,B	-	C,D
chr2	176970617	176973753	0.150959	245	0.00450995	D	A	B,C
chr22	19713370	19715697	0.15099	244	9.03304e-06	D	A	B,C
chr20	61656870	61661889	0.248018	244	6.22553e-05	A,D	-	B,C
chr16	1312143	1321249	0.120441	244	0.000106608	A	-	B,C,D
chr7	2970141	2979924	0.149501	244	0.000146623	A	B	C,D
chr7	98245672	98247833	0.318024	244	0.000236754	D	B,C	A
chr20	3730104	3733290	0.561106	243	1.01166e-06	D	A	B,C
chr21	45559826	45567120	0.193045	243	1.39416e-05	A,D	-	B,C
chr8	320137	332582	0.144884	243	0.000193218	A,B	-	C,D
chr1	1953840	1960744	0.115322	243	0.000241927	A	-	B,C,D
chr9	139422097	139428677	0.204095	243	0.000571787	A,D	-	B,C
chr7	328952	331557	0.155793	243	0.00162711	D	-	A,B,C
chr15	83951894	83954149	0.301279	243	0.00572934	D	B,C	A
chr20	61150565	61157687	0.172289	242	0.00154626	A,C	-	B,D
chr21	46304617	46311768	0.196541	242	0.00418609	A,B,C	-	D
chr22	50593748	50604197	0.123623	242	0.00845875	A	B,C	D
chr16	3998917	4008710	0.138468	241	3.23266e-05	A	-	B,C,D
chr12	2515683	2529510	0.140776	241	3.80197e-05	A	-	B,C,D
chr19	3037521	3046804	0.10861	241	0.00167345	A	B,C	D
chr8	41548919	41558028	0.1307	241	0.00290646	A,C	B	D
chr4	8597252	8606483	0.191187	241	0.00377988	A,B,C	-	D
chr10	126302437	126309871	0.126166	240	7.68484e-06	D	A,B	C
chr19	31842521	31848528	0.27332	240	1.51983e-05	A,D	-	B,C
chr19	13119703	13124041	0.412487	240	2.33194e-05	D	A	B,C
chr21	46672902	46680054	0.159108	240	3.90296e-05	A	-	B,C,D
chr3	62352507	62357510	0.397248	240	9.52438e-05	D	A	B,C
chr11	67181890	67188366	0.111863	240	9.60224e-05	A,D	-	B,C
chr6	166579055	166582463	0.109675	240	0.00341873	D	B,C	A
chr1	2828728	2837615	0.147371	240	0.00371135	A,B,C	-	D
chr17	35297518	35301463	0.468889	239	4.70218e-05	D	A	B,C
chr9	133394734	133406225	0.100675	239	0.000282823	A	B	C,D
chr22	20288246	20299687	0.141731	239	0.000291577	A	B,C	D
chr11	70380870	70390684	0.120227	239	0.00128202	A	B,D	C
chr7	4111934	4123099	0.134763	239	0.00266846	A,B	-	C,D
chr8	145108396	145114922	0.136105	239	0.00730408	B,C	A	D
chr2	3490275	3499588	0.132422	238	7.88235e-06	A	D	B,C
chr7	152592159	152602903	0.116727	238	0.000281712	A,B	C	D
chr17	72305943	72317817	0.193961	238	0.000725853	B,C	A	D
chr6	169285127	169294579	0.117236	238	0.00191817	A,B	C	D
chr19	5752034	5762714	0.146675	238	0.00193445	A,B	C	D
chr2	182545769	182550457	0.555393	237	1.64101e-06	D	A	B,C
chr5	2747668	2750393	0.613009	237	2.65257e-05	D	A	B,C
chr12	132841029	132846899	0.123973	237	0.000676183	A	-	B,C,D
chr9	130903268	130915838	0.125861	237	0.00110198	A,B	C	D
chr9	132431296	132440751	0.120577	237	0.00297848	A,C	B	D
chr17	79620980	79631452	0.123911	237	0.00400792	A	B,C	D
chr1	1856236	1862822	0.120207	237	0.00853495	A,B	C	D
chr20	36147040	36152116	0.314911	236	2.81583e-06	D	A	B,C
chr1	2303771	2311488	0.130855	236	0.000969482	A	-	B,C,D
chr19	45831785	45841642	0.120023	236	0.00128808	A,C	B	D
chr9	139549584	139557459	0.188485	235	0.000103369	A	-	B,C,D
chr6	85481430	85485147	0.339187	235	0.000270045	D	B,C	A
chr4	1619095	1625636	0.142393	235	0.000388093	A	B,C	D
chr14	105638289	105646881	0.121343	235	0.00050748	A	B	C,D
chr2	421451	427720	0.175507	235	0.000845318	B,C	A	D
chr20	13200570	13202813	0.171229	235	0.00102285	B,C,D	-	A
chr1	154996635	155008645	0.16062	235	0.00113301	A	B,C	D
chr11	2019008	2024426	0.204801	235	0.00227653	A,D	-	B,C
chr6	100060306	100063502	0.27354	235	0.00292584	D	B,C	A
chr16	318544	324830	0.138438	234	4.03276e-06	A	-	B,C,D
chr8	145728748	145733867	0.18309	234	8.76704e-05	D	A	B,C
chr19	11563678	11570548	0.128398	234	0.000513372	D	A,B	C
chr1	1996833	2004385	0.135192	234	0.00157574	A	B,C	D
chr8	11536766	11541679	0.196365	234	0.00173687	D	-	A,B,C
chr10	42359588	42375441	0.227732	234	0.00269544	A,B,C	-	D
chr1	110610292	110613042	0.550565	233	3.37195e-05	D	A	B,C
chr21	46734860	46744190	0.131018	233	0.000385868	A,D	B	C
chr1	149284410	149288881	0.242492	233	0.000865744	D	-	A,B,C
chr17	81068501	81075035	0.128647	233	0.00191955	A,C	B	D
chr17	1175221	1184955	0.121515	233	0.00281221	A,B,C	-	D
chr16	33964152	33966498	0.120561	233	0.00506127	D	C	A,B
chr10	5512531	5524516	0.156405	232	0.00202679	A,B,C	-	D
chr10	1447779	1456894	0.269167	232	0.003037	A,B,C	-	D
chr16	88755360	88762893	0.131237	231	4.92821e-05	A	C	B,D
chr4	8908546	8916084	0.140636	231	0.00011488	A	B	C,D
chr5	145720234	145726297	0.146339	231	0.000142242	A	D	B,C
chr19	18979177	18981570	0.437836	231	0.000190844	D	A	B,C
chr5	75377841	75381355	0.120611	231	0.000562673	B,C,D	-	A
chr8	744637	754493	0.194043	231	0.00241453	A,B,C	-	D
chr19	18895931	18899664	0.151088	231	0.00330999	D	-	A,B,C
chr22	19748715	19753389	0.259049	230	4.75277e-06	A,D	-	B,C
chr19	17192354	17203554	0.10112	230	4.12692e-05	A,D	-	B,C
chr17	8905638	8908195	0.397972	230	5.99994e-05	A,D	C	B
chr21	15378489	15387718	0.126902	230	0.000292581	A	B	C,D
chr12	131493256	131501736	0.114871	230	0.00137088	A,B,C	-	D
chr1	2017974	2024070	0.247141	229	2.49742e-06	A,D	-	B,C
chr12	6327186	6338711	0.129402	229	4.40232e-05	D	A	B,C
chr14	103395386	103397989	0.145915	229	7.66381e-05	A,D	-	B,C
chr10	134614896	134621610	0.109889	229	0.000207214	A	B	C,D
chr17	76128554	76136318	0.110275	228	1.17955e-05	A	-	B,C,D
chr12	132866523	132873017	0.156507	228	0.000116831	A	D	B,C
chr12	132926834	132933197	0.162532	228	0.000142008	A	-	B,C,D
chr22	49758013	49766203	0.136586	228	0.002698	A,B	C	D
chr10	38809096	38818782	0.188278	228	0.00896535	A,B,C	-	D
chr4	777751	781145	0.510831	227	4.63083e-06	A,D	-	B,C
chr9	34370418	34372900	0.185361	227	0.000122488	D	-	A,B,C
chr17	4340788	4351939	0.123121	227	0.000418347	A	B,C	D
chr15	101861677	101870704	0.222492	227	0.00171207	A,B,C	-	D
chr17	79149784	79157942	0.101611	227	0.00233417	A	-	B,C,D
chr9	112259743	112262566	0.112212	227	0.0090101	D	B,C	A
chr19	45844363	45852776	0.167919	226	1.31046e-05	A	-	B,C,D
chr12	132300407	132309827	0.109549	226	1.66848e-05	A	B,C	D
chr17	397254	406911	0.141556	226	7.48875e-05	A	C	B,D
chr7	6590935	6601584	0.126346	226	0.000187615	A,C	B	D
chr21	43785281	43794561	0.115359	226	0.000248653	A	B	C,D
chr9	136524813	136533580	0.135009	226	0.00231492	A,C	B	D
chr11	63529499	63531902	0.549276	225	1.88308e-06	D	A	B,C
chr19	19647897	19651438	0.310382	225	2.74486e-06	A,D	-	B,C
chr6	34531315	34543054	0.140041	225	7.83383e-06	A	-	B,C,D
chr2	115918440	115921103	0.281824	225	5.40786e-05	B,C,D	-	A
chr21	47534844	47543635	0.186244	225	0.00214245	A,B,C	-	D
chr3	197825758	197831133	0.446233	225	0.00218478	D	A	B,C
chr1	4679774	4692523	0.299997	225	0.00278454	A,B,C	-	D
chr9	138185138	138194539	0.165486	225	0.00390759	A,B,C	-	D
chr21	45945097	45952915	0.245131	225	0.00405201	A,B,C	-	D
chr22	49690363	49697715	0.138729	225	0.00583098	A,B	C	D
chr8	145162220	145165075	0.242551	224	8.44873e-07	D	A	B,C
chr2	96010922	96012903	0.582792	224	1.29673e-05	A,D	-	B,C
chr12	132854978	132862023	0.187052	224	2.3052e-05	A	-	B,C,D
chr16	89047559	89054380	0.186395	224	0.000149959	A	-	B,C,D
chr16	88450647	88458154	0.113417	224	0.000195127	A	D	B,C
chr5	1357443	1366004	0.208012	224	0.00332385	A,B,C	-	D
chr7	155630862	155640371	0.223508	224	0.00480454	A,B,C	-	D
chr10	81001823	81003941	0.611932	223	3.82152e-06	A,D	-	B,C
chr11	31834033	31838179	0.590841	223	4.64431e-06	A,D	-	B,C
chr1	1565500	1567936	0.605906	223	5.93964e-06	A,D	-	B,C
chr22	44728365	44739989	0.12558	223	1.685e-05	A	-	B,C,D
chr4	191041819	191043166	0.100345	223	2.90126e-05	D	B	A,C
chr2	242468368	242479261	0.17945	223	0.000308847	A,C	B	D
chr19	18349074	18361260	0.118855	223	0.00103993	A	B	C,D
chr17	72336910	72346242	0.137661	223	0.00243499	B,C	A	D
chr12	122653595	122665582	0.130046	223	0.0027544	A,B	C	D
chr19	55591981	55595242	0.106706	223	0.00426423	C,D	B	A
chr10	102977695	102983952	0.248849	223	0.00631264	D	-	A,B,C
chr7	948293	952234	0.414712	222	2.75908e-06	A,D	-	B,C
chr19	30018781	30021664	0.490213	222	7.36721e-06	D	A	B,C
chr7	73629164	73639114	0.134982	222	8.20304e-06	A	-	B,C,D
chr11	10323620	10327808	0.187254	222	9.21513e-06	A,D	B	C
chr19	7706999	7716420	0.141186	222	0.000160471	A	C	B,D
chr1	6264694	6268880	0.195131	222	0.000189848	A,D	-	B,C
chr14	100612595	100619570	0.103813	222	0.000234171	A	-	B,C,D
chr7	50342894	50344907	0.186346	222	0.000543095	B,C,D	-	A
chr7	154955186	154966341	0.205055	222	0.00209788	A,B,C	-	D
chr8	144799980	144807823	0.208313	222	0.00287773	A,B,C	-	D
chr7	151127242	151136755	0.109088	222	0.00392448	A,C	B	D
chr10	131635813	131641506	0.106564	222	0.00702646	B,C	A	D
chr7	1463259	1471377	0.143303	221	0.000116879	A	-	B,C,D
chr2	242977062	242986780	0.14583	221	0.000154923	A	-	B,C,D
chr19	854130	860292	0.123736	221	0.000258645	A	D	B,C
chr4	132652658	132656545	0.101976	221	0.000631135	A,B	C	D
chr10	132010440	132020286	0.162804	221	0.00150706	A,B	C	D
chr14	36990657	36995457	0.25888	221	0.00304366	D	-	A,B,C
chr7	414535	419188	0.115335	221	0.00925948	B,C	-	A,D
chr7	994780	1001408	0.200023	220	4.2133e-07	A	-	B,C,D
chr5	540864	549388	0.152334	220	5.13537e-07	A	-	B,C,D
chr17	40835730	40840175	0.236408	220	1.98568e-06	D	-	A,B,C
chr20	62448053	62456037	0.125921	220	1.58948e-05	A	D	B,C
chr10	133955730	133962634	0.129201	220	2.0413e-05	A	D	B,C
chr4	8762258	8771861	0.152955	220	0.000159016	B,C	A	D
chr11	74951966	74953489	0.224189	220	0.00036982	B,C,D	-	A
chr2	26674957	26685252	0.104342	220	0.000564292	A,B	C	D
chr10	118924212	118928235	0.136897	220	0.00792248	D	-	A,B,C
chr20	61263688	61271963	0.158728	219	3.01507e-05	A	-	B,C,D
chr13	26624259	26626398	0.182164	219	0.000139275	B,C,D	-	A
chr20	58378688	58388974	0.101779	219	0.000208291	A,D	B	C
chr18	67066384	67069551	0.197618	219	0.000437183	B,C,D	-	A
chr7	28995065	28997299	0.337277	219	0.000441026	A,D	-	B,C
chr5	1700427	1709646	0.223123	219	0.00218338	A,B,C	-	D
chr16	88510563	88516666	0.119725	219	0.00218823	A	-	B,C,D
chr18	70209249	70212407	0.188946	219	0.00235778	B,C,D	-	A
chr10	23480505	23482390	0.131915	219	0.00393673	C,D	B	A
chr8	145697766	145701323	0.447441	218	4.81573e-06	D	A	B,C
chr12	132967221	132973124	0.162565	218	1.75164e-05	A	-	B,C,D
chr20	62107862	62114739	0.103123	218	0.000691663	A	D	B,C
chr22	50078219	50087699	0.194518	218	0.00221858	A,B,C	-	D
chr19	39556357	39568657	0.163155	218	0.00461863	A,B,C	-	D
chr5	16178689	16181038	0.269339	217	5.26958e-06	B,C,D	-	A
chr21	45184486	45192336	0.116988	217	1.47115e-05	A	C,D	B
chr20	61993669	62002039	0.113764	217	1.59804e-05	A	-	B,C,D
chr19	1654484	1661870	0.123376	217	1.99196e-05	A	B	C,D
chr8	140714993	140716641	0.221297	217	0.000282062	B,C,D	-	A
chr7	157652335	157659169	0.13012	217	0.00231268	A	B,C	D
chr21	38079922	38083730	0.361049	217	0.00396815	D	B,C	A
chr12	124934082	124941910	0.251189	216	7.29447e-06	D	A	B,C
chr16	88544049	88550468	0.198321	216	5.21108e-05	A	-	B,C,D
chr1	63788739	63790757	0.327753	216	0.002408	D	B,C	A
chr21	46147416	46157164	0.20398	216	0.00403839	A,B,C	-	D
chr7	100813807	100818037	0.62566	215	8.58426e-07	A	D	B,C
chr16	1116259	1122130	0.286315	215	1.69025e-06	A	D	B,C
chr10	133911640	133919827	0.157596	215	2.62831e-06	A	-	B,C,D
chr13	112758574	112761362	0.565311	215	5.19968e-06	D	A	B,C
chr1	7148453	7160470	0.144608	215	1.95553e-05	A	-	B,C,D
chr19	575907	580459	0.128317	215	0.000124092	D	-	A,B,C
chr1	13815807	13827454	0.174813	215	0.000236124	A,C	B	D
chr1	4840758	4852242	0.20314	215	0.000834279	A,B,C	-	D
chr5	2000051	2007861	0.261211	215	0.0012749	A,B,C	-	D
chr9	139873692	139880374	0.175857	215	0.00220389	D	A	B,C
chr3	138655572	138659529	0.197263	215	0.00437885	D	-	A,B,C
chr1	2346442	2354891	0.157476	214	8.01642e-07	A	-	B,C,D
chr7	2564425	2570403	0.219604	214	5.12823e-06	A	D	B,C
chr1	7066756	7077186	0.129706	214	3.77365e-05	A	B	C,D
chr4	8724183	8734262	0.143008	214	0.00010186	A	D	B,C
chr11	100998096	101000716	0.166596	214	0.000177861	B,C,D	-	A
chr4	81122202	81124881	0.413795	214	0.000303738	D	B,C	A
chr19	55512272	55525346	0.314545	214	0.00031992	B,C	A	D
chr11	70557254	70564901	0.189619	214	0.000664826	A,D	-	B,C
chr7	155791564	155799230	0.211133	214	0.00395267	A,B,C	-	D
chr8	1608589	1617516	0.176838	214	0.00500072	A,B,C	-	D
chr6	100052317	100057526	0.216803	214	0.00629781	D	-	A,B,C
chr7	63022318	63030287	0.300258	214	0.00800768	B,C	A	D
chr17	27942364	27945460	0.596087	213	3.01937e-06	A,D	-	B,C
chr4	995508	997469	0.580603	213	1.0562e-05	D	A,B	C
chr8	143222274	143231170	0.117744	213	0.000369245	A	D	B,C
chr1	6179754	6187501	0.1204	213	0.000389481	A,B	C	D
chr9	134193199	134202892	0.116438	213	0.000742036	A,C	B	D
chr7	983087	990013	0.19579	212	7.84728e-07	A	-	B,C,D
chr13	21634287	21636216	0.261932	212	2.48075e-06	A,D	-	B,C
chr2	171572437	171575584	0.545611	212	9.04204e-06	D	A	B,C
chr22	41382525	41393755	0.152687	212	0.000148605	A	B,C	D
chr19	16360763	16371007	0.1206	212	0.00021793	A	B	C,D
chr15	33009471	33011487	0.175357	212	0.00173695	B,C,D	-	A
chr2	233250744	233253547	0.221439	212	0.00271886	D	-	A,B,C
chr9	137683950	137692190	0.222164	212	0.00436695	A,B,C	-	D
chr4	1539562	1545998	0.171111	212	0.00595096	A,B,C	-	D
chr7	71800530	71802967	0.277359	211	8.70377e-06	B,C,D	-	A
chr20	642434	645430	0.491159	211	1.89893e-05	D	A	B,C
chr3	194405790	194408538	0.175414	211	8.9942e-05	B,C,D	-	A
chr6	168524867	168531902	0.12905	211	0.000522433	A	B,C	D
chr10	1543170	1554671	0.254325	211	0.0016553	A,C	B	D
chr10	42596716	42602153	0.322842	211	0.00174136	B,C	A	D
chr7	100361334	100370429	0.158927	211	0.00426526	A,C	B	D
chr22	47045738	47052357	0.102507	211	0.00814708	D	A,B	C
chr9	139890112	139896954	0.203218	210	8.44887e-07	A	-	B,C,D
chr7	100237321	100246532	0.156804	210	1.45158e-06	A	-	B,C,D
chr12	2726295	2738523	0.231091	210	1.63709e-06	A	B	C,D
chr7	68305199	68317541	0.415095	210	4.88297e-05	B,C	A	D
chr15	34786348	34789218	0.234762	210	8.1451e-05	A	D	B,C
chr7	6435059	6443361	0.190987	210	0.000108252	D	-	A,B,C
chr3	125464790	125475279	0.112991	210	0.000160372	A	B	C,D
chr1	6158390	6166309	0.137405	210	0.000482061	A	-	B,C,D
chr4	8639780	8648168	0.26822	210	0.000855806	A,B,C	-	D
chr17	2691736	2700359	0.14049	210	0.00133512	A	-	B,C,D
chr19	55042648	55056419	0.277158	210	0.00272047	A,B,C	-	D
chr21	46067568	46076256	0.237929	210	0.00328661	A,B,C	-	D
chr19	56537939	56546524	0.190683	210	0.00629894	A,B,C	-	D
chr12	49726617	49730494	0.42107	209	2.38852e-06	D	A	B,C
chr12	115121704	115125334	0.171284	209	3.79008e-05	B,C,D	-	A
chr10	105036609	105038826	0.191099	209	7.21409e-05	B,C,D	-	A
chr16	1013665	1019845	0.149365	209	0.000150818	A,D	-	B,C
chr19	5839124	5847481	0.110823	209	0.000241436	A	C	B,D
chr22	49553597	49561875	0.187897	209	0.000730739	A,B,C	-	D
chr11	2531887	2539667	0.17759	209	0.00128791	A,B,C	-	D
chr7	1337701	1345922	0.199594	209	0.00247817	A,B,C	-	D
chr20	17614775	17623992	0.127296	209	0.00379433	D	A	B,C
chr22	20175558	20185792	0.122741	209	0.00610187	A	B,C	D
chr17	71427748	71437751	0.116295	209	0.00665957	A,B,C	-	D
chr7	57830623	57837396	0.226227	209	0.00845065	A,B,C	-	D
chr12	106978484	106981705	0.623862	208	3.6215e-06	A,D	-	B,C
chr18	55105814	55109323	0.614578	208	6.75719e-06	D	A	B,C
chr17	80187036	80190053	0.308278	208	1.08281e-05	A,D	-	B,C
chr14	103534237	103541580	0.130419	208	0.000267608	A	B,C	D
chr5	497068	501937	0.193753	208	0.000448026	A,C	B	D
chr5	171009	178542	0.189332	208	0.000886725	A,B,C	-	D
chr22	47982099	47993798	0.288263	208	0.0027059	A,B,C	-	D
chr2	175201146	175204248	0.148039	208	0.0044099	B,C,D	-	A
chr10	5599998	5609579	0.179248	208	0.00544176	A,B,C	-	D
chr2	3711601	3721769	0.109473	207	3.99653e-07	A	-	B,C,D
chr16	88383431	88389360	0.117045	207	3.10148e-06	A	-	B,C,D
chr16	4729338	4733537	0.134758	207	7.78818e-06	A,D	-	B,C
chr7	2674034	2680143	0.26319	207	1.00435e-05	D	A	B,C
chr14	24801006	24804749	0.202898	207	3.98903e-05	A,D	-	B,C
chr1	36642359	36649006	0.132559	207	4.48615e-05	D	A	B,C
chr13	112677705	112687381	0.127889	207	7.33062e-05	A,B	C	D
chr5	177661214	177671622	0.134747	207	0.000119682	A	B,C	D
chr19	46239339	46251628	0.142428	207	0.000904683	A	B,C	D
chr11	1676457	1683711	0.190327	207	0.000985308	A,B,C	-	D
chr8	67873341	67875176	0.199733	207	0.00105942	C,D	-	A,B
chr15	25446833	25458402	0.349491	207	0.00205673	B	A,C	D
chr8	55370527	55372548	0.275444	207	0.00220899	D	C	A,B
chr14	106316693	106322985	0.222103	207	0.00225611	A,C	B	D
chr1	2524036	2530108	0.122096	207	0.00518739	A	B,C	D
chr21	45761022	45769531	0.170783	207	0.00745831	A,B,C	-	D
chr12	133158439	133160574	0.220136	206	3.68594e-06	D	-	A,B,C
chr17	76155330	76164143	0.123689	206	5.95814e-06	A	B,C	D
chr11	1797679	1806370	0.189759	206	0.000144514	A,B,C	-	D
chr5	566786	573716	0.188777	206	0.000204573	A,B,C	-	D
chr1	47904009	47907201	0.228252	206	0.00161256	D	B,C	A
chr10	533065	541229	0.145023	206	0.00170751	D	A	B,C
chr9	133223198	133231950	0.166038	206	0.00178585	A	B,C	D
chr10	1627342	1638182	0.288434	206	0.00237686	A,B,C	-	D
chr12	1930640	1939748	0.106253	206	0.00253075	A	-	B,C,D
chr1	119524321	119529755	0.405568	206	0.00271606	D	-	A,B,C
chr4	174444429	174449665	0.43116	206	0.00314777	D	-	A,B,C
chr1	18612361	18623604	0.139586	205	1.60166e-05	A	D	B,C
chr8	143249228	143256224	0.176019	205	0.000184306	A	B	C,D
chr11	67203905	67210448	0.110439	205	0.000270404	A,D	C	B
chr5	140261364	140264375	0.29861	205	0.000344465	D	-	A,B,C
chr5	140219208	140223825	0.315503	205	0.00034911	D	A	B,C
chr10	131319794	131327856	0.254827	205	0.000805562	B,C	A	D
chr9	138238938	138247057	0.1812	205	0.00117112	A,B	C	D
chr21	43185882	43189869	0.13126	205	0.00181094	D	-	A,B,C
chr19	47151564	47153247	0.237916	205	0.00902519	D	-	A,B,C
chr17	42430742	42432381	0.452768	204	4.16057e-05	D	A	B,C
chr3	13322810	13324793	0.470119	204	6.52627e-05	D	A	B,C
chr5	153851913	153856981	0.122871	204	0.000237535	A,D	-	B,C
chr12	129461613	129471142	0.160111	204	0.00039891	A,B	-	C,D
chr12	131533315	131542471	0.259028	204	0.000410164	A,B,C	-	D
chr4	4156400	4165635	0.18517	204	0.000667086	A,B,C	-	D
chr14	101098859	101109194	0.120098	204	0.00271763	A	B,C	D
chr17	262710	271580	0.130405	204	0.00310016	A	B,C	D
chr8	47009367	47017482	0.187388	204	0.0033067	A,B,C	-	D
chr14	57274092	57277425	0.331667	204	0.00356741	D	C	A,B
chr16	51187292	51191491	0.690804	203	1.408e-06	A,D	-	B,C
chr8	104511116	104513281	0.204721	203	5.37219e-06	B,C,D	-	A
chr1	228108361	228115480	0.112769	203	5.51346e-06	A,B	C	D
chr9	110249391	110251653	0.636839	203	5.81201e-06	D	A	B,C
chr14	42074488	42078094	0.162889	203	5.85172e-06	B,C,D	-	A
chr4	822531	829536	0.125067	203	5.17373e-05	A	-	B,C,D
chr20	21376784	21378199	0.185824	203	0.000298292	B,C	D	A
chr17	48351819	48365161	0.153015	203	0.000415453	A,B	C	D
chr22	43617195	43625549	0.148868	203	0.000835304	A	B,C	D
chr16	87098081	87104992	0.132003	203	0.000949793	A,B	-	C,D
chr2	127840222	127850756	0.196626	203	0.00114575	D	-	A,B,C
chr14	106303030	106311545	0.157487	203	0.00167073	A	D	B,C
chr7	183457	189478	0.108239	203	0.00282631	A	-	B,C,D
chr22	47790998	47798748	0.196127	203	0.00284607	A,B,C	-	D
chr12	131157954	131165413	0.156229	203	0.00860464	A,B,C	-	D
chr20	60815486	60822969	0.106271	202	1.00091e-05	A	B,D	C
chr5	1504781	1510733	0.108962	202	1.32159e-05	A,D	-	B,C
chr3	128209866	128213016	0.179842	202	2.68413e-05	A,D	-	B,C
chr19	49265602	49275483	0.11762	202	0.000586696	A	C	B,D
chr19	17985531	17994031	0.136424	202	0.0013122	A	B,C	D
chr17	77167885	77175530	0.253813	202	0.00199056	A	B,C	D
chr14	95237230	95242270	0.452359	202	0.00201941	D	A	B,C
chr5	99381060	99390945	0.181153	201	1.93466e-05	A,B	-	C,D
chr5	1172875	1178627	0.104281	201	0.000485417	A,C	B	D
chr3	50311183	50314225	0.393781	201	0.000526932	D	A	B,C
chr5	851579	857332	0.134458	201	0.000894256	A	B,C	D
chr5	75651103	75660778	0.113618	201	0.00107773	A,B,C	-	D
chr22	43594212	43601744	0.128725	201	0.00199759	A,C	B	D
chr1	119531120	119537166	0.387229	201	0.0029274	D	A	B,C
chr10	134795994	134801236	0.117201	201	0.00435716	D	A,B	C
chr21	45851311	45858350	0.212264	201	0.00529813	A,B,C	-	D
chr4	6022350	6032800	0.143104	201	0.00701992	A,B,C	-	D
chr1	50890475	50894166	0.289646	200	1.98874e-05	A,D	-	B,C
chr22	37254203	37266150	0.179484	200	4.40699e-05	A	C	B,D
chr18	4453111	4455818	0.23499	200	5.27444e-05	B,C,D	-	A
chr5	400508	408418	0.100788	200	0.000322978	A	B,C	D
chr1	17710958	17723055	0.2028	200	0.000631437	A,B,C	-	D
chr7	57240956	57252825	0.397794	200	0.000892038	B,C	A	D
chr6	168477134	168484370	0.155063	200	0.00223871	A,B,C	-	D
chr7	44575427	44584844	0.166373	200	0.0041152	A,B,C	-	D
chr11	1152364	1157671	0.22032	200	0.00519087	A,B,C	-	D
chr13	100607824	100611455	0.391227	200	0.00569723	D	A,B	C
chr22	23733663	23741648	0.127874	200	0.00897528	A,B	C	D
chr3	182970702	182972741	0.777034	199	4.40694e-07	A	B,D	C
chr19	13991851	14000068	0.121841	199	8.35648e-07	A	B	C,D
chr11	63766606	63768847	0.497544	199	2.02257e-06	A,D	-	B,C
chr22	40057760	40061312	0.355834	199	4.63406e-06	A,D	-	B,C
chr15	76632978	76635637	0.398842	199	1.00619e-05	C	B,D	A
chr6	1376893	1380307	0.307297	199	2.49885e-05	D	A	B,C
chr11	66061535	66065581	0.108713	199	7.47596e-05	A,D	B	C
chr1	149145855	149149990	0.170978	199	0.000184137	B,C,D	-	A
chr16	1933154	1942937	0.137102	199	0.000855747	A	C	B,D
chr22	41919523	41927704	0.133249	199	0.00165478	D	A	B,C
chr11	69561309	69570915	0.208787	199	0.0019777	A,B,C	-	D
chr16	86243120	86254109	0.276506	199	0.00304234	A,B,C	-	D
chr19	54218830	54228455	0.201968	199	0.00338985	A,B,C	-	D
chr19	15966812	15977809	0.110568	199	0.00535657	A	-	B,C,D
chr1	1981204	1982782	0.176468	199	0.00573713	D	C	A,B
chr1	16858834	16862573	0.420015	198	8.13198e-07	D	A	B,C
chr21	47062798	47064463	0.222891	198	8.24956e-05	B,C,D	-	A
chr1	22588276	22598532	0.12617	198	0.000155283	A	-	B,C,D
chr5	140207245	140210032	0.343614	198	0.000217079	D	A	B,C
chr5	140254486	140257472	0.287498	198	0.000257546	D	-	A,B,C
chr14	104686231	104692788	0.170474	198	0.000756496	A,D	B	C
chr14	101999420	102010921	0.21955	198	0.0023825	A,B,C	-	D
chr5	178584031	178593583	0.168523	198	0.00343683	A,B,C	-	D
chr9	140138939	140146583	0.169756	197	1.99519e-05	A	-	B,C,D
chr10	77154987	77157284	0.553133	197	2.0177e-05	D	A	B,C
chr16	83652157	83662753	0.143184	197	4.38853e-05	A	-	B,C,D
chr21	47546352	47551435	0.148191	197	0.000426352	A	B,C	D
chr16	3016518	3018919	0.46873	197	0.000506876	D	A,B	C
chr8	1806818	1812262	0.171577	197	0.00182872	D	A	B,C
chr22	48272503	48282251	0.201349	197	0.00206031	A,B,C	-	D
chr17	3821799	3828654	0.122394	197	0.00212612	A,C	B	D
chr21	45793130	45799854	0.228535	197	0.00229681	A,B,C	-	D
chr17	48264396	48273720	0.196854	197	0.00291674	A,B,C	-	D
chr1	4059224	4066954	0.298213	197	0.00315877	A,B,C	-	D
chr2	113926373	113939050	0.140813	197	0.00384308	A,B,C	-	D
chr4	8236933	8243749	0.145074	197	0.00679572	A,B,C	-	D
chr7	101358662	101367079	0.127907	197	0.00900368	A	B,C	D
chr1	1825256	1834048	0.152293	196	1.35014e-06	A	D	B,C
chr4	785680	789811	0.502384	196	5.05917e-06	A,D	-	B,C
chr12	132883047	132889541	0.221193	196	3.49558e-05	A	D	B,C
chr12	3117013	3125638	0.1103	196	0.000217452	A,C	B	D
chr17	6448017	6458751	0.116367	196	0.000499019	A	D	B,C
chr16	89085095	89092757	0.155159	196	0.000536105	A	-	B,C,D
chr3	50415390	50425433	0.113188	196	0.000636982	A	B	C,D
chr9	136105623	136113501	0.154599	196	0.00129965	A,C	B	D
chr6	168974582	168983703	0.154808	196	0.00137715	A,B	C	D
chr11	1080155	1085022	0.209776	196	0.0015854	A,C	B	D
chr13	79173370	79176693	0.324472	196	0.00220837	D	-	A,B,C
chr13	49794002	49795613	0.330762	196	0.00316218	D	-	A,B,C
chr19	6668326	6676915	0.183319	196	0.00715164	A,B,C	-	D
chr2	10910378	10917639	0.129859	195	1.8302e-06	A	-	B,C,D
chr5	140173707	140177637	0.314125	195	2.12177e-05	D	A	B,C
chr7	149461454	149463552	0.494099	195	3.83442e-05	D	A	B,C
chr16	89260526	89266518	0.162574	195	3.8957e-05	A,C	B	D
chr1	2847874	2854460	0.197894	195	0.000530317	A,B,C	-	D
chr11	130062977	130069432	0.156918	195	0.000533398	A	B,C	D
chr9	138503833	138510444	0.218794	195	0.00250983	A,C	B	D
chr16	85982064	85991936	0.248953	195	0.00261475	A,B,C	-	D
chr12	130598932	130606159	0.236468	195	0.00570721	A,B,C	-	D
chr9	139528033	139535780	0.125097	195	0.00829656	A,C	B	D
chr15	89919702	89923290	0.456566	194	1.2943e-06	B,C,D	-	A
chr20	2731243	2733892	0.681799	194	1.59046e-06	A	D	B,C
chr8	145555142	145557464	0.418455	194	5.54838e-06	A,D	-	B,C
chr21	43718474	43726586	0.103013	194	1.26148e-05	A	B	C,D
chr17	75205165	75211565	0.152218	194	6.17379e-05	D	-	A,B,C
chr16	89105412	89110527	0.187729	194	9.14399e-05	A	-	B,C,D
chr11	71326245	71336487	0.15846	194	0.00033625	A,B	C	D
chr2	231502320	231514458	0.143871	194	0.000901481	A,B	C	D
chr1	6537409	6545143	0.103036	194	0.00706172	A	B,C	D
chr19	16436120	16437957	0.599966	193	2.03223e-06	D	A,B	C
chr17	1360591	1367220	0.115629	193	2.99363e-06	A	D	B,C
chr19	3926353	3932789	0.131121	193	4.97891e-06	A	-	B,C,D
chr7	150811707	150812926	0.654807	193	6.29263e-06	D	A	B,C
chr11	64526675	64534157	0.156568	193	7.16389e-05	D	A	B,C
chr17	18275989	18286016	0.153444	193	0.000102696	A,C	B	D
chr6	84417443	84419505	0.136668	193	0.00018501	B,C,D	-	A
chr16	89647601	89652990	0.129044	193	0.000243997	A	C	B,D
chr7	642069	648207	0.135866	193	0.000268197	A	B,D	C
chr4	20254381	20257107	0.167379	193	0.000709657	C,D	-	A,B
chr5	140180202	140183833	0.249528	193	0.00113285	D	-	A,B,C
chr4	8871826	8874218	0.124357	193	0.00148107	B,C,D	-	A
chr4	9481565	9490802	0.292182	193	0.00292123	A,B,C	-	D
chr17	77374217	77382941	0.25584	193	0.00350757	A,B,C	-	D
chr7	56434394	56438579	0.127972	193	0.00913834	A,B,C	-	D
chr19	3770026	3776074	0.191391	192	9.96285e-06	A	-	B,C,D
chr22	19756777	19764851	0.134269	192	3.56963e-05	A	-	B,C,D
chr17	78392691	78399438	0.131296	192	3.707e-05	A	-	B,C,D
chr18	76147636	76153972	0.108419	192	3.92258e-05	A	B	C,D
chr3	96531527	96533704	0.268698	192	4.56253e-05	B,C,D	-	A
chr5	155107078	155109775	0.253042	192	4.62909e-05	B,C,D	-	A
chr16	55361099	55366834	0.319845	192	6.86183e-05	A,D	-	B,C
chr7	1786842	1792259	0.123493	192	7.83432e-05	A	-	B,C,D
chr6	1391494	1396577	0.474795	192	0.000196293	D	A	B,C
chr16	19872616	19883398	0.158409	192	0.00034438	D	-	A,B,C
chr16	10275290	10277508	0.125548	192	0.000640813	C,D	B	A
chr4	8977585	8986583	0.132129	192	0.000717095	B,C	A	D
chr19	46368898	46379365	0.144748	192	0.00136933	A	B,C	D
chr19	18083307	18091438	0.133151	192	0.00164727	A	B,C	D
chr9	140087714	140094112	0.200683	192	0.00257585	D	-	A,B,C
chr22	47674337	47683807	0.227109	192	0.00288981	A,B,C	-	D
chr13	29067910	29069887	0.109867	192	0.0034581	C,D	B	A
chr19	39590106	39600275	0.108331	192	0.00582664	A	B,C	D
chr5	72676141	72678458	0.423441	192	0.00651159	D	-	A,B,C
chr20	24557872	24567547	0.118677	191	3.54186e-06	A	-	B,C,D
chr22	38859252	38865119	0.120082	191	3.66363e-06	A	D	B,C
chr20	24794399	24805842	0.365517	191	2.86119e-05	A	B,C	D
chr19	7955235	7963629	0.159334	191	3.28039e-05	A	B,C	D
chr5	140248388	140251148	0.293342	191	4.07246e-05	D	-	A,B,C
chr1	22478417	22488855	0.133068	191	4.45932e-05	A	B,C	D
chr16	88710210	88715590	0.136262	191	0.000184433	A	C	B,D
chr8	65290300	65295741	0.181332	191	0.00018624	A	D	B,C
chr9	135371852	135380902	0.112795	191	0.000347823	A	B	C,D
chr2	121081730	121091558	0.102056	191	0.00038673	A	B,C	D
chr15	42153060	42161182	0.155778	191	0.00150348	A,C	B	D
chr15	58356547	58359002	0.300757	191	0.0016015	D	-	A,B,C
chr19	10372069	10379943	0.105871	191	0.00200985	A	B,C	D
chr21	40031638	40033689	0.292873	191	0.00358288	D	B,C	A
chr2	176994163	176995957	0.286351	191	0.004402	B,C,D	-	A
chr17	45954934	45966714	0.163399	191	0.00500792	A,B	C	D
chr12	38553844	38558123	0.145716	191	0.00855321	A,B,C	-	D
chr17	59531102	59534379	0.36096	191	0.00938095	D	-	A,B,C
chr1	237204983	237206956	0.25245	190	4.80745e-06	B,C,D	-	A
chr5	176530842	176538555	0.1042	190	2.21235e-05	A	B	C,D
chr11	70420698	70428819	0.144124	190	4.72904e-05	A	B	C,D
chr1	1471075	1475024	0.134879	190	0.000107637	D	A	B,C
chr10	8076462	8081169	0.169234	190	0.000269169	D	A	B,C
chr6	1613759	1615819	0.512157	190	0.000511709	D	A	B,C
chr4	1638437	1644687	0.164161	190	0.000809162	A,C	B	D
chr9	133418267	133428459	0.156678	190	0.000887184	A,C	B	D
chr12	130387129	130389411	0.206439	190	0.00135605	B,C,D	-	A
chr8	11325580	11338138	0.117576	190	0.00171951	A,B,C	-	D
chr19	35563869	35571958	0.210085	190	0.00226442	A,B,C	-	D
chr19	1683415	1689956	0.114053	190	0.00337266	A	-	B,C,D
chr4	180979152	180981079	0.114236	190	0.00633168	B,C,D	-	A
chr5	138727885	138729943	0.34487	190	0.00889931	D	B,C	A
chr21	44863609	44867864	0.194702	189	5.55067e-06	A	-	B,C,D
chr19	41109355	41112416	0.460219	189	6.55035e-06	A,D	-	B,C
chr9	126775441	126779298	0.212072	189	2.52697e-05	A	D	B,C
chr1	9283887	9293935	0.108403	189	0.000142438	A	B,C	D
chr1	21046839	21053765	0.117995	189	0.000336094	A,C	B	D
chr9	841207	843860	0.254418	189	0.00285756	D	A	B,C
chr20	37354831	37357472	0.198063	189	0.00358332	D	-	A,B,C
chr6	33695659	33704477	0.111333	189	0.00418012	A,B	C	D
chr12	122219257	122228526	0.179404	188	3.00647e-07	A	-	B,C,D
chr1	9526786	9537308	0.140154	188	4.21199e-06	A	-	B,C,D
chr7	1499789	1506978	0.147101	188	4.72043e-06	A	-	B,C,D
chr17	73520848	73522736	0.662668	188	5.80635e-06	A,D	-	B,C
chr11	70579767	70587505	0.185788	188	0.000981739	A,B	C	D
chr17	77258232	77267802	0.292936	188	0.00142147	A	B,C	D
chr10	132593579	132603469	0.307145	188	0.00338354	A,B,C	-	D
chr4	8553906	8563449	0.163107	188	0.00359688	A,B	C	D
chr9	137631543	137639667	0.214525	188	0.00528438	A,B,C	-	D
chr3	101567146	101570039	0.557801	187	3.13891e-07	A,D	-	B,C
chr15	83315914	83318733	0.21695	187	2.25679e-06	A,D	-	B,C
chr6	170476761	170482548	0.111811	187	5.68276e-06	A	D	B,C
chr5	2752841	2756170	0.57522	187	8.74635e-06	D	A	B,C
chr2	27529151	27531596	0.434818	187	9.45706e-06	A,D	-	B,C
chr17	76885389	76893330	0.221664	187	2.37969e-05	D	A	B,C
chr13	95354124	95358099	0.486557	187	7.431e-05	D	A	B,C
chr10	16562211	16563936	0.138613	187	0.0004164	B,C,D	-	A
chr7	100837296	100844560	0.141633	187	0.00216905	A	B,C	D
chr7	27193349	27196903	0.230308	187	0.00388108	D	-	A,B,C
chr19	8646482	8651879	0.126422	186	9.55527e-06	A	B,D	C
chr12	124981520	124987469	0.14966	186	1.30404e-05	A,D	-	B,C
chr8	143002042	143010605	0.171853	186	2.35567e-05	A	B	C,D
chr1	22561773	22571791	0.134693	186	3.92765e-05	A,B	C	D
chr10	131536070	131544884	0.157461	186	5.39367e-05	A	B,C	D
chr6	170520399	170528237	0.131514	186	0.000136158	A	B,C	D
chr7	1444624	1450949	0.16599	186	0.00044729	A	B,C	D
chr7	155988730	155999171	0.184576	186	0.000459494	A,B	-	C,D
chr1	25885931	25896030	0.199293	186	0.00192598	D	A	B,C
chr9	129453489	129460752	0.178791	186	0.00221058	A,B,C	-	D
chr10	1386307	1394915	0.231235	186	0.00228518	A,B,C	-	D
chr11	60776597	60787910	0.149961	186	0.00357525	A,B,C	-	D
chr8	25896120	25900655	0.210989	186	0.00385967	D	-	A,B,C
chr19	49740696	49750673	0.133673	186	0.00512066	A,B,C	-	D
chr19	49934207	49937614	0.157331	186	0.00603475	D	-	A,B,C
chr15	25484465	25495590	0.332158	186	0.00716678	B	A,C	D
chr3	193855954	193860291	0.394923	185	8.45996e-07	A,D	B	C
chr2	238599943	238601912	0.675672	185	6.7635e-06	A,D	B	C
chr5	140234917	140238032	0.245507	185	7.47424e-05	D	-	A,B,C
chr4	3734570	3741744	0.180454	185	0.000188781	A,C	B	D
chr12	132008659	132018753	0.219838	185	0.00116162	A,B,C	-	D
chr2	129538926	129548006	0.110469	185	0.00144337	B,C	-	A,D
chr4	42153293	42154788	0.176979	185	0.00161386	B,C,D	-	A
chr19	6465927	6474949	0.164464	185	0.00165985	A	B,C	D
chr16	29005197	29014528	0.16158	185	0.00328329	A	B,C	D
chr5	76934914	76939605	0.269806	185	0.00530501	D	-	A,B,C
chr19	1271369	1275152	0.334841	185	0.00623385	D	A,C	B
chr1	156814217	156819280	0.45511	184	1.34003e-06	D	A	B,C
chr13	112707359	112710493	0.395518	184	5.82062e-06	A,D	-	B,C
chr20	25837901	25841803	0.294224	184	5.62474e-05	A,D	-	B,C
chr1	5892564	5899281	0.226061	184	0.000123483	A	B,C	D
chr1	1938369	1945890	0.133536	184	0.00021853	A	-	B,C,D
chr6	28739187	28745103	0.230881	184	0.000232801	D	B,C	A
chr6	34065229	34075602	0.247347	184	0.000233753	A	B,C	D
chr8	6927698	6936707	0.150847	184	0.000240899	A,B	-	C,D
chr4	1037060	1041301	0.217631	184	0.000306432	A,D	-	B,C
chr9	127257157	127264933	0.124757	184	0.000350816	A,B	C	D
chr14	103480878	103489831	0.130872	184	0.000439034	D	A,B	C
chr11	128556469	128560283	0.103352	184	0.000447944	C,D	B	A
chr13	53774787	53776528	0.489824	184	0.000450097	D	A	B,C
chr22	48729119	48736658	0.147385	184	0.00099743	A,B	-	C,D
chr7	64328315	64335143	0.124847	184	0.00257194	B	A,C	D
chr7	142560195	142568142	0.1987	184	0.0056495	A,B,C	-	D
chr19	17009014	17019134	0.172621	184	0.00591424	A,B,C	-	D
chr7	157605909	157611643	0.109678	184	0.00640085	A,B	C	D
chr5	667244	670766	0.370659	183	1.71076e-06	D	A	B,C
chr5	2698635	2705760	0.147402	183	2.51531e-06	A	-	B,C,D
chr2	45327	46997	0.11472	183	7.90387e-05	A,D	C	B
chr7	155075599	155084363	0.128013	183	7.94806e-05	A	B,C	D
chr19	47239874	47248170	0.141193	183	0.000424022	D	-	A,B,C
chr7	100987949	100996377	0.199123	183	0.000470596	A,B	C	D
chr4	37245330	37247329	0.115102	183	0.00188191	C,D	B	A
chr11	67304707	67317439	0.15963	183	0.00290703	A,B	C	D
chr17	77123146	77129336	0.214658	183	0.00353173	A,B,C	-	D
chr3	194778016	194785647	0.104742	183	0.00446626	A	B,C	D
chr4	1021544	1026910	0.149124	182	1.51738e-06	A	-	B,C,D
chr22	42305652	42307252	0.661497	182	4.02228e-06	A,D	-	B,C
chr11	64066756	64069140	0.534059	182	5.6395e-06	A,D	-	B,C
chr7	134233119	134245638	0.160232	182	7.52607e-06	A,B	-	C,D
chr17	36665600	36667390	0.676925	182	4.98866e-05	D	A	B,C
chr19	30579145	30589515	0.148234	182	0.000160368	A,B	-	C,D
chr1	1476191	1479921	0.101251	182	0.000172657	A	B,D	C
chr19	3857315	3864837	0.17584	182	0.000628037	A,B	C	D
chr1	9263170	9272659	0.140146	182	0.000974805	A	B,C	D
chr4	189064056	189071571	0.268121	182	0.000994031	A,C	B	D
chr19	7649281	7658291	0.119404	182	0.00131547	A	B	C,D
chr15	23652816	23663080	0.155071	182	0.00137474	A,B	C	D
chr8	99437912	99439954	0.14715	182	0.00222862	D	A,B	C
chr17	46691456	46695607	0.172049	182	0.00224636	D	-	A,B,C
chr16	810286	815534	0.167756	182	0.00319315	A	C	B,D
chr22	50483700	50488848	0.117983	182	0.00899127	A	B,C	D
chr6	35655484	35657179	0.326914	181	9.61586e-07	A,D	-	B,C
chr3	9987640	9989617	0.609143	181	2.0965e-06	A,D	-	B,C
chr15	68125182	68128203	0.368526	181	5.12955e-05	A,D	-	B,C
chr9	138663340	138669315	0.162487	181	9.95258e-05	A	-	B,C,D
chr17	61563713	61572766	0.144411	181	0.000104401	A	C	B,D
chr15	26362760	26372137	0.304313	181	0.000281733	B	A,C	D
chr8	142724082	142733802	0.166964	181	0.00110866	A	B	C,D
chr16	86411776	86420703	0.211622	181	0.00369721	A,B,C	-	D
chr17	42838739	42849895	0.110336	181	0.00389363	A,B	C	D
chr13	114493754	114498382	0.143027	181	0.00421879	A,B	C	D
chr17	71540509	71549798	0.148711	181	0.00452028	A,B,C	-	D
chr16	2139692	2141753	0.419798	180	1.55514e-06	D	A	B,C
chr11	124626142	124631651	0.325761	180	2.79509e-06	A,D	-	B,C
chr16	31498433	31500516	0.276793	180	3.34273e-06	A,D	-	B,C
chr22	24819358	24821062	0.299688	180	4.36699e-06	A,D	-	B,C
chr1	41251730	41263716	0.113116	180	8.65236e-06	A	-	B,C,D
chr1	180226899	180236817	0.110574	180	7.66932e-05	A	C	B,D
chr12	72664963	72667280	0.230302	180	0.000117095	B,C,D	-	A
chr15	31775325	31776400	0.53843	180	0.000149035	D	A	B,C
chr8	144213432	144221573	0.186004	180	0.000432778	A	B,C	D
chr7	4185241	4192175	0.129455	180	0.000848713	A,B	-	C,D
chr4	1657504	1662563	0.118782	180	0.00145691	A,C	B	D
chr12	3146946	3155989	0.126973	180	0.0014994	A,C	B	D
chr10	134867723	134875326	0.12241	180	0.00210867	A,C	B	D
chr19	16127936	16136006	0.248806	180	0.00231862	A,B,C	-	D
chr10	132503930	132514108	0.299515	180	0.00290058	A,B,C	-	D
chr12	114881291	114885651	0.141505	180	0.0082336	C,D	B	A
chr9	134712305	134718460	0.127123	179	2.7521e-06	A	-	B,C,D
chr2	111875467	111877926	0.616919	179	3.31063e-06	D	A	B,C
chr7	98007485	98016373	0.349553	179	2.02691e-05	B,C	A	D
chr17	70111822	70115042	0.539878	179	2.70418e-05	A,D	-	B,C
chr20	61076768	61083932	0.137016	179	0.00030213	A	C	B,D
chr19	5855977	5865169	0.132829	179	0.000356499	A	-	B,C,D
chr19	45932608	45940910	0.104352	179	0.000363103	A	B,C	D
chr22	49022341	49027797	0.177924	179	0.000462873	D	-	A,B,C
chr12	54345988	54349455	0.310216	179	0.000512156	D	C	A,B
chr9	140941582	140950874	0.159782	179	0.000562452	A,B	-	C,D
chr1	7642792	7651352	0.119275	179	0.00071625	A,C	B	D
chr15	27112117	27113519	0.123622	179	0.00123309	B,C,D	-	A
chr10	43604974	43614145	0.143596	179	0.00148147	A,B,C	-	D
chr19	39047354	39055115	0.14432	179	0.00311366	A,B,C	-	D
chr21	43100129	43107879	0.15288	179	0.00322348	A,B,C	-	D
chr8	143098987	143108442	0.156002	179	0.00331573	A,B,C	-	D
chr4	8584260	8593802	0.19504	179	0.0087011	A,B,C	-	D
chr13	100619453	100621977	0.312723	178	4.62076e-06	A,D	-	B,C
chr10	94449959	94452553	0.431452	178	3.80612e-05	D	A	B,C
chr1	6470106	6478622	0.112895	178	0.000155883	A	B,C	D
chr10	134622485	134626675	0.17016	178	0.0002268	A,C	B	D
chr6	167808799	167816169	0.109857	178	0.000529012	A,B	C	D
chr22	37475082	37483907	0.199644	178	0.000695168	A,B,C	-	D
chr16	28528670	28538311	0.13504	178	0.00125595	A	B,C	D
chr4	189077155	189084794	0.229482	178	0.00135108	A,B,C	-	D
chr12	131568812	131573836	0.210236	178	0.0017051	A,B,C	-	D
chr14	101495373	101502535	0.116338	178	0.00279201	A	B,C	D
chr1	63783975	63787524	0.425834	178	0.0034172	D	-	A,B,C
chr19	7725900	7734659	0.124925	178	0.00428887	A	B,C	D
chr17	71571155	71582132	0.172324	178	0.00582924	A,B,C	-	D
chr19	823210	828364	0.181739	177	6.81563e-07	A	-	B,C,D
chr5	2991911	3001503	0.185266	177	5.27607e-06	A,B	-	C,D
chr7	964778	969567	0.201871	177	2.99925e-05	A,D	-	B,C
chr2	157176250	157179608	0.413942	177	5.01233e-05	D	A	B,C
chr2	236451490	236459846	0.101894	177	6.76324e-05	D	A,B	C
chr1	1904553	1910094	0.146844	177	0.00024536	A	-	B,C,D
chr16	88618555	88624861	0.144713	177	0.000349296	A	-	B,C,D
chr22	43627947	43636628	0.127912	177	0.000744798	A	B,C	D
chr7	98362921	98372762	0.345712	177	0.000897841	B,C	A	D
chr19	44911927	44920522	0.131977	177	0.00113411	A	B,C	D
chr17	43506631	43508427	0.334403	177	0.00113627	D	A	B,C
chr15	90348336	90355650	0.104913	177	0.00119335	A,C	B	D
chr6	168894696	168901782	0.150775	177	0.00122885	A,B	C	D
chr17	72361724	72369344	0.16473	177	0.00123415	B,C	A	D
chr19	58867263	58869090	0.357715	177	0.00173429	D	A	B,C
chr2	9862310	9873844	0.101692	177	0.00254689	A,B	C	D
chr5	140809985	140812715	0.441401	177	0.00539038	D	A	B,C
chr8	11398410	11408199	0.130596	177	0.00569111	A,B,C	-	D
chr22	46262201	46263953	0.399779	176	8.27434e-06	A,D	-	B,C
chr4	1580672	1583540	0.104836	176	7.50424e-05	A,D	-	B,C
chr2	45169582	45172353	0.430949	176	0.000129342	D	A	B,C
chr22	48818108	48826213	0.155733	176	0.000227825	A,B	-	C,D
chr1	46880201	46890860	0.123021	176	0.000231137	A	B,C	D
chr2	1502067	1509260	0.254315	176	0.000413465	A,B	C	D
chr17	80175713	80181924	0.108071	176	0.000465158	A	C	B,D
chr2	81421171	81424601	0.22078	176	0.000621499	A,B	C	D
chr17	39808956	39818651	0.210567	176	0.00235014	A,B,C	-	D
chr19	54133847	54142451	0.200915	176	0.00252448	A,B,C	-	D
chr19	17438600	17440433	0.271257	176	0.00343675	D	A	B,C
chr4	174436799	174441086	0.399098	176	0.00415098	D	-	A,B,C
chr9	21967052	21971457	0.429127	176	0.00516435	D	A	B,C
chr5	177519836	177525597	0.130756	176	0.00800447	A,B	C	D
chr2	172951610	172956149	0.371406	176	0.00991195	D	-	A,B,C
chr8	26721304	26724166	0.687202	175	1.2943e-06	D	A,B	C
chr5	180038536	180044217	0.236844	175	6.12408e-06	A	C	B,D
chr1	29173580	29183684	0.106143	175	7.33979e-06	A	D	B,C
chr3	183620859	183630331	0.153596	175	9.50756e-06	A	-	B,C,D
chr16	3097734	3106771	0.124097	175	1.01792e-05	A	-	B,C,D
chr1	2198221	2203495	0.236371	175	1.10008e-05	A,D	-	B,C
chr20	60788368	60793883	0.159002	175	1.1156e-05	A	-	B,C,D
chr19	10492763	10499528	0.113507	175	1.20661e-05	A	D	B,C
chr16	84187140	84197932	0.129492	175	1.22874e-05	A	-	B,C,D
chr16	21518184	21525538	0.1438	175	1.39384e-05	A,D	-	B,C
chr1	830274	837576	0.148488	175	3.20832e-05	A	-	B,C,D
chr1	17635933	17645785	0.133915	175	0.000116694	A	-	B,C,D
chr7	150696897	150705252	0.136866	175	0.000193887	A,C	B	D
chr6	83073333	83075165	0.228513	175	0.000341329	B,C,D	-	A
chr9	139561126	139565781	0.155106	175	0.000528868	A	-	B,C,D
chr1	2368071	2374604	0.126245	175	0.000933822	A	-	B,C,D
chr12	131766072	131771873	0.145196	175	0.00293442	A,B	C	D
chr22	47766180	47773231	0.224416	175	0.00363909	A,B,C	-	D
chr12	130977770	130987515	0.276186	175	0.00404154	A,B,C	-	D
chr19	33029526	33040615	0.142664	175	0.00454078	A,B,C	-	D
chr2	240729317	240736875	0.110163	174	1.47887e-06	A	B,C	D
chr22	19510594	19512526	0.657738	174	4.80202e-06	D	A	B,C
chr1	10698321	10699685	0.591754	174	1.1155e-05	D	A	B,C
chr20	62668852	62671176	0.309514	174	1.69219e-05	A,D	-	B,C
chr1	59041756	59043575	0.59621	174	2.48733e-05	D	A	B,C
chr16	89031891	89036484	0.274465	174	9.91368e-05	A	B,C	D
chr10	88122571	88125206	0.506534	174	0.000173469	D	A	B,C
chr3	183532532	183539743	0.152491	174	0.000390049	D	A	B,C
chr16	88766918	88771442	0.165899	174	0.000484435	A,D	B	C
chr11	3246809	3253370	0.202415	174	0.000752272	A,B,C	-	D
chr3	32859284	32860812	0.509515	174	0.00104739	D	A	B,C
chr17	39778500	39786741	0.239841	174	0.00209498	A,B,C	-	D
chr17	3582148	3588640	0.102446	174	0.00243946	A	C	B,D
chr1	4033250	4041198	0.241792	174	0.00289242	A,B,C	-	D
chr19	39062581	39071056	0.162312	174	0.00301195	A,B,C	-	D
chr12	49688842	49690975	0.561436	173	1.16904e-06	D	A	B,C
chr20	61978192	61981360	0.120962	173	1.74566e-06	A	D	B,C
chr8	142424907	142428606	0.386103	173	2.05669e-06	A,D	B	C
chr16	49307457	49312746	0.456729	173	8.03251e-06	A	D	B,C
chr18	5542846	5544239	0.181064	173	4.52272e-05	B,C,D	-	A
chr10	131267795	131276031	0.334448	173	0.000243658	B,C	A	D
chr1	1172456	1176776	0.188691	173	0.000255206	A	-	B,C,D
chr1	54967086	54976699	0.140887	173	0.000812518	A	B,C	D
chr19	1454785	1457475	0.384604	173	0.00163368	D	A	B,C
chr11	67409130	67417252	0.125606	173	0.00192137	A,B	C	D
chr5	1294477	1296006	0.168879	173	0.00202802	D	-	A,B,C
chr19	48373176	48381164	0.183607	173	0.00234187	A,B,C	-	D
chr10	133372521	133379071	0.218632	173	0.00236291	A,B,C	-	D
chr1	25339138	25348651	0.145937	173	0.00353984	A,B	C	D
chr19	17025113	17035175	0.218104	173	0.00387594	A,B,C	-	D
chr6	50810362	50816373	0.343351	173	0.00432446	D	-	A,B,C
chr1	180880836	180882864	0.646982	172	1.92177e-06	A,D	-	B,C
chr11	68861110	68868409	0.147976	172	4.66767e-06	A	-	B,C,D
chr12	2604752	2615382	0.179045	172	4.96771e-06	A	-	B,C,D
chr3	13460616	13462358	0.304207	172	1.0355e-05	A,D	C	B
chr1	86045780	86050404	0.137778	172	1.3627e-05	A	B,D	C
chr20	26188637	26190117	0.213213	172	4.72487e-05	B,C	D	A
chr20	61141475	61147079	0.122082	172	8.52617e-05	A	-	B,C,D
chr12	73096680	73108021	0.377732	172	0.00017281	A,B	C	D
chr5	140200964	140203711	0.226566	172	0.000799864	D	-	A,B,C
chr17	39650836	39661854	0.219648	172	0.00174965	A,B,C	-	D
chr9	138438794	138444236	0.268138	172	0.00237735	A,B,C	-	D
chr16	85870147	85877759	0.260002	172	0.00284164	A,B,C	-	D
chr7	96648089	96652159	0.255841	172	0.00318856	D	-	A,B,C
chr16	11553699	11563332	0.11114	172	0.0050581	A,C	B	D
chr10	1702090	1709424	0.173875	172	0.00554668	A,B	C	D
chr8	1471151	1478987	0.193399	172	0.00625171	A,B,C	-	D
chr2	132588574	132595755	0.138284	171	9.4538e-07	A	-	B,C,D
chr11	69450921	69452945	0.500416	171	4.27407e-06	A,D	-	B,C
chr11	725423	728711	0.357275	171	5.23505e-06	A,D	-	B,C
chr1	2203528	2209095	0.135775	171	1.11426e-05	D	A	B,C
chr16	4709909	4715493	0.14973	171	1.12198e-05	A,D	-	B,C
chr7	65980005	65989664	0.148501	171	1.16214e-05	A	D	B,C
chr9	140347884	140352385	0.217393	171	4.71051e-05	D	A	B,C
chr16	804368	810246	0.101592	171	5.34048e-05	A	D	B,C
chr16	87584555	87590831	0.134253	171	0.000296596	A	B,C	D
chr22	37500630	37508778	0.123425	171	0.000874567	A	B	C,D
chr22	46518224	46524830	0.103294	171	0.00089651	A,C	B	D
chr1	4276751	4286034	0.334284	171	0.00120148	A,B,C	-	D
chr19	55633091	55642562	0.210736	171	0.00144986	A,B,C	-	D
chr20	57141156	57149458	0.128348	171	0.00189404	A,B	C	D
chr9	94527693	94536471	0.225254	171	0.00201832	A,B,C	-	D
chr8	853905	861670	0.237045	171	0.00210662	A,B,C	-	D
chr17	80267370	80272431	0.152596	171	0.00227206	A,C	B	D
chr17	80644420	80651318	0.142072	171	0.00289607	D	-	A,B,C
chr5	72595789	72599843	0.457067	171	0.00381752	D	-	A,B,C
chr20	57323724	57332478	0.14876	171	0.00484108	A,B,C	-	D
chr12	128751560	128753293	0.20121	171	0.00821295	B,C,D	-	A
chr5	43017683	43020773	0.710199	170	3.21204e-06	A,D	B	C
chr17	75276415	75278490	0.182103	170	7.18228e-06	A,D	-	B,C
chr16	2286368	2288094	0.428536	170	1.80244e-05	A,D	-	B,C
chr17	79119560	79126106	0.111307	170	1.8604e-05	A	B	C,D
chr11	31846176	31849322	0.392541	170	2.58557e-05	D	A	B,C
chr11	122848534	122852697	0.144109	170	3.64725e-05	A,D	-	B,C
chr16	88498031	88502745	0.160634	170	4.36944e-05	A	-	B,C,D
chr15	65369193	65370600	0.27163	170	0.000137547	D	-	A,B,C
chr13	112505559	112512461	0.126424	170	0.000234905	A,B	-	C,D
chr19	29511461	29520395	0.15313	170	0.000237052	A,B	-	C,D
chr7	142633150	142643828	0.353656	170	0.000371452	A,B	C	D
chr14	105943822	105946289	0.244433	170	0.000382722	D	A	B,C
chr19	56463335	56471192	0.251488	170	0.000971135	A,B,C	-	D
chr1	30794559	30806908	0.323549	170	0.00182475	A,B,C	-	D
chr10	133510482	133518603	0.240073	170	0.00266209	A,B,C	-	D
chr22	49991461	49998138	0.131937	170	0.00300205	B,C	A	D
chr2	172944987	172948997	0.332579	170	0.00594591	D	A	B,C
chr6	1605250	1608883	0.302286	170	0.0075209	D	A	B,C
chr20	39994318	39995970	0.271228	169	1.19704e-06	A,D	-	B,C
chr10	608893	617104	0.118001	169	2.46428e-05	D	A	B,C
chr1	32715426	32726015	0.130431	169	3.96304e-05	A,C	B	D
chr5	2297015	2306245	0.168611	169	0.000212862	A,B	C	D
chr16	89371904	89374174	0.106534	169	0.000228232	D	-	A,B,C
chr11	20619044	20623097	0.124623	169	0.000259543	A,D	-	B,C
chr13	29393249	29395066	0.20732	169	0.000334938	B,C,D	-	A
chr19	49575077	49576348	0.271255	169	0.000348281	D	B,C	A
chr5	33936866	33939660	0.264177	169	0.000594812	D	-	A,B,C
chr7	142575985	142587379	0.305407	169	0.000655922	A,B	C	D
chr9	138854006	138861680	0.147714	169	0.000662272	A,B	C	D
chr19	55138230	55147057	0.375173	169	0.000937271	B,C	A	D
chr7	157079878	157085398	0.200641	169	0.0010661	A,B,C	-	D
chr14	103744907	103746952	0.310701	169	0.00150822	D	A	B,C
chr2	157181733	157187340	0.118427	169	0.00171206	A,D	B	C
chr19	6591957	6598458	0.157154	169	0.00193232	A,B,C	-	D
chr10	1667326	1674187	0.288482	169	0.00203381	A,B,C	-	D
chr10	42644820	42646638	0.203862	169	0.00210044	D	-	A,B,C
chr9	138412315	138418121	0.248474	169	0.002832	A,B,C	-	D
chr9	127225848	127234477	0.117559	169	0.00295958	A,C	B	D
chr16	86012723	86019031	0.2425	169	0.00297647	A,B,C	-	D
chr17	77807345	77809749	0.107426	169	0.00422299	D	A,C	B
chr5	177699116	177706631	0.167096	169	0.00458429	A,B,C	-	D
chr22	38626068	38634032	0.101769	169	0.00793243	D	A,B	C
chr11	2283103	2289991	0.154422	169	0.00910521	A,C	B	D
chr22	44672333	44680676	0.146015	168	3.73568e-06	A	C	B,D
chr19	39185637	39192657	0.117397	168	4.01474e-06	D	-	A,B,C
chr15	68111681	68115054	0.517467	168	5.85014e-06	A,D	-	B,C
chr22	50985168	50987526	0.367647	168	5.91886e-06	A,D	-	B,C
chr1	3615827	3621014	0.137412	168	1.09916e-05	A	-	B,C,D
chr8	10424793	10433483	0.141695	168	1.42866e-05	A	B,C	D
chr3	2139685	2141418	0.228617	168	5.88055e-05	B,C,D	-	A
chr16	15936881	15948082	0.150446	168	0.000270511	A	C	B,D
chr10	126379581	126388660	0.13131	168	0.000455776	D	A	B,C
chr12	129483926	129493777	0.302931	168	0.0014697	A,B	C	D
chr10	1193384	1200901	0.212127	168	0.00151205	A,B,C	-	D
chr20	60669505	60676729	0.151774	168	0.002015	A,C	B	D
chr16	86869313	86878089	0.199953	168	0.00281944	A,B,C	-	D
chr4	132643833	132647449	0.11328	168	0.00291433	B	A,C	D
chr18	43417202	43419365	0.205637	168	0.0032601	D	-	A,B,C
chr10	1442222	1447639	0.219646	168	0.00399437	A,B,C	-	D
chr12	133194797	133196637	0.107307	168	0.00766503	D	C	A,B
chr14	105121867	105127533	0.21993	167	2.23686e-06	A	D	B,C
chr17	1551551	1553418	0.686815	167	6.94247e-06	A,D	B	C
chr1	151810376	151812032	0.471086	167	1.15179e-05	A,D	-	B,C
chr21	47347271	47353215	0.199868	167	2.59886e-05	A	B	C,D
chr1	3677437	3684949	0.133947	167	2.66847e-05	A	-	B,C,D
chr12	132836285	132841024	0.226368	167	3.06223e-05	A	-	B,C,D
chr22	49408938	49416460	0.116719	167	9.7851e-05	A	-	B,C,D
chr16	84239238	84249471	0.130678	167	0.000199095	A	B,C	D
chr7	27230711	27233908	0.548063	167	0.000573196	D	A,B	C
chr16	87932127	87938817	0.104394	167	0.000940322	A	B,C	D
chr20	61159439	61164583	0.255459	167	0.00167702	A,B,C	-	D
chr7	4344081	4350067	0.180796	167	0.00284832	A,B,C	-	D
chr11	292390	297476	0.154504	167	0.00403806	A,B,C	-	D
chr1	2837653	2843448	0.17999	167	0.00925598	A	B,C	D
chr5	2892013	2899910	0.171954	166	2.81387e-06	A	B	C,D
chr10	133866996	133873189	0.180586	166	3.25539e-06	A	-	B,C,D
chr8	37554722	37556385	0.540175	166	4.21571e-06	D	A	B,C
chr17	72936570	72943519	0.143395	166	0.000129711	A	-	B,C,D
chr2	1230787	1236780	0.187396	166	0.000442193	A,B	C	D
chr22	39604353	39612698	0.123236	166	0.00059216	A,B	C	D
chr8	10569989	10577254	0.155478	166	0.000789559	A	B,C	D
chr20	49804575	49814565	0.190124	166	0.00101203	A,C	B	D
chr5	94956009	94958280	0.166498	166	0.00108063	A	D	B,C
chr7	156827411	156834244	0.130434	166	0.00111649	A	B,C	D
chr9	137817771	137826553	0.271129	166	0.00116019	A,B,C	-	D
chr15	101965860	101972701	0.143476	166	0.00124647	A	C	B,D
chr16	3239922	3243539	0.14104	166	0.00172104	D	-	A,B,C
chr2	223183633	223184856	0.263659	166	0.00174689	B,C,D	-	A
chr22	48471246	48479752	0.213473	166	0.00176181	A,B,C	-	D
chr5	432250	437943	0.168336	166	0.002015	A,C	B	D
chr9	138079191	138087099	0.137656	166	0.00232166	A,B	C	D
chr16	27351048	27360220	0.227078	166	0.00316402	A,B,C	-	D
chr11	62278359	62288267	0.109919	166	0.00380115	A,B,C	-	D
chr5	45694882	45696783	0.308874	165	8.19554e-07	B,C,D	-	A
chr19	10541081	10543257	0.634736	165	1.93272e-06	A	D	B,C
chr14	104779824	104786598	0.137494	165	2.70301e-06	A	-	B,C,D
chr11	22361143	22366156	0.3703	165	9.52211e-06	A,D	-	B,C
chr22	48943315	48950073	0.100341	165	3.16929e-05	A,D	B	C
chr20	36794101	36806099	0.143957	165	5.08364e-05	A	B,C	D
chr17	3757822	3764022	0.108623	165	6.52825e-05	A	B,C	D
chr5	2750763	2751821	0.289998	165	0.00028094	B,C,D	-	A
chr1	3515918	3521430	0.16241	165	0.000719994	A,C	B	D
chr17	10735177	10746207	0.105872	165	0.00075812	B,C	-	A,D
chr22	45219374	45225467	0.126222	165	0.00076996	A	B,C	D
chr20	49208073	49214744	0.131051	165	0.000978842	A	D	B,C
chr20	46826843	46835856	0.100926	165	0.000989256	A,B	C	D
chr18	28620746	28623263	0.313364	165	0.00153994	D	-	A,B,C
chr10	132132559	132142671	0.298198	165	0.0019734	A,B,C	-	D
chr5	140528783	140532212	0.2869	165	0.00207332	D	-	A,B,C
chr10	133205020	133214048	0.361762	165	0.00253692	A,B,C	-	D
chr2	232478110	232480234	0.533788	164	2.40855e-06	A,D	B	C
chr2	233740456	233741937	0.541032	164	3.56539e-06	A,D	B	C
chr10	50601696	50605322	0.318404	164	4.75917e-06	A,D	-	B,C
chr2	162270721	162274323	0.454422	164	7.60228e-06	A,D	-	B,C
chr22	37677760	37686900	0.163057	164	1.48945e-05	A	-	B,C,D
chr6	170242916	170250575	0.180331	164	3.7646e-05	A,B	-	C,D
chr17	3868643	3876490	0.133529	164	4.37872e-05	A	-	B,C,D
chr22	50749773	50755179	0.131042	164	6.25799e-05	A	B,C	D
chr10	134255876	134262215	0.126801	164	6.71036e-05	A	B	C,D
chr17	80259371	80264502	0.159527	164	9.95985e-05	A,C	B	D
chr4	107955074	107958986	0.15803	164	0.000141546	B,C,D	-	A
chr19	15567283	15569565	0.236371	164	0.00021785	C,D	B	A
chr8	58113587	58119185	0.120607	164	0.000452779	A,B	-	C,D
chr13	100547171	100548935	0.461231	164	0.000551003	D	A	B,C
chr10	126332574	126341641	0.108131	164	0.000946023	A	B,D	C
chr15	27183234	27192323	0.269945	164	0.00143431	A,B,C	-	D
chr17	16826310	16834867	0.184887	164	0.00158936	A,B,C	-	D
chr3	147138710	147142433	0.40535	164	0.00374553	D	A	B,C
chr10	131717852	131725296	0.157054	164	0.00422773	A,B,C	-	D
chr10	28033596	28035409	0.111284	164	0.0054136	D	B,C	A
chr22	48737786	48744824	0.109452	164	0.00844313	A	B	C,D
chr8	43420385	43427655	0.10622	164	0.00924358	B,C	-	A,D
chr2	92029008	92035166	0.154929	164	0.00925675	A,B,C	-	D
chr16	67570918	67572777	0.451197	163	1.9073e-06	A,D	-	B,C
chr12	49390490	49392754	0.61367	163	2.29619e-06	A,D	-	B,C
chr10	43891137	43893203	0.722839	163	3.56092e-06	A,D	-	B,C
chr16	1109989	1113933	0.13303	163	3.57068e-06	A	-	B,C,D
chr1	217310570	217313852	0.554961	163	6.41994e-06	D	A,B	C
chr2	219921947	219924831	0.249287	163	7.04565e-06	A,D	-	B,C
chr10	115804303	115806181	0.642915	163	9.06046e-06	D	A,B	C
chr14	99593649	99602632	0.116613	163	9.293e-06	A	B	C,D
chr18	2905895	2907709	0.449006	163	1.29159e-05	A,D	-	B,C
chr22	19687392	19696617	0.112561	163	2.27003e-05	A	B	C,D
chr14	99448192	99458071	0.154802	163	5.15258e-05	A,B	-	C,D
chr20	62205853	62211634	0.101099	163	7.56077e-05	A	-	B,C,D
chr7	70480244	70489256	0.452423	163	9.97526e-05	B,C	A	D
chr2	1072828	1080806	0.146334	163	0.000121349	A,B	-	C,D
chr19	19849973	19856957	0.139813	163	0.000326609	A	B	C,D
chr22	23461297	23470539	0.108179	163	0.000567501	D	A,B	C
chr4	6939796	6946610	0.160886	163	0.000617772	D	A	B,C
chr7	63641822	63643758	0.256954	163	0.000713159	D	-	A,B,C
chr11	70808045	70817021	0.179794	163	0.000837511	A,B,C	-	D
chr9	133267933	133274203	0.106952	163	0.000848886	A	B	C,D
chr11	60871464	60881842	0.124408	163	0.000887144	A	B,C	D
chr3	197806960	197808810	0.101733	163	0.002749	C,D	B	A
chr7	3978000	3986065	0.117874	163	0.00310121	A,B	-	C,D
chr1	1266779	1269395	0.14521	163	0.00364603	A	D	B,C
chr2	88751562	88752950	0.136898	163	0.00428207	B,C	D	A
chr22	38809601	38817145	0.101905	163	0.00430094	A	B,C	D
chr1	247274597	247277029	0.204823	162	7.58468e-07	A,D	-	B,C
chr9	140916949	140918570	0.576084	162	2.01534e-06	A,D	-	B,C
chr7	139761781	139763469	0.326073	162	9.5257e-06	A,D	-	B,C
chr19	4159067	4165860	0.137855	162	4.8273e-05	A	-	B,C,D
chr15	74219041	74220419	0.410515	162	5.05815e-05	A,D	-	B,C
chr12	1918895	1925832	0.140965	162	5.66742e-05	A,B	-	C,D
chr10	134597356	134598742	0.519691	162	0.000100588	D	A,B	C
chr19	30239990	30250585	0.168978	162	0.000266172	A,B,C	-	D
chr18	5890096	5891536	0.615761	162	0.000287246	D	A	B,C
chr3	195460653	195469269	0.106633	162	0.000293639	A	B,C	D
chr2	1558865	1565726	0.120266	162	0.000486104	A,B	C	D
chr1	1962179	1968096	0.148314	162	0.000907629	A	C	B,D
chr10	43248651	43250426	0.14093	162	0.000978527	B,C,D	-	A
chr11	5952597	5958416	0.266885	162	0.00100052	A,B,C	-	D
chr10	130295606	130303385	0.123662	162	0.00158324	A	B,C	D
chr19	41626509	41633351	0.108124	162	0.00227884	A,C	B	D
chr2	238443966	238450703	0.132556	162	0.00228172	A,B,C	-	D
chr4	625960	630920	0.17219	162	0.00277057	A,B	C	D
chr2	38300438	38302465	0.354681	162	0.00379827	D	-	A,B,C
chr9	137693585	137699459	0.227069	162	0.00427772	A,B,C	-	D
chr5	1726085	1730055	0.107563	162	0.00732227	A,B	C	D
chr7	157588066	157593238	0.10504	162	0.00850957	A,B	C	D
chr19	39797785	39799378	0.498366	161	1.41978e-06	D	A	B,C
chr17	1157593	1162836	0.148088	161	2.25532e-06	A	D	B,C
chr20	44685729	44687729	0.640971	161	2.93762e-06	D	A	B,C
chr14	105952133	105954294	0.607023	161	4.01257e-06	A,D	-	B,C
chr22	39637660	39639213	0.528268	161	6.39864e-06	A,D	B	C
chr17	77726040	77732908	0.120778	161	1.7458e-05	A	B,C	D
chr9	137266312	137271537	0.243948	161	2.43895e-05	D	A	B,C
chr21	47556288	47561589	0.157518	161	2.50521e-05	A	-	B,C,D
chr4	7073078	7081207	0.10054	161	3.50803e-05	A	B,C	D
chr19	864486	867933	0.107581	161	0.000214065	A	B,D	C
chr16	2859731	2867006	0.161345	161	0.00039577	A,B	C	D
chr17	42344013	42353822	0.17171	161	0.000460954	A	B,C	D
chr1	2801528	2807129	0.237652	161	0.000627904	A,B,C	-	D
chr19	35988252	35995473	0.243306	161	0.00116019	A,B,C	-	D
chr22	49667910	49675961	0.197177	161	0.00155213	A,B,C	-	D
chr17	7173593	7180414	0.127955	161	0.00196829	A	B,C	D
chr19	17081596	17089045	0.216764	161	0.00259661	A,B,C	-	D
chr10	132932393	132941221	0.272138	161	0.00287836	A,B,C	-	D
chr8	911747	917499	0.225789	161	0.00304179	A,B,C	-	D
chr4	9509483	9516724	0.28872	161	0.00324582	A,B,C	-	D
chr4	85416280	85418966	0.335498	161	0.00345357	D	-	A,B,C
chr7	156432432	156434161	0.282366	161	0.00382892	D	B,C	A
chr20	17707555	17716527	0.118538	161	0.00384334	A,B,C	-	D
chr19	11531835	11534942	0.174968	161	0.00404735	D	A	B,C
chr11	69523075	69529747	0.130198	161	0.00534612	A,C	B	D
chr2	220312019	220314042	0.24566	161	0.00577965	D	A	B,C
chr11	51577981	51586354	0.197181	161	0.0098939	A,B,C	-	D
chr5	176559042	176560544	0.683219	160	8.34577e-07	D	A,B	C
chr19	27732370	27740399	0.213976	160	1.85427e-05	A	B	C,D
chr6	10881780	10884984	0.467211	160	2.41091e-05	D	A	B,C
chr4	10099052	10107144	0.119179	160	2.61427e-05	A,D	-	B,C
chr5	140479641	140482925	0.278887	160	4.37943e-05	D	-	A,B,C
chr6	34086027	34093842	0.214449	160	7.00828e-05	A	B	C,D
chr21	40163904	40175676	0.153095	160	7.61106e-05	A	B,C	D
chr12	7863851	7868554	0.213297	160	8.94514e-05	B,C	A	D
chr3	13152271	13160662	0.180032	160	0.000116007	A	B,C	D
chr11	119066448	119075193	0.106118	160	0.000186175	A	B,C	D
chr17	77269657	77277361	0.172272	160	0.000231901	A	-	B,C,D
chr16	75288972	75297335	0.13359	160	0.000365522	D	A	B,C
chr2	239858480	239866345	0.175561	160	0.000497141	A,B	C	D
chr19	34396139	34398364	0.257688	160	0.000516682	D	A	B,C
chr19	55762833	55769191	0.15928	160	0.000780628	A,D	-	B,C
chr19	9146906	9156358	0.18169	160	0.000850509	A,C	B	D
chr20	55189564	55198324	0.199173	160	0.00107324	B,C	A	D
chr9	91147855	91150472	0.165605	160	0.0014046	D	A	B,C
chr2	239680667	239688437	0.126498	160	0.00176268	A,B	C	D
chr8	47284438	47291443	0.215758	160	0.00206973	A,B,C	-	D
chr10	2963937	2971487	0.180608	160	0.0021429	A,B,C	-	D
chr18	18821686	18823158	0.24438	160	0.00277419	B,C,D	-	A
chr14	61107726	61111138	0.566302	160	0.00283009	D	A	B,C
chr7	35293051	35295431	0.306874	160	0.00314048	D	-	A,B,C
chr7	106300060	106301804	0.163254	160	0.00343824	B,C,D	-	A
chr14	105747949	105754394	0.109921	160	0.00365269	D	A	B,C
chr10	133049082	133057006	0.254118	160	0.00395421	A,B,C	-	D
chr12	37933450	37938950	0.112217	160	0.00460345	A,B	-	C,D
chr7	57710218	57713986	0.152727	160	0.00477266	A,B,C	-	D
chr21	38075941	38079780	0.36598	160	0.00522331	D	-	A,B,C
chr8	55365594	55368213	0.169926	160	0.00611061	D	-	A,B,C
chr4	5894180	5895430	0.122634	160	0.00883065	D	C	A,B
chr10	22622892	22624755	0.578021	159	4.20273e-06	D	A	B,C
chr14	104824331	104831668	0.106882	159	7.80771e-06	A	B	C,D
chr15	28049334	28054531	0.229492	159	1.6411e-05	B	A	C,D
chr1	41847112	41848484	0.598171	159	1.92e-05	D	A	B,C
chr12	2775037	2784195	0.151575	159	2.37443e-05	A	B	C,D
chr18	76278205	76284581	0.126008	159	5.1554e-05	A	B,C	D
chr16	28082690	28092070	0.138959	159	8.79653e-05	A	B,C	D
chr8	27832087	27842221	0.161219	159	0.000231758	A	B,C	D
chr5	115297012	115299645	0.364648	159	0.000250027	D	A	B,C
chr19	11517419	11524742	0.128911	159	0.000279541	A,B	C	D
chr20	62546693	62551521	0.23116	159	0.000343649	D	-	A,B,C
chr19	54393698	54400937	0.111084	159	0.000433519	A,C	B	D
chr1	228555594	228560776	0.129383	159	0.000645219	A	C	B,D
chr5	168727224	168729997	0.117051	159	0.000804252	B,C,D	-	A
chr5	172110413	172111464	0.387205	159	0.00107374	D	-	A,B,C
chr7	151146351	151154307	0.125841	159	0.00127374	A,C	B	D
chr14	36984946	36987863	0.227774	159	0.00255053	D	-	A,B,C
chr11	2719779	2721740	0.164369	159	0.00595922	B,C	-	A,D
chr10	6172314	6180648	0.123086	159	0.00660152	A,C	B	D
chr16	88948467	88952024	0.108246	159	0.00764761	A	D	B,C
chr19	13264524	13267028	0.466699	158	4.64138e-06	A	D	B,C
chr2	206549479	206551559	0.522558	158	7.41108e-06	A,D	-	B,C
chr3	129693122	129694920	0.47511	158	9.04744e-06	A,D	-	B,C
chr22	51158385	51159526	0.564705	158	1.84478e-05	D	A	B,C
chr19	1753719	1754614	0.101819	158	1.85713e-05	D	B,C	A
chr13	113716272	113720153	0.174087	158	8.0458e-05	D	A	B,C
chr11	67037423	67043221	0.164429	158	0.000126922	A,D	-	B,C
chr3	13178938	13188859	0.133585	158	0.000155286	A	-	B,C,D
chr5	2631375	2639015	0.104846	158	0.000190565	A	B	C,D
chr9	133954627	133964040	0.140009	158	0.000252832	A	B,C	D
chr5	158521883	158525526	0.432198	158	0.000290088	D	A	B,C
chr1	30300464	30313054	0.326549	158	0.000417155	A	B,C	D
chr9	127265897	127267159	0.153087	158	0.000551534	D	A	B,C
chr11	1424391	1429977	0.111321	158	0.00071189	D	A	B,C
chr7	155348790	155355076	0.111111	158	0.0023086	A,C	B	D
chr14	103739238	103741003	0.224613	158	0.00360854	D	-	A,B,C
chr8	43414212	43420083	0.262238	158	0.00678264	B,C	A	D
chr19	49841005	49843849	0.177847	158	0.00920363	D	-	A,B,C
chr17	80223666	80230283	0.198955	157	4.3605e-06	A,D	-	B,C
chr16	88370861	88377191	0.146802	157	9.15801e-06	A	B	C,D
chr8	72467527	72470771	0.332793	157	9.88969e-06	A	D	B,C
chr22	47005154	47010984	0.113377	157	5.29454e-05	A	B,D	C
chr5	140514379	140517465	0.239739	157	0.000128812	D	-	A,B,C
chr7	158946239	158952043	0.119913	157	0.000196951	A	B	C,D
chr17	76429066	76435988	0.125743	157	0.000265049	A	-	B,C,D
chr2	98327184	98335226	0.139069	157	0.000303316	A,C	B	D
chr22	50109501	50115200	0.148262	157	0.000404699	A	-	B,C,D
chr1	3379997	3384861	0.225229	157	0.000434924	A,B,C	-	D
chr1	38121358	38130468	0.136753	157	0.000473708	A	-	B,C,D
chr11	281886	287832	0.136408	157	0.000803695	A,B,C	-	D
chr2	87015857	87017833	0.232438	157	0.00142118	D	B,C	A
chr8	142484086	142491385	0.2362	157	0.00144095	A,B,C	-	D
chr1	6778470	6786885	0.129428	157	0.00155776	A,C	B	D
chr17	41924794	41934922	0.193621	157	0.00173703	A,B,C	-	D
chr10	133313807	133319219	0.291627	157	0.0018961	A,B,C	-	D
chr4	8284121	8290367	0.124735	157	0.00254965	A	B,C	D
chr6	33632400	33638549	0.133515	157	0.0026557	A,C	B	D
chr11	134235560	134242724	0.10883	157	0.00310629	A	B,D	C
chr10	773079	780508	0.126255	157	0.00328661	A	B,C	D
chr2	99438782	99440029	0.384985	157	0.00469464	D	-	A,B,C
chr14	105558479	105560788	0.125733	157	0.00748748	D	A,B	C
chr17	17397853	17399528	0.176716	156	2.2612e-06	B,C,D	-	A
chr7	77648376	77650181	0.782314	156	4.17374e-06	A,D	B	C
chr5	2256870	2263055	0.250842	156	2.00181e-05	A,B	C	D
chr6	107955114	107956480	0.607602	156	3.15498e-05	D	A	B,C
chr4	186048411	186050420	0.359277	156	7.18239e-05	D	A	B,C
chr16	411556	416224	0.158536	156	9.08806e-05	A	D	B,C
chr1	9188055	9190463	0.1433	156	0.000138345	A,D	-	B,C
chr19	6236123	6241230	0.122685	156	0.000141624	A,D	-	B,C
chr5	87987758	87991591	0.418687	156	0.000147829	A	D	B,C
chr9	140765195	140771565	0.13477	156	0.000174076	A	B	C,D
chr7	156231291	156239549	0.249029	156	0.000197114	A,B	C	D
chr5	180479392	180480749	0.174863	156	0.000548124	B,C,D	-	A
chr2	241792214	241800978	0.219734	156	0.000557387	A,C	B	D
chr14	106354366	106361226	0.304302	156	0.000928278	A	B,C	D
chr11	3240196	3245704	0.144389	156	0.00101997	A,C	-	B,D
chr20	9487066	9489802	0.383708	156	0.0013773	D	A	B,C
chr15	102029281	102030160	0.179654	156	0.00226105	B,C,D	-	A
chr10	126031018	126039652	0.111828	156	0.00258252	A,B,C	-	D
chr19	36050066	36057288	0.215171	156	0.00274002	A,B,C	-	D
chr2	233296515	233303829	0.163712	156	0.00294593	A,B,C	-	D
chr9	137521269	137528079	0.185162	156	0.00332926	A,B,C	-	D
chr1	228538548	228545657	0.177384	156	0.00343871	A,B,C	-	D
chr14	95005441	95015206	0.170959	156	0.0040218	A,B,C	-	D
chr19	1386745	1390193	0.194193	156	0.00550242	D	-	A,B,C
chr12	52400122	52401826	0.584725	155	2.46298e-06	A,D	-	B,C
chr12	124798757	124804307	0.133373	155	6.6394e-06	A	-	B,C,D
chr19	15342546	15344560	0.547345	155	6.9845e-06	D	A	B,C
chr22	29703311	29706753	0.225467	155	7.22908e-06	D	A	B,C
chr4	8701747	8708651	0.204271	155	8.34912e-06	A	D	B,C
chr16	89022305	89027194	0.18571	155	1.39381e-05	A	-	B,C,D
chr16	73097896	73100957	0.418233	155	1.54851e-05	A,D	-	B,C
chr20	24783765	24791866	0.180187	155	2.86038e-05	A,B	-	C,D
chr5	140786764	140790044	0.499286	155	3.81897e-05	D	A	B,C
chr5	176171634	176179676	0.118525	155	5.87801e-05	A	-	B,C,D
chr1	7687805	7695119	0.156935	155	9.545e-05	A,B	-	C,D
chr1	13829784	13838816	0.354378	155	0.000314248	B	A,C	D
chr9	136869097	136876579	0.112749	155	0.000462704	A	C	B,D
chr11	64823424	64832262	0.123711	155	0.00056389	A	C	B,D
chr15	41793396	41795303	0.59551	155	0.000954987	D	A,C	B
chr20	61064201	61070789	0.236949	155	0.000958683	A,C	B	D
chr9	137923893	137930495	0.1972	155	0.00105254	A,B,C	-	D
chr6	28697612	28704445	0.126605	155	0.00111169	B,C,D	-	A
chr6	159590186	159591658	0.145377	155	0.0014261	C,D	B	A
chr19	55431503	55437504	0.208966	155	0.00152698	A,B,C	-	D
chr4	183755868	183763166	0.132605	155	0.00182533	A,B,C	-	D
chr16	10342690	10350101	0.250204	155	0.00225006	A,B,C	-	D
chr6	7439405	7446495	0.157347	155	0.00319409	A,B	C	D
chr19	6327219	6334742	0.153708	155	0.00495454	A	B,C	D
chr8	582631	586850	0.104841	155	0.00602194	A	B	C,D
chr19	51049360	51053854	0.305315	155	0.00664609	D	C	A,B
chr19	7782183	7792465	0.253827	155	0.00700298	A,B,C	-	D
chr17	2626831	2628548	0.610547	154	2.54668e-06	A,D	-	B,C
chr19	30713318	30716528	0.523515	154	4.76014e-06	D	A	B,C
chr16	83616258	83626878	0.193714	154	6.61572e-06	A	-	B,C,D
chr16	75240021	75245775	0.100573	154	7.39631e-06	A	B,C	D
chr21	47358845	47364254	0.164571	154	9.00768e-06	A	-	B,C,D
chr13	112664416	112669575	0.103011	154	1.90718e-05	A	B,C	D
chr20	62384887	62390382	0.119913	154	2.699e-05	A	-	B,C,D
chr5	2367008	2372938	0.162316	154	3.40274e-05	A,B	C	D
chr11	64135814	64137584	0.12077	154	4.80799e-05	D	-	A,B,C
chr8	11886245	11894411	0.131693	154	9.198e-05	A,B	-	C,D
chr7	157492146	157497465	0.117159	154	0.00016796	A	B	C,D
chr13	112900355	112905501	0.129724	154	0.000289754	A,B	C	D
chr16	88504296	88508781	0.161376	154	0.000290353	A	-	B,C,D
chr1	5899605	5906622	0.212391	154	0.000360671	A,B,C	-	D
chr6	166123555	166130053	0.138828	154	0.000601795	A	B,C	D
chr9	137799644	137806648	0.284294	154	0.000975447	A,B,C	-	D
chr11	1954752	1959050	0.229197	154	0.00100946	A,C	B	D
chr3	46895179	46905299	0.17509	154	0.00104705	A,B,C	-	D
chr8	1676463	1683000	0.155051	154	0.00128652	A,C	B	D
chr4	147558854	147560948	0.12737	154	0.0015185	C,D	B	A
chr7	155882743	155890384	0.213817	154	0.00176078	A,B,C	-	D
chr21	47427210	47432329	0.13421	154	0.00194006	A	B,C	D
chr3	9672885	9679781	0.113713	154	0.00325394	A	B,C	D
chr16	86544733	86547696	0.267166	154	0.00383989	D	C	A,B
chr22	45209734	45216309	0.157973	154	0.00392049	A,B,C	-	D
chr14	19106411	19112315	0.259633	154	0.00491716	B,C	A	D
chr19	35738494	35740846	0.124448	154	0.00657991	D	B,C	A
chr8	102504560	102506472	0.422492	154	0.0072291	D	-	A,B,C
chr1	36786234	36788287	0.187453	153	9.28747e-06	A	D	B,C
chr12	118573299	118577554	0.227593	153	1.00841e-05	A,D	C	B
chr9	129386692	129388991	0.139615	153	1.49565e-05	A,D	-	B,C
chr18	76236040	76243785	0.129911	153	3.32922e-05	A	B	C,D
chr8	143232872	143239082	0.160169	153	3.36586e-05	A	D	B,C
chr13	111976384	111980593	0.124949	153	3.39405e-05	A,D	-	B,C
chr7	57927416	57929228	0.318987	153	0.000118927	B,C,D	-	A
chr19	17836784	17838727	0.160726	153	0.0002689	D	-	A,B,C
chr12	67462232	67463699	0.134981	153	0.000473404	B,C,D	-	A
chr22	19016602	19017887	0.374605	153	0.000546972	A,D	B	C
chr9	133523906	133530095	0.112433	153	0.00068178	A	B,C	D
chr11	44939143	44948304	0.107268	153	0.000685099	A	B,C	D
chr15	75519532	75527978	0.201318	153	0.000762545	A,B,C	-	D
chr2	233390118	233397364	0.146558	153	0.000782477	A	B,C	D
chr22	49584084	49589638	0.267806	153	0.00100147	A,B,C	-	D
chr19	55501366	55509299	0.281013	153	0.0010145	A,C	B	D
chr12	133164438	133169155	0.122849	153	0.00123701	A,C	B	D
chr12	117760874	117769269	0.26887	153	0.00129341	A,B,C	-	D
chr22	32663526	32668604	0.158278	153	0.00167998	A,B	C	D
chr20	47161540	47172081	0.132202	153	0.00183071	A,B,C	-	D
chr22	49577348	49582260	0.181476	153	0.00207104	A,B	C	D
chr5	178712869	178719492	0.19195	153	0.00338294	A,B,C	-	D
chr19	54893312	54899599	0.121243	153	0.00686645	A	B,C	D
chr17	77430915	77438238	0.218895	153	0.00876798	A,B,C	-	D
chr5	132149316	132150475	0.623389	152	2.01271e-06	D	A	B,C
chr13	113523751	113528783	0.117542	152	2.18188e-06	A	D	B,C
chr22	50355135	50356684	0.588012	152	2.54455e-06	A,D	-	B,C
chr5	3384794	3392675	0.143426	152	6.58788e-06	A,B	-	C,D
chr16	88742970	88748359	0.204022	152	1.40398e-05	A	-	B,C,D
chr17	35416954	35424366	0.126536	152	1.68338e-05	A	D	B,C
chr19	17330779	17336755	0.135494	152	2.04944e-05	A	D	B,C
chr21	47364415	47369081	0.127007	152	2.48556e-05	A	-	B,C,D
chr4	3801060	3807805	0.149812	152	5.8708e-05	A	-	B,C,D
chr11	2051755	2057828	0.182416	152	6.92386e-05	A,C	-	B,D
chr9	135385078	135391347	0.156072	152	8.03136e-05	A	B	C,D
chr12	34537113	34542148	0.371708	152	8.83628e-05	B,C	A	D
chr16	733278	734765	0.213859	152	0.000130565	A,D	B	C
chr22	19743887	19746836	0.185522	152	0.000161234	A,D	-	B,C
chr14	69260800	69263301	0.295301	152	0.000237851	A,B,D	-	C
chr2	1154136	1162600	0.201856	152	0.000245207	A,B,C	-	D
chr1	13852026	13858135	0.157124	152	0.000297194	B	-	A,C,D
chr17	3833468	3838105	0.10445	152	0.000373864	A,B	C	D
chr1	40254140	40255767	0.123772	152	0.000528196	D	A,C	B
chr5	140613381	140616761	0.402401	152	0.00150444	D	A	B,C
chr11	70922980	70930345	0.179858	152	0.00197895	A,B,C	-	D
chr5	140551901	140554855	0.24568	152	0.00198814	D	-	A,B,C
chr21	43080082	43087588	0.207604	152	0.00206211	A,B,C	-	D
chr8	140650341	140658825	0.214558	152	0.00244743	A,B,C	-	D
chr10	7627196	7635220	0.142295	152	0.00332866	A,B,C	-	D
chr8	142597047	142604820	0.162196	152	0.00353911	A,B,C	-	D
chr18	14927886	14939078	0.24608	152	0.00354102	A,B,C	-	D
chr18	11688770	11690378	0.114432	152	0.00510317	B,C,D	-	A
chr9	130708200	130715489	0.210066	152	0.0057337	D	-	A,B,C
chr7	5339987	5344067	0.132391	151	1.95305e-06	A	D	B,C
chr20	32254214	32256070	0.609306	151	4.30348e-06	A,D	-	B,C
chr17	11173164	11183759	0.463352	151	5.11304e-06	B,C	A	D
chr5	3099543	3106617	0.204541	151	1.67559e-05	A,D	B	C
chr8	144131179	144137779	0.135423	151	2.63625e-05	A	C	B,D
chr19	50690747	50698056	0.153628	151	4.77614e-05	A	-	B,C,D
chr5	17216340	17218187	0.144117	151	0.000220937	B,C,D	-	A
chr4	189036319	189044813	0.276696	151	0.000364466	A,C	B	D
chr12	132692376	132696801	0.130685	151	0.000549197	A	-	B,C,D
chr2	127808906	127813830	0.177641	151	0.000665551	D	-	A,B,C
chr13	112188342	112194726	0.136038	151	0.00139152	A,B,C	-	D
chr10	132267208	132275781	0.320886	151	0.00244083	A,B,C	-	D
chr6	10383253	10386628	0.271252	151	0.00441126	D	-	A,B,C
chr14	101508787	101515345	0.118107	151	0.00447368	A,B	C	D
chr15	96950951	96955344	0.163946	151	0.00858455	D	C	A,B
chr20	61974292	61978178	0.282526	150	2.15917e-06	A	D	B,C
chr1	6309060	6310324	0.592358	150	2.40323e-06	A,D	-	B,C
chr19	4014077	4018715	0.351666	150	4.23369e-06	D	A	B,C
chr20	62272510	62274189	0.389461	150	5.9047e-06	A,D	B	C
chr2	242742489	242744112	0.604384	150	1.18886e-05	A,D	B	C
chr5	178421130	178422496	0.284735	150	3.13913e-05	B,C,D	-	A
chr19	58878919	58880168	0.236005	150	3.32755e-05	D	-	A,B,C
chr20	61334231	61339569	0.126989	150	3.65959e-05	A	C	B,D
chr12	18347273	18357403	0.288544	150	6.56411e-05	A,B	C	D
chr16	23846554	23848203	0.218927	150	7.5653e-05	B,C,D	-	A
chr1	2375535	2380021	0.144606	150	0.000159088	A,D	-	B,C
chr17	129827	135081	0.146634	150	0.000271458	A,B	C	D
chr7	156724788	156733106	0.16991	150	0.00047252	A,B	C	D
chr8	37822320	37823942	0.14316	150	0.000511709	C,D	B	A
chr16	89381423	89386198	0.104309	150	0.00116199	D	A	B,C
chr17	80478801	80486068	0.105816	150	0.00122963	D	A	B,C
chr5	140717475	140721145	0.24637	150	0.00154521	D	-	A,B,C
chr17	77277412	77284836	0.248309	150	0.00195804	A,B,C	-	D
chr17	77209395	77215870	0.154205	150	0.00214671	A	-	B,C,D
chr16	5621376	5631458	0.290835	150	0.00248482	A,B,C	-	D
chr21	45698912	45705174	0.157086	150	0.00292648	A,B,C	-	D
chr1	1384928	1389319	0.157856	150	0.00297929	A,C	B	D
chr16	86117872	86124346	0.214936	150	0.00317131	A,B,C	-	D
chr1	221064337	221067931	0.209286	150	0.00322484	D	-	A,B,C
chr9	137774417	137780989	0.210231	150	0.00325497	A,B,C	-	D
chr16	2873458	2879313	0.105691	150	0.00356642	A	C	B,D
chr12	122679646	122687216	0.109344	150	0.00407215	A,C	B	D
chr17	7945807	7953572	0.190741	150	0.00428255	A,B,C	-	D
chr19	3508915	3513802	0.12965	150	0.00513651	D	A	B,C
chr11	69797574	69804475	0.207674	150	0.00552253	A,B,C	-	D
chr7	1706370	1707892	0.434577	150	0.00630288	A,D	B	C
chr19	32742376	32750075	0.214852	150	0.00785969	A,B,C	-	D
chr12	50354849	50356055	0.589773	149	1.68754e-06	A,D	-	B,C
chr19	3891194	3898428	0.127935	149	1.95948e-06	A,D	B	C
chr16	68676117	68679195	0.407319	149	2.32741e-06	A,D	-	B,C
chr8	143692708	143695478	0.583229	149	3.74139e-06	A	D	B,C
chr2	220348180	220349952	0.488127	149	4.26042e-06	A,D	-	B,C
chr9	134665253	134672970	0.193038	149	1.57935e-05	A	-	B,C,D
chr1	3375630	3379976	0.13629	149	2.05627e-05	A	C	B,D
chr13	113106471	113110631	0.150651	149	2.77755e-05	A	B	C,D
chr17	48040214	48043062	0.159287	149	2.96575e-05	A,D	-	B,C
chr6	780775	788297	0.145233	149	6.96484e-05	A	B	C,D
chr7	139226530	139233481	0.156562	149	0.000127185	A	B,C	D
chr10	3498125	3501405	0.178188	149	0.000171107	B	-	A,C,D
chr22	48832451	48839186	0.227062	149	0.000234787	A,B	C	D
chr22	49234686	49241329	0.142257	149	0.000257908	A,B	-	C,D
chr1	6193082	6200073	0.134181	149	0.000354549	A	-	B,C,D
chr6	168495847	168501576	0.179314	149	0.000354628	A	B,C	D
chr8	143139365	143147244	0.278076	149	0.000491861	A,B	C	D
chr1	6210307	6217131	0.116606	149	0.000787836	A	-	B,C,D
chr2	177021137	177024062	0.177235	149	0.000990206	A,D	-	B,C
chr20	61674135	61677495	0.237749	149	0.00106055	A,B,C	-	D
chr11	67429799	67434477	0.168575	149	0.00115434	A,B,C	-	D
chr15	31326994	31335822	0.120027	149	0.00122823	A,B	C	D
chr19	22783005	22792676	0.288538	149	0.00179292	A,B,C	-	D
chr3	13975028	13982944	0.225102	149	0.0024142	A,B,C	-	D
chr19	46763233	46771225	0.143654	149	0.00252466	A,B	C	D
chr10	133327815	133333529	0.29935	149	0.00291701	A,B,C	-	D
chr10	132996360	133003518	0.256108	149	0.00292024	A,B,C	-	D
chr10	43562494	43571715	0.139824	149	0.00313871	A,B,C	-	D
chr19	38963594	38969686	0.151424	149	0.00392842	A,B	C	D
chr2	495739	502278	0.200339	149	0.00701976	A,B,C	-	D
chr5	170791809	170799333	0.152443	148	3.4356e-07	A	-	B,C,D
chr11	47611137	47612150	0.426827	148	3.60252e-07	D	-	A,B,C
chr10	99472234	99474250	0.250546	148	1.58094e-06	A,D	-	B,C
chr17	18906784	18908656	0.235991	148	1.91623e-06	A,D	-	B,C
chr1	2063683	2066380	0.439012	148	2.0965e-06	A,D	-	B,C
chr5	3279385	3287787	0.178297	148	7.0732e-06	A	B	C,D
chr5	2163227	2169401	0.118273	148	1.26616e-05	A	-	B,C,D
chr11	1754365	1762729	0.152771	148	1.60501e-05	A	-	B,C,D
chr1	22229251	22235660	0.107187	148	1.67223e-05	A	B,C	D
chr8	9752938	9757765	0.30927	148	3.14697e-05	D	A	B,C
chr7	87256746	87258719	0.260916	148	4.51316e-05	B,C,D	-	A
chr7	157292989	157297424	0.130067	148	4.6717e-05	A	B	C,D
chr20	61760948	61765391	0.153574	148	5.80649e-05	A	-	B,C,D
chr8	70240646	70247608	0.173116	148	6.7864e-05	A,B	D	C
chr19	51107254	51110043	0.344986	148	0.000134418	D	A	B,C
chr7	152703888	152713147	0.166769	148	0.00024116	A,B	-	C,D
chr8	142412034	142418492	0.114952	148	0.000313309	A	B,D	C
chr2	10159343	10165531	0.124936	148	0.000331782	A	B,C	D
chr7	158961247	158965021	0.103179	148	0.000372217	A	B,C	D
chr8	37404964	37415639	0.271127	148	0.000406867	B	A,C	D
chr1	21917258	21923410	0.107452	148	0.000533437	A	D	B,C
chr10	70794456	70804755	0.141091	148	0.000774965	A,B	C	D
chr9	90497605	90506113	0.23297	148	0.000778499	A,C	B	D
chr20	58396043	58405276	0.110653	148	0.000820434	A,D	B	C
chr9	138290254	138296301	0.25247	148	0.000928827	A,B	C	D
chr3	109057070	109065671	0.245468	148	0.00157061	B	A	C,D
chr7	157073040	157078579	0.111997	148	0.00159642	A,C	B	D
chr10	30321285	30330572	0.129772	148	0.00177594	A,B,D	-	C
chr21	43459123	43467540	0.140274	148	0.00209509	B	A,C	D
chr22	48017722	48023116	0.271462	148	0.0027261	A,B,C	-	D
chr15	101325748	101331949	0.174599	148	0.00298399	A,B,C	-	D
chr7	155691917	155700476	0.352974	148	0.00314444	B	A,C	D
chr22	25253933	25262875	0.142141	148	0.00352132	A,B,C	-	D
chr16	86548152	86550977	0.190031	148	0.00354054	D	C	A,B
chr19	34190485	34198712	0.120543	148	0.00544179	A,C	-	B,D
chr19	41651930	41660160	0.15616	148	0.00552175	A,B,C	-	D
chr8	144636460	144640086	0.103114	148	0.00898407	C	A,B	D
chr10	100991115	100994380	0.103106	148	0.0099287	D	A	B,C
chr19	54485255	54486206	0.496591	147	2.52281e-06	A,D	-	B,C
chr13	112040396	112047325	0.111463	147	2.90712e-06	A	B	C,D
chr19	39737554	39739447	0.301577	147	4.3792e-06	A,D	-	B,C
chr6	28732694	28738855	0.19766	147	4.94493e-06	D	C	A,B
chr17	72405516	72414446	0.147409	147	4.3498e-05	B,C	-	A,D
chr8	144468548	144474391	0.179344	147	5.97232e-05	A	-	B,C,D
chr7	5387926	5391720	0.129838	147	0.000101821	D	A	B,C
chr12	7912121	7918356	0.217057	147	0.000103863	B,C	A	D
chr4	190502306	190512097	0.23151	147	0.000137584	A,B	-	C,D
chr8	65282283	65285156	0.298994	147	0.000215849	D	A	B,C
chr7	4935600	4943927	0.103558	147	0.00024577	A	-	B,C,D
chr17	47998885	48008083	0.163715	147	0.000310837	A,B	-	C,D
chr7	156834312	156840347	0.183967	147	0.000341048	A,B,C	-	D
chr9	93940661	93948840	0.122263	147	0.000579555	B	A	C,D
chr22	49570397	49576861	0.262522	147	0.000783319	A,B	C	D
chr22	20274314	20280759	0.212926	147	0.000842827	A,B,C	-	D
chr13	114438666	114444084	0.138256	147	0.00118946	A,C	B	D
chr12	120703917	120711424	0.102665	147	0.00165043	A	B,C	D
chr21	45900198	45906566	0.17815	147	0.00256777	A,B,C	-	D
chr10	1690516	1697660	0.229619	147	0.00281487	A,B,C	-	D
chr17	41045684	41056652	0.159797	147	0.0029488	A,B,C	-	D
chr10	1599275	1605742	0.238142	147	0.00324654	A,B,C	-	D
chr16	353887	357921	0.101248	147	0.00330268	D	A	B,C
chr17	77100816	77105499	0.197731	147	0.00361976	A,B,C	-	D
chr19	33716515	33718729	0.129064	147	0.00374261	D	A	B,C
chr2	233305677	233311962	0.136776	147	0.00662413	A,B,C	-	D
chr10	42737424	42738971	0.275913	147	0.00716678	D	-	A,B,C
chr17	75116595	75124333	0.118715	146	1.92973e-07	A	-	B,C,D
chr9	132967025	132972989	0.151574	146	2.81754e-06	D	A	B,C
chr19	469300	474132	0.115321	146	4.27896e-06	A	D	B,C
chr10	133931578	133937413	0.101953	146	4.88668e-05	A	B	C,D
chr2	1092164	1098817	0.178859	146	5.58679e-05	A,B	-	C,D
chr15	76638132	76639821	0.522513	146	7.18371e-05	D	A	B,C
chr4	7124300	7129723	0.163588	146	0.000185507	A,B	C	D
chr22	37213693	37223001	0.137411	146	0.000381047	A	-	B,C,D
chr2	865902	871959	0.270562	146	0.000436795	A,B	C	D
chr17	72570510	72579658	0.20545	146	0.000600577	A,B,C	-	D
chr7	1661348	1669420	0.148405	146	0.00165155	A,C	B	D
chr16	33039266	33040549	0.221549	146	0.00176812	D	-	A,B,C
chr10	1739190	1744123	0.1963	146	0.00205978	A,B,C	-	D
chr1	4408318	4417065	0.337083	146	0.0020947	A,B,C	-	D
chr16	32483869	32489279	0.332285	146	0.00254104	B,C	A	D
chr6	78172190	78174500	0.133007	146	0.00284466	B,C,D	-	A
chr17	3576346	3581958	0.115881	146	0.00302213	A	C,D	B
chr13	19686962	19694061	0.172678	146	0.00313384	A,B	C	D
chr10	1214626	1219489	0.236915	146	0.00325913	A,B,C	-	D
chr17	80279748	80284481	0.172356	146	0.00374135	A,C	B	D
chr14	38060478	38062299	0.318906	146	0.00376883	D	-	A,B,C
chr10	112838048	112839170	0.515556	146	0.00395534	D	A,B	C
chr6	33313792	33322825	0.134826	146	0.00636743	A	B,C	D
chr3	52409538	52415964	0.115442	146	0.00697899	A	B,C	D
chr9	137849594	137855755	0.136157	146	0.00782612	A,B,C	-	D
chr16	3232488	3234755	0.149265	146	0.00784984	D	B,C	A
chr14	102420602	102426601	0.106433	146	0.00818678	A	B	C,D
chr1	25387439	25396869	0.18608	146	0.00827515	A,B,C	-	D
chr5	530314	534496	0.186328	145	6.16589e-07	A	-	B,C,D
chr8	22547180	22548951	0.467197	145	1.2984e-06	C,D	B	A
chr16	67198413	67200283	0.588613	145	5.81066e-06	A,D	-	B,C
chr7	45121611	45127997	0.15246	145	8.02245e-06	D	-	A,B,C
[truncated: 265,813+ more rows]

## Sheet: Supplementary Data 4
Supplementary Data 4: DEGs between cluster B and C.
transcript	baseMean	log2FoldChange	lfcSE	stat	pvalue (Wald test)	padj (the procedure of Benjamini and Hochberg)
ENSG00000000003.10	4.11836	0.449779	0.5693	0.790056	0.429495	NA
ENSG00000000419.8	1.59357	-0.183265	0.839489	-0.218305	0.827191	NA
ENSG00000000457.9	0.986652	-1.14141	1.20922	-0.943917	0.345212	NA
ENSG00000001036.9	1.34831	1.12536	0.994102	1.13204	0.257617	NA
ENSG00000001167.10	1.09315	-0.341983	1.00451	-0.340448	0.733519	NA
ENSG00000001497.12	1.26367	-0.54822	1.00115	-0.547593	0.583972	NA
ENSG00000001561.6	2.32205	0.497953	0.760991	0.654348	0.512887	NA
ENSG00000001629.5	2.92164	1.31667	0.897631	1.46683	0.142422	NA
ENSG00000001630.11	4.63307	1.28044	0.775921	1.65021	0.0988991	NA
ENSG00000001631.10	3.40555	0.430704	0.724555	0.594439	0.552218	NA
ENSG00000002016.12	0.770473	-1.44948	1.32824	-1.09128	0.27515	NA
ENSG00000002549.8	5.00048	0.626357	0.545512	1.1482	0.250885	NA
ENSG00000002586.13	3.69013	2.99479	0.852349	3.51358	0.000442115	NA
ENSG00000002834.13	0.674783	1.59134	1.26793	1.25506	0.209456	NA
ENSG00000002933.3	0.594229	-0.291074	1.42152	-0.204762	0.837758	NA
ENSG00000003056.3	14.1204	0.380592	0.416466	0.913861	0.36079	0.837595
ENSG00000003393.10	0.619256	-0.88679	1.45856	-0.607992	0.543193	NA
ENSG00000003402.15	1.07795	-0.169509	1.08591	-0.156099	0.875955	NA
ENSG00000003509.11	2.34271	-0.085841	0.695417	-0.123438	0.90176	NA
ENSG00000003756.12	6.2936	-0.263665	0.514398	-0.512571	0.608252	NA
ENSG00000004059.6	11.6779	0.0832048	0.503549	0.165237	0.868758	0.977546
ENSG00000004139.9	1.26301	-0.270955	0.938759	-0.288631	0.772864	NA
ENSG00000004142.7	6.98476	0.438723	0.445746	0.984243	0.324996	NA
ENSG00000004399.8	0.440333	2.32447	1.88496	1.23317	0.217514	NA
ENSG00000004455.12	0.955755	0.428626	1.07871	0.397352	0.691108	NA
ENSG00000004478.5	7.58296	-0.362326	0.468416	-0.773513	0.439219	0.880357
ENSG00000004487.11	3.86002	-0.297359	0.578848	-0.513708	0.607456	NA
ENSG00000004534.10	1.40916	-0.333307	0.97003	-0.343605	0.731143	NA
ENSG00000004700.11	2.42465	0.365048	0.6858	0.532295	0.594522	NA
ENSG00000004766.11	0.779102	-1.42642	1.28456	-1.11044	0.266809	NA
ENSG00000004779.5	1.41738	0.0115372	0.873832	0.013203	0.989466	NA
ENSG00000004799.7	4.85363	-0.246812	0.649898	-0.37977	0.704116	NA
ENSG00000004897.7	2.1221	0.146811	0.722249	0.20327	0.838924	NA
ENSG00000004961.10	0.643649	0.162394	1.24891	0.130029	0.896544	NA
ENSG00000004975.7	2.39003	0.18007	0.697808	0.25805	0.796368	NA
ENSG00000005007.8	0.736893	0.528643	1.19874	0.440997	0.659215	NA
ENSG00000005022.5	17.4404	0.119924	0.335387	0.357568	0.720667	0.947895
ENSG00000005075.11	3.37576	-0.147569	0.655849	-0.225004	0.821976	NA
ENSG00000005100.8	1.17743	0.3428	0.963132	0.355922	0.721899	NA
ENSG00000005156.7	1.95518	-0.289206	0.772132	-0.374555	0.707991	NA
ENSG00000005175.5	0.946537	0.109105	1.09092	0.100012	0.920335	NA
ENSG00000005194.10	2.52055	0.0592429	0.668611	0.088606	0.929395	NA
ENSG00000005238.15	0.998795	1.72536	1.1362	1.51854	0.128879	NA
ENSG00000005243.5	0.323896	1.92117	1.70546	1.12648	0.259961	NA
ENSG00000005302.13	0.860331	-0.404015	1.13025	-0.357457	0.72075	NA
ENSG00000005436.9	1.88701	-0.792715	0.817417	-0.969781	0.332156	NA
ENSG00000005448.12	3.09468	0.00484281	0.622539	0.00777912	0.993793	NA
ENSG00000005469.7	1.08473	1.01709	1.3987	0.727168	0.467123	NA
ENSG00000005483.15	3.44143	-0.65369	0.660085	-0.990312	0.322022	NA
ENSG00000005513.9	19.6301	-1.64782	0.572011	-2.88075	0.00396727	0.14388
ENSG00000005700.10	1.34735	-0.0480998	0.905939	-0.0530938	0.957657	NA
ENSG00000005801.12	0.860333	-0.185007	1.16566	-0.158715	0.873894	NA
ENSG00000005810.13	1.02188	-0.677206	1.0766	-0.629021	0.529335	NA
ENSG00000005812.6	3.36179	-0.0666416	0.60648	-0.109883	0.912502	NA
ENSG00000005882.7	0.55722	0.533071	1.34026	0.397737	0.690824	NA
ENSG00000005884.13	0.405924	1.46223	1.97119	0.741803	0.458207	NA
ENSG00000005889.11	0.851512	-1.64876	1.37087	-1.20271	0.229088	NA
ENSG00000005893.11	7.10464	0.4602	0.473757	0.971384	0.331357	0.812993
ENSG00000005955.8	1.29387	0.559987	0.936885	0.597711	0.550032	NA
ENSG00000006007.7	1.6631	0.282531	0.810654	0.348522	0.727448	NA
ENSG00000006015.13	0.691787	-0.0259985	1.69672	-0.0153228	0.987775	NA
ENSG00000006016.6	3.79863	0.221497	0.560931	0.394874	0.692936	NA
ENSG00000006042.7	0.986672	-0.181433	1.11574	-0.162612	0.870824	NA
ENSG00000006075.11	8.60104	0.0830035	0.930059	0.0892454	0.928887	0.986208
ENSG00000006114.11	0.936691	-0.456533	1.10552	-0.412957	0.679638	NA
ENSG00000006118.10	2.41777	1.24696	0.902499	1.38168	0.16707	NA
ENSG00000006125.12	1.8912	0.0077379	0.764487	0.0101217	0.991924	NA
ENSG00000006194.6	1.32654	-0.834182	0.940775	-0.886696	0.375243	NA
ENSG00000006210.6	0.638628	1.53279	1.44008	1.06438	0.287156	NA
ENSG00000006282.15	1.02745	0.889955	1.19802	0.742857	0.457568	NA
ENSG00000006327.9	3.41863	3.79668	1.13481	3.34564	0.00082093	NA
ENSG00000006468.9	4.48053	-0.331736	0.596364	-0.556264	0.57803	NA
ENSG00000006530.11	1.32807	-0.729765	0.958698	-0.761205	0.446535	NA
ENSG00000006607.9	0.91841	-0.00591876	1.25249	-0.0047256	0.99623	NA
ENSG00000006625.13	0.622471	-1.78094	1.41402	-1.25949	0.207854	NA
ENSG00000006634.3	1.34908	1.11395	1.02406	1.08777	0.276696	NA
ENSG00000006652.9	1.54149	-0.0319965	0.880716	-0.0363301	0.971019	NA
ENSG00000006712.10	5.80843	0.545758	0.467064	1.16849	0.242611	NA
ENSG00000006715.11	0.622471	-1.78094	1.41402	-1.25949	0.207854	NA
ENSG00000006744.14	2.1452	0.496688	0.723332	0.686667	0.492293	NA
ENSG00000006756.11	0	NA	NA	NA	NA	NA
ENSG00000007168.8	2.98125	0.0551474	0.625042	0.08823	0.929694	NA
ENSG00000007202.10	8.70425	0.147632	0.386695	0.381779	0.702625	0.945329
ENSG00000007372.16	0.647558	-1.17142	1.68759	-0.694141	0.487594	NA
ENSG00000007392.12	1.4234	-0.853532	0.952494	-0.896102	0.370198	NA
ENSG00000007520.3	3.80068	0.0770411	0.749753	0.102755	0.918157	NA
ENSG00000007944.10	1.09491	-0.199409	1.08717	-0.18342	0.854468	NA
ENSG00000008018.8	4.76185	0.470241	0.512806	0.916996	0.359145	NA
ENSG00000008056.8	0.166308	1.00345	3.14975	0.318582	0.750044	NA
ENSG00000008128.18	0.750014	0.506431	1.16419	0.435008	0.663556	NA
ENSG00000008130.11	0.821289	0.789681	1.15857	0.681602	0.495491	NA
ENSG00000008277.10	2.46319	0.365003	0.954385	0.382448	0.702129	NA
ENSG00000008282.3	2.02856	0.0233031	0.794397	0.0293344	0.976598	NA
ENSG00000008294.16	3.46244	-0.320823	0.587793	-0.54581	0.585197	NA
ENSG00000008311.10	2.24175	-1.08449	0.792489	-1.36846	0.171168	NA
ENSG00000008441.12	1.51	-0.882864	0.972372	-0.90795	0.363905	NA
ENSG00000008710.13	0.618873	-0.406381	1.70017	-0.239024	0.811087	NA
ENSG00000008838.13	1.25114	-0.259645	0.937841	-0.276854	0.781892	NA
ENSG00000008853.12	0.66686	0.19248	1.24692	0.154364	0.877322	NA
ENSG00000008869.7	0.786854	-0.155819	1.16766	-0.133446	0.89384	NA
ENSG00000008952.12	4.67702	-0.231707	0.509903	-0.454414	0.649531	NA
ENSG00000008988.5	52.3934	-0.254309	0.393829	-0.645734	0.518452	0.927983
ENSG00000009307.11	15.3463	0.175154	0.324037	0.540538	0.588826	0.935962
ENSG00000009335.13	1.10435	0.129922	0.995707	0.130482	0.896185	NA
ENSG00000009413.11	2.37529	0.00366441	0.739399	0.00495593	0.996046	NA
ENSG00000009830.7	0.670879	-1.15948	1.41767	-0.81788	0.413426	NA
ENSG00000009844.11	0.701776	0.158538	1.2426	0.127586	0.898477	NA
ENSG00000009954.6	1.97774	-0.11672	0.752613	-0.155087	0.876753	NA
ENSG00000010017.9	1.50368	-0.229282	0.886506	-0.258636	0.795916	NA
ENSG00000010072.11	1.01775	0.164756	1.01485	0.162345	0.871034	NA
ENSG00000010165.15	0.871359	0.164054	1.09234	0.150185	0.880618	NA
ENSG00000010244.12	7.08288	-0.336525	0.457769	-0.735142	0.462253	0.896066
ENSG00000010256.6	5.85611	0.655299	0.483873	1.35428	0.175647	NA
ENSG00000010270.9	1.25872	0.368034	0.92999	0.39574	0.692297	NA
ENSG00000010278.7	1.99861	0.665851	0.936303	0.71115	0.476991	NA
ENSG00000010292.8	21.2058	0.220458	0.780532	0.282445	0.777602	0.956965
ENSG00000010295.15	26.4766	1.74032	0.821357	2.11883	0.0341047	0.372534
ENSG00000010322.11	1.4648	0.509175	0.890388	0.571857	0.567419	NA
ENSG00000010327.6	3.47743	1.39755	0.733417	1.90554	0.0567104	NA
ENSG00000010361.9	0.65363	0.219309	1.29441	0.169428	0.86546	NA
ENSG00000010404.13	1.49894	0.125373	0.912015	0.137468	0.890661	NA
ENSG00000010610.5	0.628468	0.535129	1.3285	0.402806	0.687091	NA
ENSG00000010626.10	1.75572	0.742754	0.952253	0.779997	0.435393	NA
ENSG00000010810.13	2.55295	-0.368837	0.731434	-0.504265	0.614075	NA
ENSG00000011007.8	3.84582	-0.00448791	0.563105	-0.00796993	0.993641	NA
ENSG00000011009.6	2.36263	0.503061	0.759229	0.662595	0.50759	NA
ENSG00000011021.17	1.1875	0.351953	0.96363	0.365237	0.714934	NA
ENSG00000011028.9	0.33667	1.95398	2.39738	0.815048	0.415045	NA
ENSG00000011052.17	6.89823	0.642723	0.534029	1.20354	0.228769	NA
ENSG00000011143.12	0.8985	0.150656	1.09108	0.13808	0.890177	NA
ENSG00000011198.3	1.03087	0.373536	1.05264	0.354857	0.722697	NA
ENSG00000011243.13	1.47135	-0.243669	0.883422	-0.275824	0.782683	NA
ENSG00000011258.11	1.08173	-0.355452	1.02404	-0.347107	0.728511	NA
ENSG00000011260.9	1.57842	0.146688	0.834657	0.175746	0.860493	NA
ENSG00000011275.14	0.536042	-1.47829	1.54559	-0.956456	0.338842	NA
ENSG00000011295.11	3.29445	-0.302232	0.617219	-0.489667	0.624369	NA
ENSG00000011304.12	2.80228	0.335062	0.651862	0.514007	0.607247	NA
ENSG00000011405.9	1.84515	-0.144609	0.806011	-0.179413	0.857613	NA
ENSG00000011426.6	0.879172	1.3393	1.16267	1.15191	0.249356	NA
ENSG00000011454.12	1.72553	-0.530808	0.856264	-0.619912	0.535316	NA
ENSG00000011465.12	0.694703	2.25969	1.3685	1.65121	0.0986951	NA
ENSG00000011485.10	0.65533	0.535638	1.32544	0.40412	0.686124	NA
ENSG00000011523.9	2.59883	-0.160921	0.661021	-0.243444	0.807662	NA
ENSG00000011600.7	3.08427	0.733761	0.650163	1.12858	0.259075	NA
ENSG00000012171.13	0.35853	2.01934	1.94786	1.0367	0.299878	NA
ENSG00000012223.8	0.950641	0.2612	1.92688	0.135556	0.892172	NA
ENSG00000012660.9	0.873454	-0.201579	1.16626	-0.172842	0.862775	NA
ENSG00000012817.11	1.15307	0.57674	1.0819	0.53308	0.593978	NA
ENSG00000012822.11	4.30845	-0.0914975	0.537671	-0.170174	0.864873	NA
ENSG00000012963.9	2.2058	0.0511016	0.746696	0.068437	0.945438	NA
ENSG00000012983.7	1.56901	-0.62715	0.902031	-0.695264	0.48689	NA
ENSG00000013275.3	4.87569	0.725106	0.515026	1.4079	0.159161	NA
ENSG00000013306.11	3.90029	0.39393	0.606336	0.649689	0.515893	NA
ENSG00000013364.14	1.25164	1.63412	1.02482	1.59455	0.110813	NA
ENSG00000013374.11	1.57746	-0.158232	0.846774	-0.186864	0.851767	NA
ENSG00000013375.11	4.33718	-0.16035	0.529682	-0.302729	0.762097	NA
ENSG00000013392.6	2.00471	-0.235175	0.743345	-0.316374	0.751719	NA
ENSG00000013441.11	10.9168	-0.737115	0.411852	-1.78976	0.073493	0.486815
ENSG00000013523.5	0.939118	-1.81909	1.22719	-1.48233	0.138252	NA
ENSG00000013561.13	1.85436	0.295828	0.775817	0.381312	0.702972	NA
ENSG00000013563.9	0.324291	1.06334	1.77671	0.598491	0.549512	NA
ENSG00000014123.9	2.35922	-0.315437	0.700017	-0.450613	0.652269	NA
ENSG00000014216.11	0.628495	0.882315	1.36046	0.648543	0.516634	NA
ENSG00000014641.13	5.96904	0.493702	0.476525	1.03605	0.300181	NA
ENSG00000014824.9	1.45733	-0.243678	0.883641	-0.275766	0.782728	NA
ENSG00000014914.15	2.35615	0.580443	0.807871	0.718484	0.472459	NA
ENSG00000014919.8	1.85803	-0.238278	0.78859	-0.302158	0.762532	NA
ENSG00000015171.14	1.68856	-0.318334	0.818197	-0.389068	0.697226	NA
ENSG00000015479.13	10.7659	-0.223916	0.375301	-0.59663	0.550754	0.935902
ENSG00000015532.5	0.652449	0.577247	1.32498	0.435666	0.663079	NA
ENSG00000015592.12	2.52534	-0.195511	0.738882	-0.264603	0.791315	NA
ENSG00000015676.13	0.946367	0.109322	1.09092	0.100211	0.920177	NA
ENSG00000016864.12	4.64741	-0.0486589	0.527935	-0.0921683	0.926564	NA
ENSG00000017260.15	1.33398	-0.283669	0.942272	-0.301048	0.763378	NA
ENSG00000017483.10	0.788464	0.717641	1.21964	0.588403	0.556262	NA
ENSG00000017797.7	1.04094	0.163256	1.01541	0.160779	0.872267	NA
ENSG00000018189.8	3.55084	-0.595538	0.587383	-1.01388	0.310638	NA
ENSG00000018236.10	2.00945	-0.758041	0.797768	-0.950202	0.342009	NA
ENSG00000018280.12	0.994867	2.21121	1.26188	1.75232	0.0797188	NA
ENSG00000018625.10	3.60421	-0.418948	1.10618	-0.378735	0.704885	NA
ENSG00000018869.12	1.2145	-0.5528	0.980464	-0.563814	0.57288	NA
ENSG00000019144.12	1.41138	-0.205979	0.984092	-0.209309	0.834207	NA
ENSG00000019549.4	0.790537	2.53894	1.5122	1.67897	0.093158	NA
ENSG00000019582.10	39.0152	0.0993661	0.386356	0.257188	0.797034	0.957944
ENSG00000019995.6	1.60413	-0.378601	0.864551	-0.437917	0.661447	NA
ENSG00000020129.11	2.5655	0.57947	0.735523	0.787834	0.430794	NA
ENSG00000020577.9	0.834783	0.036397	1.29599	0.0280844	0.977595	NA
ENSG00000021300.9	1.84983	0.4367	0.837506	0.521429	0.602068	NA
ENSG00000021355.8	1.85701	0.867241	0.803095	1.07987	0.280198	NA
ENSG00000021776.6	1.09536	-0.855579	1.04977	-0.815017	0.415063	NA
ENSG00000022267.12	2.60066	0.291256	0.748224	0.389263	0.697082	NA
ENSG00000022277.8	1.57706	0.145902	0.826184	0.176598	0.859824	NA
ENSG00000022840.11	2.04591	0.277139	0.742436	0.373284	0.708937	NA
ENSG00000023041.7	1.54014	-0.0103135	0.85476	-0.012066	0.990373	NA
ENSG00000023191.12	1.52294	1.4408	1.46644	0.982511	0.325848	NA
ENSG00000023228.9	4.6065	0.0040778	0.513742	0.00793746	0.993667	NA
ENSG00000023287.8	2.03205	-0.671098	0.774016	-0.867034	0.385924	NA
ENSG00000023318.7	0.545888	-0.496549	1.58892	-0.312507	0.754655	NA
ENSG00000023330.10	1.7571	0.579835	0.80848	0.717191	0.473256	NA
ENSG00000023516.7	3.8137	-0.0309203	0.582954	-0.0530407	0.9577	NA
ENSG00000023572.4	0.592026	0.524492	1.33048	0.394213	0.693424	NA
ENSG00000023734.6	3.72619	-0.4705	0.609663	-0.771738	0.440269	NA
ENSG00000023902.9	3.73602	0.767841	0.571832	1.34277	0.179345	NA
ENSG00000023909.5	0.797882	0.460981	1.15986	0.397447	0.691038	NA
ENSG00000024048.6	0.935339	-0.458113	1.10562	-0.41435	0.678618	NA
ENSG00000025039.10	1.89445	-0.0977125	0.794971	-0.122913	0.902176	NA
ENSG00000025156.8	1.24978	-0.260806	0.93782	-0.278098	0.780937	NA
ENSG00000025708.8	2.346	1.08754	0.905411	1.20116	0.22969	NA
ENSG00000025770.14	1.21085	0.404131	0.951997	0.424508	0.671195	NA
ENSG00000025772.7	1.09315	-0.341983	1.00451	-0.340448	0.733519	NA
ENSG00000025796.9	1.01984	-0.133754	1.03456	-0.129286	0.897131	NA
ENSG00000025800.9	1.24978	-0.260806	0.93782	-0.278098	0.780937	NA
ENSG00000026025.9	194.15	1.44216	0.383141	3.76404	0.000167188	0.028873
ENSG00000026297.11	2.59907	0.344831	0.71819	0.480139	0.631129	NA
ENSG00000026508.12	6.96089	0.883755	0.652592	1.35422	0.175665	NA
ENSG00000026950.12	4.65998	-0.835836	0.611576	-1.36669	0.171722	NA
ENSG00000027697.8	4.81855	0.249998	0.529282	0.472334	0.636688	NA
ENSG00000027847.9	0.788341	0.219061	1.22114	0.179392	0.85763	NA
ENSG00000028203.13	1.09332	-0.342145	1.00452	-0.340606	0.7334	NA
ENSG00000028528.10	3.02484	-0.129594	0.633253	-0.204649	0.837847	NA
ENSG00000029363.11	10.4049	-0.158581	0.373331	-0.424773	0.671002	0.935962
ENSG00000029364.7	1.04009	-0.28871	1.08	-0.267325	0.789219	NA
ENSG00000029725.12	1.42049	0.135751	0.876735	0.154837	0.87695	NA
ENSG00000029993.10	3.49808	0.641946	0.626078	1.02534	0.305201	NA
ENSG00000030066.9	1.28612	-0.253704	0.939149	-0.270142	0.787051	NA
ENSG00000030110.8	0.724879	1.12023	1.24513	0.899692	0.368284	NA
ENSG00000030582.12	5.84521	1.93476	0.786889	2.45875	0.0139423	NA
ENSG00000031003.6	0.705795	-1.19494	1.35998	-0.878646	0.379593	NA
ENSG00000031081.6	1.26694	-0.90964	1.10095	-0.826229	0.408674	NA
ENSG00000031698.8	5.54791	0.558011	0.476867	1.17016	0.241936	NA
ENSG00000032219.14	1.09293	0.118699	0.995494	0.119236	0.905088	NA
ENSG00000032444.11	0.314275	0.041675	2.08466	0.0199913	0.98405	NA
ENSG00000033030.9	1.01017	-0.66341	1.07556	-0.616801	0.537366	NA
ENSG00000033050.3	3.71552	0.095403	0.583443	0.163517	0.870111	NA
ENSG00000033100.10	5.63435	0.565715	0.571031	0.990689	0.321837	NA
ENSG00000033178.8	2.1478	-0.257024	0.746819	-0.344159	0.730727	NA
ENSG00000033627.10	2.07297	-0.11928	0.759154	-0.157122	0.875148	NA
ENSG00000033800.9	0.705795	-1.19494	1.35998	-0.878646	0.379593	NA
ENSG00000033867.12	1.97371	0.00466295	0.796716	0.00585272	0.99533	NA
ENSG00000034510.4	346.361	1.35183	0.370391	3.64973	0.000262515	0.035702
ENSG00000034533.7	1.1784	-0.534625	0.997284	-0.536081	0.591903	NA
ENSG00000034677.7	4.14557	0.829417	0.65809	1.26034	0.207547	NA
ENSG00000034693.10	0.935339	-0.458113	1.10562	-0.41435	0.678618	NA
ENSG00000034713.3	6.96964	0.253241	0.471172	0.53747	0.590943	NA
ENSG00000035115.17	1.00067	-1.13591	1.17711	-0.964998	0.334546	NA
ENSG00000035141.3	3.2366	0.312018	0.595881	0.523624	0.60054	NA
ENSG00000035403.12	1.54966	0.63866	0.894249	0.714185	0.475113	NA
ENSG00000035681.3	1.92801	0.279816	0.795487	0.351754	0.725022	NA
ENSG00000035687.9	1.05804	-0.699848	1.07834	-0.649002	0.516337	NA
ENSG00000035862.8	1.31981	0.379024	0.974602	0.388902	0.697349	NA
ENSG00000035928.10	1.17975	-0.533015	0.978817	-0.54455	0.586063	NA
ENSG00000036054.8	0.935339	-0.458113	1.10562	-0.41435	0.678618	NA
ENSG00000036257.8	1.39469	-0.322085	0.967796	-0.332802	0.739284	NA
ENSG00000036549.8	1.69035	-0.779528	0.894826	-0.87115	0.383672	NA
ENSG00000037042.8	2.5722	-0.123945	0.677141	-0.183042	0.854765	NA
ENSG00000037241.3	0.801462	0.191603	1.15406	0.166025	0.868137	NA
ENSG00000037474.10	1.44201	0.169923	0.887437	0.191476	0.848153	NA
ENSG00000037757.9	0.720403	-0.591608	1.31304	-0.450563	0.652305	NA
ENSG00000037897.12	5.75961	0.189312	1.32784	0.142571	NA	NA
ENSG00000038002.4	1.18855	0.534996	1.00156	0.534161	0.59323	NA
ENSG00000038219.8	3.05962	-0.425105	0.661239	-0.642891	0.520295	NA
ENSG00000038274.12	2.14772	-0.323343	0.749896	-0.431184	0.666335	NA
ENSG00000038358.10	2.94057	0.0727694	0.652402	0.111541	0.911188	NA
ENSG00000038382.13	2.1539	0.116745	0.801018	0.145746	0.884122	NA
ENSG00000038427.11	17.3457	-1.36203	0.519227	-2.62319	0.00871118	0.205275
ENSG00000039123.11	1.43589	-0.573392	0.907736	-0.631673	0.5276	NA
ENSG00000039319.12	2.91921	-0.672615	0.69796	-0.963687	0.335203	NA
ENSG00000039650.5	1.17562	0.363486	0.994473	0.365506	0.714734	NA
ENSG00000040275.12	0.7037	-0.56867	1.26958	-0.44792	0.654211	NA
ENSG00000040633.8	5.35457	0.584603	0.516139	1.13265	0.257363	NA
ENSG00000040933.11	0.705625	-1.19465	1.35996	-0.878446	0.379702	NA
ENSG00000041357.11	9.70825	0.307941	0.39343	0.78271	0.433798	0.880357
ENSG00000041802.6	1.57706	0.145902	0.826184	0.176598	0.859824	NA
ENSG00000041880.10	1.16056	0.615819	0.98858	0.622932	0.533329	NA
ENSG00000041982.10	13.8165	2.70561	0.699279	3.86915	0.000109217	0.0254631
ENSG00000041988.11	0.788341	0.219061	1.22114	0.179392	0.85763	NA
ENSG00000042429.6	1.40737	0.145246	0.875853	0.165833	0.868288	NA
ENSG00000042445.9	2.87672	1.01311	0.690551	1.4671	0.142348	NA
ENSG00000042493.11	0.759288	1.81347	1.24886	1.4521	0.146474	NA
ENSG00000042753.7	1.14502	1.51149	1.09405	1.38155	0.167108	NA
ENSG00000043093.9	1.49583	-0.367975	0.858531	-0.42861	0.668207	NA
ENSG00000043514.11	1.69131	-0.770884	0.893037	-0.863216	0.388019	NA
ENSG00000044090.4	0.083154	0.426382	3.14975	0.13537	0.892319	NA
ENSG00000044115.16	0.798276	-0.139086	1.16697	-0.119186	0.905128	NA
ENSG00000044574.7	25.9052	0.945608	0.479886	1.97048	0.0487829	0.432683
ENSG00000046647.9	0.599429	-1.78214	1.41963	-1.25536	0.209349	NA
ENSG00000046651.10	3.94667	-0.125518	0.607406	-0.206646	0.836287	NA
ENSG00000046653.10	6.56814	-0.46839	0.469971	-0.996636	0.318941	NA
ENSG00000047188.11	0.705795	-1.19494	1.35998	-0.878646	0.379593	NA
ENSG00000047315.10	5.2669	0.618304	0.491486	1.25803	0.208381	NA
ENSG00000047365.7	0.275948	0.52257	2.08972	0.250067	0.802535	NA
ENSG00000047410.9	5.95656	-0.0946412	0.47258	-0.200265	0.841273	NA
ENSG00000047457.9	2.65508	1.1778	0.838938	1.40392	0.160343	NA
ENSG00000047621.7	0.935449	-0.460554	1.13129	-0.407105	0.683931	NA
ENSG00000047634.10	0.80198	-0.606748	1.38258	-0.438853	0.660768	NA
ENSG00000047849.17	1.23351	0.788453	1.01816	0.774392	0.438699	NA
ENSG00000048140.13	1.0314	-0.00716612	1.05123	-0.00681691	0.994561	NA
ENSG00000048162.15	2.86266	-0.0159621	0.650415	-0.0245414	0.980421	NA
ENSG00000048342.11	1.08974	-0.160225	1.08613	-0.147519	0.882723	NA
ENSG00000048392.7	1.11453	-0.047215	0.983172	-0.0480231	0.961698	NA
ENSG00000048405.5	0.863608	-0.857427	1.20108	-0.713878	0.475303	NA
ENSG00000048540.10	1.38083	-1.83314	1.21137	-1.51328	0.130208	NA
ENSG00000048544.5	3.88062	0.343265	0.549464	0.624726	0.532151	NA
ENSG00000048649.9	1.01984	-0.133754	1.03456	-0.129286	0.897131	NA
ENSG00000048707.9	1.09717	-1.30601	1.15105	-1.13463	0.256532	NA
ENSG00000048740.13	1.36322	-0.607056	1.05692	-0.574361	0.565724	NA
ENSG00000048828.12	1.01984	-0.133754	1.03456	-0.129286	0.897131	NA
ENSG00000049239.8	1.01984	-0.133754	1.03456	-0.129286	0.897131	NA
ENSG00000049245.8	9.17273	0.502391	0.3893	1.2905	0.196878	0.703227
ENSG00000049246.10	0.69064	-0.277089	1.35085	-0.205121	0.837478	NA
ENSG00000049540.12	0.362087	1.03204	1.73641	0.594353	0.552276	NA
ENSG00000049541.6	0.750014	0.506431	1.16419	0.435008	0.663556	NA
ENSG00000049656.9	1.29536	0.574461	0.935849	0.61384	0.539321	NA
ENSG00000049860.9	0.80899	1.96576	1.26038	1.55965	0.118841	NA
ENSG00000050130.13	2.46166	-0.0468693	0.679405	-0.0689859	0.945001	NA
ENSG00000050165.13	4.22251	1.70843	0.754808	2.26339	0.0236115	NA
ENSG00000050344.8	0.913678	-1.69677	1.29871	-1.30651	0.19138	NA
ENSG00000050393.7	1.25889	0.366513	0.918979	0.398826	0.690022	NA
ENSG00000050405.9	1.31426	2.21128	1.07037	2.06589	0.0388385	NA
ENSG00000050426.11	2.23606	-0.193459	0.714015	-0.270946	0.786433	NA
ENSG00000050748.13	0.692673	-1.17467	1.35883	-0.86447	0.38733	NA
ENSG00000051108.10	4.99587	0.38879	0.501668	0.774995	0.438342	NA
ENSG00000051128.14	0.713	1.14794	1.33956	0.856954	0.39147	NA
ENSG00000051523.6	1.46244	1.23206	1.00387	1.22731	0.219707	NA
ENSG00000051620.6	0.879172	1.3393	1.16267	1.15191	0.249356	NA
ENSG00000051825.10	0.885548	0.166032	1.11665	0.148688	0.8818	NA
ENSG00000052723.7	6.26302	-0.011687	0.444874	-0.0262703	0.979042	NA
ENSG00000052795.8	1.18528	0.555217	1.08783	0.510388	0.60978	NA
ENSG00000052802.8	2.05929	0.618899	0.749612	0.825627	0.409016	NA
ENSG00000052841.10	1.48247	-0.480328	0.923533	-0.520098	0.602995	NA
ENSG00000053371.8	2.12281	0.0471968	0.732629	0.0644212	0.948635	NA
ENSG00000053372.4	3.96518	0.233064	0.55019	0.423606	0.671854	NA
ENSG00000053438.7	0.414473	0.0416759	1.74444	0.0238908	0.98094	NA
ENSG00000053501.8	0.883454	0.477724	1.11306	0.4292	0.667778	NA
ENSG00000053770.7	2.67022	-0.120535	0.64856	-0.18585	0.852562	NA
ENSG00000053900.6	1.71579	-0.865526	0.859134	-1.00744	0.313723	NA
ENSG00000054116.7	2.58989	0.335668	0.683263	0.491272	0.623234	NA
ENSG00000054118.9	1.50164	0.130335	0.881805	0.147804	0.882497	NA
ENSG00000054148.13	7.23223	0.405871	0.681741	0.595345	0.551613	0.935902
ENSG00000054267.16	1.05804	-0.699848	1.07834	-0.649002	0.516337	NA
ENSG00000054523.12	4.28931	-0.343211	0.590484	-0.581236	0.561081	NA
ENSG00000054598.5	0.32932	-0.996569	2.04895	-0.486379	0.626698	NA
ENSG00000054654.11	1.37574	-0.849775	0.981633	-0.865675	0.386669	NA
ENSG00000054793.9	0.981654	0.412437	1.05252	0.391856	0.695165	NA
ENSG00000054965.6	1.103	0.128694	0.995684	0.129252	0.897158	NA
ENSG00000055044.6	1.61362	-0.153614	0.83157	-0.184727	0.853443	NA
ENSG00000055070.12	0.433762	0.633403	1.58963	0.398459	0.690292	NA
ENSG00000055130.11	1.17986	-0.533092	0.978824	-0.544625	0.586012	NA
ENSG00000055147.13	0.557139	-0.830461	1.46055	-0.568595	0.569631	NA
ENSG00000055211.8	1.43017	0.486971	0.878412	0.554376	0.579321	NA
ENSG00000055332.12	2.7989	0.0626642	0.654927	0.0956812	0.923774	NA
ENSG00000055483.15	0.791059	1.06996	1.31896	0.811215	0.417242	NA
ENSG00000055609.13	1.89734	-0.664531	0.853065	-0.778993	0.435984	NA
ENSG00000055917.11	3.15074	-0.639197	0.689479	-0.927072	0.353889	NA
ENSG00000056050.6	0.524027	-0.831117	1.46912	-0.565725	0.571581	NA
ENSG00000056097.11	2.50233	-0.0741892	0.675007	-0.109909	0.912482	NA
ENSG00000056586.11	2.87466	0.0518613	0.642506	0.0807172	0.935667	NA
ENSG00000056736.5	1.17958	-0.532866	0.978803	-0.544406	0.586162	NA
ENSG00000056972.14	1.33658	-0.297358	0.96142	-0.309291	0.7571	NA
ENSG00000057019.11	0.722541	1.59218	1.31576	1.21008	0.226247	NA
ENSG00000057252.8	0.871359	0.164054	1.09234	0.150185	0.880618	NA
ENSG00000057608.12	3.10611	-0.161289	0.614089	-0.262648	0.792822	NA
ENSG00000057757.5	4.60534	0.169375	0.51925	0.326192	0.744279	NA
ENSG00000058063.11	0.619256	-0.88679	1.45856	-0.607992	0.543193	NA
ENSG00000058262.5	10.9927	0.746062	0.41367	1.80352	0.0713068	0.4789
ENSG00000058272.11	1.75086	-0.322097	0.82199	-0.39185	0.695169	NA
ENSG00000058668.10	3.16599	0.842019	0.735989	1.14406	0.252597	NA
ENSG00000058673.11	3.97557	-0.160092	0.591669	-0.270577	0.786716	NA
ENSG00000058729.6	1.32625	-0.439112	0.913902	-0.480481	0.630886	NA
ENSG00000059573.4	1.01775	0.164756	1.01485	0.162345	0.871034	NA
ENSG00000059728.6	1.47463	-0.615429	0.895213	-0.687467	0.491789	NA
ENSG00000059758.3	0.860108	0.42608	1.15863	0.367744	0.713064	NA
ENSG00000059769.15	0.952255	1.52028	1.13015	1.3452	0.17856	NA
ENSG00000059804.11	3.96249	0.482778	0.854655	0.564881	0.572155	NA
ENSG00000060138.8	1.44275	0.280493	1.00951	0.277849	0.781128	NA
ENSG00000060237.12	2.34226	-0.226905	0.738068	-0.30743	0.758516	NA
ENSG00000060339.9	1.35592	0.340513	0.904512	0.37646	0.706575	NA
ENSG00000060491.12	1.74421	0.328715	0.814942	0.40336	0.686683	NA
ENSG00000060642.6	0.763642	-0.182438	1.20276	-0.151683	0.879437	NA
ENSG00000060688.8	1.103	0.128694	0.995684	0.129252	0.897158	NA
ENSG00000060749.10	1.59219	-0.0446605	0.857299	-0.0520944	0.958453	NA
ENSG00000060762.14	1.33429	-0.0383496	0.905008	-0.0423749	0.9662	NA
ENSG00000060971.13	0.761042	1.12727	1.20098	0.938618	0.347927	NA
ENSG00000060982.10	0.447944	1.44276	1.92565	0.749232	0.453718	NA
ENSG00000061676.10	4.03058	-0.0526145	0.543313	-0.0968402	0.922853	NA
ENSG00000061794.8	0.944776	-0.0822563	1.07964	-0.0761885	0.939269	NA
ENSG00000061987.10	1.48247	-0.480328	0.923533	-0.520098	0.602995	NA
ENSG00000062194.11	1.61718	-0.519291	0.840235	-0.61803	0.536555	NA
ENSG00000062485.14	3.16023	0.241743	0.630353	0.383503	0.701347	NA
ENSG00000062582.9	3.75796	-0.181973	0.653189	-0.278591	0.780559	NA
ENSG00000062598.13	1.22762	-0.563634	0.981636	-0.574178	0.565848	NA
ENSG00000062650.13	1.37266	-0.422762	0.915496	-0.461784	0.644236	NA
ENSG00000062716.6	1.55094	0.618154	0.881161	0.701522	0.482977	NA
ENSG00000062725.5	1.25924	0.533743	0.944533	0.565086	0.572015	NA
ENSG00000063046.13	12.8388	-0.142053	0.364947	-0.389242	0.697097	0.944118
ENSG00000063176.11	0.722914	-2.07434	1.46652	-1.41447	0.157225	NA
ENSG00000063177.8	42.0599	-0.0634994	0.479793	-0.132348	0.894709	0.978033
ENSG00000063180.4	0.592426	-0.182274	1.42337	-0.128058	0.898103	NA
ENSG00000063244.8	2.14545	0.290816	0.739443	0.39329	0.694105	NA
ENSG00000063322.9	3.15979	0.399536	0.614814	0.649848	0.51579	NA
ENSG00000063587.12	1.16663	-0.522775	0.97793	-0.534574	0.592945	NA
ENSG00000063601.12	1.24373	-1.05494	1.02977	-1.02445	0.305625	NA
ENSG00000063660.4	0.758662	1.84076	1.64149	1.12139	0.26212	NA
ENSG00000063854.8	0.543989	0.55813	1.41428	0.394639	0.693109	NA
ENSG00000064102.10	1.61847	-0.519546	0.857542	-0.605855	0.544611	NA
ENSG00000064115.6	1.87121	-0.280221	0.781952	-0.358361	0.720073	NA
ENSG00000064225.8	2.13597	0.0858943	0.780909	0.109993	0.912415	NA
ENSG00000064313.7	0.885243	-0.193799	1.20192	-0.161241	0.871903	NA
ENSG00000064393.11	1.02934	0.397326	1.09432	0.36308	0.716545	NA
ENSG00000064419.9	1.10435	0.129922	0.995707	0.130482	0.896185	NA
ENSG00000064490.9	1.61144	0.494586	0.850465	0.581547	0.560872	NA
ENSG00000064601.12	6.87449	0.854809	0.53135	1.60875	0.107671	NA
ENSG00000064607.12	3.43468	-0.168056	0.590519	-0.28459	0.775958	NA
ENSG00000064651.9	0.397293	0.0416759	1.75298	0.0237743	0.981033	NA
ENSG00000064703.7	2.1243	-0.0937726	0.724385	-0.129451	0.897001	NA
ENSG00000064726.5	2.08747	0.129817	0.731428	0.177484	0.859128	NA
ENSG00000064886.9	1.47174	1.48242	1.04122	1.42373	0.154524	NA
ENSG00000064933.12	0.865532	-1.64375	1.25535	-1.30939	0.190401	NA
ENSG00000064961.14	2.69037	0.528922	0.68925	0.767388	0.442851	NA
ENSG00000064989.8	4.45281	-0.719924	0.590755	-1.21865	0.222977	NA
ENSG00000064995.12	2.93491	0.0597331	0.625224	0.0955387	0.923887	NA
ENSG00000065000.11	0.896576	0.739155	1.12012	0.659887	0.509326	NA
ENSG00000065135.7	2.27716	0.362602	0.699803	0.518148	0.604355	NA
ENSG00000065150.14	2.93941	-0.184193	0.663197	-0.277735	0.781216	NA
ENSG00000065154.7	3.13905	-0.323729	0.621732	-0.52069	0.602583	NA
ENSG00000065183.11	2.31896	-0.303904	0.703412	-0.432043	0.66571	NA
ENSG00000065243.14	1.08974	-0.160225	1.08613	-0.147519	0.882723	NA
ENSG00000065361.10	0.505718	0.196836	1.56845	0.125497	0.90013	NA
ENSG00000065427.10	5.38462	0.213541	0.485089	0.440211	0.659785	NA
ENSG00000065457.6	1.13396	0.844801	0.992777	0.850948	0.394798	NA
ENSG00000065518.7	5.68027	-0.0161962	0.474155	-0.034158	0.972751	NA
ENSG00000065526.6	1.74885	-0.515489	0.857654	-0.601045	0.54781	NA
ENSG00000065548.13	2.86301	-0.0279809	0.630353	-0.0443892	0.964594	NA
ENSG00000065613.9	1.45378	0.158556	0.878723	0.180439	0.856808	NA
ENSG00000065665.16	1.52894	-0.36637	0.868654	-0.421768	0.673195	NA
ENSG00000065802.7	0.544018	-0.806201	1.55059	-0.519932	0.603111	NA
ENSG00000065883.10	0.695948	-2.00747	1.31895	-1.52202	0.128004	NA
ENSG00000065911.7	5.59853	-0.298166	0.541887	-0.550237	0.582157	NA
ENSG00000065978.13	18.5429	0.184671	0.324841	0.568497	0.569697	0.935962
ENSG00000066027.7	1.0871	-1.32141	1.15202	-1.14703	0.251368	NA
ENSG00000066044.9	1.09293	0.118699	0.995494	0.119236	0.905088	NA
ENSG00000066084.8	1.32784	-0.321506	0.942659	-0.341062	0.733057	NA
ENSG00000066117.10	3.08001	0.154506	0.631781	0.244556	0.8068	NA
ENSG00000066135.8	1.82401	0.721346	0.835744	0.863118	0.388072	NA
ENSG00000066279.12	1.44672	1.04435	0.936812	1.11479	0.264939	NA
ENSG00000066294.10	0.711622	0.855087	1.236	0.691816	0.489053	NA
ENSG00000066322.8	5.17031	1.26618	0.56737	2.23166	0.0256375	NA
ENSG00000066379.10	2.09108	-0.34139	0.737082	-0.463164	0.643247	NA
ENSG00000066422.4	1.75844	0.150889	0.789036	0.191232	0.848344	NA
ENSG00000066455.8	0.750014	0.506431	1.16419	0.435008	0.663556	NA
ENSG00000066557.5	0.852186	-0.875866	1.20234	-0.728466	0.466328	NA
ENSG00000066651.13	0.97353	-1.12089	1.17586	-0.953248	0.340464	NA
ENSG00000066654.8	7.07687	-0.0732897	0.423218	-0.173173	0.862516	0.977546
ENSG00000066739.7	1.30127	-0.561317	1.03262	-0.543588	0.586725	NA
ENSG00000066777.4	1.29918	-0.263829	0.940198	-0.28061	0.77901	NA
ENSG00000066923.13	3.81986	-0.768942	0.609061	-1.2625	0.206767	NA
ENSG00000067048.12	3.95288	1.20674	0.742528	1.62517	0.104126	NA
ENSG00000067057.12	1.57305	0.487656	0.900886	0.541307	0.588296	NA
ENSG00000067064.6	8.46981	0.173156	0.549412	0.315166	0.752636	0.954111
ENSG00000067082.10	7.34653	0.723936	0.489842	1.4779	0.139435	0.610647
ENSG00000067167.3	4.39042	0.435619	0.529041	0.823413	0.410273	NA
ENSG00000067182.3	2.8648	0.774111	0.684075	1.13162	0.257795	NA
ENSG00000067225.13	16.5344	1.14895	0.381911	3.00842	0.00262608	0.110614
ENSG00000067248.5	1.01984	-0.133754	1.03456	-0.129286	0.897131	NA
ENSG00000067334.9	4.47593	0.0849266	0.514642	0.165021	0.868928	NA
ENSG00000067369.9	2.47389	-0.239177	0.686654	-0.348323	0.727598	NA
ENSG00000067445.16	5.67453	-0.258405	0.510237	-0.506441	0.612547	NA
ENSG00000067560.6	3.53193	1.0761	0.622014	1.73002	0.0836274	NA
ENSG00000067596.6	0.954513	0.425377	1.05363	0.403727	0.686414	NA
ENSG00000067704.8	1.6165	-0.189915	0.840552	-0.225941	0.821247	NA
ENSG00000067829.14	2.62218	-0.0328613	0.661002	-0.0497144	0.96035	NA
ENSG00000067836.8	0.703836	-0.103987	1.27194	-0.0817548	0.934842	NA
ENSG00000067900.6	0.946537	0.109105	1.09092	0.100012	0.920335	NA
ENSG00000067955.9	0.705051	-0.566363	1.26946	-0.446146	0.655492	NA
ENSG00000068001.9	2.87338	1.61291	0.777724	2.07388	0.0380901	NA
ENSG00000068028.13	0.869435	0.739929	1.12174	0.659624	0.509495	NA
ENSG00000068078.13	0	NA	NA	NA	NA	NA
ENSG00000068079.3	1.01473	1.71169	1.17533	1.45635	0.145297	NA
ENSG00000068097.10	1.103	0.128694	0.995684	0.129252	0.897158	NA
ENSG00000068120.10	2.16796	0.525018	0.765412	0.685928	0.492759	NA
ENSG00000068305.13	0.776873	-1.29888	1.51939	-0.854866	0.392625	NA
ENSG00000068308.9	0.84891	-0.201629	1.16623	-0.17289	0.862738	NA
ENSG00000068323.12	1.98761	0.280109	0.751333	0.372816	0.709285	NA
ENSG00000068366.15	0.786854	-0.155819	1.16766	-0.133446	0.89384	NA
ENSG00000068394.9	2.31577	0.0636626	0.692344	0.0919523	0.926736	NA
ENSG00000068400.9	1.09332	-0.342145	1.00452	-0.340606	0.7334	NA
ENSG00000068438.10	1.71248	-0.412948	0.826075	-0.499892	0.617151	NA
ENSG00000068654.11	0.863608	-0.857427	1.20108	-0.713878	0.475303	NA
ENSG00000068697.6	4.34632	0.725852	0.548044	1.32444	0.185356	NA
ENSG00000068745.10	1.03104	0.373323	1.05264	0.354653	0.72285	NA
ENSG00000068793.13	1.77811	0.327544	0.794193	0.412423	0.680029	NA
ENSG00000068796.12	1.01017	-0.66341	1.07556	-0.616801	0.537366	NA
ENSG00000068878.10	1.48247	-0.480328	0.923533	-0.520098	0.602995	NA
ENSG00000068903.15	2.9938	0.333719	0.670312	0.497856	0.618586	NA
ENSG00000068912.9	2.21111	0.0148003	0.716813	0.0206473	0.983527	NA
ENSG00000068971.9	0.907828	0.470486	1.08122	0.435142	0.663459	NA
ENSG00000069248.9	1.61718	-0.519291	0.840235	-0.61803	0.536555	NA
ENSG00000069275.12	12.9107	-0.109879	0.359718	-0.305459	0.760016	0.954111
ENSG00000069329.11	5.64859	0.251325	0.466788	0.538414	0.590291	NA
ENSG00000069345.7	3.88502	0.539052	0.562947	0.957554	0.338288	NA
ENSG00000069493.10	2.8355	-0.81716	0.844062	-0.968128	0.332981	NA
ENSG00000069712.9	0.973889	-1.38508	1.18015	-1.17365	0.240537	NA
ENSG00000069849.6	1.10435	0.129922	0.995707	0.130482	0.896185	NA
ENSG00000069956.7	0.66686	0.19248	1.24692	0.154364	0.877322	NA
ENSG00000070010.14	1.49053	0.314924	0.850148	0.370434	0.711059	NA
ENSG00000070018.4	1.51623	-1.49769	0.998092	-1.50055	0.133472	NA
ENSG00000070061.10	1.96638	-0.0210248	0.769461	-0.027324	0.978201	NA
ENSG00000070087.9	2.65811	-0.311791	0.752044	-0.414591	0.678441	NA
ENSG00000070214.11	2.19115	-0.308861	0.785871	-0.393017	0.694307	NA
ENSG00000070367.11	2.23047	0.381458	0.703335	0.542356	0.587573	NA
ENSG00000070476.10	1.64249	-0.751314	0.879978	-0.853788	0.393223	NA
ENSG00000070495.10	1.19548	0.588915	0.964213	0.610772	0.54135	NA
ENSG00000070540.8	0.167659	1.00346	2.81394	0.356603	0.721389	NA
ENSG00000070610.10	5.04378	0.139875	0.494419	0.282907	0.777248	NA
ENSG00000070614.10	0.703701	-0.300694	1.35227	-0.222363	0.824031	NA
ENSG00000070669.12	2.24912	-0.215866	0.727614	-0.296676	0.766714	NA
ENSG00000070718.7	2.1366	-0.179711	0.726318	-0.247428	0.804577	NA
ENSG00000070731.5	1.54178	-0.175059	0.851782	-0.205521	0.837165	NA
ENSG00000070756.9	10.0955	-0.0626262	0.483326	-0.129573	0.896904	0.978033
ENSG00000070761.3	1.3361	-0.0580581	0.905403	-0.064124	0.948871	NA
ENSG00000070770.4	1.5848	0.298799	0.865731	0.345141	0.729989	NA
ENSG00000070814.13	0.492441	-2.44492	1.84317	-1.32648	0.184682	NA
ENSG00000070831.11	5.73819	0.413569	0.466713	0.886131	0.375547	NA
ENSG00000070961.10	1.51881	1.92465	1.20744	1.59399	0.110938	NA
ENSG00000071054.11	2.39409	-0.236253	0.734736	-0.321549	0.747794	NA
ENSG00000071073.8	1.32103	-0.273213	0.941021	-0.290337	0.771559	NA
ENSG00000071082.6	11.0208	-0.311881	0.388728	-0.802313	0.422372	0.87476
ENSG00000071127.12	4.53502	0.706036	0.518431	1.36187	0.173238	NA
ENSG00000071189.17	1.31416	-0.729623	0.958914	-0.760885	0.446726	NA
ENSG00000071243.11	1.49623	-0.709993	0.878804	-0.807908	0.419143	NA
ENSG00000071246.6	2.86538	-0.209185	0.643722	-0.324962	0.74521	NA
ENSG00000071462.7	1.21423	0.0183744	0.952472	0.0192913	0.984609	NA
ENSG00000071537.9	2.24535	-0.192806	0.737258	-0.261517	0.793694	NA
ENSG00000071553.12	6.3041	0.526168	0.495135	1.06268	0.287929	NA
ENSG00000071575.7	2.55644	0.537856	0.777771	0.691536	0.489229	NA
ENSG00000071626.12	1.24164	-0.563724	0.981406	-0.574404	0.565694	NA
ENSG00000071655.13	1.55534	-0.155595	0.861151	-0.180683	0.856617	NA
ENSG00000071794.11	2.52767	-0.483531	0.688705	-0.702087	0.482625	NA
ENSG00000071859.10	4.75646	0.540604	0.506538	1.06725	0.285858	NA
ENSG00000071889.12	0.543989	0.55813	1.41428	0.394639	0.693109	NA
ENSG00000071894.10	0.907828	0.470486	1.08122	0.435142	0.663459	NA
ENSG00000071967.7	1.55202	1.91811	1.0013	1.91562	0.0554137	NA
ENSG00000071994.6	5.3604	0.281728	0.477639	0.589833	0.555302	NA
ENSG00000072042.8	5.69445	0.259944	0.494096	0.526101	0.598818	NA
ENSG00000072062.9	0.590393	0.58767	1.33788	0.439253	0.660478	NA
ENSG00000072110.9	1.89623	1.12656	0.89493	1.25883	0.208093	NA
ENSG00000072121.11	0.957959	0.115338	1.15483	0.0998744	0.920444	NA
ENSG00000072134.11	1.29791	-0.0904954	1.00514	-0.0900328	0.928261	NA
ENSG00000072135.8	0.619365	-0.886999	1.45857	-0.608129	0.543102	NA
ENSG00000072210.14	4.60702	0.557366	0.546965	1.01902	0.308195	NA
ENSG00000072274.8	2.34659	1.15111	0.757253	1.52012	0.128481	NA
ENSG00000072310.12	0.495056	0.994181	1.52348	0.652573	0.514032	NA
ENSG00000072364.8	3.50846	-0.172991	0.594502	-0.290985	0.771063	NA
ENSG00000072415.4	1.03319	-0.662765	1.07585	-0.616036	0.537871	NA
ENSG00000072501.13	1.97772	-0.551826	0.821393	-0.671817	0.5017	NA
ENSG00000072506.8	8.75617	0.414155	0.442543	0.935853	0.349349	0.826194
ENSG00000072756.12	2.11486	-0.502072	0.761341	-0.659458	0.509602	NA
ENSG00000072778.15	19.0417	0.322662	0.321162	1.00467	0.315056	0.80089
ENSG00000072803.13	0.779102	-1.42642	1.28456	-1.11044	0.266809	NA
ENSG00000072832.10	0.727566	0.155532	1.24006	0.125423	0.900189	NA
ENSG00000072849.6	2.46211	0.348211	0.675338	0.515609	0.606127	NA
ENSG00000072958.4	0.725533	0.87473	1.23411	0.708791	0.478454	NA
ENSG00000073008.10	0.31405	1.03078	1.78202	0.578432	0.562973	NA
ENSG00000073111.9	0.726863	0.495138	1.4397	0.343917	0.730909	NA
ENSG00000073169.9	0.744121	-1.41335	1.32501	-1.06668	0.286118	NA
ENSG00000073536.13	0.55722	0.533071	1.34026	0.397737	0.690824	NA
ENSG00000073578.12	1.75809	0.167606	0.797175	0.21025	0.833472	NA
ENSG00000073584.14	5.7877	0.201702	0.478458	0.421566	0.673342	NA
ENSG00000073614.7	2.33422	-0.468071	0.741948	-0.630868	0.528127	NA
ENSG00000073712.9	1.65972	0.588379	0.820139	0.717413	0.473119	NA
ENSG00000073756.7	0.348853	1.14284	2.02315	0.564881	0.572155	NA
ENSG00000073905.8	0.157813	-0.0545083	2.86389	-0.0190329	0.984815	NA
ENSG00000073921.13	4.02601	0.0535239	0.56717	0.0943702	0.924815	NA
ENSG00000074054.13	1.0438	-0.486224	1.17395	-0.414178	0.678744	NA
ENSG00000074071.9	8.7476	-0.159605	0.623436	-0.256009	0.797944	0.957944
ENSG00000074201.4	0.47599	-0.761081	1.47641	-0.515495	0.606207	NA
ENSG00000074266.13	0.946537	0.109105	1.09092	0.100012	0.920335	NA
ENSG00000074319.8	0.811962	0.476438	1.15845	0.411272	0.680873	NA
ENSG00000074356.12	1.09332	-0.342145	1.00452	-0.340606	0.7334	NA
ENSG00000074582.8	2.99521	-0.0117578	0.633968	-0.0185463	0.985203	NA
ENSG00000074603.14	1.05835	-0.31995	1.0228	-0.312819	0.754418	NA
ENSG00000074657.9	2.34889	0.232327	0.739792	0.314043	0.753488	NA
ENSG00000074695.5	3.93091	0.605532	0.559543	1.08219	0.279168	NA
ENSG00000074696.8	3.72622	0.288634	0.571136	0.505368	0.613301	NA
ENSG00000074755.10	0.863608	-0.857427	1.20108	-0.713878	0.475303	NA
ENSG00000074800.9	35.8516	0.632988	0.405401	1.56139	0.118432	0.579313
ENSG00000074842.3	0.470682	0.970933	1.43206	0.677999	0.497773	NA
ENSG00000074855.6	0.971808	-0.0978796	1.05382	-0.092881	0.925998	NA
ENSG00000074935.9	2.0355	-0.919629	0.812505	-1.13184	0.2577	NA
ENSG00000075089.5	0.630528	0.184532	1.29586	0.142401	0.886763	NA
ENSG00000075142.9	18.5605	0.581509	0.683347	0.850972	NA	NA
ENSG00000075151.15	0.910293	-0.909631	1.23761	-0.73499	0.462346	NA
ENSG00000075239.9	2.53939	0.158251	0.677682	0.233519	0.815359	NA
ENSG00000075292.14	3.1236	-0.63135	0.682235	-0.925413	0.354751	NA
ENSG00000075303.8	1.19487	0.350692	1.08247	0.323975	0.745957	NA
ENSG00000075336.7	2.18416	0.032136	0.713119	0.045064	0.964056	NA
ENSG00000075407.13	2.7487	-0.587402	0.690166	-0.851103	0.394712	NA
ENSG00000075413.13	1.0529	0.392146	1.05332	0.372294	0.709674	NA
ENSG00000075415.8	27.1553	0.279775	0.323098	0.865914	0.386538	0.85753
ENSG00000075426.7	3.66069	0.809115	0.702983	1.15097	0.249743	NA
ENSG00000075539.9	1.3801	0.08534	0.974507	0.0875726	0.930216	NA
ENSG00000075618.13	2.32158	0.439599	0.988407	0.444755	0.656497	NA
ENSG00000075624.9	26.901	1.2702	0.38098	3.33404	0.000855956	0.0731707
ENSG00000075785.8	0.97965	0.14172	1.15627	0.122566	0.902451	NA
ENSG00000075790.6	1.67481	0.00316883	0.821873	0.00385562	0.996924	NA
ENSG00000075826.12	1.31512	-0.719917	0.957366	-0.751977	0.452065	NA
ENSG00000075856.7	1.75691	0.1659	0.789024	0.21026	0.833465	NA
ENSG00000075945.8	0.852186	-0.875866	1.20234	-0.728466	0.466328	NA
ENSG00000075975.11	2.14052	-0.909658	0.774799	-1.17406	0.240372	NA
ENSG00000076003.4	1.11047	0.883479	1.01796	0.867893	0.385453	NA
ENSG00000076043.5	2.83774	0.570272	0.658874	0.865525	0.38675	NA
ENSG00000076053.6	2.09226	-0.110409	0.741737	-0.148852	0.88167	NA
ENSG00000076108.7	2.14924	0.139966	0.730347	0.191643	0.848022	NA
ENSG00000076201.10	0.347108	1.97939	1.6961	1.16702	0.243202	NA
ENSG00000076242.10	1.7116	0.109556	0.863685	0.126847	0.899061	NA
ENSG00000076248.6	1.35211	0.544379	0.903448	0.602558	0.546803	NA
ENSG00000076351.8	3.95837	-0.245529	0.552387	-0.444486	0.656691	NA
ENSG00000076382.12	3.44011	0.826455	0.640589	1.29015	0.196999	NA
ENSG00000076513.12	1.99997	0.0467818	0.745703	0.0627353	0.949977	NA
ENSG00000076604.10	3.78993	0.88261	0.711475	1.24054	0.214777	NA
ENSG00000076641.4	1.25865	-1.60585	1.11498	-1.44025	0.149796	NA
ENSG00000076706.10	4.98396	1.58846	0.643001	2.47039	0.0134967	NA
ENSG00000076924.7	0.852321	-0.426541	1.1799	-0.361505	0.717722	NA
ENSG00000077097.9	6.86273	-0.632935	0.443351	-1.42762	0.153402	NA
ENSG00000077147.10	2.44926	-0.85274	0.714175	-1.19402	0.232469	NA
ENSG00000077150.13	0.50859	0.204565	1.56833	0.130435	0.896222	NA
ENSG00000077152.5	1.43577	1.21351	1.03507	1.17239	0.24104	NA
ENSG00000077232.12	1.8912	0.0077379	0.764487	0.0101217	0.991924	NA
ENSG00000077235.13	1.36718	0.350165	0.905418	0.386744	0.698946	NA
ENSG00000077254.10	2.5506	-0.286866	0.676933	-0.423773	0.671731	NA
ENSG00000077312.4	0.577047	1.3289	1.31306	1.01207	0.311505	NA
ENSG00000077380.11	2.87286	0.146404	0.630163	0.232327	0.816284	NA
ENSG00000077458.8	2.10502	-0.508357	0.755182	-0.673158	0.500847	NA
ENSG00000077549.13	1.01984	-0.133754	1.03456	-0.129286	0.897131	NA
ENSG00000077585.9	1.09485	-0.190469	1.05858	-0.179929	0.857208	NA
ENSG00000077721.11	5.11694	-0.0114579	0.496774	-0.0230647	0.981599	NA
ENSG00000077782.15	0.651293	1.55633	1.44188	1.07938	0.280419	NA
ENSG00000077809.8	3.03347	-0.863653	0.653358	-1.32187	0.186212	NA
ENSG00000078018.15	3.27742	-0.827099	0.662979	-1.24755	0.212196	NA
ENSG00000078043.11	1.0799	-0.680316	1.10344	-0.616541	0.537538	NA
ENSG00000078061.8	1.17648	-0.0799914	0.964982	-0.0828942	0.933936	NA
ENSG00000078140.9	1.06788	-0.17598	1.05746	-0.166418	0.867828	NA
ENSG00000078142.7	1.24755	-0.0946579	0.967817	-0.0978055	0.922087	NA
ENSG00000078304.15	0.948461	-0.475524	1.13243	-0.419914	0.674548	NA
ENSG00000078319.7	1.01889	-0.651468	1.09956	-0.59248	0.553529	NA
ENSG00000078369.13	1.71031	-0.305861	0.819194	-0.373368	0.708875	NA
ENSG00000078401.6	0.539862	-1.52421	1.70267	-0.89519	0.370685	NA
ENSG00000078549.10	6.14916	-0.852465	0.557332	-1.52954	0.12613	NA
ENSG00000078596.6	3.62037	0.158537	0.635223	0.249577	0.802914	NA
ENSG00000078618.15	1.78165	-0.329903	0.825937	-0.399428	0.689578	NA
ENSG00000078668.9	6.19277	-0.260691	0.503954	-0.517292	0.604952	NA
ENSG00000078674.13	4.59237	-0.324992	0.536846	-0.605372	0.544932	NA
ENSG00000078747.8	1.01984	-0.133754	1.03456	-0.129286	0.897131	NA
ENSG00000078804.8	2.32018	0.706226	0.739908	0.954478	0.339842	NA
ENSG00000078808.12	1.1869	0.810151	1.10883	0.730638	0.465	NA
ENSG00000078967.8	1.08534	-1.42765	1.13295	-1.26012	0.207625	NA
ENSG00000079134.7	1.56901	-0.62715	0.902031	-0.695264	0.48689	NA
ENSG00000079215.9	7.08211	-0.697057	0.506468	-1.37631	0.168725	0.665121
ENSG00000079246.11	5.30233	-0.132399	0.48081	-0.275367	0.783034	NA
ENSG00000079257.3	2.04744	0.26396	0.735471	0.358899	0.719671	NA
ENSG00000079332.10	6.08997	0.272884	0.456284	0.598059	0.549801	NA
ENSG00000079432.3	0.481709	1.77386	1.46512	1.21073	0.226	NA
ENSG00000079459.8	1.35928	0.517666	0.912343	0.567403	0.57044	NA
ENSG00000079462.3	1.50346	0.377692	0.953335	0.39618	0.691972	NA
ENSG00000079616.8	2.40896	0.380621	0.689026	0.552404	0.580671	NA
ENSG00000079739.11	0.362312	0.0416759	1.779	0.0234266	0.98131	NA
ENSG00000079785.10	4.04448	0.0180602	0.539781	0.0334585	0.973309	NA
ENSG00000079805.12	0.42081	0.633927	1.59627	0.397129	0.691272	NA
ENSG00000079819.12	1.10116	-0.144881	1.08692	-0.133296	0.893959	NA
ENSG00000079950.9	1.2959	0.147387	0.934162	0.157774	0.874635	NA
ENSG00000079974.13	0.703762	-0.300855	1.35228	-0.22248	0.82394	NA
ENSG00000079999.9	1.17757	0.382801	0.993974	0.385122	0.700147	NA
ENSG00000080189.10	1.40126	-0.476401	0.918145	-0.518874	0.603849	NA
ENSG00000080200.5	0.803252	-0.641818	1.31663	-0.487471	0.625925	NA
ENSG00000080345.13	2.63556	-0.348405	0.675064	-0.516107	0.60578	NA
ENSG00000080371.4	2.40576	-0.167589	0.689213	-0.243161	0.807881	NA
ENSG00000080493.9	0.478085	-1.41578	1.55277	-0.911776	0.361887	NA
ENSG00000080503.15	0.628753	-0.225143	1.41823	-0.158749	0.873867	NA
ENSG00000080603.12	1.29387	0.559987	0.936885	0.597711	0.550032	NA
ENSG00000080608.9	0.815035	-0.685514	1.31848	-0.519926	0.603115	NA
ENSG00000080802.14	0.622641	-1.78126	1.41404	-1.25969	0.20778	NA
ENSG00000080815.14	0.873454	-0.201579	1.16626	-0.172842	0.862775	NA
ENSG00000080819.2	0.326154	0.0416758	1.81181	0.0230023	0.981648	NA
ENSG00000080822.12	4.04074	0.390205	0.573171	0.680783	0.496009	NA
ENSG00000080824.14	5.69156	0.797849	0.561207	1.42167	0.155123	NA
ENSG00000081019.9	0.936691	-0.456533	1.10552	-0.412957	0.679638	NA
ENSG00000081041.8	1.02561	-0.703242	1.17996	-0.595988	0.551183	NA
ENSG00000081154.7	4.62991	-0.195743	0.515713	-0.379557	0.704274	NA
ENSG00000081181.3	1.43056	0.143792	0.877429	0.163879	0.869827	NA
ENSG00000081189.9	1.09313	-0.697606	1.14111	-0.611339	0.540975	NA
ENSG00000081307.8	2.72422	-0.587261	0.682251	-0.86077	0.389365	NA
ENSG00000081320.6	1.97335	-0.655122	0.798736	-0.820198	0.412103	NA
ENSG00000081377.12	0.775718	-0.601584	1.26741	-0.474656	0.635032	NA
ENSG00000081386.8	2.72035	-0.257794	0.657624	-0.392008	0.695052	NA
ENSG00000081665.9	1.95518	-0.289206	0.772132	-0.374555	0.707991	NA
ENSG00000081692.8	2.02923	-0.149159	0.783437	-0.19039	0.849003	NA
ENSG00000081721.7	2.77821	-0.0357135	0.650149	-0.0549312	0.956193	NA
ENSG00000081791.4	2.37938	-0.29427	0.700923	-0.419832	0.674608	NA
ENSG00000081818.1	1.87046	-0.299487	0.943375	-0.317463	0.750892	NA
ENSG00000081853.13	3.02716	-0.749953	0.693615	-1.08122	0.279598	NA
ENSG00000082014.12	1.76376	-0.485186	0.868489	-0.558656	0.576397	NA
ENSG00000082146.8	1.27201	0.544568	0.945507	0.575954	0.564646	NA
ENSG00000082153.13	18.5325	0.647672	0.343417	1.88597	0.0592997	0.450126
ENSG00000082212.7	1.09083	0.376653	0.992465	0.379512	0.704307	NA
ENSG00000082213.13	0.872711	0.16761	1.1179	0.149934	0.880817	NA
ENSG00000082258.8	2.6513	-0.719179	0.702852	-1.02323	0.3062	NA
ENSG00000082269.12	1.69035	-0.779528	0.894826	-0.87115	0.383672	NA
ENSG00000082516.8	0.630617	-1.11555	1.36004	-0.820234	0.412083	NA
ENSG00000082641.11	8.87656	1.38915	0.546923	2.53993	0.0110876	0.220047
ENSG00000082898.12	5.58691	-0.233528	0.479013	-0.487519	0.62589	NA
ENSG00000082996.15	1.96582	0.122713	0.770033	0.15936	0.873385	NA
ENSG00000083097.10	2.21517	-0.802032	0.771996	-1.03891	0.298848	NA
ENSG00000083099.6	1.50761	-0.254682	0.886838	-0.28718	0.773975	NA
ENSG00000083168.5	1.28623	-0.253779	0.939156	-0.270221	0.786991	NA
ENSG00000083223.13	1.41657	0.319551	0.918247	0.348001	0.727839	NA
ENSG00000083312.13	3.89055	0.275216	0.550029	0.500365	0.616818	NA
ENSG00000083444.12	1.3263	1.34029	1.002	1.33762	0.18102	NA
ENSG00000083520.10	3.30407	-0.195717	0.624029	-0.313634	0.753799	NA
ENSG00000083642.14	0.619365	-0.886999	1.45857	-0.608129	0.543102	NA
ENSG00000083799.13	1.4621	0.507183	0.890128	0.569787	0.568822	NA
ENSG00000083812.7	1.25074	0.133969	0.931965	0.143749	0.885698	NA
ENSG00000083814.8	2.42579	-0.313482	0.725447	-0.432123	0.665652	NA
ENSG00000083817.8	1.16624	-0.0896116	0.964781	-0.0928829	0.925997	NA
ENSG00000083828.11	1.30378	-1.51356	1.1846	-1.27769	0.201358	NA
ENSG00000083838.11	1.16646	-0.522335	0.987631	-0.528877	0.596891	NA
ENSG00000083842.8	0.859829	0.426483	1.15862	0.368095	0.712803	NA
ENSG00000083844.6	1.46935	-0.469904	0.921828	-0.509752	0.610225	NA
ENSG00000083845.4	14.7152	0.364516	0.568881	0.640759	0.521679	0.927983
ENSG00000083857.9	2.37611	-0.244497	1.01709	-0.240388	0.810029	NA
ENSG00000083896.8	3.26198	-0.988386	0.64943	-1.52193	0.128027	NA
ENSG00000083937.4	0.957788	-0.0981037	1.05476	-0.0930105	0.925895	NA
ENSG00000084070.7	0.775827	-0.601721	1.26742	-0.474762	0.634957	NA
ENSG00000084073.4	1.50365	0.305821	0.850962	0.359383	0.719309	NA
ENSG00000084090.9	7.02831	-0.157338	0.434802	-0.36186	0.717456	0.947895
ENSG00000084092.6	0.764994	-0.179861	1.16945	-0.1538	0.877767	NA
ENSG00000084093.11	1.95016	0.246077	0.802265	0.306728	0.759051	NA
ENSG00000084207.11	12.249	-0.472759	0.624706	-0.75677	0.449188	0.885892
ENSG00000084234.12	4.10338	0.546236	0.562593	0.970926	0.331585	NA
ENSG00000084463.3	2.16377	-0.361283	0.752228	-0.480284	0.631025	NA
ENSG00000084623.7	11.5062	0.283448	0.399729	0.709102	0.478261	0.901296
ENSG00000084636.13	0.380125	-0.535401	2.365	-0.226385	0.820902	NA
ENSG00000084652.11	3.88538	0.206351	0.566927	0.363982	0.715872	NA
ENSG00000084676.11	0.970322	-0.266272	1.26368	-0.210712	0.833112	NA
ENSG00000084693.11	1.80537	0.0249566	0.79577	0.0313616	0.974981	NA
ENSG00000084733.6	1.09315	-0.341983	1.00451	-0.340448	0.733519	NA
ENSG00000084754.6	2.84948	0.138088	0.639914	0.215791	0.82915	NA
ENSG00000084774.9	1.98082	0.0238448	0.754297	0.031612	0.974781	NA
ENSG00000085063.10	7.86374	0.998399	0.486119	2.05382	0.0399934	0.386209
ENSG00000085224.16	0.449279	0.041676	1.73652	0.0239998	0.980853	NA
ENSG00000085231.9	2.6059	0.341044	0.659525	0.517106	0.605082	NA
ENSG00000085274.11	2.41822	-0.397081	0.697114	-0.569606	0.568945	NA
ENSG00000085365.13	0.871359	0.164054	1.09234	0.150185	0.880618	NA
ENSG00000085415.11	0.385693	0.0416759	1.76202	0.0236523	0.98113	NA
ENSG00000085433.11	0.838302	-0.427135	1.13188	-0.377368	0.705901	NA
ENSG00000085449.10	0.577047	1.3289	1.31306	1.01207	0.311505	NA
ENSG00000085511.15	1.67537	-0.390933	0.880901	-0.443788	0.657196	NA
ENSG00000085662.9	4.87165	-0.239292	0.576258	-0.415252	0.677957	NA
ENSG00000085719.7	2.49054	-0.127383	0.683367	-0.186406	0.852127	NA
ENSG00000085721.8	2.00268	0.033656	0.740689	0.0454387	0.963758	NA
ENSG00000085733.11	3.08248	1.08106	0.648192	1.66781	0.0953542	NA
ENSG00000085760.10	4.24745	-0.202696	0.692484	-0.292708	0.769745	NA
ENSG00000085788.9	3.08625	-0.263966	0.611656	-0.43156	0.666061	NA
ENSG00000085832.12	0.651382	0.529237	1.39475	0.379449	0.704354	NA
ENSG00000085978.17	1.75967	0.452718	0.992234	0.456261	0.648202	NA
ENSG00000085998.9	1.89304	0.147969	0.758743	0.195019	0.845378	NA
ENSG00000086061.11	10.2944	0.487555	0.379163	1.28587	0.198488	0.705316
ENSG00000086065.9	4.09747	0.627378	0.557638	1.12506	0.260562	NA
ENSG00000086102.14	0.859999	0.426217	1.15863	0.367863	0.712976	NA
ENSG00000086189.5	4.79555	-0.503811	0.519127	-0.970496	0.331799	NA
ENSG00000086232.8	2.28184	-0.0678798	0.702826	-0.0965813	0.923059	NA
ENSG00000086475.10	2.26212	-0.584111	0.732828	-0.797063	0.425414	NA
ENSG00000086504.11	4.03816	0.268135	0.615211	0.435843	0.662951	NA
ENSG00000086589.7	4.17739	-0.381604	0.548947	-0.695156	0.486958	NA
ENSG00000086598.6	7.69602	0.334125	0.464356	0.719545	0.471805	0.898189
ENSG00000086666.14	1.36113	-0.294639	0.94351	-0.31228	0.754828	NA
ENSG00000086712.8	0.713546	0.137851	1.24241	0.110954	0.911653	NA
ENSG00000086730.12	0.930904	0.975453	1.12151	0.869764	0.384429	NA
ENSG00000086758.11	3.89849	-0.289428	0.57543	-0.502977	0.614981	NA
ENSG00000086827.4	0.560495	-0.246122	1.36274	-0.180608	0.856675	NA
ENSG00000087053.14	1.56698	-0.257433	0.891176	-0.288869	0.772682	NA
ENSG00000087074.7	4.66317	1.05689	0.610688	1.73065	0.0835144	NA
ENSG00000087077.7	2.04223	1.09296	0.93865	1.1644	0.244262	NA
ENSG00000087086.9	440.09	1.28623	0.280784	4.58084	4.63105e-06	0.00755787
ENSG00000087087.14	2.60728	-0.13551	0.669806	-0.202312	0.839673	NA
ENSG00000087088.15	1.51088	0.826582	0.879862	0.939445	0.347503	NA
ENSG00000087111.16	3.42924	-0.455391	0.776215	-0.586681	0.557418	NA
ENSG00000087152.11	3.53367	0.526477	0.579608	0.908333	0.363702	NA
ENSG00000087191.8	10.464	0.496964	0.376867	1.31867	0.187279	0.683758
ENSG00000087250.4	17.0227	1.27839	0.947132	1.34975	0.177097	0.677361
ENSG00000087263.12	2.71284	0.331242	0.660743	0.501318	0.616148	NA
ENSG00000087266.11	0.868084	0.738424	1.12169	0.658315	0.510336	NA
ENSG00000087269.11	1.01984	-0.133754	1.03456	-0.129286	0.897131	NA
ENSG00000087274.12	2.71662	-0.0405384	0.651263	-0.0622459	0.950367	NA
ENSG00000087302.4	3.9822	0.147087	0.545401	0.269685	0.787402	NA
ENSG00000087365.10	8.97246	0.236315	0.414624	0.56995	0.568711	0.935962
ENSG00000087448.5	3.95577	-0.963465	0.607743	-1.58532	0.112895	NA
ENSG00000087460.19	7.91274	0.667614	0.460182	1.45076	0.146846	0.62734
ENSG00000087470.13	2.356	-0.304211	0.703981	-0.43213	0.665647	NA
ENSG00000087502.13	6.10772	1.96607	0.908564	2.16393	NA	NA
ENSG00000087586.13	0.746739	1.14316	1.20345	0.949902	0.342162	NA
ENSG00000087884.10	0.791482	-0.618222	1.31476	-0.470215	0.638201	NA
ENSG00000087995.11	0.981305	0.218172	1.04031	0.209718	0.833888	NA
ENSG00000088205.8	5.09707	-0.0415467	0.486851	-0.0853376	0.931993	NA
ENSG00000088247.11	5.40203	0.351529	0.498964	0.704517	0.481111	NA
ENSG00000088256.4	0.304204	0.041675	2.09961	0.019849	0.984164	NA
ENSG00000088280.14	0.954513	0.425377	1.05363	0.403727	0.686414	NA
ENSG00000088325.11	0.507014	1.01166	1.42519	0.709842	0.477802	NA
ENSG00000088356.4	1.55376	0.147069	0.841603	0.174748	0.861277	NA
ENSG00000088448.10	18.2526	0.0955946	0.654938	0.14596	0.883953	0.978026
ENSG00000088543.10	0.570172	0.511833	1.33687	0.382858	0.701825	NA
ENSG00000088682.9	2.36053	0.259283	0.696503	0.372263	0.709697	NA
ENSG00000088766.7	2.18818	-0.270204	0.743033	-0.36365	0.716119	NA
ENSG00000088812.13	0.641645	-0.252529	1.35328	-0.186606	0.85197	NA
ENSG00000088832.10	2.69522	-0.29298	0.695593	-0.421195	0.673613	NA
ENSG00000088833.13	1.36123	-0.294721	0.943521	-0.312363	0.754764	NA
ENSG00000088882.7	4.59222	0.921767	0.591297	1.55889	0.119023	NA
ENSG00000088888.13	1.01984	-0.133754	1.03456	-0.129286	0.897131	NA
ENSG00000088899.10	1.99777	0.297789	0.746638	0.39884	0.690011	NA
ENSG00000088930.6	2.65663	0.0245805	0.668401	0.0367751	0.970664	NA
ENSG00000088986.6	2.49976	0.238822	0.684102	0.349102	0.727012	NA
ENSG00000089006.12	9.00996	0.346933	0.440453	0.787673	0.430888	0.880357
ENSG00000089009.11	23.5701	0.184678	0.408402	0.452198	0.651127	0.935962
ENSG00000089022.9	0.935339	-0.458113	1.10562	-0.41435	0.678618	NA
ENSG00000089050.10	3.22658	0.165774	0.602269	0.275249	0.783125	NA
ENSG00000089053.8	1.09332	-0.342145	1.00452	-0.340606	0.7334	NA
ENSG00000089063.10	4.05616	-0.0184037	0.580551	-0.0317005	0.974711	NA
ENSG00000089154.6	5.62397	0.309724	0.647426	0.478393	0.632371	NA
ENSG00000089157.11	154.034	-0.314381	0.468718	-0.670726	0.502395	0.91401
ENSG00000089159.11	1.69485	-3.52726	2.97829	-1.18432	0.236286	NA
ENSG00000089195.10	0.944442	0.414289	1.05333	0.393312	0.694089	NA
ENSG00000089220.4	17.7572	0.226852	0.703965	0.322249	0.747264	0.954111
ENSG00000089234.11	0.663585	0.88288	1.2434	0.710055	0.47767	NA
ENSG00000089248.6	4.60159	1.0608	0.597565	1.7752	0.0758646	NA
ENSG00000089280.14	7.53172	-0.467068	0.560119	-0.833872	0.404353	0.86262
ENSG00000089289.11	0.594059	-0.287579	1.35754	-0.211838	0.832233	NA
ENSG00000089335.16	9.91622	-0.355201	0.416105	-0.853631	0.393309	0.861649
ENSG00000089486.12	1.09332	-0.342145	1.00452	-0.340606	0.7334	NA
ENSG00000089505.13	1.24956	0.132726	0.931924	0.142421	0.886747	NA
ENSG00000089597.12	9.15444	0.604272	0.443503	1.3625	0.173041	0.670133
ENSG00000089685.10	2.03697	1.56319	0.871743	1.79318	0.0729437	NA
ENSG00000089693.6	3.07965	0.55805	0.699236	0.798085	0.424821	NA
ENSG00000089737.11	4.48654	0.206835	0.526215	0.393062	0.694274	NA
ENSG00000089775.7	1.03319	-0.662765	1.07585	-0.616036	0.537871	NA
ENSG00000089818.12	3.18712	-0.752932	0.662676	-1.1362	0.255873	NA
ENSG00000089820.11	0.663585	0.88288	1.2434	0.710055	0.47767	NA
ENSG00000089876.7	0.873284	-0.201339	1.16625	-0.172638	0.862936	NA
ENSG00000089916.13	1.494	-0.590708	0.89597	-0.659294	0.509707	NA
ENSG00000090054.9	0.711622	0.855087	1.236	0.691816	0.489053	NA
ENSG00000090060.13	2.95326	-0.548784	0.667282	-0.822416	0.41084	NA
ENSG00000090097.16	5.21445	-0.0770151	0.500472	-0.153885	0.8777	NA
ENSG00000090104.7	14.1746	1.04839	0.782643	1.33956	0.18039	0.681473
ENSG00000090238.7	1.32637	-0.834057	0.940758	-0.88658	0.375305	NA
ENSG00000090263.11	2.69517	-0.00641884	0.662463	-0.00968936	0.992269	NA
ENSG00000090266.8	2.52514	-0.0169511	0.684888	-0.0247501	0.980254	NA
ENSG00000090339.4	0.637688	1.35914	1.48576	0.914777	0.360309	NA
ENSG00000090372.10	0.578229	1.33445	1.4701	0.907727	0.364023	NA
ENSG00000090382.2	2.47672	0.300285	0.773583	0.388174	0.697887	NA
ENSG00000090432.5	1.81938	0.293401	0.795805	0.368685	0.712363	NA
ENSG00000090470.10	0.946762	-0.443361	1.10484	-0.401291	0.688206	NA
ENSG00000090487.6	1.76986	0.157983	0.782566	0.201878	0.840012	NA
ENSG00000090520.6	1.1121	0.829081	0.991532	0.836161	0.403064	NA
ENSG00000090581.5	2.37209	0.383169	0.717613	0.533949	0.593377	NA
ENSG00000090612.16	0.933416	0.123987	1.09065	0.113682	0.90949	NA
ENSG00000090615.8	0.821398	0.789557	1.15856	0.681501	0.495555	NA
ENSG00000090621.9	4.76521	0.0173946	0.519231	0.0335007	0.973275	NA
ENSG00000090686.11	0.779102	-1.42642	1.28456	-1.11044	0.266809	NA
ENSG00000090857.9	1.12949	-0.333726	1.02511	-0.325551	0.744764	NA
ENSG00000090861.11	3.95615	0.284065	0.573896	0.494976	0.620617	NA
ENSG00000090863.7	1.5848	0.298799	0.865731	0.345141	0.729989	NA
ENSG00000090905.13	2.95361	-0.802425	0.844872	-0.949759	0.342235	NA
ENSG00000090920.9	4.79532	1.38548	1.00067	1.38454	0.166192	NA
ENSG00000090924.10	1.53145	1.02745	0.899757	1.14192	0.253489	NA
ENSG00000090932.6	5.30291	-2.36997	0.860331	-2.75471	0.00587435	NA
ENSG00000090971.4	1.90224	0.494559	0.937983	0.527257	0.598015	NA
ENSG00000090989.13	2.32077	-0.458522	0.7185	-0.638166	0.523366	NA
ENSG00000091039.12	1.2642	-0.269645	0.938768	-0.287233	0.773934	NA
ENSG00000091129.15	4.25032	0.22049	0.671675	0.328269	0.742708	NA
ENSG00000091136.9	1.54265	1.40024	0.951135	1.47217	0.140974	NA
ENSG00000091140.8	3.27999	-0.0375462	0.612622	-0.0612877	0.95113	NA
ENSG00000091164.8	1.09293	0.118699	0.995494	0.119236	0.905088	NA
ENSG00000091317.7	2.1571	0.50046	0.724105	0.691143	0.489475	NA
ENSG00000091409.10	0.688198	0.837002	1.48189	0.56482	0.572196	NA
ENSG00000091483.6	1.37418	-0.46649	0.917003	-0.508711	0.610955	NA
ENSG00000091513.10	3.98402	1.2025	0.846348	1.42081	0.155373	NA
ENSG00000091527.11	7.17953	-0.0538687	0.430766	-0.125053	0.900481	0.978033
ENSG00000091542.8	1.64811	0.597944	0.819438	0.7297	0.465574	NA
ENSG00000091640.3	2.25323	0.722532	0.753543	0.958847	0.337636	NA
ENSG00000091651.4	0.819713	1.35095	1.16752	1.1571	0.24723	NA
ENSG00000091879.9	0.786746	0.11062	1.29008	0.0857466	0.931668	NA
ENSG00000091986.11	2.25164	-0.29803	0.75126	-0.396707	0.691583	NA
ENSG00000092010.10	19.2396	-0.0430309	0.351631	-0.122375	0.902602	0.978033
ENSG00000092020.6	1.1013	-0.0358981	0.982634	-0.0365325	0.970858	NA
ENSG00000092036.12	2.06657	-0.322904	0.742744	-0.434745	0.663747	NA
ENSG00000092094.6	4.17703	-0.441611	0.566071	-0.780133	0.435313	NA
ENSG00000092096.10	8.33218	-0.246412	0.599275	-0.411183	0.680938	0.939373
ENSG00000092098.12	2.76605	-0.00430215	0.656198	-0.00655618	0.994769	NA
ENSG00000092108.16	1.10627	-0.35332	1.00525	-0.351476	0.725231	NA
ENSG00000092140.10	1.0417	-0.115686	1.08191	-0.106927	0.914847	NA
ENSG00000092148.8	3.19261	-0.163825	0.60146	-0.272379	0.785331	NA
ENSG00000092199.13	7.43307	0.0328921	0.422117	0.0779217	0.93789	0.991401
ENSG00000092201.5	6.02805	0.0938842	0.458058	0.204962	0.837602	NA
ENSG00000092203.9	3.26558	-0.0808002	0.595464	-0.135693	0.892064	NA
ENSG00000092330.11	14.5646	0.32824	0.351448	0.933964	0.350322	0.826194
ENSG00000092421.12	1.51289	-0.907389	0.986993	-0.919347	0.357914	NA
ENSG00000092439.9	0.936691	-0.456533	1.10552	-0.412957	0.679638	NA
ENSG00000092445.7	1.64273	1.07182	0.902026	1.18824	0.23474	NA
ENSG00000092529.18	0.509047	0.130896	1.46557	0.0893141	0.928832	NA
ENSG00000092531.5	1.10638	-0.353406	1.00525	-0.351559	0.725169	NA
ENSG00000092820.13	2.79546	0.50887	0.687942	0.739698	0.459483	NA
ENSG00000092841.14	98.5916	1.02917	0.342322	3.00643	0.00264335	0.110614
ENSG00000092847.6	1.56901	-0.62715	0.902031	-0.695264	0.48689	NA
ENSG00000092871.12	0.786746	0.116229	1.241	0.0936575	0.925381	NA
ENSG00000092931.7	1.5549	-0.377197	0.879583	-0.428836	0.668042	NA
ENSG00000092964.12	6.02641	0.156717	0.459972	0.340709	0.733323	NA
ENSG00000092969.7	1.4125	0.0147168	1.30453	0.0112814	0.990999	NA
ENSG00000093000.14	2.80287	-0.0355931	0.640023	-0.0556122	0.955651	NA
ENSG00000093010.7	0.661552	1.59138	1.27018	1.25287	0.210252	NA
ENSG00000093100.13	1.28612	-0.097305	0.99122	-0.0981669	0.9218	NA
ENSG00000093144.14	1.83386	-0.660455	0.837827	-0.788295	0.430524	NA
ENSG00000093167.13	0.959489	0.0879003	1.11867	0.078576	0.93737	NA
ENSG00000093183.9	0.959489	0.0879003	1.11867	0.078576	0.93737	NA
ENSG00000094631.14	1.79364	-0.137034	0.793664	-0.17266	0.862919	NA
ENSG00000094804.5	0.663646	0.891264	1.35366	0.658409	0.510275	NA
ENSG00000094880.6	1.19892	0.174482	0.949862	0.183692	0.854255	NA
ENSG00000094914.8	1.29948	-0.0186062	0.920884	-0.0202048	0.98388	NA
ENSG00000094916.9	11.0502	-0.0187943	0.373871	-0.0502695	0.959908	0.992395
ENSG00000094975.9	1.41714	-0.0625165	0.909978	-0.0687011	0.945228	NA
ENSG00000095015.5	1.38514	1.16732	1.05582	1.10561	0.268895	NA
ENSG00000095059.11	5.43422	0.038324	0.484308	0.0791316	0.936928	NA
ENSG00000095066.7	0.947853	0.192036	1.08731	0.176616	0.85981	NA
ENSG00000095139.9	3.80837	0.242628	0.572141	0.42407	0.671515	NA
ENSG00000095261.9	0.726492	0.0638947	1.29001	0.0495305	0.960497	NA
ENSG00000095303.10	0.628468	0.535129	1.3285	0.402806	0.687091	NA
ENSG00000095319.10	1.81259	0.715234	0.817624	0.874771	0.381699	NA
ENSG00000095321.12	0.970473	0.689611	1.17349	0.587657	0.556763	NA
ENSG00000095380.10	0.433646	1.49504	1.52122	0.982789	0.325711	NA
ENSG00000095485.12	0.823492	0.209031	1.12072	0.186515	0.852041	NA
ENSG00000095564.9	1.20296	-0.513069	0.997309	-0.514453	0.606935	NA
ENSG00000095574.7	1.29143	-1.0312	1.05354	-0.978796	0.327681	NA
ENSG00000095637.16	2.66111	-0.436703	0.802627	-0.544092	0.586378	NA
ENSG00000095739.7	3.36808	-0.495677	0.90251	-0.549221	0.582854	NA
ENSG00000095787.17	2.58715	-0.483525	0.682715	-0.708238	0.478797	NA
ENSG00000095906.12	0.765264	-0.287416	1.49057	-0.192823	0.847098	NA
ENSG00000095970.12	5.8224	0.68458	0.569787	1.20147	0.229571	NA
ENSG00000096080.7	0.806592	1.37188	1.21195	1.13196	0.257653	NA
ENSG00000096092.5	0.748663	0.50951	1.19763	0.425433	0.670521	NA
ENSG00000096384.15	92.8599	0.0170067	0.265425	0.0640737	0.948912	0.992395
ENSG00000096401.7	1.91642	0.159093	0.76043	0.209215	0.83428	NA
ENSG00000096654.11	1.00977	-0.147551	1.05496	-0.139865	0.888767	NA
ENSG00000096717.7	1.10638	-0.353406	1.00525	-0.351559	0.725169	NA
ENSG00000096746.13	4.36451	-0.355718	0.600176	-0.59269	0.553389	NA
ENSG00000097033.10	4.39969	0.109383	0.545203	0.200628	0.84099	NA
ENSG00000097046.8	1.40402	-0.185693	0.961642	-0.1931	0.846881	NA
ENSG00000099194.5	17.1405	0.514563	0.472593	1.08881	0.276238	0.761457
ENSG00000099203.2	1.5361	0.979152	0.896687	1.09197	0.274848	NA
ENSG00000099219.9	0.532084	0.14862	1.45604	0.102072	0.9187	NA
ENSG00000099246.12	4.38044	-0.719128	0.570094	-1.26142	0.207158	NA
ENSG00000099250.13	1.19486	0.0440991	1.20541	0.0365844	0.970816	NA
ENSG00000099326.4	0.777069	-0.599232	1.26729	-0.472844	0.636324	NA
ENSG00000099330.4	0.170934	-0.054508	2.79821	-0.0194796	0.984459	NA
ENSG00000099331.9	0.106365	0.426382	3.14975	0.13537	0.892319	NA
ENSG00000099341.7	8.34036	0.863869	0.443742	1.94678	0.0515608	0.438236
ENSG00000099377.9	1.14541	1.07568	1.0637	1.01126	0.311893	NA
ENSG00000099622.9	8.20591	-0.491757	0.423943	-1.15996	0.246065	0.722262
ENSG00000099624.3	0.78749	0.840054	1.66842	0.503503	0.614611	NA
ENSG00000099783.7	2.57579	-0.420943	0.700063	-0.601293	0.547645	NA
ENSG00000099795.2	1.5536	-2.29199e-05	1.11455	-2.05643e-05	0.999984	NA
ENSG00000099797.7	1.01402	0.689252	1.11246	0.619573	0.535539	NA
ENSG00000099800.3	4.31119	0.0688423	0.69037	0.099718	0.920568	NA
ENSG00000099804.4	1.60941	0.79551	0.873088	0.911145	0.362219	NA
ENSG00000099817.7	1.84053	0.617399	0.876759	0.704183	0.481319	NA
ENSG00000099860.4	7.18638	-0.443922	0.799525	-0.555232	NA	NA
ENSG00000099875.10	0.661552	1.59138	1.27018	1.25287	0.210252	NA
ENSG00000099899.10	2.12381	0.0674612	0.77453	0.0870995	0.930592	NA
ENSG00000099901.12	3.98641	0.432846	0.605971	0.714301	0.475041	NA
ENSG00000099942.8	2.48526	-0.0635249	0.676177	-0.0939471	0.925151	NA
ENSG00000099949.14	1.39775	-0.560691	0.914521	-0.613098	0.539812	NA
ENSG00000099956.13	0.663585	0.88288	1.2434	0.710055	0.47767	NA
ENSG00000099974.7	2.60443	0.172142	0.673309	0.255666	0.798209	NA
ENSG00000099977.9	1.65767	0.483214	0.840524	0.574896	0.565361	NA
ENSG00000099984.6	2.79623	1.77683	0.783918	2.2666	0.0234147	NA
ENSG00000099991.12	0.703701	-0.300694	1.35227	-0.222363	0.824031	NA
ENSG00000099995.14	1.82932	0.143256	0.794575	0.180292	0.856923	NA
ENSG00000099999.10	1.40391	0.485997	0.923086	0.526491	0.598547	NA
ENSG00000100003.13	2.45277	0.760309	0.713596	1.06546	0.286667	NA
ENSG00000100014.15	0.862032	-0.218239	1.16681	-0.18704	0.851629	NA
ENSG00000100028.7	1.17438	0.174409	0.948578	0.183864	0.85412	NA
ENSG00000100029.13	0.78851	0.21525	1.19949	0.179451	0.857583	NA
ENSG00000100030.10	2.37337	0.455532	0.693035	0.6573	0.510988	NA
ENSG00000100075.5	6.76115	0.138886	0.59885	0.231921	0.8166	NA
ENSG00000100083.14	0.630528	0.184532	1.29586	0.142401	0.886763	NA
ENSG00000100084.10	0.78493	0.477125	1.16035	0.41119	0.680933	NA
ENSG00000100097.7	8.80445	2.23201	0.587402	3.79979	0.000144818	0.028873
ENSG00000100099.16	1.16663	-0.522775	0.97793	-0.534574	0.592945	NA
ENSG00000100100.8	2.99426	0.0742912	0.633812	0.117213	0.906691	NA
ENSG00000100104.8	2.67836	0.0712124	0.648128	0.109874	0.912509	NA
ENSG00000100105.13	1.25317	-0.691994	0.954639	-0.724876	0.468528	NA
ENSG00000100109.12	2.5219	0.0595597	0.6642	0.0896713	0.928548	NA
ENSG00000100116.12	0.388709	0.549599	2.00911	0.273553	0.784428	NA
ENSG00000100124.8	0.68184	-0.592233	1.2724	-0.465446	0.641612	NA
ENSG00000100129.13	5.03309	-0.284241	0.524379	-0.542052	0.587782	NA
ENSG00000100138.9	1.49317	0.176194	0.867108	0.203198	0.83898	NA
ENSG00000100167.15	3.88032	-0.431527	0.560786	-0.769504	0.441594	NA
ENSG00000100196.6	5.91617	-0.366153	0.495607	-0.738797	0.46003	NA
ENSG00000100201.14	20.736	-0.638243	0.328692	-1.94177	0.0521651	0.438236
ENSG00000100211.6	0.524251	-1.68971	1.42083	-1.18924	0.234346	NA
ENSG00000100216.4	11.1879	0.410045	0.409368	1.00165	0.316512	0.800955
ENSG00000100219.12	11.6292	1.03918	0.509798	2.03842	0.041508	0.397269
ENSG00000100220.7	2.89928	0.152179	0.636605	0.239048	0.811068	NA
ENSG00000100221.6	3.46412	0.294862	0.581527	0.507047	0.612122	NA
ENSG00000100225.13	3.95258	0.0900829	0.550347	0.163684	0.86998	NA
ENSG00000100226.11	1.66179	0.0113746	0.820612	0.0138611	0.988941	NA
ENSG00000100227.13	1.95115	0.133048	0.760922	0.174851	0.861197	NA
ENSG00000100234.11	5.43492	1.33916	0.783319	1.7096	0.08734	NA
ENSG00000100241.16	1.95351	0.415988	1.13106	0.367787	0.713032	NA
ENSG00000100242.11	0.55722	0.533071	1.34026	0.397737	0.690824	NA
ENSG00000100243.16	0.955775	1.1712	1.14356	1.02417	0.305756	NA
ENSG00000100258.13	1.11313	1.1229	1.32295	0.848782	0.396003	NA
ENSG00000100263.9	0.872846	0.48541	1.20071	0.404268	0.686016	NA
ENSG00000100280.12	0.641725	0.857369	1.28839	0.665456	0.505759	NA
ENSG00000100292.12	1.97535	2.41111	1.09841	2.19509	0.0281571	NA
ENSG00000100296.9	0.678565	0.128792	1.2444	0.103498	0.917568	NA
ENSG00000100297.11	0.759861	1.12534	1.20091	0.937074	0.348721	NA
ENSG00000100299.13	0.545171	0.572186	1.70687	0.335224	0.737456	NA
ENSG00000100316.11	88.0928	-0.243733	0.423585	-0.575405	0.565018	0.935962
ENSG00000100335.8	1.75202	0.886458	0.852763	1.03951	0.298567	NA
ENSG00000100336.13	1.70025	0.287887	1.46017	0.19716	0.843703	NA
ENSG00000100345.16	1.28915	1.61164	1.04996	1.53495	0.124797	NA
ENSG00000100348.5	0.55722	0.533071	1.34026	0.397737	0.690824	NA
ENSG00000100350.10	0.252165	1.54711	2.54513	0.607871	0.543273	NA
ENSG00000100353.13	6.27855	0.197721	0.463328	0.426741	0.669568	NA
ENSG00000100359.16	0.55722	0.533071	1.34026	0.397737	0.690824	NA
ENSG00000100360.10	0.828974	-0.897924	1.20499	-0.745169	0.45617	NA
ENSG00000100364.14	0.836547	0.160116	1.1519	0.139002	0.889449	NA
ENSG00000100379.13	0.483743	0.971173	1.42767	0.680251	0.496346	NA
ENSG00000100380.8	8.81661	0.00862063	0.433512	0.0198856	0.984135	0.994333
ENSG00000100387.8	1.4707	-0.0385267	0.865771	-0.0445	0.964506	NA
ENSG00000100393.9	1.06811	-0.686967	1.07774	-0.637417	0.523853	NA
ENSG00000100395.10	0.751648	0.436658	1.1939	0.365741	0.714558	NA
ENSG00000100399.11	0.703386	1.08803	1.26394	0.860823	0.389335	NA
ENSG00000100401.15	0.617805	2.19951	1.56171	1.40839	0.159014	NA
ENSG00000100403.10	0.64195	0.214487	1.36193	0.157488	0.874861	NA
ENSG00000100410.3	2.13418	0.270772	0.717508	0.377379	0.705892	NA
ENSG00000100412.11	1.77017	0.280192	0.825377	0.339471	0.734255	NA
ENSG00000100413.12	2.92252	0.258263	0.650377	0.397097	0.691296	NA
ENSG00000100416.8	0.678455	0.12893	1.2444	0.103608	0.91748	NA
ENSG00000100417.7	0.397204	1.44688	1.53224	0.944287	0.345023	NA
ENSG00000100418.7	1.10486	-0.391993	1.05186	-0.372666	0.709397	NA
ENSG00000100422.9	0.776469	1.29818	1.25402	1.03522	0.300567	NA
ENSG00000100427.11	2.07507	0.243996	0.891744	0.273617	0.784379	NA
ENSG00000100439.6	1.54912	0.487043	0.915691	0.531886	0.594805	NA
ENSG00000100441.5	2.20413	0.0447269	0.737881	0.0606154	0.951666	NA
ENSG00000100442.6	2.85292	-0.0409879	0.633984	-0.0646513	0.948452	NA
ENSG00000100445.12	7.61133	-0.095271	0.417666	-0.228103	0.819566	0.969024
ENSG00000100461.13	3.39039	-0.0748776	0.583245	-0.128381	0.897847	NA
ENSG00000100462.11	8.25452	0.0999037	0.40716	0.245367	0.806172	0.962134
ENSG00000100473.11	0.230109	-0.535401	2.63314	-0.203332	0.838876	NA
ENSG00000100483.9	1.44246	0.149202	0.877819	0.169968	0.865035	NA
ENSG00000100485.7	1.10627	-0.35332	1.00525	-0.351476	0.725231	NA
ENSG00000100503.19	2.34593	-0.0140579	0.721147	-0.0194937	0.984447	NA
ENSG00000100504.12	0.395369	1.12396	1.72609	0.651163	0.514941	NA
ENSG00000100505.9	3.83045	-0.429787	0.652684	-0.658492	0.510222	NA
ENSG00000100519.7	4.19874	0.100278	0.535628	0.187215	0.851492	NA
ENSG00000100522.4	1.40737	0.145246	0.875853	0.165833	0.868288	NA
ENSG00000100528.7	2.36527	0.0467449	0.684871	0.0682536	0.945584	NA
ENSG00000100554.7	2.25727	-0.0510077	0.703282	-0.0725281	0.942182	NA
ENSG00000100564.4	2.18115	0.143356	0.749883	0.191171	0.848392	NA
ENSG00000100567.8	3.18241	-0.213006	0.63076	-0.337697	0.735591	NA
ENSG00000100568.6	3.27046	0.234234	0.593992	0.394338	0.693331	NA
ENSG00000100575.9	0.714897	0.139901	1.24235	0.11261	0.91034	NA
ENSG00000100577.14	0.908631	0.167493	1.20074	0.139492	0.889061	NA
ENSG00000100580.7	1.34741	-0.0481682	0.905946	-0.053169	0.957597	NA
ENSG00000100591.3	5.37061	0.167206	0.483964	0.345492	0.729724	NA
ENSG00000100600.10	1.14739	1.03649	0.999395	1.03712	0.29968	NA
ENSG00000100603.9	1.53693	0.326786	0.853279	0.382977	0.701737	NA
ENSG00000100612.9	1.65037	0.00273668	0.811154	0.00337381	0.997308	NA
ENSG00000100614.13	2.08824	-0.649246	0.807696	-0.803824	0.421499	NA
ENSG00000100632.6	2.50027	-0.122989	0.675512	-0.182067	0.85553	NA
ENSG00000100644.12	7.82772	0.343193	0.468059	0.733226	0.46342	0.896066
ENSG00000100650.11	2.79892	-0.654191	0.696179	-0.939687	0.347378	NA
ENSG00000100664.6	21.7392	0.594075	0.310712	1.91198	0.0558793	0.442695
ENSG00000100697.10	3.50172	-0.594772	0.668777	-0.889343	0.373819	NA
ENSG00000100711.9	0.507014	1.01166	1.42519	0.709842	0.477802	NA
ENSG00000100714.11	1.1177	-0.341549	1.02514	-0.333172	0.739004	NA
ENSG00000100722.14	1.96678	-0.282629	0.78064	-0.362048	0.717316	NA
ENSG00000100731.11	0.873454	-0.201579	1.16626	-0.172842	0.862775	NA
ENSG00000100764.9	4.59426	0.221641	0.516166	0.429398	0.667634	NA
ENSG00000100796.13	1.55208	-0.0199801	0.883692	-0.0226099	0.981961	NA
ENSG00000100804.14	2.38118	0.345662	0.697575	0.495519	0.620234	NA
ENSG00000100811.6	2.0127	0.276845	0.747753	0.370236	0.711206	NA
ENSG00000100813.10	4.53855	-0.15407	0.532676	-0.289237	0.7724	NA
ENSG00000100814.13	1.88336	-0.107243	0.767794	-0.139677	0.888916	NA
ENSG00000100815.8	1.04642	-0.676633	1.10246	-0.613751	0.53938	NA
ENSG00000100823.7	18.2825	0.0902629	0.316147	0.285509	0.775254	0.956965
ENSG00000100836.6	19.5158	-0.108509	0.303742	-0.357241	0.720912	0.947895
ENSG00000100842.8	4.02756	0.0906976	0.54561	0.166232	0.867975	NA
ENSG00000100852.8	4.6735	-0.318909	0.598541	-0.532811	0.594164	NA
ENSG00000100865.10	0.570341	0.51152	1.33687	0.382626	0.701997	NA
ENSG00000100883.7	1.57696	0.145965	0.826178	0.176675	0.859764	NA
ENSG00000100888.8	2.70644	-0.0452534	0.654494	-0.0691425	0.944876	NA
ENSG00000100897.13	5.90536	0.127342	0.46376	0.274587	0.783634	NA
ENSG00000100902.6	2.70309	0.707932	0.693608	1.02065	0.30742	NA
ENSG00000100906.6	24.6815	0.428918	0.403301	1.06352	0.287547	0.771066
ENSG00000100908.9	1.89269	0.0606484	0.768074	0.0789616	0.937063	NA
ENSG00000100911.9	15.1884	0.302544	0.37133	0.814757	0.415211	0.869823
ENSG00000100918.8	3.60009	0.295639	0.59794	0.494429	0.621003	NA
ENSG00000100926.10	2.64111	0.162186	0.659438	0.245946	0.805724	NA
ENSG00000100934.10	1.18406	0.577412	0.951931	0.606569	0.544137	NA
ENSG00000100938.13	7.09934	0.0179335	0.430964	0.0416125	0.966808	0.992454
ENSG00000100941.4	10.7537	-0.244023	0.395564	-0.616901	0.5373	0.933838
ENSG00000100949.10	0.493893	1.01178	1.42939	0.707843	0.479043	NA
ENSG00000100979.10	5.40789	1.27523	0.582452	2.18941	0.0285668	NA
ENSG00000100982.7	1.01984	-0.133754	1.03456	-0.129286	0.897131	NA
ENSG00000100983.5	0.630418	0.18468	1.29587	0.142514	0.886674	NA
ENSG00000100991.7	0.946762	-0.443361	1.10484	-0.401291	0.688206	NA
ENSG00000100994.7	2.82501	0.87403	0.767927	1.13817	0.25505	NA
ENSG00000100997.14	0.83452	0.768198	1.12525	0.682693	0.494801	NA
ENSG00000101052.8	0.389561	-0.391014	1.62626	-0.240437	0.809991	NA
ENSG00000101084.12	4.39234	0.17166	0.531223	0.323141	0.746589	NA
ENSG00000101104.8	1.20655	-1.01792	1.12214	-0.907118	0.364344	NA
ENSG00000101126.11	4.36828	-0.355807	0.609753	-0.583526	0.559539	NA
ENSG00000101132.5	0.389561	-0.391014	1.62626	-0.240437	0.809991	NA
ENSG00000101138.7	2.437	0.147693	0.675429	0.218666	0.82691	NA
ENSG00000101146.8	0.954513	0.425377	1.05363	0.403727	0.686414	NA
ENSG00000101150.13	1.76986	0.157983	0.782566	0.201878	0.840012	NA
ENSG00000101152.6	1.2621	-0.0164821	0.931273	-0.0176985	0.985879	NA
ENSG00000101158.8	4.2171	0.155944	0.5299	0.29429	0.768537	NA
ENSG00000101160.9	4.30117	0.63915	0.563984	1.13328	0.257098	NA
ENSG00000101161.6	1.29145	-0.42007	0.939516	-0.447113	0.654794	NA
ENSG00000101166.11	3.79866	0.0795706	0.631286	0.126045	0.899696	NA
ENSG00000101181.13	0.678964	-0.505542	1.3147	-0.38453	0.700586	NA
ENSG00000101182.10	12.5338	0.230921	0.425027	0.543309	0.586917	0.935962
ENSG00000101189.5	2.47155	0.465223	0.680833	0.683313	0.494409	NA
ENSG00000101190.8	0.57908	0.570908	1.40483	0.406389	0.684457	NA
ENSG00000101191.12	1.96999	-0.564916	0.787078	-0.717739	0.472918	NA
ENSG00000101193.6	3.80979	0.0309016	0.554368	0.055742	0.955547	NA
ENSG00000101199.8	1.67564	-0.0967522	0.847924	-0.114105	0.909155	NA
ENSG00000101210.6	0.679352	-0.0859785	1.44134	-0.0596517	0.952433	NA
ENSG00000101224.13	2.24274	0.601433	0.726203	0.828188	0.407564	NA
ENSG00000101246.15	1.36159	-0.541313	0.931433	-0.581162	0.561131	NA
ENSG00000101265.11	5.05374	-0.278344	0.531353	-0.523839	0.600391	NA
ENSG00000101266.12	2.24748	-0.0841703	0.706847	-0.119079	0.905213	NA
ENSG00000101290.9	3.35066	-0.105578	0.598944	-0.176274	0.860079	NA
ENSG00000101294.12	1.10435	0.129922	0.995707	0.130482	0.896185	NA
ENSG00000101310.10	1.41512	0.678205	0.875545	0.774609	0.43857	NA
ENSG00000101337.11	0.946762	-0.443361	1.10484	-0.401291	0.688206	NA
ENSG00000101342.5	1.88755	0.0304868	0.815959	0.0373632	0.970195	NA
ENSG00000101343.10	3.9308	0.0829033	0.542653	0.152774	0.878577	NA
ENSG00000101346.7	1.17743	0.3428	0.963132	0.355922	0.721899	NA
ENSG00000101347.7	1.38187	0.180738	0.903781	0.19998	0.841496	NA
ENSG00000101350.6	0.617046	0.511108	1.39295	0.366924	0.713676	NA
ENSG00000101361.10	18.9235	0.11106	0.29697	0.373977	0.708421	0.946965
ENSG00000101363.8	0.647687	-1.13609	1.35954	-0.835641	0.403357	NA
ENSG00000101365.16	8.53444	-0.0912021	0.40055	-0.227692	0.819885	0.969024
ENSG00000101367.8	4.3755	0.47539	0.536438	0.886197	0.375511	NA
ENSG00000101384.7	3.74103	0.53872	0.623262	0.864354	0.387393	NA
ENSG00000101407.8	0.852186	-0.875866	1.20234	-0.728466	0.466328	NA
ENSG00000101412.9	1.04982	0.907908	1.15803	0.784011	0.433033	NA
ENSG00000101421.3	0.863608	-0.857427	1.20108	-0.713878	0.475303	NA
ENSG00000101439.4	16.4205	1.78261	0.526207	3.38767	0.000704887	0.0676691
ENSG00000101444.8	0.81266	0.750758	1.17393	0.639525	0.522482	NA
ENSG00000101457.8	0.570341	0.51152	1.33687	0.382626	0.701997	NA
ENSG00000101473.12	1.01984	-0.133754	1.03456	-0.129286	0.897131	NA
ENSG00000101474.7	2.86639	-0.284408	0.635619	-0.44745	0.65455	NA
ENSG00000101544.4	1.04458	-0.180032	1.08346	-0.166165	0.868027	NA
ENSG00000101546.8	1.24941	-0.580046	1.015	-0.571476	0.567677	NA
ENSG00000101557.10	1.15442	-0.392009	1.02865	-0.381089	0.703137	NA
ENSG00000101558.9	5.01555	-0.10951	0.490495	-0.223264	0.82333	NA
ENSG00000101577.5	0.472231	-0.437197	1.5894	-0.275071	0.783262	NA
ENSG00000101596.10	1.75012	-0.629211	0.840021	-0.749042	0.453832	NA
ENSG00000101608.8	4.40102	1.27386	0.551534	2.30966	0.0209069	NA
ENSG00000101639.14	1.44439	-0.073244	0.911265	-0.0803762	0.935938	NA
ENSG00000101654.13	2.03991	-0.388681	0.760452	-0.511117	0.609269	NA
ENSG00000101745.11	1.72682	-0.528674	0.847188	-0.624034	0.532605	NA
ENSG00000101751.6	0.786854	-0.155819	1.16766	-0.133446	0.89384	NA
ENSG00000101752.7	1.5927	-0.409859	0.864474	-0.474114	0.635419	NA
ENSG00000101782.10	2.14337	0.385766	0.728613	0.529453	0.596491	NA
ENSG00000101811.9	0.871359	0.164054	1.09234	0.150185	0.880618	NA
ENSG00000101843.14	5.5888	-0.0504075	0.52442	-0.0961205	0.923425	NA
ENSG00000101856.8	11.2254	-0.207272	0.448526	-0.462119	0.643996	0.935962
ENSG00000101888.7	1.51783	-0.240923	0.910149	-0.264707	0.791236	NA
ENSG00000101898.5	5.2987	-0.552858	0.519439	-1.06434	0.287176	NA
ENSG00000101940.13	1.12753	0.221092	1.00759	0.219426	0.826318	NA
ENSG00000101966.8	1.24939	0.132881	0.931913	0.142589	0.886615	NA
ENSG00000101972.14	0.597334	-1.11527	1.36565	-0.816659	0.414123	NA
ENSG00000102003.6	1.90668	-0.642676	0.951846	-0.675189	0.499556	NA
ENSG00000102007.6	1.96093	0.820445	1.20377	0.681565	0.495514	NA
ENSG00000102024.13	0.359102	1.12081	1.75517	0.63858	0.523096	NA
ENSG00000102030.11	3.40333	0.31151	0.587561	0.530174	0.595991	NA
ENSG00000102038.11	2.03624	0.0202094	0.742763	0.0272084	0.978294	NA
ENSG00000102054.13	5.14483	-0.0866077	0.488823	-0.177176	0.85937	NA
ENSG00000102081.9	2.09974	-0.405638	0.773579	-0.524366	0.600024	NA
ENSG00000102096.9	0.316368	-0.961693	1.80175	-0.533754	0.593512	NA
ENSG00000102100.10	0.31405	1.03078	1.78202	0.578432	0.562973	NA
ENSG00000102103.11	2.85155	0.0178639	0.643935	0.0277418	0.977868	NA
ENSG00000102119.6	3.06175	0.263641	0.629365	0.418901	0.675289	NA
ENSG00000102125.11	1.00865	-0.664762	1.07564	-0.618013	0.536567	NA
ENSG00000102144.9	6.22995	0.472427	0.541429	0.872555	0.382906	NA
ENSG00000102158.15	0.88304	0.956311	1.13602	0.841806	0.399896	NA
ENSG00000102172.11	0.998795	1.72429	1.12106	1.53808	0.124028	NA
ENSG00000102178.8	4.76864	0.531845	0.521989	1.01888	0.308259	NA
ENSG00000102189.12	1.63111	0.795841	0.868515	0.916324	0.359497	NA
ENSG00000102225.11	4.03607	0.109681	0.5545	0.197802	0.8432	NA
ENSG00000102226.5	6.51781	-0.108788	0.450902	-0.241267	0.809348	NA
ENSG00000102241.7	4.937	0.0371022	0.519885	0.0713661	0.943106	NA
ENSG00000102265.7	5.17651	2.11762	0.835474	2.53464	0.0112564	NA
ENSG00000102309.8	3.61038	-0.399061	0.589625	-0.676806	0.498529	NA
ENSG00000102316.12	21.4702	0.389442	0.401259	0.970549	0.331773	0.812993
ENSG00000102317.13	18.0643	-0.0112392	0.296256	-0.0379375	0.969738	0.992454
ENSG00000102359.5	1.30429	0.73343	1.07829	0.68018	0.49639	NA
ENSG00000102362.11	1.02048	-0.527741	1.22581	-0.430524	0.666815	NA
ENSG00000102390.6	1.90105	0.273086	0.771208	0.354102	0.723263	NA
ENSG00000102393.5	1.19526	0.998248	0.965142	1.0343	0.300995	NA
ENSG00000102401.15	23.1942	0.216283	0.301247	0.717959	0.472782	0.898189
ENSG00000102409.9	22.5657	-0.171765	0.424117	-0.404994	0.685482	0.939556
ENSG00000102531.12	0.859938	0.420183	1.19353	0.352051	0.7248	NA
ENSG00000102580.10	0.485951	-0.75258	1.56622	-0.480506	0.630868	NA
ENSG00000102606.13	1.85281	-0.917469	0.969115	-0.946708	0.343788	NA
ENSG00000102699.5	0.638539	0.554103	1.32829	0.417154	0.676566	NA
ENSG00000102710.15	1.25352	-0.580446	1.00268	-0.578896	0.562659	NA
ENSG00000102760.12	4.18449	-0.440232	0.790983	-0.556563	0.577826	NA
ENSG00000102781.9	0.755666	-0.665311	1.2719	-0.523083	0.600917	NA
ENSG00000102786.10	0.775433	0.0973148	1.24132	0.0783964	0.937513	NA
ENSG00000102804.10	2.22368	-1.03561	0.944696	-1.09624	0.272976	NA
ENSG00000102805.9	2.90884	0.253891	0.67463	0.376341	0.706663	NA
ENSG00000102870.4	3.40835	0.0887706	0.585563	0.151599	0.879503	NA
ENSG00000102879.11	1.90943	1.11524	0.903064	1.23495	0.21685	NA
ENSG00000102882.7	2.0843	0.17143	0.726846	0.235855	0.813545	NA
ENSG00000102898.7	0.944442	0.414289	1.05333	0.393312	0.694089	NA
ENSG00000102901.8	1.05795	-0.0751649	1.01858	-0.0737939	0.941174	NA
ENSG00000102908.16	0.944533	-0.238466	1.26068	-0.189157	0.84997	NA
ENSG00000102910.9	2.03834	-0.137797	0.75636	-0.182184	0.855438	NA
ENSG00000102931.3	10.2813	0.395633	0.430299	0.919437	0.357867	0.835495
ENSG00000102977.9	1.4842	-0.242009	0.941039	-0.257172	0.797046	NA
ENSG00000102978.8	4.96023	0.249499	0.500697	0.498303	0.618271	NA
ENSG00000102981.5	0.537528	-1.00592	1.54698	-0.650248	0.515532	NA
ENSG00000103018.12	1.48046	0.307175	0.858034	0.357999	0.720344	NA
ENSG00000103024.3	1.21608	-0.408789	1.47883	-0.276428	0.782219	NA
ENSG00000103034.10	1.67209	0.19756	0.876502	0.225396	0.821672	NA
ENSG00000103035.6	7.3513	0.288265	0.430883	0.669009	0.503489	0.91401
ENSG00000103037.7	4.31792	-0.102446	0.539453	-0.189908	0.849381	NA
ENSG00000103044.6	1.32971	1.28506	0.972876	1.32089	0.186539	NA
ENSG00000103051.14	1.57899	-0.175649	0.829804	-0.211676	0.83236	NA
ENSG00000103061.7	2.67008	-0.168274	0.667031	-0.252273	0.80083	NA
ENSG00000103064.9	1.75048	-0.556954	0.859305	-0.648145	0.516891	NA
ENSG00000103111.10	1.66011	0.297582	0.810556	0.367133	0.71352	NA
ENSG00000103121.4	0.935339	-0.458113	1.10562	-0.41435	0.678618	NA
ENSG00000103145.6	3.85508	0.149794	0.614027	0.243953	0.807267	NA
ENSG00000103160.7	2.10148	0.0345206	0.744662	0.0463574	0.963025	NA
ENSG00000103168.12	1.38616	-0.570107	0.93649	-0.60877	0.542677	NA
ENSG00000103194.11	1.01984	-0.133754	1.03456	-0.129286	0.897131	NA
ENSG00000103197.12	0.96078	-0.627487	1.09736	-0.571816	0.567446	NA
ENSG00000103202.8	0.948078	-0.262534	1.12179	-0.234031	0.814961	NA
ENSG00000103226.13	1.3339	0.326761	0.903424	0.361692	0.717582	NA
ENSG00000103253.13	0.617297	0.215723	1.38927	0.155278	0.876602	NA
ENSG00000103260.4	6.40792	0.395958	0.717406	0.55193	0.580996	NA
ENSG00000103266.6	9.23166	0.187374	0.562113	0.333339	0.738878	0.954111
ENSG00000103274.6	0.229714	0.52257	2.17869	0.239856	0.810442	NA
ENSG00000103275.14	1.91642	0.158638	0.753075	0.210653	0.833158	NA
ENSG00000103342.8	2.58272	0.0379327	0.669493	0.0566588	0.954817	NA
ENSG00000103343.8	1.00882	-0.664937	1.07566	-0.618168	0.536465	NA
ENSG00000103351.8	0.680658	-0.595147	1.3161	-0.452204	0.651122	NA
ENSG00000103353.11	2.98075	0.218845	0.63133	0.346642	0.72886	NA
ENSG00000103363.10	6.99703	-0.0561918	0.64889	-0.0865968	0.930992	NA
ENSG00000103365.11	0.936691	-0.456533	1.10552	-0.412957	0.679638	NA
ENSG00000103415.7	0.750014	0.506431	1.16419	0.435008	0.663556	NA
ENSG00000103423.9	0.643649	0.162394	1.24891	0.130029	0.896544	NA
ENSG00000103429.6	0.764994	-0.179861	1.16945	-0.1538	0.877767	NA
ENSG00000103449.7	3.80887	0.598439	0.636282	0.940525	0.346948	NA
ENSG00000103479.10	2.42779	-0.185265	0.690734	-0.268215	0.788534	NA
ENSG00000103490.13	0.643077	0.860278	1.37884	0.623916	0.532683	NA
ENSG00000103495.9	11.4342	0.121432	0.431207	0.28161	0.778243	0.956965
ENSG00000103496.10	1.51357	0.328834	0.860406	0.382184	0.702325	NA
ENSG00000103502.9	3.90365	0.259283	0.59253	0.437586	0.661686	NA
ENSG00000103507.9	2.36126	0.276051	0.735317	0.375417	0.70735	NA
ENSG00000103510.15	2.25448	-0.0398081	0.714838	-0.0556883	0.95559	NA
ENSG00000103512.10	1.43186	0.144635	0.887005	0.16306	0.870471	NA
ENSG00000103540.12	2.15612	-0.0773524	0.734036	-0.105379	0.916075	NA
ENSG00000103544.10	0.852186	-0.875866	1.20234	-0.728466	0.466328	NA
ENSG00000103549.17	5.03251	0.324986	0.513617	0.632741	0.526903	NA
ENSG00000103550.9	1.33582	-0.0578413	0.905382	-0.063886	0.949061	NA
ENSG00000103591.8	0.946537	0.109105	1.09092	0.100012	0.920335	NA
ENSG00000103657.9	1.50802	-0.590948	0.895773	-0.659707	0.509442	NA
ENSG00000103769.5	1.01984	-0.133754	1.03456	-0.129286	0.897131	NA
ENSG00000103811.11	1.81161	0.873788	0.826232	1.05756	0.290257	NA
ENSG00000103855.13	1.03314	2.34419	1.17584	1.99363	0.0461921	NA
ENSG00000103978.11	1.83319	0.00973337	0.775628	0.012549	0.989988	NA
ENSG00000103994.12	2.56658	0.647433	0.701211	0.923306	0.355848	NA
ENSG00000104047.10	1.24695	-1.62036	1.10446	-1.46711	0.142347	NA
ENSG00000104067.12	0.632317	-0.914286	1.46063	-0.625953	0.531346	NA
ENSG00000104093.9	1.30104	-0.719683	0.957618	-0.751534	0.452331	NA
ENSG00000104112.4	4.32799	-1.01836	0.646013	-1.57638	0.114937	NA
ENSG00000104131.8	2.33069	-0.143634	0.700503	-0.205044	0.837538	NA
ENSG00000104133.10	1.97797	-0.368989	0.763633	-0.483202	0.628953	NA
ENSG00000104142.6	1.63406	0.795749	0.88241	0.90179	0.367168	NA
ENSG00000104164.6	3.80649	-0.235054	0.575414	-0.408495	0.68291	NA
ENSG00000104177.13	4.38375	-0.669259	0.575875	-1.16216	0.245171	NA
ENSG00000104219.8	1.62815	0.099904	0.85497	0.116851	0.906978	NA
ENSG00000104221.8	1.65829	0.460984	0.814931	0.565672	0.571616	NA
ENSG00000104267.5	1.86419	1.10197	0.923629	1.19308	0.232837	NA
ENSG00000104290.6	2.33298	-0.102147	0.749753	-0.136241	0.891631	NA
ENSG00000104312.6	1.36113	-0.294639	0.94351	-0.31228	0.754828	NA
ENSG00000104320.9	2.54225	-0.149958	0.670823	-0.223544	0.823112	NA
ENSG00000104325.2	1.70437	-0.876252	0.872635	-1.00414	0.315309	NA
ENSG00000104331.4	4.03424	-0.226366	0.546383	-0.414299	0.678655	NA
ENSG00000104341.12	1.15574	-0.255056	0.988914	-0.257915	0.796472	NA
ENSG00000104343.15	0.707146	-1.19492	1.35987	-0.878704	0.379562	NA
ENSG00000104365.9	0.752109	0.154493	1.24002	0.124589	0.900849	NA
ENSG00000104368.13	0.56599	2.71663	1.70844	1.59012	0.111808	NA
ENSG00000104388.10	1.59433	-0.388106	0.87337	-0.444377	0.65677	NA
ENSG00000104412.3	1.67947	-0.422223	0.90204	-0.468076	0.63973	NA
ENSG00000104419.10	0.877168	1.12021	1.31164	0.854054	0.393075	NA
ENSG00000104427.7	0.913678	-1.69677	1.29871	-1.30651	0.19138	NA
ENSG00000104442.5	1.33988	-0.842686	0.951363	-0.885767	0.375743	NA
ENSG00000104447.7	0.868583	-1.54554	1.3948	-1.10807	0.26783	NA
ENSG00000104450.8	1.25941	0.530733	0.964316	0.550372	0.582064	NA
ENSG00000104472.5	0.752	0.155733	1.28736	0.120971	0.903714	NA
ENSG00000104517.8	3.45547	-0.0889183	0.614079	-0.144799	0.884869	NA
ENSG00000104522.11	1.84443	0.437168	0.799427	0.546852	0.584481	NA
ENSG00000104529.13	3.92662	-0.273235	0.582128	-0.469373	0.638803	NA
ENSG00000104549.7	1.72369	0.147337	0.809146	0.182089	0.855513	NA
ENSG00000104613.7	2.78341	-0.31502	0.648777	-0.485559	0.62728	NA
ENSG00000104635.9	1.18563	0.187423	0.960915	0.195046	0.845357	NA
ENSG00000104643.5	2.13849	-0.0939943	0.736469	-0.127628	0.898443	NA
ENSG00000104660.13	0.47599	-0.761081	1.47641	-0.515495	0.606207	NA
ENSG00000104671.3	1.2229	0.391253	0.952354	0.410827	0.681199	NA
ENSG00000104687.8	0.590502	0.587504	1.33783	0.439145	0.660556	NA
ENSG00000104695.8	4.48235	0.336711	0.521596	0.645539	0.518578	NA
ENSG00000104725.9	1.32138	3.93542	1.67529	2.3491	0.0188189	NA
ENSG00000104738.12	4.01209	0.239954	0.55775	0.430218	0.667037	NA
ENSG00000104756.11	0.711513	0.855234	1.23601	0.691932	0.48898	NA
ENSG00000104763.13	7.82159	0.117054	0.453503	0.25811	0.796322	0.957944
ENSG00000104765.10	2.56833	0.182039	0.669687	0.271826	0.785755	NA
ENSG00000104774.8	1.661	0.464986	0.832723	0.558392	0.576577	NA
ENSG00000104805.11	1.51088	0.827974	0.891504	0.928739	0.353025	NA
ENSG00000104812.10	7.77436	2.49057	0.668447	3.72591	0.00019461	0.028873
ENSG00000104823.4	1.01555	0.656246	1.09241	0.600735	0.548016	NA
ENSG00000104824.12	8.54991	0.209819	0.395195	0.530925	0.595471	0.935962
ENSG00000104852.10	3.34661	-0.649799	0.669812	-0.970121	0.331986	NA
ENSG00000104853.11	0.398556	1.44453	1.68769	0.855919	0.392043	NA
ENSG00000104870.8	1.1104	0.855913	1.02829	0.832369	0.4052	NA
ENSG00000104872.6	2.8588	0.51542	0.65984	0.781129	0.434726	NA
ENSG00000104886.5	1.74692	0.0673226	0.848767	0.0793181	0.93678	NA
ENSG00000104889.4	1.60992	0.774924	0.871777	0.888902	0.374056	NA
ENSG00000104894.7	0.722935	0.873654	1.2806	0.682223	0.495098	NA
ENSG00000104897.5	0.569296	0.174574	1.45011	0.120387	0.904177	NA
ENSG00000104904.8	39.2963	0.615304	0.493047	1.24796	0.212044	0.711566
ENSG00000104907.8	0.460835	0.15304	1.58403	0.0966145	0.923033	NA
ENSG00000104915.10	1.52693	0.357163	0.865689	0.412576	0.679917	NA
ENSG00000104936.13	0.726714	0.883527	1.33905	0.659815	0.509372	NA
ENSG00000104946.6	0.693915	-1.1745	1.35871	-0.864425	0.387354	NA
ENSG00000104951.11	0.337262	1.08711	1.7694	0.614395	0.538954	NA
ENSG00000104960.11	3.90914	0.0293902	0.708413	0.0414874	0.966907	NA
ENSG00000104964.10	5.20736	0.00385721	0.517472	0.00745395	0.994053	NA
ENSG00000104969.5	0.304374	0.0416757	1.83422	0.0227213	0.981873	NA
ENSG00000104976.7	1.02727	0.939324	1.2683	0.740614	0.458928	NA
ENSG00000104979.4	3.74522	0.494466	0.581041	0.851	0.394769	NA
ENSG00000104980.3	1.04297	0.63851	1.04295	0.612214	0.540396	NA
ENSG00000105058.7	6.63261	0.305684	0.447507	0.683082	0.494555	NA
ENSG00000105063.14	0.495075	1.02099	1.6809	0.607405	0.543582	NA
ENSG00000105127.4	0.557873	0.145025	1.45072	0.0999675	0.92037	NA
ENSG00000105135.11	1.05474	0.623738	1.01946	0.611831	0.54065	NA
ENSG00000105136.15	3.23451	-0.421485	0.646386	-0.652063	0.51436	NA
ENSG00000105137.8	0.31405	1.03078	1.78202	0.578432	0.562973	NA
ENSG00000105171.5	0.954484	1.16783	1.12338	1.03957	0.29854	NA
ENSG00000105176.13	1.46952	-0.470051	0.921852	-0.509899	0.610123	NA
ENSG00000105185.7	6.62749	0.435127	0.465265	0.935224	0.349673	NA
ENSG00000105193.4	4.67184	0.251706	0.579244	0.434542	0.663895	NA
ENSG00000105197.6	1.94423	0.0342478	0.80957	0.0423037	0.966257	NA
ENSG00000105202.3	3.6399	0.355466	0.583399	0.609302	0.542325	NA
ENSG00000105204.9	0.435395	0.556486	1.57883	0.352466	0.724489	NA
ENSG00000105220.10	2.0733	1.03767	0.839871	1.23551	0.216639	NA
ENSG00000105221.12	0.56755	1.00853	1.4074	0.716588	0.473629	NA
ENSG00000105223.14	1.08121	2.46157	1.24524	1.97678	0.0480661	NA
ENSG00000105254.7	4.11562	0.663613	0.655519	1.01235	0.311372	NA
ENSG00000105258.4	5.45948	0.600093	0.552811	1.08553	0.277687	NA
ENSG00000105270.10	0.778946	2.51113	1.26123	1.99102	0.0464792	NA
ENSG00000105290.7	2.80695	1.08285	0.767451	1.41097	0.158254	NA
ENSG00000105323.12	2.2291	0.135675	0.730302	0.185779	0.852618	NA
ENSG00000105329.5	0.711343	0.855523	1.23601	0.692164	0.488835	NA
ENSG00000105341.14	0.674504	1.59134	1.26798	1.25502	0.209472	NA
ENSG00000105364.9	0.388709	0.549599	2.00911	0.273553	0.784428	NA
ENSG00000105366.11	0.916121	0.687506	1.15353	0.596002	0.551174	NA
ENSG00000105372.2	18.5029	-0.0273433	0.431322	-0.0633941	0.949453	0.992395
ENSG00000105373.14	2.73657	-0.411099	0.742117	-0.553955	0.57961	NA
ENSG00000105393.11	2.12275	0.264709	0.721507	0.366883	0.713706	NA
ENSG00000105397.9	0.652449	0.577247	1.32498	0.435666	0.663079	NA
ENSG00000105401.2	0.821398	0.789557	1.15856	0.681501	0.495555	NA
ENSG00000105402.3	1.09112	0.141216	1.01512	0.139113	0.889361	NA
ENSG00000105404.6	5.30739	0.729879	0.755856	0.965632	0.334228	NA
ENSG00000105419.13	1.21068	0.40988	0.975082	0.420354	0.674227	NA
ENSG00000105426.10	1.3981	-0.458374	0.926768	-0.494594	0.620887	NA
ENSG00000105429.8	0.240967	0.52257	2.15427	0.242574	0.808336	NA
ENSG00000105438.4	2.62835	0.53433	0.676456	0.789896	0.429588	NA
ENSG00000105443.9	3.58826	0.285983	0.591714	0.483314	0.628873	NA
ENSG00000105447.8	0.674613	1.59134	1.26796	1.25504	0.209466	NA
ENSG00000105483.12	0.462625	-1.09247	1.73306	-0.630371	0.528452	NA
ENSG00000105497.3	0.850152	-0.199716	1.16615	-0.171261	0.864019	NA
ENSG00000105514.3	0.0864291	-0.631582	3.14975	-0.200518	0.841076	NA
ENSG00000105518.9	3.54586	-0.148875	0.610372	-0.243908	0.807302	NA
ENSG00000105519.8	1.91541	-0.627631	0.951408	-0.659687	0.509455	NA
ENSG00000105520.6	0.736893	0.537061	1.24486	0.431422	0.666161	NA
ENSG00000105523.3	2.15979	0.810477	1.12613	0.719704	0.471707	NA
ENSG00000105568.13	3.14123	0.312001	0.649878	0.480091	0.631162	NA
ENSG00000105576.11	2.59493	-0.0269873	0.664464	-0.0406151	0.967603	NA
ENSG00000105583.5	12.654	0.259304	0.426181	0.608435	0.542899	0.93473
ENSG00000105612.4	3.21748	0.788083	0.633088	1.24482	0.213197	NA
ENSG00000105618.9	0.738135	0.539325	1.24496	0.433209	0.664863	NA
ENSG00000105619.9	0.387358	0.550422	1.76204	0.312377	0.754754	NA
ENSG00000105640.8	24.9464	0.134103	0.49343	0.271777	0.785793	0.956965
ENSG00000105647.10	1.70988	0.0672437	0.84101	0.0799559	0.936272	NA
ENSG00000105655.14	0.473787	0.123371	1.57283	0.0784385	0.937479	NA
ENSG00000105669.8	1.41644	0.878047	1.05476	0.83246	0.405149	NA
ENSG00000105671.7	1.83114	0.345707	0.845165	0.409041	0.68251	NA
ENSG00000105677.7	13.296	0.691661	0.461011	1.50031	0.133533	0.602837
ENSG00000105698.11	3.33014	0.309024	0.596145	0.51837	0.6042	NA
ENSG00000105700.6	1.74783	0.147325	0.796627	0.184936	0.853279	NA
ENSG00000105701.11	3.00649	0.300735	0.881639	0.341109	0.733022	NA
ENSG00000105722.5	1.29293	1.34016	1.02089	1.31274	0.189271	NA
ENSG00000105723.7	1.3339	0.326761	0.903424	0.361692	0.717582	NA
ENSG00000105726.12	0.474066	0.12231	1.47408	0.082974	0.933872	NA
ENSG00000105767.2	3.1023	0.24296	0.786208	0.309027	0.757301	NA
ENSG00000105771.9	0.850152	-0.199716	1.16615	-0.171261	0.864019	NA
ENSG00000105778.13	0.863608	-0.857427	1.20108	-0.713878	0.475303	NA
ENSG00000105793.11	0.955256	0.0997225	1.26376	0.0789096	0.937105	NA
ENSG00000105810.5	1.12137	1.29743	1.12667	1.15156	0.249501	NA
ENSG00000105819.9	4.20984	-0.633639	0.555017	-1.14166	0.253597	NA
ENSG00000105821.10	2.27301	-0.441287	0.720509	-0.612466	0.540229	NA
ENSG00000105835.7	15.3028	0.81647	0.672379	1.2143	NA	NA
ENSG00000105849.5	1.334	0.164292	0.90013	0.18252	0.855174	NA
ENSG00000105854.8	6.54143	-0.551401	0.53484	-1.03096	0.302558	NA
ENSG00000105855.5	5.09797	-0.64479	0.552203	-1.16767	0.242941	NA
ENSG00000105856.9	3.98081	-0.735191	0.598649	-1.22808	0.219415	NA
ENSG00000105865.6	0.635898	-1.13614	1.3616	-0.834412	0.404049	NA
ENSG00000105875.9	0.946762	-0.443361	1.10484	-0.401291	0.688206	NA
ENSG00000105879.7	1.70033	-0.28949	0.827798	-0.349711	0.726556	NA
ENSG00000105887.10	3.70413	-0.225565	0.599019	-0.376557	0.706503	NA
ENSG00000105894.7	2.24822	-0.628827	0.769196	-0.817512	0.413636	NA
ENSG00000105926.11	0.121345	-0.631582	3.14975	-0.200518	0.841076	NA
ENSG00000105939.8	0.882557	0.724034	1.12133	0.645694	0.518478	NA
ENSG00000105953.10	0.274025	1.62032	2.07694	0.780148	0.435304	NA
ENSG00000105968.14	14.4454	-0.276923	0.364543	-0.759644	0.447468	0.885892
ENSG00000105974.7	1.63065	3.64019	1.14186	3.18795	0.00143285	NA
ENSG00000105993.10	1.33767	-0.428871	0.914065	-0.469191	0.638933	NA
ENSG00000106003.8	0.47071	-0.43674	1.58977	-0.27472	0.783532	NA
ENSG00000106004.4	0.377906	-1.23564	2.01153	-0.61428	0.53903	NA
ENSG00000106028.6	2.77153	-1.26095	0.750613	-1.67989	0.0929786	NA
ENSG00000106052.9	2.43066	-0.389928	0.700174	-0.556901	0.577595	NA
ENSG00000106077.14	0.87477	-0.0556063	1.12998	-0.0492099	0.960752	NA
ENSG00000106080.6	1.16693	0.149275	0.984476	0.151629	0.879479	NA
ENSG00000106105.9	2.44892	0.361402	0.701761	0.514994	0.606557	NA
ENSG00000106133.13	4.23574	-0.859564	0.578887	-1.48486	0.137582	NA
ENSG00000106144.15	1.46952	-0.470051	0.921852	-0.509899	0.610123	NA
ENSG00000106153.12	19.3969	-0.087924	0.574114	-0.153147	0.878282	0.977546
ENSG00000106211.8	4.64353	2.39401	0.942856	2.53911	0.0111135	NA
ENSG00000106244.8	4.12598	-0.0619211	0.546565	-0.113291	0.9098	NA
ENSG00000106245.5	3.89448	0.0323906	0.618961	0.0523307	0.958265	NA
ENSG00000106246.13	2.13248	0.285936	0.742606	0.385045	0.700204	NA
ENSG00000106261.12	7.23932	-0.620071	0.433376	-1.43079	0.15249	0.636479
ENSG00000106263.13	4.65061	-0.17197	0.55781	-0.308295	0.757858	NA
ENSG00000106278.7	12.675	-0.532371	0.370378	-1.43737	0.150612	0.632594
ENSG00000106290.10	1.41879	0.154462	0.885977	0.17434	0.861598	NA
ENSG00000106299.7	1.03262	-0.122056	1.09719	-0.111244	0.911423	NA
ENSG00000106305.5	1.74641	0.0506106	0.801961	0.0631085	0.94968	NA
ENSG00000106330.7	0.547598	-1.00654	1.54315	-0.652259	0.514234	NA
ENSG00000106344.4	1.88345	-0.451294	0.797988	-0.56554	0.571707	NA
ENSG00000106348.12	0.483061	1.77119	1.64784	1.07486	0.282437	NA
ENSG00000106355.5	2.88129	-0.188171	0.640498	-0.293788	0.76892	NA
ENSG00000106366.7	5.65375	3.82185	1.25488	3.04559	0.00232227	NA
ENSG00000106367.9	4.09907	0.199626	0.614524	0.324847	0.745297	NA
ENSG00000106397.7	1.48546	1.22293	0.986735	1.23937	0.215208	NA
ENSG00000106400.7	3.77589	-0.0273677	0.678599	-0.0403297	0.96783	NA
ENSG00000106415.8	3.01178	-1.32116	0.833	-1.58602	0.112734	NA
ENSG00000106443.10	1.48789	-1.34842	1.02341	-1.31757	0.187648	NA
ENSG00000106460.14	5.34666	-0.867028	0.51043	-1.69862	0.0893902	NA
ENSG00000106462.6	0.979819	0.141457	1.15629	0.122337	0.902632	NA
ENSG00000106479.6	1.99124	-1.55553	0.861541	-1.80552	0.0709939	NA
ENSG00000106484.10	4.3557	-0.255746	0.655672	-0.390052	0.696498	NA
ENSG00000106524.4	0.233154	-1.52538	2.60816	-0.58485	0.558649	NA
ENSG00000106537.7	0.379939	-2.11583	1.9437	-1.08856	0.276349	NA
ENSG00000106538.5	0	NA	NA	NA	NA	NA
ENSG00000106546.8	2.17659	0.570797	0.885222	0.644807	0.519052	NA
ENSG00000106560.6	0.7851	0.478003	1.19382	0.400398	0.688864	NA
ENSG00000106565.13	1.85357	0.148536	0.852675	0.1742	0.861709	NA
ENSG00000106588.6	5.04067	-0.0214981	0.524203	-0.041011	0.967287	NA
ENSG00000106591.3	1.29319	-0.861423	0.958118	-0.899077	0.368611	NA
ENSG00000106603.13	1.63882	-0.0738747	0.861748	-0.0857266	0.931684	NA
ENSG00000106608.12	0.414697	-1.01694	1.72833	-0.588393	0.556269	NA
ENSG00000106609.12	1.89461	-0.0998267	0.766461	-0.130244	0.896374	NA
ENSG00000106610.10	0.695948	-2.00747	1.31895	-1.52202	0.128004	NA
ENSG00000106615.5	2.16938	0.151622	0.73816	0.205405	0.837256	NA
ENSG00000106624.4	2.90765	2.63569	2.43884	1.08072	0.279824	NA
ENSG00000106628.6	5.50962	0.229561	0.51689	0.444119	0.656956	NA
ENSG00000106636.3	6.77543	0.708697	0.475389	1.49077	0.136022	NA
ENSG00000106638.11	2.2956	-0.145372	0.714275	-0.203524	0.838725	NA
ENSG00000106665.11	0.317829	-0.962017	1.8002	-0.534394	0.593069	NA
ENSG00000106682.10	5.62149	-0.304165	0.52844	-0.575592	0.564891	NA
ENSG00000106683.10	0.409978	1.47506	1.96988	0.748805	0.453975	NA
ENSG00000106701.7	0.788949	-0.620039	1.26831	-0.488869	0.624935	NA
ENSG00000106723.12	1.63775	-0.399643	0.885114	-0.451515	0.651618	NA
ENSG00000106771.8	1.02969	0.371973	1.0526	0.353386	0.723799	NA
ENSG00000106772.13	2.60791	1.9956	1.05092	1.8989	0.0575775	NA
ENSG00000106785.10	0.446992	0.632884	1.58314	0.399766	0.689329	NA
ENSG00000106799.8	4.27103	0.0387713	0.609768	0.0635837	0.949302	NA
ENSG00000106803.5	2.70211	0.703966	0.666158	1.05676	0.290623	NA
ENSG00000106823.8	0.965013	0.706218	1.15618	0.610823	0.541317	NA
ENSG00000106853.12	0.643649	0.162394	1.24891	0.130029	0.896544	NA
ENSG00000106976.14	0.817988	1.14389	1.24089	0.921825	0.35662	NA
ENSG00000106992.13	1.34715	0.354982	0.927448	0.382752	0.701904	NA
ENSG00000106993.7	0.944837	-0.0855677	1.0546	-0.0811375	0.935333	NA
ENSG00000107021.11	0.347502	1.12643	1.76651	0.63766	0.523695	NA
ENSG00000107140.11	1.89066	0.428429	0.798322	0.536661	0.591502	NA
ENSG00000107164.15	1.28284	0.158125	0.933343	0.169418	0.865468	NA
ENSG00000107175.6	7.49475	0.723547	0.467035	1.54923	0.121325	0.582908
ENSG00000107185.8	4.91863	0.496011	0.51602	0.961224	0.33644	NA
ENSG00000107186.12	1.01984	-0.133754	1.03456	-0.129286	0.897131	NA
ENSG00000107223.8	13.4554	0.643457	0.433635	1.48387	0.137844	0.610647
ENSG00000107249.17	1.81347	-0.469547	1.34011	-0.350381	0.726053	NA
ENSG00000107262.12	1.96583	0.282274	0.757174	0.3728	0.709297	NA
ENSG00000107281.5	2.18474	-0.252905	0.759465	-0.333004	0.739131	NA
ENSG00000107290.9	2.84589	0.151529	0.638602	0.237283	0.812437	NA
ENSG00000107317.7	2.12611	3.43965	1.11242	3.09205	0.0019878	NA
ENSG00000107331.12	1.07086	1.36864	1.10031	1.24388	0.213545	NA
ENSG00000107371.8	2.04307	-0.402072	0.76124	-0.528181	0.597374	NA
ENSG00000107372.8	16.6201	-0.376069	0.403317	-0.932441	0.351109	0.826853
ENSG00000107443.11	1.70782	-1.16502	0.93214	-1.24983	0.21136	NA
ENSG00000107551.16	7.59228	-0.146736	0.476169	-0.308161	0.75796	0.954111
ENSG00000107560.6	1.37786	-1.17904	1.04274	-1.13072	0.258174	NA
ENSG00000107581.8	3.94099	0.152725	0.56523	0.270199	0.787007	NA
ENSG00000107625.8	0.823098	0.754322	1.12477	0.670644	0.502447	NA
ENSG00000107672.10	1.26612	-0.701266	0.97278	-0.720889	0.470978	NA
ENSG00000107736.15	1.67321	1.8278	1.18634	1.5407	0.12339	NA
ENSG00000107738.15	1.35778	-0.0198075	0.935868	-0.0211648	0.983114	NA
ENSG00000107742.8	5.94824	1.66193	0.731962	2.27052	0.0231761	NA
ENSG00000107758.11	1.12621	0.146887	0.996044	0.147471	0.882761	NA
ENSG00000107796.8	1.10006	1.78915	1.13382	1.57799	0.114568	NA
ENSG00000107798.13	1.04229	0.164602	1.01545	0.162097	0.871229	NA
ENSG00000107815.3	1.26437	-0.269791	0.938783	-0.287384	0.773818	NA
ENSG00000107816.13	1.45661	0.361915	0.932972	0.387917	0.698078	NA
ENSG00000107819.9	4.29025	0.829631	0.577806	1.43583	0.151051	NA
ENSG00000107833.6	2.95264	0.19373	0.680735	0.284589	0.775959	NA
ENSG00000107854.5	2.70694	-0.228224	0.656088	-0.347855	0.727949	NA
ENSG00000107863.12	4.48501	-0.0767677	0.537589	-0.1428	0.886448	NA
ENSG00000107874.6	2.86461	0.0131384	0.646757	0.0203142	0.983793	NA
ENSG00000107897.14	2.21092	-0.269755	0.736217	-0.366407	0.714062	NA
ENSG00000107937.14	2.44006	0.0800775	0.717205	0.111652	0.911099	NA
ENSG00000107949.12	2.1106	-0.0667724	0.744158	-0.0897289	0.928503	NA
ENSG00000107959.11	2.50278	-0.472005	0.687661	-0.686393	0.492466	NA
ENSG00000108010.7	0.836445	0.475001	1.19268	0.398265	0.690435	NA
ENSG00000108021.15	4.07006	-0.35066	0.545779	-0.642494	0.520552	NA
ENSG00000108039.13	1.01984	-0.133754	1.03456	-0.129286	0.897131	NA
ENSG00000108055.9	3.71269	0.0238631	0.575796	0.0414436	0.966942	NA
ENSG00000108061.7	0.874636	-0.203043	1.2021	-0.168907	0.86587	NA
ENSG00000108064.6	3.32622	-0.1422	0.591454	-0.240425	0.810001	NA
ENSG00000108106.9	2.50378	0.993133	0.796766	1.24646	0.212597	NA
ENSG00000108107.8	2.55892	0.204588	0.750851	0.272474	0.785257	NA
ENSG00000108179.9	5.33009	0.841439	0.684817	1.22871	0.219181	NA
ENSG00000108256.4	5.68278	0.18582	0.476113	0.390286	0.696325	NA
ENSG00000108262.11	1.1277	0.215155	0.983797	0.218698	0.826885	NA
ENSG00000108278.7	1.98973	0.0401082	0.73955	0.0542332	0.956749	NA
ENSG00000108292.12	1.82246	-0.517494	0.796155	-0.649991	0.515698	NA
ENSG00000108294.4	5.7414	0.482707	0.491569	0.981971	0.326114	NA
ENSG00000108298.5	98.2092	0.120032	0.41432	0.289708	0.77204	0.956965
ENSG00000108312.10	4.98231	0.167562	0.494612	0.338775	0.734779	NA
ENSG00000108344.10	2.94386	0.43164	0.643512	0.670756	0.502376	NA
ENSG00000108349.10	2.95869	-0.0959678	0.642763	-0.149305	0.881313	NA
ENSG00000108387.10	1.98755	0.280697	0.768481	0.365262	0.714916	NA
ENSG00000108389.5	3.21185	0.157102	0.61231	0.256573	0.797509	NA
ENSG00000108395.9	1.35499	0.524763	0.892425	0.588018	0.55652	NA
ENSG00000108406.5	3.08643	0.634899	0.620906	1.02254	0.306527	NA
ENSG00000108424.5	10.183	0.357603	0.367939	0.971906	0.331097	0.812993
ENSG00000108439.5	4.95196	0.662291	0.514312	1.28772	0.197843	NA
ENSG00000108443.9	1.17608	0.341689	0.963081	0.354788	0.722749	NA
ENSG00000108465.10	5.51475	-0.257058	0.491763	-0.522727	0.601164	NA
ENSG00000108468.10	2.14935	0.0447124	0.725066	0.0616667	0.950828	NA
ENSG00000108479.7	0.746648	2.47291	1.82918	1.35192	0.176402	NA
ENSG00000108509.16	0.42251	1.12269	1.70616	0.65802	0.510525	NA
ENSG00000108510.5	2.76415	0.123021	0.663481	0.185418	0.852901	NA
ENSG00000108515.13	1.71771	1.23246	0.975293	1.26368	0.206343	NA
ENSG00000108518.7	29.8646	0.971002	0.357792	2.71387	0.00665025	0.18766
ENSG00000108523.11	5.59055	0.570661	0.50912	1.12088	0.26234	NA
ENSG00000108528.9	7.88115	0.252172	0.478561	0.526938	0.598236	0.935962
ENSG00000108551.4	32.014	1.32859	0.756474	1.75629	NA	NA
ENSG00000108559.7	3.24449	-0.180882	0.600781	-0.301078	0.763355	NA
ENSG00000108561.4	5.47432	0.285546	0.503428	0.567203	0.570576	NA
ENSG00000108578.10	0.714897	0.139901	1.24235	0.11261	0.91034	NA
ENSG00000108582.7	1.44159	0.493732	0.898672	0.549402	0.58273	NA
ENSG00000108587.10	1.21264	-0.0731804	0.966175	-0.0757423	0.939624	NA
ENSG00000108588.9	6.02537	0.275335	0.468152	0.588132	0.556443	NA
ENSG00000108590.6	2.58905	-0.357682	0.670854	-0.533174	0.593913	NA
ENSG00000108591.5	0	NA	NA	NA	NA	NA
ENSG00000108592.12	6.20586	0.732884	0.475012	1.54287	0.122861	NA
ENSG00000108599.10	1.05313	-0.10166	1.05512	-0.09635	0.923243	NA
ENSG00000108604.11	2.27552	0.494621	0.713919	0.692825	0.488419	NA
ENSG00000108639.3	1.83698	0.972672	0.824999	1.179	0.238399	NA
ENSG00000108651.5	1.33406	0.326611	0.903434	0.361522	0.717709	NA
ENSG00000108654.7	74.4849	-0.212365	0.297002	-0.715028	0.474592	0.898189
ENSG00000108666.5	0.971977	-0.0980638	1.05382	-0.0930553	0.92586	NA
ENSG00000108671.5	1.88119	0.112135	0.79774	0.140566	0.888213	NA
ENSG00000108679.8	6.06832	1.86132	0.713136	2.61005	0.00905293	NA
ENSG00000108691.5	12.6797	1.04484	0.564595	1.8506	0.0642278	0.461777
ENSG00000108733.5	3.79156	-0.114628	0.5603	-0.204583	0.837898	NA
ENSG00000108773.6	5.21029	-0.502123	0.527162	-0.952502	0.340842	NA
ENSG00000108774.10	1.53274	0.837203	0.864435	0.968497	0.332796	NA
ENSG00000108784.5	2.12821	1.53246	0.915534	1.67384	0.0941616	NA
ENSG00000108786.6	1.09315	-0.341983	1.00451	-0.340448	0.733519	NA
ENSG00000108788.7	4.39479	0.616167	0.530365	1.16178	0.245326	NA
ENSG00000108797.7	3.08281	0.919861	0.693021	1.32732	0.184403	NA
ENSG00000108799.8	1.12621	0.146887	0.996044	0.147471	0.882761	NA
ENSG00000108819.9	2.01242	0.335552	0.797171	0.420928	0.673808	NA
ENSG00000108821.9	0.609343	2.79871	1.75049	1.59881	0.109862	NA
ENSG00000108826.11	4.13375	0.278128	0.532466	0.522338	0.601435	NA
ENSG00000108828.11	11.2165	1.65881	0.558316	2.97109	0.0029674	0.112623
ENSG00000108829.9	2.84331	0.618282	0.647187	0.955338	0.339407	NA
ENSG00000108830.7	20.5465	0.945932	0.473876	1.99616	0.0459163	0.422098
ENSG00000108840.11	0.885379	0.166252	1.11664	0.148886	0.881644	NA
ENSG00000108846.11	0.799294	0.461217	1.24122	0.371583	0.710204	NA
ENSG00000108848.11	5.56004	-0.712903	0.553072	-1.28899	0.197402	NA
ENSG00000108854.11	0.862032	-0.218239	1.16681	-0.18704	0.851629	NA
ENSG00000108861.4	3.81182	1.25579	0.611131	2.05486	0.0398929	NA
ENSG00000108883.8	26.425	0.54509	0.845481	0.64471	0.519115	0.927983
ENSG00000108946.10	8.80433	0.353524	0.388225	0.910616	0.362498	0.837955
ENSG00000108947.4	5.18935	0.272593	0.900638	0.302667	0.762144	NA
ENSG00000108950.7	1.7146	0.479946	0.817684	0.586958	0.557232	NA
ENSG00000108953.12	3.90041	0.334885	0.565315	0.592386	0.553592	NA
ENSG00000108958.4	4.5674	0.417644	0.513292	0.813657	0.415841	NA
ENSG00000108960.3	1.36697	1.2921	0.995366	1.29812	0.194246	NA
ENSG00000108961.9	3.792	-0.14766	0.573463	-0.257488	0.796802	NA
ENSG00000108963.13	1.35934	0.174368	0.900327	0.193672	0.846433	NA
ENSG00000109046.10	12.7918	-0.492591	0.354936	-1.38783	0.165188	0.656783
ENSG00000109065.7	3.21455	0.0676243	0.603906	0.111978	0.910841	NA
ENSG00000109079.5	5.42159	0.715335	0.505463	1.41521	0.157007	NA
ENSG00000109083.9	2.20746	0.0313466	0.710544	0.0441164	0.964812	NA
ENSG00000109084.9	2.242	0.296169	0.725878	0.408015	0.683262	NA
ENSG00000109099.9	0.425023	0.586229	1.9783	0.296329	0.766979	NA
ENSG00000109103.7	2.27689	0.298721	0.773985	0.385952	0.699532	NA
ENSG00000109107.9	52.4154	-0.140092	0.51156	-0.273852	0.784198	0.956965
ENSG00000109111.10	3.19762	0.386099	0.627409	0.615387	0.538299	NA
ENSG00000109113.13	0.640374	0.855303	1.28839	0.663855	0.506783	NA
ENSG00000109118.9	0.936691	-0.456533	1.10552	-0.412957	0.679638	NA
ENSG00000109133.8	3.87541	-0.115071	0.55223	-0.208375	0.834936	NA
ENSG00000109180.10	1.97436	0.14461	0.750057	0.192799	0.847116	NA
ENSG00000109184.10	1.33398	-0.283669	0.942272	-0.301048	0.763378	NA
ENSG00000109189.8	0.74582	-1.42684	1.28801	-1.10779	0.267954	NA
ENSG00000109270.8	3.37807	-0.363377	0.592783	-0.613002	0.539875	NA
ENSG00000109332.15	2.847	-0.683457	0.679369	-1.00602	0.314407	NA
ENSG00000109381.15	0.827139	-1.486	1.32902	-1.11812	0.263516	NA
ENSG00000109445.6	1.83288	-0.180827	0.806588	-0.224188	0.822611	NA
ENSG00000109458.4	2.37426	-1.19858	0.932271	-1.28566	0.198562	NA
ENSG00000109472.9	3.39655	0.154421	0.720336	0.214374	0.830256	NA
ENSG00000109475.12	14.0511	-0.622109	0.437679	-1.42138	0.155205	0.642881
ENSG00000109519.8	2.51398	-0.337028	0.671397	-0.501981	0.615681	NA
ENSG00000109534.12	0.620546	-1.11548	1.36134	-0.819399	0.412559	NA
ENSG00000109536.7	1.73339	-0.0164884	0.808709	-0.0203886	0.983733	NA
ENSG00000109572.9	2.13793	-0.361649	0.743534	-0.486392	0.626689	NA
ENSG00000109606.8	3.77904	-0.473182	0.597115	-0.792446	0.4281	NA
ENSG00000109654.10	1.08634	-0.887824	1.06381	-0.834571	0.403959	NA
ENSG00000109685.13	1.28612	-0.253704	0.939149	-0.270142	0.787051	NA
ENSG00000109686.12	2.21046	-0.714246	0.844808	-0.845453	0.397858	NA
ENSG00000109736.10	0.894025	1.06491	1.31826	0.807814	0.419198	NA
ENSG00000109775.6	1.39709	-0.102524	0.928748	-0.110389	0.912101	NA
ENSG00000109787.8	1.59659	0.304374	0.866465	0.351282	0.725376	NA
ENSG00000109790.12	1.76239	-0.34965	0.81537	-0.428824	0.668051	NA
ENSG00000109805.5	2.38491	0.671861	0.769187	0.873468	0.382408	NA
ENSG00000109814.7	1.09123	-0.0465459	0.982293	-0.0473849	0.962206	NA
ENSG00000109846.3	30.1252	-0.0547011	0.541908	-0.100942	0.919597	0.983907
ENSG00000109861.11	0.989598	0.396711	1.11254	0.356583	0.721404	NA
ENSG00000109917.6	4.78748	-0.165021	0.566393	-0.291354	0.77078	NA
ENSG00000109919.5	3.41789	0.451286	0.610507	0.739198	0.459787	NA
ENSG00000109920.8	1.7409	-0.530263	0.856428	-0.619157	0.535813	NA
ENSG00000109929.5	1.86996	-0.0983385	0.792028	-0.12416	0.901188	NA
ENSG00000109956.8	0.9707	-0.560405	1.22643	-0.456939	0.647715	NA
ENSG00000109971.9	247.609	0.184144	0.366007	0.503115	0.614883	0.935962
ENSG00000110002.11	1.20101	-0.644065	1.00331	-0.641943	0.52091	NA
ENSG00000110011.9	0.83452	0.768198	1.12525	0.682693	0.494801	NA
ENSG00000110013.8	0.146616	-1.11247	3.14975	-0.353194	0.723943	NA
ENSG00000110048.7	1.68343	0.309561	0.804228	0.384917	0.700299	NA
ENSG00000110060.4	1.55602	-0.487953	0.858274	-0.568528	0.569677	NA
ENSG00000110066.10	1.23653	-0.536127	0.999732	-0.53627	0.591772	NA
ENSG00000110074.6	2.05551	-0.728892	0.778129	-0.936723	0.348901	NA
ENSG00000110075.10	1.88323	-0.173773	0.792714	-0.219212	0.826485	NA
ENSG00000110077.10	5.10611	-0.0611864	0.5245	-0.116657	0.907132	NA
ENSG00000110092.3	5.09645	0.530312	0.756416	0.701085	0.48325	NA
ENSG00000110107.4	4.24147	0.340453	0.528238	0.644506	0.519247	NA
ENSG00000110108.5	1.12352	0.840107	1.00366	0.837047	0.402566	NA
ENSG00000110172.7	2.35394	-0.220243	0.717771	-0.306843	0.758963	NA
ENSG00000110200.4	1.06288	0.866193	1.01536	0.853093	0.393608	NA
ENSG00000110315.2	2.71913	-0.0717016	0.678125	-0.105735	0.915793	NA
ENSG00000110321.11	57.3585	0.753956	0.373244	2.02001	0.0433824	0.406897
ENSG00000110324.5	1.17783	-0.0787915	0.965006	-0.0816488	0.934926	NA
ENSG00000110330.4	2.67462	-0.0587037	0.66227	-0.0886402	0.929368	NA
ENSG00000110344.5	3.99607	-0.334283	0.557995	-0.599079	0.54912	NA
ENSG00000110367.7	9.22935	-0.269075	0.392818	-0.684988	0.493352	0.909282
ENSG00000110395.4	0.857904	0.72606	1.15319	0.629611	0.528949	NA
ENSG00000110422.7	1.60984	0.470483	0.828872	0.567618	0.570294	NA
ENSG00000110429.9	1.36313	-0.0699793	0.924004	-0.0757348	0.93963	NA
ENSG00000110436.7	2.05695	0.275329	0.80882	0.340409	0.733549	NA
ENSG00000110442.7	1.60023	0.297746	0.884712	0.336546	0.736459	NA
ENSG00000110446.5	0.398725	1.44453	1.68756	0.855988	0.392004	NA
ENSG00000110492.11	3.03844	4.09645	1.20537	3.39848	0.000677602	NA
ENSG00000110514.14	0.738879	0.174467	1.23963	0.140741	0.888074	NA
ENSG00000110536.9	4.18204	0.137781	0.576267	0.239093	0.811034	NA
ENSG00000110583.8	1.20936	0.367604	0.964473	0.381145	0.703096	NA
ENSG00000110619.12	0.39878	0.586182	2.00504	0.292355	0.770015	NA
ENSG00000110651.7	3.7381	0.662321	0.690418	0.959304	0.337405	NA
ENSG00000110700.2	43.4991	-0.411501	0.267439	-1.53867	0.123884	0.584332
ENSG00000110711.5	1.57973	0.215591	0.937549	0.229951	0.81813	NA
ENSG00000110713.11	0.603449	0.546814	1.3932	0.392489	0.694697	NA
ENSG00000110717.6	2.63826	0.726665	0.883141	0.822819	0.410611	NA
ENSG00000110721.7	0.703701	-0.300694	1.35227	-0.222363	0.824031	NA
ENSG00000110756.13	1.83181	0.136401	0.78535	0.173682	0.862116	NA
ENSG00000110768.7	1.23768	0.144045	0.949383	0.151725	0.879404	NA
ENSG00000110799.9	0.156462	-0.0545083	2.87109	-0.0189853	0.984853	NA
ENSG00000110844.9	0.647687	-1.13609	1.35954	-0.835641	0.403357	NA
ENSG00000110851.7	1.16448	0.35267	0.981489	0.359322	0.719355	NA
ENSG00000110880.6	2.76328	0.309719	0.665721	0.465238	0.641761	NA
ENSG00000110888.13	2.26226	1.86281	1.03181	1.80538	0.0710158	NA
ENSG00000110906.8	1.09293	0.118699	0.995494	0.119236	0.905088	NA
ENSG00000110911.10	2.25677	0.254275	0.725179	0.350638	0.72586	NA
ENSG00000110917.3	11.002	0.271367	0.388358	0.698756	0.484705	0.905293
ENSG00000110925.2	1.69678	0.0143663	0.806403	0.0178153	0.985786	NA
ENSG00000110955.4	42.1308	0.469818	0.347485	1.35205	0.176358	0.677361
ENSG00000110958.11	3.78712	0.089747	0.559689	0.160352	0.872604	NA
ENSG00000111011.13	4.20655	-0.0202493	0.552021	-0.0366821	0.970739	NA
ENSG00000111077.13	1.29898	0.345883	0.919383	0.376212	0.706759	NA
ENSG00000111142.9	2.06448	-0.0787263	0.734204	-0.107227	0.914609	NA
ENSG00000111144.5	1.17975	-0.533015	0.978817	-0.54455	0.586063	NA
ENSG00000111196.5	1.86356	-0.85624	0.810474	-1.05647	0.290754	NA
ENSG00000111206.8	0.483912	0.966361	1.52381	0.634176	0.525966	NA
ENSG00000111229.11	7.05753	0.419477	0.460011	0.911886	0.361829	0.837595
ENSG00000111231.4	0.786934	0.752449	1.20019	0.626939	0.530699	NA
ENSG00000111237.14	3.57816	0.224145	0.575575	0.389429	0.696959	NA
ENSG00000111247.10	0.833168	0.773455	1.17485	0.658346	0.510316	NA
ENSG00000111266.4	0.672512	-1.19585	1.36494	-0.876115	0.380968	NA
ENSG00000111269.2	1.49634	-0.709335	0.887573	-0.799186	0.424183	NA
ENSG00000111275.8	0.861818	-0.0309351	1.1774	-0.0262742	0.979039	NA
ENSG00000111276.6	9.01574	-0.470533	0.466061	-1.0096	0.312689	0.798604
ENSG00000111300.5	0.860333	-0.185007	1.16566	-0.158715	0.873894	NA
ENSG00000111325.12	1.39753	-0.206763	0.888638	-0.232674	0.816015	NA
ENSG00000111328.2	11.9394	0.455232	0.512218	0.888746	0.374139	0.845854
ENSG00000111331.8	0.503086	1.60131	1.87872	0.852338	0.394026	NA
ENSG00000111341.5	20.7727	1.80929	0.844528	2.14237	0.0321639	0.36986
ENSG00000111348.4	2.05682	0.637782	0.758635	0.840697	0.400518	NA
ENSG00000111358.9	1.01792	0.164579	1.01486	0.162169	0.871172	NA
ENSG00000111361.8	3.27071	0.242745	0.603493	0.402233	0.687513	NA
ENSG00000111364.11	1.98894	-0.102877	0.772945	-0.133097	0.894117	NA
ENSG00000111371.11	1.14914	0.576313	0.998568	0.57714	0.563845	NA
ENSG00000111412.4	1.64969	0.308208	0.833778	0.369652	0.711642	NA
ENSG00000111445.9	2.91645	0.617946	0.670577	0.921514	0.356782	NA
ENSG00000111481.5	1.51377	0.171843	0.857943	0.200297	0.841248	NA
ENSG00000111530.8	4.8944	-0.0576979	0.503621	-0.114566	0.908789	NA
ENSG00000111540.11	4.24593	0.0371352	0.534024	0.0695384	0.944561	NA
ENSG00000111581.5	1.01984	-0.133754	1.03456	-0.129286	0.897131	NA
ENSG00000111596.7	1.79672	-0.543489	0.874084	-0.621781	0.534086	NA
ENSG00000111605.12	6.54519	-0.735242	0.548747	-1.33986	0.180292	NA
ENSG00000111615.8	9.22253	0.735445	0.412245	1.784	0.0744233	0.487786
ENSG00000111639.3	30.4988	0.158002	0.438478	0.360341	0.718592	0.947895
ENSG00000111640.10	431.378	0.708311	0.63951	1.10758	0.268042	0.748929
ENSG00000111641.6	2.44988	0.154238	0.688363	0.224064	0.822707	NA
ENSG00000111642.10	10.9939	0.0324073	0.362901	0.0893005	0.928843	0.986208
ENSG00000111647.8	0.590502	0.587504	1.33783	0.439145	0.660556	NA
ENSG00000111652.5	3.60328	-0.0182005	0.641198	-0.0283851	0.977355	NA
ENSG00000111653.15	2.36513	-0.228046	0.758767	-0.300548	0.763759	NA
ENSG00000111665.7	1.22211	1.1575	1.00258	1.15453	0.248285	NA
ENSG00000111666.6	1.67229	0.14123	0.840318	0.168068	0.86653	NA
ENSG00000111667.9	9.21787	0.481107	0.555831	0.865564	0.386729	0.85753
ENSG00000111669.10	104.634	0.743447	0.562712	1.32118	0.18644	0.683758
ENSG00000111670.10	1.01984	-0.133754	1.03456	-0.129286	0.897131	NA
ENSG00000111671.5	9.86274	0.983134	0.789327	1.24553	0.212935	0.711566
ENSG00000111674.4	14.8958	0.0603374	0.51364	0.11747	0.906487	0.979078
ENSG00000111676.10	3.07813	-0.0915413	0.65529	-0.139696	0.8889	NA
ENSG00000111678.6	7.49675	-0.12432	0.773969	-0.160627	0.872387	0.977546
ENSG00000111679.12	1.06592	0.44968	1.0535	0.426846	0.669492	NA
ENSG00000111684.6	1.08317	-0.375272	1.02547	-0.36595	0.714402	NA
ENSG00000111707.7	1.35592	0.340513	0.904512	0.37646	0.706575	NA
ENSG00000111711.5	2.99126	-0.357191	0.639979	-0.558129	0.576756	NA
ENSG00000111716.8	3.53382	-0.241155	0.614351	-0.392535	0.694663	NA
ENSG00000111725.6	1.33294	-0.0392697	0.91465	-0.0429342	0.965754	NA
ENSG00000111726.8	1.2642	-0.269645	0.938768	-0.287233	0.773934	NA
ENSG00000111727.7	1.57706	0.145902	0.826184	0.176598	0.859824	NA
ENSG00000111731.8	1.40185	-1.73739	1.12108	-1.54975	0.121202	NA
ENSG00000111737.7	0.580431	0.568073	1.33819	0.424508	0.671195	NA
ENSG00000111752.6	3.57398	-0.0576923	0.60008	-0.0961411	0.923409	NA
ENSG00000111775.2	23.3022	0.677672	0.484877	1.39762	0.162228	0.65211
ENSG00000111780.8	4.66858	0.451653	0.575895	0.784263	0.432886	NA
ENSG00000111783.8	1.01463	0.104957	1.15951	0.0905185	0.927875	NA
ENSG00000111786.4	12.6115	0.159896	0.351384	0.455047	0.649075	0.935962
ENSG00000111790.9	2.49057	-0.413272	0.697924	-0.592145	0.553753	NA
ENSG00000111801.11	2.77842	-0.868811	0.753159	-1.15356	0.248683	NA
ENSG00000111802.9	1.95094	0.393737	0.759571	0.518368	0.604202	NA
ENSG00000111817.12	0.935339	-0.458113	1.10562	-0.41435	0.678618	NA
ENSG00000111832.8	1.48271	-0.359503	0.865968	-0.415146	0.678035	NA
ENSG00000111843.9	5.04979	0.167307	0.513943	0.325535	0.744776	NA
ENSG00000111845.4	1.41512	0.678205	0.875545	0.774609	0.43857	NA
ENSG00000111875.7	2.68526	-0.247524	0.654765	-0.378035	0.705405	NA
ENSG00000111897.6	14.7203	0.120248	0.378112	0.318023	0.750468	0.954111
ENSG00000111911.5	1.55602	-0.487953	0.858274	-0.568528	0.569677	NA
ENSG00000112029.5	1.43908	0.509457	0.888265	0.573541	0.566278	NA
ENSG00000112031.11	3.62957	-0.106121	0.595089	-0.178329	0.858465	NA
ENSG00000112039.3	1.47238	-0.202327	1.11871	-0.180857	0.85648	NA
ENSG00000112062.6	0.7903	-0.617674	1.2682	-0.487049	0.626224	NA
ENSG00000112078.9	2.99914	-0.0293904	0.624448	-0.0470662	0.962461	NA
ENSG00000112079.8	1.48054	-0.22852	0.884472	-0.258369	0.796123	NA
ENSG00000112081.12	17.658	0.0974473	0.31783	0.306601	0.759147	0.954111
ENSG00000112096.12	14.2881	0.996994	0.52737	1.8905	0.0586909	0.450126
ENSG00000112110.5	2.71461	0.350526	0.645975	0.542631	0.587384	NA
ENSG00000112118.13	3.30318	0.469764	0.616335	0.762189	0.445947	NA
ENSG00000112144.11	70.1256	-1.71081	1.09142	-1.56752	0.116994	0.579313
ENSG00000112146.12	1.01984	-0.133754	1.03456	-0.129286	0.897131	NA
ENSG00000112149.5	1.3531	0.363899	0.984137	0.369765	0.711558	NA
ENSG00000112159.7	1.3761	-0.760183	0.963033	-0.789364	0.429899	NA
ENSG00000112167.5	2.13234	0.152323	0.723257	0.210606	0.833194	NA
ENSG00000112200.12	1.87203	-0.459246	0.797254	-0.576035	0.564592	NA
ENSG00000112208.10	1.5885	0.59311	0.88445	0.670597	0.502477	NA
ENSG00000112210.7	1.01759	0.902845	1.08686	0.830688	0.40615	NA
ENSG00000112234.4	1.04893	-1.90193	1.23733	-1.53712	0.124263	NA
ENSG00000112237.8	2.56572	-0.427745	0.706043	-0.605833	0.544625	NA
ENSG00000112245.6	0.701667	0.158676	1.2426	0.127696	0.898389	NA
ENSG00000112282.13	1.64039	-0.505565	0.840835	-0.601265	0.547663	NA
ENSG00000112304.6	1.77342	-0.163741	0.792948	-0.206497	0.836403	NA
ENSG00000112306.7	84.8279	-0.382562	0.357721	-1.06944	0.284871	0.77081
ENSG00000112308.8	11.7929	0.0653213	0.385579	0.169411	0.865474	0.977546
ENSG00000112312.5	2.11703	0.647011	0.758828	0.852645	0.393856	NA
ENSG00000112335.10	1.51088	0.827974	0.891504	0.928739	0.353025	NA
ENSG00000112343.8	0.472231	-0.437197	1.5894	-0.275071	0.783262	NA
ENSG00000112365.4	0.935339	-0.458113	1.10562	-0.41435	0.678618	NA
ENSG00000112406.4	0.676537	0.864588	1.24064	0.696888	0.485873	NA
ENSG00000112473.12	14.7768	0.609101	0.394171	1.54527	0.122281	0.582908
ENSG00000112511.13	4.22852	0.126748	0.54675	0.231821	0.816677	NA
ENSG00000112514.11	24.2439	0.293604	0.388668	0.75541	0.450003	0.885892
ENSG00000112531.12	14.7755	-0.58705	0.458099	-1.28149	0.200021	0.705316
ENSG00000112578.5	1.01775	0.164756	1.01485	0.162345	0.871034	NA
ENSG00000112584.9	1.63096	-0.66014	0.918326	-0.718852	0.472232	NA
ENSG00000112592.8	1.01984	-0.133754	1.03456	-0.129286	0.897131	NA
ENSG00000112640.10	1.85301	0.29467	0.768213	0.383579	0.701291	NA
ENSG00000112651.7	0.8968	-0.0429762	1.08031	-0.0397814	0.968267	NA
ENSG00000112658.6	2.15361	0.736796	0.729747	1.00966	0.312658	NA
ENSG00000112659.9	1.01984	-0.133754	1.03456	-0.129286	0.897131	NA
ENSG00000112667.8	0.778495	-0.332901	1.33505	-0.249355	0.803086	NA
ENSG00000112695.7	4.78044	0.271855	0.552981	0.491618	0.62299	NA
ENSG00000112697.11	9.5411	-0.214839	0.397723	-0.540173	0.589077	0.935962
ENSG00000112701.13	2.57782	-0.64528	0.717947	-0.898784	0.368768	NA
ENSG00000112715.16	8.99706	0.169785	0.811892	0.209122	0.834353	0.972617
ENSG00000112739.12	3.17732	-0.0958623	0.610229	-0.157092	0.875172	NA
ENSG00000112759.12	0.274025	1.62032	2.07694	0.780148	0.435304	NA
ENSG00000112763.11	1.72354	-0.313723	0.81246	-0.38614	0.699393	NA
ENSG00000112769.14	0.833512	1.07351	1.25966	0.852217	0.394094	NA
ENSG00000112796.5	1.26521	2.49272	1.26642	1.96833	0.0490302	NA
ENSG00000112851.10	3.98197	-0.216712	0.617372	-0.351023	0.725571	NA
ENSG00000112852.4	6.15375	0.0648234	0.889226	0.0728987	0.941887	NA
ENSG00000112855.10	4.21065	-0.150127	0.536901	-0.279618	0.77977	NA
ENSG00000112874.5	1.40205	-1.40906	0.983496	-1.43271	0.151942	NA
ENSG00000112893.5	1.39497	-0.344374	1.03092	-0.334044	0.738346	NA
ENSG00000112941.8	1.2398	-0.892005	1.08304	-0.823616	0.410158	NA
ENSG00000112972.10	4.56289	0.540511	0.581745	0.92912	0.352827	NA
ENSG00000112983.13	1.73706	-0.621491	0.838384	-0.741296	0.458514	NA
ENSG00000112984.7	2.31707	0.820252	0.806574	1.01696	0.309173	NA
ENSG00000112992.12	1.52878	0.120119	0.883067	0.136025	0.891802	NA
ENSG00000112996.5	5.37306	-0.248322	0.485819	-0.51114	0.609253	NA
ENSG00000113013.8	11.8261	-0.157712	0.378074	-0.417147	0.676571	0.939373
ENSG00000113048.12	1.42814	0.879776	0.9471	0.928915	0.352933	NA
ENSG00000113070.6	0.642299	0.511762	1.51665	0.33743	0.735793	NA
ENSG00000113083.8	0.544444	0.996055	1.6834	0.591693	0.554056	NA
ENSG00000113108.13	0.628584	-0.231609	1.35323	-0.171153	0.864104	NA
ENSG00000113119.8	0.862256	-0.859431	1.20122	-0.715463	0.474323	NA
ENSG00000113140.6	45.5447	0.507838	0.52002	0.976574	0.32878	0.81117
ENSG00000113141.11	6.30962	-0.0741939	0.455835	-0.162765	0.870704	NA
ENSG00000113161.11	3.26681	0.362012	0.642062	0.563826	0.572872	NA
ENSG00000113194.8	0.715122	-0.547124	1.26839	-0.431354	0.666211	NA
ENSG00000113205.2	3.92995	-0.415197	0.818782	-0.507091	0.612091	NA
ENSG00000113209.6	3.4105	2.51373	1.16849	2.15126	0.0314556	NA
ENSG00000113212.4	5.33024	-1.3535	0.751736	-1.8005	0.0717811	NA
ENSG00000113240.8	1.95071	-1.10775	0.857405	-1.29198	0.196364	NA
ENSG00000113248.3	1.56725	-0.707834	0.94203	-0.751392	0.452417	NA
ENSG00000113269.9	1.49593	-0.880583	0.960287	-0.916999	0.359143	NA
ENSG00000113272.9	0.400758	0.555791	1.59672	0.348083	0.727778	NA
ENSG00000113282.9	0.863608	-0.857427	1.20108	-0.713878	0.475303	NA
ENSG00000113312.6	0.779102	-1.42642	1.28456	-1.11044	0.266809	NA
ENSG00000113328.14	7.06036	-0.0320553	0.46375	-0.0691218	0.944893	0.991401
ENSG00000113368.7	1.04759	1.16292	1.14694	1.01393	0.310615	NA
ENSG00000113369.4	14.2597	0.421478	0.352339	1.19623	0.231608	0.718746
ENSG00000113384.9	1.05273	0.392358	1.05332	0.372498	0.709522	NA
ENSG00000113387.7	1.70146	0.443668	0.835365	0.531107	0.595345	NA
ENSG00000113407.9	4.64493	0.363725	0.513837	0.70786	0.479032	NA
ENSG00000113441.11	1.54031	-0.0104402	0.854777	-0.0122139	0.990255	NA
ENSG00000113456.14	2.14596	0.274475	0.716287	0.383191	0.701578	NA
ENSG00000113460.8	3.1401	0.391007	0.612156	0.638738	0.522994	NA
ENSG00000113522.9	1.08518	-0.713307	1.07943	-0.660819	0.508728	NA
ENSG00000113552.11	2.61901	0.16726	0.678241	0.246609	0.805211	NA
ENSG00000113555.4	0.778708	-0.639019	1.26919	-0.503488	0.614621	NA
ENSG00000113558.14	8.48327	-0.141897	0.416384	-0.340783	0.733267	0.952057
ENSG00000113569.11	0.944837	-0.0855677	1.0546	-0.0811375	0.935333	NA
ENSG00000113575.5	4.72431	0.00209034	0.51472	0.00406111	0.99676	NA
ENSG00000113580.10	1.36113	-0.294639	0.94351	-0.31228	0.754828	NA
ENSG00000113583.6	2.61262	0.0325153	0.678312	0.0479356	0.961768	NA
ENSG00000113593.7	2.44663	-0.77831	0.728124	-1.06892	0.285104	NA
ENSG00000113594.5	3.3562	-0.804975	0.806173	-0.998513	0.31803	NA
ENSG00000113595.10	1.64262	-0.614381	0.831679	-0.738724	0.460074	NA
ENSG00000113597.13	1.16641	-0.0897708	0.964792	-0.0930468	0.925866	NA
ENSG00000113615.8	0.230896	0.52257	2.17604	0.240147	0.810217	NA
ENSG00000113621.10	1.55789	-0.392738	0.861707	-0.455768	0.648557	NA
ENSG00000113643.4	2.24393	0.166039	0.712714	0.232967	0.815787	NA
ENSG00000113648.12	3.06968	-0.125934	0.633488	-0.198795	0.842423	NA
ENSG00000113649.7	1.59261	-0.983236	0.972081	-1.01148	0.311789	NA
ENSG00000113657.8	4.80056	-0.512986	0.564329	-0.90902	0.36334	NA
ENSG00000113658.12	2.60205	-0.362971	0.672354	-0.539851	0.5893	NA
ENSG00000113712.12	4.7493	0.101269	0.512195	0.197715	0.843268	NA
ENSG00000113716.8	1.49191	-0.218667	0.885182	-0.24703	0.804885	NA
ENSG00000113721.9	0.272673	1.62466	2.50841	0.647685	0.517189	NA
ENSG00000113732.4	1.00218	1.18024	1.07484	1.09805	0.272182	NA
ENSG00000113742.8	2.16268	-0.488881	0.765893	-0.638315	0.523269	NA
ENSG00000113758.9	1.98921	0.0604075	0.777987	0.0776459	0.93811	NA
ENSG00000113810.11	3.86693	0.590851	0.692311	0.853447	0.393411	NA
ENSG00000113811.6	5.01229	0.474523	0.526385	0.901475	0.367336	NA
ENSG00000113812.9	3.16821	0.291997	0.60619	0.481691	0.630025	NA
ENSG00000113838.8	1.01984	-0.133754	1.03456	-0.129286	0.897131	NA
ENSG00000113845.5	1.47933	-0.0157668	0.859529	-0.0183436	0.985365	NA
ENSG00000113851.9	3.20994	-0.621651	0.644409	-0.964684	0.334703	NA
ENSG00000113916.13	8.68469	-0.331786	0.600051	-0.552929	0.580312	0.935962
ENSG00000113971.14	0.935339	-0.458113	1.10562	-0.41435	0.678618	NA
ENSG00000114019.10	3.75061	-0.0286825	0.793326	-0.0361548	0.971159	NA
ENSG00000114021.7	1.09315	-0.341983	1.00451	-0.340448	0.733519	NA
ENSG00000114023.11	2.19208	0.0539327	0.753386	0.071587	0.942931	NA
ENSG00000114026.17	1.82666	0.311691	0.787382	0.395857	0.692211	NA
ENSG00000114030.8	1.01984	-0.133754	1.03456	-0.129286	0.897131	NA
ENSG00000114054.9	0.887303	-0.418136	1.12947	-0.370205	0.71123	NA
ENSG00000114062.13	2.07828	-0.658172	0.785386	-0.838024	0.402017	NA
ENSG00000114098.13	1.19019	-0.372548	1.02868	-0.362161	0.717232	NA
ENSG00000114115.5	0	NA	NA	NA	NA	NA
ENSG00000114120.7	3.48378	-1.11028	0.637949	-1.7404	0.0817893	NA
ENSG00000114125.9	3.06703	0.311161	0.617368	0.504012	0.614253	NA
ENSG00000114127.6	0.958551	-0.434464	1.13041	-0.384342	0.700725	NA
ENSG00000114166.7	1.49841	-0.895632	0.97188	-0.921546	0.356766	NA
ENSG00000114200.5	1.0623	-1.447	1.12347	-1.28797	0.197755	NA
ENSG00000114209.10	0.935339	-0.458113	1.10562	-0.41435	0.678618	NA
ENSG00000114251.9	1.38883	-0.728689	1.18902	-0.612847	0.539978	NA
ENSG00000114315.3	2.64952	0.010212	0.737444	0.0138478	0.988951	NA
ENSG00000114316.8	0.786281	0.480113	1.19386	0.402153	0.687572	NA
ENSG00000114331.8	0.7903	-0.617674	1.2682	-0.487049	0.626224	NA
ENSG00000114346.9	0.746405	1.79557	1.30502	1.37589	0.168856	NA
ENSG00000114353.12	3.3101	1.16164	0.616038	1.88566	0.0593413	NA
ENSG00000114354.8	1.79895	-0.644107	0.826099	-0.779697	0.435569	NA
ENSG00000114383.5	2.22931	0.813642	0.738429	1.10186	0.270524	NA
ENSG00000114388.8	3.74146	0.000874878	0.560403	0.00156116	0.998754	NA
ENSG00000114391.8	32.7782	-0.158474	0.383985	-0.412709	0.67982	0.939373
ENSG00000114395.6	1.81916	0.554751	0.795617	0.697259	0.485641	NA
ENSG00000114416.13	1.3011	-0.719749	0.957627	-0.751597	0.452294	NA
ENSG00000114450.5	3.62287	0.754459	0.59627	1.2653	0.205765	NA
ENSG00000114473.9	2.23425	-0.0780562	0.710533	-0.109856	0.912524	NA
ENSG00000114491.9	1.40941	-0.217027	0.880515	-0.246478	0.805312	NA
ENSG00000114503.6	10.6903	0.00568959	0.357954	0.0158947	0.987318	0.994333
ENSG00000114520.6	0.750014	0.506431	1.16419	0.435008	0.663556	NA
ENSG00000114573.5	2.00629	-0.462209	0.760281	-0.607945	0.543224	NA
ENSG00000114646.5	2.77542	-0.0633231	0.748729	-0.0845741	0.9326	NA
ENSG00000114650.14	0.506954	1.01166	1.42521	0.709833	0.477808	NA
ENSG00000114686.4	2.02827	-0.143944	0.755486	-0.190532	0.848892	NA
ENSG00000114698.10	0.414867	-1.01749	1.72835	-0.588705	0.556059	NA
ENSG00000114735.5	0.87306	0.407692	1.1592	0.351702	0.725062	NA
ENSG00000114739.9	1.21829	-0.946779	1.08579	-0.871974	0.383222	NA
ENSG00000114742.9	2.29559	-0.000848635	0.717546	-0.00118269	0.999056	NA
ENSG00000114744.4	4.86795	0.773248	0.613721	1.25993	0.207693	NA
ENSG00000114745.9	2.64492	0.329181	0.657341	0.500777	0.616528	NA
ENSG00000114767.6	0.558177	1.27199	1.46374	0.869001	0.384846	NA
ENSG00000114779.15	0.316083	0.0416757	1.82189	0.022875	0.98175	NA
ENSG00000114784.3	8.09376	0.195009	0.427308	0.456366	0.648127	0.935962
ENSG00000114786.11	0.483518	1.75052	1.45935	1.19952	0.230324	NA
ENSG00000114796.11	2.73352	-0.449391	0.665611	-0.675155	0.499577	NA
ENSG00000114850.2	8.29216	0.614177	0.425522	1.44335	0.148922	0.62964
ENSG00000114853.9	2.1469	0.596365	0.747992	0.797288	0.425284	NA
ENSG00000114857.13	5.96663	-0.904851	0.67265	-1.3452	0.17856	NA
ENSG00000114859.10	0.470682	0.970933	1.43206	0.677999	0.497773	NA
ENSG00000114867.15	8.097	0.528428	0.426803	1.23811	0.215676	0.713717
ENSG00000114902.9	8.03601	0.523789	0.4581	1.14339	0.252875	0.730668
ENSG00000114904.8	0.944442	0.414289	1.05333	0.393312	0.694089	NA
ENSG00000114923.12	0.314275	0.041675	2.08466	0.0199913	0.98405	NA
ENSG00000114942.9	40.0592	-0.0617052	0.38261	-0.161274	0.871877	0.977546
ENSG00000114956.15	0.935339	-0.458113	1.10562	-0.41435	0.678618	NA
ENSG00000114978.13	5.09723	0.447809	0.492053	0.910081	0.36278	NA
ENSG00000114982.13	1.4346	-0.450673	0.918882	-0.490458	0.62381	NA
ENSG00000114993.11	2.04268	-0.398307	0.783561	-0.50833	0.611222	NA
ENSG00000114999.7	1.03767	0.646092	1.02108	0.632752	0.526896	NA
ENSG00000115020.12	1.65046	-0.49757	0.841324	-0.591413	0.554244	NA
ENSG00000115042.5	1.24939	0.132881	0.931913	0.142589	0.886615	NA
ENSG00000115053.11	6.58572	0.26305	0.454262	0.57907	0.562542	NA
ENSG00000115073.6	3.50528	0.230223	0.582416	0.395291	0.692628	NA
ENSG00000115084.8	2.58547	-0.211859	0.698929	-0.303119	0.761799	NA
ENSG00000115091.7	3.58566	0.290861	0.572603	0.507963	0.611479	NA
ENSG00000115128.6	5.42258	0.251006	0.489346	0.512943	0.607991	NA
ENSG00000115129.9	2.34858	1.12352	0.738182	1.522	0.128008	NA
ENSG00000115145.5	1.01984	-0.133754	1.03456	-0.129286	0.897131	NA
ENSG00000115159.11	0.730841	-0.58656	1.26809	-0.462554	0.643684	NA
ENSG00000115163.10	1.08668	1.35097	1.06774	1.26526	0.205777	NA
ENSG00000115204.10	2.76632	0.0454737	0.644512	0.0705554	0.943752	NA
ENSG00000115207.9	1.53879	-0.0113016	0.854664	-0.0132235	0.98945	NA
ENSG00000115211.11	4.12327	0.259047	0.538524	0.481031	0.630494	NA
ENSG00000115216.9	6.03097	1.00954	0.507464	1.98938	0.0466591	NA
ENSG00000115226.5	7.51761	-0.196378	0.578166	-0.339656	0.734116	0.952057
ENSG00000115233.7	1.17608	0.341689	0.963081	0.354788	0.722749	NA
[truncated: 9,293 more rows]

## Sheet: Supplementary Data 5
Supplementary Data 5: GSEA on DMRs and DEGs.
		DMRs						DEGs
Gene_set	Term	Overlap	P-value (the hypergeometric test)	Adjusted P-value (Benjamini-Hochberg procedure)	Odds Ratio	Combined Score	Genes	Name	ES	NES	NOM p-val	FDR q-val	FWER p-val	Tag %	Gene %	Lead_genes	absNES	combine_pvalues
h.all.v2023.2.Hs.symbols.gmt	HALLMARK_ADIPOGENESIS	98/200	0.939132	1	0.807963	0.0507391	FZD4;LTC4S;SCARB1;UBC;PHLDB1;SQOR;RNF11;IFNGR1;GPAM;QDPR;COL4A1;DBT;PHYH;SLC66A3;APLP2;SNCG;PPARG;NABP1;GPHN;CDKN2C;ABCA1;AK2;ANGPTL4;CAVIN1;PEX14;BCL6;GADD45A;ALDH2;GBE1;COQ3;IDH3A;BCL2L13;CAVIN2;ANGPT1;CIDEA;ACAA2;SUCLG1;MRPL15;ITSN1;ME1;BAZ2A;ATP1B3;SOD1;SLC27A1;DHRS7B;SSPN;STAT5A;LEP;NKIRAS1;ATL2;MCCC1;CAT;DLD;ADCY6;CMBL;PPP1R15B;ACADL;SLC25A10;YWHAG;ENPP2;HSPB8;PFKL;AGPAT3;SORBS1;PTGER3;COL1…	prerank	0.363277	0.922678	0.587261	0.707417	1	11/19	0.3464	GADD45A;SPARCL1;ALDOA;GPX4;COX6A1;COX8A;UQCRQ;UQCR10;COX7B;C3;PRDX3	0.922678	0.879715
h.all.v2023.2.Hs.symbols.gmt	HALLMARK_ALLOGRAFT_REJECTION	105/200	0.703201	0.960779	0.935094	0.329259	LCK;HLA-DMB;HIF1A;GZMB;IL12B;SOCS5;NLRP3;IFNGR1;LIF;ST8SIA4;JAK2;TLR3;PTPRC;HLA-DOA;KRT1;AARS1;F2R;CD80;NOS2;RPL9;HLA-G;ABI1;RARS1;EREG;CD96;KLRD1;TLR1;WARS1;CCND2;LCP2;SOCS1;SRGN;TLR6;RIPK2;IL13;CXCL13;IKBKB;GBP2;NCF4;IL12RB1;IL2RA;MMP9;FAS;PTPN6;LY86;IFNG;RPS3A;AKT1;CD8A;CAPG;CCL2;B2M;INHBA;IFNGR2;SPI1;FASLG;GALNT1;CD47;GCNT1;STAT1;EGFR;ABCE1;RPL3L;TPD52;ETS1;ACVR2A;IL6;CSF1;MAP3K7;STAT4;GPR65;…	prerank	0.554432	1.4027	0.0648379	0.13254	0.601	12/19	0.3407	FLNA;CCL2;THY1;HLA-A;TAP1;HLA-E;NME1;B2M;NPM1;EIF5A;HLA-DRA;HIF1A	1.4027	0.186388
h.all.v2023.2.Hs.symbols.gmt	HALLMARK_APOPTOSIS	107/161	0.000781763	0.00434313	1.70681	12.2104	NEFH;CASP1;PAK1;BMF;SOD2;BNIP3L;MCL1;DCN;IFNGR1;PSEN1;CD14;CTNNB1;JUN;CCNA1;RHOB;BCL2L10;ADD1;CREBBP;CCND1;F2R;CD69;AVPR1A;PSEN2;MMP2;BTG3;GADD45A;EREG;TSPO;LUM;EMP1;BIRC3;PPP3R1;CD44;CCND2;CTH;CAV1;IER3;LMNA;TGFBR3;DPYD;NEDD9;BID;SOD1;ATF3;CLU;PLAT;SC5D;CASP6;CYLD;ISG20;APP;ANXA1;SMAD7;MADD;FAS;EGR3;PLPPR4;PTK2;BTG2;PPT1;CASP9;SQSTM1;CDKN1B;FASLG;RARA;TIMP3;BCL2L11;TXNIP;DAP;CASP7;PMAIP1;GSR;GSN…	prerank	0.595486	1.59917	0.0178359	0.0459263	0.135	15/24	0.2802	CLU;ANXA1;GPX1;GADD45A;JUN;TAP1;GPX4;CD14;DDIT3;TOP2A;RHOB;SAT1;DNAJA1;HMGB2;PPT1	1.59917	0.000169838
h.all.v2023.2.Hs.symbols.gmt	HALLMARK_COMPLEMENT	130/200	0.000888755	0.00444377	1.60497	11.276	LCK;GNGT2;CASP1;CEBPB;HNF4A;PDGFB;ADAM9;GZMB;LAP3;KLKB1;SERPINA1;CBLB;PSEN1;CFH;JAK2;PFN1;SERPINB2;MMP12;C1S;IRF2;PLA2G7;PREP;PDP1;PCLO;L3MBTL4;HPCAL4;STX4;LTF;PLSCR1;CTSH;CP;CPQ;RASGRP1;XPNPEP1;PIK3CG;GP9;KCNIP2;DUSP5;SH2B3;LCP2;PIM1;PLAUR;NOTCH4;DUSP6;MT3;FN1;CPM;CR1;LTA4H;F3;DOCK9;ATOX1;SERPINE1;ME1;CTSO;CLU;GZMK;PLAT;C9;PSMB9;TNFAIP3;DOCK10;TMPRSS6;DGKG;APOA4;PRSS3;C1R;FCN1;MMP14;ERAP2;OLR1;F…	prerank	0.691408	1.82028	0	0.0048988	0.007	12/21	0.1438	MMP14;CLU;CTSD;MT3;CTSB;CTSL;FN1;CD59;PFN1;HSPA5;C1QA;C1QC	1.82028	0
h.all.v2023.2.Hs.symbols.gmt	HALLMARK_DNA_REPAIR	49/150	1	1	0.401592	9.51501e-09	TMED2;VPS28;POLD3;AK3;TK2;SDCBP;CMPK2;POLA2;UMPS;NME3;ADCY6;SRSF6;GTF2B;BRF2;ELL;NT5C;GSDME;POLR1D;VPS37B;POLR2D;RFC2;POLR2H;DAD1;ERCC1;EIF1B;GTF2H5;RFC5;RBX1;ADA;NELFCD;DUT;PDE4B;GUK1;SF3A3;RFC3;POM121;NFX1;ZWINT;RAD51;POLR3GL;RAD52;SEC61A1;AGO4;RNMT;BCAM;POLE4;ERCC2;POLD4;ERCC4	prerank	0.433296	1.11847	0.334194	0.436781	0.989	11/21	0.3619	ALYREF;TAF10;SEC61A1;GPX4;EDF1;NME1;BOLA2;POLR2G;TMED2;POLR2K;ARL6IP1	1.11847	0.700481
h.all.v2023.2.Hs.symbols.gmt	HALLMARK_E2F_TARGETS	83/200	0.999902	1	0.588912	5.79632e-05	NAP1L1;LBR;HMGA1;POLA2;DIAPH3;RAD50;ANP32E;BUB1B;MCM6;MSH2;KPNA2;MCM5;CDKN2C;PRIM2;CDK1;AK2;DCK;MTHFD2;EED;MYBL2;PTTG1;NASP;DEK;PRKDC;SMC6;LUC7L3;MXD3;ING3;PLK1;RFC2;SMC4;KIF2C;NOP56;STMN1;CTPS1;GSPT1;XPO1;MELK;UBR7;GINS3;HNRNPD;ATAD2;POLE4;POLD3;BARD1;CDKN3;MKI67;CSE1L;DCTPP1;MMS22L;E2F8;CDKN1B;PSIP1;POP7;DEPDC1;TUBB;UNG;TFRC;DUT;CIT;SMC3;RFC3;WEE1;MYC;GINS4;DDX39A;EZH2;LMNB1;BRMS1L;CCNE1;MCM3;D…	prerank	0.334389	0.869479	0.67205	0.750309	1	6/22	0.2663	KPNA2;TOP2A;NME1;TUBB;RAN;HMGB2	0.869479	0.939111
h.all.v2023.2.Hs.symbols.gmt	HALLMARK_EPITHELIAL_MESENCHYMAL_TRANSITION	139/200	3.84857e-06	4.81071e-05	1.9838	24.7337	DAB2;LRRC15;COL5A1;HTRA1;ITGA5;SPP1;CDH11;SERPINH1;TPM1;WIPF1;CADM1;MATN2;DCN;NID2;COMP;ITGB3;COL4A1;MFAP5;COL5A2;TNFRSF11B;FSTL1;GLIPR1;JUN;SGCD;RHOB;COL1A2;CCN1;FBN2;GPX7;ABI3BP;FBLN2;MMP1;LGALS1;MMP2;GADD45A;DST;SCG2;SFRP1;LUM;EDIL3;GJA1;AREG;CD44;TPM4;PLAUR;CCN2;APLP1;FBN1;TGFBR3;CAP2;FN1;FBLN5;SERPINE2;SERPINE1;COL8A2;SPARC;PLOD2;POSTN;BASP1;COL3A1;LOX;QSOX1;THBS1;TNFAIP3;VCAN;GAS1;PTX3;ID2;…	prerank	0.735013	1.9706	0	0	0	19/25	0.1936	TNC;LGALS1;MMP14;MGP;GAS1;SPP1;VIM;FLNA;GJA1;GADD45A;FN1;CD59;JUN;THY1;ITGAV;PPIB;SCG2;RHOB;SAT1	1.9706	0
h.all.v2023.2.Hs.symbols.gmt	HALLMARK_FATTY_ACID_METABOLISM	79/158	0.870733	1	0.843839	0.116804	LTC4S;ALDH9A1;HMGCS2;ALDH1A1;AADAT;ECI2;HMGCL;GAD2;BLVRA;PPARA;TP53INP2;ACOT2;LGALS1;FH;VNN1;CRYZ;GRHPR;CIDEA;HAO2;HSP90AA1;ACAA2;CA4;SUCLG1;CA6;PSME1;PTPRG;IDH3B;UROD;ME1;HSD17B4;SLC22A5;RDH16;FMO1;PCBD1;SUCLA2;CPT1A;CEL;INMT;BPHL;DHCR24;BCKDHB;DLD;GLUL;YWHAH;ACADL;MLYCD;ACSL1;BMPR1B;D2HGDH;HPGD;PDHB;ENO3;HMGCS1;ADH7;CA2;G0S2;ACOX1;GPD2;HSPH1;CD36;ELOVL5;MIF;AQP7;FABP2;ACADM;ODC1;LDHA;ALDH3A1;SU…	prerank	0.563656	1.40142	0.0773196	0.119653	0.604	8/17	0.2933	LGALS1;LDHA;PRDX6;ALDOA;GLUL;PDHB;ODC1;HSD17B10	1.40142	0.248982
h.all.v2023.2.Hs.symbols.gmt	HALLMARK_G2M_CHECKPOINT	95/200	0.976255	1	0.758884	0.0182371	LBR;SLC7A5;G3BP1;HNRNPU;HMGA1;POLA2;TFDP1;HIF1A;E2F3;MCM6;INCENP;CENPF;KPNA2;RBL1;CCNF;CUL5;SFPQ;MCM5;CDKN2C;PRIM2;CDK1;CCND1;TLE3;NCL;MYBL2;FOXN3;PTTG1;H2AZ2;HMGN2;NASP;MEIS1;MT2A;PLK1;SMARCC1;SMC4;KIF2C;CUL1;STMN1;BUB3;GSPT1;XPO1;EFNA5;KIF5B;UBE2C;HNRNPD;NUSAP1;SLC38A1;TENT4A;SLC7A1;CDC7;BARD1;CDKN3;MKI67;CDKN1B;YTHDC1;ABL1;NEK2;NSD2;CUL3;UPF1;MYC;RPS6KA5;PRC1;DDX39A;EGF;EZH2;FANCC;LMNB1;EXO1;B…	prerank	0.283019	0.7382	0.840598	0.836857	1	2/22	0.0833	MT2A;KPNA2	0.7382	0.982856
h.all.v2023.2.Hs.symbols.gmt	HALLMARK_GLYCOLYSIS	111/200	0.36795	0.681389	1.06063	1.06043	GALK1;PYGB;PGM2;GFPT1;COL5A1;HOMER1;AK4;GALE;ALDH9A1;CXCR4;GLRX;DCN;EFNA3;PKM;RBCK1;CHST12;EXT1;CDK1;ANGPTL4;IRS2;AKR1A1;CHST2;RARS1;AK3;RRAGD;SDC3;CD44;TPBG;NASP;CTH;IER3;POLR3K;PMM2;ME1;SOD1;PLOD2;STMN1;CASP6;NANP;PAM;QSOX1;CYB5A;ISG20;VCAN;SOX9;GYS2;NDST3;EGLN3;SDC1;LHPP;ME2;GPR87;DLD;XYLT2;CHST1;DPYSL4;GPC1;SPAG4;GOT2;UGP2;DEPDC1;LHX9;B3GAT1;EGFR;SRD5A3;SLC25A10;SLC25A13;PFKP;GNPDA1;TGFA;PPFI…	prerank	0.569055	1.41066	0.065445	0.139922	0.579	8/19	0.1904	GYS1;LDHA;PKM;HSPA5;DDIT4;ALDOA;TPI1;ENO1	1.41066	0.113813
h.all.v2023.2.Hs.symbols.gmt	HALLMARK_HYPOXIA	133/200	0.000177181	0.00126558	1.71979	14.8561	GALK1;PGM2;COL5A1;PDGFB;AK4;PPP1R3C;SCARB1;SIAH2;HK1;CXCR4;HS3ST1;NOCT;BNIP3L;GLRX;ANXA2;DCN;BHLHE40;EFNA3;PNRC1;NAGK;MT1E;JUN;STBD1;CCN1;EXT1;AKAP12;ANGPTL4;IRS2;MYH9;CAVIN1;CHST2;CP;XPNPEP1;GBE1;RRAGD;SDC3;TPBG;SLC2A1;GRHPR;PIM1;PLAUR;CCN2;MT2A;CAV1;IER3;FOXO3;F3;SERPINE1;PCK1;ATF3;CAVIN3;LOX;CASP6;PAM;GAA;TNFAIP3;ISG20;FOS;ACKR3;TES;ILVBL;NEDD4L;NFIL3;SLC6A6;CSRP2;DPYSL4;KLHL24;CDKN1B;BCL2;GPC…	prerank	0.669431	1.77711	0.00245098	0.00571527	0.013	14/24	0.1904	GYS1;MT2A;LDHA;JUN;HSPA5;DDIT4;ALDOA;DUSP1;TPI1;KLF6;GAPDH;DDIT3;PRDX5;ENO1	1.77711	6.7961e-06
h.all.v2023.2.Hs.symbols.gmt	HALLMARK_INTERFERON_GAMMA_RESPONSE	118/200	0.0872818	0.207814	1.23112	3.00223	CASP1;RAPGEF6;MX2;SP110;HIF1A;USP18;SOD2;EPSTI1;LAP3;IFIT2;ST8SIA4;LATS2;CFH;JAK2;MVP;RBCK1;BPGM;NUP93;C1S;IRF2;TRIM14;IRF5;APOL6;LYSMD2;HLA-G;CD69;SAMHD1;AUTS2;MTHFD2;PLSCR1;EIF2AK2;LY6E;CMPK2;BST2;WARS1;CIITA;P2RY14;LCP2;PIM1;SOCS1;MT2A;IL15RA;IFI44;RIPK2;IDO1;PSME1;SECTM1;NCOA3;TRIM21;PNPT1;OASL;NMI;PSMB9;TNFAIP3;SSPN;ISG20;CMKLR1;FAS;PTPN6;ARID5B;MARCHF1;TRIM26;C1R;RTP4;NFKB1;CCL2;EIF4E3;B2M;…	prerank	0.395378	0.994223	0.488402	0.626638	0.999	8/19	0.2279	MT2A;CCL2;PSMB8;HLA-A;TAP1;HLA-DRB1;B2M;HLA-B	0.994223	0.177132
h.all.v2023.2.Hs.symbols.gmt	HALLMARK_MTORC1_SIGNALING	101/200	0.867178	1	0.860155	0.122582	CORO1A;SLC7A5;AK4;HSPA9;CXCR4;ADD3;GLRX;SERPINH1;EEF1E1;SLC7A11;BHLHE40;QDPR;LDLR;CCNF;IFRD1;DAPP1;PPA1;MTHFD2;GBE1;SLC2A1;HSPA4;WARS1;CYP51A1;CTH;PLK1;ATP2A2;LTA4H;ME1;PLOD2;PSPH;SC5D;RPN1;INSIG1;TRIB3;EGLN3;TES;ACTR2;BTG2;DHCR24;ASNS;NFIL3;CD9;PIK3R3;SLC6A6;NUFIP1;SQSTM1;XBP1;GSR;UNG;TXNRD1;TFRC;PSMC2;PFKL;HMGCS1;NIBAN1;ACSL3;DDX39A;EDEM1;RAB1A;TOMM40;ACTR3;PSMC4;SLC1A4;MAP2K3;STARD4;PDK1;ELOVL…	prerank	0.553048	1.51712	0.0199765	0.0751149	0.289	14/29	0.2402	IGFBP5;LDHA;XBP1;HSPA5;DDIT4;ALDOA;TPI1;HSP90B1;GAPDH;DDIT3;CALR;ENO1;SHMT2;SCD	1.51712	0.0875809
h.all.v2023.2.Hs.symbols.gmt	HALLMARK_MYC_TARGETS_V1	63/200	1	1	0.375396	4.92772e-12	NAP1L1;UBE2E1;PSMB2;PABPC1;U2AF1;VDAC1;G3BP1;HNRNPU;TFDP1;SRPK1;MRPL23;KARS1;RAD23B;DEK;CNBP;EIF3D;PPM1G;GOT2;HNRNPA3;EIF4H;YWHAE;PSMD7;YWHAQ;SMARCC1;MCM6;VDAC3;ERH;ODC1;KPNA2;SERBP1;TXNL4A;CUL1;RPLP0;NOP56;LDHA;IARS1;SET;ABCE1;DUT;PHB1;BUB3;CTPS1;TRA2B;GLO1;IFRD1;FAM120A;GSPT1;MCM5;XPO1;PSMA1;MYC;PSMD3;DHX15;HNRNPD;PSMD14;PSMC4;HDDC2;DDX18;RPS3;CLNS1A;HDGF;MAD2L1;CCT5	prerank	0.259152	0.81137	0.806695	0.789796	1	36/71	0.4935	LDHA;KPNA2;PSMD8;EIF4G2;NME1;SNRPD2;EIF4A1;RAN;POLE3;ODC1;NPM1;SET;CCT2;CCT5;RPS5;KPNB1;PA2G4;RPS10;PRDX3;TUFM;TRIM28;PSMA4;ILF2;PSMD7;SLC25A3;BUB3;RPL14;PPIA;PSMA7;CYC1;CANX;SRSF7;RPL6;PCBP1;TCP1;CCT7	0.81137	0.979981
h.all.v2023.2.Hs.symbols.gmt	HALLMARK_OXIDATIVE_PHOSPHORYLATION	70/200	1	1	0.442113	4.05168e-09	COX7A2L;COX10;SLC25A4;FDX1;SLC25A12;TIMM13;VDAC1;DLD;COX4I1;IDH3A;HSPA9;ACAA2;MRPL35;COX5B;GOT2;ATP5PF;OXA1L;ACADM;IDH2;SUCLG1;ATP1B1;OGDH;TCIRG1;VDAC3;CYB5R3;MTX2;NDUFB4;PDHX;MRPL15;CASP7;GPI;ATP6V0E1;MRPS30;PDHB;PHYH;PDK4;UQCRB;ETFA;LDHA;LRPPRC;ATP6V1C1;NDUFA4;MPC1;ATP5MC3;ATP6V1H;MRPS11;UQCRFS1;CYB5A;ALAS1;BCKDHA;SUCLA2;PDP1;NDUFS6;ATP5MC1;COX7C;MRPS22;MTRF1;MGST3;MDH2;UQCRC2;NDUFV2;ATP5MC2;LD…	prerank	0.421185	1.23486	0.167048	0.277819	0.929	24/41	0.3938	LDHA;ATP6V1F;GPX4;COX6A1;PDHB;COX8A;TIMM8B;ATP5PB;ATP5F1B;ATP5PD;UQCRQ;UQCR10;ATP5MC1;HSD17B10;ATP5F1A;TOMM22;COX7B;ATP6V0B;PRDX3;ACADVL;COX5B;COX4I1;ATP5F1E;SLC25A3	1.23486	0.465976
h.all.v2023.2.Hs.symbols.gmt	HALLMARK_P53_PATHWAY	111/200	0.36795	0.681389	1.06063	1.06043	CASP1;CLCA2;KLF4;TPRKB;OSGIN1;HBEGF;PDGFA;SLC7A11;LIF;SFN;JUN;NHLH2;TNNI1;SLC19A2;TM7SF3;PTPN14;RCHY1;F2R;RNF19B;CDKN2AIP;ZFP36L1;GADD45A;TM4SF1;VWA5A;SESN1;BAK1;COQ8A;CCND2;CDKN2B;SOCS1;ZNF365;PLK2;PLXNB2;RGS16;IER3;PHLDA3;BLCAP;FOXO3;TNFSF9;PVT1;PRKAB1;CYFIP2;IER5;ATF3;EPS8L2;EPHA2;HSPA4L;SERPINB5;POM121;RAP2B;ZBTB16;FOS;APP;TRIB3;FAS;LDHB;SDC1;ABCC5;BTG2;SPHK1;KIF13B;HINT1;DEF6;PRMT2;TXNIP;SLC…	prerank	0.622124	1.57225	0.0136646	0.0499678	0.179	9/19	0.1936	CTSD;GADD45A;JUN;DDIT4;H1-2;SEC61A1;TAP1;DDIT3;SAT1	1.57225	0.0316393
h.all.v2023.2.Hs.symbols.gmt	HALLMARK_TNFA_SIGNALING_VIA_NFKB	150/200	3.61912e-10	9.04779e-09	2.63408	57.264	CEBPB;KLF4;IL7R;EGR2;ATP2B1;DENND5A;IL6ST;IL12B;SOD2;MCL1;RCAN1;IFIT2;JUNB;ETS2;HBEGF;BHLHE40;LIF;LDLR;PNRC1;TGIF1;SERPINB2;GPR183;TNFAIP8;JUN;CCL20;KDM6B;RHOB;CCN1;KLF10;ABCA1;CCND1;IRS2;KLF9;CD80;RNF19B;CD69;BCL6;BTG3;GADD45A;SERPINB8;MSC;BIRC3;AREG;CD44;CEBPD;DUSP5;SPSB1;PLAUR;PLK2;REL;IL15RA;TNIP2;ZBTB10;RIPK2;IER3;KLF2;TNFSF9;F3;SERPINE1;CCNL1;IER5;ATF3;SNN;SGK1;CSF2;TNFRSF9;MAP3K8;TNFAIP3;F…	prerank	0.551903	1.47524	0.0342298	0.0925523	0.394	11/25	0.1936	TNC;FJX1;GADD45A;TUBB2A;CCL2;JUN;DUSP1;KLF6;TAP1;RHOB;SAT1	1.47524	3.23508e-10
h.all.v2023.2.Hs.symbols.gmt	HALLMARK_UNFOLDED_PROTEIN_RESPONSE	48/113	0.995339	1	0.620952	0.00290117	STC2;PARN;CEBPB;SLC30A5;SLC7A5;NFYB;DCP1A;EIF4A2;ASNS;PDIA6;DDX10;CCL2;LSM1;FUS;HSPA9;POP4;SRPRB;IGFBP1;RPS14;VEGFA;PSAT1;CNOT6;YWHAZ;ERN1;XBP1;EXOC2;EIF2AK3;HERPUD1;LSM4;NOP56;DNAJA4;IARS1;TARS1;SPCS3;ATF3;SSR1;NABP1;WFS1;KIF5B;BAG3;EDEM1;CEBPG;EIF4A3;DNAJB9;SLC1A4;MTHFD2;CNOT4;CNOT2	prerank	0.493056	1.32904	0.119277	0.185152	0.773	13/26	0.2868	TUBB2A;CCL2;XBP1;HSPA5;DDIT4;HSP90B1;CALR;EIF4A1;EIF4G1;SPCS1;ATF4;NPM1;YWHAZ	1.32904	0.371713
h.all.v2023.2.Hs.symbols.gmt	HALLMARK_UV_RESPONSE_UP	84/158	0.625128	0.919306	0.961677	0.451795	PLCL1;HNRNPU;IL6ST;GLS;NTRK3;SOD2;JUNB;POLR2H;ONECUT1;TACR3;ATP6V1C1;AQP3;PDLIM3;NKX2-5;RHOB;ALAS1;NPTX2;SHOX2;AP2S1;BTG3;TMBIM6;RASGRP1;AGO2;BAK1;CDKN2B;NUP58;PRPF3;UROD;PSMC3;EPCAM;BID;RET;ATF3;HTR7;FMO1;FOS;RPN1;RAB27A;NAT1;BTG2;MMP14;PPT1;ASNS;SQSTM1;NR4A1;BCL2L11;HMOX1;TFRC;FOSB;LHX2;FGF18;CCK;IL6;HSPA13;NPTXR;MARK2;CDO1;BMP2;CA2;DNAJB1;CCNE1;SLC25A4;FURIN;CDC5L;MSX1;MRPL23;OLFM1;CCND3;CHRNA…	prerank	0.497111	1.30798	0.128451	0.192788	0.812	14/24	0.3031	MMP14;ATP6V1F;ALDOA;CNP;TAP1;PSMC3;RHOB;GRINA;EIF5;DNAJA1;POLE3;PPT1;NFKBIA;SELENOW	1.30798	0.282812

## Sheet: Supplementary Data 6
Supplementary Data 6: DMRs identified in CSF samples.
chr	start	stop	meandiffabs	length	pvalue (Kruskal–Wallis test)	hypomethylated	intermediate	hypermethylated
chr16	18436328	18443825	0.10778	333	0.141645	B	-	A
chr22	21040199	21048143	0.137853	227	0.0143059	A	-	B
chr3	195506939	195515079	0.147701	214	0.0274863	B	-	A
chr14	19591755	19603822	0.139702	203	0.0864107	A	-	B
chr5	99381780	99390738	0.684862	183	0.0143059	A	-	B
chr22	21469103	21477352	0.104914	178	0.0864107	B	-	A
chr19	5546804	5553847	0.122935	175	0.0143059	A	-	B
chr7	6973796	6980088	0.106699	161	0.0274863	A	-	B
chr11	3423313	3430716	0.107574	152	0.462433	A	-	B
chr19	4750666	4757830	0.124789	151	0.0143059	A	-	B
chr22	21633705	21637040	0.131009	150	0.0143059	A	-	B
chr16	8926482	8935676	0.185465	149	0.0143059	A	-	B
chr7	76581521	76588557	0.144123	149	0.0143059	A	-	B
chr7	102166376	102175611	0.131947	146	0.0143059	A	-	B
chr17	18958370	18964386	0.132907	145	0.0143059	A	-	B
chr22	21779141	21785109	0.194349	141	0.0143059	A	-	B
chrX	24064640	24070016	0.105369	141	0.141645	A	-	B
chr2	159713314	159719994	0.138595	140	0.0143059	A	-	B
chr3	75441912	75446972	0.141149	140	0.0143059	A	-	B
chr22	20414085	20420310	0.184294	138	0.0143059	A	-	B
chrY	1411183	1415433	0.314276	138	0.0143059	A	-	B
chr5	75652594	75659069	0.139572	137	0.0143059	A	-	B
chr2	25757207	25759705	0.179508	136	0.0143059	A	-	B
chr14	52216080	52221328	0.143249	134	0.0143059	A	-	B
chr2	87624222	87632199	0.140721	134	0.0143059	A	-	B
chr11	71608477	71615440	0.124429	133	0.0143059	A	-	B
chr11	66853383	66859354	0.205442	131	0.0143059	A	-	B
chr7	97578229	97584291	0.12894	131	0.0143059	A	-	B
chr9	70645441	70647087	0.515027	131	0.0143059	B	-	A
chrX	1461127	1465433	0.195387	131	0.0143059	A	-	B
chr9	42250643	42252345	0.468177	129	0.0143059	B	-	A
chr2	114255992	114258347	0.117882	127	0.0143059	B	-	A
chr8	9512291	9515775	0.100431	127	0.0143059	A	-	B
chr8	53484738	53486876	0.108311	127	0.0143059	A	-	B
chr9	45441128	45442851	0.430989	126	0.0143059	B	-	A
chr22	21858348	21863679	0.20796	124	0.0143059	A	-	B
chr7	76621041	76626067	0.153917	124	0.220671	B	-	A
chr16	33110911	33118877	0.151672	122	0.0143059	A	-	B
chr19	783571	788511	0.178187	122	0.0500435	A	-	B
chr12	96500802	96505633	0.120497	121	0.0143059	A	-	B
chr16	3210390	3215769	0.107478	121	0.0274863	A	-	B
chrX	1466061	1470379	0.159238	120	0.0143059	A	-	B
chr22	29074859	29076280	0.260406	120	0.141645	B	-	A
chr7	91516225	91518210	0.139454	117	0.0143059	A	-	B
chr9	87140821	87143065	0.136294	117	0.0143059	A	-	B
chr18	14221993	14225017	0.190965	116	0.0143059	A	-	B
chr3	197827808	197832034	0.250387	116	0.220671	B	-	A
chr22	24300885	24305358	0.144045	116	0.806496	A	-	B
chr20	5433007	5434594	0.141091	115	0.0143059	A	-	B
chrX	1732799	1738085	0.124711	115	0.0143059	A	-	B
chr17	79324379	79327479	0.161125	114	0.0143059	A	-	B
chr5	32040055	32042792	0.196792	114	0.0143059	A	-	B
chrY	1416061	1419591	0.273621	114	0.0143059	A	-	B
chr2	166564067	166570834	0.121062	114	0.0274863	A	-	B
chr22	20670277	20673521	0.106365	114	0.220671	B	-	A
chr11	67240017	67244250	0.188418	113	0.141645	A	-	B
chr10	71997500	72000053	0.182424	112	0.0143059	A	-	B
chr9	90025874	90031078	0.111398	112	0.0143059	A	-	B
chr19	47751614	47756479	0.129895	112	0.0274863	A	-	B
chr21	11128833	11133074	0.105336	112	0.0500435	A	-	B
chr12	122288053	122292400	0.172188	112	0.141645	A	-	B
chr21	15307111	15309841	0.161392	111	0.0143059	A	-	B
chr7	57831871	57836213	0.145789	111	0.0864107	A	-	B
chr19	49289635	49294253	0.160003	110	0.0143059	A	-	B
chr5	134259481	134264450	0.313788	110	0.0143059	A	-	B
chr1	544882	546192	0.150227	108	0.0864107	A	-	B
chr22	20430206	20434668	0.288548	107	0.0143059	A	-	B
chr9	68298814	68300320	0.346428	107	0.0143059	B	-	A
chrX	1394056	1398222	0.195863	107	0.0143059	A	-	B
chrY	1344056	1348222	0.296662	107	0.0143059	A	-	B
chr17	4279289	4284390	0.15869	106	0.0143059	A	-	B
chr7	138909729	138912431	0.174076	106	0.0143059	A	-	B
chr9	12948243	12954122	0.117407	106	0.0143059	A	-	B
chrY	1370513	1374589	0.222258	106	0.0143059	A	-	B
chr2	133109890	133111455	0.157108	106	0.0274863	B	-	A
chr4	45208932	45211229	0.104545	105	0.0143059	A	-	B
chr6	57174425	57176753	0.103203	104	0.0274863	A	-	B
chr2	86775415	86777237	0.141122	104	0.141645	A	-	B
chr2	132429681	132431805	0.280128	104	0.141645	B	-	A
chr13	66715097	66721138	0.138491	103	0.0143059	A	-	B
chr17	18974254	18978020	0.110874	103	0.0143059	A	-	B
chr17	57250047	57256065	0.256671	103	0.0143059	A	-	B
chrY	1565651	1569787	0.234666	103	0.0143059	A	-	B
chr11	3478957	3486311	0.116397	103	0.0500435	A	-	B
chr7	57879917	57882585	0.197302	103	0.141645	A	-	B
chrY	10006970	10010741	0.110738	103	0.220671	A	-	B
chr14	99451572	99456734	0.106728	102	0.0143059	A	-	B
chr20	37221044	37226713	0.247625	102	0.0143059	A	-	B
chr7	72817291	72822770	0.20079	102	0.0143059	A	-	B
chr9	2276028	2281448	0.233483	102	0.0143059	A	-	B
chr2	96455307	96460692	0.123861	102	0.220671	B	-	A
chr16	304698	309076	0.153866	101	0.0274863	A	-	B
chrY	1396197	1400566	0.136761	101	0.0274863	A	-	B
chr2	71313373	71317782	0.10823	101	0.0500435	A	-	B
chr10	26057769	26063849	0.109491	100	0.0143059	A	-	B
chr11	67386337	67388998	0.105116	100	0.0500435	A	-	B
chr7	61796902	61800268	0.136299	100	0.806496	A	-	B
chr1	150822153	150824473	0.102423	98	0.0143059	A	-	B
chr1	228154841	228159357	0.111414	98	0.0143059	A	-	B
chr12	6847571	6850323	0.205906	98	0.0143059	A	-	B
chr15	22094728	22095978	0.226911	98	0.0143059	B	-	A
chr16	7864032	7870564	0.143587	98	0.0143059	A	-	B
chr19	10813538	10817650	0.196488	98	0.0143059	A	-	B
chr19	13310291	13315098	0.211118	98	0.0143059	A	-	B
chr19	15459048	15464091	0.178117	98	0.0143059	A	-	B
chr22	32101428	32106692	0.242306	98	0.0143059	A	-	B
chrY	275309	278263	0.370568	98	0.0143059	A	-	B
chr13	25591568	25593541	0.135201	98	0.0500435	B	-	A
chr22	18704252	18706838	0.161986	98	0.0864107	B	-	A
chr22	24321484	24324197	0.144738	98	0.386476	A	-	B
chr6	159304399	159310400	0.266826	97	0.0143059	A	-	B
chrY	1385862	1388938	0.207467	97	0.0143059	A	-	B
chr3	32503482	32509332	0.182359	97	0.141645	A	-	B
chr1	1525039	1528537	0.170503	96	0.0143059	A	-	B
chr13	19410157	19412722	0.153144	96	0.0143059	A	-	B
chr14	31716095	31721078	0.115747	96	0.0143059	A	-	B
chr16	4471059	4474565	0.228418	96	0.0143059	A	-	B
chr2	232265670	232270092	0.244842	96	0.0143059	A	-	B
chr21	44220564	44226638	0.213516	96	0.0143059	A	-	B
chr3	133148773	133153736	0.116779	96	0.0143059	A	-	B
chrX	28910319	28916016	0.175472	96	0.0143059	A	-	B
chr1	214779388	214782547	0.152186	96	0.0274863	A	-	B
chr2	132414496	132416759	0.135889	96	0.0500435	A	-	B
chr1	533047	534145	0.141146	96	0.148915	B	-	A
chr11	62511801	62515115	0.208224	95	0.0143059	A	-	B
chr4	41492112	41494319	0.14134	95	0.0143059	A	-	B
chr5	95043269	95047698	0.291751	95	0.0143059	A	-	B
chr7	74536982	74541181	0.134626	95	0.0143059	A	-	B
chr3	48243183	48247769	0.122203	95	0.0274863	A	-	B
chr8	98213028	98217630	0.128898	95	0.0864107	A	-	B
chr7	26214692	26217113	0.125616	95	0.141645	A	-	B
chr8	12345036	12349701	0.173261	95	0.141645	A	-	B
chr11	3494240	3499497	0.17378	94	0.0143059	A	-	B
chr13	19199762	19202951	0.249275	94	0.0143059	A	-	B
chr2	91699460	91704363	0.155875	94	0.0143059	A	-	B
chr22	43139977	43143733	0.290288	94	0.0143059	A	-	B
chr7	6809430	6813895	0.102059	94	0.0143059	A	-	B
chrX	130845491	130850505	0.181412	94	0.0143059	A	-	B
chr16	1471260	1475413	0.234911	93	0.0143059	A	-	B
chr5	179080725	179084273	0.133652	93	0.0143059	A	-	B
chr7	63052778	63056887	0.219482	93	0.0143059	A	-	B
chr14	19828520	19830720	0.138142	93	0.0500435	A	-	B
chr16	29385972	29390693	0.135293	92	0.0143059	A	-	B
chrX	325062	327718	0.258217	92	0.0143059	A	-	B
chr18	72674	75357	0.15753	92	0.0864107	A	-	B
chrX	72287323	72289692	0.125913	92	0.0864107	A	-	B
chr10	93045	95128	0.11755	92	0.141645	A	-	B
chr9	97106138	97109132	0.204037	91	0.0143059	A	-	B
chrX	1435878	1438938	0.17882	91	0.0143059	A	-	B
chrX	880555	884237	0.225416	91	0.0274863	A	-	B
chrX	46968427	46971382	0.107487	91	0.141645	A	-	B
chr19	5656578	5659672	0.151523	90	0.0143059	A	-	B
chr22	17754656	17758638	0.208556	90	0.0143059	A	-	B
chrX	68917697	68923502	0.266601	90	0.0143059	A	-	B
chrY	235206	238555	0.227285	90	0.0143059	A	-	B
chr9	124553995	124559043	0.11525	90	0.0500435	A	-	B
chr9	67669445	67674663	0.114184	90	0.141645	B	-	A
chr1	161412389	161413389	0.10017	90	0.220671	B	-	A
chr1	161416880	161417629	0.143484	90	0.462433	B	-	A
chr1	187584805	187586270	0.120797	89	0.0143059	A	-	B
chr14	46104001	46105554	0.152065	89	0.0143059	A	-	B
chr17	2448499	2453229	0.123671	89	0.0143059	A	-	B
chr19	766872	770290	0.163728	89	0.0143059	A	-	B
chr22	17690803	17694917	0.3193	89	0.0143059	A	-	B
chr7	75003955	75008742	0.131549	89	0.0143059	A	-	B
chr9	134233641	134237937	0.18166	89	0.0143059	A	-	B
chrY	1684984	1688244	0.224291	89	0.0143059	A	-	B
chr9	97302903	97307784	0.176727	89	0.0274863	A	-	B
chr11	3548832	3553205	0.156154	88	0.0143059	A	-	B
chr12	10361938	10364839	0.18285	88	0.0143059	A	-	B
chr16	33689169	33693880	0.118772	88	0.0143059	A	-	B
chr17	19080811	19083780	0.111713	88	0.0143059	A	-	B
chr19	1461371	1465100	0.156673	88	0.0143059	A	-	B
chr21	14406621	14410123	0.108498	88	0.0143059	A	-	B
chr8	145522889	145526147	0.233694	88	0.0143059	A	-	B
chrX	152969108	152975222	0.172114	88	0.0143059	A	-	B
chrY	814420	816768	0.19639	88	0.0143059	A	-	B
chrY	1180776	1183729	0.227095	88	0.0143059	A	-	B
chrY	1718933	1722736	0.257869	88	0.0143059	A	-	B
chr14	77363004	77365326	0.12769	88	0.0274863	A	-	B
chr22	18097008	18099809	0.16063	88	0.0274863	A	-	B
chrX	152964308	152968412	0.17299	88	0.462433	A	-	B
chr17	79805584	79809102	0.200852	87	0.0143059	A	-	B
chr19	4874311	4877658	0.137013	87	0.0143059	A	-	B
chr2	225160967	225167424	0.15123	87	0.0864107	A	-	B
chr18	14450150	14450935	0.128913	87	1	B	-	A
chr15	55599111	55604481	0.28384	86	0.0143059	A	-	B
chr19	560575	563119	0.207845	86	0.0143059	A	-	B
chr9	134423161	134427329	0.226955	86	0.0143059	A	-	B
chrX	153502054	153505968	0.133014	86	0.0143059	A	-	B
chr22	21696809	21699424	0.134409	86	0.220671	B	-	A
chr12	68162144	68165880	0.117599	85	0.0143059	A	-	B
chr17	19051937	19055871	0.165538	85	0.0143059	A	-	B
chr19	18633718	18636878	0.139344	85	0.0143059	A	-	B
chr19	49996785	49999048	0.189954	85	0.0143059	A	-	B
chr20	62469722	62473541	0.164084	85	0.0143059	A	-	B
chr3	49510006	49512601	0.184656	85	0.0143059	A	-	B
chr5	70088336	70093624	0.124213	85	0.0143059	A	-	B
chr17	30504294	30506449	0.213777	85	0.0209213	A	-	B
chr5	176410309	176412314	0.133629	85	0.0274863	A	-	B
chrY	973333	976115	0.101915	85	0.141645	A	-	B
chr10	53793585	53798781	0.113114	85	0.220671	A	-	B
chr16	5140404	5143833	0.209736	84	0.0143059	A	-	B
chr17	19100251	19103269	0.106262	84	0.0143059	A	-	B
chr17	21740827	21744147	0.284452	84	0.0143059	A	-	B
chr19	4881700	4885081	0.194152	84	0.0143059	A	-	B
chr3	171296214	171300926	0.105004	84	0.0143059	A	-	B
chr15	21003392	21005809	0.112021	84	0.0274863	A	-	B
chr10	92054796	92058839	0.128044	84	0.141645	A	-	B
chr16	32359228	32360230	0.119743	83	0.0143059	A	-	B
chr17	1284579	1288093	0.154084	83	0.0143059	A	-	B
chr17	1309087	1312865	0.218132	83	0.0143059	A	-	B
chr21	9926186	9927931	0.248399	83	0.0143059	A	-	B
chr3	49230869	49234405	0.178697	83	0.0143059	A	-	B
chr7	74214996	74218747	0.111754	83	0.0143059	A	-	B
chrY	795059	798069	0.247573	83	0.0143059	A	-	B
chr12	122674815	122678399	0.12583	83	0.0274863	A	-	B
chr8	98616630	98618418	0.11821	83	0.0274863	A	-	B
chr14	19888911	19889768	0.113568	83	0.220671	A	-	B
chr17	19066094	19067563	0.107352	83	0.462433	A	-	B
chr1	5105356	5110629	0.104211	82	0.0143059	A	-	B
chr17	19005368	19009235	0.108754	82	0.0143059	A	-	B
chr2	232512670	232516681	0.175051	82	0.0143059	A	-	B
chr3	47826970	47830135	0.207745	82	0.0143059	A	-	B
chrY	309747	312152	0.31054	82	0.0143059	A	-	B
chr9	46754711	46756686	0.136661	82	0.0500435	A	-	B
chr8	92960563	92964351	0.103479	82	0.141645	A	-	B
chr12	8430511	8435475	0.105205	81	0.0143059	A	-	B
chr12	54500128	54501496	0.138479	81	0.0143059	B	-	A
chr16	74397082	74401224	0.156809	81	0.0143059	A	-	B
chr18	14486878	14488724	0.125525	81	0.0143059	A	-	B
chr18	62349179	62352673	0.167069	81	0.0143059	A	-	B
chr19	50874642	50878788	0.179767	81	0.0143059	A	-	B
chr22	21816957	21821142	0.231335	81	0.0143059	A	-	B
chr7	128167148	128170123	0.168235	81	0.0143059	A	-	B
chrY	1338229	1342308	0.218655	81	0.0143059	A	-	B
chrY	13287161	13292455	0.187128	81	0.0143059	A	-	B
chr15	28628982	28634120	0.130399	81	0.0274863	B	-	A
chr11	80833418	80838171	0.185772	80	0.0143059	A	-	B
chr15	50464387	50465768	0.109343	80	0.0143059	A	-	B
chr17	36649483	36654513	0.268033	80	0.0143059	A	-	B
chr17	57256391	57260873	0.219281	80	0.0143059	A	-	B
chr19	20932209	20937045	0.169351	80	0.0143059	A	-	B
chr2	70848216	70853536	0.136097	80	0.0143059	A	-	B
chr20	3832659	3835021	0.232576	80	0.0143059	A	-	B
chr7	91655928	91657518	0.114566	80	0.0143059	A	-	B
chr9	99673209	99675546	0.200988	80	0.0143059	A	-	B
chrX	48902089	48904918	0.131164	80	0.0143059	A	-	B
chrY	896165	898986	0.132219	80	0.0274863	A	-	B
chr12	53761310	53764448	0.132947	80	0.0864107	A	-	B
chr7	76123283	76126738	0.158761	80	0.806496	B	-	A
chr1	114784345	114786221	0.110198	79	0.0143059	A	-	B
chr11	71455247	71459380	0.220576	79	0.0143059	A	-	B
chr19	54090232	54094200	0.128555	79	0.0143059	A	-	B
chr22	41988467	41990640	0.285659	79	0.0143059	A	-	B
chr5	179097341	179100566	0.145751	79	0.0143059	A	-	B
chr7	57052880	57057160	0.103127	79	0.0143059	A	-	B
chr10	6672518	6677259	0.182265	79	0.0274863	A	-	B
chr9	101029069	101033388	0.205505	79	0.0500435	A	-	B
chr10	39022612	39024082	0.154989	78	0.0143059	A	-	B
chr11	47790396	47793418	0.189556	78	0.0143059	A	-	B
chr12	133395390	133398397	0.172522	78	0.0143059	A	-	B
chr14	38661371	38665727	0.129217	78	0.0143059	A	-	B
chr15	20500344	20502670	0.163272	78	0.0143059	A	-	B
chr17	4732698	4735102	0.235929	78	0.0143059	A	-	B
chr17	73988454	73990847	0.160488	78	0.0143059	A	-	B
chr18	77725673	77729402	0.145222	78	0.0143059	A	-	B
chr19	55836889	55838906	0.124253	78	0.0143059	A	-	B
chr2	95522782	95523915	0.20093	78	0.0143059	B	-	A
chr20	12321991	12326557	0.133961	78	0.0143059	A	-	B
chr22	21766038	21769330	0.309069	78	0.0143059	A	-	B
chr6	42867820	42871927	0.113629	78	0.0143059	A	-	B
chr8	11651609	11653580	0.162767	78	0.0143059	A	-	B
chrX	1230776	1233585	0.157354	78	0.0143059	A	-	B
chr18	26274472	26279357	0.104279	78	0.0500435	A	-	B
chr22	31579012	31581446	0.124435	78	0.0500435	A	-	B
chr11	63701621	63704974	0.128702	77	0.0143059	A	-	B
chr12	8153073	8157553	0.289214	77	0.0143059	A	-	B
chr14	59911380	59916529	0.171559	77	0.0143059	A	-	B
chr15	49990286	49995530	0.216304	77	0.0143059	A	-	B
chr18	54083102	54087986	0.172411	77	0.0143059	A	-	B
chr19	16218636	16221794	0.213806	77	0.0143059	A	-	B
chr22	42155003	42157614	0.18346	77	0.0143059	A	-	B
chr4	110599016	110600631	0.106457	77	0.0143059	A	-	B
chr8	8916429	8921492	0.297123	77	0.0143059	A	-	B
chr12	100108694	100111921	0.128041	77	0.0274863	A	-	B
chr1	17199204	17201124	0.120483	77	0.327187	A	-	B
chr10	12564239	12566623	0.119221	76	0.0143059	A	-	B
chr10	126496869	126499705	0.244274	76	0.0143059	A	-	B
chr11	322991	325570	0.126772	76	0.0143059	A	-	B
chr14	35103606	35107746	0.285404	76	0.0143059	A	-	B
chr16	13448193	13451940	0.148761	76	0.0143059	A	-	B
chr17	1360593	1363069	0.178136	76	0.0143059	A	-	B
chr19	55519692	55523741	0.175163	76	0.0143059	A	-	B
chr6	33313570	33319069	0.24563	76	0.0143059	A	-	B
chr8	145587179	145589912	0.112993	76	0.0143059	A	-	B
chr4	52660727	52665751	0.105365	76	0.0274863	A	-	B
chr19	5734143	5737510	0.159753	76	0.0500435	A	-	B
chr3	13487432	13489567	0.113299	76	0.0864107	A	-	B
chr9	115870439	115873697	0.128857	76	0.624206	B	-	A
chr2	1102449	1104518	0.25689	76	1	B	-	A
chr10	103816627	103819457	0.165806	75	0.0143059	A	-	B
chr14	106437437	106442242	0.234514	75	0.0143059	A	-	B
chr15	45326864	45328170	0.120201	75	0.0143059	A	-	B
chr16	71925476	71927872	0.183372	75	0.0143059	A	-	B
chr17	77687708	77691737	0.121685	75	0.0143059	A	-	B
chr20	13338557	13342029	0.104498	75	0.0143059	A	-	B
chr8	29164676	29169373	0.233036	75	0.0143059	A	-	B
chr9	131428178	131431593	0.135583	75	0.0143059	A	-	B
chr9	131471519	131474485	0.261299	75	0.0143059	A	-	B
[truncated: 259,831+ more rows]

## Sheet: Supplementary Data 7
Supplementary Data 7: DMRs identified in PDAC samples.
[truncated: 275,353+ more rows]

[truncated: 8 more sheets: Supplementary Data 8, Supplementary Data 9, Supplementary table 4, ST5, ST6, ST7, ST8, ST9]
