# Supplementary material for: metilene3: identifying DMRs across multiple conditions with auto-classification
Source: Nat Commun. 2026 Jul 4;17:5848. doi: 10.1038/s41467-026-74931-y (PMC13333024; doi:10.1038/s41467-026-74931-y)
Supplement: Supplementary file 4 — Supplementary Software 1 [file 41467_2026_74931_MOESM4_ESM.zip]

Archive with 37 entries (35 files):
- metilene3-main/
- metilene3-main/LICENSE
- metilene3-main/Makefile
- metilene3-main/README.md
- metilene3-main/demo_input.tsv
- metilene3-main/metilene3.py
- metilene3-main/package-list.txt
- metilene3-main/src/
- metilene3-main/src/basic-types.h
- metilene3-main/src/bedavg.c
- metilene3-main/src/debug.c
- metilene3-main/src/debug.h
- metilene3-main/src/fileio.c
- metilene3-main/src/fileio.h
- metilene3-main/src/info.c
- metilene3-main/src/info.h
- metilene3-main/src/manopt.c
- metilene3-main/src/manopt.h
- metilene3-main/src/mathematics.c
- metilene3-main/src/mathematics.h
- metilene3-main/src/memory.c
- metilene3-main/src/memory.h
- metilene3-main/src/metseg.c
- metilene3-main/src/metseg.h
- metilene3-main/src/mtc.c
- metilene3-main/src/mtc.h
- metilene3-main/src/segmentstack.c
- metilene3-main/src/segmentstack.h
- metilene3-main/src/sort.c
- metilene3-main/src/sort.h
- metilene3-main/src/stringutils.c
- metilene3-main/src/stringutils.h
- metilene3-main/src/vstack.c
- metilene3-main/src/vstack.h
- metilene3-main/template_sup.html
- metilene3-main/template_unsup.html
- metilene3-main/template_wosup.html
