# Supplementary material for: metilene3: identifying DMRs across multiple conditions with auto-classification
Source: Nat Commun. 2026 Jul 4;17:5848. doi: 10.1038/s41467-026-74931-y (PMC13333024; doi:10.1038/s41467-026-74931-y)
Supplement: Supplementary file 4 — Supplementary Software 1 [file 41467_2026_74931_MOESM4_ESM.zip › metilene3-main/Makefile]

  CC=gcc
  LD=${CC} 
  CFLAGS= -Wall -pedantic -std=c99 -O3 -D_GNU_SOURCE_ -g  -D_LARGEFILE_SOURCE -D_FILE_OFFSET_BITS=64 -DDBGLEVEL=0 -DPROGNFO -I -Lsrc -DPCGRNG
  LDFLAGS=-lm -lpthread 
  CTAGS=ctags > tags
  LIBS=

  METSEGOBJ = src/manopt.o\
	src/memory.o\
	src/debug.o\
	src/info.o\
	src/stringutils.o\
	src/fileio.o\
	src/mathematics.o\
	src/sort.o\
	src/vstack.o\
	src/segmentstack.o\
	src/mtc.o\
	src/metseg.o

all: metilene bedavg

metilene: ${METSEGOBJ}
	gcc $(CFLAGS) ${METSEGOBJ} -o metilene $(LDFLAGS)

bedavg: src/bedavg.c
	gcc $(CFLAGS) src/bedavg.c -o bedavg $(LDFLAGS)

clean:
	rm -rf src/*.o metilene

.PHONY: all clean
