# Supplementary material for: metilene3: identifying DMRs across multiple conditions with auto-classification
Source: Nat Commun. 2026 Jul 4;17:5848. doi: 10.1038/s41467-026-74931-y (PMC13333024; doi:10.1038/s41467-026-74931-y)
Supplement: Supplementary file 4 — Supplementary Software 1 [file 41467_2026_74931_MOESM4_ESM.zip › metilene3-main/demo_input.tsv]

chr	pos	0_s0	0_s1	0_s10	0_s11	0_s12	0_s13	0_s14	0_s15	0_s16	0_s17	1_s18	1_s19	1_s2	1_s20	1_s21	1_s22	1_s23	1_s24	1_s25	1_s26	2_s27	2_s28	2_s29	2_s3	2_s30	2_s31	2_s32	2_s33	2_s34	2_s35	3_s36	3_s37	3_s38	3_s39	3_s4	4_s40	4_s41	4_s42	4_s43	4_s44	4_s45	4_s46	4_s47	4_s48	4_s49	4_s5	4_s6	4_s7
chr10	60025	0.889	0.852	0.933	0.963	0.957	0.939	0.926	1.000	0.875	0.960	0.943	1.000	0.885	0.972	0.882	0.852	0.935	1.000	0.966	0.947	0.950	0.950	1.000	0.920	0.875	0.967	0.933	0.931	0.966	0.886	0.938	0.968	0.897	1.000	0.903	0.938	0.962	0.838	1.000	0.970	0.969	0.923	0.925	1.000	0.964	0.846	1.000	0.805
chr10	60026	1.000	0.935	0.966	0.967	0.895	0.931	1.000	0.897	0.897	1.000	0.897	0.969	0.968	0.889	0.939	0.929	0.964	0.970	0.920	0.944	0.917	0.867	1.000	0.966	0.964	0.828	0.971	0.867	1.000	0.968	0.853	0.969	0.920	1.000	1.000	0.969	0.839	0.926	0.909	0.933	1.000	0.903	1.000	1.000	0.815	0.919	1.000	0.792
chr10	60089	0.973	0.885	1.000	0.818	0.960	0.923	0.976	0.929	0.914	0.931	0.955	0.964	0.947	1.000	0.846	0.914	0.886	0.969	0.917	0.964	0.962	0.957	0.968	0.871	0.926	0.947	0.920	0.914	0.962	1.000	0.882	0.909	1.000	0.893	1.000	0.962	0.943	1.000	0.821	0.857	0.964	0.885	0.968	0.852	1.000	0.958	0.971	0.889
chr10	60090	1.000	0.842	0.852	0.913	1.000	0.806	1.000	1.000	0.913	0.885	1.000	0.926	1.000	0.957	0.958	0.935	0.897	0.963	0.812	0.882	0.870	1.000	0.971	0.958	0.917	0.971	0.939	0.966	0.963	0.967	0.947	0.862	0.967	0.889	1.000	0.885	0.944	1.000	0.812	0.897	0.962	1.000	0.897	0.925	0.926	1.000	0.949	0.964
chr10	60109	1.000	0.844	0.839	0.944	1.000	1.000	1.000	0.969	0.972	0.971	1.000	0.943	1.000	0.964	0.902	0.862	0.800	1.000	0.864	0.821	1.000	0.581	0.875	0.774	1.000	0.868	0.906	0.842	1.000	1.000	1.000	0.885	0.955	1.000	0.947	0.786	0.943	0.812	0.920	0.958	0.923	0.944	0.935	0.912	0.900	1.000	0.833	0.920
chr10	60110	0.909	0.923	0.906	1.000	0.931	0.875	0.833	0.958	0.821	0.793	0.844	0.862	0.903	1.000	0.906	0.923	0.944	0.871	0.929	0.903	0.935	0.970	0.951	0.933	0.864	0.929	0.906	0.938	0.964	0.964	0.852	0.964	0.913	1.000	0.939	0.913	0.906	0.966	0.897	1.000	0.929	1.000	0.960	0.938	0.963	1.000	0.938	1.000
chr10	60140	0.920	0.938	0.792	0.784	0.821	0.944	1.000	0.900	0.960	0.943	0.957	0.941	0.941	1.000	0.909	0.967	0.966	0.969	1.000	0.968	0.900	1.000	0.963	0.933	0.968	0.844	0.903	0.885	0.909	0.969	0.900	0.931	0.875	1.000	0.708	0.913	0.848	0.974	0.969	0.943	0.963	0.969	0.960	0.919	0.875	0.964	0.783	0.971
chr10	60141	0.897	1.000	1.000	0.970	0.926	0.871	0.943	0.971	0.967	0.974	0.976	0.923	1.000	0.962	0.960	1.000	0.943	0.964	0.697	0.914	0.944	0.967	0.920	0.944	0.923	0.800	0.963	0.941	1.000	0.963	0.826	1.000	0.933	0.963	0.897	0.769	0.955	0.967	0.933	1.000	0.862	1.000	0.833	1.000	0.951	1.000	0.912	0.966
chr10	60142	0.967	0.788	0.955	0.900	0.966	0.929	0.929	1.000	0.914	1.000	0.967	0.828	0.925	0.893	0.967	0.966	0.933	0.808	0.933	0.967	0.976	0.929	0.938	0.833	0.815	0.917	0.941	0.941	0.971	0.861	0.968	0.824	1.000	0.853	0.923	0.862	0.943	0.875	0.889	0.909	0.949	1.000	0.862	0.938	0.906	0.931	0.967	1.000
chr10	60143	0.952	1.000	0.862	0.880	0.875	0.972	0.857	0.760	0.909	0.906	0.895	0.966	1.000	0.852	0.767	0.906	0.974	0.933	0.800	1.000	0.968	0.846	0.944	0.917	0.935	0.923	0.875	0.880	0.933	0.969	0.900	0.839	0.929	0.914	0.923	0.783	0.902	0.833	0.950	0.885	0.931	0.935	0.957	1.000	1.000	0.935	0.840	0.976
chr10	60163	0.882	0.842	0.972	0.962	1.000	0.960	0.964	1.000	0.872	0.889	0.810	0.970	0.969	0.933	0.947	0.962	0.871	0.826	1.000	1.000	0.875	0.889	1.000	0.923	0.920	0.960	0.844	0.903	0.929	1.000	0.929	0.821	0.933	0.935	0.909	1.000	1.000	0.784	0.872	0.969	0.875	0.941	1.000	0.897	0.963	0.944	0.923	0.969
chr10	60164	0.846	0.938	0.971	0.964	1.000	0.906	0.968	0.929	1.000	1.000	0.914	0.971	0.943	0.828	0.971	0.967	1.000	0.970	0.957	0.900	1.000	0.816	0.950	0.875	0.810	1.000	0.897	0.933	0.882	1.000	1.000	0.933	1.000	1.000	0.900	0.750	1.000	0.976	0.920	0.964	0.935	0.854	0.967	0.952	0.900	1.000	0.917	0.682
chr10	60332	0.875	0.889	0.966	1.000	0.962	0.957	0.970	0.903	0.962	1.000	0.957	0.970	0.857	1.000	1.000	1.000	0.931	0.962	0.926	0.963	0.974	0.867	0.812	0.962	0.815	0.839	0.742	0.923	0.966	1.000	0.938	0.973	0.967	1.000	0.969	0.971	0.971	0.957	0.679	0.962	1.000	1.000	0.906	0.886	0.958	0.880	0.939	0.927
chr10	60333	0.862	0.947	0.971	0.897	0.767	0.905	0.897	0.958	0.947	0.968	1.000	0.862	0.920	1.000	0.968	0.900	0.875	0.913	0.913	0.905	1.000	1.000	1.000	0.806	0.967	1.000	1.000	1.000	0.971	1.000	0.946	1.000	0.889	0.885	1.000	0.893	1.000	0.966	0.972	0.885	1.000	0.929	1.000	0.931	0.861	0.931	0.893	0.906
chr10	60400	1.000	0.861	0.941	1.000	0.966	0.964	0.969	1.000	0.971	0.895	0.885	0.909	0.846	0.909	0.970	1.000	1.000	0.875	0.900	1.000	0.962	1.000	0.969	1.000	0.941	0.880	0.871	1.000	0.875	1.000	0.967	0.969	0.967	0.889	0.967	0.938	0.933	0.931	0.879	1.000	0.656	1.000	0.900	0.974	0.921	0.960	0.963	0.949
chr10	60401	0.893	0.933	0.867	0.867	0.923	0.897	0.912	0.933	0.727	0.967	0.889	0.897	0.944	0.929	1.000	0.920	1.000	1.000	0.971	0.943	1.000	0.971	0.821	0.893	0.968	0.960	0.862	0.933	1.000	1.000	0.935	0.909	1.000	0.964	0.968	0.971	0.781	0.848	1.000	1.000	0.966	0.920	0.879	0.875	0.875	0.966	0.967	0.938
chr10	60426	0.968	0.900	0.880	0.966	0.833	0.892	0.795	0.967	0.909	0.882	0.840	0.926	0.853	0.914	0.970	0.853	0.926	1.000	0.923	0.933	1.000	1.000	1.000	1.000	0.767	0.967	0.973	0.759	0.867	0.912	1.000	0.875	0.939	1.000	0.944	1.000	0.970	0.966	0.946	0.974	0.900	1.000	1.000	0.923	0.958	0.926	0.923	1.000
chr10	60427	0.923	0.971	0.966	0.882	0.938	0.839	1.000	0.900	0.844	0.968	0.852	0.946	0.900	0.967	0.917	0.925	0.857	1.000	0.914	0.792	0.920	0.929	0.967	0.963	0.815	0.971	0.897	0.938	0.857	0.929	0.926	0.762	0.933	1.000	0.900	0.969	0.794	0.824	1.000	1.000	0.897	0.909	0.917	0.966	0.957	1.000	1.000	1.000
chr10	60478	0.938	0.971	0.943	0.926	0.848	1.000	0.806	1.000	0.852	0.909	1.000	0.939	0.914	0.967	1.000	1.000	0.889	0.879	0.947	0.905	0.967	1.000	0.946	0.917	1.000	0.967	0.900	0.968	0.810	0.949	0.906	0.906	0.971	0.933	0.966	0.974	0.935	1.000	0.968	0.889	0.959	1.000	1.000	0.970	1.000	0.839	0.897	0.833
chr10	60479	0.958	0.939	0.875	0.963	0.966	0.971	0.857	0.963	0.889	0.909	0.875	0.923	0.938	0.875	0.964	0.909	0.944	0.970	0.880	0.941	0.938	0.938	0.893	0.935	0.905	0.880	0.941	0.852	0.759	0.816	0.964	1.000	1.000	0.966	0.931	0.880	0.951	0.919	0.962	0.833	1.000	1.000	1.000	0.933	0.935	1.000	0.927	0.914
chr10	60515	0.966	1.000	0.926	0.926	0.968	0.935	0.958	0.973	0.955	0.970	0.913	0.892	0.975	0.806	0.906	1.000	1.000	1.000	0.879	0.815	1.000	0.828	0.968	0.926	0.862	0.909	0.828	0.893	0.864	0.939	0.921	0.862	0.833	0.870	1.000	0.919	0.885	0.929	0.931	0.967	1.000	1.000	0.864	0.939	0.935	0.943	1.000	0.912
chr10	60516	0.906	0.912	0.895	0.933	0.850	0.974	1.000	0.946	0.893	0.963	0.861	0.880	0.792	0.897	0.800	0.933	0.963	0.852	0.935	0.969	0.958	0.926	0.878	0.920	0.912	0.966	0.880	0.871	0.953	0.829	0.960	0.972	1.000	1.000	0.903	0.815	0.927	0.857	0.941	0.875	0.968	1.000	0.935	0.867	0.962	0.971	1.000	0.853
chr10	61057	0.968	0.933	0.926	0.821	0.971	0.938	1.000	0.964	0.897	1.000	1.000	0.767	0.842	0.971	0.920	1.000	0.912	0.952	0.935	0.837	0.900	0.852	0.913	0.931	1.000	0.909	0.971	0.882	0.920	0.971	0.892	0.941	0.867	0.944	0.946	1.000	0.958	0.793	0.964	0.920	0.931	0.833	0.893	0.970	0.857	0.919	0.875	0.973
chr10	61058	0.882	0.950	0.842	0.969	0.857	1.000	0.862	0.964	0.892	1.000	0.926	0.943	0.800	0.938	0.958	0.960	1.000	0.931	0.881	0.969	0.933	0.912	0.846	0.864	0.912	1.000	0.906	0.875	1.000	0.972	0.875	1.000	1.000	0.786	0.917	0.958	1.000	0.917	0.900	1.000	1.000	1.000	0.969	0.967	0.951	0.941	0.792	1.000
chr10	61333	1.000	0.909	0.917	0.933	1.000	0.909	0.971	1.000	1.000	0.963	0.781	1.000	0.967	0.828	0.966	1.000	0.963	0.963	1.000	0.935	1.000	0.909	1.000	0.893	0.892	0.966	0.912	1.000	0.969	0.964	0.923	1.000	1.000	0.966	0.939	0.957	0.844	0.949	0.970	0.933	0.929	0.929	1.000	0.970	0.976	0.912	0.871	0.944
chr10	61334	1.000	1.000	1.000	0.967	0.862	1.000	0.962	1.000	0.895	0.806	0.950	0.909	0.944	1.000	0.941	0.939	0.933	0.667	0.917	1.000	0.792	0.786	0.867	0.923	1.000	0.900	1.000	1.000	0.941	0.818	0.923	0.964	1.000	0.889	0.966	0.971	0.923	0.857	0.966	1.000	1.000	0.846	0.769	0.853	0.953	0.897	0.875	0.871
chr10	61653	0.914	0.931	0.963	0.966	0.931	1.000	0.946	0.794	0.886	0.806	0.840	0.931	0.969	0.963	0.906	0.935	0.963	0.900	0.857	0.957	1.000	0.909	0.962	0.806	0.963	0.929	0.848	0.879	0.923	0.938	0.950	0.900	1.000	1.000	0.944	0.864	0.808	0.862	0.957	0.963	1.000	0.964	1.000	0.833	0.966	0.919	0.867	0.941
chr10	61654	0.815	0.957	1.000	0.962	1.000	1.000	0.971	0.926	0.886	1.000	0.966	0.927	0.889	0.958	0.833	0.920	0.889	1.000	0.800	0.870	0.969	0.909	1.000	0.914	0.957	0.900	1.000	0.850	1.000	0.939	0.919	0.967	0.852	1.000	1.000	0.906	1.000	0.905	0.933	0.944	0.935	0.969	1.000	1.000	0.909	0.946	0.952	1.000
chr10	62173	0.958	1.000	1.000	0.862	0.871	0.840	0.893	1.000	1.000	1.000	0.759	1.000	0.794	0.778	0.923	0.971	0.963	0.931	0.875	0.850	0.889	0.931	0.967	1.000	1.000	0.931	1.000	0.857	0.931	0.970	1.000	0.947	0.889	0.952	0.920	0.912	0.964	0.969	0.963	0.921	1.000	0.957	1.000	1.000	0.943	0.963	0.892	0.960
chr10	62174	0.967	0.938	1.000	0.960	0.875	0.923	1.000	1.000	1.000	0.885	0.857	0.839	0.968	0.926	0.769	0.818	0.935	0.920	1.000	0.935	0.906	0.885	0.935	0.875	0.935	0.900	1.000	1.000	0.944	0.906	1.000	0.969	0.871	0.885	0.972	0.952	0.905	0.963	0.885	0.935	0.806	1.000	0.933	0.909	0.944	1.000	0.926	0.966
chr10	62730	0.966	0.919	0.857	0.958	0.788	0.967	0.913	0.964	0.815	0.917	0.960	1.000	0.853	0.966	1.000	0.879	1.000	0.900	1.000	0.923	0.931	1.000	0.931	0.971	0.952	0.958	0.882	0.921	1.000	1.000	1.000	0.906	0.941	0.889	0.903	0.853	0.933	0.938	0.949	0.967	0.871	0.885	0.969	0.903	0.897	0.906	0.852	0.923
chr10	62731	0.963	0.897	0.900	0.960	0.850	0.941	0.964	1.000	1.000	0.960	0.968	1.000	0.938	0.974	0.964	0.875	1.000	1.000	1.000	0.886	0.920	1.000	1.000	0.971	1.000	1.000	0.939	1.000	0.944	0.861	1.000	1.000	0.939	0.976	1.000	1.000	0.960	0.882	0.938	0.947	0.962	0.839	0.839	0.963	0.882	0.944	0.938	0.941
chr10	63500	1.000	0.906	0.943	0.879	1.000	0.929	1.000	0.946	0.833	0.846	0.906	0.879	0.771	0.947	0.933	0.879	0.917	0.848	0.969	1.000	0.846	0.875	0.900	0.971	0.941	0.971	0.923	0.966	1.000	0.917	0.919	0.909	0.931	0.927	0.962	0.885	0.970	0.971	0.931	0.892	0.880	0.929	0.875	1.000	0.938	0.878	1.000	0.935
chr10	63501	0.926	0.867	0.968	0.864	0.880	0.963	1.000	1.000	0.960	0.933	0.917	0.968	0.966	0.889	0.857	1.000	1.000	0.921	0.933	0.960	0.909	0.895	0.900	1.000	0.933	0.840	0.886	0.794	0.933	0.897	1.000	0.931	1.000	0.944	1.000	0.946	0.839	0.889	0.868	0.957	0.903	0.964	0.971	1.000	0.964	1.000	0.880	0.867
chr10	63585	0.882	0.870	0.957	1.000	0.857	0.862	0.875	0.914	0.920	0.957	1.000	0.886	0.846	0.960	0.947	1.000	0.828	0.939	0.938	0.880	1.000	0.833	0.897	0.964	0.903	0.867	0.947	1.000	0.765	1.000	0.971	0.906	0.933	0.957	0.941	0.862	0.952	0.879	0.875	0.903	0.962	0.886	0.882	1.000	0.963	1.000	0.917	1.000
chr10	63586	0.972	0.964	0.783	0.969	1.000	0.963	0.964	0.969	0.903	0.893	0.971	0.905	0.926	1.000	1.000	1.000	1.000	0.920	0.889	0.971	0.914	0.972	0.917	0.882	0.949	0.897	0.914	0.973	0.963	0.976	1.000	0.935	1.000	0.960	0.857	0.879	0.963	0.762	0.900	1.000	0.906	0.941	0.933	1.000	1.000	0.943	0.862	0.963
chr10	63683	1.000	0.929	0.844	1.000	0.935	1.000	1.000	0.966	0.970	0.962	1.000	0.932	0.905	0.960	0.821	0.867	0.973	0.933	0.957	1.000	0.939	0.962	0.889	0.973	0.903	0.955	1.000	0.964	0.871	0.968	0.917	0.929	0.950	0.909	0.862	0.957	0.971	0.962	1.000	1.000	1.000	0.825	0.852	0.769	0.759	0.880	0.909	0.914
chr10	63684	1.000	0.833	0.952	1.000	0.964	1.000	0.966	1.000	0.935	1.000	0.958	0.944	0.880	0.944	0.967	0.971	0.957	0.844	0.962	0.871	1.000	0.846	1.000	1.000	1.000	0.958	0.917	0.903	0.967	0.926	0.968	0.933	0.974	0.960	0.886	0.903	1.000	0.962	0.842	1.000	0.913	1.000	0.903	0.786	0.966	1.000	0.842	1.000
chr10	63699	0.889	0.889	0.964	0.926	0.912	0.923	0.973	0.889	0.935	0.933	0.939	0.926	1.000	0.900	1.000	0.917	0.941	0.935	0.960	0.972	1.000	0.906	0.833	0.920	1.000	0.963	0.939	0.933	1.000	1.000	0.909	0.828	0.800	0.905	0.857	1.000	0.970	0.944	0.853	1.000	0.872	0.926	0.970	0.955	0.920	0.952	0.897	1.000
chr10	63700	0.897	0.853	0.889	0.893	1.000	0.962	0.900	0.913	1.000	0.926	1.000	1.000	0.897	1.000	0.838	0.966	0.968	1.000	0.920	1.000	0.971	0.926	0.944	0.971	1.000	0.870	1.000	0.962	0.900	0.926	0.826	0.941	0.960	0.913	0.926	1.000	0.962	0.900	1.000	0.966	0.968	0.825	1.000	1.000	0.967	0.897	0.955	0.969
chr10	63982	0.872	0.931	0.857	0.909	0.903	0.871	0.893	0.969	0.957	1.000	0.939	0.903	0.964	0.923	0.833	1.000	0.943	0.933	0.839	0.880	0.950	0.909	0.938	0.971	0.800	0.933	0.867	1.000	1.000	1.000	0.971	0.806	1.000	1.000	0.946	1.000	0.852	0.968	1.000	0.966	0.962	0.912	0.867	0.781	0.684	0.868	0.962	1.000
chr10	63983	0.939	1.000	0.808	0.867	0.958	0.947	0.938	0.971	0.875	0.964	0.907	1.000	0.800	0.955	0.909	0.909	1.000	0.933	0.967	1.000	0.966	0.871	0.971	1.000	0.944	0.750	0.800	0.828	0.963	0.867	0.929	0.800	0.875	0.964	1.000	0.969	0.938	0.821	1.000	0.786	0.957	0.848	0.897	0.964	1.000	0.808	0.929	0.815
chr10	64051	0.857	0.939	0.962	0.912	1.000	0.939	0.867	0.952	0.935	0.966	0.906	0.926	0.923	0.970	0.967	1.000	0.943	0.893	0.824	0.914	0.919	0.969	1.000	0.947	0.929	0.810	0.920	0.973	0.833	0.875	0.963	0.750	0.952	0.886	0.944	0.900	0.867	0.794	0.920	0.862	0.806	0.913	0.966	0.958	1.000	1.000	0.964	0.931
chr10	64052	0.846	0.848	0.971	0.962	0.727	0.868	0.967	0.880	0.964	0.917	1.000	0.920	0.975	0.786	0.862	0.925	0.880	1.000	0.929	0.944	0.927	0.867	0.923	1.000	0.955	0.844	0.862	1.000	0.952	0.962	0.939	0.921	0.941	0.929	1.000	0.828	0.895	0.885	0.970	0.971	0.938	0.931	0.771	0.968	0.750	0.821	1.000	0.957
chr10	64774	0.958	1.000	0.960	0.941	1.000	0.857	1.000	0.893	0.926	0.974	0.931	0.893	0.848	0.800	0.900	0.886	0.958	0.931	0.971	0.947	0.870	1.000	1.000	0.938	0.889	0.923	0.923	0.971	1.000	0.829	1.000	0.850	0.938	1.000	0.923	0.913	0.946	1.000	0.962	0.976	0.971	0.919	0.893	0.724	0.969	1.000	0.839	0.929
chr10	64775	0.920	0.885	0.933	0.857	0.906	0.962	0.895	0.806	1.000	0.933	1.000	1.000	0.925	0.900	0.935	0.935	1.000	0.964	1.000	0.966	1.000	0.957	0.719	0.947	0.964	1.000	0.955	0.941	0.912	0.971	0.938	0.938	0.969	0.941	0.885	0.938	0.897	1.000	0.909	1.000	0.871	0.964	1.000	0.917	0.882	0.939	0.846	0.929
chr10	65000	1.000	0.938	0.903	0.684	1.000	1.000	0.962	0.958	0.968	0.974	1.000	0.970	0.929	0.971	0.909	0.966	0.933	0.946	0.935	0.926	0.857	1.000	0.967	0.862	0.839	0.862	1.000	0.933	0.871	0.967	0.871	0.931	0.960	0.933	0.967	0.842	0.933	0.923	0.969	0.828	0.917	0.972	0.971	0.903	0.895	0.962	0.862	0.892
chr10	65001	0.917	0.941	0.929	0.912	0.968	0.950	0.970	0.974	0.939	0.966	0.957	0.824	1.000	0.912	1.000	0.969	0.967	0.933	0.944	0.850	0.875	0.800	0.852	1.000	0.778	1.000	0.926	0.852	0.897	1.000	0.829	0.829	0.952	0.853	0.964	1.000	1.000	0.919	0.966	1.000	0.857	0.947	0.857	0.914	0.933	0.964	0.846	0.970
chr10	65530	1.000	0.931	0.926	1.000	0.941	1.000	1.000	0.794	0.970	0.939	1.000	0.865	0.897	0.914	1.000	0.917	0.970	0.875	0.969	0.892	0.969	0.920	1.000	0.929	0.818	0.818	1.000	0.795	0.923	0.900	1.000	0.960	0.885	0.971	0.882	0.962	0.885	0.929	0.964	0.975	0.833	1.000	1.000	0.970	0.893	0.885	0.967	0.968
chr10	65531	1.000	1.000	0.970	0.935	0.821	0.973	0.933	1.000	1.000	1.000	0.926	0.774	1.000	1.000	0.917	0.943	0.862	0.931	1.000	1.000	1.000	0.969	0.941	0.923	0.926	0.897	0.917	0.966	1.000	1.000	0.935	0.962	0.958	0.784	1.000	0.875	0.971	0.939	0.933	1.000	0.865	1.000	0.758	1.000	1.000	1.000	0.968	0.971
chr10	65587	0.774	1.000	0.857	0.941	0.933	1.000	0.857	0.848	0.968	0.938	1.000	0.923	0.962	0.914	1.000	0.920	0.917	1.000	0.839	0.938	1.000	0.939	1.000	0.941	0.885	0.973	0.938	0.815	1.000	0.935	0.971	0.970	0.920	0.765	0.926	1.000	0.862	1.000	0.968	1.000	0.972	0.912	0.800	0.964	0.929	0.892	0.833	0.966
chr10	65588	0.786	0.963	0.929	0.966	0.862	1.000	0.949	0.943	0.882	0.905	0.875	1.000	0.900	0.967	0.821	0.909	0.966	0.920	0.938	0.862	0.871	0.885	0.963	0.923	0.871	0.973	0.931	0.955	1.000	1.000	1.000	0.968	0.941	1.000	0.963	0.970	0.897	0.962	0.750	0.935	0.968	0.862	1.000	1.000	0.923	0.839	0.938	0.933
chr10	65649	1.000	1.000	1.000	1.000	0.938	0.929	1.000	0.931	0.912	0.788	0.906	0.923	0.889	0.968	0.966	1.000	0.850	0.971	0.957	0.833	0.882	0.938	0.944	0.968	0.926	0.962	0.893	1.000	1.000	1.000	0.967	1.000	0.929	0.960	0.800	0.893	0.935	0.921	0.966	0.947	0.903	0.889	0.950	1.000	0.897	1.000	0.963	1.000
chr10	65650	0.808	0.875	0.951	0.906	0.850	1.000	0.870	1.000	0.941	0.867	0.963	0.862	0.944	0.973	0.821	0.844	0.941	0.897	0.857	1.000	0.958	0.913	0.931	1.000	0.952	0.895	0.933	1.000	0.933	0.826	0.969	0.973	0.900	0.919	0.938	0.933	0.969	0.970	0.710	1.000	0.909	1.000	0.920	1.000	0.966	0.889	0.972	0.872
chr10	65681	0.867	0.946	0.758	0.968	0.960	0.871	0.900	1.000	0.810	0.962	0.867	0.975	1.000	0.971	0.879	0.973	0.972	1.000	0.825	0.957	0.895	0.944	0.903	0.870	1.000	0.933	0.955	0.880	1.000	0.806	0.889	0.935	0.946	0.963	0.950	0.971	0.919	0.933	0.917	0.921	0.900	0.848	0.762	0.963	0.879	0.966	0.958	1.000
chr10	65682	0.968	0.775	0.824	0.879	0.765	0.966	0.909	0.885	0.848	0.944	1.000	0.966	0.900	0.933	0.971	0.967	1.000	0.903	0.840	1.000	0.971	0.897	0.900	1.000	0.960	0.960	0.962	0.923	0.943	0.654	1.000	1.000	0.906	0.743	0.926	0.967	0.957	0.935	0.950	0.861	0.854	0.857	0.971	0.933	1.000	0.960	0.771	0.906
chr10	65765	0.939	0.964	0.960	0.966	0.909	1.000	1.000	0.963	1.000	0.957	1.000	0.958	0.786	0.946	0.900	0.947	1.000	0.852	0.923	0.625	1.000	1.000	0.929	0.960	0.953	0.967	0.971	0.963	0.960	0.784	0.939	0.864	1.000	0.968	0.963	0.976	0.955	0.909	1.000	0.909	0.933	0.970	0.846	0.800	0.867	0.853	0.955	0.864
chr10	65766	1.000	1.000	0.818	0.969	0.957	0.824	1.000	0.939	0.958	1.000	0.889	0.882	0.857	0.929	0.920	0.923	0.806	0.833	0.962	1.000	0.972	0.967	0.875	0.865	0.889	0.912	1.000	0.840	0.944	0.917	0.941	0.840	0.923	0.971	1.000	0.882	0.973	0.967	0.833	0.947	0.944	0.963	0.852	0.853	0.941	0.897	0.818	0.844
chr10	65768	1.000	0.939	1.000	0.919	0.931	1.000	0.861	1.000	0.913	1.000	0.933	0.833	1.000	0.923	0.971	0.914	0.943	0.771	0.946	0.857	0.812	0.821	0.909	1.000	1.000	1.000	0.941	0.947	0.933	0.821	0.893	0.974	0.969	0.967	0.759	0.947	0.933	1.000	0.880	1.000	1.000	0.939	0.963	0.892	0.889	1.000	0.966	1.000
chr10	65769	0.958	0.966	1.000	0.967	0.969	0.939	1.000	0.931	0.963	1.000	0.969	0.935	1.000	1.000	0.861	0.964	1.000	0.939	0.950	0.909	0.971	0.963	0.903	0.885	1.000	0.769	0.852	0.963	0.944	1.000	0.962	0.926	1.000	0.949	0.919	0.912	1.000	0.968	0.886	1.000	0.846	0.852	0.862	0.828	0.963	0.839	0.903	0.885
chr10	66269	0.750	0.905	0.917	0.962	0.719	0.917	1.000	0.903	0.958	1.000	0.962	0.941	0.952	0.933	1.000	1.000	0.964	1.000	1.000	0.969	0.958	0.964	1.000	0.939	0.971	1.000	0.960	0.933	0.960	1.000	0.875	0.839	0.925	0.912	0.920	0.913	0.912	1.000	0.897	0.829	0.967	0.875	0.900	0.900	0.963	0.958	0.968	0.933
chr10	66270	0.967	0.967	1.000	0.929	0.943	0.968	1.000	1.000	0.893	0.885	0.903	0.935	0.850	0.933	0.857	0.892	1.000	0.969	0.833	0.909	0.875	0.939	1.000	1.000	0.906	0.778	0.900	0.903	0.946	0.939	0.939	0.964	0.935	1.000	1.000	0.971	0.941	0.903	0.933	1.000	0.947	1.000	0.967	0.929	0.950	0.971	0.939	0.968
chr10	66273	1.000	0.939	1.000	0.931	0.912	0.897	1.000	0.963	1.000	0.969	0.870	0.929	0.962	0.964	0.947	1.000	1.000	0.786	1.000	0.880	0.931	0.923	0.962	0.968	0.844	1.000	0.931	1.000	0.826	0.931	0.889	0.864	0.967	0.885	1.000	0.926	0.947	0.939	0.867	0.941	0.850	0.951	0.897	1.000	1.000	0.778	0.840	0.879
chr10	66274	0.966	0.967	0.969	0.950	0.839	1.000	0.917	0.958	0.826	1.000	1.000	0.941	1.000	0.962	0.955	0.966	0.967	1.000	0.917	1.000	0.977	0.926	0.903	0.875	0.966	1.000	0.968	0.909	1.000	0.962	0.967	1.000	0.966	0.944	0.900	1.000	0.970	0.946	1.000	1.000	0.967	0.926	0.946	0.975	0.958	0.812	0.909	0.941
chr10	66481	0.962	0.923	1.000	0.939	0.912	0.943	0.885	1.000	1.000	0.935	1.000	0.826	0.879	1.000	0.949	0.923	0.923	0.879	0.833	0.758	0.923	1.000	0.913	0.972	0.974	1.000	1.000	0.935	0.885	0.862	0.917	1.000	0.964	0.938	0.839	1.000	0.964	1.000	0.912	0.892	1.000	0.903	0.931	0.720	0.850	0.962	0.964	0.969
chr10	66482	0.968	0.871	0.861	0.947	0.971	0.920	0.840	0.958	1.000	0.968	0.939	0.829	0.923	0.818	0.912	0.923	0.958	1.000	0.957	0.964	0.957	0.929	0.973	0.964	0.971	1.000	1.000	0.967	0.938	0.886	1.000	0.833	0.923	0.900	0.966	0.815	0.622	0.919	0.708	0.963	1.000	0.902	0.868	0.938	0.958	0.964	0.774	0.750
chr10	66844	1.000	0.952	0.824	0.962	0.950	0.926	0.900	1.000	0.926	0.929	0.958	0.875	1.000	0.889	0.964	1.000	0.800	0.917	1.000	0.970	0.938	0.840	0.893	0.964	0.960	0.903	0.962	0.862	0.971	0.871	0.929	0.933	1.000	0.971	0.929	1.000	0.882	0.781	0.957	0.857	0.920	0.892	0.972	0.880	0.919	1.000	0.897	0.882
chr10	66845	0.969	0.973	0.893	0.960	0.947	0.861	0.808	0.939	0.962	0.971	0.879	0.964	0.929	0.880	0.925	0.927	0.870	0.880	0.919	0.880	0.931	0.929	0.967	0.914	0.938	0.933	1.000	0.913	0.970	0.962	0.853	0.886	1.000	1.000	0.912	0.889	0.946	0.971	0.968	0.806	1.000	0.844	0.973	0.923	0.875	0.929	0.880	0.917
chr10	66938	1.000	0.968	0.939	0.926	0.943	0.944	0.974	1.000	0.941	0.971	0.929	0.826	0.933	0.857	1.000	1.000	0.853	0.811	0.871	0.800	0.963	0.844	0.955	1.000	0.938	0.735	0.969	0.893	0.939	0.939	0.848	0.906	0.897	1.000	0.879	0.778	0.951	0.971	0.920	0.821	0.960	0.800	0.840	0.857	0.914	1.000	0.962	0.972
chr10	66939	0.867	0.829	0.875	0.941	0.750	0.931	0.903	0.833	1.000	0.926	0.839	0.960	0.885	1.000	0.955	1.000	0.917	1.000	0.964	0.933	0.939	0.967	0.963	0.935	0.974	0.909	0.767	0.938	0.964	0.833	0.852	0.926	0.972	0.964	1.000	0.848	1.000	0.971	1.000	0.889	1.000	0.867	0.943	0.964	0.968	0.931	0.909	0.971
chr10	67276	0.967	0.969	0.969	0.906	0.926	0.960	0.853	1.000	0.917	0.970	0.963	0.857	0.960	0.970	0.935	0.964	0.971	0.903	0.949	0.931	0.857	1.000	1.000	1.000	0.861	0.971	0.917	0.974	0.788	0.950	0.969	0.880	0.933	0.889	0.903	0.893	1.000	0.960	0.886	0.906	1.000	0.929	0.889	0.926	0.972	0.966	0.964	0.969
chr10	67277	0.968	0.885	0.957	1.000	0.903	0.967	0.967	0.905	1.000	0.952	1.000	0.938	0.844	0.889	0.958	0.931	0.964	1.000	0.708	0.951	0.941	0.808	1.000	1.000	1.000	0.857	0.938	0.950	0.885	0.906	1.000	1.000	1.000	0.889	0.964	0.919	0.964	0.967	0.970	0.783	0.943	0.962	0.853	0.967	0.935	0.931	0.893	0.880
chr10	67300	0.889	0.909	0.720	0.846	0.893	1.000	1.000	0.957	0.853	1.000	1.000	0.970	0.931	0.829	0.906	0.964	1.000	1.000	0.933	1.000	0.920	0.969	0.970	1.000	0.875	0.967	0.906	1.000	1.000	0.939	0.897	0.917	0.800	0.806	0.880	0.944	0.964	0.788	0.968	1.000	0.944	0.970	0.944	1.000	1.000	0.938	0.967	0.815
chr10	67301	0.931	0.920	0.966	1.000	0.931	0.900	0.969	0.929	0.967	0.867	1.000	0.971	0.906	0.963	0.952	0.929	0.943	0.964	1.000	1.000	0.912	1.000	0.909	0.935	0.900	1.000	0.926	0.964	1.000	0.821	0.963	0.850	0.931	0.938	0.968	0.889	0.882	1.000	0.897	0.967	0.886	0.964	1.000	0.821	0.958	0.867	1.000	1.000
chr10	67322	0.848	0.958	0.913	0.861	0.931	0.935	0.839	0.967	0.853	0.871	0.893	1.000	0.967	0.889	0.818	0.969	0.900	1.000	0.889	0.867	0.879	0.885	1.000	0.839	1.000	0.862	1.000	0.972	0.857	0.968	0.963	0.862	0.862	0.957	0.912	0.920	0.806	0.963	0.968	0.882	0.968	0.880	0.935	0.957	0.931	0.938	1.000	1.000
chr10	67323	0.861	0.935	0.944	0.903	0.963	0.917	0.889	1.000	0.967	1.000	1.000	0.939	0.920	0.969	0.967	0.857	0.938	0.870	0.929	1.000	0.862	1.000	0.889	0.971	1.000	0.861	0.964	0.947	0.840	0.962	0.923	0.941	1.000	0.929	0.964	0.938	0.921	0.939	0.921	1.000	0.944	0.926	0.920	0.833	0.759	0.966	1.000	1.000
chr10	67356	0.903	0.893	0.870	0.889	1.000	0.923	0.778	1.000	0.950	0.833	1.000	0.923	0.946	0.966	0.968	0.962	0.972	1.000	0.967	0.939	1.000	0.897	0.958	0.917	1.000	0.900	0.946	0.917	0.933	0.897	0.903	0.935	1.000	0.862	1.000	1.000	0.900	0.912	1.000	0.893	0.829	0.926	1.000	0.962	1.000	0.914	0.931	0.923
chr10	67357	0.897	0.933	0.964	0.812	0.893	0.929	0.939	0.971	0.880	0.844	1.000	0.853	1.000	0.929	0.853	1.000	0.944	0.935	1.000	0.828	0.857	0.977	0.960	0.938	0.722	0.886	0.882	0.682	1.000	0.912	0.968	0.885	0.867	1.000	0.926	1.000	0.920	0.969	1.000	0.889	1.000	0.833	0.939	0.935	0.941	0.871	0.806	1.000
chr10	67386	1.000	0.900	0.960	1.000	0.818	0.906	0.933	0.880	1.000	0.963	0.900	1.000	1.000	1.000	1.000	0.902	0.957	0.897	0.968	0.839	0.879	0.867	0.926	0.920	0.963	0.931	0.938	0.886	0.957	1.000	0.935	0.971	0.867	1.000	0.923	1.000	0.963	0.923	0.968	0.952	1.000	0.818	0.880	0.861	0.821	0.839	0.971	0.867
chr10	67387	0.957	0.889	0.868	0.969	0.966	1.000	1.000	0.975	0.971	1.000	1.000	0.833	0.913	0.867	0.968	1.000	0.821	0.933	1.000	0.900	1.000	0.935	1.000	0.897	0.897	0.941	1.000	0.844	0.882	0.969	0.931	0.895	0.774	1.000	1.000	1.000	0.879	0.960	0.882	1.000	0.952	0.917	0.808	0.840	0.897	0.926	1.000	0.976
chr10	67395	0.923	0.926	1.000	0.867	0.900	0.867	1.000	0.967	0.974	0.905	0.964	0.931	0.857	0.931	0.972	0.971	0.867	0.963	0.947	1.000	0.829	1.000	0.920	0.872	0.971	0.893	0.892	0.957	0.938	0.969	0.870	0.720	1.000	0.786	0.833	0.967	0.897	0.947	0.967	1.000	1.000	0.939	0.800	0.889	1.000	0.969	0.930	0.875
chr10	67396	0.917	0.966	1.000	0.906	0.917	1.000	0.917	0.976	0.914	0.939	0.917	0.920	1.000	0.975	1.000	0.969	0.970	1.000	0.963	0.923	0.970	0.923	0.917	0.929	0.963	0.944	0.875	0.886	0.861	0.957	0.946	1.000	0.966	0.862	0.897	0.913	0.933	0.968	0.926	0.968	0.850	1.000	0.935	0.914	0.897	0.905	0.833	0.967
chr10	67471	0.971	1.000	0.853	0.926	0.966	0.958	0.906	0.935	0.917	0.917	0.885	0.935	1.000	1.000	0.793	0.852	0.875	0.864	0.870	0.939	0.964	0.944	0.771	0.788	0.897	0.933	1.000	0.926	0.921	1.000	1.000	0.920	1.000	0.944	0.963	1.000	0.828	0.967	0.917	0.933	0.960	0.880	0.964	0.857	0.949	0.943	1.000	0.933
chr10	67472	0.931	0.955	0.882	0.880	0.944	1.000	0.852	0.893	0.929	0.897	0.872	0.952	0.913	0.900	0.966	0.879	0.781	1.000	1.000	1.000	0.969	0.949	1.000	0.944	0.821	1.000	0.950	1.000	0.969	1.000	0.970	0.773	0.933	1.000	0.913	1.000	0.947	0.793	1.000	1.000	0.939	1.000	0.962	1.000	0.938	0.933	0.933	0.964
chr10	67598	0.964	0.848	1.000	0.927	0.933	0.838	0.889	0.964	0.966	0.958	0.906	0.886	1.000	0.968	1.000	0.921	0.939	1.000	0.903	0.926	0.889	0.900	0.957	0.824	0.854	1.000	0.806	0.962	1.000	0.933	0.947	0.882	0.900	0.846	0.920	0.903	0.903	0.958	0.912	1.000	0.929	0.909	0.914	1.000	1.000	0.970	0.864	0.962
chr10	67599	0.893	0.969	0.742	0.963	0.912	0.900	0.949	0.929	0.931	0.844	0.964	0.931	0.897	0.963	0.885	0.909	1.000	0.857	0.906	0.935	0.971	0.971	0.964	1.000	0.950	1.000	0.800	0.931	0.943	0.943	1.000	0.875	1.000	0.931	0.913	0.871	0.838	0.909	0.944	0.848	0.875	0.850	1.000	0.964	0.879	0.923	1.000	0.964
chr10	67946	0.914	0.800	0.879	0.875	0.931	0.938	0.897	0.786	0.912	0.971	0.862	0.950	1.000	0.967	1.000	1.000	0.963	0.950	0.935	1.000	1.000	0.931	0.839	0.871	0.920	0.939	0.914	1.000	0.964	1.000	0.971	0.926	0.939	0.818	0.962	0.933	0.962	0.897	0.921	1.000	0.844	0.957	0.900	1.000	0.906	0.857	0.919	0.964
chr10	67947	0.862	0.857	0.829	0.970	1.000	0.880	0.880	0.939	1.000	0.871	0.905	0.969	0.931	0.903	1.000	1.000	0.926	0.735	0.926	1.000	0.943	0.893	0.968	1.000	0.974	1.000	1.000	1.000	0.967	0.774	0.773	0.938	0.897	0.926	0.708	0.906	1.000	0.759	0.970	0.963	0.958	0.840	0.880	0.958	0.933	0.964	0.966	0.929
chr10	68055	0.833	0.906	0.917	0.962	0.926	0.974	0.833	1.000	1.000	0.893	0.774	0.909	1.000	0.917	0.923	0.958	0.970	1.000	1.000	0.903	1.000	0.913	0.941	0.938	0.923	0.966	0.971	1.000	0.964	0.933	0.964	0.967	0.767	0.833	0.906	0.974	0.926	0.971	0.864	0.938	0.935	0.967	0.968	0.971	0.939	0.900	0.964	0.952
chr10	68056	0.939	0.968	0.967	0.909	0.720	0.771	0.864	0.966	0.889	0.933	0.912	0.935	0.938	0.919	0.946	1.000	0.690	0.935	0.963	0.974	0.955	0.912	1.000	1.000	0.969	0.929	0.923	0.760	0.781	0.939	0.949	1.000	0.852	1.000	0.862	1.000	1.000	0.882	0.885	0.903	0.913	0.969	0.967	0.871	0.885	0.889	0.885	0.970
chr10	68239	0.944	0.815	0.929	0.972	0.969	0.938	0.912	0.885	0.926	0.879	0.903	1.000	1.000	0.951	0.897	0.970	0.816	0.897	0.944	0.897	0.893	0.839	0.897	0.885	1.000	0.976	0.963	0.893	0.900	1.000	0.960	0.909	0.967	0.941	0.792	1.000	0.947	1.000	1.000	0.944	0.971	1.000	1.000	1.000	0.833	0.857	0.750	0.842
chr10	68240	0.962	0.972	0.966	0.880	0.800	1.000	1.000	0.957	0.875	0.905	0.962	0.912	0.842	0.950	0.818	0.900	0.917	0.826	0.947	0.955	1.000	0.897	0.935	1.000	0.759	0.963	1.000	0.946	0.875	0.967	0.933	0.893	0.829	0.903	1.000	0.973	0.920	0.893	0.923	0.921	0.769	0.733	0.767	0.895	1.000	0.880	0.906	0.889
chr10	68452	0.967	0.972	1.000	0.971	0.882	0.958	0.960	0.854	0.947	0.800	0.875	0.962	0.917	0.909	1.000	0.969	0.909	0.846	0.867	0.966	0.946	0.906	0.920	0.926	0.857	0.967	0.973	1.000	1.000	1.000	0.923	0.909	0.929	0.944	0.935	1.000	0.967	0.879	0.935	0.846	1.000	0.912	0.946	0.938	1.000	0.970	0.917	0.909
chr10	68453	0.885	0.971	0.972	0.852	0.871	0.913	1.000	0.969	0.970	0.966	1.000	0.750	0.739	0.966	0.933	0.931	0.967	1.000	1.000	0.933	0.967	0.971	1.000	0.971	1.000	0.929	0.946	0.897	1.000	0.939	0.812	1.000	1.000	0.971	1.000	0.909	0.912	0.919	0.909	1.000	0.969	0.969	0.826	0.846	0.893	1.000	0.914	0.839
chr10	68640	0.848	0.921	1.000	0.970	0.914	0.913	0.852	0.966	0.970	0.964	0.968	0.900	1.000	0.967	0.944	1.000	0.964	0.931	0.958	1.000	1.000	0.758	0.914	0.964	1.000	1.000	1.000	1.000	0.950	0.926	0.871	0.933	0.931	0.943	1.000	1.000	0.868	0.917	1.000	0.808	0.848	0.969	1.000	0.914	0.913	0.943	1.000	1.000
chr10	68641	0.903	1.000	0.957	0.893	1.000	1.000	0.964	1.000	0.958	0.758	0.926	1.000	0.708	0.903	0.926	0.900	0.966	0.935	0.868	1.000	0.879	0.857	0.971	0.933	0.935	0.880	0.935	1.000	0.970	0.921	0.906	0.710	0.906	0.960	0.933	0.941	0.967	0.923	1.000	0.931	0.972	0.929	0.929	0.933	0.750	0.906	0.955	1.000
chr10	68677	0.966	0.792	0.909	0.973	1.000	0.958	1.000	0.966	0.879	1.000	0.971	0.846	0.950	1.000	0.947	1.000	0.892	0.882	0.800	0.839	0.966	0.906	0.921	0.821	0.839	0.793	0.731	0.889	0.912	0.921	0.963	0.929	0.909	0.969	0.952	1.000	0.865	1.000	0.893	1.000	1.000	0.879	0.808	0.800	0.929	0.964	0.886	0.972
chr10	68678	0.946	0.815	0.941	0.875	0.926	0.968	0.815	0.917	0.879	0.964	1.000	0.895	0.933	1.000	1.000	0.893	0.943	1.000	0.931	1.000	0.972	0.867	0.842	0.818	0.903	0.974	0.852	0.906	1.000	1.000	0.938	0.967	0.865	0.970	0.963	0.914	0.917	0.957	0.975	0.862	1.000	0.824	0.967	0.964	0.871	0.963	1.000	1.000
chr10	68888	0.968	0.958	0.903	0.973	1.000	1.000	0.969	0.920	1.000	0.906	0.897	0.966	0.846	0.889	0.933	0.963	0.941	1.000	0.933	1.000	0.912	0.960	1.000	0.971	0.871	0.861	0.926	0.958	0.967	0.821	0.828	1.000	0.906	0.973	0.971	0.794	1.000	0.967	0.900	1.000	0.878	0.960	0.757	0.906	0.889	1.000	0.889	0.893
chr10	68889	0.971	0.929	1.000	0.963	1.000	0.765	1.000	1.000	1.000	0.964	0.943	0.900	0.852	0.806	1.000	0.962	0.970	0.917	1.000	0.902	0.929	0.939	0.931	0.966	1.000	0.935	0.933	0.821	0.853	0.905	0.920	0.976	0.967	0.971	0.931	0.966	0.973	0.939	0.930	0.929	0.889	0.875	0.933	0.933	0.714	1.000	1.000	0.966
chr10	69008	0.971	0.778	0.923	0.893	0.875	0.964	0.921	0.900	0.923	0.933	0.970	1.000	0.829	1.000	1.000	0.905	0.969	0.733	0.960	0.964	0.969	0.971	1.000	0.939	0.970	0.967	0.963	0.750	0.955	0.964	0.880	0.974	0.914	0.923	0.970	0.897	0.833	1.000	0.923	0.900	1.000	0.867	1.000	0.963	1.000	0.950	0.760	0.970
chr10	69009	0.962	0.933	1.000	0.871	1.000	0.909	0.970	0.933	1.000	0.963	0.906	0.976	0.903	0.759	1.000	0.962	0.914	0.955	0.905	1.000	0.763	0.939	0.939	0.893	0.958	0.939	0.969	0.828	0.786	0.960	0.938	0.921	0.964	1.000	1.000	0.893	0.917	0.857	0.967	0.930	1.000	0.976	0.929	1.000	0.906	0.944	0.933	1.000
chr10	69046	0.852	1.000	0.840	0.788	0.923	0.955	0.967	0.917	0.907	0.897	0.970	1.000	1.000	0.972	0.833	0.957	1.000	0.939	1.000	0.967	0.966	0.938	0.955	0.971	0.939	1.000	1.000	0.926	0.969	0.865	0.848	1.000	0.971	0.900	0.964	0.968	1.000	0.920	1.000	1.000	0.861	0.875	0.964	1.000	0.967	0.970	0.967	0.967
chr10	69047	0.967	1.000	0.882	0.931	0.963	0.968	0.944	0.946	0.939	1.000	0.927	0.871	0.962	0.971	0.929	0.970	0.900	0.867	0.929	0.889	0.935	0.857	0.875	1.000	1.000	0.929	0.966	0.913	1.000	0.886	0.800	0.806	0.708	0.938	1.000	0.979	0.970	0.923	0.941	0.871	0.971	0.895	0.971	0.964	0.912	0.935	0.960	0.875
chr10	69063	0.792	0.889	0.926	0.950	1.000	0.966	0.903	0.971	0.967	0.870	0.950	0.844	0.962	0.971	0.967	0.929	0.769	1.000	0.882	0.929	0.971	0.963	0.941	0.943	0.893	0.892	0.903	0.905	0.962	0.970	1.000	0.818	0.958	0.833	1.000	0.897	0.966	1.000	0.838	0.880	0.963	0.881	0.970	0.897	1.000	1.000	0.933	0.969
chr10	69064	0.970	0.949	0.970	0.970	1.000	0.963	0.966	1.000	0.885	0.833	0.865	0.971	0.850	0.968	0.906	0.897	1.000	0.846	0.926	1.000	1.000	0.967	0.897	0.909	0.935	0.917	0.889	0.800	0.947	1.000	0.962	1.000	1.000	0.909	0.905	1.000	1.000	0.774	1.000	0.838	0.935	0.919	0.968	0.926	0.938	0.853	0.966	0.909
chr10	69083	1.000	0.971	0.939	0.875	0.966	1.000	1.000	0.903	0.857	0.886	0.966	0.943	0.943	0.966	0.926	0.839	0.848	0.926	0.962	0.909	0.900	0.968	0.947	0.903	0.962	0.935	0.900	0.935	1.000	0.949	0.742	0.941	0.939	0.939	0.947	0.967	0.824	0.964	0.968	1.000	0.960	0.966	0.967	0.929	0.867	1.000	0.931	1.000
chr10	69084	0.921	0.914	0.955	0.840	0.812	0.969	0.852	0.971	0.929	0.929	0.824	0.897	1.000	0.964	0.971	0.882	0.972	0.926	0.933	0.900	1.000	0.931	0.933	0.952	0.938	0.923	0.875	0.808	1.000	1.000	0.962	0.833	0.970	0.852	0.853	0.962	0.758	0.966	0.933	0.862	0.966	1.000	1.000	0.781	1.000	0.900	0.939	0.829
chr10	69122	0.889	1.000	0.886	1.000	0.917	0.867	1.000	0.882	0.857	1.000	1.000	0.966	1.000	0.970	0.971	0.962	1.000	0.806	0.960	0.970	0.909	0.900	1.000	0.963	0.871	0.964	0.933	0.938	0.976	0.973	0.857	0.931	0.964	0.897	1.000	0.964	1.000	0.871	0.966	0.964	0.903	1.000	0.974	1.000	0.931	0.962	0.821	0.882
chr10	69123	0.974	0.842	1.000	0.944	0.921	1.000	0.962	0.969	0.889	0.931	0.967	0.882	0.929	0.955	1.000	1.000	0.929	0.852	0.964	0.909	0.759	1.000	0.973	1.000	0.903	0.919	0.968	0.893	1.000	0.921	0.844	1.000	0.931	0.906	0.905	0.821	0.966	0.935	0.879	0.971	0.923	0.862	0.971	0.846	0.962	0.861	0.880	0.806
chr10	69164	0.929	0.963	0.875	0.912	0.833	0.962	0.946	0.923	0.970	0.958	0.909	0.958	0.800	0.971	0.957	0.862	0.867	0.925	0.969	0.920	0.931	0.895	0.950	0.964	0.931	1.000	0.889	0.925	0.812	0.769	0.939	0.897	0.900	0.909	0.812	0.875	0.897	0.933	0.943	0.931	0.882	0.919	1.000	1.000	0.909	0.760	0.926	1.000
chr10	69165	0.960	1.000	0.972	0.974	0.852	0.816	1.000	0.939	0.733	1.000	0.815	1.000	0.931	0.974	0.971	0.864	1.000	0.844	0.903	0.848	0.973	1.000	0.925	0.897	0.742	0.947	0.920	0.964	1.000	0.771	0.892	0.941	1.000	1.000	0.971	1.000	0.900	0.903	0.600	0.926	0.933	0.861	1.000	0.976	1.000	0.947	0.885	1.000
chr10	69458	0.933	1.000	0.929	0.938	0.889	0.960	0.861	0.968	0.889	1.000	0.926	0.812	0.969	0.920	0.857	1.000	0.947	0.871	0.958	0.800	0.966	0.963	0.844	0.964	0.852	0.967	0.949	1.000	0.842	0.923	0.913	0.931	0.912	0.810	1.000	1.000	0.906	0.964	0.774	0.955	0.923	0.886	0.906	0.966	0.913	0.930	1.000	0.939
chr10	69459	0.933	0.963	1.000	0.895	0.941	0.962	1.000	0.938	0.962	0.921	0.897	1.000	0.946	0.909	0.966	1.000	0.909	0.889	0.853	0.821	0.885	1.000	1.000	0.947	0.952	1.000	0.760	0.914	0.969	0.944	1.000	1.000	0.960	0.800	0.938	0.919	0.963	0.963	0.857	0.963	0.938	0.839	0.909	0.892	0.969	0.968	0.944	0.970
chr10	69534	0.773	0.966	0.971	0.933	0.792	0.933	0.917	0.906	0.852	0.848	1.000	0.964	0.970	0.963	0.828	0.944	1.000	1.000	0.929	0.966	0.846	0.905	0.838	0.923	0.919	0.970	0.933	0.931	0.966	0.967	0.929	0.903	0.931	0.923	0.966	0.897	0.882	0.909	0.902	0.938	1.000	0.971	0.973	0.931	0.879	1.000	0.857	0.923
chr10	69535	0.971	0.893	1.000	0.963	0.870	0.966	0.825	0.939	1.000	0.938	1.000	0.944	0.938	0.920	1.000	0.889	0.929	0.882	0.862	0.966	1.000	0.971	0.897	0.929	0.958	0.825	1.000	0.938	1.000	0.906	0.862	0.962	0.861	0.938	0.969	0.963	1.000	0.964	0.969	0.926	0.900	0.935	0.960	0.958	0.926	0.971	0.818	0.947
chr10	69705	1.000	0.964	1.000	0.964	0.966	0.882	1.000	0.909	0.895	0.889	0.947	0.972	0.861	0.957	0.913	0.971	0.970	0.957	0.889	0.963	0.909	1.000	0.969	0.967	0.969	0.759	0.842	0.786	0.914	0.962	1.000	0.944	0.892	1.000	0.962	0.857	0.933	0.852	0.962	1.000	0.906	0.933	0.800	0.943	0.909	0.955	1.000	1.000
chr10	69706	0.938	0.931	0.882	0.969	0.900	0.882	1.000	0.964	1.000	0.929	1.000	0.757	0.917	0.925	0.966	1.000	0.920	0.923	0.973	0.889	1.000	0.971	0.684	0.871	0.923	0.968	0.964	0.971	0.967	1.000	0.966	0.773	0.917	0.818	0.815	0.857	0.844	0.886	0.897	1.000	0.912	0.966	0.808	1.000	0.966	0.875	1.000	0.806
chr10	70182	1.000	0.938	1.000	0.967	0.903	0.906	0.923	0.971	0.972	0.947	1.000	0.862	0.806	0.900	0.929	1.000	0.806	0.870	1.000	1.000	0.964	0.923	0.897	0.935	0.943	0.972	0.800	0.971	1.000	0.900	0.773	0.967	1.000	0.967	0.923	0.933	0.925	0.957	0.818	0.857	0.700	0.955	0.838	0.968	1.000	0.933	1.000	0.857
chr10	70183	1.000	0.828	0.886	0.935	0.917	1.000	0.900	0.931	1.000	0.967	0.867	1.000	0.846	1.000	0.967	1.000	0.897	0.806	0.923	1.000	0.857	0.929	0.800	0.900	1.000	0.889	0.967	0.944	0.929	0.925	0.964	0.889	1.000	0.889	0.885	0.960	1.000	0.774	0.885	0.919	0.935	1.000	0.964	0.950	0.829	0.897	0.971	0.844
chr10	70689	0.931	0.926	0.929	1.000	0.897	0.811	0.778	0.867	0.897	0.973	0.880	0.938	0.944	0.971	0.964	0.963	1.000	0.857	0.879	0.944	0.806	0.963	1.000	0.913	0.926	0.808	0.929	1.000	0.931	0.889	0.862	0.971	0.816	1.000	0.966	0.966	0.968	0.913	0.929	0.966	0.867	0.939	0.929	0.800	0.818	0.889	0.964	1.000
chr10	70690	1.000	1.000	0.968	0.926	0.939	0.969	0.893	0.969	0.931	0.906	0.966	0.933	0.871	0.968	0.963	0.964	0.938	1.000	0.686	1.000	0.957	0.800	0.971	0.938	0.900	0.786	0.949	0.938	0.941	0.900	0.955	0.875	0.727	0.964	0.920	0.926	0.960	0.870	0.963	0.969	0.971	1.000	0.947	0.960	0.966	0.912	0.839	0.947
chr10	70877	0.960	0.897	0.967	1.000	0.844	0.767	0.818	0.966	0.857	0.966	0.875	0.932	0.974	0.971	0.900	0.857	0.933	0.963	0.852	0.966	0.958	0.970	0.771	0.879	0.974	0.971	1.000	0.900	0.949	1.000	0.829	1.000	0.964	0.893	0.846	0.875	0.971	1.000	0.900	1.000	0.909	1.000	1.000	0.824	0.973	1.000	0.862	1.000
chr10	70878	1.000	0.897	0.958	0.912	0.957	0.733	0.933	0.938	0.943	1.000	0.968	0.929	0.857	0.947	1.000	1.000	0.931	0.963	0.862	0.969	1.000	1.000	0.964	0.786	1.000	0.897	0.939	0.938	0.972	0.907	0.864	0.889	0.871	0.933	0.964	1.000	0.852	0.920	0.943	1.000	0.900	0.935	0.906	0.862	0.889	1.000	0.893	0.897
chr10	70893	0.875	1.000	0.848	0.966	0.792	0.826	0.947	0.957	0.917	0.955	0.781	0.974	0.960	0.912	0.967	0.962	0.600	1.000	0.946	0.897	0.882	0.919	0.892	0.970	0.905	0.917	1.000	0.879	0.958	0.885	0.966	0.903	1.000	0.811	0.943	1.000	0.875	0.900	0.912	0.833	0.926	0.964	0.778	0.969	0.854	0.943	0.923	0.882
chr10	70894	0.947	0.971	0.840	0.919	0.919	0.966	1.000	1.000	0.903	0.950	1.000	1.000	0.909	0.906	0.889	0.846	0.958	0.939	0.818	0.963	1.000	0.964	0.917	0.923	1.000	0.933	0.947	0.952	0.963	0.955	0.886	1.000	1.000	0.941	1.000	0.939	1.000	0.929	0.964	0.838	1.000	0.938	0.926	0.853	0.917	0.935	1.000	0.868
chr10	71028	0.919	1.000	0.839	0.833	1.000	0.966	0.964	0.914	0.966	0.950	0.824	0.861	0.889	0.970	0.923	0.913	0.902	0.897	0.944	0.774	0.900	0.870	0.879	1.000	1.000	0.968	0.947	0.971	0.897	0.900	0.939	0.975	0.927	0.963	0.920	0.931	0.968	0.963	0.885	1.000	0.935	1.000	0.975	0.933	0.925	0.964	0.778	0.970
chr10	71029	0.935	1.000	0.760	0.909	1.000	0.833	1.000	0.879	0.969	0.968	0.970	0.889	1.000	0.857	0.846	0.917	0.933	1.000	0.966	0.720	0.969	0.976	0.882	0.926	0.968	0.844	1.000	0.957	0.968	0.973	0.944	0.909	0.931	0.935	0.938	0.969	0.900	0.950	0.806	0.943	0.960	0.958	0.973	0.958	0.880	0.917	1.000	0.867
chr10	71160	0.875	0.889	1.000	0.944	0.952	0.880	0.857	0.893	0.921	0.862	0.917	1.000	1.000	1.000	1.000	0.839	1.000	1.000	0.839	0.971	0.882	1.000	1.000	0.857	0.958	0.958	0.771	0.933	0.889	0.889	0.966	0.800	0.958	0.778	0.926	0.865	0.970	0.875	0.969	1.000	0.857	0.912	1.000	0.926	0.897	1.000	0.931	1.000
chr10	71161	0.867	0.964	0.917	0.962	1.000	0.962	0.914	0.864	0.931	0.895	0.906	0.903	1.000	0.920	0.750	0.893	0.903	1.000	0.958	0.962	0.969	1.000	0.967	0.972	0.893	0.935	0.971	1.000	1.000	0.964	0.839	0.821	0.935	1.000	1.000	0.974	0.967	0.839	0.933	0.889	0.967	0.944	1.000	0.900	1.000	1.000	0.955	0.886
chr10	71267	0.947	0.933	0.973	0.931	0.941	1.000	0.875	1.000	0.938	1.000	0.815	1.000	0.879	0.880	0.938	0.889	1.000	1.000	0.923	0.967	0.886	0.938	0.967	0.879	0.897	1.000	0.969	0.958	0.958	1.000	0.920	0.862	0.931	0.946	0.971	0.867	0.957	0.970	0.906	1.000	0.909	0.957	1.000	0.926	0.962	0.811	0.871	1.000
chr10	71268	0.964	0.963	0.970	1.000	1.000	0.839	0.950	0.962	0.931	0.903	1.000	0.900	0.969	0.861	0.868	0.960	1.000	0.967	1.000	0.909	0.972	1.000	0.950	0.935	0.862	1.000	0.919	1.000	1.000	1.000	1.000	0.793	0.941	0.966	0.970	0.949	0.853	0.929	0.879	0.958	0.969	0.902	0.947	1.000	0.938	1.000	0.914	0.971
chr10	71472	0.971	0.848	1.000	0.938	0.962	0.875	0.920	0.947	0.903	0.971	0.920	0.852	0.971	0.955	0.931	0.842	0.912	1.000	1.000	0.900	0.967	0.886	0.941	0.919	0.960	0.935	0.815	0.879	1.000	0.833	0.971	1.000	0.962	1.000	1.000	0.903	0.931	0.933	0.897	0.974	0.864	0.920	1.000	0.875	0.933	0.833	0.960	0.912
chr10	71473	0.960	0.682	0.963	0.920	0.917	0.943	0.724	0.926	0.967	0.976	0.970	1.000	1.000	0.974	0.917	0.929	0.840	0.921	0.846	0.941	1.000	0.960	0.963	0.909	0.921	0.893	0.917	1.000	0.933	0.829	0.968	0.897	0.733	1.000	0.850	0.906	0.929	0.917	0.818	0.952	0.914	0.970	0.944	0.931	0.964	1.000	0.781	0.719
chr10	71478	0.909	0.781	0.893	1.000	0.862	0.897	0.853	0.929	0.862	0.889	1.000	0.943	0.972	0.955	0.969	0.861	0.968	0.939	0.968	0.935	0.897	1.000	0.833	0.903	0.943	0.969	1.000	0.852	0.848	0.971	0.935	0.900	0.920	0.962	0.926	0.963	0.938	0.919	1.000	0.967	0.909	0.944	0.933	0.968	0.867	0.824	0.972	0.944
chr10	71479	0.960	0.955	1.000	0.900	1.000	0.897	0.941	1.000	0.917	0.914	0.939	0.824	0.972	0.963	0.921	0.875	0.868	0.773	0.897	0.974	0.839	0.913	0.862	0.944	0.949	0.815	0.920	0.938	0.853	0.923	0.977	0.968	1.000	1.000	0.943	0.970	1.000	1.000	0.812	0.840	0.969	0.939	0.929	0.938	0.968	0.938	0.970	0.885
chr10	71667	1.000	0.929	0.938	0.964	0.969	1.000	0.923	1.000	0.889	1.000	1.000	1.000	0.943	0.852	0.958	0.731	0.882	0.889	0.971	0.889	1.000	0.923	1.000	0.946	0.972	0.867	0.935	0.931	0.919	0.927	0.929	0.962	0.867	0.917	0.909	1.000	0.944	0.966	1.000	0.963	0.828	1.000	0.875	0.886	1.000	0.806	1.000	0.938
chr10	71668	0.960	1.000	0.794	0.947	0.971	1.000	0.917	0.926	0.963	0.971	0.862	0.935	0.971	0.871	0.967	0.853	0.943	0.784	0.826	0.952	0.966	0.964	0.939	0.808	0.960	1.000	0.931	0.939	1.000	0.972	0.971	0.958	0.909	0.949	1.000	0.930	0.848	1.000	0.875	0.826	0.840	0.865	0.929	0.914	0.971	0.920	0.857	0.971
chr10	71723	0.846	1.000	0.848	0.828	1.000	1.000	0.871	0.818	0.931	0.926	0.947	0.943	0.927	0.920	1.000	1.000	1.000	0.923	0.964	0.821	0.812	0.971	0.808	0.826	0.958	0.853	0.926	0.893	0.964	0.857	0.933	0.955	0.970	0.906	0.864	0.867	0.852	0.964	0.852	0.943	0.971	0.960	0.935	0.853	0.789	1.000	1.000	1.000
chr10	71724	0.920	0.967	1.000	0.968	0.939	0.958	0.783	0.853	0.895	0.933	0.905	0.972	0.913	0.971	0.958	0.974	0.938	0.969	0.839	0.968	1.000	0.789	0.900	0.962	0.923	1.000	0.880	0.848	0.861	0.861	1.000	0.917	0.895	1.000	0.917	0.957	1.000	0.933	0.972	0.931	0.846	0.839	0.972	1.000	0.774	0.968	0.957	0.971
chr10	71765	0.971	1.000	0.909	1.000	0.914	1.000	1.000	1.000	0.920	0.964	0.906	0.923	1.000	0.929	0.971	0.789	0.969	0.970	1.000	1.000	1.000	1.000	1.000	0.917	0.950	1.000	1.000	0.903	1.000	0.917	0.812	0.969	0.935	0.903	0.914	0.844	0.917	0.967	1.000	0.897	1.000	1.000	0.848	1.000	0.966	0.885	0.880	0.870
chr10	71766	0.933	0.861	0.875	0.970	1.000	0.958	1.000	0.967	0.905	1.000	0.871	0.882	0.969	0.929	0.808	1.000	0.914	0.967	0.865	0.906	1.000	0.897	0.968	0.950	1.000	0.862	0.968	0.900	1.000	0.818	0.943	0.960	0.886	0.926	0.941	0.931	0.903	0.962	1.000	0.939	0.875	0.960	0.967	0.810	1.000	0.933	0.970	1.000
chr10	71796	0.893	1.000	1.000	0.955	0.784	0.640	0.962	0.778	0.967	0.964	0.938	0.903	0.923	0.903	0.920	0.968	0.935	1.000	0.900	0.912	0.895	0.935	0.972	0.960	1.000	0.974	0.939	0.974	0.938	0.833	1.000	0.933	0.895	0.962	0.885	0.848	0.865	0.893	0.923	0.962	0.900	0.970	0.829	0.906	0.974	0.951	1.000	0.968
chr10	71797	0.760	0.821	0.919	0.862	1.000	1.000	0.838	0.944	0.727	0.793	1.000	0.970	0.933	0.946	0.800	0.957	1.000	1.000	0.880	0.889	0.903	0.913	0.943	0.966	0.962	0.917	0.966	0.903	0.909	0.970	0.971	0.926	1.000	0.886	0.879	0.938	0.846	0.967	0.919	0.828	0.969	0.967	0.815	1.000	0.969	0.971	0.973	0.903
chr10	71805	1.000	0.917	0.969	0.897	0.917	0.844	0.912	0.933	0.938	0.826	0.864	1.000	0.941	0.897	0.963	0.914	0.857	0.710	1.000	1.000	0.962	0.800	0.839	0.914	0.974	0.880	0.867	0.920	0.871	0.967	0.926	0.941	0.848	0.875	0.846	0.971	0.912	0.964	1.000	1.000	0.917	0.875	0.935	0.870	0.933	0.893	0.941	0.812
chr10	71806	0.923	0.962	0.886	1.000	0.923	0.974	0.875	0.971	0.840	0.949	0.839	1.000	0.889	0.900	0.955	0.964	0.909	0.880	0.963	0.968	0.955	0.951	1.000	0.906	0.826	0.967	0.864	0.733	0.913	1.000	1.000	0.892	0.920	0.839	0.821	0.857	1.000	0.972	1.000	0.900	1.000	1.000	0.900	0.789	0.917	0.821	0.957	0.967
chr10	71936	0.792	0.900	0.879	1.000	0.952	0.909	0.963	0.946	0.844	0.643	0.875	1.000	0.818	0.903	0.912	0.967	1.000	0.812	0.935	0.964	0.963	0.967	0.900	1.000	0.917	1.000	0.789	0.972	0.839	0.923	0.921	1.000	0.943	0.968	0.917	0.970	1.000	1.000	0.731	0.949	0.846	0.946	0.967	0.808	0.957	0.833	0.871	0.962
chr10	71937	1.000	0.967	0.968	0.900	0.933	0.893	1.000	0.969	0.967	1.000	1.000	0.967	0.970	0.900	1.000	0.773	0.964	0.886	0.969	0.958	0.885	0.971	0.853	0.852	1.000	0.739	1.000	1.000	1.000	0.912	0.944	0.933	0.909	0.920	0.750	0.929	0.971	1.000	0.917	0.943	0.931	1.000	1.000	0.967	0.914	0.966	1.000	0.812
chr10	72234	0.969	0.917	0.784	0.857	0.880	0.909	0.757	0.950	0.939	0.973	0.905	0.958	0.962	0.964	1.000	0.926	1.000	0.913	1.000	0.962	0.893	1.000	1.000	1.000	0.917	0.944	0.885	1.000	0.917	0.974	0.944	0.969	1.000	1.000	0.926	1.000	1.000	0.970	1.000	1.000	0.900	1.000	0.921	0.903	0.947	0.957	0.914	0.969
chr10	72235	0.917	1.000	0.967	0.938	1.000	1.000	0.808	0.970	0.879	0.969	0.971	1.000	0.880	0.893	0.818	0.769	1.000	1.000	1.000	1.000	0.949	0.967	0.880	0.938	0.960	1.000	1.000	1.000	0.974	0.784	0.941	0.875	0.966	0.966	0.943	1.000	0.929	0.800	0.808	0.944	0.952	0.825	0.857	1.000	0.962	0.786	0.935	0.880
chr10	72268	0.973	0.906	0.821	1.000	0.903	0.875	0.944	0.966	0.808	0.978	0.971	0.848	0.886	1.000	0.879	0.962	0.917	0.900	1.000	0.923	0.955	0.893	0.944	1.000	1.000	0.833	1.000	0.900	1.000	1.000	0.926	0.773	1.000	0.913	0.971	0.793	0.939	0.800	0.909	0.857	0.971	0.838	0.902	0.955	0.927	0.971	0.909	0.964
chr10	72269	0.870	1.000	0.862	1.000	0.970	0.897	0.871	0.963	0.826	0.867	0.958	1.000	1.000	1.000	0.926	0.857	0.850	1.000	0.973	0.933	0.920	0.741	0.844	0.907	0.897	1.000	0.964	0.968	0.917	0.938	0.939	1.000	0.926	0.926	0.962	0.875	0.917	1.000	0.970	0.933	0.967	0.893	0.914	0.963	0.958	0.971	0.926	0.971
chr10	72297	0.867	0.786	0.944	0.812	0.964	1.000	0.938	0.844	0.969	0.892	0.906	1.000	0.941	1.000	0.957	1.000	0.846	1.000	0.929	0.938	0.969	0.917	0.964	1.000	0.960	0.852	0.939	0.903	1.000	0.949	0.938	0.966	0.967	0.972	0.974	0.929	0.938	0.972	0.962	0.969	0.903	0.871	0.957	0.900	0.792	0.963	0.905	1.000
chr10	72298	0.952	0.840	1.000	1.000	0.889	0.964	0.964	0.909	0.929	0.818	0.943	1.000	0.962	0.909	0.967	0.974	0.900	0.938	0.967	0.909	0.840	0.966	0.938	0.794	0.889	0.913	0.926	0.903	0.973	1.000	0.944	0.970	1.000	0.885	0.838	0.967	0.889	0.931	0.972	0.923	0.917	1.000	1.000	0.969	0.971	0.941	1.000	0.966
chr10	72320	0.971	0.826	1.000	0.840	1.000	0.900	0.962	0.789	0.889	0.964	0.885	0.800	1.000	0.806	0.939	1.000	0.946	0.875	1.000	0.880	0.970	1.000	0.900	0.971	0.906	0.962	0.939	0.926	0.963	0.970	0.966	0.875	0.963	1.000	0.929	0.912	1.000	0.929	0.909	0.963	1.000	0.885	0.833	0.968	0.941	0.926	0.875	0.970
chr10	72321	0.931	1.000	1.000	0.971	0.914	0.923	1.000	1.000	0.821	0.971	1.000	0.958	0.957	0.875	0.879	0.935	0.933	0.935	0.625	1.000	1.000	1.000	0.958	0.935	0.818	0.958	0.972	0.969	0.906	0.967	0.839	0.825	1.000	0.893	0.909	1.000	0.783	0.958	0.966	0.966	1.000	0.935	0.886	1.000	1.000	0.944	0.966	0.846
chr10	72399	0.923	0.943	0.758	1.000	0.968	0.871	0.933	1.000	1.000	0.875	0.848	0.958	0.853	0.893	0.943	0.967	1.000	0.810	1.000	0.923	0.943	1.000	0.907	1.000	0.909	0.875	0.903	1.000	0.926	0.824	1.000	1.000	1.000	1.000	0.962	0.885	0.966	0.900	0.824	1.000	1.000	0.920	0.971	0.967	1.000	0.893	0.917	0.955
chr10	72400	1.000	1.000	1.000	0.921	0.700	0.882	0.909	0.895	1.000	0.966	0.929	0.944	0.938	0.966	1.000	0.875	0.846	0.968	0.974	0.846	1.000	0.793	1.000	0.960	0.938	0.857	1.000	0.879	0.971	1.000	0.889	0.938	0.750	1.000	0.962	1.000	1.000	1.000	0.812	1.000	1.000	0.939	0.975	0.944	0.935	0.833	0.931	0.944
chr10	72409	0.933	0.783	1.000	0.923	1.000	0.933	1.000	0.871	0.861	0.842	1.000	1.000	0.806	0.935	0.781	0.958	0.778	1.000	1.000	0.839	0.966	1.000	1.000	0.957	0.950	0.909	0.838	0.906	0.889	0.808	0.933	0.964	1.000	0.833	0.950	0.875	0.897	0.926	0.973	0.943	0.947	0.919	0.972	0.774	1.000	0.929	0.857	1.000
chr10	72410	0.893	1.000	0.818	0.897	0.875	0.786	0.955	1.000	0.963	0.917	0.947	1.000	0.879	0.947	0.917	0.931	0.833	1.000	0.923	0.824	0.917	0.941	1.000	0.976	0.885	0.903	0.812	0.960	0.913	0.923	0.970	0.879	1.000	0.968	0.800	1.000	0.885	0.972	0.886	0.909	0.893	0.917	0.970	0.886	1.000	0.710	0.870	0.967
chr10	72414	0.906	0.969	0.970	0.967	0.955	0.933	0.870	0.875	0.944	0.960	1.000	0.974	0.938	0.886	0.968	0.926	0.926	1.000	1.000	1.000	0.971	0.921	0.967	0.926	0.972	1.000	0.926	1.000	0.955	0.971	0.967	0.962	0.714	0.900	0.969	0.920	0.897	0.966	0.846	1.000	0.971	0.941	0.903	0.846	0.862	0.941	0.971	0.875
chr10	72415	0.964	0.931	0.926	1.000	0.944	0.917	0.931	0.971	0.857	0.963	1.000	0.967	0.926	0.906	0.933	1.000	0.968	0.926	0.970	0.929	0.871	0.935	1.000	1.000	0.931	0.893	0.886	0.967	0.950	0.933	1.000	0.952	1.000	0.968	0.969	0.920	0.944	0.800	0.971	0.963	0.969	0.974	0.946	0.973	0.897	0.976	0.938	0.967
chr10	72452	0.930	0.943	0.758	0.970	1.000	0.964	0.970	0.913	0.920	1.000	0.886	0.914	0.828	0.973	0.966	0.969	0.875	0.778	0.857	0.800	1.000	1.000	0.953	0.914	0.971	0.972	0.880	0.970	0.938	0.938	0.857	0.848	0.886	0.812	0.920	0.909	0.875	1.000	1.000	0.920	1.000	0.914	0.955	0.962	0.931	0.867	0.969	0.967
chr10	72453	0.947	0.765	0.926	0.968	0.935	0.909	0.848	0.933	0.972	0.958	0.786	1.000	1.000	0.906	1.000	0.964	0.857	0.963	1.000	0.912	0.969	1.000	0.885	1.000	0.939	1.000	0.971	0.972	0.943	0.895	0.806	0.921	0.971	0.958	0.957	0.938	1.000	1.000	0.968	0.964	0.971	0.967	0.882	0.920	1.000	0.842	0.844	0.941
chr10	72454	0.941	0.926	0.857	1.000	0.852	1.000	0.972	0.900	0.938	0.880	0.900	0.844	0.913	0.971	1.000	0.966	0.824	1.000	0.821	1.000	1.000	0.917	0.914	0.923	0.833	0.900	0.923	1.000	0.964	1.000	0.857	0.926	0.952	0.950	0.886	0.963	0.938	0.909	0.923	1.000	0.919	0.944	1.000	0.933	0.852	0.963	0.846	0.886
chr10	72455	0.971	0.951	0.963	1.000	0.963	1.000	0.906	0.800	0.897	0.970	0.861	0.909	1.000	0.952	0.970	1.000	1.000	0.792	0.963	0.977	0.795	0.871	1.000	0.971	0.955	0.962	0.818	1.000	0.970	1.000	0.917	0.923	0.966	0.808	0.909	0.971	0.964	0.946	0.941	0.964	0.818	0.960	0.926	0.821	0.957	0.926	1.000	0.964
chr10	72465	0.963	0.931	1.000	0.957	0.640	0.871	0.857	0.862	0.864	1.000	0.969	0.944	0.925	0.929	0.897	1.000	0.906	1.000	0.931	0.818	0.862	0.966	1.000	0.972	0.933	0.912	0.935	0.930	0.952	1.000	1.000	0.969	0.880	0.967	0.967	0.909	0.844	0.960	0.878	1.000	0.917	1.000	0.902	0.967	0.968	0.967	0.903	0.969
chr10	72466	0.971	0.957	1.000	0.931	0.921	1.000	0.900	0.889	0.971	0.833	0.900	1.000	0.950	0.912	1.000	0.964	0.926	0.969	0.962	1.000	0.868	1.000	0.824	0.833	0.960	1.000	0.971	0.929	0.971	1.000	0.974	0.962	0.968	0.906	0.808	1.000	1.000	0.938	0.893	0.893	0.926	1.000	0.958	0.857	0.897	1.000	0.923	1.000
chr10	72521	0.929	1.000	1.000	1.000	0.963	0.941	0.786	0.935	0.781	0.900	1.000	0.906	0.917	0.974	1.000	0.967	0.680	0.970	0.958	0.800	1.000	0.955	1.000	1.000	0.778	0.909	1.000	1.000	0.970	0.941	1.000	0.875	0.829	1.000	0.966	0.955	1.000	0.933	0.958	0.929	0.880	0.960	0.879	0.939	0.957	0.967	1.000	0.656
chr10	72522	0.920	0.935	0.870	0.933	0.794	0.957	0.800	1.000	0.906	1.000	0.871	0.912	0.943	0.938	0.964	0.852	0.929	0.875	0.935	0.968	0.939	1.000	0.815	0.944	0.920	0.971	0.778	0.862	1.000	0.971	0.938	0.913	0.886	0.885	0.966	0.968	0.964	0.971	1.000	1.000	1.000	0.939	0.921	0.935	0.889	0.964	1.000	1.000
chr10	72551	0.949	0.857	0.958	0.939	0.889	0.955	1.000	0.889	0.853	0.964	1.000	1.000	1.000	0.938	0.972	1.000	0.938	0.919	0.941	0.781	0.939	0.943	0.970	0.935	1.000	0.886	1.000	0.960	0.967	0.966	1.000	0.976	0.917	0.875	0.974	1.000	0.960	1.000	0.900	0.857	0.833	0.955	1.000	0.875	0.967	1.000	0.971	0.944
chr10	72552	0.960	0.871	1.000	0.969	0.929	0.750	1.000	1.000	0.949	0.929	0.967	0.833	1.000	0.879	0.870	0.871	0.958	0.838	0.812	0.867	0.963	1.000	0.969	0.929	0.929	0.925	0.969	0.931	0.962	0.818	0.967	0.958	0.963	0.943	0.857	0.867	0.880	0.941	0.943	0.912	0.969	0.882	0.952	1.000	0.920	1.000	1.000	0.844
chr10	72595	0.897	0.938	0.903	0.914	0.926	0.886	1.000	0.931	1.000	0.857	0.971	0.905	0.867	0.970	0.929	0.875	0.938	0.955	0.963	0.941	0.935	0.939	0.848	0.968	1.000	0.955	0.821	0.966	0.962	0.923	0.968	0.906	1.000	0.960	0.963	1.000	0.912	0.952	0.939	1.000	0.903	0.967	0.923	0.931	0.968	1.000	0.941	0.944
chr10	72596	0.963	0.933	0.686	0.875	0.893	0.864	0.886	0.974	0.964	1.000	1.000	1.000	0.906	0.852	0.947	1.000	0.875	0.886	0.811	0.875	0.968	0.909	1.000	0.963	0.786	0.810	0.935	1.000	0.974	1.000	1.000	0.889	1.000	0.971	1.000	1.000	0.935	0.947	0.917	0.935	1.000	0.872	0.848	1.000	1.000	0.905	0.867	0.875
chr10	72774	0.960	0.929	1.000	0.800	0.939	0.971	1.000	1.000	0.968	0.962	0.900	0.941	0.880	1.000	0.926	1.000	1.000	0.684	0.964	0.973	0.929	1.000	0.893	1.000	1.000	0.969	0.848	0.962	0.919	1.000	0.880	0.853	1.000	0.792	0.947	1.000	0.926	0.971	0.952	0.909	1.000	0.897	0.806	0.852	1.000	0.933	0.871	1.000
chr10	72775	0.939	0.967	0.917	0.943	0.971	0.955	0.862	0.846	0.857	1.000	0.900	0.962	0.926	0.913	0.964	0.969	0.971	0.963	0.938	0.929	0.958	0.912	0.967	0.944	0.857	0.957	0.938	0.893	1.000	0.962	0.893	0.920	0.972	0.900	0.867	0.931	1.000	0.966	0.975	0.786	0.905	0.960	0.774	0.917	1.000	0.906	1.000	1.000
chr10	72815	0.864	1.000	0.903	1.000	0.962	0.938	0.885	0.975	0.889	1.000	1.000	0.971	0.862	0.826	0.793	0.875	0.967	0.970	0.964	0.933	0.955	0.958	0.964	0.878	0.852	1.000	0.862	0.972	0.921	1.000	0.974	0.920	1.000	1.000	0.893	0.975	0.857	1.000	0.857	1.000	0.926	0.938	0.852	0.844	1.000	0.921	0.952	0.941
chr10	72816	1.000	0.950	0.929	0.972	0.742	0.960	0.875	0.943	0.977	0.969	1.000	0.941	1.000	0.969	0.969	0.971	0.962	0.941	0.925	0.806	0.944	0.833	1.000	0.762	0.743	0.926	0.889	0.839	0.862	0.963	0.919	0.913	1.000	0.909	0.970	0.929	0.974	0.848	0.889	1.000	1.000	0.885	0.971	0.909	0.926	1.000	0.839	1.000
chr10	73426	0.889	0.829	0.971	0.941	0.947	0.971	0.867	1.000	0.810	0.960	1.000	0.917	0.971	0.919	0.938	0.767	1.000	1.000	0.967	0.905	0.938	0.828	0.933	0.818	0.968	0.914	0.871	0.794	0.912	0.960	0.941	1.000	1.000	0.935	1.000	0.920	0.926	0.938	0.960	1.000	1.000	1.000	0.958	0.917	1.000	0.914	0.889	0.903
chr10	73427	0.826	0.833	1.000	0.889	0.885	0.929	0.931	0.947	0.800	1.000	0.946	0.931	0.727	0.893	0.955	0.903	0.893	0.943	0.889	1.000	0.871	1.000	0.971	0.880	1.000	1.000	0.913	0.880	0.892	0.970	0.969	1.000	0.850	0.897	0.917	0.889	0.963	0.833	0.833	0.952	0.950	0.939	1.000	0.917	0.903	0.704	1.000	1.000
chr10	73435	0.933	0.917	0.781	0.900	1.000	0.852	1.000	0.969	0.960	0.913	1.000	0.939	0.880	0.903	0.900	0.970	0.880	1.000	0.967	0.727	0.906	0.786	0.966	0.875	0.974	1.000	1.000	0.952	0.932	0.971	0.867	0.970	1.000	0.939	1.000	0.923	0.897	0.903	0.926	0.952	0.947	0.871	0.967	0.971	0.853	0.902	0.900	0.878
chr10	73436	0.786	0.943	1.000	0.900	0.957	0.848	1.000	1.000	0.971	0.875	0.964	1.000	0.875	1.000	0.926	0.931	0.968	0.917	0.943	0.971	0.926	1.000	0.892	0.962	1.000	0.950	1.000	1.000	1.000	1.000	0.913	0.848	0.929	0.875	0.967	0.775	0.933	0.963	1.000	0.969	0.926	0.875	0.914	0.971	0.900	0.926	0.914	0.929
chr10	73454	0.963	0.968	1.000	0.939	1.000	0.950	0.875	0.853	0.926	0.958	0.939	0.963	1.000	0.935	1.000	0.810	0.935	0.857	1.000	0.962	0.826	0.818	0.960	0.938	0.833	0.966	0.889	0.921	0.933	1.000	0.963	1.000	0.960	1.000	0.875	0.958	0.931	0.750	1.000	0.826	0.706	0.952	0.969	1.000	0.931	0.912	0.931	0.889
chr10	73455	0.943	0.957	0.966	0.885	0.964	0.931	0.767	0.708	0.920	0.976	0.962	0.933	0.958	0.872	1.000	0.938	0.935	0.921	0.944	0.935	0.926	1.000	0.958	0.935	0.919	0.800	1.000	0.838	0.929	1.000	1.000	0.828	0.852	0.962	0.955	0.852	0.882	0.968	0.903	1.000	0.900	0.909	0.976	0.862	0.939	1.000	1.000	1.000
chr10	73522	0.788	0.939	0.939	0.927	0.889	0.903	1.000	0.960	0.935	0.905	0.848	0.828	0.939	0.806	0.963	1.000	0.963	0.955	0.944	0.909	0.967	0.879	0.778	1.000	0.970	1.000	0.867	0.963	0.967	1.000	0.818	1.000	1.000	1.000	0.975	0.903	0.784	0.897	0.912	0.964	0.971	0.960	0.957	1.000	0.963	0.958	0.906	1.000
chr10	73523	0.933	1.000	0.775	0.931	0.960	0.958	1.000	0.919	1.000	0.909	0.868	0.757	0.861	0.919	0.967	0.966	0.818	0.714	0.909	0.886	0.968	0.958	0.875	0.926	0.917	1.000	0.970	1.000	0.929	0.943	0.976	0.906	1.000	1.000	0.923	0.955	1.000	0.957	0.929	0.962	0.909	0.947	0.931	0.828	0.968	0.931	1.000	0.926
chr10	73536	0.968	0.838	0.929	0.964	0.966	0.968	0.882	0.939	0.946	0.808	0.786	0.967	0.867	0.946	1.000	0.957	0.967	0.957	1.000	0.897	0.970	0.750	0.917	1.000	0.960	0.960	0.926	0.871	0.833	1.000	0.818	0.938	0.914	0.929	0.812	0.722	0.824	0.882	0.800	0.957	0.933	0.963	1.000	0.882	0.941	0.862	0.767	0.943
chr10	73537	1.000	1.000	1.000	0.862	0.970	0.966	0.967	0.926	0.917	1.000	0.879	0.960	0.939	1.000	0.968	0.909	0.946	0.938	1.000	0.949	0.971	0.957	0.931	0.788	0.957	1.000	0.973	0.955	0.972	0.897	1.000	0.926	1.000	0.852	0.969	1.000	1.000	1.000	0.926	0.946	0.933	0.967	0.900	1.000	0.970	0.929	0.968	0.938
chr10	73555	0.931	0.893	0.970	1.000	0.972	0.920	0.895	0.963	1.000	0.941	1.000	1.000	1.000	0.903	0.933	0.905	0.879	1.000	0.971	0.963	0.857	0.900	0.970	0.878	1.000	0.793	0.840	1.000	1.000	0.926	0.939	0.871	1.000	0.971	1.000	0.939	0.955	0.962	1.000	0.800	0.885	0.939	0.969	0.867	0.968	0.765	0.800	0.857
chr10	73556	0.972	0.960	0.900	0.875	0.972	0.971	1.000	0.917	0.808	1.000	0.926	0.889	0.909	0.958	0.939	0.964	0.941	1.000	0.960	0.882	0.935	0.844	0.833	0.857	0.852	0.931	0.833	0.880	0.960	0.909	0.939	0.806	1.000	0.960	0.897	1.000	0.933	0.909	0.903	0.917	0.889	1.000	0.971	1.000	0.750	0.917	0.966	0.963
chr10	73578	0.967	0.931	0.968	0.900	0.946	1.000	0.938	0.800	1.000	1.000	1.000	1.000	0.792	1.000	0.939	1.000	0.913	0.844	0.909	0.833	1.000	0.967	0.848	1.000	1.000	0.806	0.895	0.917	0.848	0.852	1.000	1.000	0.852	0.957	0.815	0.909	0.915	0.935	0.931	0.968	0.857	0.909	0.926	0.938	0.973	1.000	0.861	0.950
chr10	73579	0.935	1.000	0.914	0.964	0.828	0.938	0.906	0.944	0.912	0.920	1.000	1.000	1.000	1.000	0.912	0.909	0.966	0.889	0.903	0.964	0.943	0.875	0.880	0.963	0.895	0.941	0.882	1.000	0.808	0.893	0.931	0.958	0.825	0.963	0.900	0.905	1.000	0.857	0.939	0.875	1.000	0.951	0.970	0.943	0.947	1.000	0.767	0.917
chr10	73590	0.950	1.000	0.926	0.912	0.950	0.938	0.968	1.000	0.929	0.913	1.000	1.000	0.957	0.955	0.917	0.935	0.889	0.875	1.000	0.828	0.941	0.929	0.907	0.970	0.917	0.969	0.886	1.000	0.973	0.970	0.914	0.946	0.926	0.944	0.970	0.900	0.939	1.000	0.963	0.848	0.919	0.976	0.848	0.968	0.893	0.889	0.973	1.000
chr10	73591	0.846	0.941	1.000	0.967	0.970	0.920	0.944	1.000	0.900	1.000	0.857	1.000	0.897	0.958	0.862	0.906	1.000	0.886	1.000	0.848	0.815	0.897	0.917	0.941	1.000	0.900	0.963	1.000	0.920	0.903	0.964	0.846	1.000	0.821	1.000	0.938	1.000	1.000	0.971	0.960	0.971	0.889	0.933	0.912	0.963	0.812	1.000	0.920
chr10	73600	0.886	0.833	1.000	0.969	0.969	1.000	1.000	0.913	0.966	0.964	0.941	0.935	0.914	0.900	0.900	0.964	1.000	0.964	0.970	0.793	1.000	0.875	0.914	0.930	0.926	0.971	0.935	0.974	0.897	0.925	0.909	0.966	0.943	0.833	0.893	0.913	0.900	0.960	0.974	0.974	0.897	0.966	0.968	0.933	1.000	0.862	0.963	0.931
chr10	73601	0.795	0.920	0.821	0.955	0.938	0.967	0.739	0.971	0.971	0.970	0.905	1.000	0.882	0.857	1.000	1.000	0.906	0.893	0.923	0.974	1.000	0.864	1.000	0.913	1.000	0.950	0.917	0.964	0.921	0.963	0.971	1.000	1.000	0.967	0.926	0.944	1.000	0.971	0.962	0.935	0.870	0.880	0.960	0.909	0.903	0.892	1.000	0.938
chr10	73615	0.920	0.946	0.857	0.821	0.941	0.971	0.967	0.893	0.933	0.786	0.926	0.909	0.929	1.000	0.893	0.967	0.938	0.731	0.974	1.000	0.971	0.923	0.950	0.933	0.966	0.967	0.926	0.912	1.000	0.897	0.950	0.967	0.933	0.971	0.846	0.970	0.966	0.906	0.935	0.800	0.864	0.966	0.909	0.923	0.880	1.000	0.941	0.885
chr10	73616	1.000	0.920	1.000	0.917	0.906	1.000	0.974	0.941	0.912	0.926	0.886	1.000	0.846	1.000	0.972	1.000	0.971	0.968	0.893	0.969	1.000	0.929	0.938	0.897	1.000	0.971	0.821	0.968	0.960	0.833	0.971	0.966	1.000	0.943	0.946	1.000	0.943	0.939	0.964	0.966	0.929	0.846	1.000	0.971	1.000	0.800	0.893	1.000
chr10	73630	0.964	0.969	0.958	1.000	0.957	0.846	0.783	0.882	0.852	0.958	0.966	0.824	1.000	0.800	0.875	1.000	0.875	0.969	0.950	0.964	0.977	0.974	0.935	0.958	0.875	0.882	0.950	0.960	0.966	0.912	0.967	0.938	0.938	0.952	0.917	0.806	1.000	0.974	1.000	0.960	1.000	0.973	0.909	0.889	1.000	0.926	1.000	0.889
chr10	73631	0.964	0.893	0.960	0.886	1.000	0.967	1.000	0.923	1.000	0.871	0.974	1.000	0.923	0.971	0.974	0.974	0.913	0.950	0.864	0.862	0.711	0.968	0.966	0.889	0.931	0.903	0.960	0.867	0.947	0.806	0.917	0.966	0.907	0.935	0.897	0.900	0.812	0.839	0.900	0.964	0.933	0.846	0.875	0.889	0.931	0.912	0.939	0.879
chr10	73640	0.920	0.938	1.000	0.970	1.000	0.886	0.920	1.000	0.893	0.750	0.931	0.941	0.903	0.857	0.941	0.941	0.970	1.000	0.964	0.920	0.964	1.000	1.000	1.000	0.966	0.900	1.000	0.960	0.786	0.906	0.903	1.000	0.867	0.812	0.917	0.964	0.808	0.850	0.917	1.000	0.938	0.962	1.000	0.885	1.000	0.966	0.946	0.875
chr10	73641	1.000	0.921	0.781	0.895	1.000	1.000	0.926	0.900	0.861	0.971	0.871	0.935	0.920	1.000	0.957	0.900	0.895	1.000	0.812	0.808	0.786	1.000	0.917	0.903	1.000	0.926	1.000	0.893	0.846	1.000	0.906	0.939	0.909	0.923	0.909	0.882	0.926	1.000	0.906	0.952	0.960	0.963	0.925	0.844	0.840	0.931	1.000	0.853
chr10	73648	0.917	1.000	0.892	0.875	0.944	1.000	0.970	0.970	1.000	0.966	0.920	0.783	0.977	0.971	0.879	1.000	0.903	0.902	0.893	1.000	1.000	0.974	0.969	1.000	0.944	0.950	0.767	1.000	0.889	1.000	1.000	0.875	1.000	0.871	0.893	1.000	1.000	0.944	0.955	0.879	0.862	0.958	1.000	0.947	0.955	0.971	0.867	0.933
chr10	73649	0.939	0.964	0.971	0.912	0.826	0.944	0.882	0.767	0.970	0.919	1.000	1.000	0.806	0.923	0.900	0.962	0.970	0.879	0.846	0.767	1.000	1.000	0.960	1.000	0.966	0.933	0.957	0.969	0.857	0.963	0.895	0.913	0.684	0.929	0.971	0.879	0.926	1.000	0.977	0.931	1.000	0.926	0.950	0.933	0.955	0.923	0.821	0.909
chr10	73661	0.971	0.947	0.880	0.941	0.960	0.972	1.000	0.871	1.000	0.781	0.889	0.970	0.920	0.976	0.966	0.864	0.958	0.833	0.949	0.892	0.944	0.865	0.905	0.929	0.806	0.897	0.950	0.969	0.912	1.000	0.968	0.815	0.967	0.929	0.962	0.958	0.966	1.000	0.826	0.975	1.000	0.893	0.895	0.939	0.958	0.903	0.880	0.917
chr10	73662	0.921	0.952	0.812	1.000	1.000	0.889	0.889	1.000	0.903	0.750	0.938	0.944	0.844	1.000	0.935	1.000	0.900	0.969	0.938	0.970	0.893	0.913	0.966	0.973	1.000	0.870	0.943	0.833	0.897	1.000	0.871	0.974	0.971	0.946	0.947	1.000	0.976	0.792	0.960	1.000	0.971	0.926	0.971	0.960	1.000	1.000	0.963	0.917
chr10	73750	0.857	0.970	0.971	0.750	0.968	0.826	1.000	0.952	0.909	0.889	0.939	0.960	0.966	0.857	0.931	1.000	0.960	0.938	0.970	0.914	0.920	0.862	0.931	1.000	1.000	0.938	1.000	0.879	0.970	0.929	0.897	0.971	0.885	0.917	1.000	1.000	1.000	0.962	0.735	0.941	0.886	0.697	0.889	0.970	0.871	0.909	0.970	1.000
chr10	73751	1.000	0.970	0.917	0.926	0.870	0.921	0.958	0.926	0.826	0.893	1.000	0.957	0.964	0.857	0.857	1.000	0.964	0.944	1.000	0.962	0.880	0.974	0.929	0.684	0.844	1.000	0.952	1.000	0.966	1.000	0.917	0.879	0.917	0.900	1.000	1.000	0.971	0.960	1.000	1.000	0.963	0.969	0.871	0.882	0.897	0.943	0.919	1.000
chr10	73759	0.867	0.967	0.931	0.960	0.912	0.913	1.000	0.935	0.939	0.939	0.885	0.818	1.000	0.969	0.931	0.958	0.967	0.926	0.963	1.000	0.960	0.828	0.973	0.957	0.958	0.840	0.931	0.929	1.000	1.000	1.000	0.962	0.926	0.973	0.972	0.935	0.760	0.926	0.889	0.833	0.912	0.971	0.938	0.938	0.969	0.821	0.944	0.870
chr10	73760	0.926	1.000	0.875	0.833	0.967	0.960	0.933	0.886	0.906	0.917	0.920	0.885	0.935	0.962	0.724	0.893	0.897	0.947	1.000	0.949	0.929	1.000	0.962	0.958	1.000	0.964	0.938	0.909	0.900	1.000	0.933	0.900	0.914	0.962	0.903	0.970	0.941	0.897	1.000	0.971	0.935	1.000	0.969	0.844	0.905	1.000	1.000	0.833
chr10	73779	0.971	1.000	0.935	0.912	0.968	0.905	0.897	0.975	0.939	1.000	0.967	0.931	0.886	0.971	0.971	0.913	0.958	0.938	0.806	0.727	1.000	0.952	0.857	1.000	0.882	0.833	1.000	1.000	0.935	0.967	0.933	0.938	1.000	0.917	0.897	1.000	0.909	1.000	0.972	0.931	0.926	0.929	0.800	0.806	0.875	0.917	0.786	0.833
chr10	73780	0.833	0.906	0.944	0.939	1.000	0.935	1.000	0.941	0.923	0.958	0.912	0.914	0.963	0.800	1.000	0.960	0.917	1.000	0.958	0.944	0.952	1.000	1.000	0.920	1.000	0.926	0.929	0.974	0.839	0.920	1.000	0.900	0.917	0.840	0.966	0.909	0.968	0.950	0.842	1.000	0.879	1.000	0.975	0.963	1.000	0.909	0.939	1.000
chr10	73812	0.880	0.893	0.964	0.962	0.903	0.923	1.000	0.875	0.964	0.970	0.967	0.900	0.923	0.964	0.884	1.000	1.000	0.923	0.943	0.871	0.955	0.960	0.957	1.000	0.886	0.952	0.906	0.905	0.769	0.947	1.000	0.741	0.929	0.971	0.828	0.917	0.960	0.968	0.892	0.880	0.963	0.889	1.000	0.964	1.000	0.970	0.828	0.963
chr10	73813	0.966	1.000	1.000	0.857	0.840	0.812	0.944	1.000	0.931	0.867	1.000	0.926	1.000	1.000	0.964	0.892	0.857	1.000	0.973	0.966	1.000	0.917	0.893	0.929	0.963	0.886	1.000	0.976	1.000	0.963	0.967	0.963	0.962	0.879	0.825	1.000	0.875	0.867	0.885	0.875	1.000	0.967	0.964	1.000	0.900	0.929	0.946	0.963
chr10	73829	0.946	0.914	0.969	0.973	1.000	0.909	1.000	0.974	1.000	0.964	0.978	0.964	0.968	0.917	0.903	0.962	0.889	1.000	0.971	0.926	0.957	0.903	0.912	1.000	0.960	0.970	0.960	0.933	0.962	1.000	0.926	0.880	0.935	1.000	1.000	0.970	0.724	0.938	0.950	0.893	0.920	0.943	0.931	0.929	0.771	0.882	0.871	0.920
chr10	73830	0.944	0.974	0.957	0.929	0.919	0.972	1.000	0.972	0.969	0.972	0.889	0.913	0.875	0.971	0.958	0.879	0.905	0.929	0.905	0.903	0.964	0.919	1.000	1.000	0.824	0.900	1.000	0.895	0.972	1.000	0.969	1.000	0.923	0.929	0.960	0.957	0.893	0.933	0.958	0.882	1.000	0.960	1.000	0.966	0.967	1.000	0.960	0.973
chr10	73842	1.000	0.964	0.853	0.923	0.893	0.960	0.886	0.970	1.000	0.917	0.966	0.974	0.944	0.962	0.862	0.903	0.920	0.958	1.000	0.972	0.958	0.833	0.875	0.781	0.850	0.925	0.968	0.974	0.842	0.812	0.923	0.964	0.906	1.000	1.000	1.000	0.955	0.897	0.909	0.968	0.923	0.889	0.967	0.929	0.889	0.931	1.000	1.000
chr10	73843	0.933	0.833	0.964	0.857	0.946	1.000	0.941	1.000	1.000	0.903	0.694	0.917	0.957	0.893	1.000	0.892	0.842	0.909	0.943	1.000	0.947	0.963	0.889	0.923	0.926	1.000	0.974	0.939	0.923	1.000	1.000	0.923	0.812	0.966	0.826	1.000	1.000	1.000	0.906	0.938	0.826	1.000	0.966	1.000	0.935	1.000	1.000	1.000
chr10	73955	0.941	0.939	0.857	0.960	0.857	0.966	0.968	1.000	0.882	0.903	0.971	0.926	0.917	0.941	0.862	0.963	0.929	0.943	0.969	0.963	0.853	0.966	1.000	1.000	0.971	0.931	0.966	1.000	0.960	0.926	1.000	0.955	0.778	0.857	0.871	0.929	0.862	0.966	0.933	0.913	0.880	0.815	0.850	0.949	0.957	0.875	0.875	0.920
chr10	73956	0.773	0.933	0.880	0.897	1.000	1.000	0.838	1.000	0.839	0.833	0.929	0.958	0.947	1.000	0.966	0.867	0.818	1.000	0.857	0.933	0.920	1.000	0.975	0.844	0.931	0.923	0.853	0.882	0.875	0.889	0.970	0.933	0.963	0.931	0.885	0.900	0.970	0.958	0.909	0.867	1.000	0.885	0.897	1.000	0.867	0.939	0.903	0.929
chr10	73976	0.892	1.000	0.893	0.968	0.943	0.926	0.966	0.935	0.853	0.973	0.963	0.970	0.969	1.000	0.906	0.871	1.000	0.767	1.000	0.808	0.949	0.939	0.969	0.903	0.865	1.000	0.967	1.000	0.939	0.871	0.962	1.000	0.944	0.857	0.897	0.966	0.878	0.938	0.906	0.710	0.929	0.857	0.909	0.938	0.793	1.000	0.964	1.000
chr10	73977	0.963	0.900	0.897	0.969	1.000	1.000	0.962	0.931	0.857	1.000	0.909	0.973	0.824	0.977	1.000	0.967	0.840	0.929	0.938	0.958	0.966	0.969	0.968	0.895	0.897	0.947	0.885	1.000	0.923	0.946	1.000	0.929	0.973	1.000	1.000	0.957	0.889	0.893	0.914	0.941	0.742	0.792	0.938	0.762	0.943	1.000	0.933	0.792
chr10	73987	0.935	1.000	0.938	1.000	0.882	0.964	1.000	0.893	0.902	0.964	0.897	0.931	0.962	0.943	0.968	0.938	1.000	1.000	1.000	1.000	0.892	0.935	0.968	0.920	0.854	0.968	1.000	0.970	0.944	0.967	0.875	0.964	0.969	0.897	1.000	0.906	0.972	0.852	0.968	0.958	0.808	1.000	0.833	0.897	0.806	0.900	1.000	0.829
chr10	73988	0.759	0.857	1.000	0.893	1.000	0.912	0.912	0.875	0.972	0.893	0.815	0.889	0.950	0.926	0.952	0.962	0.865	0.966	0.929	0.938	0.911	0.842	0.973	0.939	0.923	1.000	1.000	0.958	0.955	0.846	0.960	0.850	0.923	1.000	0.935	0.939	0.909	1.000	0.946	0.931	0.933	0.897	0.944	0.966	0.929	0.964	0.946	0.938
chr10	73995	0.842	1.000	0.967	1.000	0.969	0.893	0.920	0.926	0.846	0.905	0.720	1.000	0.833	0.900	0.969	0.958	0.955	0.920	0.962	0.970	0.879	0.955	0.931	0.889	0.784	1.000	0.765	0.897	1.000	0.852	0.875	0.931	0.909	0.885	0.972	1.000	0.919	1.000	1.000	0.909	0.786	0.926	1.000	0.923	0.952	1.000	0.870	0.926
chr10	73996	1.000	0.949	0.824	0.967	0.964	0.848	0.966	0.867	1.000	0.946	0.923	0.955	0.844	0.970	0.950	0.879	1.000	0.727	1.000	0.960	0.900	0.935	1.000	0.976	0.889	0.947	0.970	0.941	0.943	0.947	0.941	0.973	0.905	0.957	1.000	0.941	0.720	1.000	0.879	0.900	0.909	0.879	0.923	0.870	0.923	0.897	0.893	0.861
chr10	74034	0.931	0.893	0.933	1.000	0.964	1.000	0.923	0.963	0.931	0.964	1.000	1.000	0.900	0.905	0.880	0.917	1.000	0.957	0.786	0.973	1.000	0.848	0.897	1.000	0.912	0.897	1.000	0.914	0.971	1.000	0.906	0.971	1.000	0.889	0.939	0.939	1.000	0.939	1.000	0.971	0.933	0.865	0.929	1.000	0.926	0.810	0.929	1.000
chr10	74035	0.880	1.000	0.842	0.879	0.969	0.903	0.957	0.967	0.893	0.943	0.926	0.861	0.941	0.900	0.962	0.957	0.861	0.909	1.000	0.968	0.840	1.000	1.000	0.897	0.778	0.909	1.000	0.962	0.821	1.000	0.833	1.000	0.949	0.933	0.929	0.893	1.000	0.897	1.000	1.000	0.821	0.943	0.939	1.000	0.933	1.000	0.850	0.923
chr10	74103	0.875	0.935	0.848	0.909	0.947	1.000	0.704	1.000	0.969	1.000	0.840	1.000	1.000	0.935	0.938	0.969	1.000	0.964	0.968	0.960	0.812	0.794	0.926	0.914	0.966	0.935	1.000	0.969	0.739	1.000	1.000	1.000	0.846	0.839	1.000	1.000	0.923	0.852	0.870	0.714	0.957	1.000	0.938	0.875	1.000	0.923	0.760	1.000
chr10	74104	0.951	1.000	0.973	0.926	0.875	0.909	0.946	0.973	0.964	0.857	0.885	0.897	0.951	0.963	1.000	0.971	0.967	0.917	0.857	0.861	0.933	0.909	0.900	1.000	0.974	1.000	0.963	0.938	1.000	0.923	1.000	0.939	1.000	0.870	0.931	0.972	0.964	0.972	0.938	0.889	0.962	0.970	1.000	0.897	1.000	1.000	0.941	0.762
chr10	74109	0.955	0.920	0.931	0.914	1.000	1.000	0.833	0.914	0.970	1.000	0.966	0.970	0.842	0.950	1.000	1.000	1.000	0.964	0.857	0.927	0.880	0.938	0.920	0.792	0.885	1.000	0.971	0.933	0.968	1.000	1.000	0.929	1.000	1.000	0.958	0.933	0.906	0.862	0.882	0.833	0.970	0.968	0.917	1.000	1.000	0.964	1.000	0.886
chr10	74110	0.933	0.938	0.750	0.933	0.893	0.909	0.833	0.923	1.000	1.000	0.962	0.917	1.000	0.867	1.000	0.969	0.967	1.000	0.929	0.905	0.971	0.760	0.946	0.929	0.935	0.912	0.882	0.900	0.939	0.974	0.972	0.880	0.967	0.889	0.879	0.893	0.943	0.914	0.889	0.943	0.931	0.913	0.917	0.885	0.967	0.857	0.786	0.963
chr10	74132	0.966	0.889	0.966	1.000	1.000	0.931	0.939	0.923	1.000	0.938	0.903	0.900	0.926	0.806	0.939	0.967	1.000	0.931	0.897	1.000	0.970	1.000	0.941	0.969	0.852	0.857	0.923	0.957	0.944	1.000	0.944	1.000	0.971	1.000	1.000	0.886	0.871	0.875	0.806	0.935	1.000	0.973	0.935	1.000	0.931	1.000	0.969	0.933
chr10	74133	0.947	0.788	0.933	0.968	0.955	0.941	0.926	0.962	0.964	0.955	0.933	0.931	0.867	1.000	1.000	0.844	1.000	0.946	0.923	0.933	0.971	0.893	0.952	0.864	1.000	0.882	1.000	0.962	0.893	0.912	0.929	0.857	0.857	0.853	0.970	0.968	0.909	0.964	0.913	1.000	1.000	1.000	0.967	0.960	0.882	1.000	0.839	0.931
chr10	74152	1.000	0.900	0.938	0.952	1.000	0.762	0.917	0.963	1.000	0.921	0.969	0.838	1.000	0.966	0.970	0.963	0.781	0.966	0.929	0.914	0.968	0.939	0.938	0.846	0.962	0.885	0.839	0.938	0.886	0.969	0.920	0.958	1.000	0.731	1.000	0.946	0.886	0.966	1.000	0.895	1.000	0.844	0.871	0.970	0.892	0.963	1.000	1.000
chr10	74153	0.844	0.833	0.941	0.862	0.870	0.931	0.781	0.893	0.941	0.818	1.000	0.889	1.000	0.956	0.964	0.853	1.000	0.833	0.943	0.857	0.941	1.000	0.968	1.000	0.967	0.931	0.844	1.000	0.839	0.923	1.000	0.976	0.941	1.000	1.000	0.966	0.929	0.857	0.824	0.955	0.912	0.897	0.862	0.926	0.892	1.000	1.000	0.913
chr10	74170	0.947	1.000	0.846	0.966	0.929	0.852	0.966	0.971	0.939	0.958	0.857	0.960	0.963	0.850	0.946	0.929	0.969	0.867	0.882	0.879	0.758	0.939	0.933	0.800	0.854	0.731	0.938	0.900	0.913	0.857	0.955	0.838	0.857	1.000	1.000	1.000	0.944	0.865	0.900	1.000	0.966	0.903	0.968	0.929	0.958	0.892	0.853	0.833
chr10	74171	0.931	0.958	0.947	0.973	0.973	0.917	1.000	0.929	0.833	0.923	0.848	1.000	0.969	0.889	0.966	0.938	0.919	0.839	0.971	0.938	0.931	0.969	1.000	0.920	0.893	0.821	0.946	0.871	0.829	0.808	0.964	0.938	0.938	0.966	1.000	0.962	0.943	0.900	1.000	0.976	0.885	0.933	0.714	0.853	0.968	0.962	0.933	0.900
chr10	74274	0.962	0.857	0.917	0.960	0.963	0.808	0.829	0.882	0.921	0.950	0.921	0.875	0.933	0.920	1.000	0.900	0.929	0.900	1.000	0.909	0.714	0.943	0.966	0.938	1.000	0.957	0.906	0.952	0.963	0.933	0.917	0.875	1.000	0.926	1.000	0.900	0.906	0.935	0.792	0.970	0.931	1.000	0.886	0.938	1.000	0.929	0.862	0.933
chr10	74275	0.966	1.000	1.000	0.735	0.960	0.852	0.960	0.952	0.917	0.920	1.000	0.882	0.889	0.969	0.912	0.941	0.964	0.966	0.971	0.867	0.892	0.900	0.909	0.929	0.853	0.963	0.939	0.889	0.838	0.867	0.929	0.968	0.886	0.895	0.938	1.000	0.875	0.800	1.000	0.944	0.893	1.000	0.917	1.000	1.000	0.944	0.861	0.893
chr10	74341	0.970	1.000	1.000	0.943	0.935	0.903	0.939	0.967	0.947	1.000	1.000	1.000	0.967	0.800	0.857	0.967	0.909	0.862	0.973	0.795	0.769	0.912	0.941	1.000	0.952	0.929	0.931	0.885	1.000	0.946	1.000	0.871	0.889	0.970	0.880	1.000	0.971	0.923	1.000	0.939	0.960	0.958	1.000	0.905	0.926	0.969	0.800	1.000
chr10	74342	0.920	0.971	0.941	1.000	0.966	1.000	0.964	0.909	0.970	0.885	0.875	1.000	0.886	0.960	0.880	0.914	0.875	0.971	0.929	0.931	0.828	0.839	0.864	0.972	0.920	1.000	1.000	1.000	0.889	0.976	1.000	0.885	0.957	0.966	1.000	0.962	1.000	0.800	0.939	0.957	0.913	1.000	0.923	0.909	0.879	0.966	0.903	0.935
chr10	74441	0.921	0.968	0.882	0.949	1.000	0.722	0.893	1.000	0.739	0.867	1.000	1.000	1.000	0.935	0.853	0.938	0.920	0.947	0.962	1.000	0.771	0.938	0.944	0.969	0.882	0.933	1.000	0.941	1.000	0.968	0.900	0.889	0.844	0.939	0.846	0.935	0.933	1.000	0.966	0.897	0.946	0.933	0.806	0.972	0.935	0.867	0.862	1.000
chr10	74442	0.867	0.885	0.875	0.889	0.939	0.833	0.974	0.862	0.958	0.900	0.971	1.000	0.970	1.000	0.903	0.962	0.806	0.833	0.875	1.000	0.947	0.969	0.848	0.861	0.917	0.938	0.923	1.000	0.970	0.893	0.960	1.000	0.923	0.939	0.938	0.960	0.968	0.972	0.944	0.812	0.895	0.909	0.743	0.953	0.966	0.919	0.944	0.974
chr10	74461	1.000	0.833	0.939	0.946	1.000	1.000	0.943	0.929	0.871	0.741	0.938	0.900	0.912	0.955	0.941	0.962	1.000	0.970	1.000	0.946	0.949	0.969	0.956	0.943	1.000	0.875	1.000	0.935	0.920	1.000	0.906	1.000	0.957	0.882	0.731	0.971	0.886	0.957	0.926	0.933	0.946	0.829	0.850	1.000	0.972	0.957	0.786	1.000
chr10	74462	1.000	0.950	1.000	0.870	0.970	0.818	0.957	0.939	0.969	0.926	0.913	0.931	0.963	0.962	1.000	1.000	0.905	0.826	1.000	0.969	0.933	0.968	1.000	1.000	0.960	0.917	0.920	0.839	0.972	0.943	0.973	0.789	0.939	0.929	1.000	0.955	1.000	0.950	1.000	0.923	1.000	0.958	1.000	0.960	0.966	0.963	1.000	0.900
chr10	74503	0.947	0.926	0.967	1.000	0.926	0.964	0.900	0.800	0.938	0.920	1.000	0.972	0.935	1.000	0.871	0.976	0.862	0.912	0.960	0.763	0.909	0.909	0.939	1.000	0.906	0.969	1.000	0.905	0.778	1.000	1.000	0.857	0.946	0.943	0.900	1.000	0.862	0.829	0.935	0.862	0.920	0.815	0.957	0.853	0.943	0.906	0.964	0.963
chr10	74504	1.000	0.931	0.821	0.938	0.949	0.964	0.853	0.655	0.967	0.865	0.972	0.960	0.935	0.946	0.769	0.929	1.000	0.870	0.970	0.962	0.800	0.875	0.875	0.906	1.000	0.970	1.000	0.912	0.903	0.957	0.962	0.935	0.844	0.920	0.968	0.848	0.957	0.867	0.962	0.964	0.958	0.906	0.926	0.960	0.976	1.000	0.938	0.967
chr10	74520	0.931	0.897	0.964	1.000	1.000	0.950	0.960	0.971	0.962	0.935	1.000	1.000	0.964	0.968	1.000	0.931	1.000	0.966	0.909	1.000	1.000	0.938	0.769	1.000	0.833	0.946	0.926	0.917	0.950	1.000	0.966	0.870	1.000	0.973	0.938	0.962	1.000	0.941	0.958	0.949	0.967	0.962	1.000	0.968	0.897	0.875	0.913	1.000
chr10	74521	1.000	0.943	0.971	0.885	0.941	0.931	1.000	0.824	0.964	0.964	0.900	0.900	0.893	0.919	0.917	0.865	0.864	0.848	0.963	1.000	0.926	0.938	0.971	0.930	0.793	0.861	0.893	1.000	0.906	0.966	0.919	0.857	0.973	0.971	0.939	0.938	0.857	0.960	0.967	0.889	0.962	0.935	0.972	1.000	0.938	0.844	0.963	0.941
chr10	74754	1.000	0.871	0.914	0.793	1.000	0.939	0.974	0.973	0.964	0.972	0.800	0.963	1.000	1.000	1.000	0.960	0.912	0.885	0.893	0.964	0.909	0.903	0.921	0.667	1.000	0.966	0.879	0.969	0.893	0.952	0.821	0.688	0.903	0.811	1.000	0.812	0.962	0.880	0.824	0.919	0.938	0.906	0.962	0.889	0.774	1.000	0.926	0.913
chr10	74755	0.875	1.000	0.914	0.867	0.933	0.938	0.842	0.970	0.931	0.871	1.000	0.962	0.929	0.955	0.871	0.931	0.966	0.914	0.800	0.844	0.962	1.000	0.964	0.946	0.861	0.931	0.964	0.750	0.879	1.000	0.969	0.879	0.852	1.000	0.920	1.000	1.000	0.933	1.000	0.963	0.935	0.909	1.000	0.846	0.828	0.828	0.909	1.000
chr10	74829	0.906	0.900	0.957	0.771	0.967	0.786	0.886	0.973	0.828	0.963	1.000	0.939	0.966	1.000	1.000	0.955	0.944	0.947	0.829	0.939	0.750	0.864	0.935	0.903	1.000	0.919	0.917	0.929	0.867	0.967	0.969	0.926	0.962	0.968	1.000	0.815	0.962	0.875	0.800	1.000	1.000	0.923	0.897	0.938	0.867	0.935	0.909	0.957
chr10	74830	0.923	0.931	0.880	0.919	0.879	0.889	0.806	0.967	0.889	1.000	1.000	0.897	0.857	0.914	0.838	1.000	0.923	0.769	0.905	0.967	0.900	0.905	0.966	0.885	0.879	0.939	0.889	1.000	0.939	0.933	0.810	0.958	1.000	0.947	0.950	0.946	0.833	0.968	0.913	1.000	0.923	0.951	0.914	0.972	0.957	0.857	0.897	0.931
chr10	75030	0.971	0.909	0.667	0.900	0.966	0.968	0.968	0.868	0.943	0.850	0.926	0.968	0.853	0.929	0.935	0.923	0.867	0.938	0.966	1.000	1.000	0.938	0.919	0.923	1.000	0.958	1.000	1.000	0.969	0.926	0.906	1.000	0.839	0.818	0.968	0.892	1.000	0.806	0.857	1.000	0.968	0.909	0.879	0.966	0.852	0.952	0.895	0.821
chr10	75031	0.767	0.972	0.943	0.963	1.000	0.973	1.000	0.917	0.895	1.000	0.800	1.000	0.906	0.960	1.000	0.943	0.897	0.960	0.917	0.938	0.933	0.938	0.938	1.000	1.000	0.968	0.878	0.933	0.933	0.938	0.971	0.909	0.852	1.000	1.000	0.931	0.976	0.920	1.000	0.964	0.969	0.778	0.935	0.964	0.966	1.000	0.964	0.926
chr10	75039	0.867	0.833	1.000	0.794	0.935	1.000	0.926	0.917	0.926	0.903	0.895	0.906	0.964	0.964	0.933	1.000	0.919	0.931	1.000	0.800	0.923	0.968	0.815	1.000	0.885	0.913	0.917	1.000	0.971	1.000	0.970	0.958	0.957	0.846	0.880	0.903	0.852	0.731	0.972	0.949	0.893	0.862	0.929	0.931	0.950	1.000	0.949	0.778
chr10	75040	0.970	0.939	0.958	0.929	0.871	0.976	0.800	1.000	1.000	1.000	0.963	0.870	1.000	1.000	0.974	0.967	1.000	0.944	1.000	1.000	0.968	1.000	1.000	0.889	0.962	1.000	0.897	0.917	0.938	0.966	0.848	1.000	1.000	0.870	0.938	0.931	0.958	0.900	1.000	0.912	0.968	0.759	0.879	0.970	0.867	0.885	1.000	0.923
chr10	75260	0.962	0.938	0.960	0.857	0.917	1.000	1.000	0.970	0.968	1.000	0.865	0.829	0.886	0.909	1.000	0.957	0.957	0.935	0.973	0.971	0.938	0.919	0.895	0.867	0.875	0.882	0.871	0.938	0.897	0.963	0.967	0.852	0.967	1.000	0.909	0.850	0.951	0.960	0.920	0.969	1.000	0.963	0.960	0.848	0.968	0.941	0.944	1.000
chr10	75261	0.935	0.929	0.920	0.966	0.917	0.958	1.000	0.917	0.955	0.815	0.840	0.828	1.000	0.885	0.872	0.727	1.000	0.743	0.933	0.909	0.880	0.941	0.794	1.000	0.821	0.958	0.929	0.933	1.000	0.786	0.964	0.964	0.893	0.912	0.933	0.800	1.000	0.857	0.955	0.972	0.897	0.951	0.967	0.750	0.971	0.933	0.897	0.968
chr10	75584	0.938	0.943	0.969	0.938	0.903	0.909	0.893	0.939	0.935	0.933	0.844	0.919	0.973	1.000	0.931	0.946	0.971	1.000	0.933	1.000	1.000	0.941	1.000	1.000	0.810	1.000	0.973	1.000	0.946	0.935	0.900	0.950	0.971	0.970	0.833	0.958	0.895	0.882	0.974	0.889	0.889	1.000	0.865	0.929	0.952	0.826	0.966	0.923
chr10	75585	0.848	0.857	0.938	1.000	0.923	0.909	0.958	0.957	0.844	0.861	0.938	0.900	0.833	0.968	0.812	0.968	0.861	0.933	0.923	0.935	0.857	0.939	0.946	0.971	0.783	0.953	0.903	0.722	0.943	0.974	1.000	0.955	0.963	0.913	0.963	0.971	0.933	0.943	1.000	0.885	0.968	0.968	0.743	0.769	0.833	0.900	0.889	0.955
chr10	75754	0.958	0.897	1.000	0.966	1.000	1.000	0.966	0.724	0.690	0.962	0.941	0.931	1.000	0.774	0.853	0.960	0.962	0.947	0.968	0.906	0.955	0.880	0.900	0.929	0.938	0.971	0.895	0.938	0.920	0.946	1.000	0.970	1.000	0.727	0.865	0.909	0.871	0.969	0.967	0.939	0.962	0.905	0.926	0.943	0.939	0.657	0.968	0.864
chr10	75755	0.973	0.853	0.967	0.750	1.000	0.977	0.903	0.963	0.957	0.889	0.906	1.000	1.000	0.926	0.970	0.963	0.906	0.971	0.955	0.967	1.000	0.906	0.950	0.929	0.786	0.962	0.839	0.967	0.975	1.000	0.929	0.963	0.970	0.950	0.971	0.903	0.920	0.952	0.815	0.941	0.864	0.952	0.971	0.958	0.853	0.963	1.000	0.971
chr10	75789	0.941	0.949	0.829	0.875	0.900	0.938	1.000	1.000	0.971	0.967	1.000	1.000	0.963	1.000	1.000	1.000	1.000	0.938	0.964	0.935	0.759	0.960	0.846	0.844	0.881	0.970	0.912	1.000	0.862	0.828	0.973	0.750	0.840	0.958	0.812	0.806	0.889	1.000	1.000	0.938	0.962	0.933	1.000	1.000	0.806	0.900	0.972	0.971
chr10	75790	0.930	0.774	0.971	0.970	0.839	0.967	0.861	0.971	0.857	1.000	0.912	1.000	1.000	0.968	1.000	0.889	1.000	0.935	1.000	1.000	0.966	0.929	0.957	0.840	0.962	0.857	0.867	0.889	1.000	1.000	0.914	0.957	0.938	0.917	0.881	0.739	0.889	0.943	0.939	0.949	0.895	0.944	0.900	0.917	1.000	0.927	0.909	0.906
chr10	75896	0.905	0.750	0.935	0.909	0.935	0.846	1.000	1.000	1.000	0.906	0.970	0.917	0.925	0.852	0.933	0.871	0.935	0.900	0.882	0.958	0.931	0.952	1.000	0.889	1.000	1.000	0.920	0.857	0.931	0.923	0.900	0.941	0.946	0.882	0.931	0.880	1.000	0.941	0.950	0.923	0.879	1.000	1.000	1.000	0.923	0.853	0.808	1.000
chr10	75897	1.000	0.875	0.889	0.839	0.933	1.000	0.935	0.867	0.870	0.886	1.000	0.720	0.938	0.941	0.939	1.000	1.000	0.957	0.846	0.974	0.889	0.952	1.000	0.933	0.826	0.967	0.906	1.000	0.885	1.000	0.917	0.935	0.971	0.970	0.935	0.967	0.893	0.966	0.947	0.912	0.857	0.963	1.000	0.960	1.000	0.963	0.931	0.933
chr10	75993	1.000	0.964	1.000	0.893	0.949	1.000	1.000	0.973	1.000	0.919	1.000	0.892	1.000	0.844	1.000	0.880	1.000	0.829	0.893	1.000	0.955	0.852	0.923	0.903	0.917	0.944	1.000	0.840	0.966	0.882	0.914	0.957	0.886	0.952	0.941	0.962	0.963	0.941	0.825	0.893	0.975	0.900	0.943	0.838	0.885	0.955	0.806	0.840
chr10	75994	1.000	0.960	0.964	0.833	0.767	1.000	0.968	0.969	1.000	1.000	1.000	0.968	0.867	1.000	0.971	0.871	0.878	0.889	0.974	0.900	0.889	0.938	0.970	0.944	0.966	0.941	1.000	1.000	0.973	0.935	0.958	0.973	0.929	0.778	1.000	0.885	0.926	0.867	0.933	0.962	1.000	0.917	0.852	0.783	0.966	0.923	1.000	0.946
chr10	76199	0.938	0.931	0.966	0.889	0.941	0.962	0.903	0.970	0.882	0.848	0.975	0.917	1.000	0.926	0.969	0.974	0.926	0.947	0.880	0.970	0.920	0.920	0.722	0.938	0.923	1.000	0.909	0.935	0.964	0.935	0.909	0.875	0.941	1.000	0.886	1.000	0.897	0.879	0.906	0.919	0.759	0.964	0.897	0.875	0.885	1.000	0.955	0.912
chr10	76200	0.949	1.000	1.000	1.000	0.938	0.833	0.889	1.000	0.964	0.938	0.892	0.879	0.833	0.969	1.000	0.962	0.938	0.972	0.943	0.944	0.952	0.968	0.971	0.862	1.000	0.938	0.833	0.867	1.000	1.000	0.938	1.000	0.931	0.895	1.000	1.000	0.889	0.900	0.902	0.971	0.970	0.967	0.963	0.917	0.897	0.840	1.000	0.906
chr10	76502	0.857	0.885	1.000	0.791	0.939	0.967	0.966	0.963	0.914	0.897	1.000	0.906	1.000	0.963	0.962	0.929	0.880	0.706	0.955	0.939	0.917	0.789	0.966	0.893	1.000	0.966	0.935	0.929	0.971	0.971	0.733	0.970	1.000	0.944	0.966	0.865	0.973	1.000	0.800	0.875	1.000	0.933	0.923	0.966	0.941	0.962	1.000	0.897
chr10	76503	1.000	0.930	0.935	1.000	0.966	0.929	0.958	0.882	0.800	0.867	1.000	0.821	1.000	0.950	1.000	0.964	0.786	0.960	0.938	1.000	0.970	0.970	0.935	0.944	0.967	0.958	1.000	0.962	0.972	0.842	1.000	0.968	0.919	0.971	0.897	0.914	1.000	0.938	1.000	0.935	0.784	1.000	0.933	0.960	1.000	0.946	0.960	0.880
chr10	76545	0.964	1.000	0.952	0.962	0.929	0.857	0.900	1.000	0.917	0.967	0.938	0.917	0.871	0.958	0.794	0.865	0.957	0.964	1.000	1.000	0.958	0.909	0.913	0.963	0.969	1.000	0.848	0.968	0.955	0.968	0.960	1.000	1.000	0.912	0.944	1.000	0.974	0.929	0.969	0.972	0.885	0.857	0.963	0.750	1.000	0.974	0.919	0.968
chr10	76546	0.939	0.806	0.811	0.862	0.889	1.000	0.964	0.773	0.840	0.875	0.933	0.960	0.947	0.846	0.947	0.727	0.875	1.000	0.710	0.963	0.929	0.926	0.963	1.000	0.875	0.897	1.000	0.923	0.935	0.971	0.920	0.939	1.000	0.968	0.963	0.933	0.935	1.000	0.967	1.000	0.818	0.962	0.966	1.000	0.964	1.000	0.926	0.952
chr10	76580	0.968	0.895	0.654	1.000	0.794	0.944	0.933	0.938	0.963	0.692	0.969	1.000	0.933	0.788	1.000	0.852	0.923	1.000	1.000	0.862	0.903	0.962	0.971	0.844	0.880	1.000	1.000	0.821	0.885	0.931	0.939	1.000	0.968	1.000	0.900	0.931	1.000	0.875	0.970	0.970	0.912	1.000	0.881	0.733	0.929	0.870	1.000	0.943
chr10	76581	1.000	0.912	0.893	1.000	0.963	0.971	1.000	0.875	0.966	1.000	0.892	0.962	0.800	0.929	1.000	0.833	0.895	0.914	0.892	1.000	0.871	1.000	1.000	0.903	1.000	1.000	1.000	0.973	0.905	0.894	0.967	0.897	0.968	0.926	0.917	1.000	0.941	1.000	0.938	0.917	0.958	0.917	0.882	1.000	0.919	0.903	1.000	0.941
chr10	76707	0.966	0.957	0.909	0.914	0.946	0.720	0.935	0.808	0.880	0.960	0.931	1.000	1.000	0.861	0.939	1.000	0.923	0.806	0.853	0.885	0.889	0.967	1.000	0.971	1.000	0.828	0.976	1.000	1.000	0.966	0.947	0.857	0.952	1.000	1.000	0.972	1.000	0.946	0.967	1.000	0.800	0.893	1.000	0.844	0.957	0.968	1.000	0.973
chr10	76708	0.864	0.857	0.952	0.963	0.895	1.000	0.970	0.903	0.788	0.943	0.848	0.870	0.933	1.000	1.000	0.931	0.963	1.000	0.880	0.974	0.967	1.000	0.879	0.962	0.943	0.944	1.000	0.971	0.966	0.938	0.769	0.767	0.949	0.906	0.909	1.000	0.893	0.972	0.903	0.871	0.968	0.931	0.885	0.933	0.909	1.000	0.909	0.944
chr10	77070	0.886	0.844	0.938	0.821	0.897	0.926	0.955	0.966	0.931	0.903	0.875	1.000	0.975	0.927	0.917	0.963	0.971	0.889	0.880	0.958	0.958	1.000	0.957	0.733	1.000	1.000	0.958	1.000	1.000	0.760	0.960	0.800	0.914	1.000	0.966	0.946	1.000	0.971	0.941	0.970	0.839	0.967	0.939	0.963	0.931	0.968	1.000	0.976
chr10	77071	0.917	0.929	1.000	0.760	1.000	0.881	0.929	1.000	0.943	0.829	0.889	0.840	0.848	1.000	0.935	0.969	0.920	0.960	1.000	0.912	0.821	0.914	1.000	0.931	0.970	1.000	0.810	0.920	1.000	0.957	0.962	0.870	0.955	0.941	0.800	0.833	1.000	1.000	1.000	0.970	1.000	1.000	0.750	0.963	0.892	1.000	0.917	0.912
chr10	77523	0.788	0.784	0.958	0.931	1.000	1.000	1.000	0.935	0.935	0.875	0.931	0.906	0.972	0.958	0.921	1.000	0.938	0.879	1.000	0.815	0.815	0.906	1.000	0.947	0.960	0.892	1.000	1.000	0.828	0.771	0.947	1.000	1.000	0.960	0.957	0.964	0.900	1.000	0.966	1.000	0.806	0.871	0.929	1.000	0.864	1.000	0.943	1.000
chr10	77524	0.939	0.885	0.944	0.900	0.966	0.897	0.957	0.833	0.967	0.971	0.967	1.000	1.000	0.926	0.931	0.964	0.912	0.972	0.933	0.897	0.882	0.933	0.914	0.938	0.935	0.939	0.960	0.844	0.957	0.840	0.892	1.000	0.970	0.968	0.905	1.000	1.000	0.909	0.952	0.862	1.000	0.882	0.867	0.909	1.000	0.914	0.969	0.963
chr10	77539	0.969	0.963	0.800	0.933	0.944	0.963	0.938	0.781	0.889	0.897	1.000	0.900	0.865	0.923	0.909	0.897	0.862	0.926	0.920	0.929	0.893	0.968	0.897	0.947	1.000	0.931	0.929	1.000	1.000	0.964	0.963	0.966	0.897	0.931	1.000	0.971	0.944	0.900	0.938	0.864	1.000	0.926	0.971	0.871	0.920	0.964	0.944	0.839
chr10	77540	0.897	0.960	1.000	0.757	0.947	0.933	0.960	0.926	0.971	1.000	0.963	0.938	0.947	0.938	1.000	0.889	0.967	0.913	1.000	0.971	0.963	0.929	1.000	0.958	0.893	0.973	0.929	0.857	0.897	0.931	0.923	0.906	0.875	1.000	0.861	0.971	0.963	0.938	0.944	0.810	0.929	0.812	0.949	0.925	0.941	0.885	0.960	0.852
chr10	77820	0.966	0.963	0.733	1.000	0.895	0.870	0.929	0.970	1.000	0.912	1.000	1.000	1.000	0.968	0.963	0.933	0.939	1.000	0.905	0.923	0.886	1.000	0.889	0.947	0.968	0.913	0.750	0.935	0.963	0.938	0.943	0.969	0.846	0.971	0.870	0.821	0.970	1.000	0.958	0.806	0.867	0.882	0.919	0.909	1.000	0.838	0.963	0.935
chr10	77821	1.000	0.943	1.000	1.000	0.889	0.972	1.000	0.880	0.912	0.909	0.964	0.862	0.867	1.000	0.967	0.882	1.000	0.880	0.975	0.957	1.000	0.806	0.935	0.871	0.930	0.857	0.897	1.000	0.880	0.889	0.966	0.946	0.897	1.000	0.906	0.821	0.973	1.000	0.933	0.833	0.897	0.906	0.852	0.938	0.903	0.933	0.964	0.969
chr10	78087	0.900	0.938	0.839	1.000	0.885	1.000	0.903	1.000	1.000	0.971	0.935	1.000	0.973	0.933	0.964	0.968	1.000	0.885	0.919	1.000	0.893	0.935	1.000	0.865	0.966	0.946	1.000	0.875	0.878	0.929	0.967	0.821	0.870	1.000	0.871	0.763	1.000	0.895	1.000	0.923	0.871	1.000	1.000	0.886	0.935	1.000	0.926	1.000
chr10	78088	0.966	1.000	1.000	0.909	1.000	1.000	1.000	0.909	0.947	0.933	0.944	0.893	0.933	0.972	1.000	0.931	0.897	0.921	0.818	0.857	0.852	0.929	0.867	0.923	1.000	0.944	1.000	0.848	0.964	0.964	0.944	0.885	0.792	0.828	0.939	0.966	0.862	0.968	0.917	0.968	0.920	0.968	0.950	0.919	0.974	0.889	0.824	0.971
chr10	78342	0.939	0.964	0.710	0.920	0.967	0.967	0.880	0.964	0.939	0.818	1.000	0.879	1.000	1.000	0.933	1.000	0.909	0.970	0.846	0.905	0.875	0.892	0.947	0.818	1.000	0.833	0.970	0.933	1.000	0.903	0.967	1.000	0.944	0.957	0.848	0.964	0.864	0.889	0.938	0.783	0.861	0.939	0.941	0.964	0.870	0.966	0.862	0.889
chr10	78343	0.974	0.938	0.939	0.933	1.000	1.000	0.900	0.862	0.862	0.906	0.917	0.958	0.939	0.938	1.000	0.758	1.000	1.000	0.929	0.854	1.000	0.906	0.868	1.000	0.967	0.966	0.867	1.000	0.957	0.933	1.000	0.923	0.971	0.914	0.953	1.000	1.000	0.938	1.000	0.957	0.939	0.885	0.833	0.868	0.960	0.939	0.920	0.895
chr10	78434	0.857	0.806	0.769	0.968	0.933	0.956	1.000	0.848	0.893	1.000	1.000	0.941	1.000	0.969	0.895	1.000	0.947	1.000	0.806	0.767	0.972	0.861	0.821	0.889	1.000	0.920	0.926	0.886	0.800	0.929	0.917	0.846	1.000	0.971	0.844	0.919	0.971	0.923	1.000	0.818	0.892	0.970	0.970	0.923	0.824	0.909	0.964	0.880
chr10	78435	0.931	0.957	1.000	0.879	0.969	0.935	0.913	0.947	0.862	0.914	0.714	0.929	1.000	0.968	0.946	0.667	0.900	0.962	0.833	0.968	1.000	1.000	0.962	0.812	0.912	0.963	0.931	1.000	0.897	0.970	0.960	0.966	0.926	1.000	0.889	0.964	0.724	0.927	0.971	0.897	0.923	0.966	1.000	0.852	1.000	0.967	0.960	1.000
chr10	79328	0.900	0.795	0.906	0.839	0.950	1.000	0.800	0.931	0.840	0.929	0.952	0.838	0.892	0.853	0.875	1.000	1.000	0.917	0.933	0.923	0.973	0.920	0.968	1.000	0.926	0.882	1.000	0.926	1.000	0.929	0.935	0.727	0.944	0.970	0.967	1.000	0.814	0.931	0.973	0.917	0.970	0.906	0.938	0.875	0.968	0.900	0.900	0.857
chr10	79329	0.970	0.839	1.000	0.947	0.778	1.000	1.000	0.938	0.700	0.871	0.905	0.938	1.000	1.000	0.914	0.971	0.880	0.853	0.821	0.906	1.000	0.848	1.000	1.000	1.000	0.909	0.900	0.929	1.000	0.968	0.975	0.844	0.920	0.973	0.792	0.680	0.867	1.000	0.963	0.906	0.963	0.960	0.909	0.763	0.939	0.962	0.815	0.967
chr10	79846	0.926	1.000	0.889	0.871	0.964	0.893	0.931	0.806	0.912	0.920	0.963	0.833	1.000	0.931	0.960	0.923	0.906	0.970	0.966	0.893	1.000	0.968	0.960	0.963	0.966	0.926	1.000	0.963	0.821	0.771	0.935	0.875	0.923	0.818	0.964	0.931	1.000	0.897	1.000	0.960	1.000	0.947	0.971	0.971	0.930	1.000	0.900	1.000
chr10	79847	1.000	0.943	0.800	0.893	0.912	0.909	1.000	0.962	0.964	0.939	1.000	0.929	0.850	0.846	0.944	0.939	0.885	0.967	0.962	0.917	0.919	0.938	0.966	0.861	0.912	1.000	0.967	0.852	0.968	0.853	0.933	0.971	0.812	0.868	0.923	0.972	1.000	0.853	0.943	0.893	1.000	0.971	0.946	1.000	0.875	0.771	0.970	0.960
chr10	79892	0.906	0.900	0.966	0.962	0.960	1.000	0.919	0.958	0.857	0.966	1.000	1.000	1.000	0.964	0.906	0.952	0.938	0.914	0.889	0.789	0.970	1.000	0.950	0.929	0.947	0.923	0.946	1.000	0.950	0.865	0.900	1.000	0.909	0.897	0.966	1.000	0.903	0.933	0.939	1.000	0.963	0.920	0.875	0.912	0.906	1.000	0.929	0.737
chr10	79893	0.933	0.964	0.944	0.906	0.971	0.966	1.000	0.879	0.842	0.870	0.969	0.839	1.000	0.931	0.946	0.900	0.952	1.000	0.840	1.000	0.969	1.000	0.917	0.941	1.000	0.897	1.000	0.926	1.000	0.906	1.000	0.941	0.971	0.889	1.000	1.000	0.913	0.682	0.943	0.812	0.939	1.000	0.966	0.875	0.969	0.806	0.962	0.926
chr10	79928	0.966	0.853	0.921	0.955	0.957	0.958	0.878	0.806	0.900	0.969	0.946	0.957	0.964	0.903	0.958	0.844	0.815	0.914	0.818	0.921	0.952	1.000	0.966	0.917	0.885	0.871	1.000	0.839	1.000	1.000	0.964	1.000	0.724	1.000	0.938	0.880	0.889	0.967	0.870	1.000	0.939	1.000	1.000	1.000	0.944	0.889	0.969	1.000
chr10	79929	0.892	0.960	0.848	0.885	0.920	0.875	1.000	0.923	0.800	1.000	0.970	0.900	1.000	1.000	0.917	0.971	0.919	0.800	0.972	0.864	0.957	0.947	0.857	1.000	0.935	0.941	0.944	0.865	0.920	0.966	1.000	0.704	0.929	0.846	0.974	0.958	0.974	0.912	0.839	0.972	0.929	0.875	0.800	1.000	0.943	0.871	0.900	0.897
chr10	79930	1.000	0.975	0.926	0.923	0.960	0.935	0.885	0.964	1.000	0.929	1.000	0.944	0.971	1.000	0.969	0.974	0.966	0.971	0.970	0.833	1.000	0.870	0.828	1.000	0.919	0.929	0.893	0.966	1.000	0.885	1.000	0.933	0.933	1.000	0.946	0.914	0.923	0.867	0.853	0.926	1.000	0.952	1.000	0.844	0.917	0.875	0.833	0.867
chr10	79931	0.875	0.964	0.941	0.925	0.966	0.875	1.000	1.000	0.964	0.925	0.968	0.944	0.952	0.969	1.000	0.880	0.955	0.944	1.000	0.900	0.917	0.963	0.966	0.929	0.933	0.971	0.875	0.952	0.968	0.952	0.840	1.000	0.778	1.000	0.818	0.909	0.966	0.971	0.967	1.000	0.962	0.964	0.931	0.862	0.935	0.935	0.971	0.964
chr10	79945	1.000	0.921	0.839	0.975	1.000	0.960	0.885	0.857	0.935	1.000	1.000	0.828	0.941	0.906	0.929	0.964	0.913	0.969	0.929	0.867	0.946	0.784	0.973	0.957	0.923	1.000	0.889	1.000	0.931	0.944	0.909	0.857	0.960	0.919	0.962	0.947	1.000	1.000	0.844	0.964	0.930	0.973	0.838	1.000	0.943	0.864	0.885	0.964
chr10	79946	1.000	0.947	0.938	0.971	0.941	0.935	1.000	0.892	0.929	0.968	0.906	1.000	0.971	0.897	0.933	0.946	0.900	0.913	1.000	0.935	1.000	0.906	0.812	0.958	0.963	0.931	1.000	1.000	1.000	0.844	0.886	0.923	0.955	0.903	0.935	0.692	0.952	0.967	0.871	0.935	1.000	1.000	0.949	0.917	0.950	1.000	0.852	1.000
chr10	80468	0.821	0.967	0.964	0.871	1.000	0.875	0.935	0.892	0.938	0.892	0.923	1.000	0.968	0.889	0.971	0.962	1.000	0.750	0.839	1.000	0.846	0.957	0.920	1.000	0.939	0.969	1.000	0.943	0.977	1.000	1.000	0.964	1.000	1.000	0.964	0.964	0.971	0.812	1.000	1.000	0.893	0.833	0.917	0.857	0.950	0.861	0.929	0.872
chr10	80469	1.000	0.970	0.882	0.926	0.909	0.865	1.000	0.808	0.962	0.967	0.861	0.958	0.943	0.960	1.000	0.926	0.964	1.000	0.815	1.000	0.963	0.909	0.857	0.935	0.935	0.833	0.897	0.886	0.800	0.886	0.781	0.900	0.926	1.000	0.968	0.971	0.895	0.943	0.833	0.900	1.000	0.821	0.913	1.000	0.941	0.893	0.960	0.897
chr10	80583	0.793	1.000	0.957	0.919	0.929	0.875	0.943	0.955	1.000	0.912	0.933	0.875	0.972	0.882	0.957	0.857	0.765	0.926	0.971	0.828	0.958	0.857	0.880	0.933	0.885	0.913	0.897	0.852	0.853	0.875	0.949	0.943	0.871	0.970	0.966	0.778	0.933	0.958	0.848	0.963	0.900	0.769	1.000	0.879	0.900	0.897	0.967	0.960
chr10	80584	0.893	1.000	0.958	0.969	1.000	0.913	0.923	1.000	0.914	0.906	0.886	0.828	0.963	0.871	0.938	0.964	0.763	0.909	0.960	0.944	1.000	1.000	0.815	0.962	1.000	0.781	0.958	0.943	0.968	1.000	0.923	1.000	0.963	0.889	1.000	1.000	0.963	0.800	1.000	0.917	0.846	0.938	0.889	1.000	0.879	0.970	0.962	0.972
chr10	80587	0.955	0.971	1.000	0.955	0.969	1.000	1.000	0.944	0.909	0.821	0.933	0.833	0.939	1.000	1.000	0.943	0.964	0.920	0.966	0.900	0.889	0.963	0.714	1.000	0.840	0.769	1.000	0.955	0.773	0.875	0.885	0.929	1.000	0.969	0.929	0.714	0.960	0.900	0.944	1.000	1.000	0.974	0.973	0.792	0.900	1.000	0.952	0.943
chr10	80588	0.962	0.933	0.946	0.839	0.871	0.971	1.000	1.000	0.944	1.000	0.906	1.000	0.857	0.857	0.854	0.875	1.000	0.967	0.955	0.962	1.000	0.826	0.920	0.909	0.875	0.969	0.893	0.964	0.917	0.872	1.000	0.941	0.931	1.000	1.000	0.920	0.926	1.000	0.867	0.970	0.946	0.958	0.857	0.912	0.867	0.972	1.000	0.917
chr10	81134	0.960	0.821	1.000	1.000	0.971	1.000	1.000	0.968	1.000	0.906	0.793	0.950	0.852	0.935	0.909	1.000	0.829	0.972	0.967	0.912	0.913	1.000	0.952	0.971	0.973	0.968	0.931	1.000	0.976	0.933	0.778	0.943	0.977	0.970	1.000	0.944	0.971	1.000	1.000	0.923	0.900	0.821	1.000	0.971	0.862	0.882	0.971	0.923
chr10	81135	1.000	1.000	0.900	0.889	0.882	0.972	0.968	0.920	1.000	0.966	0.958	0.970	0.900	0.852	0.950	1.000	0.933	0.840	0.958	0.935	0.923	1.000	1.000	0.947	1.000	0.935	0.852	1.000	0.897	0.923	0.760	0.892	0.951	0.935	0.895	1.000	0.943	0.963	0.967	0.886	0.962	0.842	0.935	0.808	0.946	1.000	1.000	0.882
chr10	81456	0.750	0.967	0.966	0.917	0.960	0.947	1.000	0.773	1.000	0.833	0.857	0.973	0.926	0.974	0.971	0.963	0.818	0.912	1.000	0.815	1.000	0.889	0.939	0.880	0.905	1.000	1.000	0.966	0.909	0.933	0.969	0.974	1.000	0.971	0.963	0.967	1.000	0.939	0.964	0.935	0.917	0.969	0.963	1.000	0.903	0.867	0.958	1.000
chr10	81457	0.947	1.000	1.000	0.893	0.966	0.895	0.744	0.861	0.964	1.000	0.975	1.000	0.938	0.615	0.968	0.931	0.767	1.000	0.900	0.917	0.865	0.929	0.857	0.897	0.933	0.963	1.000	0.950	1.000	0.949	0.871	1.000	0.944	0.931	0.875	0.947	0.938	1.000	1.000	0.966	0.923	0.852	0.839	0.886	0.963	0.921	0.969	0.861
chr10	81474	0.929	1.000	0.921	0.933	1.000	0.960	0.880	0.939	0.864	0.929	0.867	0.941	0.917	0.909	1.000	0.917	0.912	0.944	0.871	0.931	1.000	0.861	0.966	1.000	0.970	0.920	0.970	0.957	0.970	0.926	0.950	0.895	0.914	1.000	0.889	0.875	1.000	1.000	0.931	0.941	0.875	0.786	0.900	0.808	0.917	0.972	0.889	0.938
chr10	81475	1.000	0.966	0.958	1.000	0.935	0.938	0.821	0.962	0.960	0.971	0.969	0.966	0.968	0.963	0.964	1.000	0.968	0.970	0.967	1.000	0.967	0.906	0.939	1.000	0.913	0.914	0.935	0.950	0.731	0.974	0.778	1.000	0.893	0.897	0.875	1.000	0.946	0.839	0.935	0.907	0.923	0.885	0.833	0.914	0.828	0.893	0.794	0.917
chr10	81540	0.929	1.000	0.860	0.862	0.962	0.906	0.914	0.818	0.963	0.923	0.885	0.889	0.933	1.000	0.935	1.000	0.833	1.000	1.000	0.933	1.000	0.759	0.966	0.909	0.903	0.967	1.000	1.000	1.000	0.944	0.933	0.718	1.000	1.000	0.824	0.970	0.964	0.708	0.952	0.958	0.800	0.973	1.000	0.931	0.969	1.000	0.926	1.000
chr10	81541	0.955	0.938	0.941	0.903	0.950	0.935	0.950	0.914	1.000	1.000	0.935	0.892	0.966	0.943	0.806	0.941	0.882	0.968	1.000	0.931	0.879	0.966	0.929	0.967	0.829	0.964	0.933	0.929	0.967	0.969	1.000	1.000	1.000	0.742	0.882	0.970	1.000	0.857	1.000	0.867	1.000	0.900	0.773	0.886	0.966	0.938	0.897	0.957
chr10	81558	0.938	0.811	0.971	0.875	0.970	0.969	0.958	0.941	0.941	0.864	0.897	1.000	0.929	0.903	1.000	1.000	0.853	0.971	0.972	0.969	0.808	1.000	0.963	0.880	0.909	0.857	1.000	0.960	0.800	0.974	1.000	0.900	0.964	0.962	1.000	0.824	0.933	0.964	0.935	0.892	1.000	1.000	1.000	0.861	1.000	0.929	0.926	0.960
chr10	81559	1.000	0.973	0.857	1.000	1.000	0.879	0.903	0.971	0.958	0.833	0.966	0.962	0.971	1.000	0.970	0.969	1.000	0.917	0.812	0.939	1.000	0.914	0.962	0.914	1.000	0.946	0.967	1.000	0.917	0.917	0.833	0.972	0.963	0.861	0.943	0.879	1.000	0.968	0.933	0.903	0.966	0.875	0.935	0.886	0.870	1.000	0.806	1.000
chr10	81563	0.962	0.971	0.941	0.960	0.870	0.880	0.826	0.931	0.955	0.938	0.912	0.875	0.971	0.923	0.684	0.906	0.955	0.926	0.967	0.839	0.905	0.926	0.973	1.000	0.958	0.919	0.931	0.862	0.923	0.958	0.963	0.917	0.968	1.000	0.963	0.971	0.950	0.933	1.000	0.815	0.926	0.933	0.867	0.974	1.000	1.000	0.963	0.902
chr10	81564	1.000	0.905	0.828	1.000	0.968	0.900	0.923	0.852	0.968	0.900	0.944	1.000	0.969	0.844	0.926	0.964	1.000	0.958	0.880	0.976	0.900	0.944	0.848	0.867	0.941	0.938	0.889	0.769	1.000	0.933	0.970	0.917	0.962	0.885	0.960	0.905	0.962	0.833	0.963	0.958	1.000	0.973	0.833	0.909	0.974	0.941	1.000	0.833
chr10	81574	0.971	0.969	0.893	0.935	0.962	1.000	0.821	0.941	0.970	0.862	0.909	0.906	1.000	0.935	1.000	0.917	0.969	1.000	1.000	0.868	0.957	0.906	1.000	1.000	1.000	0.941	1.000	1.000	0.966	1.000	0.870	0.903	0.938	0.885	0.897	1.000	0.818	0.897	0.892	1.000	0.909	1.000	0.875	1.000	0.971	0.960	0.931	0.941
chr10	81575	0.868	0.875	0.968	0.917	0.909	0.931	0.933	0.897	0.786	1.000	0.962	1.000	1.000	0.870	0.926	1.000	0.943	1.000	0.970	0.966	0.913	1.000	1.000	0.839	0.970	0.966	0.931	1.000	0.867	0.944	0.893	0.974	0.900	0.963	1.000	0.921	0.833	0.808	1.000	0.933	0.939	0.923	1.000	0.875	0.969	0.917	0.963	0.963
chr10	81601	0.857	1.000	0.966	0.966	0.867	0.971	0.917	0.960	1.000	1.000	1.000	0.975	0.886	0.966	0.973	0.964	0.900	1.000	0.970	1.000	0.912	1.000	1.000	0.920	1.000	0.893	0.885	1.000	1.000	1.000	0.958	0.914	0.816	0.941	0.960	1.000	0.964	0.972	0.966	0.893	0.974	0.742	0.949	0.962	0.800	0.939	1.000	0.742
chr10	81602	0.862	1.000	1.000	1.000	0.818	0.840	1.000	0.853	0.966	0.848	0.923	0.800	0.925	0.862	1.000	0.923	0.875	0.950	0.935	1.000	0.857	0.933	0.944	0.862	0.906	0.962	0.964	0.947	0.966	1.000	0.970	0.969	0.963	0.943	0.920	0.923	0.667	0.933	0.861	1.000	1.000	0.972	0.943	0.903	0.923	1.000	0.973	0.963
chr10	81608	0.870	0.885	0.867	0.903	0.971	0.919	0.871	0.826	0.969	0.897	0.919	1.000	0.947	1.000	0.975	1.000	0.857	1.000	0.970	0.920	0.913	0.920	1.000	0.968	1.000	0.852	0.935	0.943	0.923	0.840	1.000	0.960	0.852	0.974	0.964	0.828	0.763	0.808	0.943	0.967	1.000	0.964	0.929	1.000	1.000	0.913	0.938	0.920
chr10	81609	0.903	0.848	0.867	0.903	0.974	1.000	0.857	0.875	0.935	0.900	0.968	0.906	1.000	0.952	0.880	1.000	0.944	0.846	0.870	1.000	0.969	0.974	0.970	0.958	0.963	0.966	0.933	0.960	0.926	0.967	0.933	1.000	0.933	0.944	0.829	1.000	1.000	1.000	0.895	0.931	1.000	0.750	0.923	0.808	0.794	0.962	0.912	0.852
chr10	81673	0.917	0.821	0.938	0.920	0.861	0.811	0.862	0.861	1.000	0.864	0.906	0.968	0.829	0.829	1.000	1.000	0.905	0.963	0.935	0.938	1.000	0.680	1.000	0.950	0.943	1.000	0.882	1.000	1.000	1.000	0.905	0.879	0.875	0.895	0.943	0.962	1.000	0.941	0.962	1.000	0.824	0.967	0.939	1.000	0.760	0.958	0.914	0.818
chr10	81674	0.882	1.000	0.879	0.815	0.963	0.800	0.964	1.000	0.972	0.917	0.933	0.962	0.867	0.966	0.923	0.964	1.000	0.939	1.000	0.969	1.000	0.864	0.963	0.893	0.862	0.902	0.938	0.920	1.000	0.897	0.889	0.971	0.929	0.962	0.972	0.971	0.974	0.929	0.968	1.000	1.000	1.000	1.000	0.839	0.960	0.966	0.861	0.966
chr10	81688	1.000	0.893	1.000	0.889	0.920	0.941	0.969	1.000	1.000	0.931	0.966	0.865	0.966	0.963	1.000	0.957	1.000	0.886	0.886	0.953	1.000	0.964	0.975	0.879	0.893	0.967	0.906	0.857	0.893	0.882	1.000	0.828	0.926	0.968	0.853	0.970	0.969	0.962	0.968	1.000	0.968	0.833	0.895	0.867	0.872	0.897	0.864	1.000
chr10	81689	0.968	0.865	0.778	0.903	0.967	0.970	0.923	0.938	0.943	0.929	0.939	0.800	0.971	0.906	1.000	0.969	0.857	0.972	0.967	0.929	0.968	0.971	0.903	0.960	1.000	1.000	0.879	0.818	0.957	0.886	0.912	1.000	0.731	0.867	0.885	0.800	0.912	0.935	0.971	0.867	0.926	0.912	0.933	0.964	0.875	0.962	0.906	0.935
chr10	81708	1.000	0.821	0.931	0.900	0.897	0.969	1.000	0.968	1.000	1.000	0.947	1.000	0.943	0.941	0.871	0.970	0.963	0.943	0.939	0.844	0.944	0.962	0.933	0.939	1.000	1.000	0.943	0.759	1.000	0.947	0.750	1.000	0.960	0.967	0.929	1.000	0.969	0.943	0.962	1.000	1.000	1.000	0.818	0.960	0.939	0.938	0.971	0.933
chr10	81709	0.906	1.000	0.893	0.939	0.950	0.974	0.923	0.963	0.935	0.903	0.962	0.968	0.964	0.970	1.000	0.963	0.857	1.000	0.838	0.909	0.870	1.000	0.808	1.000	0.900	0.971	0.974	0.964	0.926	0.929	1.000	0.971	1.000	0.914	0.944	1.000	0.969	1.000	0.895	0.972	1.000	1.000	0.786	0.885	0.900	1.000	0.886	0.880
chr10	81722	0.967	1.000	0.900	0.952	0.893	0.950	0.931	0.938	0.923	0.895	0.955	0.962	0.735	0.964	0.867	1.000	0.867	0.917	1.000	0.879	1.000	1.000	0.950	0.935	0.886	0.816	0.808	0.935	0.795	0.935	0.967	0.933	0.970	1.000	1.000	0.889	0.926	1.000	0.880	0.889	0.964	0.903	0.933	0.962	1.000	0.957	0.973	1.000
chr10	81723	1.000	1.000	0.900	0.909	0.750	0.824	1.000	0.840	0.931	0.968	1.000	0.875	0.900	0.900	0.931	0.944	0.969	0.871	0.893	1.000	1.000	1.000	0.879	0.974	0.833	0.967	1.000	1.000	0.704	0.968	1.000	0.840	0.926	0.943	0.893	0.931	0.938	0.826	0.889	0.952	0.971	0.926	0.892	1.000	0.973	0.967	1.000	0.943
chr10	81764	0.931	0.929	0.935	0.902	0.931	0.973	0.923	0.972	0.950	1.000	1.000	0.955	0.865	0.885	0.931	0.960	0.935	0.939	0.970	0.943	0.958	0.931	0.923	0.903	1.000	0.939	0.958	0.900	0.964	0.919	0.968	0.935	0.886	0.920	0.870	0.939	1.000	0.846	0.935	0.871	0.969	1.000	0.963	0.962	0.971	0.938	0.963	0.871
chr10	81765	1.000	1.000	0.970	0.842	0.909	0.933	0.759	0.951	0.926	0.909	0.828	0.786	0.812	1.000	0.968	0.926	0.967	1.000	1.000	0.938	0.906	0.963	0.923	0.926	1.000	1.000	0.957	0.963	1.000	0.971	0.964	0.941	0.931	0.944	0.893	0.975	1.000	0.778	0.905	0.964	0.926	0.759	0.889	0.967	1.000	0.935	0.971	0.889
chr10	81768	1.000	1.000	0.861	1.000	0.893	0.944	0.946	0.848	0.880	0.966	0.963	1.000	0.903	0.879	0.935	1.000	0.944	0.919	0.966	0.850	0.682	1.000	0.964	1.000	0.971	0.909	0.926	0.943	0.974	0.933	0.897	0.962	0.968	0.933	0.879	0.963	1.000	0.967	0.944	0.889	1.000	0.960	0.871	0.974	0.879	0.875	0.838	1.000
chr10	81769	1.000	0.960	0.935	0.879	0.960	0.857	0.912	0.933	0.941	0.943	0.920	0.926	0.969	0.947	1.000	1.000	1.000	0.889	1.000	0.946	0.964	0.968	0.958	0.976	0.917	0.865	0.913	0.971	0.892	0.958	1.000	0.905	0.792	0.939	0.968	0.824	0.900	1.000	0.903	0.973	0.903	1.000	0.966	1.000	0.964	1.000	1.000	0.875
chr10	81782	0.967	0.935	0.929	0.969	0.903	0.920	0.889	0.935	0.952	1.000	1.000	0.952	0.958	1.000	0.971	0.933	0.933	1.000	0.926	0.889	1.000	0.946	1.000	0.943	1.000	0.963	0.920	1.000	0.917	0.971	1.000	0.892	1.000	0.889	0.952	0.771	1.000	0.929	1.000	1.000	1.000	0.889	0.971	0.903	0.920	0.857	0.926	0.909
chr10	81783	0.967	0.828	0.939	0.963	1.000	0.880	0.938	0.974	0.970	0.944	0.947	0.970	0.968	0.926	0.943	0.963	1.000	0.938	0.973	0.920	0.875	0.892	0.929	0.969	1.000	0.889	1.000	0.853	1.000	0.875	0.906	1.000	0.848	0.875	0.933	0.879	1.000	0.958	0.960	0.962	0.966	0.971	0.952	1.000	0.970	0.941	1.000	1.000
chr10	81801	0.966	0.947	0.846	0.857	0.833	0.946	0.833	0.964	0.794	0.963	0.971	1.000	0.941	0.933	0.848	0.973	0.871	0.636	1.000	1.000	0.920	1.000	0.957	0.903	1.000	0.971	0.931	1.000	0.967	0.926	0.914	1.000	0.839	0.943	0.960	0.929	0.943	0.939	0.808	0.971	0.967	0.906	1.000	0.966	1.000	0.960	0.971	0.923
chr10	81802	1.000	0.913	0.895	1.000	0.931	0.968	0.939	0.946	1.000	0.897	0.971	0.968	0.897	1.000	1.000	0.892	1.000	0.962	1.000	0.939	1.000	0.923	0.967	1.000	0.963	0.906	0.893	1.000	0.917	1.000	0.875	0.938	0.971	1.000	0.966	1.000	0.875	0.903	1.000	0.969	1.000	1.000	1.000	0.818	0.897	0.885	1.000	0.886
chr10	81823	0.967	0.914	0.926	0.913	0.909	0.969	0.913	0.872	0.871	0.769	0.935	0.889	0.857	0.846	0.970	0.967	0.944	0.963	0.889	0.885	1.000	1.000	0.967	1.000	0.925	0.929	0.970	0.938	0.839	0.900	0.784	0.952	0.966	0.960	0.906	1.000	0.931	0.972	0.943	0.833	0.960	1.000	0.727	1.000	0.912	0.893	0.920	0.944
chr10	81824	0.935	1.000	0.938	0.963	0.871	0.826	0.757	0.879	0.697	0.960	0.966	0.839	1.000	0.941	0.880	0.939	0.968	0.783	0.939	0.839	0.949	0.850	1.000	0.947	0.882	0.955	0.912	0.933	0.781	0.971	1.000	0.857	0.846	0.875	0.943	0.789	0.962	0.864	0.931	0.829	1.000	0.882	1.000	0.944	0.850	1.000	0.967	0.871
chr10	81829	0.871	0.912	0.902	0.933	0.958	0.947	0.862	1.000	0.878	0.970	0.938	0.929	0.971	1.000	0.969	0.972	0.958	0.900	0.929	0.889	0.971	0.931	1.000	0.939	0.862	0.886	1.000	1.000	0.794	0.972	0.886	0.973	0.865	0.897	0.971	0.917	0.960	0.967	0.935	0.897	0.844	0.944	0.975	1.000	1.000	0.968	1.000	1.000
chr10	81830	0.920	0.949	1.000	0.828	0.895	0.903	0.857	0.900	1.000	0.839	0.967	0.926	0.938	0.933	1.000	0.900	0.923	0.971	0.968	1.000	1.000	0.926	1.000	1.000	1.000	0.972	0.892	0.833	0.643	0.952	0.929	0.818	0.917	0.862	1.000	0.913	0.903	0.973	1.000	0.969	0.963	0.966	0.962	0.941	0.667	0.917	0.923	0.788
chr10	81850	0.800	0.973	0.923	0.839	1.000	0.805	0.943	0.972	1.000	0.938	1.000	0.939	0.919	1.000	0.968	0.935	1.000	0.944	0.941	0.909	0.889	0.969	1.000	0.944	0.677	0.909	0.893	1.000	0.897	0.969	0.900	0.964	1.000	0.812	0.846	1.000	0.909	0.882	0.944	0.793	0.943	0.892	1.000	1.000	0.880	1.000	0.897	1.000
chr10	81851	0.972	0.909	0.944	0.931	0.957	0.974	0.962	0.931	0.966	0.933	1.000	0.903	0.939	1.000	0.938	0.943	0.828	0.862	0.941	0.929	0.962	0.909	0.895	0.933	1.000	0.923	0.946	0.962	0.914	0.880	0.966	0.931	0.955	1.000	0.938	0.967	1.000	0.962	0.821	1.000	0.886	0.895	0.955	0.919	0.963	0.968	0.893	0.900
chr10	81896	0.938	0.938	0.864	0.857	0.935	0.933	0.933	0.857	0.926	0.828	1.000	0.897	0.893	0.943	1.000	0.794	1.000	0.926	0.973	0.966	1.000	0.955	0.968	0.938	0.871	1.000	0.960	1.000	0.857	0.973	0.893	1.000	0.850	0.970	0.938	0.906	0.811	1.000	1.000	0.971	0.957	0.926	0.962	0.917	0.974	0.914	0.844	0.870
chr10	81897	0.957	0.931	0.917	0.933	1.000	0.897	0.925	0.879	0.912	1.000	1.000	0.938	0.895	0.882	0.971	0.963	0.967	0.944	0.962	0.913	0.871	0.909	0.889	1.000	0.893	1.000	0.861	1.000	0.952	0.791	0.885	1.000	1.000	0.968	1.000	0.971	1.000	1.000	0.963	1.000	0.923	0.968	0.926	0.971	0.955	0.963	0.710	0.882
chr10	82115	0.900	0.947	0.976	0.964	0.786	1.000	0.967	0.857	0.971	0.966	0.968	0.893	0.905	0.838	0.917	0.969	0.971	0.964	1.000	0.912	0.848	0.955	0.964	0.903	0.720	0.969	1.000	0.964	1.000	0.929	0.923	0.920	1.000	0.967	0.970	0.892	0.824	0.929	1.000	0.909	0.968	0.976	0.947	0.966	0.964	0.933	0.971	0.821
chr10	82116	0.970	0.909	0.969	0.969	0.800	0.917	0.960	0.868	0.821	0.966	0.895	0.852	0.811	1.000	0.966	0.912	0.969	0.974	1.000	0.846	1.000	0.864	0.968	1.000	0.862	1.000	0.900	0.957	0.917	1.000	0.931	1.000	1.000	0.774	0.926	1.000	0.903	0.972	0.967	0.708	0.852	0.933	0.917	0.853	0.929	0.758	0.975	1.000
chr10	82270	0.933	0.792	0.861	0.971	0.917	0.979	1.000	0.969	1.000	0.903	0.963	0.852	0.960	0.933	0.846	0.862	0.921	0.871	0.938	1.000	0.840	1.000	1.000	0.900	0.913	1.000	0.871	0.935	0.935	0.962	0.962	0.969	0.909	1.000	0.968	0.897	0.935	0.897	0.875	0.769	0.917	0.886	0.857	1.000	1.000	0.949	1.000	0.963
chr10	82271	0.971	0.966	0.971	1.000	0.923	0.917	1.000	0.938	0.923	1.000	0.769	0.963	0.912	0.939	0.821	0.833	0.886	0.970	0.914	0.970	1.000	0.900	0.906	1.000	1.000	0.935	0.822	0.812	0.879	0.970	0.875	0.964	1.000	0.867	0.914	0.912	0.931	0.912	1.000	0.955	1.000	0.931	0.913	0.875	0.833	1.000	1.000	0.857
chr10	82307	0.966	0.850	1.000	1.000	1.000	0.857	0.781	0.818	1.000	0.900	0.833	0.875	0.912	0.935	0.929	0.968	1.000	0.969	1.000	0.962	1.000	0.906	0.926	1.000	0.879	0.839	1.000	0.909	0.913	0.944	0.939	0.917	1.000	1.000	1.000	0.967	0.962	0.966	0.875	0.968	1.000	0.963	0.926	0.857	0.706	0.968	0.970	0.960
chr10	82308	1.000	0.759	0.975	0.969	0.938	0.935	0.960	0.964	1.000	1.000	0.970	0.913	0.903	1.000	0.920	1.000	0.929	0.833	1.000	1.000	1.000	0.926	0.812	0.844	0.955	1.000	1.000	0.905	0.935	0.900	0.903	1.000	0.892	0.958	0.929	0.951	0.972	1.000	0.957	1.000	1.000	0.920	0.964	0.974	1.000	0.935	0.966	0.951
chr10	82353	0.794	0.941	1.000	0.923	0.846	0.968	1.000	0.900	0.943	1.000	0.862	0.920	0.947	1.000	0.938	0.939	1.000	0.929	0.962	0.966	0.889	1.000	0.931	1.000	1.000	0.880	0.938	0.957	0.914	0.973	0.846	0.929	0.929	0.821	0.886	0.857	0.911	0.808	0.955	0.886	0.958	1.000	0.875	0.852	1.000	0.846	1.000	0.935
chr10	82354	0.935	0.838	0.647	0.917	0.846	0.969	0.929	0.929	0.917	0.889	1.000	0.958	0.865	0.844	0.967	0.944	0.769	1.000	1.000	0.880	0.941	0.960	0.929	1.000	0.935	1.000	0.880	0.929	0.885	0.971	0.893	1.000	0.920	0.885	0.971	0.963	0.935	0.880	0.941	1.000	0.960	0.880	0.939	1.000	0.938	0.950	0.931	0.944
chr10	82416	0.970	1.000	0.826	0.946	0.969	0.875	0.909	1.000	0.969	0.939	0.810	0.971	0.929	0.935	0.914	0.972	0.938	0.895	1.000	0.972	0.885	0.857	0.974	1.000	1.000	0.971	0.939	0.889	0.964	0.957	1.000	1.000	0.951	0.963	0.958	0.833	1.000	0.786	0.897	1.000	0.885	0.960	1.000	0.929	1.000	0.906	0.943	0.933
chr10	82417	1.000	0.893	0.875	0.853	0.931	0.973	0.939	0.857	0.941	1.000	0.900	0.947	0.929	1.000	1.000	0.941	0.900	1.000	0.967	0.879	0.962	0.970	0.969	1.000	0.842	1.000	0.969	1.000	0.879	0.833	1.000	1.000	0.704	1.000	0.931	1.000	0.935	0.964	0.889	1.000	0.968	0.955	0.907	0.906	0.929	0.943	0.970	1.000
chr10	82425	0.968	0.966	0.840	0.957	0.970	0.767	0.939	0.818	0.966	0.853	0.920	0.913	1.000	1.000	0.939	0.941	0.906	1.000	0.935	1.000	1.000	0.941	0.857	0.971	0.938	0.943	0.875	0.962	1.000	0.969	1.000	0.828	1.000	0.886	0.909	0.939	0.788	1.000	0.955	0.957	0.846	0.903	0.974	0.885	0.929	1.000	0.967	1.000
chr10	82426	1.000	0.909	0.952	0.966	0.920	0.952	0.926	0.913	1.000	1.000	1.000	1.000	0.833	0.889	0.739	0.897	0.875	0.963	0.929	0.970	0.935	0.941	0.951	0.951	0.920	0.944	0.947	0.968	0.943	0.871	0.958	0.963	0.829	0.926	0.900	0.960	1.000	0.931	1.000	0.941	0.889	0.875	1.000	0.941	0.952	0.886	0.533	0.926
chr10	82450	1.000	0.939	0.941	1.000	0.967	0.935	1.000	1.000	0.964	0.920	0.944	0.909	0.964	0.872	0.900	0.971	0.958	0.914	0.906	0.737	0.968	1.000	0.941	0.963	0.848	0.944	1.000	0.938	1.000	0.905	0.969	0.889	0.969	0.938	1.000	0.964	0.861	0.923	0.953	0.824	0.963	0.909	0.857	0.885	1.000	0.885	0.926	0.871
chr10	82451	0.955	0.939	0.962	0.970	1.000	0.920	0.958	1.000	0.970	1.000	0.870	0.967	0.833	1.000	1.000	0.875	0.897	1.000	0.968	0.793	0.974	0.966	0.914	1.000	0.844	0.913	0.893	0.947	1.000	0.800	0.842	0.971	0.926	0.957	0.968	0.968	0.967	0.913	1.000	0.857	0.970	0.760	0.971	0.815	0.969	0.966	1.000	0.939
chr10	82471	0.963	1.000	0.976	1.000	0.968	0.938	0.917	0.758	0.972	1.000	0.974	1.000	0.821	1.000	0.956	0.944	0.964	0.974	0.913	0.808	0.864	0.879	1.000	0.900	0.893	0.974	1.000	1.000	1.000	1.000	0.931	1.000	0.964	1.000	0.875	0.941	0.906	0.929	0.967	1.000	1.000	0.905	0.865	0.933	0.969	0.906	0.943	0.902
chr10	82472	0.914	0.870	0.929	0.905	0.971	0.853	1.000	1.000	0.964	0.964	0.970	0.852	0.867	0.889	1.000	1.000	1.000	1.000	0.946	0.938	0.939	0.933	0.971	0.931	0.897	0.839	0.968	0.933	0.958	1.000	0.919	0.914	1.000	0.962	1.000	0.970	1.000	1.000	0.966	0.941	0.929	0.778	0.913	0.931	0.919	0.931	0.900	0.886
chr10	82597	1.000	0.857	1.000	0.909	0.862	0.969	0.909	0.750	0.964	0.875	0.889	0.968	1.000	0.950	0.939	1.000	0.893	0.833	0.967	0.833	0.875	0.952	0.885	0.946	0.974	0.949	0.957	0.972	1.000	0.967	0.778	0.868	0.889	0.935	0.886	0.900	0.913	0.947	0.968	0.967	0.821	0.931	0.929	0.867	0.964	0.867	0.927	0.909
chr10	82598	0.806	0.935	0.906	0.892	0.933	0.962	0.871	0.969	1.000	0.941	0.941	0.875	0.951	0.933	1.000	0.964	0.882	0.857	0.941	0.800	0.944	1.000	0.962	1.000	0.931	0.919	0.905	1.000	0.778	0.964	0.913	0.906	1.000	0.929	0.828	1.000	0.933	0.933	0.893	0.909	0.920	0.821	1.000	0.871	0.960	0.971	0.885	0.943
chr10	82606	0.963	0.962	1.000	0.960	1.000	1.000	0.886	0.884	0.861	0.889	0.905	1.000	0.923	1.000	0.964	0.900	0.971	0.966	1.000	0.875	1.000	0.667	0.943	0.769	0.958	0.931	0.893	0.909	0.963	0.821	0.966	0.960	0.789	1.000	0.944	0.972	1.000	1.000	0.967	0.938	0.900	0.938	0.862	0.964	1.000	0.952	0.800	0.938
chr10	82607	0.857	0.833	0.929	1.000	0.810	0.816	0.964	1.000	0.949	1.000	1.000	0.897	0.889	1.000	0.906	0.900	1.000	1.000	0.957	1.000	1.000	0.964	0.941	1.000	0.903	0.846	0.967	0.939	0.750	0.914	1.000	0.929	0.903	1.000	1.000	0.871	0.875	1.000	0.811	0.947	0.903	0.929	1.000	0.892	0.892	0.970	1.000	0.966
chr10	82633	0.971	0.958	0.968	0.972	0.879	0.946	0.950	1.000	1.000	1.000	1.000	0.909	0.933	0.800	0.852	0.885	0.974	0.933	1.000	0.889	0.971	0.931	1.000	0.964	0.900	0.833	0.949	0.917	0.788	0.931	0.875	0.893	0.972	0.963	0.949	0.974	0.786	0.946	0.903	0.952	0.857	0.957	1.000	1.000	0.871	0.889	0.943	0.971
chr10	82634	0.875	0.767	0.927	0.929	0.970	0.833	0.870	0.884	0.939	1.000	0.966	0.923	1.000	0.882	1.000	0.906	0.848	1.000	0.861	0.967	1.000	0.966	0.900	0.941	0.842	0.968	0.952	0.893	0.920	1.000	0.889	0.857	0.923	0.848	1.000	0.889	0.885	0.852	0.857	0.969	0.968	0.902	0.900	0.909	0.800	0.972	0.962	0.920
chr10	82638	0.889	0.968	0.844	0.886	1.000	1.000	0.921	0.969	0.917	0.971	0.935	0.927	0.897	0.941	0.906	0.935	0.913	0.971	0.946	0.943	0.921	0.970	0.971	0.808	0.939	0.976	0.880	0.879	0.966	0.957	0.968	1.000	1.000	1.000	0.938	0.919	0.957	0.966	1.000	0.966	0.962	0.897	0.939	1.000	0.884	1.000	0.971	1.000
chr10	82639	1.000	0.897	0.926	1.000	0.833	0.970	0.906	0.958	0.938	0.966	1.000	0.879	0.907	1.000	1.000	0.931	1.000	0.972	0.963	0.963	1.000	0.903	0.903	0.960	1.000	0.759	0.944	0.941	0.870	0.963	0.889	1.000	0.920	0.933	0.955	0.962	0.943	1.000	0.875	0.968	0.810	0.944	0.914	0.811	0.870	1.000	0.821	0.806
chr10	82664	0.923	0.862	0.913	1.000	0.867	0.741	0.926	0.909	0.970	0.919	0.955	0.857	0.935	0.969	0.969	0.903	0.944	0.897	0.906	0.912	0.824	0.923	0.889	0.875	0.793	0.867	0.951	0.967	0.912	0.912	0.931	1.000	0.962	0.923	1.000	0.897	1.000	0.968	0.833	0.867	0.938	0.900	1.000	1.000	0.956	0.906	0.972	0.857
chr10	82665	0.846	0.949	0.906	0.828	0.917	0.935	0.970	0.960	1.000	0.917	0.941	0.963	0.971	0.966	0.912	1.000	0.852	0.957	1.000	0.852	0.957	0.808	1.000	0.975	0.943	0.903	0.906	0.960	0.913	0.971	0.931	0.949	1.000	1.000	0.966	0.828	1.000	0.974	0.939	1.000	0.939	0.900	0.929	1.000	0.975	0.828	1.000	0.667
chr10	82693	0.966	0.971	0.963	0.800	0.708	1.000	1.000	0.926	0.750	0.903	0.839	1.000	0.821	0.966	0.935	0.946	0.852	0.955	0.923	0.926	1.000	0.857	1.000	0.964	0.879	0.947	1.000	0.963	0.880	0.966	0.844	0.939	0.880	0.972	0.905	0.923	0.952	0.881	0.875	0.974	0.923	0.792	0.971	1.000	0.870	0.854	1.000	0.957
chr10	82694	0.840	1.000	0.929	0.931	1.000	0.774	0.970	0.941	0.971	0.886	0.943	0.943	1.000	0.867	1.000	0.957	0.969	0.875	0.960	0.900	0.926	0.906	0.966	0.960	0.828	0.861	0.903	0.958	0.897	0.967	0.917	0.852	1.000	1.000	0.972	0.967	0.875	1.000	0.893	0.862	0.969	0.935	0.964	1.000	0.964	0.861	0.955	1.000
chr10	82780	0.962	0.880	0.912	0.917	1.000	0.897	0.969	0.788	1.000	0.886	0.931	0.968	0.935	1.000	0.968	1.000	0.968	0.975	1.000	1.000	0.900	0.867	0.964	0.963	0.895	0.909	0.967	0.970	0.926	0.964	1.000	0.971	1.000	0.963	0.938	0.920	0.944	0.969	0.971	0.800	1.000	0.917	0.870	0.897	0.926	0.912	1.000	1.000
chr10	82781	0.800	0.968	0.963	0.970	0.926	0.889	0.800	0.929	0.966	0.913	0.964	0.938	0.808	1.000	0.949	1.000	0.964	0.966	0.966	0.920	0.931	0.889	0.964	0.893	0.962	0.969	0.941	0.970	1.000	0.923	0.871	0.739	0.750	0.963	0.970	0.926	0.971	0.892	0.821	0.731	0.818	0.971	0.968	0.968	0.926	0.941	0.933	0.909
chr10	82887	0.879	1.000	0.957	0.806	0.974	0.933	0.971	0.920	0.919	0.885	0.889	0.933	0.973	1.000	0.667	0.967	0.974	1.000	1.000	0.897	0.867	0.882	0.955	0.968	0.885	0.941	1.000	0.967	0.974	0.919	0.962	0.917	0.966	0.958	0.962	1.000	0.897	0.931	0.897	1.000	0.972	0.844	0.969	0.926	0.933	0.763	0.769	0.862
chr10	82888	0.909	0.933	0.880	0.941	0.818	0.958	0.867	1.000	0.906	0.960	0.963	1.000	0.727	0.969	1.000	0.941	0.882	0.967	1.000	0.906	1.000	0.943	0.795	0.967	1.000	0.867	0.828	0.923	0.889	0.724	0.893	1.000	0.938	0.935	1.000	0.886	0.905	0.966	0.760	0.926	0.927	0.935	0.818	0.880	0.886	0.973	0.933	0.935
chr10	82931	0.829	0.895	0.889	0.946	0.931	0.969	0.903	0.949	0.938	0.917	1.000	0.879	0.967	0.966	0.848	0.968	1.000	0.903	0.974	0.889	0.955	0.935	1.000	0.893	0.919	0.828	0.654	0.906	0.927	0.967	1.000	0.871	0.931	1.000	0.903	0.839	0.974	1.000	0.967	0.963	0.966	0.946	0.867	0.839	0.973	0.912	0.925	0.895
chr10	82932	0.907	0.969	0.926	1.000	0.857	0.816	0.875	1.000	0.968	0.973	1.000	0.933	0.933	1.000	0.931	0.885	0.969	1.000	0.935	0.900	1.000	1.000	0.963	1.000	1.000	0.897	0.875	0.941	1.000	1.000	0.897	0.969	0.973	0.943	1.000	0.906	0.686	0.970	0.872	0.897	0.966	1.000	0.909	0.971	1.000	0.926	1.000	0.914
chr10	83020	0.931	0.950	0.821	0.900	0.900	0.897	0.926	0.893	0.893	0.875	0.913	1.000	0.946	0.966	0.900	0.941	0.897	1.000	0.889	0.933	0.972	0.864	0.963	0.923	0.882	0.909	1.000	0.962	0.962	0.903	0.968	0.875	0.971	1.000	0.864	0.879	0.931	0.919	0.897	0.903	1.000	1.000	0.914	0.935	0.962	0.846	0.938	0.920
chr10	83021	0.970	0.962	0.966	0.971	0.900	0.935	0.897	0.926	1.000	0.931	0.905	0.946	0.912	0.955	0.974	0.833	1.000	0.967	0.967	0.963	0.864	1.000	0.958	1.000	0.885	0.800	0.893	1.000	0.852	1.000	0.920	0.844	0.758	0.906	0.920	0.879	1.000	0.909	0.844	1.000	1.000	0.812	0.909	0.846	0.875	0.931	0.968	0.966
chr10	83287	0.935	1.000	1.000	1.000	0.900	0.905	1.000	0.967	0.743	1.000	0.967	1.000	1.000	0.960	0.821	0.900	0.935	0.900	1.000	0.926	0.944	0.947	1.000	0.966	0.941	0.944	0.962	0.944	0.933	1.000	1.000	0.957	0.971	0.926	0.935	0.750	0.960	0.969	0.929	1.000	0.848	1.000	0.968	0.857	0.867	0.929	1.000	0.885
chr10	83288	0.879	0.970	0.964	0.909	0.953	0.875	0.931	0.875	0.815	0.955	0.962	1.000	0.973	1.000	0.958	0.955	0.833	0.933	0.935	0.973	0.974	0.964	0.926	0.889	0.808	1.000	0.973	0.875	1.000	0.962	0.920	0.926	1.000	1.000	0.871	0.926	0.929	0.857	0.931	0.879	1.000	0.935	0.935	0.882	0.963	0.903	0.973	0.935
chr10	83330	1.000	0.943	1.000	0.893	1.000	0.971	0.885	1.000	1.000	0.826	0.840	1.000	0.944	0.963	0.971	0.900	0.818	0.944	1.000	0.857	0.857	0.960	0.828	0.966	0.962	0.970	0.973	0.846	0.964	1.000	0.960	1.000	0.914	0.852	0.944	0.914	0.972	0.875	1.000	0.941	1.000	0.900	0.902	1.000	0.926	0.846	1.000	0.920
chr10	83331	0.920	0.969	1.000	1.000	0.864	0.931	1.000	0.914	0.976	0.865	0.903	0.967	0.941	0.826	0.964	0.926	0.971	0.778	0.931	1.000	0.889	0.967	0.976	0.966	0.950	0.967	0.964	0.962	0.882	1.000	0.810	1.000	0.867	0.944	0.955	0.962	1.000	0.963	0.889	0.971	0.950	0.973	0.962	0.871	0.946	0.941	0.793	0.815
chr10	83359	0.963	0.966	0.933	0.938	0.889	0.935	1.000	0.931	0.759	0.955	0.897	1.000	0.828	0.815	0.960	0.950	0.885	0.935	0.938	0.966	0.971	1.000	0.900	0.886	0.947	1.000	0.935	0.810	0.889	1.000	0.970	0.879	0.889	0.848	0.935	0.881	0.905	0.897	1.000	1.000	0.844	0.966	1.000	0.917	0.880	0.969	0.913	0.935
chr10	83360	0.864	0.880	0.900	0.879	0.972	0.974	0.941	0.921	0.806	1.000	0.885	0.914	0.938	0.946	0.958	0.960	1.000	0.931	1.000	0.893	0.962	0.917	0.947	1.000	0.871	0.880	1.000	1.000	0.969	0.929	0.788	0.897	0.946	0.926	0.917	0.750	0.912	0.943	1.000	1.000	0.935	0.893	0.960	1.000	0.960	1.000	1.000	0.969
chr10	83427	0.955	1.000	0.914	0.839	0.933	1.000	0.958	0.903	0.969	0.700	1.000	0.861	1.000	0.973	1.000	0.920	0.977	0.963	0.938	0.853	0.969	0.962	1.000	0.889	0.974	0.958	0.962	0.944	0.971	0.905	0.944	0.967	0.852	0.882	0.962	1.000	0.879	0.812	1.000	1.000	0.833	1.000	0.844	0.962	0.909	0.852	0.892	0.909
chr10	83428	0.929	1.000	0.927	0.955	1.000	0.917	0.958	1.000	0.967	1.000	1.000	0.886	0.861	0.931	0.857	0.963	0.919	0.967	1.000	1.000	0.786	0.938	1.000	0.962	1.000	0.941	1.000	1.000	1.000	0.909	0.825	0.889	0.923	0.913	0.964	0.867	0.933	0.968	0.861	0.839	1.000	0.781	1.000	1.000	0.958	0.909	0.921	1.000
chr10	83525	0.969	1.000	0.926	1.000	0.923	0.833	0.893	0.968	0.969	0.812	0.957	0.963	0.935	0.879	0.828	1.000	1.000	1.000	0.975	0.931	0.920	0.969	0.941	0.862	1.000	0.903	1.000	0.938	1.000	0.968	0.973	0.963	0.944	0.923	0.833	0.968	0.939	0.931	0.864	0.889	0.885	0.960	0.957	1.000	0.946	1.000	0.943	0.962
chr10	83526	1.000	0.882	0.917	0.964	0.931	0.808	0.688	0.971	0.968	0.758	0.973	1.000	1.000	0.857	0.941	0.919	0.881	0.966	0.897	0.862	0.865	0.973	1.000	0.969	0.957	0.848	0.781	0.900	0.821	0.947	0.939	0.862	0.964	0.969	0.862	0.909	0.929	1.000	0.957	0.903	0.933	0.875	0.794	0.872	0.941	1.000	0.806	0.943
chr10	84252	0.893	0.857	1.000	0.946	0.967	0.903	0.962	0.920	1.000	0.871	0.857	0.963	1.000	0.920	0.800	1.000	1.000	1.000	0.971	0.969	0.900	0.967	0.921	0.976	1.000	0.903	0.967	0.815	0.897	0.882	0.956	1.000	0.903	0.921	1.000	0.895	0.929	0.919	0.857	0.970	0.857	0.964	0.903	0.968	0.947	0.929	0.964	0.821
chr10	84253	0.667	0.872	0.778	0.920	1.000	1.000	0.973	1.000	1.000	0.903	0.962	0.964	1.000	1.000	0.935	0.875	0.857	0.929	0.893	0.955	0.966	0.900	0.739	0.824	0.906	0.929	0.971	0.938	0.903	0.917	0.966	0.810	1.000	0.969	0.938	0.875	0.786	1.000	0.966	0.862	1.000	0.912	1.000	0.833	1.000	0.688	0.778	0.861
chr10	84592	0.939	0.963	0.902	0.917	1.000	0.848	0.857	0.952	0.912	0.950	0.889	0.962	0.720	0.867	1.000	0.912	0.917	0.926	1.000	0.885	0.900	1.000	0.800	0.970	0.925	0.947	0.970	0.962	0.933	0.952	0.923	0.933	0.966	0.897	0.862	1.000	0.969	0.833	0.917	0.962	1.000	0.951	0.941	0.929	1.000	1.000	1.000	1.000
chr10	84593	1.000	0.964	0.969	0.938	0.969	0.840	0.964	1.000	0.966	0.974	0.889	0.972	0.923	0.889	0.875	0.935	0.857	1.000	0.862	1.000	1.000	0.931	0.969	0.710	0.933	0.972	1.000	0.941	0.935	0.889	0.893	1.000	1.000	1.000	0.882	0.968	1.000	0.800	0.919	0.947	0.968	1.000	0.974	0.960	0.897	1.000	1.000	0.889
chr10	84643	0.974	0.857	1.000	0.943	0.839	0.963	0.944	0.975	0.846	0.842	0.971	0.842	0.941	0.903	0.902	0.938	0.880	0.912	0.885	1.000	0.926	0.857	1.000	0.966	1.000	0.921	0.943	0.893	0.839	1.000	0.933	0.808	0.967	0.964	0.846	1.000	0.941	0.889	0.846	0.909	0.889	0.857	0.833	0.862	0.967	0.938	0.963	0.946
chr10	84644	0.905	0.929	1.000	0.839	1.000	0.933	0.949	1.000	1.000	0.944	0.920	0.929	0.897	0.774	0.931	0.969	0.967	0.967	1.000	0.962	0.846	0.935	0.897	1.000	0.967	1.000	0.957	0.967	0.966	0.967	1.000	0.815	0.968	0.875	0.947	1.000	0.923	0.920	0.879	0.786	0.964	0.967	0.889	1.000	0.909	0.885	0.929	1.000
chr10	84820	0.966	1.000	0.950	0.879	0.966	0.867	0.893	1.000	0.824	0.958	0.971	0.800	0.923	0.833	0.857	0.821	0.862	0.964	0.962	0.839	0.840	0.871	1.000	0.976	0.848	0.882	1.000	0.926	1.000	0.968	0.969	0.912	0.882	1.000	0.943	1.000	0.920	0.967	0.926	0.939	0.905	0.962	0.971	0.968	1.000	0.821	0.939	0.909
chr10	84821	0.872	0.931	0.960	0.880	1.000	0.933	0.923	0.962	0.970	0.960	0.875	0.897	1.000	0.966	0.857	0.923	0.960	0.917	0.917	0.964	1.000	0.867	0.938	0.970	0.912	1.000	0.947	0.958	1.000	0.933	0.810	1.000	1.000	0.964	0.917	0.944	0.879	0.818	0.974	0.906	0.964	0.862	0.944	0.871	1.000	1.000	0.889	0.816
chr10	85260	0.871	0.865	1.000	0.909	0.949	1.000	0.909	0.895	0.967	0.909	1.000	0.969	0.944	0.966	0.939	0.963	0.950	1.000	0.920	0.848	0.970	0.882	0.844	0.947	1.000	0.974	0.969	0.938	0.828	0.966	1.000	0.971	0.793	0.900	0.765	0.914	0.867	0.892	1.000	0.935	1.000	1.000	0.900	0.966	0.879	0.963	1.000	0.933
chr10	85261	0.892	0.963	0.963	0.975	0.857	0.969	1.000	0.947	0.909	0.923	0.818	0.903	0.933	0.958	0.900	0.923	0.862	0.885	0.977	0.938	0.867	0.967	1.000	0.842	0.714	0.938	0.913	1.000	0.974	1.000	0.842	0.900	1.000	0.949	0.921	0.968	0.914	0.950	1.000	0.893	0.824	0.970	0.885	0.969	0.971	0.950	0.857	0.957
chr10	85497	0.970	0.964	0.966	0.958	0.892	0.931	1.000	0.913	0.857	0.941	0.950	0.966	1.000	1.000	0.971	1.000	0.861	1.000	0.906	0.839	0.946	0.870	0.853	0.893	0.905	0.885	1.000	0.781	1.000	0.929	1.000	1.000	0.963	0.914	1.000	1.000	0.919	1.000	0.955	0.957	0.833	0.933	1.000	0.857	0.958	0.914	0.889	0.931
chr10	85498	0.968	1.000	0.900	0.971	0.920	0.895	1.000	0.889	0.971	0.944	1.000	0.967	1.000	0.935	0.935	0.966	1.000	0.946	1.000	0.968	0.724	0.946	0.971	1.000	0.929	0.929	1.000	0.958	0.885	0.973	0.895	1.000	0.903	0.949	0.889	0.935	0.931	0.964	0.885	0.946	0.900	0.828	0.767	0.950	0.974	1.000	0.897	1.000
chr10	85822	0.914	0.972	0.821	0.947	0.969	0.974	1.000	1.000	0.800	0.909	0.833	0.950	0.903	0.969	0.947	0.879	0.853	0.966	0.920	0.947	0.963	1.000	1.000	1.000	0.909	0.963	0.964	0.971	0.879	0.875	0.935	0.921	0.969	0.938	0.966	0.944	1.000	0.864	0.909	0.897	0.962	0.909	0.914	0.933	1.000	1.000	0.850	1.000
chr10	85823	1.000	0.923	1.000	0.833	0.955	0.933	1.000	1.000	1.000	1.000	1.000	0.893	0.917	0.926	0.933	0.909	0.957	0.912	0.862	0.871	0.929	0.971	1.000	0.906	0.969	0.792	0.921	0.800	1.000	0.966	1.000	0.970	0.929	0.821	1.000	0.926	0.900	0.923	1.000	0.906	0.839	1.000	1.000	0.955	1.000	0.970	1.000	0.903
chr10	85949	1.000	0.963	0.805	0.900	0.833	0.941	1.000	0.886	0.838	0.941	0.963	0.793	0.828	0.963	0.897	1.000	0.941	1.000	1.000	0.750	0.941	0.968	0.871	0.964	1.000	1.000	1.000	1.000	0.958	0.971	0.964	0.800	1.000	0.846	0.967	1.000	0.923	0.923	0.963	0.955	1.000	1.000	1.000	0.862	0.919	1.000	0.962	0.903
chr10	85950	0.909	0.909	0.800	1.000	0.943	0.903	0.933	0.970	1.000	0.971	0.875	0.885	0.870	0.966	0.880	1.000	0.880	0.973	0.931	0.912	0.927	1.000	0.967	0.889	0.968	0.909	1.000	0.973	1.000	0.972	0.971	0.893	0.929	0.933	0.926	0.897	1.000	1.000	0.971	0.964	0.944	0.923	0.833	0.962	1.000	0.976	0.897	0.848
chr10	86112	0.946	1.000	0.952	0.964	0.833	0.968	0.913	0.971	0.947	0.857	0.974	1.000	0.944	0.969	1.000	0.970	1.000	0.975	0.895	0.903	0.914	0.929	0.875	0.974	0.968	0.960	0.964	0.946	0.897	0.800	0.935	0.971	0.964	0.955	0.900	0.969	0.914	0.842	0.962	0.952	0.850	0.882	0.842	0.960	1.000	0.964	1.000	0.960
chr10	86113	0.853	0.897	0.964	1.000	0.931	1.000	0.941	0.943	1.000	0.967	0.952	0.935	0.920	0.943	1.000	0.760	0.970	0.794	0.962	0.971	0.900	1.000	0.808	0.963	0.970	0.923	0.927	1.000	0.925	0.951	1.000	0.968	0.939	0.846	0.971	0.882	0.818	1.000	1.000	0.964	0.917	0.900	0.903	0.697	0.667	1.000	0.871	0.906
chr10	86290	0.871	0.957	0.906	0.781	0.914	1.000	0.917	0.879	0.920	0.846	0.914	1.000	0.921	0.957	0.960	0.912	0.903	0.971	1.000	0.917	0.969	0.970	0.743	0.857	0.800	0.889	0.821	0.964	1.000	0.955	0.969	1.000	0.897	0.857	0.963	0.966	0.964	0.926	0.935	0.897	0.903	0.885	0.933	1.000	0.962	0.833	0.957	1.000
chr10	86291	0.806	0.795	1.000	0.848	0.966	0.966	1.000	0.750	0.893	1.000	1.000	0.920	0.871	1.000	0.967	0.815	0.938	0.941	0.826	0.917	0.919	1.000	0.962	0.815	0.844	0.929	0.844	1.000	0.962	0.971	0.950	1.000	1.000	1.000	0.935	0.906	0.955	0.947	0.931	0.914	0.914	0.917	0.964	0.971	0.966	0.952	0.861	0.920
chr10	86861	0.900	0.973	0.906	0.818	0.727	0.926	1.000	0.919	0.815	1.000	0.909	0.933	0.912	0.957	0.973	0.971	0.800	0.913	0.941	0.857	0.929	0.923	0.947	0.970	0.933	1.000	0.857	0.862	0.963	0.955	1.000	0.968	0.857	0.839	0.963	0.969	1.000	1.000	0.960	0.964	0.897	0.938	1.000	0.897	0.926	0.867	0.929	0.905
chr10	86862	0.958	1.000	0.972	0.971	0.920	1.000	1.000	1.000	0.879	0.963	1.000	0.919	0.958	1.000	0.850	0.939	1.000	0.794	1.000	0.967	0.767	0.815	1.000	1.000	0.900	0.971	0.880	0.857	0.714	0.972	0.962	0.875	0.889	0.781	0.958	0.939	1.000	0.913	0.971	0.929	0.769	0.914	0.938	0.974	1.000	0.949	0.730	0.848
chr10	86892	0.967	0.767	0.963	0.839	0.909	0.909	1.000	0.914	0.879	1.000	0.917	0.913	1.000	0.966	0.970	0.949	0.865	0.967	0.857	0.941	0.974	0.941	0.868	0.935	1.000	0.938	0.833	0.958	0.886	0.826	0.971	0.970	0.969	0.957	0.935	1.000	0.897	1.000	0.929	0.975	0.969	0.941	0.964	0.909	0.972	0.750	0.947	0.793
chr10	86893	0.897	0.905	1.000	0.971	0.968	0.972	0.946	0.852	0.852	0.955	0.929	0.920	1.000	0.939	1.000	0.853	0.917	0.781	0.962	0.968	0.967	0.958	1.000	1.000	0.939	1.000	1.000	0.929	0.903	0.964	0.921	0.939	0.931	0.969	1.000	0.967	1.000	0.926	1.000	1.000	1.000	0.833	0.909	0.886	0.968	0.917	1.000	0.947
chr10	86969	0.938	0.970	0.909	1.000	0.828	0.880	0.893	0.903	0.967	0.926	0.957	0.933	0.944	0.880	0.939	0.783	0.941	0.963	0.875	0.939	0.760	0.957	0.926	0.833	0.793	0.970	0.972	0.969	1.000	0.889	0.968	0.962	0.967	1.000	0.897	1.000	0.949	0.971	0.958	1.000	0.971	0.861	1.000	0.931	1.000	1.000	0.808	0.962
chr10	86970	0.893	0.842	0.931	0.958	0.893	0.957	0.852	1.000	1.000	0.864	0.968	1.000	0.912	0.933	1.000	0.857	0.950	0.964	0.852	1.000	0.957	0.958	1.000	0.958	0.861	0.921	0.923	0.778	0.968	0.921	1.000	0.958	0.941	0.969	0.926	0.962	0.857	0.733	0.842	0.972	0.970	0.889	0.933	0.962	0.938	0.931	0.970	0.943
chr10	86982	0.970	0.773	1.000	0.964	1.000	0.909	0.935	0.909	0.909	0.919	0.880	1.000	0.939	0.971	0.919	0.897	1.000	1.000	0.865	0.903	0.909	0.971	0.821	1.000	1.000	0.935	0.933	0.972	1.000	0.929	0.962	0.906	1.000	0.929	0.967	0.931	0.879	0.889	0.852	0.912	0.967	0.962	0.966	1.000	0.852	0.970	0.972	0.969
chr10	86983	0.975	1.000	0.861	1.000	0.935	0.947	0.966	0.931	0.964	1.000	0.875	0.972	0.794	0.854	0.909	1.000	1.000	1.000	0.879	1.000	1.000	1.000	0.909	0.935	0.864	0.848	0.972	0.900	0.969	0.966	0.895	0.794	1.000	0.850	0.950	0.966	0.917	0.812	1.000	0.925	0.960	0.967	0.962	0.862	1.000	0.957	0.903	0.923
chr10	87017	0.952	0.963	0.789	0.900	1.000	0.857	1.000	0.906	0.938	0.926	0.938	0.963	0.917	1.000	0.935	1.000	0.860	0.946	1.000	0.875	0.875	0.970	0.792	0.949	0.897	0.969	0.962	0.935	1.000	0.897	0.926	1.000	0.895	0.946	0.967	0.875	1.000	0.839	0.921	0.933	0.905	0.875	0.970	0.960	0.886	0.788	1.000	0.967
chr10	87018	0.939	0.963	0.919	1.000	0.880	0.970	0.952	0.969	1.000	0.929	0.943	0.944	0.938	0.889	0.969	0.976	0.964	0.972	0.793	1.000	0.968	0.786	1.000	0.880	1.000	0.926	0.643	0.966	0.943	0.914	1.000	0.929	0.862	0.897	0.879	0.933	0.840	0.966	0.913	1.000	0.897	0.929	0.824	0.895	0.935	0.879	0.933	0.972
chr10	87162	0.885	0.900	0.966	0.897	0.939	0.943	0.938	1.000	0.875	0.967	0.892	0.857	1.000	1.000	0.696	0.833	0.853	0.964	0.963	0.962	0.935	0.941	1.000	0.966	0.913	1.000	0.923	0.867	0.824	0.828	0.966	1.000	1.000	1.000	0.973	0.810	0.923	0.975	0.970	0.903	0.875	1.000	0.750	0.969	1.000	0.960	0.938	0.939
chr10	87163	0.926	0.788	1.000	1.000	0.935	0.882	0.909	0.935	0.963	0.963	0.871	0.892	0.964	1.000	0.966	0.935	0.897	0.960	0.970	0.889	0.844	0.933	0.944	0.889	0.824	0.852	0.897	0.852	0.971	0.895	0.848	1.000	1.000	0.903	1.000	0.943	0.879	0.852	0.875	0.750	0.967	0.853	0.967	0.969	0.957	1.000	0.848	0.964
chr10	87185	1.000	0.955	0.900	0.886	0.844	1.000	0.857	0.967	0.943	0.969	0.970	0.846	0.840	0.788	0.960	1.000	0.969	0.964	0.808	1.000	0.839	0.912	0.971	0.943	0.839	0.882	0.958	0.970	0.923	0.862	0.958	0.941	0.812	1.000	1.000	0.939	0.941	1.000	1.000	0.950	1.000	0.969	1.000	0.870	1.000	0.903	0.966	0.931
chr10	87186	0.897	1.000	0.941	0.913	0.906	0.897	0.783	1.000	0.966	1.000	0.944	0.850	0.946	0.970	0.846	0.967	0.946	0.963	0.913	0.935	1.000	0.800	1.000	0.950	0.949	0.711	0.933	0.973	0.929	1.000	0.760	0.970	0.852	0.971	0.913	0.935	0.966	1.000	1.000	0.957	0.865	0.971	0.900	0.977	0.838	0.968	1.000	0.938
chr10	87350	0.844	0.758	0.964	0.970	0.906	0.941	0.871	1.000	0.900	0.960	0.972	0.976	0.933	1.000	0.963	0.931	1.000	0.964	0.828	0.941	0.958	1.000	0.964	0.920	0.692	0.919	0.806	0.962	0.949	0.900	0.821	1.000	0.949	0.862	0.952	0.938	1.000	1.000	1.000	0.848	0.750	0.885	0.870	0.818	0.966	0.923	0.946	0.941
chr10	87351	0.913	0.966	1.000	0.906	0.958	0.968	0.929	0.935	0.920	1.000	0.969	0.939	1.000	1.000	1.000	0.867	0.920	0.912	0.968	1.000	0.906	0.897	0.946	0.970	0.905	0.862	1.000	0.975	0.971	1.000	0.968	1.000	0.963	0.923	0.935	0.864	0.871	0.912	0.935	0.789	0.839	1.000	1.000	0.957	1.000	0.969	0.929	0.909
chr10	87563	1.000	0.912	1.000	0.909	0.889	0.914	0.867	0.969	0.963	0.886	0.969	0.846	0.821	0.935	0.806	0.935	0.925	1.000	0.833	1.000	0.913	0.880	0.889	0.867	0.893	0.971	1.000	0.947	1.000	1.000	0.903	0.971	0.966	0.792	0.941	1.000	0.960	0.850	0.966	0.939	0.750	0.923	0.833	0.920	0.857	0.946	0.958	0.970
chr10	87564	0.846	0.967	0.957	0.893	0.857	1.000	0.970	0.952	0.929	0.929	0.778	0.871	0.935	0.933	0.903	1.000	0.864	0.964	0.929	0.967	0.968	0.914	0.946	0.929	1.000	0.966	0.800	0.852	0.900	0.962	0.923	0.971	0.933	0.857	0.938	0.812	1.000	0.897	0.857	1.000	1.000	0.913	0.962	0.968	0.955	0.872	0.919	0.923
chr10	88262	1.000	1.000	0.920	0.857	0.967	0.971	0.912	1.000	0.840	0.933	0.938	0.885	0.933	0.974	0.958	1.000	0.960	0.938	1.000	0.871	1.000	0.903	1.000	0.935	0.844	0.889	0.867	0.944	0.920	0.933	0.903	0.969	0.889	0.929	0.958	0.962	0.943	1.000	0.955	1.000	0.950	0.900	1.000	0.870	0.879	0.914	0.938	0.895
chr10	88263	1.000	0.939	0.967	0.906	1.000	0.943	0.880	1.000	0.917	0.935	0.938	0.838	0.821	0.893	0.892	0.939	0.857	0.933	0.880	0.941	0.967	0.912	0.917	0.964	0.882	1.000	0.917	1.000	0.933	0.914	1.000	0.968	0.952	1.000	0.839	0.909	0.882	0.946	1.000	0.968	0.939	1.000	0.943	0.833	0.750	0.909	0.938	0.913
chr10	88441	0.833	0.893	0.921	0.885	0.929	1.000	0.900	0.839	0.968	1.000	0.875	0.909	0.895	0.946	0.906	1.000	0.939	0.882	0.967	1.000	0.857	0.946	0.944	0.839	1.000	0.972	0.917	0.970	0.889	0.861	0.906	0.840	0.973	0.973	0.963	0.900	0.879	0.892	1.000	1.000	0.867	0.966	1.000	0.943	0.828	0.893	1.000	0.889
chr10	88442	0.842	0.949	0.962	0.861	0.970	0.919	0.914	0.957	0.927	0.968	0.966	0.962	1.000	0.885	0.970	0.920	0.963	0.861	0.963	1.000	0.971	0.933	0.955	0.788	0.906	0.893	1.000	0.962	1.000	0.852	0.938	0.974	0.962	0.939	0.917	1.000	0.889	0.969	0.955	1.000	1.000	0.943	0.935	0.913	0.875	0.955	1.000	0.921
chr10	88766	0.861	0.967	1.000	0.939	0.889	0.920	0.943	0.971	0.966	1.000	0.941	1.000	0.955	0.854	1.000	0.968	0.889	1.000	0.912	0.870	0.917	0.889	0.810	0.944	1.000	0.909	0.909	0.800	0.868	0.964	0.914	0.848	0.897	0.938	0.974	0.931	0.800	0.865	0.964	0.962	1.000	0.957	0.889	0.931	0.960	0.933	1.000	1.000
chr10	88767	0.971	1.000	0.968	0.933	0.917	0.968	1.000	0.833	0.741	1.000	0.975	0.964	0.903	0.970	0.927	1.000	1.000	0.885	0.815	0.966	0.938	1.000	0.958	0.917	0.794	0.812	0.966	1.000	1.000	0.857	0.966	0.788	0.931	1.000	0.781	1.000	0.690	0.885	0.941	0.824	0.949	0.938	1.000	0.844	0.955	0.941	0.971	0.931
chr10	89172	0.781	0.903	0.967	0.861	0.967	1.000	1.000	0.962	0.931	0.969	0.972	1.000	0.968	0.960	0.971	0.971	0.880	0.960	1.000	0.923	0.962	1.000	0.913	1.000	0.960	0.875	0.967	0.973	0.960	0.800	0.844	0.970	0.931	0.917	0.763	0.971	0.688	0.943	0.800	0.972	0.857	0.931	0.774	0.917	1.000	0.912	0.872	0.909
chr10	89173	0.929	0.867	1.000	0.886	0.971	1.000	0.969	0.970	0.833	1.000	0.943	0.938	1.000	0.966	0.917	0.909	0.976	0.943	0.974	0.900	0.931	1.000	0.938	0.808	0.971	1.000	0.952	1.000	0.895	0.969	1.000	0.815	0.773	1.000	0.842	0.800	0.926	0.889	0.964	0.833	0.966	1.000	0.906	0.971	0.800	0.844	1.000	1.000
chr10	89229	0.864	0.913	0.906	0.871	0.941	0.893	0.853	0.920	0.840	0.818	0.881	0.885	0.923	0.939	0.935	0.963	0.885	0.952	0.903	0.926	0.885	0.903	0.917	0.913	0.966	0.833	0.964	0.818	0.970	0.622	0.971	0.964	1.000	0.960	0.903	0.750	0.871	0.969	0.970	0.974	0.880	0.853	0.882	0.897	0.852	0.973	1.000	0.917
chr10	89230	0.895	0.964	0.811	0.946	0.938	0.972	0.907	1.000	0.935	0.926	1.000	0.939	0.971	0.958	0.900	1.000	0.946	0.900	0.870	0.962	0.800	0.913	0.935	0.941	0.946	0.906	0.867	1.000	0.833	0.842	0.971	0.900	1.000	0.897	0.964	0.656	0.952	1.000	0.966	0.900	0.960	0.897	0.941	0.963	0.900	1.000	0.900	0.769
chr10	89250	0.958	0.968	0.933	0.920	1.000	1.000	1.000	0.926	0.944	0.968	0.880	0.903	0.850	1.000	0.912	0.812	0.935	0.962	1.000	1.000	0.926	0.893	0.857	0.882	1.000	1.000	0.630	1.000	0.828	1.000	0.917	0.875	0.800	0.926	1.000	0.917	0.848	1.000	0.963	0.944	0.879	0.935	1.000	1.000	1.000	1.000	0.970	0.931
chr10	89251	0.952	0.833	0.958	0.933	1.000	1.000	0.914	0.933	0.970	0.818	0.917	0.829	1.000	0.929	1.000	0.938	0.963	1.000	0.919	1.000	0.966	0.846	0.842	0.929	0.972	0.821	1.000	0.929	0.923	0.933	0.880	0.867	0.970	1.000	0.900	1.000	0.909	0.909	0.900	0.929	1.000	1.000	0.949	0.971	0.917	0.900	1.000	0.964
chr10	89314	0.800	0.914	0.889	0.826	0.824	1.000	1.000	0.875	0.750	0.806	0.917	0.939	0.889	0.962	1.000	1.000	0.880	0.939	0.895	0.889	0.893	0.833	0.968	1.000	0.895	0.972	1.000	1.000	0.931	0.968	1.000	0.968	0.833	0.759	0.917	1.000	0.969	0.870	0.950	0.889	0.870	0.906	0.964	0.812	0.893	0.970	0.968	0.913
chr10	89315	0.971	0.926	1.000	0.949	0.947	0.944	0.900	0.920	0.889	0.795	0.962	0.844	0.767	0.853	1.000	1.000	0.974	0.939	0.704	0.962	0.862	0.939	0.778	0.955	0.893	0.958	0.963	0.850	1.000	1.000	1.000	0.949	0.971	0.960	0.867	0.821	0.964	0.966	0.931	0.967	0.968	0.829	0.974	0.973	1.000	0.963	0.920	0.975
chr10	89821	0.769	0.923	0.882	0.917	0.929	0.963	0.895	0.969	0.962	0.854	0.964	0.933	0.966	0.919	1.000	0.929	0.773	0.960	0.967	0.857	1.000	1.000	0.917	0.938	1.000	0.889	1.000	0.973	1.000	1.000	0.969	1.000	0.966	0.967	0.962	0.861	0.944	0.935	1.000	0.933	0.933	0.966	0.909	0.857	0.939	0.900	0.943	0.962
chr10	89822	0.909	1.000	0.769	0.974	0.968	0.889	1.000	1.000	1.000	0.818	0.917	1.000	1.000	0.900	0.955	0.885	0.914	1.000	0.880	0.962	0.963	0.967	0.952	0.960	0.944	0.969	1.000	1.000	0.971	1.000	0.920	1.000	1.000	0.769	0.886	0.909	0.964	0.964	0.917	0.933	0.938	0.893	0.920	0.944	0.969	0.933	0.958	0.966
chr10	89867	0.960	0.913	0.897	0.838	0.788	1.000	0.917	0.862	0.939	0.870	0.969	0.920	0.974	0.806	0.821	0.966	0.967	1.000	0.893	0.931	0.913	0.972	0.909	0.943	0.935	0.935	0.960	0.962	0.857	1.000	0.903	0.970	1.000	0.774	0.919	1.000	0.889	0.774	0.875	1.000	1.000	0.935	0.962	1.000	1.000	0.759	0.912	0.857
chr10	89868	0.714	0.933	0.964	0.933	0.967	0.931	0.967	0.806	0.906	0.853	0.958	0.947	0.793	0.926	0.941	0.971	0.972	1.000	0.919	1.000	0.953	1.000	0.941	1.000	1.000	0.781	1.000	0.929	0.900	0.971	0.906	0.840	0.815	0.960	1.000	0.939	0.917	0.786	1.000	0.867	0.935	1.000	0.870	1.000	0.778	1.000	1.000	0.960
chr10	90145	1.000	0.939	0.893	0.967	0.879	0.919	1.000	0.971	0.941	0.939	0.875	0.889	0.926	0.912	0.788	0.778	1.000	0.955	0.882	0.900	0.941	0.815	0.966	0.933	0.927	1.000	1.000	0.857	0.966	0.839	0.964	0.909	1.000	0.912	1.000	0.892	0.815	0.921	0.885	0.923	0.970	0.968	1.000	1.000	0.900	1.000	1.000	0.917
chr10	90146	0.818	0.800	1.000	0.889	0.852	0.903	0.913	1.000	0.818	1.000	0.886	0.935	0.975	1.000	1.000	0.935	0.974	0.931	1.000	0.943	0.889	0.913	0.848	0.903	0.952	0.886	0.889	0.944	0.960	0.929	1.000	0.969	0.960	1.000	0.938	0.897	0.882	0.853	1.000	0.933	0.867	0.973	0.840	0.935	0.971	0.970	1.000	1.000
chr10	90158	1.000	0.920	0.941	0.864	0.967	1.000	1.000	0.969	0.964	0.943	0.962	0.944	0.818	0.818	0.966	0.870	0.846	0.947	0.857	0.930	0.963	0.926	0.889	0.957	0.935	0.953	0.966	0.974	1.000	1.000	0.864	0.964	0.812	0.889	0.960	0.857	0.964	0.978	0.889	1.000	1.000	0.939	0.893	1.000	0.903	0.958	0.920	0.970
chr10	90159	0.970	0.879	0.857	1.000	0.968	0.951	0.885	0.926	0.966	0.952	1.000	1.000	0.968	0.923	0.963	0.964	0.897	0.966	1.000	0.944	0.919	0.935	0.900	0.833	0.886	0.962	0.885	0.925	0.920	0.967	0.921	1.000	0.929	1.000	0.893	0.939	0.903	0.962	0.966	0.967	1.000	1.000	1.000	0.926	0.968	0.844	0.966	0.964
chr10	90199	0.972	1.000	0.962	0.914	0.792	0.963	1.000	0.903	0.935	0.950	0.921	1.000	0.933	0.973	0.943	0.900	0.953	0.900	0.903	0.958	0.852	0.939	0.806	0.879	1.000	0.889	1.000	0.793	0.944	0.864	1.000	0.885	0.958	0.935	0.967	1.000	0.969	0.971	0.808	1.000	0.875	0.905	0.848	0.912	0.941	0.964	1.000	0.933
chr10	90200	0.949	0.878	0.846	0.867	0.735	1.000	0.976	0.962	0.780	1.000	0.786	0.882	0.935	0.963	0.889	0.833	0.900	0.792	1.000	0.968	0.800	0.955	0.909	0.939	0.966	0.976	0.929	0.852	1.000	0.958	0.962	1.000	0.679	0.846	1.000	0.947	0.897	0.975	0.935	0.972	0.900	0.974	1.000	0.846	0.971	0.958	0.962	1.000
chr10	90221	0.857	1.000	0.933	0.966	0.964	0.947	0.897	0.967	0.857	0.857	0.958	0.967	1.000	0.806	0.939	1.000	0.968	0.844	0.900	0.900	1.000	0.927	0.967	0.929	0.840	0.938	0.939	1.000	1.000	0.957	0.800	1.000	0.938	0.962	0.969	0.926	0.900	0.906	0.897	1.000	1.000	0.846	0.931	0.946	0.897	0.969	0.931	0.969
chr10	90222	0.857	1.000	0.917	0.935	0.862	0.969	1.000	0.857	0.897	0.871	0.895	0.889	0.889	1.000	0.900	0.929	1.000	0.950	0.889	0.952	0.878	0.969	0.710	0.963	0.963	0.903	0.929	0.971	0.972	1.000	0.800	0.871	0.964	0.938	0.879	0.973	0.846	0.880	0.853	0.962	0.921	0.935	0.758	1.000	0.900	0.826	0.897	0.971
chr10	90405	0.963	1.000	0.933	0.929	0.919	0.875	0.857	0.944	0.865	0.914	0.960	0.943	0.886	0.946	1.000	0.931	0.930	0.971	0.964	0.967	0.913	0.971	1.000	0.902	0.844	0.880	0.862	0.939	0.793	1.000	0.967	0.947	0.968	1.000	0.923	1.000	1.000	0.920	0.973	0.966	0.963	0.852	0.828	0.938	0.970	0.850	0.913	0.967
chr10	90406	1.000	1.000	0.957	1.000	0.938	0.875	0.926	0.880	1.000	0.806	0.935	0.912	0.906	0.969	0.889	1.000	0.903	0.970	0.808	0.929	0.857	1.000	0.969	0.879	0.893	0.955	0.968	1.000	0.906	0.880	1.000	0.895	0.700	0.852	0.967	0.962	0.926	0.933	0.970	1.000	0.952	0.853	1.000	0.913	0.839	0.909	0.946	0.957
chr10	90408	0.946	0.846	0.977	0.957	0.821	0.909	1.000	1.000	0.949	0.846	0.923	0.848	0.969	0.935	0.926	0.939	0.853	0.968	0.969	0.923	0.897	0.923	0.816	0.893	0.970	0.774	0.947	0.966	0.921	0.920	0.853	1.000	0.889	1.000	1.000	0.868	0.852	0.946	1.000	0.846	1.000	0.974	1.000	0.781	0.943	0.886	0.897	0.889
chr10	90409	1.000	1.000	1.000	0.833	0.903	0.903	0.926	0.926	1.000	0.862	0.825	0.875	0.967	1.000	1.000	0.943	0.941	0.943	0.900	0.971	1.000	0.960	0.871	0.794	0.865	0.905	0.862	0.821	0.905	0.970	0.862	0.913	1.000	0.968	0.865	0.737	0.939	0.971	0.967	0.886	0.882	0.938	1.000	0.967	0.971	1.000	0.933	1.000
chr10	90421	0.848	1.000	0.914	0.966	0.963	0.929	0.781	0.913	0.946	0.970	0.960	0.967	0.973	0.972	0.921	0.960	0.906	0.861	0.857	0.971	1.000	0.976	0.931	0.974	0.917	0.867	0.839	1.000	0.857	1.000	0.786	0.939	0.893	0.974	1.000	0.968	0.966	0.947	0.933	0.810	0.914	0.921	0.946	0.963	1.000	0.970	1.000	0.889
chr10	90422	0.900	0.971	0.867	0.885	0.938	0.946	1.000	1.000	1.000	1.000	0.958	0.906	0.913	0.917	0.951	1.000	0.862	0.917	1.000	0.969	0.971	1.000	0.909	0.914	0.903	0.900	1.000	1.000	0.826	0.962	1.000	0.971	0.818	0.973	1.000	0.800	0.953	0.962	0.971	0.960	0.727	0.885	0.933	0.591	0.900	0.960	0.971	1.000
chr10	90749	0.893	0.885	0.926	1.000	0.906	0.958	0.950	0.862	0.964	0.933	1.000	1.000	0.868	0.958	0.969	0.939	0.840	0.900	1.000	0.903	0.879	0.857	0.920	1.000	0.906	0.875	0.935	0.944	0.909	0.950	1.000	0.952	0.938	0.758	0.958	1.000	0.900	0.967	0.861	0.900	0.964	1.000	0.821	0.902	0.833	0.946	0.886	0.931
chr10	90750	0.973	0.955	0.850	1.000	0.893	0.939	0.875	0.946	1.000	0.974	0.839	0.900	0.919	0.900	0.867	1.000	1.000	0.875	0.941	0.938	0.957	0.947	1.000	1.000	0.833	1.000	0.935	1.000	1.000	0.800	0.963	0.720	0.963	1.000	1.000	0.967	0.964	1.000	1.000	1.000	0.867	0.968	0.933	0.963	0.826	0.966	0.750	0.893
chr10	90932	0.897	0.931	0.943	0.969	0.935	0.833	1.000	0.857	1.000	0.955	0.811	1.000	0.943	0.960	0.966	0.920	0.800	0.974	0.967	1.000	1.000	0.939	0.971	1.000	1.000	0.974	0.885	0.938	1.000	0.964	0.938	0.933	0.923	0.946	0.962	0.909	0.892	1.000	0.871	0.846	0.865	0.794	0.900	0.919	0.808	1.000	0.938	0.967
chr10	90933	0.931	0.812	0.931	1.000	0.964	0.840	0.886	1.000	0.733	0.912	0.857	0.889	0.957	0.971	1.000	0.960	0.938	0.881	0.921	0.971	1.000	0.960	0.906	0.867	1.000	0.821	0.952	0.950	1.000	1.000	0.895	0.824	1.000	1.000	0.893	0.912	0.964	0.944	0.963	0.966	0.906	0.938	0.889	0.943	0.912	0.931	0.963	0.826
chr10	91035	0.909	0.946	0.958	0.903	1.000	0.972	0.935	0.893	0.944	0.944	1.000	0.870	1.000	0.957	0.970	1.000	0.966	0.923	0.895	1.000	0.967	0.867	1.000	0.900	0.897	0.971	0.963	0.793	0.963	0.857	0.963	0.935	0.963	1.000	0.857	0.935	0.963	0.774	0.846	0.970	1.000	0.920	1.000	0.926	0.895	1.000	1.000	0.974
chr10	91036	0.971	0.957	1.000	0.963	0.889	1.000	0.871	0.882	0.971	0.968	0.952	0.951	0.962	1.000	0.816	0.889	0.933	0.893	0.889	0.828	0.971	0.842	0.952	1.000	0.889	0.926	0.967	0.970	0.925	0.897	0.852	0.968	0.967	0.970	0.969	1.000	0.913	0.964	0.963	0.900	0.630	0.968	0.969	0.968	0.962	0.917	0.857	0.871
chr10	91288	1.000	0.969	0.966	0.882	0.953	0.848	0.727	1.000	0.957	1.000	0.968	0.950	0.857	0.968	0.909	0.974	0.800	0.885	0.966	0.903	0.806	1.000	1.000	0.917	1.000	0.917	1.000	0.970	0.967	0.833	0.865	0.889	1.000	0.969	0.946	0.938	1.000	1.000	0.893	1.000	1.000	0.967	0.929	0.867	1.000	0.900	1.000	1.000
chr10	91289	0.944	0.935	0.886	0.974	0.950	0.974	1.000	1.000	0.960	0.839	0.929	1.000	0.963	0.926	0.912	0.900	1.000	0.893	1.000	1.000	0.969	0.966	0.853	0.889	0.690	1.000	0.947	1.000	1.000	0.897	0.971	0.889	1.000	0.880	0.914	0.852	0.964	1.000	0.939	1.000	1.000	0.931	0.975	0.903	0.968	0.938	0.964	0.868
chr10	91360	0.963	0.889	0.947	0.906	0.950	0.917	0.966	0.912	0.900	1.000	0.788	1.000	1.000	0.893	0.962	0.938	0.962	1.000	1.000	1.000	0.933	0.967	0.972	1.000	0.962	0.821	0.923	1.000	0.967	0.821	1.000	0.840	0.892	0.970	1.000	0.966	1.000	0.969	0.939	1.000	0.909	0.906	0.950	0.821	1.000	1.000	0.967	0.966
chr10	91361	1.000	0.933	1.000	0.968	0.815	0.938	0.938	0.800	1.000	0.946	1.000	0.839	0.852	0.971	0.964	0.923	0.967	1.000	0.941	0.939	0.897	0.929	0.974	0.917	0.974	0.939	0.862	0.926	0.968	0.905	0.828	0.929	0.938	0.861	0.955	0.889	0.931	0.906	0.917	0.970	0.854	0.737	0.870	0.960	1.000	1.000	0.879	0.933
chr10	91477	1.000	0.893	0.929	0.806	0.871	1.000	0.875	0.974	0.783	1.000	0.815	0.967	0.920	0.846	0.962	0.969	1.000	1.000	1.000	1.000	0.931	0.958	1.000	0.867	0.862	1.000	0.964	0.842	0.931	0.857	0.964	0.970	0.880	0.750	1.000	1.000	0.935	0.931	0.966	1.000	0.967	0.867	1.000	0.861	0.968	0.867	0.969	0.933
chr10	91478	1.000	1.000	1.000	0.921	0.897	0.973	0.968	0.844	0.967	0.963	0.889	0.897	0.903	1.000	0.850	1.000	0.966	0.931	0.931	0.971	0.731	0.941	0.946	0.974	0.941	0.870	0.958	0.966	0.889	0.957	0.962	0.778	1.000	0.852	0.969	0.914	0.788	0.900	0.973	0.871	0.929	0.897	0.963	0.857	0.724	0.897	1.000	1.000
chr10	91560	0.938	0.963	0.946	1.000	0.775	1.000	0.914	0.778	0.967	0.800	0.800	0.943	0.923	0.886	0.970	0.947	0.846	0.938	0.852	0.846	0.977	0.923	0.964	0.886	0.880	0.967	0.897	0.935	0.833	0.892	1.000	0.889	1.000	0.743	0.952	1.000	0.972	1.000	1.000	0.741	0.900	0.958	0.846	0.853	0.833	0.920	0.931	0.933
chr10	91561	0.962	0.893	0.971	0.867	1.000	0.970	0.963	0.938	1.000	0.933	0.893	0.960	0.833	0.875	0.897	0.976	0.944	0.969	0.886	0.964	1.000	0.870	0.906	0.971	0.931	1.000	0.903	0.931	0.950	0.775	0.909	0.960	0.861	0.920	0.963	0.903	0.815	0.826	1.000	1.000	1.000	0.933	0.971	0.939	1.000	0.903	1.000	1.000
chr10	91659	0.944	0.929	0.870	0.897	0.941	1.000	0.962	0.967	1.000	0.840	0.943	0.893	0.974	1.000	1.000	0.957	1.000	0.970	0.970	0.935	0.970	0.889	1.000	0.857	1.000	0.875	0.882	0.833	0.889	0.969	0.923	0.913	0.964	0.964	0.857	1.000	0.952	0.882	1.000	1.000	0.962	0.861	0.966	1.000	0.912	0.789	1.000	0.966
chr10	91660	0.909	0.976	0.963	0.944	0.931	1.000	0.938	0.839	0.909	0.857	0.875	0.972	1.000	0.976	0.906	0.935	0.867	0.879	0.971	0.933	0.821	0.875	1.000	0.929	0.943	0.853	1.000	1.000	0.967	0.875	0.850	0.857	1.000	0.886	1.000	0.914	0.969	0.966	1.000	1.000	0.969	0.906	0.938	0.852	0.889	0.857	0.909	0.941
chr10	91751	1.000	0.966	0.968	0.974	0.914	0.889	1.000	0.743	1.000	0.917	0.971	0.960	0.955	0.857	0.759	0.897	0.970	0.941	0.857	0.972	0.950	0.960	0.900	1.000	1.000	0.844	0.943	1.000	0.921	1.000	0.818	1.000	0.958	0.944	0.964	0.879	0.969	1.000	0.821	0.969	0.867	0.929	0.944	0.897	0.889	0.885	0.879	0.811
chr10	91752	0.974	0.960	0.952	0.931	0.912	0.968	0.970	0.955	0.952	1.000	1.000	1.000	0.967	0.919	0.969	0.971	0.958	0.958	1.000	0.853	0.964	1.000	1.000	0.926	1.000	0.933	0.875	0.862	0.852	0.968	0.962	0.897	0.895	0.865	1.000	0.903	1.000	0.955	1.000	0.969	1.000	0.970	0.931	0.846	0.968	0.920	0.953	0.818
chr10	91802	0.955	0.750	0.955	0.967	1.000	1.000	0.971	0.931	0.923	0.971	0.917	0.962	1.000	0.903	0.872	1.000	1.000	0.973	0.892	0.970	0.973	0.852	0.968	0.957	0.920	0.769	0.923	0.933	1.000	0.947	0.923	0.939	0.955	1.000	0.933	1.000	0.964	0.963	0.943	1.000	0.931	0.917	0.778	0.939	0.917	0.853	0.963	0.968
chr10	91803	0.903	1.000	0.935	0.958	0.800	1.000	1.000	0.907	0.967	0.857	0.906	0.870	0.920	0.966	0.929	0.923	0.897	0.962	0.889	0.903	0.931	0.861	0.833	0.966	0.962	1.000	0.656	1.000	0.914	0.964	0.920	0.931	1.000	0.921	0.926	0.946	1.000	0.879	0.950	0.931	0.781	0.968	0.833	1.000	1.000	0.875	0.957	0.909
chr10	91840	0.882	0.960	0.971	0.812	1.000	0.864	1.000	0.758	0.909	0.970	0.970	0.939	1.000	0.966	0.879	0.966	1.000	0.818	1.000	0.875	1.000	0.821	0.969	1.000	0.857	0.811	1.000	0.903	0.953	0.955	0.938	1.000	1.000	0.949	0.897	0.857	0.960	1.000	0.900	0.885	0.943	0.962	1.000	0.879	1.000	0.962	0.926	0.971
chr10	91841	1.000	0.902	0.964	0.931	0.848	0.880	0.903	0.871	0.923	1.000	1.000	1.000	0.903	0.920	0.895	0.862	0.971	0.935	0.950	0.926	0.972	1.000	0.892	1.000	1.000	0.903	0.885	1.000	0.962	1.000	0.846	0.900	0.892	0.769	0.938	0.957	0.840	0.966	0.973	0.867	0.917	0.935	0.857	0.950	0.923	0.929	0.844	0.944
chr10	91848	1.000	0.846	0.917	0.862	0.944	0.964	0.921	1.000	0.906	0.944	0.909	0.935	0.861	0.853	0.900	0.939	1.000	0.947	0.964	0.950	0.931	0.944	0.800	1.000	1.000	1.000	0.613	0.955	0.933	1.000	0.939	0.914	0.913	0.967	0.846	0.897	0.970	0.933	0.938	1.000	0.971	0.964	1.000	0.778	0.875	0.963	0.926	1.000
chr10	91849	0.967	0.968	0.967	1.000	1.000	0.970	0.808	0.879	0.889	0.893	0.839	0.929	0.920	0.971	0.875	1.000	0.968	0.943	0.852	1.000	0.917	1.000	0.875	0.950	0.938	0.913	0.952	1.000	1.000	0.971	1.000	0.962	0.846	1.000	0.906	0.935	0.862	0.861	0.850	0.960	0.912	0.897	0.939	0.867	0.850	0.962	0.769	0.893
chr10	92235	0.964	0.918	0.895	0.905	0.963	0.833	0.886	0.875	0.879	0.931	0.926	0.955	0.969	0.870	0.973	0.970	1.000	0.889	0.926	0.941	0.950	1.000	0.963	0.964	0.897	1.000	0.808	0.875	0.788	0.839	0.931	0.935	0.941	1.000	1.000	1.000	0.964	1.000	0.829	0.933	0.971	0.852	0.971	0.944	0.957	1.000	0.921	0.944
chr10	92236	0.767	1.000	0.963	0.800	0.963	0.857	0.931	0.906	0.966	1.000	0.875	0.903	0.967	0.895	0.929	0.971	0.875	0.933	0.914	0.972	0.880	1.000	0.931	0.886	0.900	1.000	0.971	0.968	1.000	0.923	0.964	0.929	0.939	0.929	0.939	0.875	1.000	1.000	0.839	1.000	0.861	0.909	0.857	0.973	0.923	0.900	0.909	1.000
chr10	92263	1.000	0.906	0.886	0.861	0.848	1.000	0.903	0.920	1.000	0.939	0.889	0.968	1.000	0.800	0.969	0.939	0.962	0.960	1.000	0.903	0.857	1.000	0.944	0.957	0.970	0.885	1.000	0.857	0.879	0.931	0.966	0.923	0.852	0.900	0.867	0.972	0.958	0.912	1.000	0.828	0.667	0.966	0.943	0.967	1.000	1.000	0.972	0.808
chr10	92264	0.885	1.000	0.828	0.914	1.000	0.968	0.971	1.000	1.000	0.935	0.939	0.853	1.000	1.000	0.722	0.929	0.895	0.958	0.972	0.926	1.000	1.000	0.870	0.958	0.903	0.926	0.935	0.939	0.811	0.769	0.964	0.969	0.903	0.970	0.931	1.000	0.966	1.000	0.875	0.885	0.963	0.969	1.000	0.926	1.000	0.917	0.879	0.921
chr10	92405	0.971	0.969	0.920	0.905	0.967	0.880	1.000	0.917	0.857	0.892	1.000	0.958	0.897	0.885	1.000	0.929	0.923	0.968	0.806	0.848	0.958	0.974	0.974	0.960	0.833	0.960	0.946	0.912	1.000	0.926	0.971	0.929	1.000	1.000	0.964	0.853	0.800	0.871	0.885	1.000	0.720	1.000	0.857	1.000	0.917	0.862	1.000	0.971
chr10	92406	0.926	0.846	0.962	0.927	0.964	0.844	0.769	0.931	1.000	0.963	0.957	0.970	1.000	0.857	0.903	0.857	0.864	0.935	0.909	0.759	0.920	0.969	0.923	1.000	0.971	0.900	0.943	0.962	0.962	0.935	1.000	0.968	0.935	1.000	0.889	1.000	0.744	0.900	0.871	0.861	1.000	0.966	0.900	1.000	0.938	0.789	1.000	0.929
chr10	92536	0.852	0.967	0.971	0.800	0.909	1.000	1.000	0.875	0.846	0.950	0.903	0.963	0.821	0.758	0.816	0.914	1.000	0.941	0.861	0.969	0.875	1.000	0.917	0.737	0.912	0.913	0.964	1.000	0.969	0.833	0.917	0.967	0.949	0.913	0.818	0.971	0.967	0.886	1.000	0.974	0.886	0.931	0.879	0.923	0.935	0.967	0.812	0.828
chr10	92537	0.938	0.966	0.963	1.000	0.941	0.909	0.909	0.955	0.917	0.966	1.000	0.815	1.000	0.868	1.000	0.905	0.939	0.958	1.000	0.879	0.974	1.000	0.976	0.917	0.886	0.857	0.969	0.895	0.963	1.000	0.762	0.913	0.968	0.919	1.000	1.000	0.931	0.800	1.000	0.821	0.939	0.958	0.941	1.000	0.973	0.903	0.895	1.000
chr10	92623	0.947	0.917	0.903	0.906	0.967	0.967	0.947	0.947	0.917	0.897	0.969	1.000	0.962	1.000	0.958	0.759	0.842	0.938	0.923	0.966	0.825	0.929	1.000	0.933	0.917	1.000	0.931	0.970	1.000	1.000	0.967	0.895	0.969	0.857	0.682	0.964	0.944	1.000	0.818	0.964	1.000	0.944	0.870	0.952	0.931	0.972	0.970	0.852
chr10	92624	1.000	0.800	0.862	1.000	0.903	0.897	0.853	0.900	0.957	0.921	0.903	0.967	1.000	0.895	1.000	0.926	0.963	0.960	0.935	0.893	0.935	0.966	0.946	0.968	0.788	0.895	0.926	0.947	1.000	1.000	1.000	0.973	0.906	0.970	0.875	0.938	0.967	0.968	0.794	0.917	0.750	0.844	0.842	1.000	0.867	0.900	0.861	0.857
chr10	92693	0.968	0.971	1.000	0.880	0.967	0.875	0.957	0.909	0.943	1.000	1.000	0.964	0.839	0.706	0.971	0.806	0.885	0.935	0.929	0.939	0.935	0.897	0.842	0.903	0.966	0.767	0.923	0.968	0.931	0.903	0.923	0.714	0.889	0.933	0.893	0.960	0.793	0.923	0.900	1.000	0.974	0.839	0.941	0.926	0.900	0.958	0.852	0.846
chr10	92694	0.969	0.974	1.000	0.727	0.935	0.919	0.879	0.968	0.944	0.912	0.886	0.897	0.722	0.900	0.808	0.857	0.902	0.939	1.000	0.848	0.933	0.862	1.000	0.968	0.906	0.889	1.000	1.000	1.000	0.960	0.958	1.000	0.972	0.906	0.900	1.000	0.867	0.862	0.714	0.889	1.000	1.000	0.950	0.933	0.968	0.893	1.000	0.950
chr10	92755	0.967	0.957	0.972	0.962	0.964	0.885	0.969	0.970	0.931	0.940	1.000	0.923	0.846	0.964	0.882	0.970	0.970	1.000	0.970	0.839	0.970	1.000	0.971	1.000	0.897	0.943	0.971	0.923	1.000	0.957	1.000	0.969	0.933	0.906	0.931	0.828	0.889	0.880	0.926	0.920	0.889	0.920	0.906	0.895	1.000	0.897	1.000	0.920
chr10	92756	0.930	0.966	0.967	0.935	0.793	0.962	1.000	0.906	0.892	1.000	0.829	0.966	1.000	0.960	0.941	0.920	0.952	0.972	0.870	0.862	1.000	0.964	0.842	0.871	0.964	0.938	1.000	0.848	0.895	0.950	0.974	0.920	0.950	1.000	0.848	0.800	0.871	0.840	0.889	0.938	1.000	1.000	1.000	0.828	0.686	0.914	0.931	0.963
chr10	92775	0.944	0.917	0.895	0.933	0.880	0.957	1.000	0.962	1.000	0.917	0.962	0.808	1.000	0.962	1.000	1.000	0.893	0.938	0.957	0.914	0.929	0.923	0.969	0.964	0.976	1.000	0.946	0.875	0.941	0.848	0.970	0.893	0.912	0.825	1.000	1.000	0.933	0.958	0.971	0.933	0.970	0.963	0.929	0.861	0.714	0.926	0.900	0.875
chr10	92776	1.000	1.000	0.917	0.909	0.889	0.920	0.722	0.967	0.970	1.000	0.742	0.944	1.000	1.000	0.966	1.000	0.946	0.970	0.973	1.000	1.000	0.900	0.846	0.917	0.885	0.914	1.000	0.964	1.000	1.000	1.000	0.971	0.792	0.833	0.816	1.000	0.960	0.765	0.972	0.871	0.970	0.816	0.906	0.955	0.958	0.941	0.793	0.905
chr10	92861	1.000	0.765	1.000	1.000	0.938	0.917	0.892	1.000	0.964	0.943	0.964	0.964	0.864	0.971	0.897	0.972	0.913	0.957	1.000	1.000	0.774	1.000	0.897	0.968	1.000	0.875	0.923	0.970	0.968	0.875	0.938	0.967	0.828	1.000	1.000	0.967	0.889	0.917	0.952	0.967	0.974	0.941	1.000	0.938	0.875	0.941	1.000	0.893
chr10	92862	1.000	0.720	1.000	0.824	1.000	0.929	0.885	1.000	0.939	0.967	0.909	0.963	0.774	1.000	0.957	0.960	0.966	0.964	0.929	0.926	0.967	0.886	0.923	0.920	0.952	0.861	1.000	0.682	0.917	1.000	0.774	0.931	0.960	1.000	0.964	0.962	0.941	1.000	0.857	0.946	0.973	0.969	0.840	0.900	1.000	0.783	0.944	0.951
chr10	92886	0.971	0.880	0.941	0.867	0.828	0.919	0.913	1.000	1.000	1.000	0.971	0.931	0.955	0.967	0.966	0.848	0.897	0.708	0.920	1.000	0.828	0.941	0.912	0.966	0.958	0.897	0.778	0.947	0.926	0.971	0.963	0.828	0.938	0.944	0.963	0.842	0.857	0.958	1.000	0.920	0.793	0.815	0.839	0.966	0.909	0.857	0.926	0.946
chr10	92887	0.941	0.767	0.967	1.000	0.897	1.000	0.964	0.943	0.941	1.000	0.960	0.971	0.878	0.897	0.757	1.000	0.889	0.875	0.885	0.826	0.947	0.971	0.821	0.720	1.000	0.885	0.938	0.943	1.000	0.882	0.952	0.889	0.900	0.741	0.968	1.000	0.917	0.933	0.958	0.968	0.966	0.920	0.938	0.867	0.857	0.958	0.941	0.970
chr10	92920	0.963	1.000	0.886	0.969	0.889	1.000	0.900	0.952	0.967	0.966	0.926	0.867	0.935	0.923	0.971	0.950	0.812	1.000	0.885	0.938	0.968	1.000	0.816	0.933	0.960	0.923	0.895	0.913	1.000	1.000	1.000	1.000	0.933	0.950	0.857	0.967	0.871	0.902	0.912	1.000	0.929	0.972	0.875	0.867	0.947	0.939	0.931	0.960
chr10	92921	1.000	1.000	0.972	1.000	0.853	0.893	0.941	1.000	0.970	0.963	0.889	0.786	1.000	0.857	1.000	0.975	1.000	0.923	0.889	0.969	0.947	0.893	0.905	1.000	1.000	1.000	0.967	0.840	1.000	0.853	0.893	0.900	0.818	0.912	0.964	0.974	1.000	0.825	0.938	0.950	0.939	0.909	1.000	0.939	0.826	0.844	0.892	0.920
chr10	93014	0.967	0.929	0.906	0.946	0.842	0.889	0.966	0.821	0.967	0.938	1.000	1.000	0.897	0.921	0.970	0.971	0.967	0.889	1.000	1.000	0.941	0.946	0.912	0.971	1.000	1.000	0.759	1.000	0.977	0.788	0.795	0.971	0.974	0.931	0.966	0.897	1.000	0.905	0.941	1.000	0.909	0.944	0.935	0.964	0.969	0.970	0.958	0.966
chr10	93015	0.923	0.969	0.969	0.969	1.000	1.000	0.933	0.833	0.962	0.857	1.000	0.939	0.970	0.947	0.806	0.893	0.935	0.788	1.000	0.958	0.848	0.923	0.903	0.812	0.964	0.917	0.939	0.892	0.793	1.000	0.975	0.920	0.913	1.000	0.964	0.946	0.906	1.000	0.938	1.000	0.750	0.968	0.957	1.000	1.000	0.964	0.968	0.857
chr10	93041	0.769	1.000	0.966	0.920	0.969	0.946	0.966	0.906	0.946	0.919	0.917	0.917	0.900	0.923	0.960	0.960	0.875	1.000	0.941	1.000	0.914	0.943	0.971	0.912	0.963	1.000	1.000	1.000	0.929	0.848	0.968	1.000	0.941	0.900	0.947	0.906	1.000	0.895	0.880	0.919	1.000	0.962	0.917	0.971	0.941	0.808	1.000	0.758
chr10	93042	0.900	0.917	0.909	0.969	0.900	0.968	0.923	0.786	0.960	0.880	0.879	1.000	0.912	0.938	0.933	0.939	0.865	0.964	0.828	0.929	1.000	0.971	1.000	0.974	0.939	0.844	0.931	0.947	0.815	0.885	0.957	0.976	0.931	1.000	0.882	0.953	0.857	0.833	0.969	1.000	0.964	0.872	0.973	0.970	0.800	0.853	1.000	0.895
chr10	93045	0.920	0.846	0.957	0.900	0.885	0.960	0.846	1.000	0.879	0.875	0.818	0.968	1.000	1.000	0.840	1.000	0.949	0.938	1.000	1.000	0.958	0.880	0.783	0.964	0.967	0.912	1.000	1.000	0.935	0.923	0.943	0.952	0.840	0.946	0.812	0.844	0.828	0.974	0.867	0.963	1.000	0.943	0.783	0.824	0.926	0.889	0.967	0.941
chr10	93046	0.960	0.935	0.931	0.926	0.931	0.933	0.929	1.000	0.919	0.867	1.000	0.933	0.941	1.000	0.969	0.938	1.000	0.944	0.966	0.778	0.829	0.708	0.968	0.903	0.914	0.848	0.963	0.967	0.974	0.889	0.952	0.971	0.789	0.970	1.000	1.000	0.935	0.893	0.857	0.897	1.000	0.914	0.929	0.893	0.844	0.885	0.931	0.971
chr10	93083	0.933	1.000	1.000	1.000	1.000	0.879	0.842	0.960	0.815	0.929	0.895	0.964	0.906	0.900	0.867	0.806	0.944	0.923	0.882	0.905	0.955	0.966	0.962	0.852	0.974	0.848	0.886	0.909	1.000	0.931	0.903	0.917	0.963	0.800	0.969	0.903	0.920	1.000	0.925	0.969	0.867	0.969	0.781	0.917	0.957	0.915	1.000	0.867
chr10	93084	0.897	1.000	0.970	1.000	0.957	0.968	0.889	0.963	0.865	0.969	0.886	0.857	0.871	0.935	0.842	0.963	1.000	0.944	0.545	1.000	0.968	0.895	0.960	0.875	1.000	0.806	0.935	0.955	0.926	0.889	0.920	0.971	0.714	0.889	0.853	0.929	0.759	0.968	1.000	0.968	0.912	0.838	0.828	1.000	0.871	1.000	1.000	1.000
chr10	93098	0.857	0.867	1.000	0.912	0.906	1.000	1.000	1.000	0.900	0.840	0.963	0.946	0.828	1.000	0.867	0.933	0.964	0.862	0.971	0.852	1.000	0.958	0.885	0.926	0.974	0.800	0.963	0.853	0.880	0.800	1.000	0.939	0.935	1.000	0.926	1.000	0.926	0.913	0.872	0.966	0.964	0.964	1.000	1.000	0.811	0.872	0.857	1.000
chr10	93099	0.947	0.909	0.909	0.875	0.917	0.962	0.875	1.000	1.000	0.725	0.970	0.967	0.941	0.967	1.000	0.963	1.000	0.903	0.893	1.000	1.000	0.968	0.958	0.944	0.914	0.947	0.966	0.935	0.967	0.871	0.889	0.895	0.857	1.000	0.871	0.867	0.964	0.943	0.938	0.950	0.967	0.917	0.850	1.000	0.971	0.962	0.914	1.000
chr10	93104	0.933	1.000	0.921	1.000	0.938	0.913	0.828	0.971	0.944	0.920	0.968	1.000	1.000	0.833	0.933	0.971	0.939	0.933	0.962	0.952	0.879	0.864	0.889	0.939	0.969	0.960	0.829	0.962	0.810	0.903	0.966	0.875	0.920	0.912	0.938	0.885	0.875	0.958	0.900	0.935	0.955	0.778	0.923	0.879	0.929	1.000	0.833	0.895
chr10	93105	0.946	0.917	0.944	0.905	0.875	0.935	0.958	0.972	0.938	1.000	0.913	0.970	0.967	0.958	0.885	0.966	0.939	0.897	0.968	0.964	0.778	0.844	1.000	0.931	0.971	0.862	0.963	0.935	1.000	0.917	0.941	0.912	0.821	0.952	0.806	0.938	1.000	0.889	0.946	1.000	1.000	0.931	1.000	0.966	0.938	0.800	0.857	0.647
chr10	93131	1.000	0.970	0.913	0.885	0.862	1.000	0.967	0.833	0.903	0.773	0.941	0.829	0.872	0.773	0.833	0.861	0.872	1.000	1.000	1.000	0.875	0.929	0.929	1.000	0.971	0.885	0.964	1.000	0.968	0.893	0.960	0.939	0.862	0.921	0.963	0.920	0.929	0.906	0.960	0.920	0.929	0.929	0.962	0.939	0.962	0.909	0.963	0.968
chr10	93132	0.966	1.000	1.000	1.000	0.875	0.952	0.917	0.949	0.886	0.793	0.968	0.966	0.967	0.897	0.941	1.000	0.882	0.917	0.925	0.917	0.895	0.933	0.769	1.000	0.857	0.968	0.828	0.958	0.944	0.929	0.970	0.970	0.926	0.971	1.000	0.882	0.914	0.900	0.931	0.964	0.839	0.941	0.941	0.963	0.933	0.935	0.966	0.667
chr10	93135	1.000	1.000	0.944	0.933	0.829	0.926	0.923	0.974	0.808	0.955	0.909	0.786	1.000	0.969	0.964	0.958	1.000	0.943	0.853	0.950	1.000	0.938	0.941	0.967	1.000	0.974	0.939	0.903	0.933	0.966	0.939	1.000	1.000	0.967	0.966	0.906	1.000	0.905	0.969	0.935	0.960	0.968	0.875	1.000	1.000	0.923	0.962	1.000
chr10	93136	0.919	0.861	1.000	1.000	1.000	0.846	0.815	0.914	0.969	0.912	0.931	1.000	0.821	0.923	1.000	0.975	0.900	0.933	0.938	0.923	0.952	0.958	0.964	1.000	0.957	0.969	0.903	0.935	0.947	1.000	0.952	0.919	0.962	1.000	0.939	0.964	0.953	0.958	0.963	0.935	0.909	0.957	0.974	0.818	1.000	0.824	1.000	0.906
chr10	93160	0.960	0.967	0.852	0.966	0.889	0.935	0.857	1.000	0.970	0.943	0.947	1.000	0.816	0.952	1.000	0.903	0.926	0.933	0.938	0.900	0.923	0.906	0.862	0.957	0.906	0.917	0.958	0.968	0.913	1.000	0.966	0.938	0.970	0.969	0.861	0.967	0.964	0.929	0.966	0.935	0.920	0.875	0.897	0.963	0.840	0.969	0.800	0.733
chr10	93161	0.838	0.964	0.870	0.867	0.862	1.000	0.963	0.923	0.935	0.840	0.846	0.964	0.861	0.968	0.933	0.871	0.970	0.969	0.864	0.966	1.000	0.903	0.833	0.903	0.968	0.941	0.909	1.000	0.966	1.000	0.970	0.931	0.897	0.929	0.944	0.905	1.000	0.972	0.862	0.875	1.000	0.970	0.923	1.000	0.913	0.933	0.857	0.861
chr10	93193	1.000	0.868	0.889	0.938	0.966	0.917	0.935	1.000	0.935	0.964	0.828	1.000	0.931	0.935	0.962	0.923	1.000	0.867	0.879	0.963	1.000	0.912	0.861	1.000	0.882	0.778	0.968	0.906	0.923	0.893	0.900	1.000	0.941	0.958	0.971	0.933	0.966	0.966	0.917	0.900	0.931	0.844	0.920	1.000	0.900	0.920	1.000	0.867
chr10	93194	0.800	0.885	1.000	0.968	0.938	0.971	1.000	0.914	1.000	0.939	0.968	0.903	1.000	0.912	0.839	1.000	0.839	1.000	0.871	0.974	0.833	0.879	0.810	0.931	0.926	0.788	0.818	0.853	0.943	0.939	0.778	0.929	1.000	0.839	1.000	0.929	1.000	0.935	0.941	0.941	0.917	0.960	0.938	0.903	0.926	0.969	0.962	0.931
chr10	93216	0.875	0.969	0.941	0.929	0.800	0.852	0.958	0.931	0.818	0.893	0.893	0.935	0.921	0.880	0.962	0.958	0.968	0.783	0.973	0.871	0.875	0.913	0.958	1.000	0.953	0.824	0.955	0.974	0.906	1.000	0.939	0.962	0.968	1.000	0.967	0.935	1.000	0.900	0.968	0.963	0.967	0.947	0.926	0.885	0.889	0.962	0.963	0.963
chr10	93217	1.000	0.972	1.000	0.971	0.968	0.973	0.885	0.914	0.903	0.977	0.917	1.000	0.964	0.900	0.875	0.964	0.933	0.968	0.952	1.000	1.000	0.923	0.957	1.000	0.848	0.909	1.000	0.905	0.889	0.900	0.914	0.964	0.941	0.893	0.921	0.927	0.857	0.923	0.971	0.917	0.808	0.939	0.880	0.938	1.000	0.886	0.973	0.875
chr10	93256	0.833	0.970	0.957	0.962	0.933	1.000	0.923	0.875	1.000	0.882	0.853	1.000	0.944	0.967	1.000	0.889	0.969	0.976	0.909	0.939	0.929	0.867	0.885	0.964	0.914	0.960	0.933	0.933	0.933	1.000	0.760	0.906	0.963	0.893	0.926	0.917	0.885	0.946	0.939	0.882	0.923	0.971	1.000	1.000	1.000	0.906	0.971	0.926
chr10	93257	0.950	0.893	0.913	0.969	0.900	0.895	0.895	1.000	0.897	0.958	0.906	0.905	0.848	1.000	1.000	0.875	0.912	0.880	0.966	1.000	0.960	0.941	0.962	0.786	0.906	0.941	0.882	0.882	0.786	0.889	0.943	1.000	0.974	0.963	0.929	0.972	0.923	0.960	0.971	1.000	0.857	1.000	0.952	1.000	0.909	0.950	0.970	0.862
chr10	93275	0.931	1.000	0.960	0.885	1.000	0.909	0.815	1.000	0.923	0.923	0.833	0.952	0.967	0.875	0.889	0.865	1.000	0.808	1.000	0.939	0.889	1.000	0.750	0.920	0.955	0.925	1.000	1.000	0.955	1.000	1.000	0.971	0.848	0.871	0.917	0.971	0.875	1.000	0.875	0.862	0.897	0.769	0.926	0.808	1.000	0.880	0.963	0.893
chr10	93276	0.929	0.656	1.000	0.886	1.000	0.767	1.000	0.926	0.967	0.889	0.935	1.000	0.967	0.897	1.000	0.892	0.895	1.000	0.926	1.000	0.875	0.966	0.914	0.943	0.931	0.933	0.917	0.966	0.903	0.897	0.926	1.000	1.000	0.886	0.933	0.920	0.923	0.929	0.958	0.923	0.931	0.840	0.973	0.971	0.931	0.969	1.000	1.000
chr10	93287	0.857	0.970	0.852	0.929	0.912	0.964	1.000	0.926	0.969	0.963	1.000	0.795	0.962	0.917	1.000	0.850	0.893	0.968	0.938	1.000	0.946	1.000	0.947	1.000	0.906	0.892	0.931	0.929	0.933	1.000	0.909	0.921	0.968	0.900	0.833	1.000	0.867	0.909	0.972	0.889	0.969	0.970	0.960	0.778	0.933	1.000	1.000	1.000
chr10	93288	0.882	0.933	0.914	0.935	0.968	0.973	0.880	0.897	1.000	0.931	1.000	0.909	0.949	0.952	0.909	0.946	0.964	1.000	0.862	0.972	0.920	0.933	0.935	1.000	0.923	0.970	0.895	0.879	1.000	0.923	0.970	0.886	0.933	0.900	0.960	0.875	0.912	0.921	0.941	0.968	1.000	0.833	0.867	1.000	0.696	0.971	0.944	0.921
chr10	93373	0.958	0.946	0.844	0.933	1.000	0.971	0.857	0.853	0.929	0.966	1.000	0.941	0.880	0.966	0.935	0.967	0.966	0.929	1.000	0.686	0.960	1.000	1.000	0.867	0.931	0.892	0.935	0.931	0.966	0.917	0.906	0.846	0.857	0.923	0.912	1.000	0.931	0.909	0.933	0.926	0.852	0.912	0.958	0.939	0.892	0.861	1.000	1.000
chr10	93374	0.931	0.967	0.958	0.931	0.828	1.000	1.000	1.000	0.939	0.971	0.976	0.968	0.939	0.917	1.000	0.905	0.810	0.970	0.893	0.926	0.875	0.862	1.000	0.857	0.909	0.966	0.943	0.889	1.000	0.914	0.971	1.000	0.886	0.875	1.000	0.929	0.840	0.838	0.966	1.000	0.967	0.966	0.957	0.972	0.952	0.933	0.958	0.967
chr10	93393	0.758	1.000	0.971	0.821	1.000	0.971	0.905	0.857	0.864	0.912	0.938	0.964	0.964	0.929	0.793	0.865	0.977	1.000	1.000	0.931	0.967	0.794	1.000	1.000	0.941	0.897	0.870	1.000	0.966	0.976	0.962	0.900	0.963	1.000	0.933	0.844	0.913	0.853	0.968	1.000	0.903	0.929	0.793	0.900	0.968	0.960	0.967	0.923
chr10	93394	0.889	1.000	1.000	0.909	1.000	0.871	1.000	0.931	1.000	0.912	0.933	0.821	0.880	1.000	0.909	0.857	0.971	0.882	1.000	0.939	0.964	1.000	0.905	0.960	0.892	1.000	1.000	0.895	0.963	0.812	0.930	0.889	0.968	0.972	0.939	0.970	0.944	0.963	0.882	0.969	0.917	0.966	0.967	0.909	0.889	1.000	0.966	0.920
chr10	93396	0.971	0.947	0.926	0.919	0.958	0.913	0.944	0.903	0.867	1.000	0.933	0.889	1.000	0.903	0.960	0.909	0.939	0.960	0.973	0.966	0.974	1.000	0.943	0.935	0.935	0.872	1.000	1.000	0.973	1.000	0.935	1.000	0.872	0.923	0.971	0.966	0.971	0.933	0.968	0.885	0.900	0.811	0.778	0.865	0.850	0.944	0.970	1.000
chr10	93397	1.000	0.938	0.917	0.949	0.880	0.903	0.882	0.929	1.000	1.000	1.000	1.000	0.854	0.966	0.944	0.967	0.862	0.905	0.929	1.000	0.889	0.952	0.912	0.921	0.885	0.750	0.962	1.000	0.880	0.933	0.846	0.800	0.889	0.853	0.944	1.000	0.917	0.892	0.946	0.816	1.000	1.000	0.958	0.920	0.943	0.972	0.929	0.870
chr10	93406	0.973	0.969	0.893	0.852	0.839	0.957	1.000	0.824	0.906	0.972	0.963	0.906	0.812	0.958	0.958	1.000	0.966	1.000	0.906	0.793	0.962	0.774	0.950	0.931	0.882	0.721	0.833	1.000	0.912	0.892	0.946	0.914	0.935	1.000	0.923	0.909	1.000	0.909	0.976	1.000	0.882	0.963	0.846	0.842	1.000	0.864	0.931	0.967
chr10	93407	0.963	1.000	1.000	0.929	0.931	1.000	0.938	0.962	0.912	0.880	0.886	0.889	0.909	0.821	1.000	0.971	0.805	0.885	0.867	0.952	0.968	0.973	0.957	0.906	0.971	0.969	0.923	0.882	0.920	0.962	1.000	0.788	0.943	0.808	0.970	0.833	0.912	0.938	0.788	0.912	1.000	0.846	0.970	0.971	1.000	0.967	1.000	1.000
chr10	93410	0.917	1.000	0.941	0.917	0.943	0.969	0.933	0.840	0.944	0.935	1.000	0.974	0.857	0.935	0.971	0.900	0.969	0.920	1.000	0.971	0.947	0.889	0.929	1.000	1.000	0.966	0.912	0.968	0.917	0.895	0.893	1.000	0.917	0.875	0.919	0.947	1.000	0.966	0.960	0.848	0.929	0.970	0.903	0.853	1.000	0.912	0.917	0.920
chr10	93411	0.875	0.964	0.912	0.941	1.000	0.970	0.800	0.967	0.926	0.897	0.969	0.962	0.919	0.879	0.967	0.964	0.879	1.000	0.926	0.938	0.900	0.958	0.920	0.920	0.902	1.000	0.966	0.946	1.000	0.969	0.958	0.968	0.917	1.000	0.864	0.872	0.862	1.000	0.867	0.806	0.935	0.926	0.966	0.931	1.000	0.976	0.829	0.967
chr10	93415	1.000	1.000	0.969	0.792	0.972	1.000	0.860	0.964	0.971	0.844	0.946	0.914	1.000	0.943	1.000	0.944	1.000	1.000	0.808	0.946	0.926	0.963	0.962	1.000	0.970	0.900	0.956	0.923	0.967	0.957	0.938	0.871	0.971	1.000	0.907	0.912	0.871	0.912	1.000	0.889	0.893	0.892	0.960	0.968	0.931	1.000	0.742	0.933
chr10	93416	0.862	0.923	0.733	0.903	0.943	0.893	0.857	0.971	1.000	0.844	0.966	0.906	0.941	1.000	0.976	0.885	1.000	0.949	1.000	1.000	0.962	0.862	0.900	0.971	0.963	0.946	0.939	1.000	0.964	0.952	0.742	0.914	0.889	0.840	0.867	1.000	0.857	0.969	0.962	0.900	0.967	0.912	0.944	0.969	0.975	0.900	0.897	0.963
chr10	93487	0.906	0.944	0.943	1.000	1.000	0.852	0.946	0.882	0.957	1.000	0.760	0.923	0.963	0.963	0.976	0.912	0.963	0.909	0.909	0.952	0.935	0.968	0.962	0.941	0.906	0.963	0.933	0.778	1.000	0.900	1.000	0.913	0.862	0.880	0.828	1.000	0.880	0.946	0.806	0.893	0.967	0.857	0.970	0.862	0.966	1.000	1.000	1.000
chr10	93488	0.969	0.853	0.862	0.750	0.960	0.930	0.941	0.914	1.000	0.881	0.966	1.000	0.975	0.971	0.964	0.931	1.000	1.000	0.977	1.000	0.878	0.889	1.000	1.000	0.967	0.969	0.964	0.971	0.962	0.933	1.000	1.000	1.000	0.967	0.962	0.964	0.969	0.864	0.889	0.870	0.962	0.957	1.000	0.889	0.931	0.778	0.935	1.000
chr10	93505	0.833	1.000	0.886	0.923	1.000	0.865	0.960	1.000	0.758	1.000	0.931	0.943	0.919	0.871	0.857	0.913	0.839	0.846	0.929	1.000	0.931	1.000	0.833	1.000	0.967	0.964	1.000	0.906	1.000	0.939	0.967	0.923	0.909	0.871	0.906	0.966	0.969	0.971	0.941	0.926	0.917	1.000	1.000	0.758	0.935	1.000	0.841	0.944
chr10	93506	1.000	0.963	1.000	1.000	0.969	1.000	0.914	0.935	1.000	0.960	0.968	1.000	0.839	0.926	0.914	0.971	0.875	0.955	0.903	0.952	1.000	1.000	1.000	0.917	0.913	0.926	1.000	0.933	0.923	0.971	1.000	0.889	0.897	1.000	1.000	0.935	1.000	1.000	0.958	0.889	0.941	0.926	0.923	0.862	1.000	0.909	0.875	0.857
chr10	93527	0.941	0.958	1.000	0.880	0.963	0.903	1.000	0.815	0.921	1.000	0.893	0.828	0.912	0.929	0.971	0.966	0.897	0.967	0.929	0.960	0.912	0.966	0.968	0.952	0.867	1.000	0.882	0.926	0.880	0.971	0.842	0.920	0.906	0.889	1.000	0.939	0.968	0.970	0.833	0.917	1.000	0.964	0.688	0.962	0.967	0.833	0.964	1.000
chr10	93528	0.912	1.000	1.000	0.848	0.966	1.000	1.000	1.000	0.946	0.905	0.929	0.935	0.962	0.941	0.893	1.000	0.966	0.857	0.889	1.000	0.850	0.912	0.897	1.000	0.852	1.000	0.875	0.857	0.933	1.000	0.941	1.000	0.938	1.000	0.923	0.964	0.974	1.000	1.000	0.950	1.000	0.857	0.926	1.000	1.000	1.000	1.000	0.897
chr10	93547	0.971	0.882	0.979	0.926	0.923	0.800	0.966	0.897	0.765	0.714	0.951	0.963	0.973	0.879	1.000	0.739	0.952	0.889	0.758	0.966	0.960	0.968	1.000	1.000	0.889	0.926	0.926	1.000	1.000	0.946	1.000	0.967	0.970	1.000	0.970	1.000	0.968	0.886	0.949	0.879	0.933	0.944	0.788	0.964	0.935	0.864	0.964	0.881
chr10	93548	1.000	0.889	0.853	0.938	0.935	0.969	0.960	0.929	0.929	0.955	0.919	0.864	0.913	0.950	0.962	0.786	1.000	0.875	0.848	0.825	0.952	0.969	0.974	0.949	0.781	0.885	0.935	1.000	1.000	0.917	0.973	0.821	0.964	0.962	0.943	1.000	0.957	0.900	1.000	0.917	0.818	0.850	1.000	0.952	0.889	0.867	0.966	1.000
chr10	93555	0.966	1.000	0.897	0.852	0.885	0.853	0.943	0.938	0.964	1.000	0.935	0.938	1.000	0.853	1.000	0.933	0.929	1.000	1.000	0.838	0.946	0.927	0.733	0.897	0.970	0.955	0.926	0.947	0.778	0.944	0.861	0.926	1.000	0.923	0.920	0.920	0.913	0.955	0.957	1.000	0.968	0.909	0.947	1.000	0.938	0.906	0.867	0.941
chr10	93556	0.929	0.914	0.935	1.000	0.971	0.943	0.741	0.806	1.000	1.000	0.970	0.939	0.919	0.848	1.000	0.935	0.909	0.967	0.731	0.921	0.935	0.917	0.815	0.842	0.929	0.933	1.000	1.000	0.966	0.968	0.957	0.895	1.000	0.919	0.909	0.935	0.933	0.950	0.919	1.000	0.974	0.893	0.941	0.917	0.962	0.909	0.971	0.933
chr10	93569	1.000	1.000	0.892	0.912	0.875	0.857	0.943	0.971	0.975	0.960	0.806	0.854	0.953	0.962	0.931	1.000	1.000	1.000	0.893	1.000	0.788	1.000	0.920	0.926	1.000	0.879	0.964	1.000	1.000	0.913	0.897	0.929	0.973	0.868	0.917	0.957	0.903	0.970	0.818	0.952	0.829	0.833	0.969	0.788	0.812	0.895	0.882	0.909
chr10	93570	0.862	0.862	0.964	0.974	1.000	0.967	1.000	0.971	0.931	0.935	0.667	1.000	1.000	0.929	0.929	0.938	0.900	0.929	0.950	0.865	0.958	1.000	0.938	0.926	0.943	0.867	1.000	0.886	0.960	0.926	0.971	0.903	0.967	1.000	0.903	0.917	0.824	0.900	1.000	0.943	0.903	0.969	0.976	0.963	0.950	0.886	0.750	0.846
chr10	93580	1.000	0.926	0.938	0.900	0.917	1.000	0.913	1.000	0.964	1.000	1.000	1.000	1.000	0.943	0.971	0.903	0.970	0.972	1.000	0.973	0.929	0.971	1.000	0.939	0.885	0.971	0.871	0.821	0.969	1.000	0.969	0.882	0.969	0.923	0.969	0.867	0.893	0.926	0.933	0.871	1.000	0.879	0.875	0.952	0.958	0.760	0.875	1.000
chr10	93581	0.875	0.857	0.970	1.000	1.000	0.933	0.828	1.000	0.853	0.839	0.900	1.000	0.931	0.920	1.000	0.800	0.944	0.867	0.933	0.909	1.000	0.912	0.938	0.926	0.927	0.939	0.946	0.971	1.000	0.933	0.935	1.000	0.967	1.000	0.966	0.972	0.912	1.000	0.826	0.966	0.939	0.829	0.926	0.839	0.886	0.923	0.893	0.931
chr10	93603	1.000	0.880	0.943	0.897	0.968	0.742	0.967	0.844	0.824	1.000	0.958	0.900	0.917	0.765	1.000	0.968	0.929	0.867	0.933	0.933	0.968	0.933	0.958	0.935	0.900	0.969	0.750	0.893	0.969	0.871	1.000	0.889	0.886	1.000	0.923	0.970	0.889	0.926	0.957	0.968	0.806	0.960	0.938	0.938	0.879	0.844	0.968	0.676
chr10	93604	0.852	0.882	0.946	1.000	0.976	0.963	0.690	0.941	0.958	0.850	0.846	0.920	1.000	0.966	1.000	0.757	0.923	1.000	0.900	0.964	0.964	0.964	0.941	0.957	0.933	1.000	0.895	0.944	0.926	0.931	1.000	0.758	1.000	0.929	0.960	0.926	1.000	0.931	0.970	0.885	0.929	0.963	0.957	1.000	0.913	0.939	0.794	0.938
chr10	93610	0.920	0.882	1.000	0.962	0.842	0.885	0.970	1.000	1.000	0.909	0.947	1.000	0.900	0.907	1.000	1.000	0.812	0.905	0.958	0.882	0.964	0.912	0.958	0.938	0.812	0.960	0.879	0.902	1.000	0.861	0.895	0.844	0.931	1.000	0.951	0.929	0.852	0.960	0.939	0.933	0.889	1.000	0.962	1.000	0.935	0.963	0.815	0.949
chr10	93611	0.967	0.893	0.806	0.957	1.000	0.900	0.897	0.920	0.812	1.000	0.735	0.828	0.867	0.941	0.931	0.933	0.947	0.912	0.971	0.833	0.875	0.926	0.879	0.806	1.000	0.909	0.905	0.957	0.969	0.968	0.893	0.966	0.938	0.926	1.000	0.976	0.921	1.000	0.963	0.970	1.000	0.793	0.970	1.000	0.958	1.000	0.909	0.975
chr10	93618	0.889	0.971	1.000	0.917	0.967	0.875	1.000	0.949	0.800	0.970	0.933	0.914	0.889	0.958	0.966	1.000	0.885	0.812	0.939	1.000	0.889	0.969	0.964	0.938	0.971	0.955	1.000	1.000	0.966	0.939	0.966	1.000	0.969	0.963	0.742	0.903	0.967	0.966	0.865	0.966	0.893	0.974	0.878	1.000	1.000	1.000	0.920	1.000
chr10	93619	1.000	0.971	0.933	0.897	0.897	0.964	1.000	0.971	0.970	0.943	1.000	0.867	1.000	0.852	0.839	0.962	0.926	1.000	0.867	1.000	0.871	1.000	0.974	0.920	1.000	0.966	0.949	1.000	0.774	0.958	1.000	1.000	0.935	0.886	0.920	1.000	1.000	0.914	0.973	0.821	0.892	0.875	0.892	0.970	0.933	0.815	0.920	0.929
chr10	93719	1.000	0.939	1.000	0.921	0.857	0.968	0.935	0.970	1.000	1.000	0.871	1.000	0.914	1.000	0.933	0.941	0.958	0.882	0.964	1.000	0.938	0.923	1.000	0.871	0.946	0.933	1.000	0.938	1.000	0.906	0.969	0.857	0.943	0.957	0.962	0.935	0.971	0.974	0.968	0.848	0.955	1.000	0.909	0.975	0.912	0.920	1.000	0.962
chr10	93720	0.972	1.000	1.000	0.963	0.926	0.933	0.947	0.970	1.000	0.889	0.938	1.000	0.900	0.879	0.931	1.000	0.962	1.000	0.839	1.000	0.974	0.852	0.900	1.000	0.848	0.957	0.879	0.839	0.903	0.938	0.917	0.947	0.967	0.958	1.000	0.929	1.000	0.833	1.000	0.976	1.000	0.864	0.923	0.912	0.840	0.938	0.838	0.964
chr10	93746	0.963	1.000	0.885	0.955	0.946	0.935	0.958	1.000	0.963	1.000	0.871	0.938	1.000	0.931	0.935	0.935	0.840	0.971	0.926	0.963	0.880	0.923	0.867	0.972	1.000	0.939	1.000	0.852	1.000	0.964	0.931	0.953	0.821	0.875	1.000	1.000	0.970	0.867	0.958	0.971	0.957	0.975	0.935	0.875	0.953	0.760	0.871	0.939
chr10	93747	0.962	0.917	0.949	0.955	1.000	0.923	0.913	0.966	0.969	0.933	0.889	0.906	0.919	0.955	0.897	1.000	0.967	0.862	0.812	0.889	0.946	1.000	0.926	0.903	0.810	0.962	1.000	0.879	0.958	0.946	1.000	0.957	0.968	0.917	0.946	0.848	0.886	0.971	0.958	1.000	0.943	0.962	0.920	1.000	0.733	0.821	0.929	0.967
chr10	93779	1.000	1.000	0.958	0.963	0.857	0.941	0.944	0.946	1.000	1.000	0.960	1.000	1.000	0.966	0.939	1.000	0.943	1.000	0.957	0.829	0.846	1.000	0.889	0.893	0.893	0.951	0.767	0.931	0.938	0.769	0.893	0.964	0.727	0.957	0.879	1.000	0.917	0.867	0.788	0.939	0.844	0.875	1.000	0.862	0.931	0.846	0.974	0.906
chr10	93780	1.000	0.968	0.964	0.920	0.971	0.964	0.923	0.970	0.714	0.963	0.971	0.879	0.879	0.958	0.902	0.958	0.917	0.967	0.972	0.897	0.964	1.000	1.000	0.833	0.968	0.969	0.944	1.000	0.973	1.000	0.861	0.971	0.949	0.929	1.000	1.000	0.886	0.893	0.971	0.938	0.880	0.824	0.971	0.964	0.971	0.880	0.964	0.964
chr10	93797	0.857	0.921	0.955	0.818	1.000	0.931	0.943	1.000	1.000	0.967	0.880	0.914	0.964	0.881	1.000	0.840	1.000	0.938	0.875	0.861	0.923	1.000	0.971	0.931	0.929	0.920	0.938	0.909	0.900	0.808	1.000	0.897	0.964	0.792	0.968	0.889	0.969	0.667	0.714	0.917	0.833	1.000	1.000	0.812	0.882	0.943	0.750	0.969
chr10	93798	0.964	1.000	0.966	0.969	1.000	1.000	0.833	1.000	0.818	0.944	1.000	0.955	1.000	0.955	1.000	0.978	0.969	0.867	0.897	0.879	0.821	0.875	0.931	0.875	0.971	0.909	0.973	1.000	0.912	0.900	0.938	0.875	0.938	0.917	0.931	0.806	1.000	1.000	1.000	0.971	0.958	1.000	0.921	0.909	0.929	0.815	0.935	0.963
chr10	93804	0.815	0.906	0.963	0.906	0.966	1.000	0.722	0.895	1.000	0.872	0.941	0.923	0.933	1.000	0.811	1.000	0.868	0.920	0.875	0.955	0.914	0.906	0.971	1.000	0.972	1.000	0.826	0.964	0.903	0.957	0.767	1.000	1.000	0.923	0.923	0.829	0.967	0.844	0.893	0.903	1.000	1.000	1.000	0.957	0.833	0.933	0.900	0.939
chr10	93805	0.960	0.971	0.909	0.897	1.000	0.897	0.973	0.862	0.886	0.870	0.909	1.000	0.964	0.973	0.875	1.000	0.931	0.826	0.815	0.943	0.971	0.800	0.962	0.909	0.903	0.870	0.941	0.967	0.926	1.000	0.958	0.862	0.857	0.967	1.000	0.846	0.933	0.957	0.976	0.958	0.966	0.885	0.879	1.000	0.964	1.000	0.966	0.921
chr10	93816	1.000	1.000	0.889	0.968	0.897	0.931	0.864	0.792	0.960	0.964	0.875	0.912	0.885	1.000	0.909	0.833	0.971	0.966	0.762	1.000	1.000	0.933	0.903	0.870	0.943	1.000	0.875	1.000	1.000	0.947	0.966	0.786	0.828	0.893	1.000	0.958	0.903	0.886	0.824	0.960	0.970	1.000	0.963	0.880	1.000	1.000	1.000	0.875
chr10	93817	0.966	0.906	0.889	1.000	0.929	1.000	0.963	1.000	0.931	0.897	0.875	0.926	1.000	0.969	0.900	0.955	0.929	0.903	0.941	0.929	0.767	0.964	1.000	1.000	1.000	0.941	0.844	0.920	0.829	0.957	0.800	0.893	0.960	0.933	0.794	0.864	0.968	0.957	0.958	0.952	1.000	1.000	1.000	0.971	0.926	0.938	0.971	0.944
chr10	93865	1.000	0.969	0.971	0.967	0.917	0.929	0.974	1.000	0.971	0.969	0.795	1.000	1.000	0.964	0.892	1.000	1.000	0.920	0.941	0.962	1.000	1.000	0.964	0.964	0.885	0.857	0.975	0.947	0.926	1.000	1.000	0.839	1.000	0.958	0.966	0.900	0.903	0.966	0.923	0.892	1.000	0.912	0.900	0.889	0.895	0.903	0.964	0.963
chr10	93866	0.971	0.962	0.897	0.971	0.897	0.960	0.903	0.970	1.000	1.000	0.967	1.000	0.946	0.960	1.000	0.971	1.000	0.931	0.944	0.923	0.972	1.000	0.964	0.938	0.882	0.909	0.895	0.943	0.964	1.000	0.975	1.000	1.000	1.000	0.970	1.000	0.971	0.967	0.903	0.750	0.886	1.000	0.970	0.935	0.939	0.970	0.844	1.000
chr10	93977	1.000	0.897	0.964	0.974	0.969	0.889	0.966	0.950	1.000	1.000	0.933	0.826	1.000	1.000	1.000	0.881	0.879	0.968	1.000	0.861	1.000	0.935	0.906	0.923	0.906	0.733	0.842	0.935	1.000	0.967	0.917	1.000	0.882	0.926	0.909	0.935	0.926	0.933	0.958	0.943	0.892	0.968	0.792	1.000	0.903	1.000	1.000	0.895
chr10	93978	1.000	0.931	0.966	0.875	0.917	0.846	0.974	0.946	1.000	1.000	0.919	0.917	0.938	0.833	0.970	0.879	0.865	0.931	0.917	0.931	0.811	0.686	0.967	0.909	0.946	0.971	0.964	0.897	0.962	0.960	0.923	1.000	0.903	0.941	1.000	0.933	0.964	0.968	0.875	0.966	1.000	0.968	0.967	0.906	0.931	0.973	0.879	0.881
chr10	94002	0.897	1.000	0.839	0.933	0.973	0.968	1.000	1.000	0.952	1.000	1.000	0.846	0.962	0.886	0.971	0.879	0.938	0.875	0.861	0.875	0.774	0.967	0.960	0.963	0.962	0.917	0.960	1.000	0.962	0.963	1.000	0.853	0.875	0.972	0.861	0.960	0.919	0.909	0.968	0.919	0.923	0.974	0.967	1.000	0.971	0.935	0.973	1.000
chr10	94003	1.000	1.000	0.871	0.892	0.833	1.000	0.886	0.971	0.970	0.818	0.962	1.000	0.966	1.000	0.838	0.941	0.972	0.933	0.957	0.912	0.969	0.840	0.906	0.926	1.000	1.000	0.839	0.943	1.000	1.000	1.000	0.949	1.000	1.000	0.939	0.968	0.963	0.897	1.000	0.933	0.946	0.962	0.933	0.963	0.938	0.968	0.923	1.000
chr10	94004	0.935	0.947	0.825	1.000	0.963	0.950	0.839	0.909	0.862	0.737	0.893	0.968	0.871	0.905	0.781	0.800	0.933	1.000	0.821	0.833	0.821	0.902	0.929	0.926	0.846	0.892	0.972	0.909	0.971	0.897	1.000	0.964	0.750	0.903	0.875	1.000	1.000	0.931	0.943	0.969	0.737	0.955	0.941	0.963	0.714	1.000	0.903	0.893
chr10	94005	0.909	0.882	0.958	1.000	1.000	0.970	0.941	0.971	0.958	0.840	0.943	0.968	0.955	0.806	0.963	0.970	1.000	0.977	0.857	0.939	0.893	0.933	0.880	0.966	0.821	0.880	1.000	0.973	0.968	0.958	1.000	0.880	0.864	0.900	1.000	0.938	1.000	0.968	0.893	0.967	1.000	0.944	0.871	0.806	0.975	0.971	0.968	0.839
chr10	94010	0.895	1.000	0.909	0.861	0.923	1.000	1.000	0.944	0.885	0.969	0.962	0.963	0.971	0.913	0.844	0.968	0.943	1.000	1.000	1.000	0.957	0.886	0.900	1.000	0.838	0.960	0.929	0.964	0.750	0.967	0.957	0.960	1.000	0.889	1.000	0.931	0.923	0.893	0.952	0.872	0.912	0.969	0.964	0.968	1.000	0.964	1.000	0.925
chr10	94011	0.938	0.929	0.846	0.923	0.931	0.892	0.821	1.000	1.000	0.966	0.893	0.878	0.931	0.967	0.889	0.962	0.919	1.000	1.000	0.903	0.912	0.909	1.000	0.962	1.000	0.903	0.912	0.941	0.971	0.857	1.000	0.972	0.943	0.938	0.952	0.882	0.800	0.868	0.964	0.958	0.935	0.906	0.871	0.968	0.931	1.000	0.905	0.909
chr10	94040	0.921	0.971	0.903	0.938	1.000	1.000	0.971	1.000	1.000	0.957	0.833	1.000	0.909	1.000	0.964	0.966	1.000	0.939	0.933	0.939	0.857	0.912	1.000	0.926	0.970	1.000	0.903	1.000	0.844	1.000	0.906	0.958	0.970	0.967	1.000	0.967	0.974	0.947	0.750	0.969	0.714	1.000	0.939	0.900	0.793	1.000	0.897	0.967
chr10	94041	1.000	0.923	0.824	1.000	0.933	0.943	0.840	0.935	0.964	0.912	0.971	0.967	0.960	1.000	0.933	0.968	0.971	0.971	0.875	0.871	0.917	0.867	0.970	0.944	0.871	0.800	0.919	0.971	0.971	1.000	0.952	0.963	0.931	0.909	0.893	0.929	0.875	0.914	1.000	0.929	1.000	0.903	0.897	0.912	0.914	0.933	0.929	0.962
chr10	94072	0.864	0.964	0.960	0.969	1.000	0.971	0.958	0.967	0.957	0.955	1.000	0.905	0.875	0.882	1.000	1.000	0.882	1.000	0.938	0.878	0.865	1.000	1.000	0.929	0.886	0.875	1.000	0.897	0.690	0.967	0.963	0.935	0.929	0.750	1.000	0.943	0.967	0.931	0.900	0.939	1.000	1.000	0.852	0.933	1.000	0.946	1.000	0.833
chr10	94073	0.970	0.947	1.000	1.000	0.889	0.906	0.920	0.865	0.938	0.966	1.000	0.974	0.862	0.938	1.000	0.897	1.000	0.900	0.892	0.912	1.000	0.938	0.955	0.968	0.893	0.931	0.686	0.913	0.931	0.806	0.968	0.913	0.949	1.000	0.926	0.957	0.860	0.969	0.941	1.000	0.829	0.929	0.976	0.893	0.926	0.943	0.938	1.000
chr10	94080	0.969	1.000	1.000	1.000	0.793	0.903	0.952	0.933	0.944	0.833	0.875	0.932	0.885	1.000	0.893	0.939	0.946	1.000	0.933	0.862	0.893	0.968	0.889	1.000	1.000	1.000	0.966	1.000	0.931	0.929	0.969	0.879	1.000	0.971	0.912	0.957	1.000	0.914	0.964	0.905	0.917	0.941	0.923	0.967	0.933	0.737	1.000	0.964
chr10	94081	0.943	0.970	0.906	1.000	0.971	0.960	0.968	0.971	1.000	0.880	0.966	0.921	1.000	0.968	0.971	1.000	0.821	0.912	0.938	0.969	1.000	0.963	0.972	0.919	0.833	0.941	0.839	1.000	1.000	1.000	0.893	0.923	0.900	0.967	0.897	0.973	1.000	0.853	0.929	1.000	0.929	0.914	0.970	0.815	0.893	1.000	0.917	0.833
chr10	94083	0.971	0.966	0.865	0.842	1.000	0.921	0.972	1.000	0.929	0.920	0.939	0.962	0.944	0.969	0.816	1.000	0.962	1.000	1.000	0.857	1.000	0.972	0.964	0.957	0.925	0.800	0.875	0.903	0.818	0.848	0.844	0.929	0.885	1.000	0.957	0.913	0.933	0.926	0.933	1.000	0.969	0.929	0.875	0.943	0.878	1.000	1.000	1.000
chr10	94084	1.000	0.750	1.000	0.968	0.865	0.968	0.939	0.969	0.686	0.912	0.875	1.000	0.857	0.917	0.893	0.815	1.000	1.000	0.897	1.000	0.969	1.000	0.921	1.000	0.852	1.000	0.774	1.000	0.848	1.000	0.944	0.938	0.970	0.949	0.923	0.865	0.960	0.974	0.906	0.920	0.886	1.000	0.875	0.867	0.893	0.862	0.857	0.968
chr10	94095	0.939	0.913	0.862	0.886	0.909	0.923	0.969	0.706	0.971	0.944	0.893	0.929	0.871	0.833	0.917	0.967	0.923	0.889	0.919	0.939	0.955	0.958	0.906	0.850	0.931	1.000	0.968	0.963	0.943	0.848	1.000	0.960	0.957	1.000	0.895	0.946	0.946	0.909	0.840	0.844	0.892	1.000	0.967	0.958	0.917	0.903	0.962	0.939
chr10	94096	0.963	0.931	0.864	0.970	0.897	1.000	0.971	0.886	1.000	1.000	0.892	0.889	0.868	0.815	0.938	1.000	0.905	0.917	0.960	1.000	0.760	0.871	0.838	0.926	1.000	0.920	1.000	0.926	1.000	1.000	0.969	0.800	1.000	0.968	0.971	1.000	1.000	0.971	0.844	0.962	0.933	0.871	0.949	0.893	0.913	0.917	0.750	1.000
chr10	94136	0.974	0.925	0.848	0.933	0.852	0.973	1.000	0.880	0.950	0.909	0.892	1.000	0.971	0.933	0.862	1.000	0.958	0.958	0.962	0.897	0.917	0.914	0.966	0.970	0.903	1.000	1.000	0.800	1.000	1.000	1.000	0.929	1.000	1.000	1.000	0.786	0.958	0.852	0.943	0.969	0.970	0.897	0.903	0.943	1.000	0.935	0.882	0.970
chr10	94137	0.762	0.935	1.000	0.971	0.783	0.939	0.882	0.963	1.000	0.893	0.909	0.905	0.760	0.972	0.800	1.000	0.900	0.875	0.926	0.885	0.929	0.969	0.826	0.971	0.963	0.931	0.933	0.964	1.000	0.844	0.808	0.964	1.000	0.969	0.967	0.969	1.000	1.000	0.880	0.932	1.000	0.920	0.903	0.964	0.941	0.964	0.921	0.967
chr10	94143	0.857	1.000	0.905	0.857	0.955	0.944	0.949	0.893	0.929	0.892	1.000	0.852	0.964	0.967	1.000	1.000	0.655	0.931	0.968	0.960	0.921	0.973	0.971	0.935	0.895	0.963	0.943	0.967	0.875	0.967	1.000	0.935	1.000	0.909	1.000	1.000	0.913	0.952	0.931	1.000	0.865	0.815	0.931	0.871	0.946	0.960	0.879	0.867
chr10	94144	1.000	0.875	0.952	0.939	0.793	1.000	0.844	0.950	0.914	0.914	0.905	1.000	0.875	0.828	0.900	0.966	0.971	0.806	0.889	0.962	0.833	0.741	0.824	1.000	0.946	0.853	0.967	0.958	0.833	0.920	0.912	1.000	1.000	0.929	0.941	0.967	0.968	0.903	0.893	1.000	0.943	0.871	0.897	1.000	1.000	1.000	0.964	0.892
chr10	94159	0.971	0.964	0.938	0.967	0.870	0.944	0.889	1.000	1.000	1.000	0.973	0.697	1.000	0.839	1.000	0.964	0.970	0.946	1.000	0.645	0.974	0.964	0.967	0.971	0.917	1.000	0.867	0.971	1.000	0.958	1.000	0.806	0.905	0.969	0.939	0.973	0.926	0.927	0.897	0.909	0.964	0.935	0.957	0.935	0.897	0.962	1.000	0.964
chr10	94160	1.000	0.913	0.926	0.935	0.889	1.000	1.000	1.000	1.000	0.806	0.955	0.846	0.818	0.967	0.931	0.973	0.963	0.903	0.967	0.800	0.969	0.957	0.905	0.912	1.000	0.895	0.964	0.943	0.966	0.963	0.968	0.882	0.935	0.914	0.966	0.909	0.917	0.871	0.895	0.840	0.909	0.935	0.958	1.000	0.879	0.920	0.933	0.968
chr10	94163	0.929	0.977	0.923	1.000	0.875	0.971	0.889	0.914	0.960	0.788	0.938	0.742	1.000	0.947	0.818	0.971	0.848	0.941	1.000	0.977	0.971	0.966	0.909	0.955	0.969	0.889	0.971	0.944	0.885	1.000	0.870	0.912	0.917	0.962	0.850	0.886	0.949	0.944	0.784	0.971	0.839	0.935	0.941	0.943	0.966	0.958	1.000	1.000
chr10	94164	0.933	0.929	1.000	1.000	0.946	0.865	0.903	0.879	1.000	0.931	0.939	0.966	0.828	0.903	0.917	0.862	1.000	0.900	0.933	0.889	0.962	0.968	0.824	0.962	1.000	0.650	0.967	1.000	0.971	1.000	0.818	0.879	0.917	0.968	0.892	0.939	0.939	0.941	0.944	1.000	0.857	0.968	0.966	0.886	0.920	0.893	0.897	0.941
chr10	94257	0.964	0.897	1.000	0.857	0.852	0.848	0.941	0.949	0.950	0.968	0.875	0.950	1.000	0.871	0.969	0.788	0.875	0.967	0.886	0.962	1.000	0.906	0.970	0.893	0.957	0.840	0.897	0.935	1.000	1.000	0.963	1.000	0.929	0.848	0.912	0.970	0.871	0.852	1.000	0.974	0.923	0.935	0.941	0.893	1.000	0.967	1.000	0.880
chr10	94258	0.900	0.952	1.000	0.848	0.968	0.971	1.000	0.903	0.938	0.889	0.821	0.963	1.000	1.000	0.963	0.844	0.931	0.882	0.939	0.933	0.800	0.968	0.625	0.914	0.867	0.929	1.000	1.000	0.900	1.000	1.000	0.931	0.931	1.000	0.931	1.000	0.935	0.857	0.950	0.906	1.000	0.906	0.811	1.000	0.846	1.000	0.850	0.857
chr10	94272	0.806	1.000	0.971	0.920	0.821	0.963	0.963	1.000	0.912	0.897	0.867	0.943	0.815	0.909	0.800	1.000	1.000	0.955	0.929	1.000	0.815	0.970	0.889	0.960	0.949	0.909	0.893	1.000	1.000	0.955	1.000	0.816	0.857	0.917	0.929	0.931	0.871	0.938	0.933	0.935	0.963	1.000	1.000	0.969	0.955	0.906	1.000	0.857
chr10	94273	0.933	1.000	0.900	1.000	0.929	1.000	1.000	0.923	1.000	0.947	0.939	1.000	0.806	0.962	0.968	0.960	0.913	1.000	1.000	0.962	0.867	0.871	0.977	0.903	1.000	0.967	0.889	0.864	0.935	1.000	0.852	0.976	0.968	1.000	0.929	1.000	0.905	0.935	0.861	0.939	0.889	0.923	0.963	1.000	1.000	1.000	0.972	1.000
chr10	94316	1.000	0.966	0.897	1.000	1.000	0.972	0.794	1.000	0.875	1.000	0.969	0.938	0.926	0.914	0.964	0.882	0.880	1.000	0.926	1.000	0.892	1.000	0.903	0.808	0.967	1.000	0.971	0.897	0.892	0.931	0.967	0.955	0.774	0.933	0.964	0.964	0.885	0.971	1.000	1.000	0.923	0.939	0.970	0.767	0.875	0.885	0.960	0.969
chr10	94317	1.000	0.905	1.000	0.943	0.850	1.000	0.857	0.905	0.939	0.963	0.952	1.000	0.941	0.880	0.913	1.000	1.000	0.969	0.935	0.842	0.794	0.923	0.833	0.865	0.946	0.967	1.000	0.593	0.739	0.906	0.972	0.970	0.903	0.892	0.941	0.933	1.000	0.941	0.889	1.000	0.826	0.963	0.973	0.800	0.857	0.903	0.963	0.906
chr10	94392	0.963	0.897	0.926	0.929	0.895	0.900	0.971	0.893	0.969	0.933	0.946	0.880	0.871	1.000	0.880	0.833	0.943	0.926	0.938	0.704	0.950	0.966	0.941	0.926	1.000	1.000	0.931	0.967	0.971	0.893	0.967	0.895	0.960	0.950	0.818	0.897	1.000	0.963	1.000	0.931	0.902	0.970	0.935	0.897	0.972	0.895	0.967	0.970
chr10	94393	0.774	0.974	0.900	0.967	0.821	0.882	0.879	1.000	1.000	0.964	0.818	0.964	0.833	0.897	0.926	1.000	1.000	0.905	1.000	0.931	0.923	0.944	1.000	0.862	0.825	0.964	0.923	0.765	0.957	0.941	0.955	0.917	0.811	0.947	0.700	0.971	0.970	0.969	0.903	0.939	1.000	0.900	1.000	0.967	0.962	0.969	0.968	0.967
chr10	94421	0.971	0.909	0.926	0.958	0.964	0.952	0.950	0.846	0.974	1.000	1.000	0.941	0.892	0.944	1.000	1.000	0.960	1.000	0.938	1.000	0.964	0.957	0.850	1.000	0.946	0.923	1.000	0.971	0.893	0.900	0.886	1.000	1.000	0.971	0.943	1.000	1.000	0.885	0.971	0.853	0.964	0.926	0.828	0.950	1.000	0.889	0.963	0.957
chr10	94422	0.909	1.000	0.881	0.897	1.000	0.882	0.963	0.964	1.000	1.000	1.000	1.000	0.906	0.917	0.966	0.935	1.000	0.897	1.000	0.968	0.862	1.000	0.955	0.882	0.931	0.939	0.941	0.906	0.963	1.000	1.000	0.750	0.939	0.972	1.000	0.968	0.895	0.848	1.000	0.963	0.778	0.964	1.000	0.971	0.885	0.953	0.923	0.939
chr10	94426	0.875	0.941	0.967	0.897	1.000	0.871	0.969	0.861	0.914	0.939	1.000	0.939	0.962	0.903	0.917	0.886	0.946	0.938	0.808	0.889	0.923	1.000	0.906	0.939	0.793	0.931	1.000	0.857	1.000	0.931	1.000	0.952	0.933	0.931	0.963	1.000	0.969	1.000	0.967	0.867	0.875	0.880	0.968	0.906	0.976	0.720	1.000	1.000
chr10	94427	0.892	0.862	1.000	0.970	0.872	0.938	0.944	0.938	0.900	0.909	0.762	1.000	0.905	0.929	0.960	0.857	0.812	0.909	0.966	1.000	0.903	0.943	0.861	0.763	0.909	0.903	0.962	0.968	0.852	1.000	0.794	0.950	0.971	0.792	0.947	1.000	0.864	0.938	0.913	0.714	0.750	0.892	0.857	0.933	1.000	0.971	0.923	0.971
chr10	94431	0.840	0.893	0.966	0.921	0.929	0.933	0.960	0.941	0.923	1.000	0.977	0.840	0.806	0.972	0.963	0.935	1.000	1.000	0.971	0.889	0.929	0.923	0.882	0.966	0.947	0.784	1.000	0.906	1.000	0.909	0.933	0.893	0.793	0.949	0.900	0.900	0.912	0.938	0.955	1.000	0.919	0.962	0.848	0.967	0.889	1.000	1.000	0.808
chr10	94432	0.867	0.919	0.968	0.966	0.947	0.943	0.939	0.963	0.882	0.968	0.970	1.000	0.739	0.917	0.912	0.973	0.933	0.917	0.909	1.000	0.960	1.000	0.941	0.964	0.952	0.974	0.923	1.000	0.946	0.794	0.920	0.923	0.850	0.971	0.906	0.969	0.917	0.862	0.923	0.962	0.880	0.963	0.941	0.839	0.935	0.973	0.919	0.690
chr10	94527	0.870	0.958	0.960	0.909	0.909	0.964	0.938	0.963	0.857	0.943	0.923	0.852	0.931	0.943	1.000	1.000	0.929	0.958	0.931	0.960	0.767	0.844	0.929	0.833	0.786	0.969	0.909	1.000	1.000	0.971	0.972	0.933	0.875	1.000	1.000	0.926	0.957	0.938	0.906	1.000	0.912	1.000	1.000	0.941	0.941	1.000	0.923	0.938
chr10	94528	0.939	0.963	0.912	0.963	0.900	0.969	0.867	0.923	0.892	0.897	0.889	0.971	0.971	0.821	0.966	1.000	1.000	0.917	0.946	0.872	0.963	0.919	0.852	0.889	0.900	0.920	0.972	1.000	0.903	0.969	0.897	1.000	0.800	1.000	0.969	0.852	1.000	0.848	0.875	1.000	0.970	1.000	1.000	0.926	0.931	0.966	0.968	0.971
chr10	94541	0.939	0.962	0.969	0.914	1.000	0.842	0.900	0.913	0.900	0.964	0.871	0.871	1.000	0.909	0.933	1.000	0.964	0.897	0.917	0.903	0.900	0.923	1.000	0.933	0.886	0.962	1.000	0.947	0.967	0.952	0.724	0.735	0.938	0.970	0.875	0.935	1.000	1.000	0.966	0.951	1.000	0.848	0.970	1.000	0.889	0.969	0.909	0.967
chr10	94542	0.966	0.933	0.964	0.897	0.969	1.000	0.969	0.941	0.960	0.969	1.000	0.943	0.944	0.958	0.960	1.000	0.966	1.000	0.870	1.000	1.000	1.000	0.960	0.897	0.964	0.774	0.909	0.867	0.900	1.000	0.923	0.949	0.867	0.938	0.958	0.889	0.968	0.944	0.963	0.889	1.000	0.971	0.852	1.000	0.925	0.971	1.000	0.933
chr10	94545	0.895	0.955	0.833	0.923	0.929	0.917	0.957	0.966	1.000	0.913	0.939	0.935	0.935	0.806	0.893	0.960	1.000	1.000	0.944	0.970	0.947	1.000	1.000	0.857	0.850	0.951	1.000	0.870	0.889	0.880	0.966	0.900	0.972	0.944	0.971	0.842	1.000	0.973	0.933	0.931	1.000	0.812	1.000	0.969	1.000	0.951	0.864	0.971
chr10	94546	1.000	0.808	1.000	0.960	1.000	0.967	1.000	1.000	0.879	0.964	0.969	1.000	0.846	1.000	0.944	0.897	0.871	0.774	1.000	0.943	0.861	0.885	1.000	0.900	0.960	0.867	1.000	0.971	0.946	0.962	0.893	1.000	0.968	0.966	0.972	0.960	0.879	0.926	1.000	0.914	0.970	0.957	1.000	1.000	0.973	0.848	0.788	1.000
chr10	94555	1.000	0.941	0.963	1.000	0.929	0.939	0.900	0.935	0.958	0.947	0.882	1.000	0.975	0.963	1.000	1.000	0.688	0.840	0.839	0.967	0.935	0.848	0.944	1.000	1.000	1.000	0.862	0.969	0.969	0.900	0.966	0.935	0.846	0.960	0.893	0.971	0.947	0.923	0.968	0.964	0.968	1.000	0.893	0.815	0.875	1.000	0.971	0.880
chr10	94556	0.972	0.938	1.000	0.878	0.968	0.958	0.943	0.947	0.970	1.000	0.886	0.938	0.962	0.852	0.966	0.931	0.917	0.829	0.778	0.967	0.906	0.895	0.939	0.968	0.963	0.933	1.000	0.867	1.000	1.000	0.882	0.889	0.897	0.926	0.969	0.962	0.963	0.970	1.000	0.903	0.914	0.946	0.920	0.941	0.833	0.935	0.963	0.962
chr10	94588	0.906	0.920	1.000	0.868	0.909	0.963	0.970	0.840	1.000	0.935	1.000	1.000	1.000	1.000	0.931	0.920	0.941	1.000	0.963	0.857	1.000	1.000	1.000	0.788	0.889	0.821	0.939	0.839	0.852	1.000	0.952	0.969	0.917	0.968	0.871	0.906	1.000	0.800	0.938	0.967	0.970	0.920	0.861	0.973	0.897	0.800	0.828	0.944
chr10	94589	0.941	0.879	0.800	0.880	0.964	0.875	0.789	0.968	1.000	1.000	1.000	0.882	0.941	0.842	0.893	1.000	0.962	1.000	0.923	0.833	0.913	0.897	1.000	0.931	0.893	0.963	0.853	0.973	0.963	0.939	0.958	0.919	1.000	0.897	0.971	0.970	0.923	0.786	0.840	0.861	0.897	0.964	0.897	0.882	0.886	0.864	0.967	0.971
chr10	94598	0.865	0.833	0.714	1.000	0.920	1.000	0.958	1.000	0.933	1.000	1.000	0.846	0.857	0.970	0.842	0.923	0.852	0.788	0.926	0.951	0.880	0.964	0.839	1.000	0.962	0.786	0.958	0.882	0.848	0.939	0.824	0.933	1.000	1.000	0.917	0.938	0.939	0.941	0.889	0.962	0.968	0.880	0.933	1.000	1.000	0.909	0.906	0.914
chr10	94599	0.968	1.000	0.903	0.833	0.853	0.960	0.914	1.000	1.000	0.933	0.931	0.967	0.750	0.944	0.964	1.000	0.967	0.881	0.800	0.870	0.724	1.000	0.875	0.969	0.943	0.963	0.939	0.968	1.000	0.968	0.966	0.862	0.971	0.885	0.968	0.926	0.960	0.926	0.969	0.868	0.889	0.966	1.000	0.875	0.880	0.897	0.903	0.958
chr10	94602	0.879	0.941	0.966	0.788	0.971	1.000	1.000	0.853	0.927	1.000	0.925	1.000	0.955	0.964	0.833	0.857	1.000	1.000	0.844	0.875	1.000	1.000	1.000	0.879	0.900	0.941	0.933	0.828	0.806	0.943	0.714	0.815	0.906	0.952	1.000	0.923	0.967	1.000	0.920	0.960	1.000	0.857	0.938	0.941	1.000	0.903	0.962	0.955
chr10	94603	0.889	0.926	0.846	1.000	0.919	0.969	0.964	1.000	0.909	0.964	0.920	0.885	0.962	0.852	0.917	1.000	0.969	1.000	0.929	0.902	0.833	1.000	0.941	1.000	1.000	0.963	1.000	0.886	0.909	0.966	0.900	0.926	0.943	0.833	0.926	1.000	1.000	0.939	0.966	0.962	0.970	1.000	0.955	1.000	0.960	1.000	1.000	1.000
chr10	94622	0.969	0.867	0.970	0.974	0.962	1.000	0.926	0.818	0.974	0.972	0.966	0.971	0.893	0.750	0.970	0.964	0.971	0.889	0.903	0.879	1.000	1.000	1.000	0.929	0.933	0.909	0.897	0.871	0.879	1.000	0.939	0.893	0.966	0.955	1.000	0.875	0.903	0.818	0.941	0.955	0.917	0.913	0.900	0.962	0.879	0.968	0.810	1.000
chr10	94623	0.857	0.773	0.821	0.941	0.939	0.897	0.952	0.885	1.000	1.000	0.972	0.972	0.971	0.970	0.929	0.800	0.920	0.955	0.972	0.806	0.971	0.800	0.957	1.000	0.917	0.871	0.967	1.000	1.000	0.892	0.741	0.862	0.906	0.966	1.000	0.964	1.000	0.739	0.939	1.000	1.000	0.971	1.000	0.862	0.938	0.971	1.000	1.000
chr10	94636	0.944	0.912	0.952	0.853	0.967	0.821	0.938	0.963	0.903	0.821	0.970	1.000	0.917	1.000	0.973	0.704	0.939	0.897	0.900	0.923	0.962	0.941	0.839	0.971	0.964	1.000	0.917	1.000	0.906	0.821	0.900	0.941	0.971	0.958	1.000	0.848	1.000	0.667	0.921	0.879	0.913	0.966	0.897	0.903	1.000	0.917	0.969	0.800
chr10	94637	0.600	0.952	0.968	0.912	0.906	1.000	1.000	0.973	1.000	0.903	0.903	0.875	0.969	0.957	0.972	1.000	0.897	0.857	0.974	1.000	0.938	1.000	0.938	0.960	1.000	0.893	0.931	0.938	0.871	1.000	1.000	1.000	0.875	0.970	1.000	1.000	0.969	1.000	0.929	0.867	1.000	0.975	0.967	1.000	1.000	0.871	0.880	1.000
chr10	94645	0.867	1.000	1.000	0.846	1.000	0.944	0.767	0.971	0.857	1.000	0.931	0.971	0.920	1.000	0.750	0.783	0.933	0.975	0.750	0.967	1.000	0.935	0.949	0.960	0.885	0.962	0.970	0.968	0.844	0.966	1.000	0.862	0.917	0.893	1.000	0.938	0.935	0.839	0.969	0.846	0.969	0.950	0.864	0.868	0.931	1.000	1.000	1.000
chr10	94646	0.967	0.931	0.963	0.935	0.969	0.926	0.963	0.926	0.970	0.968	0.903	0.968	1.000	0.933	0.846	1.000	0.971	0.829	0.929	0.938	0.958	0.931	0.913	0.771	1.000	0.964	0.871	0.893	0.812	0.903	0.903	0.971	0.875	1.000	0.919	1.000	1.000	0.969	0.971	0.846	1.000	1.000	0.935	0.962	1.000	0.927	0.903	0.917
chr10	94647	0.900	1.000	0.808	0.944	0.844	0.853	0.889	1.000	1.000	0.870	0.846	0.900	0.757	0.905	0.943	0.957	0.865	0.943	1.000	1.000	0.974	1.000	0.880	0.913	0.900	0.912	0.966	1.000	0.939	0.974	0.906	0.929	0.867	0.944	0.935	0.931	0.917	0.912	0.903	0.923	0.963	0.938	0.974	0.973	0.966	0.963	0.923	0.912
chr10	94648	0.760	0.923	0.882	1.000	0.960	0.963	0.958	0.912	0.815	0.879	0.857	0.914	0.974	0.966	0.906	1.000	0.938	0.963	0.903	0.972	0.943	0.900	1.000	0.970	0.939	0.812	1.000	0.972	0.897	0.871	1.000	0.867	1.000	0.906	0.967	0.882	0.969	0.900	0.947	0.966	0.884	0.718	0.917	0.968	0.926	0.893	1.000	0.795
chr10	94654	1.000	0.897	0.962	0.800	1.000	0.970	0.906	0.939	0.941	1.000	1.000	1.000	0.938	0.968	0.893	0.929	0.867	0.889	0.952	0.880	1.000	0.946	0.967	0.920	0.833	0.958	0.844	0.882	0.946	0.949	0.923	0.810	0.903	0.848	0.833	1.000	0.943	0.875	0.897	0.903	0.880	0.950	1.000	0.960	0.950	0.913	0.964	0.893
chr10	94655	0.882	0.957	0.943	0.800	0.926	0.706	0.969	1.000	0.929	0.889	0.909	0.867	0.800	0.938	0.867	0.955	0.943	0.964	0.914	0.870	0.969	0.958	0.760	0.933	0.931	0.964	1.000	1.000	1.000	0.975	1.000	1.000	0.935	0.875	0.889	0.952	0.917	0.970	0.844	0.974	0.875	0.941	1.000	1.000	0.867	1.000	1.000	1.000
chr10	94669	0.967	0.935	0.977	0.833	0.800	0.969	0.920	0.882	0.967	0.968	0.974	0.947	0.842	0.886	0.964	0.882	0.941	0.939	0.939	0.969	0.842	0.893	0.818	1.000	0.950	0.931	0.857	0.939	0.969	0.955	0.969	1.000	0.826	0.929	1.000	0.920	0.909	0.892	0.935	1.000	0.781	1.000	0.941	1.000	0.917	1.000	0.914	1.000
chr10	94670	0.931	1.000	0.966	1.000	0.806	1.000	0.920	0.879	0.903	0.889	0.897	0.967	0.871	0.889	0.951	0.917	0.952	1.000	0.815	0.946	1.000	1.000	0.875	0.926	1.000	1.000	0.933	0.900	0.957	0.870	0.875	0.900	0.806	1.000	0.900	1.000	0.935	1.000	0.735	1.000	0.939	1.000	1.000	0.892	0.938	0.862	0.862	0.897
chr10	94676	0.897	0.967	0.931	0.800	0.893	0.950	1.000	0.929	0.935	1.000	0.941	0.967	0.964	1.000	0.941	0.969	0.966	0.885	0.944	0.938	0.963	0.943	0.844	0.900	0.943	0.958	0.833	0.963	0.957	0.968	0.867	0.919	0.903	0.973	0.919	0.875	0.846	0.963	0.897	0.870	0.893	1.000	0.955	0.818	1.000	0.913	0.882	0.962
chr10	94677	0.938	0.909	0.783	0.971	0.812	0.933	0.880	1.000	0.972	0.923	0.973	0.935	1.000	0.938	0.941	0.919	0.955	0.967	0.964	0.800	0.931	0.938	1.000	0.960	0.852	0.923	0.955	1.000	0.923	0.867	0.818	0.972	0.962	1.000	0.964	0.957	0.933	0.966	1.000	0.889	0.966	0.914	0.957	0.966	1.000	1.000	0.880	0.964
chr10	94690	0.941	1.000	0.906	1.000	0.963	1.000	0.923	1.000	0.946	0.905	0.926	0.905	0.960	0.868	0.893	0.968	1.000	0.966	0.967	0.917	0.949	0.938	1.000	0.969	0.964	0.941	0.970	0.935	1.000	0.960	0.875	0.906	0.962	0.952	0.958	0.957	0.946	0.917	0.963	0.897	0.923	0.938	1.000	1.000	0.914	0.909	0.974	0.967
chr10	94691	1.000	0.941	0.914	0.971	1.000	0.889	0.900	0.952	0.970	0.903	0.958	0.969	0.880	0.739	0.971	0.968	1.000	1.000	1.000	0.926	0.943	0.875	1.000	0.947	0.938	0.917	0.812	0.917	1.000	1.000	0.923	0.941	1.000	0.967	1.000	0.931	0.793	0.788	0.893	1.000	0.971	0.926	1.000	0.879	0.939	1.000	1.000	0.872
chr10	94702	0.759	0.969	0.931	0.867	0.950	0.926	0.931	0.914	0.933	0.871	0.960	0.938	0.885	0.885	0.926	0.962	0.929	1.000	0.875	0.966	0.968	0.946	0.939	0.966	0.967	0.967	0.929	0.935	0.871	0.769	1.000	0.882	1.000	0.955	0.968	1.000	0.941	0.963	0.909	1.000	0.892	0.879	0.923	0.925	0.906	1.000	0.880	0.818
chr10	94703	0.833	0.971	1.000	0.944	0.970	0.962	0.944	0.920	0.917	0.939	0.941	0.893	0.900	1.000	0.967	0.829	0.909	0.943	0.964	0.974	1.000	1.000	0.806	0.941	0.862	1.000	1.000	0.923	0.762	0.966	1.000	0.941	0.938	1.000	0.950	0.967	1.000	0.778	1.000	0.971	0.972	0.939	0.919	1.000	0.846	0.958	0.974	0.933
chr10	94704	1.000	0.962	1.000	0.875	0.950	0.926	0.950	0.909	1.000	0.966	0.967	1.000	1.000	0.939	0.955	1.000	1.000	0.964	0.903	0.818	0.893	1.000	1.000	1.000	0.933	0.939	0.931	0.879	0.941	0.955	0.935	0.968	1.000	0.943	1.000	0.968	0.939	1.000	0.946	0.964	1.000	0.947	0.923	0.778	0.969	0.889	0.947	0.857
chr10	94705	0.970	0.960	1.000	0.853	0.862	1.000	1.000	0.789	0.933	0.938	0.964	0.960	0.960	0.885	0.917	0.958	0.969	0.929	0.867	1.000	0.867	0.875	0.912	0.905	0.926	1.000	1.000	1.000	0.867	0.957	1.000	0.966	0.867	0.892	0.974	0.880	1.000	1.000	0.917	0.862	0.957	0.967	0.939	0.906	0.892	0.967	0.971	0.857
chr10	94718	1.000	0.857	0.968	0.906	1.000	0.943	0.897	0.853	0.829	0.923	0.950	0.950	0.778	0.926	0.929	0.842	0.929	0.857	0.919	0.853	0.968	0.935	0.971	1.000	0.885	0.897	0.925	1.000	0.958	0.929	0.920	0.900	1.000	1.000	0.966	0.966	0.931	0.895	0.793	1.000	0.950	0.931	0.889	0.921	0.870	0.939	0.923	0.963
chr10	94719	0.943	0.964	1.000	0.808	0.880	0.935	0.828	0.944	1.000	0.962	0.964	0.923	1.000	0.900	1.000	0.938	1.000	0.914	0.846	0.923	1.000	0.871	0.857	0.912	1.000	0.939	0.970	0.971	0.909	0.933	1.000	1.000	1.000	1.000	0.971	0.976	0.909	1.000	0.970	0.857	0.852	0.952	0.967	0.906	0.968	0.853	0.968	1.000
chr10	94732	0.833	0.913	0.964	0.964	0.957	0.926	1.000	0.897	0.964	0.759	0.857	0.912	0.909	0.909	0.867	0.852	0.923	0.971	0.929	0.926	0.971	0.900	1.000	0.971	0.864	0.850	1.000	0.833	0.946	0.786	1.000	1.000	0.966	0.897	0.933	0.906	0.886	0.943	0.861	0.964	0.906	0.971	0.870	0.871	0.944	0.808	0.943	0.923
chr10	94733	1.000	0.818	0.886	0.966	0.960	0.950	0.900	0.731	1.000	0.867	0.852	1.000	0.926	1.000	0.914	0.889	0.967	1.000	0.815	0.962	0.913	1.000	0.938	0.905	0.926	0.871	0.966	0.971	0.977	0.941	0.880	0.758	0.893	0.917	0.906	1.000	0.974	0.871	0.970	1.000	0.917	0.862	0.939	0.889	0.902	0.964	1.000	0.903
chr10	94744	1.000	0.967	1.000	0.968	0.933	0.969	0.966	0.949	1.000	0.962	1.000	1.000	0.682	1.000	1.000	0.964	1.000	0.893	0.944	0.960	0.929	0.962	0.943	1.000	0.967	0.879	1.000	0.966	0.913	0.852	0.875	0.865	0.920	0.935	0.950	0.931	0.969	0.864	0.769	0.700	0.960	1.000	0.906	1.000	0.714	0.765	0.964	0.893
chr10	94745	0.919	0.927	0.967	0.971	0.929	0.963	0.926	0.909	1.000	0.923	0.933	0.973	0.917	1.000	0.941	0.966	1.000	1.000	0.974	0.909	0.968	0.963	1.000	0.966	0.886	0.897	0.938	0.976	0.848	0.824	0.778	0.762	0.939	0.864	0.966	0.969	0.944	0.967	0.885	0.903	0.963	0.909	0.897	0.833	0.846	0.957	0.960	0.952
chr10	94753	0.963	1.000	0.938	0.929	0.969	0.974	0.935	0.938	0.919	0.968	0.971	1.000	0.864	0.862	1.000	0.970	0.962	0.968	0.906	0.938	0.926	0.967	0.875	1.000	0.875	0.935	0.862	0.917	0.931	1.000	0.970	0.900	0.818	1.000	0.943	0.886	1.000	0.912	0.960	0.938	0.906	0.875	0.967	0.912	0.839	1.000	0.971	0.793
chr10	94754	0.680	0.972	0.893	0.733	0.840	0.868	0.919	0.969	0.903	0.964	0.938	0.893	0.969	1.000	0.971	0.828	0.846	1.000	1.000	1.000	0.893	0.972	0.973	0.938	0.857	0.914	0.929	1.000	0.912	0.857	1.000	0.946	1.000	0.917	1.000	0.971	0.885	0.969	0.960	0.917	0.944	0.963	1.000	0.829	0.949	0.939	0.962	0.846
chr10	94765	0.917	0.963	1.000	0.971	0.833	0.929	1.000	0.913	0.969	0.793	0.864	0.774	0.926	0.935	0.852	0.900	0.914	0.931	0.850	0.903	0.960	0.815	0.885	0.929	0.952	1.000	0.977	0.886	0.935	0.969	0.900	1.000	0.889	0.870	0.964	1.000	1.000	0.966	1.000	0.739	0.882	0.935	0.760	0.968	1.000	0.846	0.923	0.933
chr10	94766	0.840	0.957	0.889	0.941	0.926	0.897	0.923	0.871	0.781	0.879	0.973	0.960	0.881	0.821	0.960	0.964	0.895	0.923	0.933	1.000	1.000	0.774	0.864	0.966	0.889	0.966	0.968	0.815	0.897	1.000	0.933	0.923	0.900	0.889	0.947	0.962	0.938	0.917	0.920	0.871	1.000	0.806	0.889	0.867	0.929	0.758	0.971	0.933
chr10	94773	0.962	1.000	0.955	0.976	0.931	0.897	0.944	0.759	0.960	0.879	0.870	0.933	1.000	0.800	0.939	0.960	0.950	0.929	0.917	1.000	1.000	1.000	0.913	0.789	1.000	0.957	0.794	1.000	0.893	0.938	0.931	0.943	0.968	1.000	0.974	0.970	1.000	0.939	0.919	0.893	0.941	0.857	0.957	0.933	0.957	0.865	0.867	0.966
chr10	94774	0.969	0.870	1.000	0.938	0.867	0.966	0.958	1.000	0.882	0.955	0.926	0.971	0.885	0.920	0.897	0.967	1.000	0.871	0.968	0.923	0.931	0.935	0.829	0.914	0.933	1.000	1.000	0.963	0.900	0.951	0.923	0.833	0.829	0.967	0.938	1.000	0.903	0.880	0.967	0.947	0.941	0.917	0.914	0.968	0.857	0.914	0.788	0.955
chr10	94798	0.920	0.880	1.000	0.923	0.906	0.931	1.000	1.000	0.774	0.912	0.929	0.927	0.769	0.750	0.920	1.000	1.000	1.000	1.000	1.000	0.788	1.000	0.923	1.000	0.963	0.939	0.964	0.962	0.833	0.885	0.931	0.788	1.000	0.933	0.906	0.781	0.970	1.000	0.957	0.963	0.829	0.909	0.868	0.839	1.000	0.867	1.000	0.840
chr10	94799	1.000	0.962	0.861	0.893	0.844	1.000	0.812	1.000	0.969	1.000	0.970	1.000	0.967	0.920	0.969	0.914	0.829	0.760	0.871	0.893	0.969	0.943	0.913	0.871	0.926	0.900	0.909	0.926	0.962	0.923	0.938	0.880	0.931	0.889	0.783	0.966	0.909	0.879	0.833	0.875	0.972	1.000	0.870	0.889	0.960	0.966	1.000	0.962
chr10	94813	0.968	0.871	0.719	0.970	0.967	0.917	1.000	0.906	0.931	0.903	1.000	1.000	0.929	0.903	0.947	0.857	1.000	0.931	0.917	0.818	0.958	1.000	0.875	0.929	0.929	0.931	0.923	0.968	0.931	0.939	0.861	0.920	0.864	0.917	0.926	0.824	0.971	0.917	0.941	0.800	0.931	0.826	0.781	0.971	0.815	0.821	0.931	0.966
chr10	94814	0.917	0.920	0.839	0.926	0.846	0.846	0.931	0.973	0.903	0.905	0.962	1.000	0.905	1.000	1.000	1.000	0.921	0.893	0.842	1.000	1.000	0.926	0.900	0.964	0.970	0.929	1.000	1.000	0.893	0.941	0.967	0.971	1.000	0.950	0.958	0.939	0.941	0.839	0.900	0.882	0.760	0.938	1.000	1.000	0.767	0.818	1.000	0.821
chr10	94819	0.865	0.971	0.938	0.949	1.000	0.971	0.862	0.933	0.875	0.952	0.919	0.875	0.682	0.938	1.000	0.969	0.958	0.929	0.971	0.971	0.824	0.846	0.875	1.000	0.967	0.844	0.920	1.000	0.964	0.955	1.000	0.784	0.889	1.000	1.000	1.000	1.000	0.967	1.000	0.917	0.892	0.958	0.929	0.958	0.880	0.889	0.903	0.808
chr10	94820	1.000	0.958	0.950	0.846	0.929	1.000	0.885	0.946	0.838	0.848	0.893	1.000	0.903	0.903	0.941	0.958	0.958	1.000	1.000	1.000	1.000	0.900	0.875	0.963	1.000	0.912	0.875	0.913	1.000	0.917	0.926	0.966	0.913	0.952	0.903	0.879	0.912	0.913	0.886	0.966	1.000	0.853	0.902	0.909	1.000	0.935	1.000	0.909
chr10	94863	0.905	1.000	0.917	0.913	0.950	0.963	0.821	0.833	0.955	0.900	0.909	0.862	0.871	0.892	0.971	1.000	0.964	0.960	1.000	0.840	1.000	0.914	0.935	0.879	0.886	0.967	0.815	0.971	0.885	0.974	0.909	0.971	0.955	0.893	0.938	0.966	1.000	0.917	0.941	0.880	0.935	0.867	0.938	0.906	0.958	0.967	0.912	0.939
chr10	94864	0.964	1.000	1.000	0.867	0.960	1.000	0.933	0.958	1.000	0.865	1.000	1.000	0.963	0.923	1.000	0.966	0.929	0.895	0.963	0.833	0.971	1.000	0.885	0.886	0.905	0.960	0.929	0.914	1.000	0.929	0.886	1.000	0.969	0.926	1.000	0.968	0.880	0.778	0.893	1.000	0.871	0.969	0.968	1.000	0.960	0.897	1.000	1.000
chr10	94882	1.000	0.920	0.933	0.962	0.969	0.941	1.000	0.963	1.000	1.000	0.903	1.000	0.963	0.927	1.000	0.921	0.929	0.923	1.000	0.909	0.900	0.970	0.967	0.865	0.957	0.920	1.000	0.875	0.931	0.969	0.926	0.852	0.972	0.821	0.912	0.867	1.000	0.972	1.000	1.000	0.967	0.972	0.906	0.833	0.730	0.966	0.912	1.000
chr10	94883	1.000	0.929	0.909	0.931	0.917	0.970	0.818	0.955	1.000	0.968	0.923	0.947	0.969	0.742	1.000	0.956	0.971	0.923	1.000	0.953	0.758	1.000	1.000	0.885	0.893	0.897	0.931	0.840	0.867	0.950	0.957	0.941	0.913	1.000	0.919	0.844	0.943	1.000	1.000	0.929	0.875	1.000	0.697	0.808	0.950	0.955	1.000	0.829
chr10	94901	0.958	1.000	0.906	1.000	0.926	1.000	1.000	1.000	0.963	0.957	0.972	0.923	1.000	0.957	1.000	0.844	1.000	1.000	0.968	0.962	0.806	0.949	0.941	0.867	0.920	0.963	0.839	0.760	1.000	0.886	0.939	1.000	0.909	0.846	0.882	0.966	0.923	0.852	0.824	1.000	0.935	0.933	0.970	0.818	0.880	0.875	0.886	0.969
chr10	94902	0.893	0.943	0.926	0.875	1.000	0.966	0.906	1.000	0.867	1.000	0.966	0.833	0.931	0.897	0.844	0.966	0.931	0.865	0.970	0.963	0.852	1.000	0.947	0.839	0.933	1.000	0.917	0.839	0.913	0.909	0.903	1.000	0.871	0.630	0.941	0.971	0.767	0.967	0.964	0.788	1.000	0.972	0.871	0.960	0.844	0.974	1.000	1.000
chr10	94910	0.971	0.921	0.838	0.939	0.875	0.917	1.000	1.000	1.000	0.969	0.833	0.788	0.964	0.895	0.971	1.000	0.955	0.897	0.941	0.889	0.905	0.966	0.962	0.960	0.893	0.935	0.771	0.949	0.969	0.917	0.871	0.966	0.920	0.912	0.783	0.885	0.909	0.893	0.875	0.913	0.812	0.926	0.957	0.973	0.968	0.907	0.862	0.943
chr10	94911	0.857	0.960	0.952	0.759	0.933	1.000	0.868	0.893	0.929	0.967	1.000	1.000	1.000	0.893	1.000	0.882	0.880	1.000	0.906	0.815	0.906	1.000	0.967	0.848	0.885	0.929	1.000	0.960	0.938	1.000	0.931	0.909	0.886	0.839	0.935	0.968	1.000	0.929	0.963	0.967	0.935	0.875	0.960	0.946	1.000	0.778	0.962	0.778
chr10	94934	0.806	0.943	0.903	1.000	0.938	0.958	1.000	0.968	0.886	1.000	0.885	0.913	0.871	1.000	0.935	0.955	1.000	0.913	1.000	0.949	1.000	1.000	0.966	0.903	0.958	0.828	1.000	1.000	1.000	1.000	0.826	1.000	0.893	0.969	0.839	0.920	0.875	0.962	0.931	0.900	0.929	0.968	0.963	0.952	1.000	0.812	0.912	0.867
chr10	94935	0.906	0.700	0.962	0.938	0.875	0.852	1.000	0.931	0.828	0.853	0.933	0.971	0.962	1.000	1.000	0.857	0.968	0.966	0.943	0.966	1.000	0.824	0.875	0.923	1.000	0.941	0.880	0.879	1.000	1.000	0.968	1.000	0.944	0.886	0.852	0.900	1.000	0.958	0.935	0.947	0.871	0.925	1.000	0.947	1.000	0.939	0.926	1.000
chr10	94953	0.926	1.000	1.000	0.968	0.811	0.909	0.886	1.000	0.867	0.879	0.970	0.967	1.000	0.933	0.833	0.935	1.000	0.909	1.000	0.892	1.000	0.962	0.935	0.923	1.000	1.000	0.933	0.846	0.920	0.923	0.966	1.000	0.719	1.000	0.880	0.971	1.000	0.818	0.944	0.939	0.913	0.857	0.944	0.960	0.857	0.947	0.917	1.000
chr10	94954	0.821	0.808	0.852	0.943	0.875	0.906	1.000	1.000	0.912	0.933	0.968	0.903	1.000	0.958	0.971	0.944	1.000	0.939	0.958	0.889	0.968	0.900	0.971	0.969	1.000	0.806	0.900	0.969	0.938	0.939	0.971	0.903	0.838	0.968	1.000	0.973	0.892	1.000	0.970	0.909	1.000	1.000	0.970	0.833	0.941	0.966	0.972	0.850
chr10	94976	0.889	0.938	1.000	0.935	0.903	0.913	0.941	0.944	1.000	0.964	0.963	0.963	0.903	0.971	1.000	1.000	1.000	0.926	0.935	0.786	0.912	0.857	0.967	0.909	1.000	0.971	0.917	0.957	0.974	1.000	1.000	0.963	0.970	0.923	0.966	0.970	0.742	0.870	0.968	1.000	0.844	0.903	1.000	0.935	0.875	1.000	0.974	0.944
chr10	94977	0.933	1.000	0.895	0.968	0.844	0.972	1.000	0.931	0.931	0.955	0.944	0.903	0.967	0.893	0.950	0.867	0.875	0.816	0.900	0.962	0.969	0.839	0.913	0.892	1.000	1.000	0.947	1.000	1.000	1.000	0.917	0.800	0.939	1.000	0.879	0.935	0.800	1.000	0.969	0.960	0.925	0.886	0.917	0.788	0.862	0.903	1.000	1.000
chr10	94980	0.963	0.944	0.955	1.000	0.920	0.931	0.800	0.972	0.938	0.912	0.966	0.903	0.923	1.000	0.968	0.947	0.839	1.000	0.793	1.000	0.893	0.852	0.808	0.867	0.923	0.958	1.000	0.906	0.875	0.897	0.867	0.952	1.000	0.938	0.960	0.844	0.933	0.962	0.974	0.952	1.000	0.938	0.882	0.970	0.786	0.976	0.935	0.781
chr10	94981	0.895	0.818	0.848	1.000	0.914	0.833	0.871	0.839	0.968	0.833	0.968	1.000	0.929	1.000	0.935	0.964	0.938	0.897	0.906	0.840	0.929	1.000	0.963	0.852	0.946	0.969	1.000	0.929	0.848	0.968	0.947	0.957	0.952	0.889	0.828	0.968	0.966	0.947	1.000	0.926	0.920	0.963	0.926	1.000	0.963	0.895	0.962	0.946
chr10	94985	0.852	0.939	0.971	0.944	1.000	0.903	0.952	0.893	0.968	0.935	1.000	1.000	0.912	0.848	1.000	0.870	1.000	1.000	0.943	0.914	1.000	0.966	0.906	1.000	0.950	0.818	0.929	0.900	0.917	0.971	0.964	1.000	0.926	0.690	0.963	0.880	0.926	0.966	0.714	0.931	0.938	0.933	1.000	1.000	1.000	0.921	0.969	0.969
chr10	94986	0.806	0.857	0.912	0.897	0.971	1.000	0.821	1.000	1.000	0.875	0.968	1.000	0.970	0.929	0.958	0.972	0.923	0.931	0.921	0.879	0.952	1.000	0.917	0.971	0.969	0.964	1.000	1.000	0.926	0.935	0.971	1.000	0.909	0.938	0.938	0.946	1.000	1.000	0.938	0.840	0.939	0.870	0.920	0.889	1.000	0.878	0.906	0.923
chr10	94996	0.939	0.923	1.000	0.867	0.929	1.000	0.947	0.929	0.879	0.968	0.818	0.913	0.917	0.963	0.871	0.882	1.000	0.906	0.972	0.950	1.000	0.935	0.862	1.000	0.875	0.923	0.818	0.963	1.000	0.868	0.958	1.000	0.970	0.935	0.970	0.941	0.971	1.000	0.880	0.974	0.903	0.897	0.970	0.864	0.865	0.786	0.844	0.946
chr10	94997	0.812	0.900	0.889	0.962	0.911	0.960	0.906	0.943	0.900	0.955	0.900	0.967	0.968	0.800	0.969	0.929	0.862	0.800	0.909	0.972	0.909	0.966	0.960	1.000	0.966	0.970	0.963	0.933	0.958	0.943	0.775	0.968	1.000	0.963	0.964	0.923	0.972	1.000	0.944	0.926	0.880	0.939	0.814	0.958	0.939	1.000	0.792	0.931
chr10	95005	0.929	1.000	0.970	0.966	0.800	0.933	1.000	0.919	1.000	0.963	1.000	0.935	0.750	0.886	1.000	0.950	0.933	0.808	0.938	0.941	1.000	0.769	0.857	0.879	0.957	1.000	0.870	0.951	0.920	1.000	0.963	0.946	0.879	0.968	0.971	0.867	0.944	0.880	0.816	0.885	1.000	0.946	0.958	1.000	0.938	0.889	0.970	0.943
chr10	95006	0.912	0.867	0.848	0.865	0.971	0.821	0.974	1.000	0.966	1.000	0.939	0.968	0.946	1.000	0.963	1.000	1.000	1.000	1.000	0.973	0.906	0.935	1.000	0.889	0.886	0.926	0.696	0.933	0.947	0.870	0.788	0.958	0.920	0.974	0.808	1.000	0.931	0.893	0.941	0.939	0.886	0.971	0.971	1.000	1.000	0.880	0.968	0.943
chr10	95011	0.909	0.875	0.955	0.889	0.946	0.969	0.893	0.897	0.967	0.968	0.966	0.929	0.900	0.958	1.000	1.000	0.971	0.895	0.938	0.971	1.000	0.971	0.931	0.963	1.000	0.947	0.966	0.966	1.000	0.957	1.000	0.969	1.000	0.875	0.879	1.000	0.958	0.840	0.977	0.917	0.967	0.909	0.973	1.000	0.929	0.900	0.971	0.967
chr10	95012	0.960	0.957	0.857	1.000	1.000	0.879	0.903	0.865	0.909	0.970	0.929	0.885	0.892	0.955	0.971	0.914	0.941	0.878	0.962	0.943	0.889	0.848	0.935	0.969	0.931	0.892	0.971	1.000	0.839	0.958	0.875	1.000	0.963	1.000	1.000	0.971	1.000	0.926	1.000	0.963	0.846	0.917	0.885	0.968	0.840	0.828	0.967	0.957
chr10	95030	0.897	0.818	0.879	0.879	0.941	0.970	0.960	0.973	0.962	0.955	0.923	0.914	1.000	1.000	0.914	0.912	0.957	0.921	0.926	0.946	0.929	0.947	0.943	0.800	0.808	0.914	1.000	0.889	0.917	0.923	0.963	0.929	0.867	0.944	1.000	0.952	0.885	1.000	0.967	0.900	0.938	1.000	0.808	0.870	0.941	0.917	0.919	0.971
chr10	95031	0.742	0.857	1.000	0.972	1.000	0.857	0.875	0.944	0.935	0.793	0.971	0.690	0.933	0.944	0.957	1.000	0.967	0.970	0.970	0.871	0.914	1.000	0.963	0.926	1.000	1.000	0.892	0.767	0.926	0.967	1.000	1.000	0.929	0.900	0.800	0.946	0.871	1.000	0.867	0.939	1.000	0.900	1.000	0.808	1.000	0.970	0.897	0.927
chr10	95046	0.903	0.892	0.828	1.000	0.920	0.941	0.955	1.000	0.818	0.968	0.871	1.000	0.923	0.964	0.923	0.946	0.970	0.964	0.938	0.929	0.935	0.840	0.963	0.853	0.966	1.000	0.935	0.960	0.938	0.889	0.900	0.947	0.852	0.871	1.000	0.966	0.963	1.000	0.906	0.871	0.966	0.897	0.750	0.912	0.938	1.000	0.897	0.882
chr10	95047	0.966	0.923	0.893	0.868	0.788	0.952	1.000	1.000	0.964	0.893	1.000	0.957	0.903	1.000	0.919	0.828	0.868	0.935	0.842	1.000	0.970	0.906	0.700	0.900	0.963	0.875	0.964	1.000	0.833	0.929	0.897	0.900	1.000	1.000	1.000	1.000	0.947	1.000	0.902	1.000	0.964	0.967	0.914	0.900	0.923	0.923	0.882	0.958
chr10	95052	0.966	1.000	0.875	0.973	1.000	0.935	0.870	1.000	0.800	0.966	0.793	0.974	0.947	0.950	0.871	0.719	0.862	0.935	0.914	0.931	0.943	1.000	0.969	1.000	1.000	0.967	0.929	0.919	0.765	0.839	0.909	0.931	1.000	0.962	0.963	0.906	0.871	0.897	0.917	0.914	0.912	0.917	0.962	0.960	0.692	1.000	0.926	0.821
chr10	95053	1.000	0.972	0.938	1.000	0.974	0.972	0.861	0.967	0.897	0.931	0.735	1.000	0.750	1.000	0.889	0.893	0.970	0.941	0.929	1.000	1.000	0.880	0.857	0.938	0.857	0.783	1.000	0.778	0.906	0.853	0.821	1.000	0.974	0.917	0.815	0.839	0.971	0.923	0.951	1.000	0.969	0.867	1.000	1.000	0.893	0.968	1.000	0.968
chr10	95073	0.852	0.862	0.774	0.939	0.867	1.000	0.968	0.839	0.969	0.957	0.774	0.833	0.971	1.000	0.742	1.000	0.773	1.000	0.969	0.960	0.857	0.882	0.893	0.913	0.950	0.947	0.848	1.000	0.774	0.973	1.000	1.000	0.826	0.966	0.839	1.000	0.839	0.867	1.000	1.000	0.929	1.000	0.973	0.950	0.973	0.960	0.931	0.912
chr10	95074	0.947	0.958	0.958	0.943	1.000	0.971	0.903	0.949	0.962	0.962	0.750	1.000	1.000	0.929	0.969	0.935	0.889	1.000	0.875	1.000	0.972	0.885	1.000	0.913	1.000	1.000	1.000	1.000	0.963	0.963	0.952	0.962	0.917	0.871	0.969	0.903	0.879	1.000	0.710	0.795	0.862	0.969	1.000	0.967	0.840	0.889	0.870	0.947
chr10	95081	0.867	0.964	0.971	0.793	1.000	1.000	0.964	0.774	0.968	0.895	0.826	0.971	0.935	0.955	0.941	0.939	0.944	0.846	0.862	0.741	0.826	1.000	1.000	0.935	0.966	0.943	0.943	1.000	0.962	0.903	1.000	0.931	0.868	1.000	0.865	0.935	1.000	0.912	0.935	0.833	1.000	1.000	1.000	0.967	0.944	0.971	0.969	0.964
chr10	95082	0.882	1.000	0.926	0.750	0.769	0.963	0.865	0.900	0.893	1.000	0.935	0.964	0.939	0.933	0.975	0.968	0.897	0.897	0.923	0.795	0.947	0.929	1.000	0.972	0.867	1.000	1.000	0.812	0.806	0.933	0.970	0.892	0.939	0.963	0.966	0.933	0.929	0.893	0.886	0.969	0.893	0.829	0.962	1.000	0.964	0.880	0.935	0.960
chr10	95090	0.829	0.786	0.909	0.889	0.970	0.958	0.750	0.800	0.946	0.968	1.000	0.923	0.886	0.935	0.889	1.000	0.889	0.920	0.867	0.970	0.893	0.914	0.974	0.828	0.903	0.881	1.000	0.920	0.857	0.974	1.000	0.938	0.861	1.000	0.588	0.962	0.879	0.973	0.957	0.920	0.931	0.955	0.927	0.967	0.760	0.969	1.000	0.889
chr10	95091	0.966	0.921	0.800	0.974	0.857	0.939	0.913	1.000	0.893	0.966	0.971	0.971	0.846	0.923	0.800	0.923	0.966	1.000	0.941	1.000	0.950	0.963	1.000	0.929	0.960	0.879	0.919	0.871	0.816	0.833	0.950	0.914	0.833	1.000	0.926	1.000	0.926	0.929	0.935	0.964	0.923	0.897	0.844	0.893	0.865	1.000	1.000	0.938
chr10	95111	0.900	0.806	0.914	0.857	0.889	1.000	1.000	0.939	0.971	0.967	0.931	0.966	0.923	0.938	0.926	1.000	0.931	0.853	1.000	1.000	0.833	0.844	1.000	1.000	0.889	1.000	0.969	1.000	1.000	0.941	0.706	0.875	0.844	0.857	0.909	0.875	1.000	0.963	0.970	0.885	0.952	0.966	1.000	0.867	1.000	0.919	0.833	0.969
chr10	95112	1.000	0.914	0.943	0.933	0.818	0.867	0.967	0.970	1.000	1.000	0.929	0.781	1.000	0.920	0.966	0.964	1.000	0.958	0.875	0.892	1.000	0.931	0.909	1.000	0.900	1.000	0.947	0.906	1.000	0.903	1.000	0.857	0.914	0.897	1.000	0.960	1.000	0.958	0.949	1.000	0.880	0.933	0.917	0.829	0.929	1.000	0.818	0.969
chr10	95127	0.963	0.969	0.885	0.938	0.824	0.889	0.821	0.923	0.967	1.000	0.950	0.971	0.903	0.879	1.000	0.967	1.000	0.893	0.935	0.862	0.852	0.902	0.875	1.000	0.821	0.964	0.882	0.878	0.931	0.893	0.914	0.913	0.778	0.914	0.973	0.967	0.963	0.938	1.000	0.939	0.758	0.966	1.000	0.966	0.914	0.962	0.852	0.880
chr10	95128	0.966	0.923	1.000	0.938	0.935	0.917	0.975	0.912	0.935	0.857	0.974	1.000	0.969	0.966	0.955	0.971	0.970	0.837	0.966	0.939	0.958	0.917	0.947	1.000	0.867	0.938	0.963	0.964	0.968	0.862	0.815	0.833	0.939	1.000	1.000	0.962	0.971	0.784	0.963	0.897	0.848	0.962	0.821	0.958	1.000	0.933	0.923	0.963
chr10	95130	0.906	0.897	1.000	0.800	0.909	0.825	0.871	0.913	0.943	0.968	1.000	1.000	0.811	1.000	0.821	0.875	0.923	0.909	0.917	0.900	0.962	0.824	0.944	0.966	0.867	0.968	1.000	0.935	0.917	0.912	0.914	0.854	0.912	0.966	0.909	0.947	1.000	1.000	1.000	0.889	0.893	0.828	0.931	0.903	0.973	1.000	0.917	1.000
chr10	95131	1.000	0.967	0.857	0.941	0.909	1.000	0.970	0.808	0.931	0.968	1.000	0.848	0.958	0.939	1.000	1.000	0.903	0.739	0.861	0.943	0.933	1.000	0.969	0.821	0.938	0.933	0.806	0.968	0.962	0.895	0.929	1.000	0.931	1.000	0.871	0.938	0.935	0.935	0.912	0.933	0.964	1.000	0.889	0.885	1.000	0.871	1.000	0.923
chr10	95142	0.929	1.000	0.923	0.912	0.962	0.974	1.000	0.897	1.000	1.000	0.941	0.974	0.923	0.917	0.724	0.960	0.844	0.875	0.960	1.000	0.793	0.826	0.970	0.966	1.000	1.000	0.957	0.862	0.821	0.957	0.913	0.944	0.815	0.933	0.931	0.867	0.867	0.969	0.964	0.971	0.909	0.806	1.000	0.893	0.944	0.909	0.941	0.812
chr10	95143	0.970	0.933	0.963	1.000	0.857	0.971	0.962	1.000	0.783	0.971	0.968	1.000	0.882	1.000	0.818	0.909	0.903	0.941	0.966	0.931	0.885	0.871	1.000	0.971	0.857	0.867	0.808	0.914	0.889	0.788	0.933	0.903	0.880	0.857	0.900	0.960	0.897	0.973	1.000	0.912	0.972	0.968	0.967	0.818	0.882	0.931	0.964	0.765
chr10	95151	1.000	1.000	0.885	1.000	0.906	1.000	0.962	0.970	0.769	0.966	0.935	1.000	0.967	0.938	0.806	0.903	0.821	0.970	0.833	0.852	0.947	0.963	0.962	0.920	1.000	1.000	0.941	1.000	0.963	0.955	1.000	0.857	0.939	0.929	0.938	0.941	0.886	0.879	1.000	0.885	0.970	0.903	0.947	0.926	0.900	0.808	1.000	1.000
chr10	95152	0.938	0.824	0.885	0.867	0.926	0.750	1.000	0.850	0.926	0.824	0.893	0.950	0.889	0.971	0.917	0.971	0.909	0.968	1.000	0.964	1.000	0.903	0.806	0.900	0.944	0.875	1.000	0.821	0.935	0.952	0.897	0.960	1.000	0.793	1.000	0.966	0.969	0.960	0.857	0.889	0.933	1.000	0.840	0.935	0.969	0.971	0.968	0.964
chr10	95158	0.958	0.970	0.867	0.840	0.897	0.939	0.889	0.871	0.927	0.938	1.000	0.793	1.000	0.857	0.967	0.889	1.000	0.960	0.960	1.000	0.903	0.966	0.938	0.949	0.963	0.935	0.913	0.939	0.931	0.955	0.939	0.964	0.929	0.946	0.871	0.913	1.000	1.000	0.963	0.939	1.000	0.925	0.912	0.938	0.812	0.946	1.000	0.933
chr10	95159	0.950	0.964	0.964	0.950	0.964	0.833	0.963	0.970	0.882	0.966	0.897	0.939	0.960	0.972	0.900	0.793	0.897	0.938	0.963	0.867	1.000	1.000	1.000	0.946	1.000	0.905	0.914	0.857	0.966	0.812	0.962	1.000	0.969	0.903	0.952	0.906	1.000	1.000	0.962	1.000	0.862	0.909	0.875	0.875	1.000	0.920	1.000	0.970
chr10	95166	0.939	0.929	0.933	0.970	0.962	0.973	0.962	0.828	1.000	0.968	1.000	0.939	0.971	0.947	1.000	0.862	0.976	0.935	0.976	0.903	0.769	0.818	0.972	0.944	1.000	0.933	0.882	0.951	0.960	1.000	1.000	0.943	0.974	0.929	0.926	0.938	0.875	1.000	0.964	0.906	0.944	0.975	0.897	0.929	1.000	0.939	0.900	0.969
chr10	95167	1.000	0.971	1.000	0.889	0.933	0.974	1.000	0.971	0.968	0.943	0.931	0.885	0.975	1.000	1.000	0.886	0.900	0.974	1.000	0.923	0.885	1.000	0.906	0.920	0.870	0.967	0.970	0.870	0.958	0.833	0.938	0.947	0.939	0.962	0.900	0.970	0.852	0.900	1.000	0.941	0.967	0.909	0.935	0.975	0.933	0.875	0.974	1.000
chr10	95187	0.964	1.000	0.933	0.964	0.840	0.962	1.000	0.857	0.900	0.967	0.971	0.935	1.000	0.840	1.000	0.880	1.000	0.969	0.955	0.974	0.926	0.970	0.929	0.970	1.000	1.000	0.938	0.864	0.939	0.931	0.926	0.935	1.000	1.000	0.941	0.914	0.906	0.938	1.000	0.946	0.889	0.963	0.962	0.968	0.862	0.793	0.969	0.966
chr10	95188	0.926	0.960	0.964	0.970	0.960	1.000	0.957	0.808	1.000	0.970	0.783	0.839	0.969	0.943	0.960	1.000	0.923	0.950	0.957	1.000	1.000	0.931	0.964	1.000	0.966	0.944	0.912	0.923	0.880	0.958	0.947	0.958	0.968	0.955	1.000	0.971	1.000	1.000	1.000	0.947	0.704	0.919	0.943	0.935	0.949	0.969	0.870	0.821
chr10	95198	0.886	0.938	0.931	1.000	0.967	0.931	0.920	0.952	0.929	0.861	0.958	0.969	0.944	1.000	0.963	0.897	0.958	0.950	1.000	0.966	0.679	0.926	0.964	1.000	0.964	0.967	0.973	1.000	0.857	0.897	1.000	1.000	0.880	1.000	0.903	0.885	0.840	0.821	1.000	0.903	0.923	0.909	0.758	0.889	0.971	0.973	0.963	0.943
chr10	95199	0.880	0.893	0.955	0.931	1.000	1.000	1.000	0.840	0.897	0.760	1.000	0.914	1.000	1.000	0.971	0.882	1.000	0.966	0.957	0.957	0.967	0.882	0.962	1.000	1.000	0.710	1.000	1.000	0.867	0.897	0.973	0.821	0.957	0.939	1.000	0.742	0.871	0.941	0.828	0.970	0.939	0.966	0.923	0.821	1.000	0.846	0.903	0.971
chr10	95210	0.971	0.886	0.885	0.929	0.970	0.880	0.973	0.912	0.974	0.912	0.824	0.926	0.857	1.000	0.969	0.957	0.710	0.938	0.938	1.000	0.844	0.833	0.903	0.955	0.969	1.000	0.875	1.000	0.931	0.900	0.931	0.885	0.963	0.967	0.917	1.000	0.900	1.000	0.870	0.929	0.935	1.000	1.000	0.975	0.941	0.968	0.839	0.848
chr10	95211	1.000	1.000	1.000	0.963	0.897	0.929	0.938	0.938	0.900	0.975	0.971	0.960	1.000	0.839	0.857	0.875	1.000	0.861	0.857	0.963	0.935	0.964	0.795	0.846	0.931	1.000	0.833	0.952	0.946	0.963	0.957	0.919	0.919	0.931	1.000	0.872	0.966	0.963	0.971	0.862	1.000	0.906	0.800	0.880	0.940	0.973	0.976	0.946
chr10	95229	0.931	0.861	0.848	0.848	1.000	0.857	0.971	0.815	0.935	0.913	0.960	0.933	0.974	1.000	0.964	1.000	0.881	1.000	0.913	0.886	0.879	0.862	0.958	0.933	0.971	0.897	0.914	0.909	1.000	0.882	0.938	1.000	1.000	0.889	1.000	0.952	0.833	0.943	1.000	0.970	0.952	0.970	0.946	0.970	0.938	1.000	0.909	0.897
chr10	95230	0.862	0.906	0.897	0.867	0.889	0.970	0.964	0.943	0.833	1.000	0.900	1.000	0.893	1.000	0.967	0.939	1.000	0.857	0.857	0.826	0.889	0.968	0.867	0.941	1.000	0.897	1.000	0.935	0.964	0.971	0.811	0.933	0.941	0.938	0.857	0.853	0.941	0.900	0.962	0.958	1.000	0.952	0.800	0.944	0.960	1.000	0.875	0.970
chr10	95231	0.970	0.842	0.679	0.906	1.000	1.000	0.947	0.895	0.852	1.000	0.925	0.933	0.968	0.885	1.000	1.000	0.875	0.862	0.808	1.000	0.882	0.857	0.969	0.935	0.960	0.920	0.905	1.000	1.000	0.929	0.880	0.919	1.000	0.871	0.886	0.879	1.000	1.000	0.952	0.971	0.897	0.861	0.731	0.971	0.900	1.000	0.900	0.966
chr10	95232	0.905	0.826	1.000	1.000	0.952	0.957	0.960	1.000	0.967	0.875	0.879	1.000	0.949	1.000	0.923	0.864	1.000	0.963	0.833	1.000	0.972	0.926	0.958	0.941	0.955	0.912	0.970	0.769	0.857	1.000	0.963	0.967	0.968	0.938	0.969	0.872	0.971	0.974	0.853	0.962	0.867	0.974	0.872	0.867	0.912	0.923	0.900	0.970
chr10	95236	0.931	0.972	1.000	0.963	0.947	0.970	0.960	0.920	0.926	0.964	1.000	0.975	0.914	0.793	0.889	1.000	0.967	0.968	0.929	0.958	0.923	0.848	1.000	1.000	1.000	1.000	0.963	0.964	0.952	1.000	0.900	0.964	0.969	0.931	0.840	0.897	0.909	1.000	1.000	0.920	0.964	0.903	0.929	0.880	0.971	0.955	0.969	0.943
chr10	95237	0.966	0.970	1.000	0.875	0.921	0.939	0.913	1.000	0.973	0.879	0.806	1.000	0.970	1.000	0.960	0.865	0.939	0.800	0.938	0.923	0.920	0.900	0.783	0.917	1.000	0.966	1.000	0.800	0.967	0.886	0.909	1.000	0.929	0.968	0.879	1.000	0.893	0.952	0.909	0.960	0.970	0.973	0.969	0.958	0.935	0.885	0.920	0.956
chr10	95246	0.970	0.960	0.889	1.000	0.941	0.903	1.000	0.929	1.000	0.844	0.903	0.906	0.929	0.957	0.923	0.943	0.969	0.969	0.921	1.000	1.000	1.000	0.971	1.000	0.900	0.977	0.971	1.000	1.000	1.000	1.000	0.886	0.970	0.938	1.000	0.893	1.000	0.947	1.000	0.969	0.933	1.000	1.000	1.000	1.000	0.842	0.969	0.818
chr10	95247	1.000	0.913	0.972	0.839	0.762	1.000	0.966	0.929	0.971	0.897	0.889	0.944	0.964	0.912	0.929	1.000	0.963	0.833	0.828	0.938	0.906	0.895	1.000	0.867	0.912	0.810	1.000	0.844	0.931	0.786	0.879	1.000	0.840	0.893	1.000	0.857	1.000	0.970	0.880	0.966	0.971	1.000	0.714	0.897	1.000	0.933	0.973	0.875
chr10	95253	0.920	0.971	0.970	0.882	0.920	0.917	0.875	0.963	1.000	0.900	0.964	0.889	0.893	0.923	0.926	0.906	0.914	0.875	0.862	0.938	0.967	1.000	0.920	0.971	0.867	0.964	0.923	0.839	0.964	0.958	0.917	0.938	0.968	0.914	0.905	0.889	0.750	1.000	0.912	0.966	0.879	0.968	0.897	0.871	0.929	0.880	0.765	0.880
chr10	95254	0.844	0.962	0.972	1.000	0.929	1.000	0.956	0.900	0.862	0.933	1.000	0.879	0.949	1.000	0.966	0.750	0.931	0.966	0.923	1.000	0.958	0.941	0.852	1.000	0.941	0.875	0.800	0.968	0.871	0.938	1.000	0.967	1.000	0.778	0.963	0.944	1.000	0.897	0.889	1.000	1.000	0.871	0.941	0.943	0.938	0.938	0.793	0.875
chr10	95259	0.906	0.923	1.000	0.929	1.000	1.000	0.862	1.000	0.857	1.000	0.971	1.000	0.882	0.967	0.912	0.781	0.970	0.862	1.000	0.871	0.906	1.000	0.952	1.000	0.769	0.931	1.000	0.879	0.833	0.971	0.829	0.886	0.968	0.967	0.941	0.886	0.968	0.968	0.929	1.000	0.944	0.938	0.927	0.967	0.967	0.950	1.000	0.966
chr10	95260	0.972	0.949	0.938	0.938	0.906	1.000	1.000	0.852	0.812	0.974	0.920	0.833	0.938	0.968	0.939	0.974	0.969	0.893	0.923	0.926	0.950	0.931	0.950	1.000	0.867	0.933	1.000	1.000	1.000	0.912	1.000	0.920	0.963	1.000	0.906	0.971	0.973	0.929	0.913	0.926	0.897	0.938	0.861	0.971	0.971	0.935	0.882	1.000
chr10	95273	0.867	0.957	0.950	0.903	0.938	0.893	0.941	1.000	1.000	0.864	0.962	0.917	0.938	0.806	0.958	0.871	0.889	0.812	0.882	1.000	0.889	1.000	0.939	1.000	0.846	0.920	0.875	0.968	0.900	0.912	0.923	1.000	0.957	0.963	0.889	0.889	0.769	0.955	0.879	0.935	0.871	0.958	0.906	0.944	0.938	0.967	0.871	1.000
chr10	95274	0.917	0.885	0.938	1.000	1.000	0.840	0.850	0.974	0.724	0.969	0.969	0.939	0.964	0.885	0.955	0.935	0.968	1.000	0.970	0.957	0.970	0.973	0.846	0.913	0.892	1.000	0.941	0.966	0.947	1.000	0.958	0.914	1.000	0.964	0.812	0.957	0.944	0.950	0.950	0.947	0.778	0.946	1.000	0.906	0.952	0.920	0.815	1.000
chr10	95275	0.967	1.000	0.889	0.900	1.000	0.967	1.000	0.880	0.771	1.000	0.885	0.969	0.903	0.767	1.000	0.839	0.966	0.848	0.931	0.957	0.962	0.962	0.929	0.812	0.971	1.000	0.963	0.906	0.900	0.909	0.906	0.889	0.967	1.000	0.943	0.800	0.963	0.929	0.933	1.000	0.933	0.970	0.806	0.960	1.000	0.900	0.962	0.969
chr10	95276	0.862	1.000	0.870	0.886	0.889	0.875	0.971	1.000	1.000	0.926	0.900	0.970	0.955	1.000	0.971	0.765	0.929	0.958	0.825	0.933	0.774	0.926	0.727	0.903	0.821	0.848	0.935	0.973	0.897	0.923	0.960	0.950	0.971	0.962	0.914	1.000	0.893	0.968	0.941	1.000	0.929	1.000	0.871	0.853	1.000	0.958	0.926	1.000
chr10	95289	1.000	1.000	1.000	0.886	0.933	0.828	0.971	0.914	0.963	1.000	0.933	0.946	1.000	0.962	0.929	0.963	0.969	0.933	0.900	1.000	0.950	0.967	0.897	0.690	0.912	0.824	0.962	0.906	0.970	0.958	0.947	0.963	0.885	0.938	0.923	0.935	0.700	0.842	1.000	0.973	1.000	0.972	0.861	0.632	0.875	0.939	0.943	0.941
chr10	95290	0.935	0.850	0.963	0.958	0.893	1.000	0.960	0.943	0.794	0.902	0.893	1.000	0.903	0.969	0.771	0.966	0.829	0.969	0.962	0.897	0.750	1.000	0.824	0.818	1.000	0.962	0.972	0.886	0.906	0.967	1.000	0.969	0.960	0.926	0.926	0.900	0.852	0.903	0.973	0.951	0.806	0.882	0.966	0.933	0.933	0.844	0.906	1.000
chr10	95294	0.938	0.825	1.000	0.963	0.615	1.000	0.967	0.971	0.897	0.917	0.833	0.943	1.000	0.840	1.000	0.931	1.000	0.909	0.926	0.970	0.968	1.000	0.971	0.935	0.857	1.000	0.868	1.000	0.871	0.919	0.946	0.840	0.969	0.885	0.853	0.920	1.000	0.969	0.931	0.955	0.944	0.933	1.000	0.889	1.000	0.879	0.867	0.967
chr10	95295	0.971	0.857	0.857	0.857	0.967	1.000	0.949	0.931	0.812	0.946	0.880	0.935	0.917	0.946	0.949	0.861	0.941	1.000	1.000	0.963	0.935	0.964	0.974	0.929	0.821	0.893	0.931	0.840	1.000	0.880	0.941	0.931	1.000	0.944	0.935	0.931	1.000	0.778	0.935	1.000	0.833	0.875	0.958	0.967	0.909	0.967	0.946	0.826
chr10	95300	0.897	0.971	0.821	0.914	0.968	0.970	1.000	0.963	1.000	0.951	0.929	0.903	0.962	0.897	1.000	0.968	0.957	0.960	0.966	0.947	0.957	1.000	0.900	0.886	0.912	1.000	0.884	0.806	0.926	0.914	0.867	0.929	0.903	0.971	0.963	0.865	0.963	0.903	1.000	0.880	0.964	0.971	1.000	0.964	0.920	0.875	0.793	0.935
chr10	95301	0.897	0.778	1.000	0.938	0.914	0.960	0.971	1.000	0.868	0.957	0.862	0.967	0.933	0.886	0.967	0.958	0.842	0.968	0.893	0.895	1.000	0.818	0.903	1.000	0.907	0.971	0.920	0.885	0.960	1.000	0.909	0.862	1.000	0.893	0.909	0.931	1.000	0.968	0.969	0.839	0.974	0.971	0.960	0.828	1.000	0.846	0.969	0.931
chr10	95363	0.793	0.900	0.917	0.957	0.966	0.929	0.781	0.939	1.000	1.000	1.000	0.938	0.964	1.000	0.886	0.885	0.897	0.824	0.967	0.933	1.000	0.921	0.786	0.926	0.926	0.964	0.967	0.929	1.000	0.857	0.824	0.923	0.871	1.000	0.920	0.955	0.833	1.000	0.958	0.963	1.000	0.930	0.862	0.958	0.966	0.895	0.970	0.763
chr10	95364	1.000	0.909	0.938	0.788	1.000	1.000	1.000	0.941	0.889	0.885	0.969	0.929	0.969	0.958	0.935	0.920	0.929	0.806	0.871	0.963	0.913	1.000	0.933	0.800	0.967	0.975	0.909	1.000	0.853	0.969	0.900	0.829	0.962	0.900	0.929	0.957	0.880	0.933	0.875	0.929	1.000	0.857	0.941	0.900	1.000	0.952	0.846	0.946
chr10	95398	0.975	1.000	0.875	1.000	0.926	1.000	1.000	0.914	1.000	0.917	0.857	1.000	0.893	0.933	0.825	0.875	0.925	1.000	0.968	1.000	0.935	0.906	0.914	0.971	0.861	0.938	0.947	0.818	0.966	0.949	0.828	0.963	0.893	0.960	0.964	1.000	1.000	1.000	0.956	1.000	0.960	1.000	1.000	0.818	1.000	0.938	0.941	0.933
chr10	95399	0.914	1.000	0.929	0.938	1.000	0.931	0.963	0.833	0.969	0.912	0.857	1.000	1.000	0.974	0.862	0.897	0.929	0.906	0.943	0.853	0.900	1.000	0.923	1.000	0.966	1.000	0.889	0.923	0.844	1.000	0.909	0.920	0.742	0.909	1.000	0.926	1.000	1.000	0.884	0.968	0.946	0.955	1.000	1.000	1.000	1.000	0.862	0.857
chr10	95412	0.886	0.871	0.946	0.741	0.906	1.000	0.900	0.950	0.909	0.828	0.929	0.973	0.884	0.969	0.967	0.931	0.919	0.973	0.963	0.839	0.966	0.967	0.840	1.000	0.929	1.000	0.806	0.929	0.893	0.971	0.920	0.938	0.900	0.846	1.000	1.000	0.815	0.971	1.000	0.943	0.957	1.000	0.968	1.000	0.815	0.941	0.971	0.967
chr10	95413	0.949	0.789	1.000	1.000	0.958	1.000	0.958	1.000	0.800	0.828	0.949	0.958	0.727	1.000	0.957	0.900	0.973	0.923	0.923	0.929	0.963	0.962	1.000	0.966	1.000	1.000	0.947	0.903	1.000	0.767	1.000	0.969	0.933	1.000	0.913	1.000	0.970	0.857	1.000	0.926	0.974	0.974	0.944	0.970	0.946	0.926	0.955	0.913
chr10	95429	0.815	0.939	0.900	0.939	1.000	0.667	0.939	0.968	0.875	0.974	1.000	1.000	0.871	0.786	0.968	0.967	1.000	0.941	0.920	0.972	0.875	0.929	0.919	0.929	0.861	0.966	0.939	0.862	0.973	1.000	0.889	0.971	1.000	0.844	1.000	0.935	0.900	1.000	0.970	0.853	0.943	0.865	1.000	0.862	0.839	0.935	0.963	1.000
chr10	95430	0.957	1.000	0.844	0.939	1.000	0.963	0.967	0.931	0.970	0.963	0.903	0.958	1.000	0.938	0.929	0.921	1.000	0.893	0.967	0.882	1.000	0.971	0.963	0.839	0.857	0.941	0.929	0.815	0.971	0.867	0.973	0.920	0.906	1.000	0.935	1.000	1.000	0.923	1.000	0.947	0.962	0.957	0.920	0.938	1.000	1.000	1.000	1.000
chr10	95447	0.875	0.935	0.972	0.968	0.943	1.000	1.000	1.000	0.939	0.921	1.000	0.966	0.931	0.962	1.000	0.950	0.971	1.000	0.840	0.848	1.000	0.923	0.893	0.968	0.875	0.963	0.931	0.875	0.943	0.903	0.867	0.923	1.000	0.818	0.973	0.880	0.955	0.960	0.919	0.958	0.842	0.893	0.926	0.950	0.960	0.950	0.903	0.971
chr10	95448	1.000	0.833	0.793	0.929	1.000	0.897	0.815	0.964	0.935	0.970	0.879	0.923	0.885	0.861	0.875	1.000	0.947	0.939	1.000	0.967	0.963	0.808	1.000	0.926	0.939	0.933	0.964	0.870	0.870	0.971	0.840	0.939	0.938	0.875	0.920	0.968	0.938	1.000	0.973	0.875	0.977	0.972	0.947	1.000	0.885	1.000	0.920	1.000
chr10	95449	0.733	1.000	0.853	0.879	0.962	0.914	0.931	0.912	0.893	0.941	0.909	0.971	0.944	0.879	0.893	0.808	0.867	1.000	0.906	0.971	0.867	0.931	0.839	0.909	0.897	1.000	0.943	0.958	0.970	0.966	0.875	0.793	0.810	0.947	0.871	0.870	1.000	0.947	0.963	0.903	0.880	0.909	0.875	0.966	0.923	1.000	0.742	0.850
chr10	95450	1.000	0.955	0.964	1.000	0.792	0.971	1.000	0.964	0.818	1.000	0.850	0.833	0.897	0.909	0.900	0.962	0.935	1.000	0.966	1.000	0.933	1.000	0.786	0.935	1.000	0.977	1.000	1.000	1.000	0.968	0.892	0.844	0.935	0.966	1.000	0.935	0.957	0.960	0.903	0.957	0.872	1.000	0.871	0.971	0.966	0.844	0.970	0.868
chr10	95535	0.889	0.886	0.923	0.944	0.950	0.931	0.895	0.973	0.923	1.000	1.000	0.840	1.000	0.929	1.000	1.000	1.000	1.000	0.938	0.971	0.700	0.971	0.964	0.919	0.931	0.864	0.970	0.906	0.967	0.939	0.889	1.000	0.844	0.971	0.833	1.000	0.964	0.966	1.000	0.938	0.909	1.000	0.889	1.000	0.893	0.970	0.966	0.760
chr10	95536	0.897	0.919	0.917	0.952	0.812	1.000	0.905	0.943	0.975	0.971	0.905	0.972	0.938	0.947	0.969	0.960	0.963	1.000	0.909	0.880	0.955	0.943	1.000	0.913	0.900	0.895	0.958	0.917	0.839	1.000	1.000	0.800	1.000	0.960	0.944	0.944	1.000	0.920	1.000	0.963	0.871	1.000	1.000	0.867	0.861	0.971	0.952	0.964
chr10	95661	0.933	0.900	0.926	0.974	1.000	0.964	0.905	0.825	0.944	1.000	0.839	0.944	0.963	0.933	0.769	0.791	1.000	0.893	0.862	0.967	0.879	0.967	0.867	0.875	0.919	0.885	0.971	0.966	1.000	0.875	0.903	0.889	0.920	0.939	0.957	1.000	0.912	0.829	0.914	1.000	0.846	0.931	0.947	0.971	0.862	0.900	1.000	1.000
chr10	95662	0.969	0.920	0.903	0.970	0.949	0.913	1.000	0.968	0.967	0.833	1.000	1.000	0.719	0.893	0.892	1.000	0.742	0.868	0.857	0.848	1.000	0.829	0.960	0.900	0.966	0.917	0.848	1.000	0.917	0.966	1.000	0.926	1.000	0.806	0.889	0.871	0.973	1.000	0.970	0.941	0.909	0.900	0.935	1.000	0.971	0.941	0.886	0.933
chr10	95844	0.870	0.857	0.973	0.909	0.909	0.969	0.960	0.969	0.808	0.906	0.909	0.933	0.905	0.871	0.921	0.967	0.921	0.931	1.000	0.972	1.000	1.000	0.966	0.871	0.842	0.941	0.917	0.971	0.975	0.900	0.926	0.800	0.886	0.933	0.833	0.897	0.857	0.903	0.917	1.000	0.861	0.963	0.889	0.895	0.824	0.971	0.972	0.931
chr10	95845	0.962	1.000	0.919	0.958	1.000	0.926	0.968	0.880	1.000	0.962	0.960	0.926	0.935	0.943	0.862	1.000	0.897	0.889	0.833	1.000	0.977	0.931	1.000	0.971	0.824	0.929	0.914	1.000	0.893	0.786	0.931	0.906	0.676	0.929	1.000	0.900	0.972	0.875	0.902	1.000	0.917	1.000	0.806	1.000	0.960	0.931	0.958	0.893
chr10	95952	0.914	1.000	0.903	0.944	0.958	1.000	0.875	0.867	0.913	0.833	0.900	0.949	0.900	1.000	0.923	0.812	0.893	1.000	0.944	0.966	0.893	0.972	0.897	0.964	0.973	0.923	0.972	0.943	0.968	0.903	0.933	1.000	0.931	0.964	1.000	0.938	0.969	0.880	0.857	0.941	0.969	0.824	0.812	0.935	0.900	0.971	1.000	0.875
chr10	95953	1.000	0.917	0.971	1.000	1.000	0.966	0.840	0.968	0.895	0.853	0.968	0.941	1.000	0.971	0.788	0.970	1.000	0.903	0.971	0.914	0.968	0.708	0.926	1.000	1.000	0.900	1.000	0.966	0.909	0.818	0.969	1.000	1.000	1.000	0.972	0.917	0.944	0.690	0.931	0.935	0.857	1.000	0.852	0.960	0.944	0.774	0.879	1.000
chr10	96017	0.879	0.923	1.000	0.914	0.909	0.971	0.842	0.944	0.967	0.909	1.000	0.867	0.933	0.975	0.971	1.000	0.929	0.889	0.857	0.967	0.875	0.889	0.969	1.000	0.897	1.000	0.848	1.000	1.000	1.000	0.871	0.886	0.880	0.833	0.969	1.000	0.917	0.793	0.800	0.935	0.966	0.917	0.967	0.969	0.833	0.886	0.875	0.955
chr10	96018	0.882	0.917	0.935	0.971	1.000	1.000	0.939	0.947	0.806	0.862	1.000	0.730	0.958	0.853	1.000	0.848	0.833	0.912	0.962	0.840	0.765	0.839	0.968	0.964	0.935	0.750	0.800	0.968	0.919	1.000	0.947	0.871	0.963	0.971	0.933	0.938	1.000	0.909	0.946	1.000	0.889	0.970	1.000	0.923	0.938	0.909	0.964	0.868
chr10	96300	0.952	0.923	0.885	0.964	1.000	0.865	1.000	0.913	0.783	0.931	1.000	1.000	0.935	0.947	1.000	0.929	0.893	1.000	1.000	0.925	1.000	0.903	1.000	0.962	0.967	1.000	1.000	0.921	0.923	0.962	1.000	0.875	1.000	0.833	0.966	1.000	1.000	0.792	0.848	0.933	0.939	0.792	1.000	0.947	0.906	1.000	0.926	0.906
chr10	96301	0.914	1.000	0.871	0.935	0.950	0.917	0.967	0.927	0.960	0.962	0.971	1.000	1.000	0.946	0.919	0.914	0.893	1.000	0.871	1.000	0.889	0.964	0.957	0.880	0.879	0.968	0.933	1.000	0.967	0.857	0.964	0.963	0.966	1.000	0.931	1.000	0.955	0.875	0.952	0.933	0.879	0.917	0.889	0.903	0.889	0.815	0.839	0.971
chr10	96340	0.944	0.941	0.962	0.867	1.000	1.000	0.970	0.903	0.947	0.939	0.783	0.892	0.970	0.884	0.958	0.895	0.941	0.941	0.906	1.000	1.000	0.846	0.929	0.960	1.000	0.839	0.935	0.882	0.971	0.966	1.000	1.000	0.963	0.971	0.885	0.957	0.826	0.941	0.958	0.931	0.967	0.926	0.889	0.897	0.962	1.000	0.958	1.000
chr10	96341	0.750	0.870	1.000	0.955	0.962	0.913	0.765	0.917	1.000	0.963	0.964	0.967	0.963	1.000	0.923	0.973	0.938	0.963	0.846	0.971	0.833	1.000	0.941	0.889	0.968	0.963	1.000	0.976	0.906	0.967	0.943	0.906	1.000	1.000	0.971	0.962	0.943	0.963	0.857	0.931	0.963	0.917	0.900	0.966	0.844	1.000	0.909	0.963
chr10	96389	0.968	0.969	0.857	0.913	0.967	0.857	0.953	0.900	0.966	0.853	0.857	0.962	0.861	1.000	0.962	0.968	0.868	0.907	0.943	0.925	0.968	0.971	0.897	0.946	0.893	0.909	0.926	0.912	0.885	0.962	0.966	0.964	0.861	0.938	1.000	0.955	0.867	1.000	0.875	0.714	1.000	1.000	1.000	1.000	0.844	0.788	0.931	0.926
chr10	96390	1.000	0.966	1.000	0.885	1.000	0.933	0.941	1.000	0.963	0.926	0.935	0.943	0.914	1.000	0.921	0.792	0.852	0.861	0.906	0.943	0.964	0.926	0.906	0.933	0.944	0.952	0.818	0.938	0.848	1.000	0.970	0.966	0.971	1.000	0.923	1.000	0.920	0.903	0.923	0.870	0.970	1.000	0.880	0.957	0.903	0.815	1.000	0.966
chr10	96551	0.927	0.848	0.939	1.000	0.889	0.897	0.861	0.968	0.939	0.962	0.970	1.000	0.967	0.893	0.958	0.955	1.000	1.000	0.960	0.968	0.926	0.931	0.788	1.000	0.955	0.889	0.969	0.939	1.000	1.000	0.933	0.933	1.000	0.944	0.929	1.000	1.000	0.929	0.897	0.941	0.973	0.781	0.848	0.935	0.815	0.933	0.931	1.000
chr10	96552	0.833	1.000	0.867	0.800	0.919	0.971	1.000	0.889	0.939	1.000	0.971	0.800	1.000	0.923	0.909	0.963	1.000	1.000	0.975	0.923	0.821	0.912	0.952	0.970	1.000	0.893	0.840	0.919	0.947	0.871	0.967	0.929	0.933	0.970	1.000	0.970	1.000	1.000	1.000	0.917	0.966	0.923	0.903	0.971	0.900	0.818	1.000	0.839
chr10	96730	1.000	0.867	1.000	1.000	0.968	0.900	0.853	0.925	0.935	0.929	1.000	0.824	0.895	0.963	0.935	0.966	0.812	0.938	0.923	0.938	1.000	1.000	0.929	0.935	0.938	1.000	0.968	0.958	0.931	1.000	0.833	0.892	0.920	0.963	0.875	0.889	0.941	0.968	1.000	0.974	1.000	0.870	0.960	0.895	0.971	1.000	0.913	0.968
chr10	96731	0.892	0.973	1.000	0.844	0.963	0.960	0.939	0.962	0.938	0.808	0.935	1.000	0.906	0.970	0.933	0.964	1.000	0.853	1.000	0.971	0.972	0.920	0.919	0.967	0.960	0.909	0.935	0.889	0.900	0.941	0.952	0.923	0.970	0.931	0.870	0.947	1.000	1.000	1.000	0.962	1.000	1.000	0.973	1.000	0.957	0.938	0.893	1.000
chr10	97153	0.857	0.871	0.909	0.889	0.973	0.939	0.842	0.853	1.000	1.000	0.949	0.968	0.875	0.962	0.897	0.792	0.900	0.750	0.964	0.917	0.935	0.941	1.000	0.878	1.000	0.903	1.000	0.929	0.926	0.903	0.939	0.914	0.861	0.974	0.944	0.971	1.000	0.971	0.938	0.971	0.852	1.000	0.867	0.917	0.963	1.000	0.973	0.931
chr10	97154	0.935	0.971	0.933	1.000	1.000	0.969	0.920	1.000	1.000	0.943	0.947	1.000	0.966	1.000	0.929	1.000	1.000	0.971	0.939	0.935	0.971	0.882	0.793	0.935	0.962	0.935	0.967	1.000	0.788	0.939	0.938	0.875	0.889	1.000	0.920	0.889	0.938	1.000	0.964	0.971	0.971	0.957	0.848	0.946	0.897	0.963	0.885	1.000
chr10	97173	0.897	0.931	0.923	0.969	0.853	1.000	0.953	0.938	1.000	0.833	0.857	0.973	0.897	0.939	1.000	1.000	0.731	0.886	0.909	0.853	1.000	0.963	0.957	0.923	0.947	1.000	0.960	1.000	1.000	0.892	0.971	0.872	0.955	0.903	1.000	0.962	0.935	0.967	0.966	0.960	1.000	0.969	0.920	0.871	1.000	1.000	0.880	0.909
chr10	97174	0.935	1.000	1.000	0.833	0.839	0.968	0.917	0.914	0.818	0.925	0.829	0.962	0.893	0.880	0.957	0.950	0.895	0.960	0.900	0.957	1.000	0.960	0.963	0.925	0.879	1.000	0.909	1.000	1.000	0.786	0.962	0.923	0.939	1.000	0.900	0.963	0.867	1.000	0.886	0.964	0.839	0.853	1.000	0.886	0.903	1.000	0.963	0.967
chr10	97193	1.000	1.000	0.971	0.893	0.826	0.889	0.857	0.880	1.000	0.970	0.912	0.786	0.967	0.760	0.929	0.967	1.000	0.938	0.967	1.000	1.000	0.971	0.917	0.923	0.815	0.857	0.930	0.935	1.000	0.977	0.848	0.882	0.903	0.957	0.920	0.826	0.917	0.947	0.850	0.917	0.968	0.933	0.892	0.955	0.952	0.964	0.848	0.879
chr10	97194	1.000	0.875	0.944	0.969	0.962	1.000	1.000	0.889	1.000	0.885	1.000	0.970	1.000	0.917	0.970	0.933	0.962	0.852	0.950	1.000	0.969	0.735	0.964	0.939	0.872	0.941	0.857	0.938	0.903	1.000	0.966	0.931	1.000	1.000	1.000	0.731	0.906	0.875	0.833	1.000	0.880	0.938	0.977	0.875	0.941	0.914	1.000	0.861
chr10	97237	0.958	0.941	1.000	0.889	1.000	0.848	0.923	1.000	1.000	0.938	0.833	0.971	0.972	0.968	1.000	0.733	0.879	0.882	0.963	0.893	0.906	0.951	0.824	0.947	1.000	1.000	0.879	0.893	0.958	0.962	0.958	0.816	0.833	0.818	0.964	0.960	0.962	0.968	0.931	0.949	0.966	0.879	0.903	0.903	0.960	1.000	0.882	0.920
chr10	97238	1.000	0.944	1.000	1.000	0.906	0.963	0.935	0.903	0.867	0.839	1.000	0.941	0.976	1.000	1.000	1.000	0.923	0.846	0.923	0.781	0.966	0.868	0.861	0.957	0.960	1.000	0.906	1.000	0.970	0.867	0.875	1.000	0.846	0.933	0.880	1.000	0.882	0.720	0.963	0.929	0.821	0.962	0.885	0.914	0.955	0.972	0.893	1.000
chr10	97253	1.000	0.960	0.947	0.867	0.933	0.865	0.912	0.882	0.955	0.971	0.903	0.960	0.889	0.974	0.958	0.960	0.964	0.935	1.000	1.000	0.944	0.926	0.968	0.857	0.966	0.973	0.900	0.969	0.886	0.976	0.885	1.000	0.947	0.971	0.926	0.840	0.973	0.970	0.958	0.935	0.909	0.913	0.914	1.000	0.909	0.931	1.000	0.806
chr10	97254	0.955	0.952	0.818	0.895	0.897	1.000	0.933	1.000	1.000	1.000	0.967	0.969	0.895	1.000	0.950	0.958	0.931	0.923	0.815	0.897	0.933	0.970	1.000	0.812	1.000	0.920	0.870	0.880	0.862	1.000	1.000	0.968	0.938	0.946	1.000	0.917	0.920	0.971	1.000	0.878	0.909	0.963	0.963	0.971	0.853	1.000	0.935	0.963
chr10	97437	0.865	0.743	0.933	0.962	0.968	0.900	0.880	1.000	0.923	1.000	0.900	0.862	0.969	0.960	0.964	0.947	0.875	0.920	0.938	1.000	0.976	0.897	0.889	0.833	0.944	0.958	0.829	1.000	1.000	0.938	0.917	1.000	0.969	0.971	1.000	1.000	0.771	0.935	0.903	1.000	1.000	0.972	0.963	1.000	0.743	0.838	0.939	0.913
chr10	97438	0.920	0.967	1.000	0.943	0.931	1.000	1.000	0.875	0.862	1.000	0.886	0.933	0.966	1.000	0.889	0.912	0.892	0.960	0.960	0.939	0.900	0.808	0.962	0.763	0.840	0.935	0.968	0.839	1.000	0.966	0.952	0.900	1.000	0.935	0.933	0.971	0.943	0.897	0.875	0.833	0.962	0.939	0.882	0.941	0.955	0.967	0.966	0.828
chr10	97632	0.889	0.889	1.000	0.900	0.929	0.829	1.000	1.000	1.000	0.973	1.000	0.939	0.867	1.000	0.976	0.939	0.964	0.920	0.970	0.970	0.903	0.812	1.000	0.759	0.933	0.923	1.000	0.933	0.870	0.975	1.000	0.970	0.964	0.929	0.833	0.913	0.950	1.000	0.909	0.852	0.889	0.972	0.828	0.889	0.909	1.000	0.947	1.000
chr10	97633	0.875	1.000	0.846	0.882	0.964	0.839	0.870	0.957	0.973	0.933	1.000	0.833	0.926	0.857	0.972	0.824	1.000	1.000	0.938	0.889	0.893	0.893	0.861	0.792	0.944	0.885	0.903	0.960	0.800	0.957	1.000	0.750	0.935	1.000	0.742	1.000	0.969	0.929	0.933	0.970	1.000	0.871	0.870	0.839	0.975	1.000	0.964	0.912
chr10	97831	0.970	0.893	0.750	1.000	1.000	1.000	0.964	0.929	1.000	1.000	0.788	0.913	0.943	1.000	0.943	0.900	0.885	1.000	0.923	1.000	0.958	1.000	0.929	0.765	0.864	0.900	0.750	1.000	1.000	1.000	0.944	1.000	0.938	0.800	0.909	1.000	1.000	0.857	0.879	1.000	0.957	1.000	1.000	0.935	1.000	0.964	1.000	0.958
chr10	97832	0.788	0.971	0.889	0.870	1.000	0.944	0.844	0.967	1.000	0.914	0.839	0.955	0.929	1.000	0.889	0.964	0.783	0.943	0.909	1.000	0.960	0.950	0.926	0.774	1.000	0.926	0.909	0.774	0.970	0.786	0.957	0.926	0.950	0.957	0.966	0.920	0.963	0.939	0.900	0.788	0.931	0.906	0.946	0.939	0.955	0.913	0.960	1.000
chr10	97900	0.944	0.941	0.943	0.966	0.964	0.931	0.909	0.972	0.879	0.906	1.000	0.973	0.919	1.000	0.963	0.846	0.970	1.000	0.885	0.923	0.879	1.000	1.000	0.900	0.955	1.000	1.000	0.931	0.867	0.939	0.906	0.593	0.969	0.808	0.967	0.970	0.917	1.000	1.000	0.839	0.923	1.000	0.923	0.943	0.929	0.846	0.844	0.889
chr10	97901	1.000	0.952	0.941	0.966	0.935	0.923	0.700	0.912	1.000	0.880	0.974	0.919	1.000	0.875	0.971	0.944	1.000	0.973	0.968	0.951	0.944	0.897	0.857	1.000	1.000	1.000	0.939	1.000	0.886	0.842	0.975	0.857	0.929	0.909	0.862	0.914	0.966	1.000	1.000	0.900	0.844	1.000	1.000	0.967	0.926	0.900	0.952	0.963
chr10	97906	1.000	0.812	0.969	0.970	1.000	0.974	0.906	0.943	1.000	0.818	0.973	0.970	1.000	0.812	0.941	0.933	0.920	0.778	0.857	1.000	0.840	0.853	0.824	0.850	1.000	1.000	0.962	1.000	0.920	1.000	0.933	0.933	0.848	0.909	0.857	0.857	0.935	0.875	0.903	1.000	0.921	0.931	0.812	0.969	0.971	0.933	0.923	0.971
chr10	97907	1.000	0.941	0.920	0.966	0.943	1.000	0.963	0.935	1.000	0.974	0.931	0.850	0.920	0.840	0.950	0.677	0.939	0.862	0.938	1.000	0.962	0.906	1.000	0.900	0.759	0.943	0.974	0.882	0.963	1.000	1.000	0.969	1.000	0.919	0.968	0.933	1.000	0.974	1.000	1.000	0.800	0.944	1.000	1.000	1.000	0.958	0.951	0.882
chr10	98536	0.875	0.879	1.000	0.852	0.960	0.967	1.000	0.895	0.893	0.929	1.000	1.000	0.839	0.875	0.971	0.885	0.964	0.975	0.929	0.966	0.938	0.955	0.970	0.893	0.763	0.852	0.885	0.969	0.921	0.857	0.972	0.897	0.952	0.840	0.926	1.000	0.912	0.971	0.846	0.946	0.897	0.923	0.914	0.833	0.872	0.880	0.931	0.941
chr10	98537	1.000	1.000	0.938	0.971	0.976	0.897	1.000	0.897	1.000	1.000	0.875	0.833	0.955	0.840	0.889	0.800	1.000	0.931	0.886	0.897	0.941	1.000	0.938	0.969	0.950	0.926	0.960	0.885	1.000	0.846	0.964	1.000	0.967	0.947	1.000	0.958	1.000	0.871	0.969	1.000	0.968	1.000	0.971	0.960	0.867	1.000	0.881	0.974
chr10	98546	0.842	0.897	0.833	1.000	0.839	0.923	0.893	0.903	1.000	1.000	0.917	1.000	0.931	1.000	0.935	0.972	0.931	0.885	1.000	0.944	0.923	0.880	1.000	1.000	0.800	1.000	0.895	0.968	0.971	0.900	0.964	1.000	0.897	0.963	0.935	0.935	0.920	0.895	1.000	0.885	0.875	0.885	0.857	1.000	0.909	0.885	0.971	0.758
chr10	98547	0.971	0.950	0.939	0.958	0.966	0.971	0.938	0.903	0.879	0.842	0.875	0.903	0.963	0.967	0.872	0.931	0.947	1.000	0.886	0.844	1.000	0.895	0.960	1.000	0.957	0.824	0.923	1.000	0.885	0.906	0.968	0.974	0.885	0.967	0.868	0.875	0.933	0.920	1.000	1.000	0.903	0.962	0.946	0.926	0.972	0.971	0.900	0.971
chr10	98569	0.893	0.794	0.941	0.968	0.654	0.926	0.943	0.963	0.839	0.870	0.838	0.958	0.810	1.000	0.893	0.960	1.000	0.848	0.917	0.926	0.957	0.846	1.000	0.967	1.000	0.914	0.944	0.935	1.000	1.000	0.951	0.917	0.667	0.850	0.920	1.000	0.958	0.900	0.931	0.921	0.946	0.833	0.939	0.970	0.933	0.943	0.875	0.886
chr10	98570	0.870	0.762	0.893	0.909	0.967	1.000	1.000	1.000	0.862	0.889	0.944	0.957	0.750	0.889	0.967	0.971	0.944	0.828	1.000	0.974	0.935	0.913	1.000	0.970	0.935	1.000	1.000	0.935	0.933	0.920	0.917	0.903	0.968	0.962	0.917	0.862	1.000	0.882	0.878	0.958	0.929	1.000	0.958	1.000	0.926	1.000	0.943	0.893
chr10	98587	1.000	0.955	0.885	0.966	0.808	1.000	0.971	0.955	1.000	0.900	0.964	0.818	0.812	1.000	0.974	0.947	0.933	0.955	1.000	0.962	0.972	0.968	0.964	1.000	0.719	0.921	1.000	0.944	0.962	1.000	0.938	1.000	0.920	0.971	0.964	1.000	0.969	0.917	0.960	0.913	0.933	0.933	0.914	0.962	0.893	1.000	0.889	0.933
chr10	98588	0.957	0.969	0.933	0.906	1.000	1.000	0.897	0.963	0.946	0.897	0.905	0.909	0.913	0.944	0.943	0.871	0.778	0.838	0.926	0.773	1.000	1.000	1.000	0.808	1.000	0.784	0.962	0.912	0.941	0.941	0.906	1.000	0.893	0.821	1.000	1.000	0.880	0.978	0.964	1.000	0.907	0.939	0.880	0.909	0.943	0.903	0.844	0.967
chr10	98829	1.000	0.966	0.912	1.000	0.943	1.000	0.833	0.955	0.969	0.920	0.914	0.792	0.913	1.000	0.897	0.912	0.929	1.000	0.966	1.000	0.967	1.000	0.900	0.818	0.926	0.973	0.941	0.800	0.914	0.968	0.946	0.958	0.947	0.879	0.966	0.971	0.897	0.765	0.905	0.806	0.972	0.889	0.969	0.968	0.905	0.917	0.872	0.966
chr10	98830	1.000	0.914	1.000	0.970	0.944	0.938	1.000	0.931	0.886	0.774	0.938	0.920	1.000	0.970	0.914	0.879	0.906	1.000	0.971	1.000	0.950	1.000	0.931	0.939	0.949	0.844	0.949	1.000	0.966	1.000	0.963	1.000	0.947	1.000	1.000	0.926	0.926	0.966	0.970	0.906	0.966	0.852	0.920	0.900	0.880	0.972	0.923	0.920
chr10	99149	0.931	0.935	1.000	0.957	0.931	1.000	0.976	0.700	0.900	0.962	0.852	0.938	0.917	0.897	0.806	0.750	0.879	1.000	0.882	0.840	0.950	0.846	1.000	0.833	0.933	1.000	0.857	0.667	1.000	1.000	0.875	0.971	0.906	0.976	1.000	0.938	0.900	1.000	0.933	0.943	0.909	0.944	0.848	0.885	0.947	0.974	0.862	0.971
chr10	99150	0.893	0.900	0.960	0.909	0.969	0.939	0.909	0.906	1.000	0.829	0.955	0.950	1.000	0.938	0.862	1.000	0.833	0.897	0.865	0.938	0.792	0.971	1.000	0.781	0.906	1.000	0.969	1.000	0.900	1.000	0.879	0.968	1.000	0.967	0.975	0.923	0.893	1.000	0.955	0.971	1.000	0.917	0.957	0.880	0.935	0.909	0.941	0.971
chr10	99276	0.889	1.000	1.000	1.000	1.000	0.931	1.000	1.000	0.969	0.931	0.944	0.964	0.810	1.000	0.828	1.000	1.000	1.000	0.964	0.906	1.000	0.833	0.966	1.000	0.900	0.929	0.913	0.933	0.833	1.000	0.889	0.960	0.966	0.974	0.920	1.000	0.871	1.000	0.931	0.897	1.000	0.906	1.000	0.963	0.914	0.917	0.944	1.000
chr10	99277	0.946	0.871	0.933	0.853	0.935	1.000	0.903	0.941	0.929	0.971	1.000	1.000	0.839	0.792	1.000	1.000	0.840	0.933	0.952	0.857	0.875	0.818	0.931	0.800	0.893	0.963	0.962	0.897	1.000	0.933	0.840	0.903	0.914	0.875	0.857	0.833	0.962	0.794	0.929	0.933	1.000	0.667	0.952	0.958	0.941	0.971	0.929	0.679
chr10	100121	1.000	0.958	0.862	0.972	0.870	0.893	0.974	0.964	0.906	0.861	1.000	1.000	0.968	0.833	0.900	1.000	0.957	0.909	1.000	0.938	0.697	0.925	1.000	1.000	0.971	0.967	0.921	0.946	0.867	0.857	0.966	0.974	0.925	0.913	1.000	0.871	0.969	0.962	0.889	0.903	1.000	0.917	0.967	0.806	1.000	0.917	0.971	0.926
chr10	100122	1.000	0.952	0.840	0.938	0.970	0.857	0.931	1.000	0.938	1.000	0.971	0.931	0.909	0.971	0.926	0.972	0.900	0.939	0.938	0.933	0.933	0.969	0.955	0.944	1.000	1.000	0.900	0.917	0.963	0.833	0.926	0.963	1.000	0.963	0.794	0.905	1.000	1.000	0.964	0.880	0.909	0.862	0.941	0.964	0.800	0.963	0.947	0.960
chr10	100203	1.000	0.957	1.000	0.939	0.944	0.862	0.885	0.968	0.968	0.900	1.000	0.919	0.828	0.913	0.950	0.971	1.000	0.929	0.970	0.871	1.000	0.844	0.962	1.000	0.967	0.964	0.818	0.867	1.000	1.000	1.000	0.964	0.964	1.000	0.788	0.967	1.000	1.000	0.973	0.857	0.930	0.917	0.920	0.963	0.969	1.000	0.828	0.944
chr10	100204	0.806	1.000	0.806	0.865	0.893	1.000	0.929	0.929	0.917	1.000	1.000	0.970	0.976	0.912	0.885	0.955	0.927	0.920	0.886	0.970	0.947	0.971	0.960	0.963	0.968	0.875	0.919	0.973	1.000	0.966	0.906	1.000	0.788	0.870	0.931	1.000	0.929	0.967	0.818	0.833	0.857	0.857	0.900	0.963	0.750	0.926	1.000	0.871
chr10	100213	0.963	0.963	1.000	0.943	0.846	0.966	0.760	0.946	0.964	0.971	0.964	1.000	0.969	0.913	1.000	0.923	1.000	0.923	0.933	0.893	0.968	0.846	0.971	0.960	0.900	0.962	0.900	0.944	0.963	0.944	0.944	0.933	0.967	1.000	0.971	1.000	1.000	0.900	0.828	0.969	0.897	0.927	0.944	1.000	1.000	0.853	0.923	0.867
chr10	100214	0.933	0.949	0.900	0.893	0.963	1.000	0.900	0.950	1.000	0.923	1.000	1.000	0.900	1.000	0.968	0.970	0.914	0.966	1.000	0.870	0.857	0.971	0.909	0.943	1.000	0.971	0.938	0.962	0.912	0.974	0.969	0.938	0.903	0.923	0.955	0.875	0.967	1.000	0.857	1.000	0.923	1.000	1.000	0.812	1.000	0.950	1.000	0.969
chr10	100767	1.000	0.886	0.941	0.821	0.971	0.900	1.000	0.767	0.839	0.828	1.000	0.893	0.889	1.000	0.828	0.906	1.000	0.972	0.879	0.964	1.000	1.000	0.943	0.962	0.783	0.967	0.906	1.000	0.938	1.000	0.950	0.862	0.846	0.944	0.943	0.909	0.931	0.867	0.900	0.971	0.905	0.968	0.962	0.926	0.893	0.933	0.957	0.793
chr10	100768	0.947	1.000	1.000	0.935	0.926	1.000	0.825	0.933	0.762	0.926	0.926	0.870	1.000	0.969	1.000	0.800	0.889	0.879	0.895	0.906	0.933	0.680	0.895	0.973	0.850	0.966	0.895	0.976	0.870	0.923	0.968	0.927	0.879	0.905	0.828	0.767	1.000	1.000	0.966	0.931	0.962	0.840	0.964	0.962	1.000	0.917	0.943	0.821
chr10	100886	0.935	0.968	0.975	1.000	0.909	0.882	0.676	0.903	1.000	0.818	0.909	1.000	0.971	0.947	0.848	0.897	0.870	0.853	0.953	0.853	0.893	0.938	1.000	0.969	0.929	0.962	0.929	0.929	0.867	0.906	1.000	1.000	0.906	0.667	1.000	0.971	0.913	1.000	0.960	0.913	1.000	1.000	1.000	0.824	1.000	0.941	0.929	0.957
chr10	100887	0.963	1.000	0.963	0.967	0.811	0.833	0.857	0.833	0.960	0.933	1.000	0.788	0.929	0.926	0.967	0.957	0.917	0.909	0.867	1.000	0.966	0.958	0.865	1.000	0.852	0.933	1.000	0.964	0.750	1.000	0.967	0.960	1.000	0.828	0.842	0.960	0.925	0.917	0.912	0.897	0.950	0.943	0.913	0.774	0.917	0.906	1.000	0.933
chr10	100889	0.972	1.000	0.912	1.000	0.964	0.971	0.935	1.000	0.833	1.000	0.931	1.000	0.889	0.955	0.969	0.972	0.933	0.968	0.926	0.962	0.821	0.879	0.875	1.000	0.967	1.000	1.000	0.929	0.946	1.000	1.000	0.906	0.968	0.800	0.967	0.941	1.000	0.938	0.842	0.968	1.000	0.972	0.935	0.926	0.963	0.968	0.880	0.929
chr10	100890	0.792	0.844	0.871	0.929	1.000	0.963	0.960	0.913	1.000	0.974	0.968	0.842	1.000	0.968	1.000	1.000	0.921	0.929	0.964	0.926	0.917	0.857	0.912	0.872	1.000	0.828	0.947	0.857	0.964	0.909	0.929	0.765	0.879	0.958	1.000	0.969	0.846	0.964	0.875	0.968	0.909	0.971	1.000	0.906	0.968	0.781	0.968	0.935
chr10	100931	0.879	0.840	0.960	1.000	0.774	1.000	0.966	0.974	0.909	1.000	0.917	0.714	1.000	0.971	0.960	0.923	0.921	0.861	0.935	0.900	0.871	0.962	0.841	0.912	0.938	0.913	0.878	0.968	0.960	0.923	0.944	0.867	0.958	0.812	0.895	0.969	1.000	0.971	1.000	0.964	0.926	1.000	0.970	0.969	0.868	0.968	1.000	0.793
chr10	100932	0.889	0.920	0.941	1.000	0.933	1.000	0.950	0.973	0.977	0.862	0.926	1.000	0.906	0.742	1.000	0.947	0.947	0.941	1.000	0.875	0.909	0.893	0.923	0.846	0.821	0.963	0.897	0.967	0.920	1.000	1.000	0.975	1.000	0.929	1.000	0.929	0.972	0.920	0.968	0.967	1.000	0.760	0.941	0.862	0.967	0.933	0.897	0.967
chr10	100945	0.917	0.900	1.000	0.964	0.968	0.972	0.969	1.000	0.862	1.000	0.875	0.900	0.950	0.800	0.933	1.000	0.946	0.875	1.000	0.889	0.964	0.929	0.958	0.923	0.903	0.947	0.838	0.931	0.882	1.000	0.964	1.000	0.929	1.000	1.000	1.000	1.000	0.882	0.967	0.903	0.962	0.867	0.967	0.926	0.972	0.833	0.852	1.000
chr10	100946	0.938	0.950	0.875	1.000	0.969	0.972	0.862	0.865	1.000	1.000	0.966	1.000	0.857	0.914	0.970	0.952	0.862	0.971	0.909	0.969	0.941	0.963	1.000	0.917	0.964	0.919	0.909	0.967	0.912	0.957	1.000	0.871	0.905	0.933	0.931	0.957	0.941	0.889	0.861	0.708	0.885	1.000	1.000	0.750	0.885	0.885	0.938	0.966
chr10	100987	0.829	0.911	0.903	0.929	0.929	0.852	0.875	0.889	1.000	0.974	0.926	0.667	0.943	0.846	0.913	0.923	0.857	0.933	0.971	0.854	0.971	0.955	0.903	0.763	0.868	1.000	0.848	1.000	0.842	0.897	0.917	1.000	0.963	0.885	0.903	0.875	0.870	0.917	0.902	0.950	0.931	0.926	1.000	0.964	0.750	1.000	1.000	0.960
chr10	100988	0.806	0.897	0.963	0.931	0.871	0.893	0.909	0.931	1.000	0.938	0.931	1.000	0.950	0.938	1.000	0.966	0.931	0.960	0.903	0.962	0.967	0.949	0.892	0.969	0.966	1.000	1.000	0.893	1.000	0.949	1.000	0.974	0.962	0.931	1.000	0.971	1.000	0.893	0.970	0.962	0.821	0.957	0.973	1.000	0.905	0.857	0.897	0.923
chr10	100994	0.974	0.964	0.900	0.968	0.964	0.833	1.000	0.969	0.852	0.750	0.958	0.875	0.938	0.844	0.818	0.829	0.920	0.909	0.968	0.923	0.968	0.857	0.923	0.921	0.943	0.818	1.000	0.952	0.914	0.833	0.867	0.966	0.765	0.967	1.000	1.000	0.792	0.900	0.867	0.906	0.926	0.943	0.931	0.897	1.000	1.000	0.943	0.733
chr10	100995	0.900	1.000	0.909	0.974	0.921	0.833	0.903	0.906	1.000	0.974	0.806	0.905	1.000	0.927	0.788	0.926	0.906	0.903	0.871	0.880	0.972	1.000	1.000	0.909	0.862	0.879	1.000	0.971	0.938	0.929	0.971	0.970	1.000	0.946	0.842	0.974	0.933	1.000	0.759	0.950	1.000	1.000	0.920	1.000	0.966	0.786	0.903	0.957
chr10	101082	0.871	0.943	0.952	0.720	0.953	0.967	0.972	0.852	0.955	0.970	1.000	0.857	0.828	0.870	0.974	1.000	0.929	0.949	0.939	0.864	0.939	1.000	0.920	0.840	1.000	0.865	1.000	0.872	0.919	0.939	0.933	0.875	0.963	0.958	0.923	0.938	0.935	0.962	0.889	0.964	1.000	0.895	0.971	0.939	1.000	0.962	1.000	0.964
chr10	101083	1.000	0.938	0.879	0.941	0.861	1.000	1.000	0.947	0.857	0.848	0.810	0.971	0.900	0.969	1.000	0.941	0.943	0.903	0.875	0.920	0.871	0.944	1.000	1.000	0.893	0.974	1.000	0.971	0.970	0.879	0.862	0.967	0.906	0.757	0.833	0.868	0.909	1.000	1.000	0.900	1.000	0.840	0.938	0.818	0.923	0.789	0.923	0.880
chr10	101086	0.962	0.900	1.000	0.913	1.000	0.818	0.929	0.721	1.000	1.000	0.903	1.000	1.000	0.931	0.968	1.000	0.917	0.760	0.789	0.967	0.938	0.969	0.968	0.880	1.000	0.967	1.000	1.000	0.920	0.927	0.762	0.914	0.964	0.889	0.952	0.909	0.933	0.914	0.941	1.000	0.938	0.840	0.968	0.821	0.967	0.970	0.905	1.000
chr10	101087	0.879	0.938	0.939	1.000	0.909	1.000	0.939	1.000	0.963	0.912	0.769	0.969	0.786	0.923	0.906	0.968	0.967	0.848	0.967	0.861	0.857	0.844	0.864	0.897	0.966	1.000	1.000	1.000	1.000	0.844	0.955	0.971	0.862	0.943	0.917	1.000	0.958	0.941	1.000	0.931	1.000	0.909	0.879	0.833	1.000	0.839	0.929	0.975
chr10	101119	0.909	0.969	1.000	0.950	0.833	0.880	0.833	0.973	0.867	0.967	0.828	0.919	1.000	0.919	1.000	0.963	0.935	0.750	0.857	0.913	0.966	0.933	0.962	0.917	0.875	0.967	1.000	0.926	1.000	1.000	1.000	1.000	0.960	1.000	0.903	1.000	1.000	0.960	0.889	0.875	0.880	0.852	0.939	0.897	0.939	0.806	0.892	0.964
chr10	101120	0.970	1.000	1.000	0.947	1.000	0.966	0.872	0.897	0.971	0.964	0.970	0.964	0.966	1.000	0.929	1.000	0.969	0.903	0.972	0.710	0.967	0.880	0.853	0.963	1.000	0.920	0.943	0.971	0.808	0.875	0.921	0.926	1.000	1.000	0.656	0.946	0.960	1.000	0.902	0.963	0.838	0.966	0.808	0.962	0.963	0.972	1.000	0.970
chr10	101326	0.875	0.960	0.939	0.870	0.920	1.000	0.895	1.000	0.966	0.895	1.000	0.947	0.853	0.935	0.944	0.875	0.800	0.774	0.923	1.000	0.909	0.893	0.970	0.971	0.971	0.938	0.964	0.762	0.871	0.833	0.909	0.857	1.000	0.962	0.778	0.833	0.963	1.000	0.885	0.923	1.000	1.000	0.833	0.947	0.923	1.000	1.000	1.000
chr10	101327	0.920	0.833	0.957	1.000	0.895	0.885	0.857	0.921	0.941	0.974	0.929	0.960	0.962	1.000	0.848	0.906	0.906	0.967	0.952	1.000	0.929	0.969	0.931	0.966	0.844	0.886	0.971	0.968	0.917	0.968	0.923	0.909	0.879	0.969	0.853	0.933	0.971	0.958	0.905	1.000	0.909	0.962	0.972	0.909	0.949	1.000	0.679	0.935
chr10	102014	0.969	0.929	1.000	0.919	0.889	0.933	0.947	0.900	1.000	0.906	0.853	0.833	0.879	0.969	0.912	0.818	1.000	0.938	0.963	0.862	0.929	0.968	0.879	0.929	0.913	0.958	0.889	1.000	0.680	1.000	0.897	1.000	0.758	0.917	0.889	0.909	1.000	0.969	0.955	0.968	0.852	0.962	0.923	1.000	0.962	0.963	1.000	0.920
chr10	102015	1.000	0.920	1.000	0.972	0.853	0.909	1.000	1.000	1.000	0.903	0.925	0.893	0.964	1.000	0.913	0.958	0.969	0.885	0.944	0.938	0.960	1.000	0.914	0.889	0.964	1.000	0.923	0.880	0.838	0.963	0.758	0.875	0.892	1.000	0.893	0.955	0.943	1.000	0.818	0.946	0.882	0.943	0.929	0.931	1.000	0.969	0.903	0.914
chr10	102110	0.923	0.962	1.000	0.962	0.933	0.969	0.906	0.963	0.903	0.879	0.969	0.871	0.976	0.931	0.973	0.938	0.900	1.000	0.963	0.867	0.949	0.931	0.833	0.974	0.941	0.913	0.969	1.000	0.815	0.950	0.893	0.939	0.920	0.857	1.000	0.926	0.938	0.971	1.000	0.833	0.963	0.889	0.973	0.848	1.000	1.000	1.000	0.926
chr10	102111	0.963	0.960	0.829	1.000	0.938	0.962	0.871	0.781	0.973	1.000	0.935	0.971	0.857	0.895	0.969	0.909	0.875	0.973	0.972	0.750	0.917	0.852	0.848	1.000	0.889	0.839	0.900	0.938	0.870	0.968	0.973	0.976	0.824	0.870	0.963	0.955	1.000	0.931	1.000	0.929	0.949	1.000	0.917	0.962	0.897	1.000	0.867	1.000
chr10	102352	0.946	1.000	0.903	0.925	0.933	0.943	0.892	0.966	0.880	1.000	0.857	0.909	0.957	0.971	0.966	0.919	0.969	0.889	0.923	0.828	1.000	0.885	0.889	1.000	1.000	0.879	0.879	1.000	0.963	0.848	0.933	0.926	0.971	0.862	0.818	0.917	0.968	0.972	0.941	0.900	0.861	0.842	0.900	0.840	0.955	0.966	0.905	0.875
chr10	102353	0.739	0.929	0.774	0.893	0.923	0.946	0.852	0.970	1.000	0.892	0.875	0.955	0.970	0.812	0.885	0.828	1.000	0.938	0.971	0.857	0.889	0.800	0.867	0.973	0.926	1.000	0.968	0.889	0.880	0.842	0.938	0.879	0.958	1.000	0.935	0.950	1.000	0.963	0.963	0.879	0.889	0.931	1.000	0.974	0.760	0.885	0.967	0.923
chr10	102485	0.935	1.000	1.000	0.950	0.912	0.962	0.821	0.963	1.000	0.968	0.846	0.909	0.971	0.960	0.938	0.923	1.000	0.946	1.000	0.964	0.943	0.943	0.889	0.879	0.769	0.971	0.969	0.964	0.919	0.784	0.846	0.929	0.966	0.933	0.944	0.913	0.933	0.935	0.968	0.909	0.871	0.958	0.926	0.931	0.920	0.964	0.771	0.926
chr10	102486	0.929	1.000	0.921	0.963	1.000	0.885	1.000	0.931	0.750	1.000	0.929	0.875	1.000	0.967	0.920	1.000	1.000	0.885	0.879	1.000	1.000	0.714	0.875	1.000	0.750	0.833	0.833	0.852	0.903	0.968	0.893	0.941	0.967	0.974	1.000	0.793	1.000	1.000	0.939	0.931	1.000	0.913	0.943	0.923	0.960	0.871	0.821	0.923
chr10	102501	0.978	0.923	0.933	0.933	0.900	0.808	0.966	0.865	0.933	0.966	0.879	0.969	0.941	0.941	0.962	0.636	0.821	0.949	0.932	0.839	0.914	1.000	1.000	1.000	0.920	0.897	0.944	0.960	0.960	1.000	1.000	0.958	0.941	0.889	0.960	0.815	0.957	0.839	1.000	0.903	0.933	0.971	0.862	0.881	0.971	0.844	0.818	0.968
chr10	102502	0.931	0.929	0.889	0.806	1.000	0.919	1.000	0.867	0.889	0.783	0.929	0.970	0.842	0.839	0.846	0.893	0.818	0.821	0.968	0.920	0.909	1.000	1.000	0.963	0.938	0.938	0.926	0.972	0.880	0.923	0.963	0.929	0.946	1.000	0.879	0.815	0.917	0.968	0.967	0.967	0.885	0.971	0.957	0.935	1.000	0.914	1.000	1.000
chr10	102534	0.897	1.000	0.938	1.000	0.968	0.815	0.962	0.862	0.900	0.862	1.000	0.781	1.000	0.950	0.818	0.862	0.865	0.972	0.960	1.000	1.000	0.938	1.000	0.848	1.000	0.964	0.970	0.889	0.973	0.763	0.950	0.941	1.000	1.000	0.708	0.931	0.778	0.933	0.976	0.969	0.933	0.829	0.971	1.000	0.929	1.000	0.879	0.972
chr10	102535	0.853	0.946	0.971	0.971	1.000	0.943	0.968	0.938	1.000	0.795	0.893	0.962	1.000	0.806	0.969	0.960	0.917	0.914	0.909	0.923	0.968	0.963	0.815	0.808	0.903	0.900	0.917	0.931	0.828	0.923	0.912	0.923	0.973	0.875	0.964	0.938	0.818	0.833	0.857	0.939	1.000	0.943	1.000	0.944	0.926	0.967	0.963	0.963
chr10	103099	0.955	0.967	0.972	0.963	0.933	0.968	0.964	0.931	0.935	0.880	0.964	0.963	0.893	1.000	0.919	0.909	0.889	0.946	0.929	0.963	0.912	1.000	1.000	0.971	1.000	0.941	0.909	0.964	0.935	1.000	1.000	0.933	0.967	0.867	0.941	0.964	0.872	0.892	1.000	1.000	0.947	1.000	0.923	0.960	0.870	0.943	0.929	0.974
chr10	103100	0.939	0.864	0.933	0.917	0.970	1.000	1.000	0.971	0.892	0.882	0.914	1.000	1.000	1.000	0.840	0.931	1.000	0.968	0.970	0.938	0.947	0.893	0.781	0.943	0.967	1.000	0.882	1.000	0.900	0.976	0.963	0.833	0.879	1.000	0.963	0.957	0.800	0.971	0.970	0.933	1.000	1.000	1.000	0.897	0.969	0.824	0.788	0.882
chr10	103978	0.879	0.903	0.793	0.933	0.969	1.000	1.000	0.794	0.968	0.938	0.933	0.968	0.800	0.806	0.917	1.000	0.963	0.840	0.976	0.971	0.933	0.968	0.862	0.962	0.960	0.969	1.000	1.000	0.794	0.909	0.946	0.879	1.000	0.852	1.000	1.000	1.000	0.963	0.962	0.900	0.969	0.880	0.852	0.935	0.852	1.000	0.929	0.938
chr10	103979	0.900	0.897	0.939	0.929	1.000	0.935	0.943	1.000	0.867	0.903	1.000	0.781	1.000	0.935	0.967	0.867	0.938	1.000	0.973	0.897	0.917	0.914	0.964	0.892	0.821	0.960	0.971	1.000	1.000	0.886	0.897	1.000	0.969	1.000	0.788	0.971	0.800	0.919	0.962	0.750	1.000	0.952	0.875	1.000	0.935	1.000	0.821	1.000
chr10	104112	0.850	0.949	0.939	1.000	0.969	0.938	0.919	1.000	0.909	0.963	0.786	0.964	0.923	0.944	0.966	0.964	0.839	0.893	0.743	0.971	0.800	0.925	0.947	0.933	0.939	0.946	0.905	1.000	0.857	0.971	0.862	0.958	0.970	0.962	0.968	0.900	0.923	1.000	1.000	0.700	0.944	0.846	1.000	0.897	0.968	0.917	0.962	0.971
chr10	104113	0.902	0.844	0.964	0.968	0.933	0.821	0.868	0.958	0.974	0.921	0.812	0.774	0.943	0.963	0.941	0.846	0.900	0.905	0.818	0.950	0.968	0.903	1.000	0.917	0.857	0.846	1.000	1.000	1.000	0.909	0.931	0.966	0.917	0.886	0.844	0.935	0.976	0.778	1.000	0.938	0.897	0.800	1.000	0.935	0.967	0.970	0.971	1.000
chr10	104572	0.897	0.815	0.938	0.903	0.914	1.000	0.960	0.925	0.968	0.939	0.903	0.838	0.933	0.889	0.767	0.971	0.906	0.931	0.886	0.958	0.967	0.941	0.953	0.969	0.935	0.879	1.000	0.826	0.957	0.879	0.875	0.846	1.000	0.812	0.929	0.923	0.970	0.903	0.971	0.962	0.763	1.000	0.886	1.000	0.833	0.933	0.944	1.000
chr10	104573	0.913	0.964	0.962	0.970	0.897	0.962	0.969	0.882	0.960	1.000	0.972	0.920	0.875	0.897	1.000	0.967	0.857	0.970	0.941	0.970	0.968	0.962	0.900	0.970	0.933	0.964	0.941	0.966	0.875	0.964	1.000	0.885	0.870	0.853	0.864	0.964	0.967	1.000	0.968	0.914	0.939	1.000	0.968	0.857	0.962	0.788	1.000	0.914
chr10	104745	1.000	1.000	0.871	1.000	0.938	1.000	0.966	0.925	0.939	0.852	1.000	0.897	0.893	0.963	0.950	0.842	0.957	0.958	0.920	0.973	0.962	0.923	0.731	0.783	0.853	1.000	0.947	0.913	0.852	0.897	0.769	1.000	1.000	0.964	0.917	0.960	0.857	0.774	0.750	0.976	0.938	0.926	0.800	0.963	0.871	0.912	0.920	0.846
chr10	104746	0.897	0.968	0.966	0.871	0.949	1.000	0.893	0.828	0.960	1.000	0.960	0.921	0.867	0.880	0.971	0.969	0.895	1.000	0.935	0.963	0.909	1.000	0.971	0.971	0.885	0.786	1.000	1.000	0.947	0.889	0.966	0.741	0.946	0.833	1.000	0.967	0.828	0.920	0.929	0.963	0.902	0.968	0.964	0.800	0.970	0.889	0.968	0.939
chr10	105221	0.968	0.968	1.000	0.969	0.880	0.812	0.960	0.931	0.926	0.968	0.970	0.929	0.938	1.000	0.750	0.900	0.974	0.926	0.875	0.900	1.000	0.867	0.914	0.969	0.933	0.971	1.000	0.875	0.879	1.000	0.967	0.900	0.931	0.846	0.884	0.871	1.000	0.962	0.939	0.971	0.963	0.971	1.000	0.967	0.897	0.912	1.000	0.975
chr10	105222	0.885	0.971	0.964	1.000	1.000	1.000	0.971	0.968	0.893	0.970	0.968	0.966	1.000	1.000	0.909	0.893	0.962	0.974	0.867	0.950	0.871	1.000	0.912	1.000	0.967	1.000	0.964	0.950	0.893	0.939	0.900	1.000	0.879	0.939	1.000	0.852	0.973	0.973	0.958	0.971	1.000	0.960	0.903	0.818	0.972	0.972	0.944	0.920
chr10	105231	0.905	0.938	0.897	0.759	0.879	0.966	0.871	0.840	0.970	0.933	1.000	0.946	0.885	0.842	1.000	0.786	1.000	0.964	0.960	1.000	1.000	0.920	0.897	0.897	0.975	0.967	0.929	0.864	0.919	0.929	0.833	0.947	1.000	0.947	0.800	0.897	0.852	0.971	0.939	0.972	0.929	0.933	0.967	1.000	0.971	0.895	0.963	0.893
chr10	105232	1.000	0.964	0.913	0.962	1.000	0.967	0.931	0.929	1.000	0.844	0.925	0.920	0.939	0.968	0.886	0.969	1.000	0.968	0.853	1.000	1.000	1.000	1.000	0.913	0.958	0.944	0.966	0.933	0.875	0.828	0.962	0.958	0.958	0.913	1.000	1.000	0.967	0.962	0.964	0.929	0.879	1.000	1.000	1.000	0.920	0.966	0.966	0.968
chr10	105289	0.853	0.960	0.833	0.962	0.826	0.897	0.760	0.964	0.970	0.938	0.969	1.000	0.970	1.000	1.000	1.000	0.933	0.933	0.903	0.900	0.963	0.909	1.000	0.939	1.000	0.970	0.857	0.926	0.912	0.972	0.900	0.929	0.966	1.000	0.905	0.944	1.000	0.920	0.867	0.893	0.897	0.897	0.871	0.880	0.912	0.968	0.815	0.957
chr10	105290	0.867	0.909	1.000	0.914	0.912	1.000	0.867	0.862	1.000	1.000	0.969	0.946	0.974	0.926	0.933	0.903	1.000	0.893	0.933	1.000	0.857	1.000	0.926	0.971	0.972	0.838	0.941	0.677	0.852	1.000	1.000	1.000	0.906	1.000	0.931	0.957	0.893	0.974	0.933	1.000	0.833	1.000	1.000	0.893	0.931	0.966	0.941	0.767
chr10	105330	1.000	0.967	1.000	0.868	1.000	0.903	0.968	0.967	0.970	0.917	0.929	1.000	1.000	0.893	1.000	0.889	1.000	0.955	0.808	0.861	0.955	0.963	1.000	1.000	1.000	1.000	0.943	1.000	0.971	0.920	0.906	1.000	0.917	1.000	0.967	0.815	0.952	0.925	0.917	0.966	0.968	0.833	0.935	0.906	0.933	0.906	0.875	0.967
chr10	105331	1.000	0.935	0.914	1.000	1.000	1.000	0.895	0.970	0.957	1.000	0.953	0.947	0.833	0.966	0.974	0.875	0.900	1.000	1.000	0.966	0.793	0.958	0.973	0.783	0.833	0.967	0.963	0.957	1.000	0.938	0.833	1.000	0.969	0.914	0.857	0.917	0.943	0.846	0.907	0.923	1.000	0.857	0.912	0.920	1.000	0.935	0.880	0.923
chr10	105408	1.000	0.972	0.966	0.750	1.000	1.000	0.926	0.971	0.966	1.000	0.967	0.864	0.957	0.933	0.933	0.957	0.818	0.848	1.000	0.767	0.969	0.867	1.000	0.970	0.967	0.857	1.000	0.923	1.000	0.971	0.921	0.933	0.960	0.842	1.000	1.000	1.000	0.913	1.000	0.875	1.000	0.971	0.912	0.846	0.826	0.889	0.875	1.000
chr10	105409	1.000	0.974	0.900	0.939	0.902	0.806	0.968	1.000	0.966	0.938	0.931	0.946	0.939	0.958	1.000	0.875	0.933	1.000	0.931	0.838	1.000	0.882	0.871	0.933	0.793	0.906	0.943	0.825	0.935	0.895	0.815	0.906	0.852	1.000	0.861	1.000	0.906	0.953	0.769	0.875	0.778	0.950	1.000	0.871	0.967	1.000	0.917	1.000
chr10	105898	0.929	0.960	1.000	0.968	1.000	1.000	0.833	0.862	0.833	0.960	0.962	1.000	0.963	0.966	0.778	0.857	0.941	0.900	0.778	1.000	0.938	0.909	0.810	0.933	0.971	0.808	0.962	0.970	0.900	0.971	0.926	0.871	0.792	0.963	0.957	0.971	0.893	1.000	1.000	0.963	0.974	0.852	0.913	0.931	0.826	0.917	0.970	0.909
chr10	105899	0.923	0.974	0.875	0.931	0.939	0.931	1.000	0.974	0.926	0.810	0.833	0.886	0.970	0.971	0.966	0.970	0.903	0.944	0.950	0.889	0.974	0.974	0.912	0.971	0.909	0.840	0.895	0.963	0.962	1.000	0.853	0.926	0.975	0.933	0.968	0.848	0.952	0.968	1.000	0.931	0.840	0.971	0.946	0.929	0.806	0.848	0.971	1.000
chr10	106716	0.957	0.885	0.912	0.846	1.000	1.000	0.950	0.857	0.964	1.000	0.839	0.818	0.900	0.962	0.818	0.947	0.895	0.875	0.786	0.900	0.781	0.941	0.941	0.967	0.905	0.951	0.944	1.000	0.818	0.974	0.963	0.893	0.909	1.000	1.000	1.000	0.871	1.000	1.000	0.889	1.000	0.933	0.848	0.839	1.000	0.951	0.903	0.931
chr10	106717	1.000	0.710	0.971	0.897	1.000	0.960	0.957	0.844	0.966	0.792	1.000	0.926	1.000	1.000	0.966	1.000	0.969	1.000	0.941	0.857	0.971	1.000	0.935	1.000	0.886	1.000	0.941	0.846	0.968	0.900	1.000	0.927	0.906	0.900	1.000	0.963	0.923	0.919	1.000	0.939	0.933	0.800	0.763	0.897	0.771	0.767	1.000	0.931
chr10	106729	1.000	1.000	0.958	0.941	0.969	0.892	0.943	1.000	0.957	0.938	0.938	1.000	0.933	0.857	0.969	1.000	1.000	1.000	0.939	0.970	0.900	0.933	0.972	0.800	1.000	1.000	0.880	0.889	0.967	0.931	0.857	0.826	0.962	0.931	0.838	1.000	0.962	1.000	0.900	0.958	0.971	0.962	0.938	0.923	1.000	0.778	0.935	0.939
chr10	106730	0.885	0.966	1.000	0.889	0.967	0.935	1.000	1.000	0.962	0.968	0.879	0.946	0.900	0.947	0.956	0.900	0.938	0.900	0.800	0.853	0.880	1.000	0.975	0.926	1.000	0.793	0.882	0.917	0.967	0.793	1.000	0.958	0.938	0.884	0.917	1.000	0.880	1.000	0.962	0.867	0.839	0.886	0.966	0.957	1.000	0.923	0.914	1.000
chr10	106909	1.000	1.000	0.966	0.711	1.000	1.000	0.778	0.882	0.828	0.960	1.000	0.897	0.960	0.923	0.944	1.000	0.972	0.970	0.880	1.000	0.931	0.885	0.974	0.846	0.909	0.933	0.840	0.900	0.889	0.686	1.000	0.920	1.000	0.767	1.000	0.917	0.929	1.000	0.952	0.967	0.879	0.955	1.000	0.680	1.000	1.000	0.955	0.952
chr10	106910	0.792	0.963	0.839	0.943	0.750	0.966	0.893	0.964	1.000	0.967	1.000	0.929	1.000	0.935	0.914	0.880	0.906	0.853	0.958	0.964	0.972	0.960	0.875	0.903	0.909	0.951	0.939	0.833	0.812	0.931	0.939	0.879	0.929	0.925	0.939	0.941	0.875	0.848	1.000	0.967	0.931	0.792	1.000	1.000	0.933	1.000	0.840	0.897
chr10	106932	0.808	0.939	1.000	1.000	0.963	0.967	0.889	1.000	1.000	0.971	0.839	0.971	0.875	0.905	0.917	1.000	0.966	0.966	0.939	0.921	0.946	0.933	0.957	0.829	0.969	0.897	0.943	0.935	0.909	1.000	0.974	0.800	0.857	0.974	0.897	0.926	0.926	0.920	0.889	0.962	0.933	0.871	1.000	1.000	0.815	1.000	0.920	0.962
chr10	106933	0.973	1.000	0.868	0.912	1.000	0.765	1.000	1.000	0.958	0.900	0.840	1.000	1.000	1.000	0.889	0.967	0.958	0.957	0.853	0.925	1.000	0.867	1.000	0.868	1.000	0.900	0.976	0.976	0.808	0.879	0.938	0.903	0.958	0.903	0.792	0.871	0.903	0.968	0.862	0.889	0.875	1.000	0.923	0.889	0.933	0.958	0.971	1.000
chr10	107071	1.000	1.000	1.000	1.000	0.920	0.865	1.000	0.972	0.967	0.929	0.857	0.909	0.906	0.903	0.963	0.941	1.000	0.970	0.970	0.893	1.000	0.963	0.875	0.909	1.000	0.903	0.882	0.868	0.792	0.906	0.967	0.853	0.923	0.850	0.958	1.000	1.000	1.000	0.833	0.885	1.000	0.854	0.842	1.000	0.958	1.000	1.000	0.818
chr10	107072	0.968	0.972	1.000	0.880	0.935	0.808	0.933	1.000	1.000	0.960	0.875	0.926	0.824	0.889	0.842	0.818	0.812	0.818	1.000	1.000	0.842	0.941	0.844	1.000	1.000	0.846	0.917	1.000	0.971	0.828	1.000	0.971	0.868	1.000	0.914	1.000	0.879	0.966	0.960	0.955	0.897	0.897	0.938	1.000	0.867	0.870	0.964	0.833
chr10	107088	0.867	0.950	0.929	0.957	0.839	0.968	1.000	0.892	0.857	0.970	0.914	1.000	0.875	0.967	0.967	0.900	0.955	0.938	0.812	0.933	0.875	0.966	0.941	1.000	0.903	0.969	1.000	1.000	0.967	0.964	0.783	0.947	0.909	1.000	0.950	0.929	0.944	1.000	0.929	0.774	0.971	0.867	0.953	0.885	0.857	1.000	0.935	1.000
chr10	107089	0.960	1.000	0.951	0.885	0.871	1.000	0.846	0.929	0.909	0.870	0.906	0.960	1.000	0.929	0.800	1.000	0.958	0.906	0.926	1.000	1.000	1.000	0.963	0.929	0.935	0.933	0.871	1.000	0.938	0.967	1.000	0.931	0.935	0.750	0.871	1.000	0.933	0.955	0.839	0.926	0.931	1.000	0.943	0.966	0.818	0.882	0.974	0.952
chr10	107375	0.963	1.000	0.879	0.931	1.000	0.857	0.882	0.966	0.880	0.824	0.786	1.000	1.000	0.889	0.900	0.929	0.840	0.967	0.913	0.880	0.973	1.000	0.970	0.975	0.952	0.897	1.000	1.000	1.000	0.966	1.000	0.931	0.903	1.000	1.000	0.893	0.923	0.886	0.933	0.857	0.818	0.950	0.944	0.935	0.893	0.676	1.000	0.960
chr10	107376	1.000	0.935	0.914	0.929	1.000	0.920	0.939	0.833	1.000	0.933	0.926	1.000	0.943	0.929	0.697	0.962	1.000	0.929	0.900	1.000	1.000	0.828	0.957	0.840	0.952	0.964	0.950	0.871	1.000	0.971	0.909	0.967	0.971	0.957	0.853	0.967	0.840	1.000	0.958	0.879	0.969	0.900	0.920	0.962	0.939	1.000	0.955	0.967
chr10	107639	0.900	0.935	0.941	0.903	0.914	1.000	0.971	1.000	0.938	1.000	0.957	0.919	1.000	0.905	1.000	0.857	0.919	0.968	0.947	0.917	0.963	1.000	0.867	0.931	1.000	0.905	1.000	0.968	1.000	0.923	1.000	0.793	0.966	1.000	0.781	0.917	0.900	1.000	0.966	1.000	0.949	0.879	0.815	0.818	0.943	1.000	0.941	0.913
chr10	107640	0.967	1.000	0.919	0.962	0.906	0.926	0.938	0.812	0.941	0.968	0.905	0.960	0.897	0.840	0.909	0.970	0.967	0.923	0.897	0.871	0.962	1.000	0.875	0.935	0.857	1.000	1.000	0.939	0.786	1.000	0.955	0.812	0.972	0.897	0.967	0.882	0.850	0.893	0.806	1.000	1.000	0.974	0.974	0.903	0.862	0.893	0.944	1.000
chr10	107898	0.897	0.939	0.909	0.912	1.000	0.966	0.917	0.882	0.903	0.778	0.844	0.931	1.000	0.966	0.952	0.875	0.895	0.974	0.900	0.964	0.973	1.000	0.900	0.939	0.938	0.969	0.943	0.933	0.923	0.973	0.966	0.783	0.912	0.968	1.000	0.933	1.000	1.000	0.906	1.000	0.903	1.000	0.964	0.885	0.964	0.968	0.846	1.000
chr10	107899	0.857	1.000	0.966	0.917	0.828	0.970	0.923	1.000	0.971	1.000	0.923	0.853	0.906	1.000	1.000	1.000	0.947	0.839	0.917	0.943	0.941	0.893	0.957	0.885	0.962	0.865	1.000	0.939	0.897	0.962	0.893	0.969	0.875	0.962	0.939	0.969	0.833	0.933	0.921	0.957	1.000	1.000	0.967	1.000	0.917	1.000	0.870	1.000
chr10	108105	1.000	0.970	1.000	0.944	0.862	0.824	0.969	1.000	0.939	0.963	0.879	0.739	0.848	0.892	0.960	0.974	0.909	0.962	0.941	0.893	0.974	0.880	1.000	0.967	0.962	1.000	0.964	0.900	0.972	1.000	0.839	1.000	1.000	0.905	0.929	0.906	0.970	0.867	0.788	0.963	0.939	0.972	0.886	0.933	1.000	0.973	0.852	0.862
chr10	108106	0.864	0.968	0.935	0.966	0.917	0.963	0.821	0.889	0.968	0.763	1.000	0.971	1.000	0.917	1.000	0.833	0.968	1.000	0.895	0.929	0.789	0.833	0.786	1.000	0.967	0.960	0.800	0.921	0.931	0.818	0.957	0.921	0.971	0.914	0.929	0.967	0.938	0.935	1.000	0.962	1.000	0.867	1.000	0.828	0.906	1.000	0.900	0.750
chr10	108648	0.960	0.971	0.903	0.853	0.923	0.885	1.000	0.923	1.000	0.929	0.909	0.833	1.000	1.000	0.964	1.000	1.000	1.000	0.929	0.576	0.964	0.935	0.912	0.966	0.964	0.875	0.926	0.828	0.926	0.806	0.838	0.967	0.964	0.875	0.955	1.000	0.952	1.000	0.933	0.955	1.000	0.929	1.000	0.833	0.767	1.000	0.900	0.958
chr10	108649	1.000	0.920	0.970	0.941	0.913	0.931	0.727	0.792	0.852	0.958	0.885	0.906	0.926	0.933	0.871	0.913	0.970	0.967	0.933	0.969	0.966	0.968	0.889	0.955	0.923	0.929	0.786	0.821	0.923	0.818	0.853	0.857	0.857	0.967	0.906	1.000	1.000	0.864	0.724	0.808	0.947	0.968	0.815	0.935	0.900	0.868	0.976	0.792
chr10	108965	1.000	0.967	0.871	0.967	0.879	0.879	1.000	0.966	0.880	0.912	0.867	0.935	0.976	0.857	0.976	0.875	0.926	1.000	1.000	0.882	0.931	0.903	0.950	0.793	1.000	0.933	0.933	0.852	0.828	0.871	0.968	0.960	1.000	0.906	0.857	0.938	0.917	0.806	0.892	0.931	1.000	0.929	0.914	0.967	0.870	0.929	0.938	0.957
chr10	108966	0.971	1.000	1.000	0.862	0.923	0.966	1.000	1.000	0.886	1.000	1.000	1.000	0.968	1.000	0.976	0.950	0.846	0.944	0.921	1.000	0.962	0.923	0.975	0.969	0.872	0.886	0.939	0.973	0.967	0.969	0.951	0.806	0.909	0.870	0.917	0.900	0.909	0.935	0.897	0.875	0.943	0.912	0.933	0.969	0.974	0.870	0.857	0.969
chr10	109099	1.000	0.870	0.821	0.923	0.966	0.962	1.000	0.958	0.852	0.933	0.943	1.000	0.944	0.889	0.771	1.000	0.862	1.000	0.458	0.900	0.929	1.000	0.867	1.000	0.917	0.892	0.970	0.972	0.941	0.964	0.947	0.769	0.900	0.872	0.943	0.938	0.818	0.972	0.914	0.880	0.853	0.955	0.875	0.943	0.972	0.868	0.944	0.970
chr10	109100	0.871	0.935	0.968	0.920	1.000	0.867	0.903	1.000	0.964	0.953	0.944	0.968	0.914	0.963	0.912	0.949	0.971	0.750	0.814	0.968	0.968	0.913	0.846	0.913	1.000	0.938	0.955	0.771	0.903	0.882	0.857	0.875	0.919	0.903	0.912	0.967	0.933	0.909	0.906	0.906	0.900	0.970	0.958	0.933	0.957	0.950	1.000	0.962
chr10	109114	0.966	0.923	0.931	0.893	1.000	0.944	0.939	1.000	0.905	1.000	0.960	0.867	0.886	1.000	0.939	0.794	0.875	1.000	0.846	0.885	0.821	0.875	0.880	0.852	0.926	0.864	1.000	0.947	0.962	0.909	1.000	0.962	0.886	0.735	0.968	0.913	0.895	0.889	0.935	0.938	0.833	0.897	1.000	1.000	1.000	0.938	0.750	1.000
chr10	109115	0.970	1.000	0.943	0.968	0.920	0.969	0.964	0.933	0.897	0.964	0.889	0.967	0.956	0.926	0.868	0.968	0.882	1.000	0.909	1.000	0.861	0.923	0.960	0.774	0.903	0.933	0.946	0.917	1.000	0.857	0.969	0.778	0.963	0.909	1.000	0.885	0.879	1.000	0.897	0.933	0.810	1.000	0.963	1.000	0.880	0.941	0.750	0.900
chr10	109168	0.811	1.000	1.000	0.857	1.000	0.947	1.000	0.875	0.917	0.971	0.966	0.931	0.966	0.968	0.912	0.906	1.000	0.880	0.897	0.955	1.000	0.958	0.920	0.870	0.871	1.000	0.857	1.000	0.951	1.000	0.967	0.871	0.939	0.829	0.906	1.000	0.946	1.000	0.941	0.923	1.000	0.947	0.923	0.917	0.926	0.870	1.000	0.950
chr10	109169	0.971	0.939	0.966	0.933	0.812	0.692	0.871	0.950	0.853	0.941	0.909	0.970	0.971	1.000	0.929	0.939	0.917	1.000	1.000	0.955	1.000	0.923	0.938	1.000	0.955	0.846	0.926	0.968	1.000	0.941	0.926	0.967	1.000	0.739	0.943	1.000	0.906	0.871	0.963	0.935	0.885	0.909	0.917	0.731	0.903	0.862	0.963	0.853
chr10	109170	1.000	0.900	0.964	0.943	0.944	0.963	0.951	0.969	0.920	0.949	1.000	0.882	0.970	1.000	0.978	0.880	1.000	0.939	0.760	0.935	0.828	0.893	1.000	1.000	0.962	1.000	0.929	0.933	0.931	1.000	0.933	0.955	0.875	0.923	0.929	0.913	1.000	0.839	0.929	0.943	0.935	0.914	0.893	0.913	0.929	0.972	0.941	0.967
chr10	109171	0.871	0.775	0.864	0.919	0.926	0.952	0.897	0.828	0.939	0.971	0.914	0.812	1.000	0.771	0.971	0.962	0.833	1.000	0.926	1.000	0.794	0.896	1.000	0.960	0.848	1.000	1.000	0.897	0.971	0.943	1.000	0.966	0.941	1.000	0.767	0.857	1.000	1.000	0.909	0.865	0.903	0.758	0.960	0.969	0.880	0.963	0.968	0.921
chr10	109217	0.826	0.912	0.970	0.920	0.935	0.971	0.793	0.842	0.966	0.900	0.962	0.892	0.848	0.969	0.880	0.733	0.926	1.000	0.875	1.000	0.968	0.933	1.000	1.000	0.931	0.921	0.971	0.923	0.889	0.972	0.957	0.960	0.769	1.000	0.875	0.958	0.971	0.838	0.952	0.893	0.931	0.960	1.000	0.879	0.923	0.786	0.972	0.931
chr10	109218	0.833	0.881	0.909	0.967	0.963	1.000	0.895	0.938	0.967	0.864	0.970	0.935	1.000	1.000	0.912	0.974	0.964	0.929	0.971	0.897	0.957	0.958	0.750	0.971	0.880	0.974	0.905	0.962	0.929	1.000	0.971	0.811	0.971	0.970	0.917	0.903	0.972	1.000	0.938	0.862	0.943	0.909	0.775	0.931	0.905	1.000	0.840	1.000
chr10	109262	0.949	1.000	0.892	0.892	0.935	0.846	1.000	0.741	0.973	0.933	0.968	0.946	0.967	0.900	1.000	0.950	0.950	0.946	1.000	0.939	0.889	0.879	0.914	1.000	0.838	0.885	0.840	0.857	0.935	1.000	0.958	0.966	0.931	0.897	0.900	1.000	0.875	0.909	0.818	0.818	0.951	1.000	0.927	1.000	1.000	0.964	0.788	1.000
chr10	109263	0.818	0.917	0.909	0.969	0.931	1.000	0.842	0.909	0.952	0.900	1.000	0.931	1.000	0.976	0.964	1.000	1.000	0.971	0.953	0.941	0.879	0.944	0.960	1.000	0.923	0.852	0.929	1.000	0.909	0.903	0.829	0.897	0.926	1.000	0.870	0.929	0.742	0.969	0.862	0.973	0.900	0.952	0.886	1.000	0.971	1.000	0.944	0.971
chr10	109267	1.000	0.969	0.944	0.938	1.000	0.966	0.943	0.909	0.964	0.871	0.970	0.966	0.906	0.812	0.885	0.900	0.875	0.964	0.970	0.865	0.885	0.852	0.964	0.943	1.000	0.895	1.000	0.897	0.909	0.938	0.760	0.966	1.000	0.900	0.933	0.840	0.958	0.818	1.000	0.868	0.946	1.000	0.895	0.944	0.957	1.000	0.968	0.969
chr10	109268	0.962	1.000	1.000	0.963	0.917	1.000	0.943	0.966	0.968	0.889	0.968	0.880	0.958	0.963	0.947	0.933	1.000	0.852	0.828	0.939	0.931	0.971	1.000	0.966	0.962	0.839	0.885	0.923	0.885	0.865	0.926	1.000	0.889	0.885	0.933	0.833	0.892	0.971	0.774	0.958	1.000	0.829	0.932	1.000	0.889	0.818	1.000	1.000
chr10	109295	1.000	0.960	0.974	0.800	0.971	0.742	0.826	0.970	0.972	0.968	0.973	1.000	1.000	0.929	1.000	0.966	0.914	1.000	0.943	1.000	0.920	0.946	0.938	0.958	0.957	1.000	0.963	0.938	0.962	0.880	0.969	0.810	0.969	0.912	0.966	0.964	0.815	0.920	0.964	0.867	1.000	0.968	0.944	0.967	0.972	0.962	0.903	0.944
chr10	109296	0.771	0.897	0.800	0.853	0.967	0.871	0.853	0.793	0.879	0.821	0.833	0.967	0.968	0.833	0.958	0.926	0.793	0.933	1.000	1.000	0.971	0.953	0.895	1.000	0.952	0.950	1.000	1.000	0.971	1.000	0.864	0.966	0.923	0.905	0.917	0.923	0.935	0.931	0.974	0.875	0.935	0.839	0.893	1.000	0.913	0.933	0.966	0.969
chr10	109653	0.889	1.000	0.778	0.938	0.923	0.917	0.839	0.968	0.893	0.852	0.833	0.875	0.966	0.966	0.929	0.962	1.000	0.905	0.943	0.958	1.000	0.786	1.000	0.885	1.000	0.969	0.731	0.905	0.962	1.000	1.000	0.821	0.897	0.909	0.929	1.000	0.967	0.870	0.946	0.935	0.812	0.852	0.889	1.000	0.844	0.950	1.000	0.962
chr10	109654	0.925	0.938	1.000	1.000	0.818	0.962	0.914	0.967	0.947	1.000	0.972	1.000	0.879	0.885	1.000	0.912	0.875	0.909	0.972	1.000	0.923	0.889	0.842	0.778	0.865	0.935	0.862	0.931	1.000	0.938	0.970	0.963	1.000	0.966	0.955	0.941	0.967	0.971	0.960	1.000	0.889	1.000	0.900	0.900	0.750	0.969	0.897	0.944
chr10	109935	0.879	0.912	0.917	0.875	1.000	0.861	0.960	1.000	0.879	0.968	0.800	0.824	0.929	0.794	1.000	0.833	0.963	1.000	0.963	0.953	0.941	0.935	0.941	0.912	0.923	0.929	0.828	0.964	1.000	0.967	0.974	0.968	0.917	0.947	0.909	0.974	1.000	0.906	0.885	0.923	0.969	0.933	0.926	1.000	0.938	0.929	0.967	0.968
chr10	109936	0.810	1.000	0.938	0.971	0.893	0.900	0.963	0.950	1.000	0.848	0.879	0.950	1.000	1.000	0.964	0.950	0.963	0.969	0.892	1.000	0.935	0.938	0.931	0.886	0.885	0.914	0.970	0.957	1.000	1.000	0.969	0.840	1.000	0.967	0.957	0.920	0.935	1.000	0.935	0.871	0.895	1.000	0.917	0.969	0.968	0.882	1.000	1.000
chr10	110802	0.875	0.897	0.944	0.900	0.920	0.929	1.000	0.966	0.885	0.889	0.886	0.966	0.903	0.969	0.880	0.972	0.947	0.857	0.955	0.914	0.929	1.000	0.724	0.919	0.968	1.000	0.939	1.000	1.000	0.935	0.778	0.967	0.952	0.880	0.914	1.000	0.938	0.970	0.971	0.938	0.974	0.913	1.000	0.900	1.000	0.962	0.897	0.970
chr10	110803	0.926	0.778	1.000	0.800	1.000	0.938	0.895	0.829	0.920	1.000	0.966	0.838	0.893	0.955	1.000	0.972	0.885	0.955	0.943	0.946	1.000	1.000	0.968	0.912	0.964	0.828	0.938	0.935	1.000	0.850	0.912	0.947	0.947	0.882	0.968	0.952	0.931	0.852	1.000	0.972	0.906	1.000	0.852	0.969	0.893	1.000	1.000	0.933
chr10	110958	0.931	0.941	1.000	0.960	0.905	0.972	0.962	0.921	1.000	0.857	1.000	1.000	0.919	0.926	0.917	0.893	0.931	1.000	0.957	0.969	0.920	1.000	0.875	1.000	0.943	0.923	0.913	0.931	0.808	1.000	1.000	0.903	1.000	0.893	1.000	0.960	0.968	0.806	0.909	1.000	0.833	0.906	1.000	1.000	0.931	1.000	1.000	0.966
chr10	110959	0.903	0.951	0.968	0.923	0.971	0.933	0.840	0.971	1.000	0.970	0.923	0.964	1.000	0.971	0.964	1.000	0.955	0.960	0.900	0.912	0.970	0.912	1.000	0.957	0.966	0.967	1.000	0.966	0.903	0.846	0.914	0.900	0.861	1.000	0.889	0.906	0.730	0.950	0.969	0.889	0.947	1.000	0.769	0.946	0.914	0.844	0.917	0.946
chr10	111185	0.967	0.967	0.882	0.933	0.821	0.903	0.875	0.882	0.970	1.000	0.920	0.923	0.829	0.950	0.966	0.778	0.955	0.926	0.792	0.958	0.926	0.929	1.000	0.875	0.958	0.773	0.958	0.892	0.944	0.800	1.000	0.860	1.000	0.964	0.952	0.897	0.889	0.939	1.000	0.964	0.889	0.968	1.000	0.861	0.977	0.875	0.939	0.933
chr10	111186	1.000	1.000	0.947	0.963	0.970	0.964	0.816	0.923	0.870	0.939	0.966	0.967	0.853	1.000	0.943	0.929	0.871	0.964	1.000	1.000	0.880	1.000	0.971	0.875	0.938	0.889	0.708	0.935	0.963	0.963	0.966	0.931	0.944	0.923	0.868	0.963	0.848	1.000	0.806	0.933	1.000	0.969	0.811	0.960	0.967	1.000	0.935	0.667
chr10	111249	0.963	0.964	0.971	0.967	0.947	0.966	0.939	0.864	0.926	0.966	0.976	0.913	1.000	0.975	0.816	0.886	0.842	0.912	0.893	0.885	1.000	1.000	0.926	0.879	1.000	0.750	0.943	0.944	0.935	0.897	0.889	0.970	0.973	0.966	0.967	0.949	0.903	1.000	0.931	1.000	0.958	0.917	1.000	0.971	0.848	1.000	0.900	0.966
chr10	111250	0.926	0.840	1.000	0.833	0.931	0.750	1.000	0.743	0.872	1.000	0.914	0.939	0.774	0.962	0.962	0.909	0.792	0.955	0.897	0.833	0.972	0.921	0.950	0.968	0.968	0.938	0.875	1.000	0.974	0.833	0.970	0.938	0.852	0.971	0.957	0.875	0.955	0.737	0.902	0.968	0.886	0.872	0.800	0.971	0.906	0.963	1.000	0.939
chr10	111285	1.000	0.933	0.889	0.964	0.957	0.962	1.000	0.838	0.903	0.969	0.941	0.926	0.906	0.857	1.000	0.941	0.931	1.000	1.000	0.850	0.972	0.971	0.966	1.000	0.938	0.927	1.000	0.926	0.966	1.000	0.758	0.906	0.783	0.962	0.972	0.862	0.931	1.000	0.969	0.828	1.000	0.810	0.857	0.923	0.909	0.788	0.889	0.839
chr10	111286	0.941	0.758	0.944	0.966	1.000	1.000	0.889	0.893	0.875	0.935	1.000	1.000	0.933	0.857	0.969	0.969	1.000	0.853	0.941	0.926	1.000	1.000	0.975	0.943	0.941	0.889	1.000	0.886	0.900	0.892	0.929	0.867	0.972	0.949	0.815	0.742	0.944	0.833	0.929	0.974	1.000	0.889	0.793	1.000	1.000	0.971	0.900	0.935
chr10	111525	0.964	1.000	0.815	1.000	0.886	1.000	0.900	0.862	0.958	0.964	0.905	0.885	1.000	0.818	0.967	0.963	0.909	0.842	0.935	1.000	1.000	0.949	0.926	0.944	1.000	0.943	0.944	0.917	0.857	1.000	0.941	0.919	0.943	0.879	1.000	0.870	0.929	0.972	0.931	1.000	0.968	0.971	0.964	0.958	1.000	1.000	0.964	0.919
chr10	111526	0.667	0.806	0.967	1.000	0.960	0.893	0.778	0.929	0.821	0.846	0.865	1.000	0.833	0.964	0.967	1.000	1.000	1.000	0.870	0.964	0.885	0.920	0.935	1.000	1.000	0.923	1.000	0.938	0.926	0.953	1.000	1.000	0.906	0.935	0.955	1.000	0.750	0.900	0.900	0.929	0.917	0.893	0.955	0.943	0.925	1.000	1.000	1.000
chr10	111533	0.960	1.000	0.946	0.862	0.958	0.968	0.960	0.971	0.921	0.968	1.000	0.933	0.944	1.000	0.906	1.000	0.968	1.000	0.925	1.000	0.875	0.875	0.969	0.966	1.000	0.968	0.789	0.708	0.872	0.969	0.733	0.889	0.862	0.889	0.935	1.000	0.962	1.000	0.971	0.964	0.926	0.941	0.941	0.931	0.900	0.875	1.000	0.969
chr10	111534	0.962	0.971	0.968	0.964	1.000	0.976	0.968	1.000	0.963	0.914	0.968	1.000	1.000	0.870	0.935	0.900	0.912	0.972	0.838	0.793	0.931	0.967	1.000	0.973	0.968	0.943	0.812	0.889	0.935	0.964	0.941	0.923	0.938	0.903	0.880	0.920	1.000	0.879	1.000	1.000	0.897	0.974	1.000	0.960	1.000	0.818	0.838	0.926
chr10	111613	0.931	0.811	0.882	1.000	0.926	0.970	0.970	0.929	0.958	0.906	0.973	0.972	1.000	1.000	0.921	1.000	0.974	0.939	0.906	0.968	0.962	0.963	0.957	0.914	0.935	0.889	0.852	0.880	0.952	0.949	0.926	0.931	0.938	0.816	0.957	0.706	0.944	1.000	0.906	1.000	1.000	0.875	0.906	1.000	0.929	1.000	0.957	0.903
chr10	111614	0.833	0.902	0.966	0.920	1.000	0.917	0.962	1.000	0.938	1.000	1.000	1.000	0.906	0.906	1.000	0.906	0.966	0.960	0.885	0.923	0.935	0.903	0.952	0.829	0.909	0.967	0.971	0.943	0.833	0.926	0.871	0.977	1.000	1.000	0.963	1.000	0.964	0.862	0.944	1.000	0.769	0.903	0.958	0.963	1.000	0.939	0.923	0.808
chr10	111619	1.000	1.000	0.941	1.000	0.935	1.000	0.964	0.923	0.926	0.966	0.967	0.968	0.900	0.926	0.778	0.909	1.000	0.829	0.897	0.892	0.966	0.889	0.950	0.826	0.968	0.970	0.778	0.897	0.971	0.939	0.927	0.912	0.862	1.000	0.880	0.880	0.966	0.889	0.967	0.867	0.923	0.862	0.968	0.960	0.844	0.875	0.846	0.933
chr10	111620	0.950	0.969	0.935	0.958	0.900	0.967	0.914	0.943	0.962	0.933	0.903	0.914	0.889	0.947	0.929	1.000	0.833	0.963	0.923	1.000	0.865	0.974	0.974	1.000	0.897	1.000	0.941	1.000	1.000	0.812	1.000	1.000	0.861	0.925	1.000	1.000	0.844	0.964	0.906	0.857	0.952	0.882	0.931	1.000	0.903	0.963	0.933	0.857
chr10	111643	1.000	0.944	1.000	0.970	1.000	0.923	0.971	0.919	0.909	0.935	0.733	0.941	0.958	1.000	0.963	0.913	1.000	0.958	0.917	1.000	0.879	0.968	0.968	0.935	0.964	1.000	0.833	0.923	0.800	1.000	1.000	0.958	0.903	1.000	0.968	0.800	0.897	0.973	0.818	0.750	0.852	0.944	1.000	0.739	1.000	0.903	0.909	0.893
chr10	111644	1.000	0.897	0.972	0.919	0.969	0.943	1.000	0.919	0.929	0.938	1.000	0.968	0.897	0.967	0.950	0.897	0.862	0.958	0.944	1.000	1.000	0.964	0.692	1.000	1.000	1.000	1.000	0.939	0.919	1.000	0.821	0.933	0.821	0.889	1.000	0.944	1.000	1.000	1.000	0.973	1.000	0.966	0.933	0.909	0.806	0.941	0.968	0.966
chr10	111729	1.000	1.000	0.857	0.971	0.926	1.000	0.912	1.000	0.857	0.892	0.963	0.875	0.958	0.968	0.958	0.864	1.000	1.000	0.963	1.000	0.944	0.889	0.966	0.935	0.962	0.806	0.971	0.742	0.938	0.926	0.933	0.939	0.963	0.875	0.912	0.920	0.724	1.000	0.875	0.828	0.897	0.885	0.958	0.973	1.000	0.857	0.976	0.886
chr10	111730	0.963	1.000	0.970	0.909	0.905	1.000	0.933	0.972	0.815	0.971	0.889	0.862	0.895	0.829	0.970	0.968	0.794	0.889	0.971	0.941	0.963	0.957	0.906	0.694	0.958	0.957	0.871	0.909	0.824	0.969	0.844	0.950	1.000	0.871	0.912	0.895	0.967	1.000	1.000	1.000	0.821	1.000	0.944	0.848	1.000	0.926	0.976	0.870
chr10	111957	0.944	0.966	0.974	0.941	0.871	0.778	0.971	0.759	0.926	0.882	0.967	0.767	0.967	0.833	0.944	0.893	0.943	0.962	0.958	0.885	1.000	1.000	0.885	0.889	0.974	1.000	0.920	1.000	0.912	0.939	0.943	0.935	0.931	0.962	0.886	1.000	0.933	1.000	1.000	0.941	1.000	0.960	0.929	0.952	0.969	0.880	0.861	0.966
chr10	111958	0.964	0.968	1.000	0.952	0.788	0.944	0.955	0.935	0.844	0.968	0.943	0.812	1.000	0.895	0.889	0.957	0.971	0.967	0.973	1.000	0.900	0.906	1.000	1.000	0.871	1.000	1.000	0.875	0.906	0.933	0.968	1.000	0.969	0.879	0.970	0.920	0.905	0.879	1.000	0.895	0.931	0.897	0.893	0.926	0.962	0.846	0.895	1.000
chr10	112058	0.966	0.943	0.968	0.960	1.000	0.909	0.933	0.958	0.971	0.846	0.906	0.952	0.931	0.970	0.923	1.000	1.000	1.000	0.853	0.962	0.903	1.000	1.000	1.000	0.972	0.938	1.000	1.000	0.958	1.000	0.893	0.971	0.929	0.970	0.926	0.870	0.950	0.941	0.900	0.875	0.893	0.862	1.000	1.000	0.962	0.938	0.943	0.833
chr10	112059	0.840	0.812	1.000	0.913	0.931	0.704	1.000	0.829	0.970	0.929	1.000	1.000	1.000	1.000	1.000	0.969	0.828	1.000	0.967	0.955	1.000	0.946	0.921	0.970	0.912	0.920	0.941	0.844	0.909	0.829	1.000	0.960	0.968	0.914	0.957	1.000	0.912	0.889	1.000	0.923	0.970	0.971	0.829	0.885	0.968	0.974	0.913	0.818
chr10	112397	0.733	0.929	0.850	0.909	0.886	0.958	0.909	0.903	0.967	0.750	0.938	0.917	0.960	0.879	0.941	0.946	0.762	0.963	0.967	0.964	0.968	1.000	0.905	0.958	0.909	0.957	0.909	0.923	0.974	0.931	0.935	0.900	0.914	0.906	0.882	1.000	0.938	1.000	0.964	0.970	0.829	0.966	0.897	0.926	0.944	0.962	0.966	1.000
chr10	112398	0.947	0.895	0.926	0.917	0.839	0.897	1.000	0.933	0.889	1.000	1.000	0.800	0.867	0.970	0.946	0.857	0.897	0.920	1.000	0.951	0.900	1.000	0.897	0.967	0.793	1.000	1.000	0.974	0.966	0.971	0.875	0.960	0.652	1.000	1.000	0.941	0.943	0.829	0.962	1.000	0.912	0.933	0.889	0.960	1.000	0.902	0.879	0.900
chr10	112454	0.913	0.885	0.867	1.000	0.933	1.000	0.923	0.971	0.952	1.000	1.000	0.931	0.929	0.941	0.828	1.000	0.857	0.970	0.974	0.875	0.897	0.950	1.000	0.857	0.913	0.963	0.933	1.000	0.839	1.000	0.967	0.923	0.966	0.968	0.935	0.861	0.946	0.943	0.943	0.975	0.871	0.935	0.864	0.862	0.826	0.875	0.950	0.971
chr10	112455	0.907	0.867	0.893	0.968	1.000	0.972	0.969	1.000	0.955	0.903	1.000	0.923	1.000	0.968	0.966	0.923	0.973	0.914	0.875	1.000	0.909	0.909	0.941	0.973	0.885	0.885	0.905	1.000	0.944	0.909	0.933	0.897	0.968	0.949	0.875	1.000	0.880	1.000	1.000	0.857	0.818	1.000	0.920	1.000	0.947	0.947	0.906	0.950
chr10	112481	1.000	0.765	0.974	0.952	0.786	0.914	0.938	0.926	0.957	0.917	0.919	0.893	0.839	0.906	0.938	0.957	0.792	0.969	0.923	0.867	0.971	0.935	0.912	1.000	0.935	0.932	0.969	0.917	0.955	0.889	1.000	0.917	0.960	0.946	0.893	0.963	0.931	0.923	0.951	0.871	0.857	1.000	0.974	0.839	0.806	1.000	0.919	0.923
chr10	112482	0.778	0.902	0.957	0.964	1.000	0.778	0.966	1.000	0.889	0.963	0.714	0.920	0.923	0.929	1.000	0.889	0.962	0.829	0.889	0.893	0.903	0.903	0.969	0.914	0.875	0.939	1.000	0.806	0.806	0.900	0.950	0.912	0.971	0.967	0.909	0.941	1.000	0.962	0.923	0.897	0.920	0.909	0.912	0.852	1.000	1.000	1.000	0.968
chr10	112539	0.970	1.000	0.882	0.810	1.000	0.938	1.000	0.972	0.871	0.962	0.938	0.857	0.960	0.889	0.929	0.889	0.882	0.960	0.783	0.943	0.971	0.909	1.000	0.862	0.963	0.765	0.967	0.852	0.952	0.955	0.882	1.000	0.913	1.000	0.972	0.750	0.920	0.906	0.946	0.938	0.964	0.966	0.920	0.833	0.750	0.839	0.974	1.000
chr10	112540	0.941	0.917	1.000	0.923	0.833	1.000	0.966	0.893	1.000	0.929	0.947	0.818	1.000	0.950	0.947	1.000	1.000	1.000	0.763	1.000	0.957	1.000	0.840	0.875	0.970	0.952	0.929	0.973	0.971	1.000	0.968	0.917	1.000	0.935	0.905	1.000	0.889	0.895	0.931	0.920	0.962	0.926	0.966	0.821	0.971	0.886	0.926	1.000
chr10	112818	0.897	0.946	0.964	0.862	0.923	0.963	0.941	0.964	1.000	0.964	0.839	0.870	1.000	0.867	0.962	0.840	0.969	0.923	0.939	0.967	0.900	1.000	0.917	1.000	0.968	0.750	0.935	1.000	0.931	0.969	0.840	1.000	0.957	1.000	0.973	0.944	0.944	0.974	0.864	0.970	1.000	0.967	0.973	0.968	0.917	1.000	1.000	0.880
chr10	112819	0.968	0.947	0.967	0.840	1.000	0.826	0.938	0.885	0.947	0.938	1.000	1.000	0.967	0.917	0.938	0.857	0.917	0.920	1.000	0.909	0.946	0.944	0.962	1.000	1.000	0.793	0.966	0.972	0.944	0.967	0.893	0.971	0.923	1.000	1.000	0.868	0.946	0.950	0.935	0.909	0.968	0.879	0.889	1.000	1.000	0.826	0.864	0.821
chr10	113143	0.821	0.971	0.844	0.828	0.969	0.882	0.867	0.963	0.919	0.862	1.000	0.893	1.000	0.912	0.968	0.946	0.968	0.929	0.926	0.897	0.917	0.944	1.000	0.962	0.971	0.862	0.828	0.967	1.000	0.966	0.935	0.968	0.923	0.943	1.000	1.000	0.912	0.846	0.889	1.000	0.962	1.000	0.862	0.882	0.893	0.968	0.852	0.933
chr10	113144	0.957	0.964	0.912	0.952	0.839	1.000	0.962	0.944	1.000	1.000	0.824	0.962	1.000	0.882	0.920	0.880	1.000	1.000	0.917	1.000	1.000	0.923	0.963	0.909	0.969	0.943	0.857	0.966	0.826	0.808	0.926	0.962	0.917	0.864	1.000	0.912	0.933	0.946	1.000	1.000	1.000	0.865	1.000	0.929	0.968	0.939	0.970	0.829
chr10	113186	0.900	0.844	0.879	0.897	0.960	1.000	1.000	0.968	0.875	0.966	1.000	0.852	0.974	0.880	0.833	0.897	0.875	0.913	0.969	1.000	0.921	1.000	1.000	0.971	0.920	1.000	1.000	1.000	0.926	0.976	1.000	0.850	1.000	0.962	1.000	0.906	0.800	0.920	1.000	0.800	0.944	0.964	1.000	1.000	0.810	0.962	0.667	0.857
chr10	113187	0.824	0.941	0.944	0.923	0.867	0.971	1.000	0.933	1.000	0.897	1.000	0.889	1.000	0.963	0.958	0.939	0.969	0.913	0.955	0.926	0.919	0.902	1.000	0.903	0.923	0.900	0.879	0.871	0.833	0.886	0.844	1.000	0.967	0.976	0.846	0.906	0.893	1.000	0.955	0.950	0.964	0.917	0.794	0.923	0.919	0.963	0.879	0.958
chr10	113272	0.913	0.800	0.926	0.893	0.806	0.960	0.875	0.900	0.903	0.923	0.864	1.000	0.962	0.875	0.941	0.939	0.931	0.906	0.879	0.939	0.816	0.906	0.895	0.917	0.767	0.962	1.000	0.962	0.840	0.967	0.889	0.875	0.968	0.960	0.968	0.870	1.000	0.970	0.963	0.865	0.938	0.929	0.914	0.773	1.000	0.839	0.872	0.897
chr10	113273	0.952	0.885	0.968	0.850	0.949	0.750	0.926	0.969	0.833	0.893	0.829	0.879	0.958	0.839	0.861	0.935	1.000	0.885	0.971	0.933	0.939	1.000	0.938	1.000	0.941	0.893	1.000	0.882	0.906	0.926	0.969	0.839	0.941	0.763	0.893	1.000	1.000	0.795	0.951	0.913	0.857	0.923	0.917	0.960	0.880	0.909	0.946	0.958
chr10	113509	0.919	1.000	1.000	0.935	1.000	1.000	0.966	0.967	0.893	0.964	1.000	0.949	0.958	0.960	0.931	0.893	0.875	0.838	0.861	0.846	1.000	1.000	0.875	0.778	0.892	0.950	0.938	1.000	0.926	0.871	0.882	0.944	0.974	1.000	0.967	0.931	0.929	0.975	1.000	0.844	0.914	1.000	0.897	1.000	0.939	0.939	0.925	0.969
chr10	113510	0.962	0.920	0.885	0.969	1.000	0.917	0.967	0.926	0.912	0.938	1.000	0.913	0.955	0.840	0.941	0.862	0.971	0.941	0.800	0.964	1.000	1.000	0.889	0.913	1.000	0.800	0.933	0.912	0.833	0.875	0.943	0.903	0.969	0.944	1.000	0.909	0.903	0.970	0.931	0.941	0.966	0.900	1.000	0.964	0.871	0.973	0.967	1.000
chr10	113518	1.000	0.938	0.955	1.000	0.958	0.818	0.906	0.909	0.947	0.974	0.862	0.968	0.950	0.900	0.840	0.892	0.972	0.926	0.867	0.800	1.000	0.900	0.923	0.920	0.947	0.971	0.974	1.000	0.941	0.960	1.000	0.971	0.968	0.913	0.862	0.759	0.972	0.853	0.800	1.000	0.955	0.914	0.972	0.879	0.812	1.000	0.966	0.943
chr10	113519	0.933	0.909	0.769	0.913	0.931	1.000	0.821	0.963	0.935	0.875	0.964	1.000	0.968	0.880	0.864	0.935	0.886	0.962	0.778	0.971	0.941	1.000	0.938	0.909	0.946	0.900	0.968	0.850	0.939	0.630	0.794	0.895	0.969	1.000	1.000	0.871	1.000	0.970	0.933	0.875	0.947	0.971	0.969	0.933	0.917	0.842	1.000	0.941
chr10	113554	0.889	0.975	0.926	0.971	0.825	1.000	0.963	0.889	0.880	0.818	1.000	0.875	0.875	1.000	0.929	0.913	0.897	0.886	0.920	0.966	0.912	1.000	0.970	0.953	0.885	0.825	0.812	0.893	0.933	0.941	0.903	0.950	0.955	0.875	0.906	0.960	0.933	0.833	0.893	0.875	0.933	1.000	1.000	0.848	0.917	0.958	1.000	0.968
chr10	113555	0.963	0.933	0.963	0.933	0.964	0.962	1.000	0.968	0.957	0.906	0.892	0.946	0.828	0.958	0.969	0.810	0.947	0.879	0.903	0.964	0.933	0.897	1.000	0.966	0.944	0.909	0.970	0.969	0.950	0.905	0.850	0.861	0.929	0.897	0.944	0.867	0.931	1.000	0.889	0.840	0.926	0.900	1.000	1.000	0.969	0.968	0.977	0.917
chr10	113565	1.000	0.969	0.939	0.969	0.848	0.903	0.893	0.947	0.943	0.829	0.969	1.000	0.912	0.897	0.973	0.875	0.970	0.889	0.926	0.900	0.889	0.941	0.971	0.939	1.000	0.931	0.943	1.000	0.958	1.000	0.739	0.846	0.929	0.957	0.880	0.963	0.857	0.941	1.000	0.926	1.000	0.917	0.931	1.000	0.971	0.735	0.821	0.920
chr10	113566	0.960	0.900	0.815	0.857	0.919	1.000	0.950	1.000	0.923	0.912	0.886	0.875	0.955	0.914	0.962	0.794	0.920	0.788	0.800	0.844	0.963	1.000	0.885	0.897	0.969	0.962	0.949	1.000	0.960	0.914	0.886	0.933	0.867	0.970	0.853	0.850	0.976	0.964	1.000	1.000	1.000	0.933	0.949	0.952	1.000	0.909	0.895	1.000
chr10	113644	0.971	0.964	0.938	0.923	0.971	0.867	0.939	0.848	0.966	0.925	0.923	0.976	0.926	0.926	0.893	0.850	0.931	0.816	0.947	1.000	0.968	1.000	0.892	0.968	0.848	0.968	0.962	0.903	0.903	0.939	0.897	0.970	0.889	0.931	0.824	0.943	0.920	0.971	0.960	0.806	1.000	0.846	0.900	0.889	0.931	0.947	1.000	0.926
chr10	113645	0.781	0.971	1.000	0.952	1.000	0.893	0.968	0.935	0.966	0.947	0.778	1.000	0.966	0.967	0.900	0.841	0.935	1.000	0.966	1.000	1.000	0.943	1.000	0.963	1.000	0.906	0.864	0.885	0.971	1.000	0.969	0.900	0.969	0.926	1.000	0.962	0.971	0.926	0.966	0.818	0.958	0.854	0.955	1.000	0.939	0.903	0.879	1.000
chr10	113752	1.000	0.938	0.929	0.868	0.741	0.889	0.971	0.941	0.939	0.857	1.000	1.000	1.000	0.821	0.958	0.920	0.889	0.929	0.933	1.000	1.000	0.943	0.966	0.833	0.941	1.000	1.000	0.857	0.885	0.737	0.882	0.960	0.909	0.846	1.000	0.923	1.000	1.000	0.967	0.966	0.921	0.970	0.958	0.966	0.900	0.897	0.964	1.000
chr10	113753	0.976	0.903	0.923	1.000	0.938	0.929	1.000	0.917	0.963	0.971	0.972	0.828	0.933	1.000	1.000	0.906	0.967	0.926	0.946	0.812	1.000	0.973	0.944	0.967	0.871	0.875	0.917	0.966	1.000	0.938	0.946	1.000	0.870	0.912	1.000	1.000	0.897	0.917	0.875	0.844	1.000	0.963	0.933	0.893	0.962	0.926	0.875	0.786
chr10	113856	0.973	0.923	0.875	1.000	0.946	0.933	0.971	0.893	0.944	0.880	1.000	0.926	0.913	1.000	1.000	0.889	1.000	0.895	0.893	0.913	1.000	0.966	0.909	0.857	0.971	0.848	0.969	0.943	0.960	0.972	0.912	0.846	1.000	0.929	0.935	0.966	0.958	0.871	0.943	1.000	0.971	0.968	0.933	0.950	0.909	0.893	0.943	0.808
chr10	113857	0.962	0.933	1.000	0.920	1.000	0.933	0.958	0.967	0.920	0.914	0.938	0.815	0.839	0.903	0.939	1.000	0.862	0.917	0.962	0.958	1.000	1.000	0.941	1.000	0.903	0.966	0.880	0.935	0.939	0.917	0.885	0.875	0.968	0.886	0.966	0.889	0.962	0.957	0.800	1.000	1.000	0.838	0.900	0.939	0.897	0.933	0.875	0.929
chr10	113899	0.867	1.000	0.839	1.000	0.944	0.935	1.000	0.966	0.946	1.000	1.000	0.864	1.000	0.962	0.886	0.909	0.839	0.958	0.862	1.000	1.000	0.933	0.903	0.968	0.939	1.000	0.938	0.967	0.909	0.773	1.000	0.971	1.000	0.879	0.969	1.000	0.800	0.914	1.000	0.783	0.971	0.971	1.000	1.000	0.970	0.970	0.971	0.929
chr10	113900	0.933	0.970	0.882	0.926	0.897	0.821	0.939	0.879	0.829	0.885	1.000	0.941	1.000	0.821	0.862	0.919	1.000	0.870	0.963	0.824	0.962	0.897	0.966	0.829	1.000	0.824	0.900	0.880	0.926	0.923	0.952	1.000	0.925	0.912	0.862	0.917	0.971	0.829	0.933	0.897	0.971	0.944	0.938	0.865	1.000	0.958	0.853	0.963
chr10	113919	0.886	0.893	0.821	1.000	0.921	0.931	0.938	0.824	0.966	0.963	0.914	0.957	0.857	0.969	0.966	0.933	0.926	0.909	1.000	0.846	0.833	0.893	0.958	0.865	0.879	0.944	0.964	1.000	0.971	1.000	0.900	1.000	0.844	0.938	0.968	0.941	0.970	1.000	1.000	1.000	0.933	0.947	0.867	0.800	0.913	1.000	0.968	0.939
chr10	113920	0.939	0.926	0.879	0.872	0.917	0.962	1.000	1.000	1.000	0.962	0.931	0.969	0.970	0.933	0.957	1.000	0.788	0.774	0.941	0.875	1.000	0.971	0.862	0.862	0.800	1.000	0.886	0.925	0.969	0.941	1.000	0.886	0.952	0.973	0.938	0.840	0.962	0.889	0.933	0.968	0.852	0.971	0.952	0.788	0.955	0.964	0.966	1.000
chr10	114109	0.893	0.970	1.000	0.914	0.962	0.867	0.903	0.968	1.000	0.788	0.643	0.938	1.000	0.861	0.966	0.889	1.000	0.968	0.914	0.900	0.773	0.929	0.974	0.957	0.857	0.909	0.969	0.926	0.926	0.872	1.000	0.900	1.000	1.000	0.938	1.000	0.917	0.893	1.000	1.000	0.931	0.889	1.000	0.833	1.000	0.969	0.941	0.963
chr10	114110	0.931	0.943	0.875	0.957	0.848	0.968	0.929	0.968	0.971	0.971	0.895	0.864	0.932	0.929	0.900	0.949	0.962	0.909	0.793	0.960	0.974	0.912	0.926	1.000	0.923	1.000	1.000	1.000	0.852	0.971	0.913	0.943	1.000	0.914	0.933	0.931	1.000	0.914	0.839	0.966	1.000	1.000	1.000	1.000	1.000	0.857	0.958	0.864
chr10	114117	1.000	0.935	0.963	0.941	1.000	0.963	0.920	0.971	0.900	0.970	0.968	0.939	0.938	1.000	0.968	0.969	0.906	1.000	0.818	0.929	0.925	0.960	0.919	0.913	0.964	0.931	1.000	0.826	0.893	0.968	0.968	0.929	0.966	1.000	0.962	0.769	0.964	0.943	0.905	0.951	0.929	0.903	0.941	0.886	0.967	0.974	0.892	0.914
chr10	114118	0.971	0.964	0.941	0.964	0.889	0.867	0.951	0.923	0.926	0.917	1.000	0.972	1.000	1.000	0.733	0.966	0.963	0.900	0.960	0.967	0.941	0.926	0.955	0.914	0.930	1.000	0.867	0.967	0.914	0.968	0.923	0.857	0.914	0.778	0.875	0.893	0.833	0.970	0.882	0.944	0.923	0.886	1.000	1.000	0.871	0.950	0.889	0.969
chr10	114331	0.920	0.808	1.000	0.900	0.923	1.000	1.000	0.895	0.885	0.875	0.970	0.917	1.000	0.903	0.889	0.828	0.974	0.966	0.852	0.900	1.000	0.846	0.943	0.958	0.906	0.833	0.778	0.875	1.000	0.900	1.000	0.929	0.889	0.844	0.919	0.912	0.720	0.880	0.966	0.889	0.808	0.909	0.966	0.852	1.000	1.000	0.917	1.000
chr10	114332	1.000	0.929	0.935	0.963	0.929	0.941	0.966	0.909	0.967	0.889	0.893	1.000	0.893	0.952	0.889	0.875	0.818	0.853	0.774	1.000	0.917	0.895	0.974	1.000	0.938	0.909	1.000	0.969	1.000	1.000	0.903	1.000	1.000	0.970	0.867	1.000	0.839	0.921	1.000	0.923	0.903	0.926	0.700	1.000	0.974	0.974	1.000	0.919
chr10	114395	0.853	0.870	0.900	0.972	0.966	0.950	0.935	0.867	0.938	0.818	0.935	0.938	0.931	1.000	1.000	0.958	0.833	0.833	0.957	1.000	1.000	0.964	0.875	1.000	0.906	0.967	0.885	0.808	0.900	0.968	0.867	0.973	0.947	0.758	0.939	0.964	1.000	1.000	0.897	1.000	0.931	0.889	0.920	0.963	0.875	0.840	0.955	0.857
chr10	2167121	1.000	0.967	1.000	0.974	0.933	0.933	0.962	0.963	0.905	0.958	0.964	0.871	0.846	0.957	1.000	0.875	0.941	0.879	0.875	1.000	0.892	0.950	0.970	0.950	0.962	0.929	0.941	0.900	1.000	0.900	0.943	1.000	0.913	0.867	0.903	1.000	1.000	1.000	0.950	0.917	0.875	0.968	0.885	0.872	1.000	0.867	0.742	0.966
chr10	2167122	0.966	0.875	0.931	1.000	0.720	0.914	0.938	0.973	0.968	0.966	0.935	0.943	0.966	1.000	1.000	0.971	0.917	0.889	0.970	0.886	0.926	0.727	0.931	0.929	1.000	0.870	0.852	0.964	1.000	0.972	0.900	0.857	0.938	0.862	0.889	0.946	1.000	0.935	0.829	0.962	0.973	0.919	0.886	1.000	0.914	0.862	0.929	0.909
chr10	21671010	0.926	1.000	0.926	0.913	0.944	0.929	0.960	1.000	1.000	1.000	0.974	0.944	0.966	1.000	0.758	0.939	0.935	1.000	1.000	0.870	0.917	0.676	0.889	1.000	0.941	0.969	0.946	0.938	0.939	0.935	0.966	0.926	0.913	0.938	0.667	1.000	0.933	0.812	1.000	0.933	0.931	1.000	1.000	0.882	0.867	0.968	0.947	0.944
chr10	21671011	1.000	0.958	0.923	0.963	0.737	0.889	0.870	0.900	0.889	0.944	0.826	0.970	0.840	1.000	1.000	0.953	0.960	0.967	0.871	0.958	0.933	0.929	0.867	0.967	0.963	0.938	0.914	1.000	0.839	0.875	0.941	0.968	1.000	1.000	0.885	1.000	0.931	0.968	1.000	0.893	0.857	0.938	1.000	0.818	0.900	0.710	0.897	0.833
chr10	21671015	0.839	0.966	0.900	0.870	0.977	0.964	0.971	0.889	0.931	0.741	0.889	0.939	1.000	0.897	1.000	0.939	1.000	1.000	0.913	1.000	0.926	1.000	0.926	0.962	1.000	0.885	0.821	1.000	0.893	0.966	0.957	1.000	0.741	0.886	0.963	1.000	0.975	0.914	1.000	0.914	1.000	1.000	0.957	0.840	0.969	0.875	0.906	0.903
chr10	21671016	0.900	0.889	0.909	0.974	0.862	0.946	0.941	1.000	0.853	0.926	1.000	1.000	1.000	0.871	1.000	0.941	0.853	0.900	0.788	0.960	0.968	0.889	0.857	1.000	0.885	0.941	0.960	1.000	0.963	1.000	1.000	1.000	1.000	0.875	1.000	0.967	0.870	0.889	0.909	0.969	0.895	0.861	0.911	0.840	0.971	0.963	0.963	0.969
chr10	21671059	0.967	0.967	0.900	0.958	1.000	0.935	0.917	0.968	0.848	1.000	1.000	0.759	0.838	0.885	0.914	0.949	0.781	0.972	0.879	0.848	0.972	0.966	0.848	0.941	0.955	1.000	0.946	1.000	0.947	0.926	0.846	0.944	0.609	0.929	0.938	0.839	0.939	0.923	0.778	0.957	0.966	0.909	0.971	0.889	0.882	1.000	0.913	0.879
chr10	21671060	1.000	0.897	0.900	1.000	0.958	0.848	0.967	0.929	0.960	0.833	0.719	0.974	0.879	0.909	1.000	0.963	1.000	0.960	0.900	0.935	0.938	0.840	0.927	1.000	0.871	1.000	0.969	0.818	1.000	0.944	0.960	0.871	0.862	0.960	1.000	1.000	0.905	1.000	0.960	0.720	0.971	1.000	0.893	0.919	0.969	1.000	0.923	0.933
chr10	21671067	0.967	0.864	1.000	1.000	0.903	0.960	0.889	1.000	0.792	0.906	0.962	0.968	1.000	1.000	0.963	0.900	0.968	0.885	0.913	0.943	0.880	0.963	1.000	1.000	0.970	1.000	0.882	0.947	0.931	0.875	1.000	0.895	0.900	1.000	0.840	0.880	0.964	0.972	0.897	0.960	0.844	1.000	0.947	0.906	0.897	0.943	0.875	0.960
chr10	21671068	0.037	0.100	0.000	0.094	0.257	0.043	0.057	0.028	0.062	0.108	0.000	0.143	0.125	0.061	0.034	0.148	0.054	0.000	0.037	0.071	0.094	0.130	0.100	0.071	0.000	0.303	0.034	0.190	0.108	0.114	0.909	0.852	0.893	0.946	0.969	0.871	0.968	0.963	1.000	0.963	1.000	0.786	0.897	0.706	0.969	0.938	0.893	0.964
chr10	21671139	0.036	0.000	0.054	0.103	0.194	0.079	0.160	0.156	0.138	0.000	0.071	0.133	0.030	0.143	0.114	0.095	0.051	0.000	0.037	0.087	0.028	0.107	0.094	0.029	0.062	0.053	0.032	0.000	0.071	0.094	0.939	0.931	0.839	0.788	0.914	0.909	1.000	1.000	0.960	0.875	0.880	1.000	0.913	0.806	1.000	0.867	0.900	0.933
chr10	21671140	0.000	0.000	0.185	0.032	0.409	0.069	0.107	0.083	0.062	0.071	0.000	0.069	0.000	0.037	0.062	0.194	0.032	0.103	0.000	0.059	0.034	0.091	0.130	0.091	0.000	0.083	0.091	0.050	0.061	0.059	0.955	0.846	0.792	0.906	0.970	0.811	0.926	0.967	0.939	0.935	0.889	0.857	0.828	0.897	0.933	1.000	0.857	0.958
chr10	21671155	0.034	0.030	0.100	0.091	0.238	0.050	0.121	0.000	0.038	0.032	0.054	0.167	0.038	0.000	0.032	0.094	0.000	0.000	0.000	0.115	0.160	0.130	0.086	0.033	0.065	0.091	0.042	0.083	0.000	0.000	0.972	0.875	0.724	0.889	1.000	0.818	0.962	1.000	0.879	1.000	0.903	0.903	0.844	0.720	0.920	0.973	0.861	1.000
chr10	21671156	0.143	0.077	0.067	0.074	0.306	0.000	0.000	0.024	0.118	0.045	0.031	0.053	0.054	0.097	0.029	0.038	0.038	0.125	0.056	0.030	0.074	0.077	0.059	0.033	0.115	0.081	0.040	0.114	0.029	0.107	0.895	0.935	0.862	0.938	0.879	0.886	0.967	0.957	0.929	0.862	0.786	0.931	0.925	0.829	0.973	0.960	0.972	1.000
chr10	21671183	0.067	0.071	0.083	0.038	0.154	0.069	0.138	0.080	0.050	0.069	0.080	0.135	0.065	0.062	0.071	0.176	0.172	0.037	0.000	0.000	0.042	0.088	0.161	0.156	0.067	0.061	0.029	0.032	0.120	0.057	0.870	0.913	0.882	0.889	0.966	0.971	1.000	0.968	1.000	0.860	0.962	0.960	0.821	0.818	0.966	1.000	0.897	0.966
chr10	21671184	0.056	0.038	0.080	0.000	0.200	0.056	0.088	0.048	0.133	0.100	0.000	0.029	0.034	0.000	0.115	0.143	0.103	0.067	0.000	0.077	0.033	0.071	0.043	0.038	0.143	0.148	0.000	0.077	0.038	0.079	0.923	0.969	0.871	0.973	0.960	0.875	1.000	0.963	0.931	0.947	0.769	0.931	0.867	0.893	1.000	0.976	0.929	0.920
chr10	21671190	0.097	0.071	0.143	0.000	0.296	0.000	0.065	0.050	0.077	0.077	0.083	0.200	0.040	0.028	0.045	0.216	0.077	0.000	0.031	0.000	0.109	0.132	0.152	0.074	0.000	0.038	0.029	0.059	0.148	0.065	0.939	0.739	0.833	0.921	0.923	0.778	0.935	1.000	0.971	0.905	0.950	0.947	0.917	0.825	1.000	0.882	0.968	0.920
chr10	21671191	0.000	0.029	0.132	0.000	0.172	0.091	0.147	0.097	0.042	0.133	0.000	0.125	0.034	0.031	0.105	0.061	0.071	0.074	0.000	0.054	0.031	0.207	0.059	0.000	0.133	0.040	0.029	0.000	0.000	0.000	0.867	0.875	0.889	0.884	1.000	0.871	0.793	0.972	1.000	0.897	0.833	1.000	0.973	0.905	1.000	1.000	0.929	1.000
chr10	21671195	0.050	0.074	0.156	0.000	0.172	0.100	0.129	0.040	0.067	0.000	0.000	0.000	0.036	0.103	0.088	0.258	0.152	0.067	0.000	0.027	0.049	0.158	0.147	0.059	0.152	0.122	0.000	0.038	0.152	0.034	0.966	0.914	0.913	0.902	0.964	0.970	0.938	0.933	1.000	0.920	0.818	0.848	0.920	0.879	0.955	1.000	0.970	0.964
chr10	21671196	0.103	0.000	0.091	0.098	0.212	0.000	0.208	0.143	0.179	0.030	0.036	0.065	0.031	0.032	0.065	0.069	0.000	0.115	0.029	0.073	0.031	0.138	0.179	0.029	0.053	0.161	0.062	0.000	0.077	0.069	0.862	0.786	0.742	0.897	0.963	0.833	0.968	0.912	0.958	0.880	0.903	0.967	0.971	0.964	1.000	0.933	1.000	1.000
chr10	21671242	0.000	0.031	0.212	0.000	0.156	0.000	0.088	0.042	0.077	0.042	0.080	0.057	0.114	0.000	0.030	0.182	0.098	0.000	0.034	0.050	0.037	0.135	0.135	0.034	0.129	0.100	0.062	0.000	0.061	0.062	0.958	0.875	0.900	0.917	1.000	0.861	0.914	0.967	0.920	0.949	0.923	0.921	0.968	0.871	0.974	0.900	0.963	0.931
chr10	21671243	0.054	0.135	0.080	0.107	0.273	0.037	0.200	0.030	0.103	0.000	0.115	0.081	0.000	0.032	0.000	0.121	0.071	0.036	0.000	0.000	0.129	0.111	0.061	0.048	0.000	0.061	0.059	0.091	0.061	0.115	0.938	0.786	0.893	0.833	0.906	0.926	0.929	0.906	0.960	0.889	0.862	0.897	0.958	0.903	1.000	0.893	0.967	0.971
chr10	21671489	0.088	0.081	0.034	0.000	0.344	0.065	0.071	0.074	0.038	0.150	0.000	0.074	0.050	0.120	0.000	0.160	0.061	0.000	0.071	0.032	0.167	0.069	0.000	0.103	0.194	0.111	0.030	0.094	0.094	0.030	0.926	0.933	0.868	0.816	0.931	0.964	0.900	1.000	0.977	0.839	0.870	0.971	0.962	0.903	1.000	1.000	0.906	0.939
chr10	21671490	0.071	0.069	0.037	0.024	0.207	0.000	0.062	0.081	0.081	0.000	0.000	0.136	0.107	0.083	0.115	0.107	0.125	0.077	0.000	0.000	0.065	0.133	0.211	0.056	0.139	0.174	0.000	0.069	0.138	0.061	0.889	0.760	0.700	0.889	0.958	0.962	0.962	1.000	0.978	0.906	0.875	0.906	0.867	0.759	0.941	0.966	0.944	0.903
chr10	21671578	0.031	0.034	0.091	0.067	0.257	0.120	0.148	0.031	0.028	0.094	0.033	0.111	0.038	0.026	0.040	0.118	0.133	0.037	0.040	0.031	0.057	0.115	0.000	0.056	0.091	0.026	0.083	0.103	0.087	0.065	0.944	0.929	0.867	0.870	0.880	0.852	1.000	0.893	1.000	0.893	0.893	0.903	0.952	0.800	1.000	1.000	0.900	0.903
chr10	21671579	0.000	0.000	0.033	0.000	0.222	0.000	0.158	0.103	0.074	0.167	0.136	0.135	0.029	0.081	0.000	0.154	0.000	0.077	0.000	0.037	0.067	0.087	0.059	0.000	0.120	0.077	0.026	0.121	0.031	0.045	0.889	0.895	1.000	0.929	0.958	0.875	0.917	1.000	0.930	0.964	0.900	0.875	0.886	0.897	0.966	0.966	0.967	0.963
chr10	21671598	0.100	0.031	0.067	0.050	0.138	0.028	0.148	0.143	0.115	0.036	0.029	0.075	0.061	0.045	0.103	0.143	0.088	0.115	0.000	0.129	0.033	0.135	0.061	0.038	0.192	0.036	0.031	0.062	0.077	0.045	0.821	0.783	0.767	0.900	1.000	0.880	0.816	1.000	0.958	0.848	0.912	0.889	0.958	0.806	0.964	0.929	0.815	0.943
chr10	21671599	0.000	0.071	0.087	0.059	0.240	0.043	0.087	0.029	0.097	0.038	0.000	0.111	0.091	0.154	0.000	0.148	0.065	0.000	0.034	0.062	0.121	0.037	0.083	0.026	0.071	0.107	0.098	0.088	0.083	0.059	0.935	0.857	0.897	0.923	0.966	0.931	0.931	0.932	1.000	0.885	0.864	0.889	0.903	0.762	0.931	0.972	0.949	0.913
chr10	21671725	0.000	0.053	0.081	0.043	0.500	0.000	0.033	0.031	0.000	0.029	0.042	0.158	0.033	0.000	0.074	0.306	0.103	0.083	0.038	0.056	0.074	0.111	0.103	0.103	0.192	0.000	0.065	0.074	0.030	0.031	0.889	0.812	0.857	0.906	0.852	0.906	0.893	1.000	0.900	0.970	0.882	0.897	0.792	0.900	1.000	1.000	0.968	0.963
chr10	21671726	0.000	0.032	0.071	0.143	0.250	0.067	0.036	0.080	0.100	0.048	0.125	0.156	0.029	0.208	0.029	0.062	0.067	0.000	0.000	0.130	0.040	0.040	0.036	0.031	0.133	0.053	0.097	0.033	0.094	0.121	0.929	0.792	0.871	1.000	0.857	0.941	0.933	0.941	0.964	0.939	0.870	0.897	0.879	0.828	1.000	0.967	0.967	1.000
chr10	21671910	0.030	0.056	0.125	0.000	0.167	0.000	0.038	0.095	0.053	0.000	0.056	0.083	0.074	0.103	0.000	0.031	0.036	0.105	0.026	0.029	0.097	0.143	0.217	0.086	0.061	0.056	0.037	0.034	0.107	0.121	0.941	0.868	0.750	0.714	0.972	0.897	0.917	0.913	1.000	0.840	0.909	0.867	0.919	0.742	0.962	0.923	1.000	0.953
chr10	21671911	0.000	0.042	0.067	0.029	0.243	0.040	0.125	0.067	0.091	0.000	0.059	0.062	0.065	0.065	0.034	0.059	0.000	0.000	0.043	0.065	0.097	0.111	0.156	0.038	0.034	0.075	0.059	0.000	0.000	0.086	0.862	0.844	0.750	0.857	0.933	0.926	0.931	0.861	0.964	0.900	0.897	0.897	0.853	0.821	1.000	0.893	0.885	1.000
chr10	21671916	0.100	0.000	0.067	0.048	0.100	0.069	0.138	0.029	0.160	0.000	0.067	0.105	0.061	0.000	0.103	0.138	0.071	0.026	0.000	0.103	0.074	0.040	0.074	0.074	0.219	0.156	0.037	0.000	0.031	0.000	0.879	0.871	0.783	0.939	0.933	0.939	0.929	0.971	0.900	0.964	0.828	0.857	0.958	0.921	0.939	1.000	0.844	0.943
chr10	21671917	0.939	0.967	0.967	0.976	0.943	1.000	0.897	1.000	0.923	0.906	0.963	0.867	0.964	0.893	1.000	0.880	0.923	1.000	0.861	0.917	0.929	0.931	0.963	1.000	0.906	0.941	0.765	1.000	0.872	1.000	1.000	0.905	0.654	0.931	0.974	0.882	1.000	1.000	0.964	0.861	1.000	0.929	1.000	0.913	0.893	0.875	0.920	0.909
chr10	21671924	0.857	1.000	0.889	0.960	0.880	1.000	0.971	0.963	0.912	0.949	0.962	0.958	1.000	0.969	0.971	0.938	0.821	0.897	0.875	0.967	0.964	1.000	0.905	0.914	1.000	0.906	0.943	0.909	0.875	0.792	0.893	0.966	1.000	0.833	0.960	0.912	0.900	0.793	0.973	0.897	1.000	0.900	0.906	0.967	1.000	1.000	0.906	1.000
chr10	21671925	0.967	0.838	1.000	0.900	0.970	0.900	0.963	1.000	0.931	0.966	0.893	0.818	0.935	1.000	1.000	0.885	0.892	0.960	0.957	0.969	1.000	0.917	0.952	0.946	0.929	1.000	1.000	0.941	0.917	1.000	1.000	0.938	0.941	0.909	0.903	1.000	0.957	0.773	0.971	0.885	0.784	0.974	0.938	0.970	0.811	0.960	0.931	1.000
chr10	21671972	0.939	0.974	1.000	0.795	1.000	1.000	0.897	0.976	0.967	0.864	0.829	1.000	0.931	0.893	1.000	0.944	0.952	1.000	0.844	0.952	0.966	0.929	0.976	0.926	0.964	0.914	0.966	0.968	0.952	0.958	0.923	0.955	0.935	1.000	0.760	0.879	0.967	1.000	0.864	0.926	0.900	0.943	0.939	0.833	0.917	0.971	1.000	0.879
chr10	21671973	1.000	1.000	0.939	0.963	0.944	0.885	0.964	0.970	1.000	0.973	1.000	0.885	0.966	1.000	0.967	1.000	0.750	0.947	0.958	1.000	0.812	1.000	0.879	0.973	1.000	0.935	1.000	1.000	0.914	1.000	0.852	0.957	0.971	0.914	0.953	0.871	0.958	0.964	0.903	0.963	0.914	0.964	1.000	0.926	0.875	0.900	0.931	0.952
chr10	21671996	1.000	0.903	0.938	0.962	0.875	0.972	1.000	0.929	0.971	0.897	0.964	0.828	0.857	0.857	0.944	0.921	0.885	0.944	1.000	0.923	0.964	1.000	1.000	0.921	0.885	1.000	0.969	0.960	0.848	0.923	0.923	0.921	0.952	0.778	0.962	1.000	0.941	0.944	0.842	0.893	0.857	0.913	1.000	0.875	0.967	0.897	1.000	0.926
chr10	21671997	1.000	0.970	0.964	0.968	1.000	0.788	1.000	0.750	1.000	0.885	0.769	0.909	0.812	0.963	1.000	1.000	0.929	0.882	0.957	0.871	1.000	0.943	1.000	0.917	0.889	0.963	1.000	0.882	0.818	0.875	0.909	0.923	0.912	0.972	1.000	0.838	0.962	1.000	0.933	0.958	0.902	0.967	0.886	1.000	0.794	0.857	0.970	0.968
[truncated: 2 more columns]
