# Supplementary material for: metilene3: identifying DMRs across multiple conditions with auto-classification
Source: Nat Commun. 2026 Jul 4;17:5848. doi: 10.1038/s41467-026-74931-y (PMC13333024; doi:10.1038/s41467-026-74931-y)
Supplement: Supplementary file 4 — Supplementary Software 1 [file 41467_2026_74931_MOESM4_ESM.zip › metilene3-main/src/mathematics.h]

#ifndef _MATHEMATICS_H_
#define _MATHEMATICS_H_

#include <stdlib.h>
#include <stdio.h>
#include "basic-types.h"
#include <math.h>

/*typedef struct
{
    size_t k;
    gsl_matrix *A;
    gsl_matrix *dB;
} gsl_bspline_deriv_workspace;


*/

/* important for compiling with cygwin */
#undef log2

#define RANDUNIT                        ((rand()/(RAND_MAX + 1.0)))
//#define RANDINT(MAX)                    ((Uint)round(((double)MAX) * (rand()/((double)RAND_MAX + 1.0))))
#define RANDINT(MAX)                    ((Uint)round((((double)MAX+1) * (rand()/((double)RAND_MAX + 1.0)))-0.5))

#define MATRIX2D(X,NCOL,I,J)            X[(I)*(NCOL)+(J)]
#define MATRIX3D(X,DIM_M,DIM_N,I,J,K)   X[((I)*(DIM_M)+(J))*DIM_N+(K)]
#define MATRIX4D(X,DIM_M,DIM_N,DIM_Z,I,J,K,L)   X[(((I)*(DIM_M)+(J))*DIM_N+(K))*DIM_Z+(L)]
#define VECTOR(X,I)                     ((X)->elements[I])


#define INITMATRIX(X,SIZE,TYPESIZE)     initArray(X,SIZE,TYPESIZE)
#define INITMATRIX2D(X,M,N,TYPESIZE)    initArray(X, (M)*(N), TYPESIZE)
#define INITMATRIX3D(X,M,N,L,TYPESIZE)      initArray(X, (M)*(N)*(L), TYPESIZE)
#define INITVECTOR(V)                   do { (V)->elements=NULL;\
                                        (V)->length=0; } while (0)

#define RESIZEVEC(V,N)                  initArray(V,N,sizeof(vectorelem))
#define LENGTHVEC(V)                    ((V)->length)
#define SWEEPVEC(V)                     do {int m;\
                                        for (m=0;m<LENGTHVEC(V);m++)\
                                        VECTOR(V,mi)=0; } while (0)
#define APPENDVEC(S,V,E)                appendvector(S,V,E)
#define SWAPVEC(I,J,V)                  do { vectorelem msv; \
                                        msv = (V)->elements[I];\
                                        (V)->elements[I] = (V)->elements[J];\
                                        (V)->elements[J] = msv; } while (0)
#define DESTRUCTVEC(S,V)                destructVector((S),(V))
#define SWAPUINT(X,A,B)                 do {Uint msu ;\
                                        msu= X[A]; \
                                        X[A] = X[B]; \
                                        X[B]=msu; } while (0)

#define REVERSEVEC(A,B,V)               {Uint mi;\
                                        for(mi=0; mi<(B-A); mi++) {\
                                        SWAPVEC(A+mi,B-mi,V);\
                                        }}
#define EMPTYVEC(V)                     (V->elements==NULL)
#define MAX(A,B)                        (((A) >= (B)) ? (A) : (B))
#define DMAX(A,B)                       (double)MAX(A,B)

#define MAX3(A, B, C)                   MAX(MAX((A),(B)),(C))
#define MAX4(A, B, C, D)                MAX(MAX(MAX((A),(B)),(C)),(D))
#define MAX5(A, B, C, D, E)             MAX(MAX(MAX(MAX((A),(B)),(C)),(D)),(E))

#define MIN(A,B)                        (((A) <= (B)) ? (A) : (B))
#define DMIN(A,B)                       (double)MIN(A,B)
#define MIN3(A, B, C)                   MIN((MIN((A),(B))),(C))

#define MAX_DOUBLE                      1e200
#define ABS(X)                          ((X)>=0?(X):-(X))
#define DABS(X)                         (double)ABS(X)
#define OVERLAP(A,B,C,D)                (((A) >= (C) && (B) <= (D)) || \
                                        ((A) <= (D) && (B) >= (D))  || \
                                        ((B) >= (C) && (A) <= (C)))
#define CLOSEDINTERVAL(X,A,B)           ((A) >= (X) && (X) <= (B))
#define OPENINTERVAL(X,A,B)             ((A) > (X) && (X) < (B))
#define ISELEM(X,A,B)                   ((A) <= (X) && (X) <= (B))
#define expmax   log(MAX_DOUBLE)

#ifndef FLT_EPSILON
    #define FLT_EPSILON     1.192092896e-06
    #define DBL_EPSILON     2.2204460492503131e-016
#endif

#ifndef FLT_MIN
#define FLT_MIN 1.175494e-38
#endif

#ifndef M_PI
    #define M_PI 3.141592653589793238462643
#endif

#ifndef M_LOGSQRT2PI
    #define M_LOGSQRT2PI 0.918938533204673
#endif

#ifndef M_SQRT2PI
    #define M_SQRT2PI 2.50662827463100005
#endif

#define EPSILON4 1.0e-4
#define EPSILON3 1.0e-3
#define EPSILON8 1.0e-8
#define EPSILON2 1.0e-14

#ifndef M_SQRT2
    #define M_SQRT2 1.4142135623730950488016887
#endif


#ifndef ALLOCMEMORY
    #include "memory.h"
#endif

#ifndef VECTORELEM
typedef Uint vectorelem;
#endif

typedef struct {
    vectorelem *elements;
    Lint length;
} vector_t;

typedef struct{
  Uint noofbreaks;
  Uint *breaks;
  double RSS;
  double LL;
  double BIC;
} breakpoints_t;

typedef struct {
  double *l;
  Uint n;
} ecdf_t;


void *initArray(void *, int, size_t);
double* coldel (void *, double *, Uint, Uint, Uint);
double* rowdel (void *, double *, Uint, Uint, Uint);
double scalar (double* x, double *y, Uint m);
double var (double *x, Uint n);
double rho (void *space, double *x, double *y, Uint m);
double gammaln (double x);
double kscdf (double x);
char IsFiniteNumber(double x);
double mannwhitneyPvalue(Uint u1, Uint m, Uint n, double ***CDF, Uint maxm, Uint maxn);
Uint mannwhitney (double *a, Uint m, double *b, Uint n);
double* generateMannWhitneyCDF(Uint m, Uint n);
double*** generateMannWhitneyCDFMatrix(Uint maxm, Uint maxn);
void destructMannWhitneyCDFMatrix ( double ***CDF, Uint m, Uint n);
double uniform_rand();
void randgauss(double *r1, double *r2);
double randgam (double alpha, double beta);
double randbeta (double alpha, double beta);
double rbeta_mv(double mu, double var);

#endif
