# Supplementary material for: metilene3: identifying DMRs across multiple conditions with auto-classification
Source: Nat Commun. 2026 Jul 4;17:5848. doi: 10.1038/s41467-026-74931-y (PMC13333024; doi:10.1038/s41467-026-74931-y)
Supplement: Supplementary file 4 — Supplementary Software 1 [file 41467_2026_74931_MOESM4_ESM.zip › metilene3-main/src/memory.c]

/*
 *  memory.c
 *  
 *
 *  @author Steve Hoffmann
 *  @email steve@bioinf.uni-leipzig.de
 *  @date 02.01.2010 00:11:46 CET
 *  
 */

#include "memory.h"
#include <stdlib.h>
#include <assert.h>

void*
bl_realloc(void *ptr, size_t sz) {
  ptr = realloc(ptr, sz);
  assert(ptr != NULL);
  return ptr;
}

void*
bl_calloc(void *ptr, size_t nelem, size_t sz) {
  ptr = calloc(nelem, sz);
  assert(ptr != NULL);
  return ptr;
}
