# Supplementary material for: metilene3: identifying DMRs across multiple conditions with auto-classification
Source: Nat Commun. 2026 Jul 4;17:5848. doi: 10.1038/s41467-026-74931-y (PMC13333024; doi:10.1038/s41467-026-74931-y)
Supplement: Supplementary file 4 — Supplementary Software 1 [file 41467_2026_74931_MOESM4_ESM.zip › metilene3-main/src/memory.h]

#ifndef MEMORY_H
#define MEMORY_H
/*
#include "memman.h"
#include "memmac.h"
*/
#include <assert.h>
#include <stdlib.h>

#define ALLOCMEMORY(X,PTR,TYPE,SIZE) bl_realloc((PTR),sizeof(TYPE)*(SIZE))
#define CALLOCMEMORY(X,TYPE,SIZE) bl_realloc((PTR),(SIZE),sizeof(TYPE))

#define FREEMEMORY(X,PTR) do { free(PTR); PTR=NULL; } while (0)

void* bl_realloc(void *, size_t);
void* bl_calloc(void *, size_t, size_t);

#endif
