# Supplementary material for: metilene3: identifying DMRs across multiple conditions with auto-classification
Source: Nat Commun. 2026 Jul 4;17:5848. doi: 10.1038/s41467-026-74931-y (PMC13333024; doi:10.1038/s41467-026-74931-y)
Supplement: Supplementary file 4 — Supplementary Software 1 [file 41467_2026_74931_MOESM4_ESM.zip › metilene3-main/src/metseg.c]

/*
 *  metseg.c
 *  
 *
 *  @author Frank Juehling and Steve Hoffmann
 *  @email steve@bioinf.uni-leipzig.de
 *  @date 09/09/2014 08:54:52 AM CEST
 *  
 */
#include <stdlib.h>
#include <stdio.h>
#include <string.h>
#include <float.h>
#include <limits.h>
#include <math.h>
#include <pthread.h>
#include <unistd.h>
#include <signal.h>
#include "basic-types.h"
#include "manopt.h"
#include "info.h"
#include "stringutils.h"
#include "fileio.h"
#include "metseg.h"
#include "mtc.h"
#include <string.h>
#include "mathematics.h"
#include "vstack.h"
#include "segmentstack.h"
#include <time.h>
#include <ctype.h>
#include <float.h>

#define MAXN 13
#define MAXM 13

char *version = "3.1";
unsigned char mute=0;
pthread_mutex_t updatemtx;
double get_ratio(double *a, int m, double *b, int n);
/*------------------------------- initSegment --------------------------------
 *    
 * @brief initialize new segment
 * @author Frank Juehling and Steve Hoffmann 
 *   
 */

void
initSegment(segment_t *seg) {
  seg->n =0;
  seg->prob=-1;
  seg->test=-1;
  seg->length = 0;
//  seg->chr="";
  seg->init=0;
  seg->value = NULL;
  seg->pos = NULL;
  seg->next = NULL;
  seg->parent = NULL;
}

void
destructSegment(segment_t *seg) {
    for(int i=0;i<seg->n;i++) {
         FREEMEMORY(NULL, seg->chr);
         FREEMEMORY(NULL, seg->value[i]);
    }
  FREEMEMORY(NULL, seg->chr);
  FREEMEMORY(NULL, seg->pos);
  FREEMEMORY(NULL, seg->value);
  FREEMEMORY(NULL, seg->next);
  FREEMEMORY(NULL, seg->parent);
  FREEMEMORY(NULL, seg);
  
  
}

void
destructCpg(cpg_t *cpg) {
    
  FREEMEMORY(NULL, cpg->groupA);
  FREEMEMORY(NULL, cpg->groupB);
  FREEMEMORY(NULL, cpg->chr);
  FREEMEMORY(NULL, cpg);
}

void
destructSegmentSet(segmentset_t *set) {
    segment_t *tmp = set->head;
    segment_t *next;
    while (set->seg) {
        next = tmp->next;
        destructSegment(tmp);
        tmp = next;
    }
  FREEMEMORY(NULL, set->chr);
  FREEMEMORY(NULL, set->nextchr);
  FREEMEMORY(NULL, set);
}


void
initSegmentSet(segmentset_t *set) {
  set->n=0;
  set->firststop=-1;
  set->nextchr=NULL;
  set->nextstart=-1;
  set->seg=NULL;
  set->head=NULL;
  set->tail=NULL;
  set->chr=NULL;
}

segment_t 
*addNewSegmentToSet(segmentset_t *set) {
  segment_t *seg = NULL;
  seg = ALLOCMEMORY(NULL, NULL, segment_t, 1);
  initSegment(seg);
 
  seg->parent= set->tail;
  if(set->head != NULL) {
      set->tail->next = seg;
  }
  else {
      set->head=seg;
  }
  set->tail=seg;   
  set->n++;
  return seg;
}


segment_t 
*getSegment(segmentset_t *set, int n) {
    segment_t *s = NULL;
    if(n<0 || n>=set->n) return s;
    s = set->head; 
    for(int i=1;i<=n;i++) {
        s = s->next;
    }
    return s;
}


void
removeThisSegmentFromSet(segmentset_t *set,segment_t *seg) {
    if(seg->parent == NULL) {
        if(set->n==1) {
            set->head=NULL;
            set->tail=NULL;
            set->n--;

            seg->next=NULL;
            seg->parent=NULL;
            return;
        }
        else {
            set->head=set->head->next;
            set->head->parent=NULL;
            set->n--;

            seg->next=NULL;
            seg->parent=NULL;
            return;
        }        
    }
//remove tail        
    if(seg->next == NULL) {
        if(set->n==1) {
            set->head=NULL;
            set->tail=NULL;
            set->n--;

            seg->next=NULL;
            seg->parent=NULL;
            return;
        }
        else {
            set->tail = set->tail->parent;
            set->tail->next=NULL;
            set->n--;

            seg->next=NULL;
            seg->parent=NULL;
            return;
        }
    }
//remove an object within the list
    seg->parent->next=seg->next;
    seg->next->parent=seg->parent;
    set->n--;

    seg->next=NULL;
    seg->parent=NULL;
    return;
}
    

void
removeSegmentFromSet(segmentset_t *set, int n) {
    //no object to remove
    if(set->n == 0 || n>= set->n) return;
    
    //remove head
    if(n == 0) {
        if(set->n==1) {
            segment_t *seg = set->head;
            set->head=NULL;
            set->tail=NULL;
            set->n--;
            
            seg->next=NULL;
            seg->parent=NULL;
            return;
        }
        else {
            segment_t *seg = set->head;
            set->head=set->head->next;
            set->head->parent=NULL;
            set->n--;
            
            seg->next=NULL;
            seg->parent=NULL;
            return;
        }        
    }
    else 
//remove tail        
        if(n == set->n-1) {
            if(set->n==1) {
                segment_t *seg = set->tail;
                set->head=NULL;
                set->tail=NULL;
                set->n--;
            
                seg->next=NULL;
                seg->parent=NULL;
                return;
            }
            else {
                segment_t *seg = set->tail;
                set->tail = set->tail->parent;
                set->tail->next=NULL;
                set->n--;
             
                seg->next=NULL;
                seg->parent=NULL;
                return;
           }
        }
    //remove an object within the list
        else {
            segment_t *seg = set->head; 
            for(int i=1;i<=n;i++) {
                seg = seg->next;
            }
            seg->parent->next=seg->next;
            seg->next->parent=seg->parent;
            set->n--;
            
            seg->next=NULL;
            seg->parent=NULL;
            return;
        }
}


/*-------------------------------- setSegment --------------------------------
 *    
 * @brief set values in a segment
 * @author Frank Juehling and Steve Hoffmann 
 *   
 */

void 
setSegment(segment_t *seg, char *chr, int start, int stop, 
    double prob, double meandiff, double test, double sigcp) {

  seg->chr = chr;
  seg->start = start;
  seg->stop = stop;
  seg->prob = prob;
  seg->test = test;
  seg->meandiff = meandiff;
  seg->sigcp = sigcp;

  // assert((stop-start+1>=10)||(prob>1));
  
}

/*--------------------------------- get_meandiff ---------------------------------
 *    
 * @brief compute ratio of two group means
 * @author Frank Juehling
 *   
 */

double 
get_meandiff(cpg_t *cpg,double *a, int m, double *b, int n) {
  int i;
  double mean1, mean2, meandiff;
  mean1=0;
  mean2=0;
  for(i=0; i<m; i++) {
    mean1+=a[i];
  }
  mean1/=(double) m;
  for(i=0; i<n; i++) {
    mean2+=b[i];
  }
  mean2/=(double) n;
  meandiff=mean1-mean2;
//  fprintf(stdout,"meandiff %f\n",meandiff);
  cpg->methA=mean1;
  cpg->methB=mean2;
  return meandiff;
}

/*--------------------------------- calcMax ----------------------------------
 *    
 * @brief get the maximum quadrant
 * @author Frank Juehling and Steve Hoffmann 
 *   
 */

double 
calcMax(double *l1, double *l2, double c1, double c2, int a, int b, 
    double m, double n) {

  double d = 0;

  d=MAX(fabs(((c1)/m)-((c2)/n)),fabs(((c1+l1[0])/m)-((c2+l2[0])/n)));
  d=MAX(fabs(((c1+l1[a])/m)-((c2+l2[a])/n)),d);
  d=MAX(fabs(((c1+l1[b])/m)-((c2+l2[b])/n)),d);
  d=MAX(fabs(((c1+l1[0]+l1[a])/m)-((c2+l2[0]+l2[a])/n)),d);
  d=MAX(fabs(((c1+l1[0]+l1[b])/m)-((c2+l2[0]+l2[b])/n)),d);
  d=MAX(fabs(((c1+l1[b]+l1[a])/m)-((c2+l2[b]+l2[a])/n)),d);
  d=MAX(fabs(((c1+l1[b]+l1[a]+l1[0])/m)-((c2+l2[b]+l2[a]+l2[0])/n)),d);

  return d; 
}

/*--------------------------------- counter ----------------------------------
 *    
 * @brief count the data points in the four quadrants with center (x,y)
 * @author Frank Juehling and Steve Hoffmann 
 *   
 */

double 
counter(double x, double y, double *x0, double *x1, int m, 
    double *y0, double *y1, int n) {

  double **c, **l;
  int i;

  c = ALLOCMEMORY(NULL, NULL, double*, 2);
  l = ALLOCMEMORY(NULL, NULL, double*, 2);

  c[0] = ALLOCMEMORY(NULL, NULL, double, 4);
  c[1] = ALLOCMEMORY(NULL, NULL, double, 4);
  l[0] = ALLOCMEMORY(NULL, NULL, double, 5);
  l[1] = ALLOCMEMORY(NULL, NULL, double, 5);
  memset(c[0], 0, sizeof(double)*4);
  memset(c[1], 0, sizeof(double)*4);
  memset(l[0], 0, sizeof(double)*5);
  memset(l[1], 0, sizeof(double)*5);


  for(i=0; i < m; i++) {
    //central point
    if(x0[i] == x && x1[i] == y) {l[0][0]++; continue;}  
    //   if(lx[i] == x || ly[i] == y) {continue;}  
    //points on borders of quadrants
    if(x0[i] == x && x1[i] < y) {l[0][1]++; continue;}  
    if(x0[i] == x && x1[i] > y) {l[0][2]++; continue;}  
    if(x0[i] < x && x1[i] == y) {l[0][3]++; continue;}  
    if(x0[i] > x && x1[i] == y) {l[0][4]++; continue;}  

    if(x0[i] > x) {
      if(x1[i] > y)
        c[0][0]++;
      else
        c[0][1]++;
    }
    else {
      if(x1[i] > y)
        c[0][2]++;
      else
        c[0][3]++;
    }
  }

  for(i=0; i < n; i++) {
    //central point
    if(y0[i] == x && y1[i] == y) {l[1][0]++; continue;}  
    //  if(lx[i] == x || ly[i] == y) {continue;}  
    //points on borders of quadrants
    if(y0[i] == x && y1[i] < y) {l[1][1]++; continue;}  
    if(y0[i] == x && y1[i] > y) {l[1][2]++; continue;}  
    if(y0[i] < x && y1[i] == y) {l[1][3]++; continue;}  
    if(y0[i] > x && y1[i] == y) {l[1][4]++; continue;}  

    if(y0[i] > x) {
      if(y1[i] > y)
        c[1][0]++;
      else
        c[1][1]++;
    }
    else {
      if(y1[i] > y)
        c[1][2]++;
      else
        c[1][3]++;
    }
  }

  double d[4];

  d[0]=calcMax(l[0],l[1],c[0][0],c[1][0],2,4,m,n);
  d[1]=calcMax(l[0],l[1],c[0][1],c[1][1],1,4,m,n);
  d[2]=calcMax(l[0],l[1],c[0][2],c[1][2],2,3,m,n);
  d[3]=calcMax(l[0],l[1],c[0][3],c[1][3],1,3,m,n);

  //fprintf(stdout, "d[0]:%f, d[1]:%f, d[2]:%f, d[3]:%f, d[4]:%f\n", d[0], d[1], d[2], d[3], d[4]);

  double D = MAX(MAX(MAX(d[0],d[1]),d[2]),d[3]);

  FREEMEMORY(NULL, c[0]);
  FREEMEMORY(NULL, c[1]);
  FREEMEMORY(NULL, l[0]);
  FREEMEMORY(NULL, l[1]);
  FREEMEMORY(NULL, c);
  FREEMEMORY(NULL, l);

  return D;  
}

/*--------------------------------- kstest2d ---------------------------------
 *    
 * @brief two-dimensional ks-test
 * @author Frank Juehling and Steve Hoffmann 
 *   
 */

void 
kstest2d(double *x0, double *x1, int m, double *y0, double *y1, int n, 
    double *kstest) {

  double cor[] = {0.0,0.0};
  double ks[] = {0.0,0.0};
  double d[] = {0.0,0.0};
  double dl1, dl2, s;

  for(int j=0; j < m; j++) {
    d[0] = MAX(d[0],counter(x0[j],x1[j],x0,x1,m,y0,y1,n));
  }

  for(int j=0; j< n; j++) {
    d[1]=  MAX(d[1],counter(y0[j],y1[j],x0,x1,m,y0,y1,n));
  }

  ks[1]=(d[0]+d[1])*0.5;

  cor[0] = rho(NULL, x0, x1, m);
  cor[1] = rho(NULL, y0, y1, n);

  dl1 = m;
  dl2 = n;
  s = sqrt(dl1*dl2/(dl1+dl2));
  kstest[0]  = kscdf(ks[1]*s/(1.0+sqrt(1.0-0.5*(cor[0]*cor[0]+cor[1]*cor[1]))*(0.25-0.75/s)));

  //fprintf(stdout, "s:%f, cor[0]:%f, cor[1]:%f, ks[1]:%f, test:%f\n", s, 
  //cor[0], cor[1], ks[1], kstest[0]);

  return;
}

/*---------------------------------- kstest ----------------------------------
 *    
 * @brief calculated the ks test
 * @author Frank Juehling and Steve Hoffmann 
 *   
 */

void kstest(segment_t *seg , int a, int b, char mindiff, char mincpgs, char test, 
    double *ks, int *grpA, int noA, int *grpB, int noB, metseg_t* nfo){

  int i,j;
  int l = b-a+1;
  double **la;
  double **lb;
  double *x;
  double *y;
  double mean1=0;
  double mean2=0;
  double meandiff = 0;
  double dl1=noA;
  double dl2=noB;
  double dl = l;
  double p = 2;
  double faskstest[2] = {0,0};

  //mincpgs set to false by default so this condition is never fullfilled

  // mindiff = 0;
  // mincpgs = 0;
  // if(l< nfo->mincpgs && mincpgs) {
  //   ks[0]=2;ks[1]=0;ks[2]=2;
  // }
  //debug
  //  fprintf(stderr, "kstest for: %d\n",l);
  la = ALLOCMEMORY(NULL, NULL, double*, 2);
  lb = ALLOCMEMORY(NULL, NULL, double*, 2);

  la[0] = ALLOCMEMORY(NULL, NULL, double, l*noA);
  la[1] = ALLOCMEMORY(NULL, NULL, double, l*noA);
  lb[0] = ALLOCMEMORY(NULL, NULL, double, l*noB);
  lb[1] = ALLOCMEMORY(NULL, NULL, double, l*noB);
  memset(la[0], 0, sizeof(double)*l*noA);
  memset(la[1], 0, sizeof(double)*l*noA);
  memset(lb[0], 0, sizeof(double)*l*noB);
  memset(lb[1], 0, sizeof(double)*l*noB);

  x = ALLOCMEMORY(NULL, NULL, double, l);
  y = ALLOCMEMORY(NULL, NULL, double, l);

  ks[0]=0;ks[1]=0;ks[2]=0;

  for(i=a; i<=b ; i++) {
    for(j=0; j < noA; j++) {
      la[0][((i-a)*noA)+j]=seg->value[i][grpA[j]];
      la[1][((i-a)*noA)+j]=seg->pos[i];
      mean1+=seg->value[i][grpA[j]];
      x[i-a] += seg->value[i][grpA[j]];
    }
    x[i-a]/=dl1;
  }
  for(i=a; i<=b; i++) {
    for(j=0;j<noB;j++) {
      lb[0][((i-a)*noB)+j]=seg->value[i][grpB[j]];
      lb[1][((i-a)*noB)+j]=seg->pos[i];
      mean2+=seg->value[i][grpB[j]];
      y[i-a] += seg->value[i][grpB[j]];
    }
    y[i-a]/=dl2;
  }
  int u = mannwhitney( la[0], l*noA , lb[0], l*noB);
  p = mannwhitneyPvalue(u, l*noA, l*noB, nfo->MWU, MAXM, MAXN);
 // fprintf(stdout,"pVALUE %f\n",p);
  

  mean1/=dl1*dl;
  mean2/=dl2*dl;
  meandiff = mean1-mean2;
  seg->methA=-1.0;
  seg->methB=-1.0;
  
  kstest2d(la[0], la[1], l*noA, lb[0],lb[1], l*noB, faskstest);

  ks[0]=faskstest[0];
  ks[1]=meandiff;
  ks[2]=p;

  FREEMEMORY(NULL, la[0]);
  FREEMEMORY(NULL, la[1]);
  FREEMEMORY(NULL, lb[0]);
  FREEMEMORY(NULL, lb[1]);
  FREEMEMORY(NULL, la);
  FREEMEMORY(NULL, lb);
  FREEMEMORY(NULL, x);
  FREEMEMORY(NULL, y);

}

/*---------------------------------- kstest ----------------------------------
 *    
 * @brief calculated the means
 * @author Frank Juehling and Steve Hoffmann 
 *   
 */

void concatFloatsToString(char **x, float *y, size_t size, char sep) {
    size_t total_length = 0;
    for (size_t i = 0; i < size; ++i) {
        total_length += snprintf(NULL, 0, "%.3f", y[i]) + 1;
    }
    total_length -= 1;

    *x = (char *)malloc(total_length + 1);

    char *ptr = *x;
    for (size_t i = 0; i < size; ++i) {
        int written = snprintf(ptr, total_length + 1, "%.3f", y[i]);
        ptr += written;
        total_length -= written;
        if (total_length > 0) {
          *ptr = sep;
          ++ptr;
          --total_length;
        }
    }
}

void outputImputedValues(char **x, double *y, size_t size, char sep) {
    int n_useless = 2;
    size_t total_length = 0;
    for (size_t i = 0; i < (size-n_useless); ++i) {
        total_length += snprintf(NULL, 0, "%.3f", y[i+n_useless]) + 1;
    }
    total_length -= 1;

    *x = (char *)malloc(total_length + 1);

    char *ptr = *x;
    for (size_t i = 0; i < (size-n_useless); ++i) {
        int written = snprintf(ptr, total_length + 1, "%.3f", y[i+n_useless]);
        ptr += written;
        total_length -= written;
        if (total_length > 0) {
          *ptr = sep;
          ++ptr;
          --total_length;
        }
    }
}

void means(segment_t *seg , int a, int b, int ***groupID, int **groupSize, int groupNumber, int **subgroupID, int *subgroupSize, int subgroupNumber, char **meansA, char **meansB){

  int i,j;
  float meanvalues[subgroupNumber];
  float submeanvalues[subgroupNumber];

  for (int sgn = 0; sgn < subgroupNumber; sgn++)
  {
    int *grpA = subgroupID[sgn];
    int noA = subgroupSize[sgn];
    float dl = 0;
    float mean=0;
    for(i=a; i<=b ; i++) {
      for(j=0; j < noA; j++) {
        mean+=seg->value[i][grpA[j]];
        dl+=1;
      }
    }
  
    mean/=dl;
    submeanvalues[sgn]=mean;
  }

  // int ci=0; // combination (more that one group) index
  // for (int gn = 0; gn < subgroupNumber; gn++)
  // {
  //   int *grpA = groupID[1][gn];
  //   int noA = groupSize[1][gn];
  //   float dlA = 0;
  //   float meanA=0;

  //   for(i=a; i<=b ; i++) {
  //     for(j=0; j < noA; j++) {
  //       meanA+=seg->value[i][grpA[j]];
  //       dlA+=1;
  //     }
  //   }
  
  //   meanA/=dlA;
  //   meanvalues[ci]=meanA;
  //   ci++;
  // }

  char *subtmp =NULL;
  concatFloatsToString(&subtmp, submeanvalues, subgroupNumber, '|');
  *meansA = subtmp;

  // char *tmp =NULL;
  // concatFloatsToString(&tmp, meanvalues, subgroupNumber, '|');
  // *meansB = tmp;
  *meansB = "TBC";

}


/*---------------------------- calcSingleDiffSum -----------------------------
 *    
 * @brief calculate single difference sum
 * @author Frank Juehling and Steve Hoffmann 
 *   
 */

double ***
calcSingleDiffSum(segment_t *s, int ***groupID, int **groupSize, int groupNumber, double mindiff, double mindiff2){

  int i, j;
  double ***S, s1, s2;
  
  S = ALLOCMEMORY(NULL, NULL, double**, groupNumber);
  // S[groupCombination][pos][0]: absolute
  // S[groupCombination][pos][1]: original
  // S[groupCombination][pos][2]: sign
  // S[groupCombination][pos][3]: accumulated # of significantly different CpGs
  for (int groupCombination = 0; groupCombination < groupNumber; groupCombination++)
  {
    int *grpA = groupID[0][groupCombination];
    int noA = groupSize[0][groupCombination];
    int *grpB = groupID[1][groupCombination];
    int noB = groupSize[1][groupCombination];

    S[groupCombination] = ALLOCMEMORY(NULL, NULL, double*, s->n);

    for(i=0; i < s->n; i++) {
      S[groupCombination][i] = ALLOCMEMORY(NULL, NULL, double, 5);
      memset(S[groupCombination][i], 0, sizeof(double)*5);
    }

    for(i=0; i < s->n; i++) {
      s1 = 0;
      for(int j=0;j<noA;j++)
        s1+=s->value[i][grpA[j]];
      s1/=noA;

      s2 = 0;
      for(j=0; j < noB; j++)
        s2+=s->value[i][grpB[j]];
      s2/=noB;

      if(i==0) {

        S[groupCombination][i][1]=s1-s2;
        S[groupCombination][i][0]=fabs(S[groupCombination][i][1]);
        if(s1-s2==0) {
          S[groupCombination][i][2] = 0;

        }
        else{
          if(s1-s2>0)
            S[groupCombination][i][2] = 1;
          else
            S[groupCombination][i][2] = -1;
        }
        if (fabs(s1-s2)>=mindiff)
        {
          S[groupCombination][i][3] = 1;
        } else {
          S[groupCombination][i][3] = 0;
        }

        if (fabs(s1-s2)>=mindiff2)
        {
          S[groupCombination][i][4] = 1;
        } else {
          S[groupCombination][i][4] = 0;
        }
        

      } else {

        S[groupCombination][i][1]=S[groupCombination][i-1][1]+s1-s2;
        S[groupCombination][i][0]=fabs(S[groupCombination][i][1]);
        if(s1-s2==0)
          S[groupCombination][i][2] = 0;
        else{
          if(s1-s2>0)
            S[groupCombination][i][2] = S[groupCombination][i-1][2]+1;
          else
            S[groupCombination][i][2] = S[groupCombination][i-1][2]-1;
        }   

        if (fabs(s1-s2)>=mindiff)
        {
          S[groupCombination][i][3] = S[groupCombination][i-1][3]+1;
        } else {
          S[groupCombination][i][3] = S[groupCombination][i-1][3];
        } 

        if (fabs(s1-s2)>=mindiff2)
        {
          S[groupCombination][i][4] = S[groupCombination][i-1][4]+1;
        } else {
          S[groupCombination][i][4] = S[groupCombination][i-1][4];
        } 

      }
    }
  }
  

  return S;
}

/*----------------------------- calcSigCpGs ------------------------------
 *    
 * @brief calculate # of significantly different CpGs
 * @author zzhu
 *   
 */

double 
calcSigCpGs(double **S,int s, int t) {
  double sigCpGs; 
  if(s==0)
    sigCpGs = S[t][3];
  else
    sigCpGs = S[t][3]-S[s-1][3];
  return sigCpGs;
}

double 
calcSigCpGs2(double **S,int s, int t) {
  double sigCpGs; 
  if(s==0)
    sigCpGs = S[t][4]/(t-s+1);
  else
    sigCpGs = (S[t][4]-S[s-1][4])/(t-s+1);
  return sigCpGs;
}

/*----------------------------- calcSingleTrend ------------------------------
 *    
 * @brief calculate single segment trend
 * @author Frank Juehling and Steve Hoffmann 
 *   
 */

double 
calcSingleTrendAbs(double **S,int s, int t) {
  double ds = s;
  double dt=t;
  double trend; 
  if(s==0)
    trend = fabs(S[t][2])/dt; // should divided by (dt+1)???
  else
    trend = fabs(S[t][2]-S[s-1][2])/(dt-ds+1);

  return trend;
}

double 
calcSingleTrendAbs2(double **S,int s, int t) {
  double ds = s;
  double dt=t;
  double trend; 
  if(s==0)
    trend = fabs(S[t][1]);
  else
    trend = fabs(S[t][1]-S[s-1][1]);

  return trend;
}

/*--------------------------------- noValley ---------------------------------
 *    
 * @brief check for local valley
 * @author Frank Juehling and Steve Hoffmann 
 *   
 */

char 
noValley(double **S, int s, int t, metseg_t *nfo){

  if(t-s+1< nfo->mincpgs) return 1;

  int i;
  double ds = s;
  double dt=t;
  double Sst=S[t][1];
  double Si, mean, imean;
  int minlength=(nfo->mincpgs>10)?nfo->mincpgs:10;
  
  if(s>0) {
    Sst-=S[s-1][1];
  }

  mean=fabs(Sst/(dt-ds+1));
//check if mean of windowsize=mincpgs is < valleyfactor*mean
  for(i=s; i+minlength-1 <= t; i++) {
    Si=S[i+minlength-1][1];
    if(i>0) Si-=S[i-1][1];
    imean=fabs(Si/(minlength));

//    if(fabs(imean)<mean*0.7) {
    if(fabs(imean)<mean* nfo->valley) {
      return 0;
    }    
  }
  return 1;
}


/*--------------------------------- findMaxZ ---------------------------------
 *    
 * @brief find maximum Z score
 * @author Frank Juehling and Steve Hoffmann 
 *   
 */

double 
findMaxZ(double **Z, int s, int t, int *ab, metseg_t *nfo) {
  int a, b;
  double max=0;

  //fprintf(stderr, "FindMaxN\t%d\t%d\n",s,t); 
  for(a=s; a<=t; a++)
    for(b=a+nfo->mincpgs-1; b<=t; b++) {
      if(((a!=s)||(b!=t) ) && Z[a][b]>max && (IsFiniteNumber(Z[a][b]))){
        max=Z[a][b];
        ab[0]=a;
        ab[1]=b;
      }  
    }
  //fprintf(stderr, "FindMaxNnew\t%d\t%d\n",ab[0],ab[1]); 
  return max;
}

double 
findRandomZ(int s, int t, int *ab, metseg_t *nfo) {
  int a, b;
  double max=0;

  for(a=s; a<=t; a++)
    for(b=a+nfo->mincpgs-1; b<=t; b++) {
        ab[0]=a;
        ab[1]=b;
        return max;
    }
  return max;
  //fprintf(stderr, "FindMaxNnew\t%d\t%d\n",ab[0],ab[1]); 
}


/*---------------------------- calcSingleDiffZabs ----------------------------
 *    
 * @brief calculate single Z score
 * @author Frank Juehling and Steve Hoffmann 
 *   
 */

void 
calcSingleDiffZabs(double **S, int Ssize, double **Z, int s, int t, 
    char zero, metseg_t *nfo) {

  int a, b;
  double ds = s;
  double dt=t;
  double da, db, Sst, Sab, u;

  for(a=s; a<=t; a++){ 
    for(b=a+nfo->mincpgs-1; b<=t; b++) {
      da =a;
      db=b;
      Sst=S[t][1];
      if(s>0) { 
        Sst-=S[s-1][1];
      }
      Sab=S[b][1];
      if(a>0) { 
        Sab-=S[a-1][1];
      }
      Sab=fabs(Sab);
      Sst=fabs(Sst);

      if(db-da-nfo->mincpgs == 0 || (a==s && b==t) || a==b) { 
        Z[a-s][b-s]=0;
      } else {
        if(zero) {
          u = Sab;
        } else {
          u = Sab-(((db-da+1)*(Sst))/(dt-ds+1));
        }
        u*=u;
        u/=(db-da+1)*((1-((db-da+1)/(dt-ds+1))));
        Z[a-s][b-s]=u;
      }
    }
  }

  return;
}    


/*------------------------------ pushSegment_p -------------------------------
 *    
 * @brief a helper function to push segments to a stack
 * @author Frank Juehling and Steve Hoffmann 
 *   
 */
 
void
pushSegment_p (Segmentstack *stack, int a, int b, int *ab, int child,
    double *ks1, double *ks2, double *ks3, double *KS, segment_t *max)
{

    segment_p_t segment;

    segment.a = a;
    segment.b = b;
    if(child) { 
    segment.ab1 = ab[0];
    segment.ab2 = ab[1];
    segment.child = child;

    segment.ks11 =ks1[0];
    segment.ks12 =ks1[1];
    segment.ks13 =ks1[2];
    segment.ks14 =ks1[3];
 
    segment.ks21 =ks2[0];
    segment.ks22 =ks2[1];
    segment.ks23 =ks2[2];
    segment.ks24 =ks2[3];

    segment.ks31 =ks3[0];
    segment.ks32 =ks3[1];
    segment.ks33 =ks3[2];
    segment.ks34 =ks3[3];

    segment.KS1 =KS[0];
    segment.KS2 =KS[1];
    segment.KS3 =KS[2];
    segment.KS4 =KS[3]; 
    }
    if(max) { 
      segment_t *copy = ALLOCMEMORY(NULL, NULL, segment_t, 1);
      memmove(copy, max, sizeof(segment_t));
      segment.max = copy;
    }
    bl_segmentstackPush(stack, &segment);

    return ;
}

/*------------------------------- popSegment_p -------------------------------
 *    
 * @brief a helper function to pop segments from a stack
 * @author Frank Juehling and Steve Hoffmann 
 *   
 */
 
void
popSegment_p (Segmentstack *stack, int *a, int *b, int *ab, int *child, 
    double *ks1, double *ks2, double *ks3, double *KS, segment_t **max)
{
  segment_p_t *segment;

  segment = bl_segmentstackPop(stack);
     
  *a = segment->a;
  *b = segment->b;

  if(child) { 
    *child = segment->child;

    ab[0] = segment->ab1;
    ab[1] = segment->ab2;

    ks1[0] = segment->ks11;
    ks1[1] = segment->ks12;
    ks1[2] = segment->ks13;
    ks1[3] = segment->ks14;

    ks2[0] = segment->ks21;
    ks2[1] = segment->ks22;
    ks2[2] = segment->ks23;
    ks2[3] = segment->ks24;

    ks3[0] = segment->ks31;
    ks3[1] = segment->ks32;
    ks3[2] = segment->ks33;
    ks3[3] = segment->ks34;

    KS[0] = segment->KS1;
    KS[1] = segment->KS2;
    KS[2] = segment->KS3;
    KS[3] = segment->KS4;
  }

  if(max) { 
    *max = segment->max;
  }

  
  return;
}


/*------------------------------ stackSegment_p ------------------------------
 *    
 * @brief a helper function to initalize a segment stack
 * @author Frank Juehling and Steve Hoffmann 
 *   
 */
 
  Segmentstack*
stackSegment_p(Segmentstack *stack)
{
    bl_segmentstackInit(stack, 300);

    return stack;
}

/*---------------------------- concatStrings -----------------------------
 *    
 * @brief concat two strings to one
 * @author zzhu
 *   
 */

void concatStrings(char **x, char *y, char sep) {
    size_t x_length = (*x != NULL) ? strlen(*x) : 0;
    size_t y_length = strlen(y);
    size_t new_length = x_length + 1 + y_length + 1;

    // Allocate memory for the concatenated string
    char *concatenated = (char *)malloc(new_length);
    if (*x != NULL) {
        strcpy(concatenated, *x);
        strcat(concatenated, &sep);
    }
    strcat(concatenated, y);
    if (*x != NULL) {
        free(*x);
    }
    *x = concatenated;
}

void concatIntsToString(char **x, int *y, size_t size, char sep) {
    size_t total_length = 0;
    for (size_t i = 0; i < size; ++i) {
        total_length += snprintf(NULL, 0, "%d", y[i]) + 1;
    }
    total_length -= 1;

    *x = (char *)malloc(total_length + 1);

    char *ptr = *x;
    for (size_t i = 0; i < size; ++i) {
        int written = snprintf(ptr, total_length + 1, "%d", y[i]);
        ptr += written;
        total_length -= written;
        if (total_length > 0) {
          *ptr = sep;
          ++ptr;
          --total_length;
        }
    }
}


/*------------------------------ clustering ------------------------------
 *    
 * @brief given a 1 vs 1 comparison id, return 2 clusters for comparison
 * @author zzhu
 *   
 */

void
clustering(int ***clusters, int *nclusters, int numberSubGroup, int **subgroupID, int *subgroupSize, 
  segment_t *seg, metseg_t *nfo, double ***S, double *ks, int s, int t)
{
  if (ks[3]!=-1)
  {

    // Increase the number of rows in X by 1
    (*nclusters)++;
    // Reallocate memory for X
    *clusters = realloc(*clusters, (*nclusters) * sizeof(int *));

    // Allocate memory for the new row and append [1, 2, 3]
    (*clusters)[(*nclusters) - 1] = malloc(numberSubGroup * sizeof(int));

    int gn = ks[3];
    int A = 0;
    int B = 0;
    for (int i = 0; i < numberSubGroup; i++)
    {
      if (gn < ((2*numberSubGroup-i-1)*i/2)) {continue;}
      A = i;
      B = gn - (((2*numberSubGroup-i-1)*i/2) -i -1);
      
    }
    // assert(0);
    for (int g = 0; g < numberSubGroup; g++)
    {
      if (g==A) 
      {
        // fprintf(stderr, "A.\n");
        (*clusters)[(*nclusters) - 1][g] = 0;
      } else if (g==B)
      {
        // fprintf(stderr, "B.\n");
        (*clusters)[(*nclusters) - 1][g] = 4;
      } else
      {
        (*clusters)[(*nclusters) - 1][g] = 2;
      }
    }


    for (int g = 0; g < numberSubGroup; g++)
    {
      int i, j;
      if (g==A) {continue;}  
      if (g==B) {continue;}    
      if (g>A)
      {
        i = A; j = g;
      } else 
      {
        i = g; j = A;
      }
      int newgn = ((2*numberSubGroup-i-1)*i/2) + (j-i-1);

      if (nfo->minDMR2 != 1)
      {
        if (calcSigCpGs2(S[newgn], s, t) < nfo->minDMR2)
        {
          // fprintf(stderr, "A+.\n");
          (*clusters)[(*nclusters) - 1][g] -= 1;
        }
      } else {
        if (calcSigCpGs(S[newgn], s, t) < nfo->minDMR)
        {
          // fprintf(stderr, "A+.\n");
          (*clusters)[(*nclusters) - 1][g] -= 1;
        }
      }
      
 
        
    }

    for (int g = 0; g < numberSubGroup; g++)
    {
      int i, j;
      if (g==A) {continue;}  
      if (g==B) {continue;}    
      if (g>B)
      {
        i = B; j = g;
      } else 
      {
        i = g; j = B;
      }
      int newgn = ((2*numberSubGroup-i-1)*i/2) + (j-i-1);

      if (nfo->minDMR2 != 1)
      {
        if (calcSigCpGs2(S[newgn], s, t) < nfo->minDMR2)
        {
          // fprintf(stderr, "B+.\n");
          (*clusters)[(*nclusters) - 1][g] += 1;
        }
      } else {
        if (calcSigCpGs(S[newgn], s, t) < nfo->minDMR)
        {
          // fprintf(stderr, "B+.\n");
          (*clusters)[(*nclusters) - 1][g] += 1;
        }
      }

 
    }

    int **cgroupID;
    int *cgroupSize;

    cgroupID = ALLOCMEMORY(NULL, NULL, int*, 2);
    cgroupSize = ALLOCMEMORY(NULL, NULL, int, 2);
    int grpindex[2];
    grpindex[0] = 0;
    grpindex[1] = 0;
    for (int i = 0; i < 2; i++)
    {
      cgroupID[i] = NULL;
      // cgroupID[i] = ALLOCMEMORY(NULL, cgroupID[i], int*, numberSubGroup);
      cgroupSize[i] = 0;
    }
    for (int j = 0; j < numberSubGroup; j++)
    {
      int i;
      if ((*clusters)[(*nclusters) - 1][j]<2)
      {
        i = 0;
      }else if ((*clusters)[(*nclusters) - 1][j]>2)
      {
        i = 1;
      } else { continue; }
      
      cgroupID[i] = ALLOCMEMORY(NULL, cgroupID[i], int, cgroupSize[i]+subgroupSize[j]);
      for (int k = 0; k < subgroupSize[j]; k++)
      {
        cgroupID[i][grpindex[i]] = subgroupID[j][k];
        grpindex[i]++;
      }
      cgroupSize[i] += subgroupSize[j];
    }
    if (cgroupSize[0]>0 && cgroupSize[1]>0)
    {kstest(seg, s, t, 0, 1, 1, ks, cgroupID[0], cgroupSize[0], cgroupID[1], cgroupSize[1], nfo);}
    
    ks[3] = (*nclusters) - 1;
    // fprintf(stderr,"ks test done%f\n",ks[3]);
    for (int i = 0; i < 2; i++)
    {
      FREEMEMORY(NULL, cgroupID[i]);
    }
    FREEMEMORY(NULL, cgroupID);
    FREEMEMORY(NULL, cgroupSize);
  }
  
  
}

/*-------------------------------- segment_p ---------------------------------
 *    
 * @brief calculate segment probability
 * @author Frank Juehling and Steve Hoffmann  
 *   
 */


segment_t*
segment_pSTKopt(segment_t *seg, segment_t *breaks, int *nbreaks, double ***XS, 
    int a, int b, double *KS, char first, 
    int ***groupID, int **groupSize, int groupNumber, int **subgroupID, int *subgroupSize, int ***clusters, int *nclusters, metseg_t *nfo) {
// zzhu$ a,b: the start pos and end pos of the seg. ab: {start of subseg, end of subseg}. KS: the test result for the seg.
  int i, n, m;
  int dimZ, child = 0; // zzhu$ child: the pointer to a child, start from the left child
  int ab[3] = {-1,0,-1}; // {a,b,group with min P}
  int ab_tmp[2] = {-1,0};
  double ks1[] = {2,0,2,-1}; // zzhu$ {ks p, mean diff, ranksums p,group with min P } for all combinations
  double ks2[] = {2,0,2,-1};
  double ks3[] = {2,0,2,-1};
  double ks1_tmp[] = {2,0,2}; // zzhu$ {ks p, mean diff, ranksums p} for one combination
  double ks2_tmp[] = {2,0,2};
  double ks3_tmp[] = {2,0,2};
  // double ks1[groupNumber][3];
  // for (int i = 0; i < groupNumber; i++)
  // {
  //   ks1[i][0] = 2;
  //   ks1[i][1] = 0;
  //   ks1[i][2] = 2;
  // }
  // double ks2[groupNumber][3];
  // for (int i = 0; i < groupNumber; i++)
  // {
  //   ks2[i][0] = 2;
  //   ks2[i][1] = 0;
  //   ks2[i][2] = 2;
  // }
  // double ks3[groupNumber][3];
  // for (int i = 0; i < groupNumber; i++)
  // {
  //   ks3[i][0] = 2;
  //   ks3[i][1] = 0;
  //   ks3[i][2] = 2;
  // }
  double init_kstmp[] = {2,0,2};
  double init_ks[] = {2,0,2,-1};

  double **XZ;
  double newp; // prob, meandiff;

  Segmentstack stack;
  stackSegment_p(&stack);

  while(!bl_segmentstackIsEmpty(&stack) || a != -1) { 

    if(a != -1 && child <= 2) { 
      if(ab[0] == -1) {  // zzhu$ if ab is not calculated yet
        double Z_max = -1;
        int ab_updated = 0; // if no KS is performed, ab will be updated with max Z
        int ab_Zmax[3] = {-1,0,-1}; // if no KS is performed, ab will be updated with max Z

        memmove(ks1, init_ks, sizeof(double)*4);
        memmove(ks2, init_ks, sizeof(double)*4);
        memmove(ks3, init_ks, sizeof(double)*4);

        int existSigGn = 0;
        for(int gn=0;gn<groupNumber;gn++){

          ab_tmp[0] = 0;
          ab_tmp[1] = 0;

          memmove(ks1_tmp, init_kstmp, sizeof(double)*3);
          memmove(ks2_tmp, init_kstmp, sizeof(double)*3);
          memmove(ks3_tmp, init_kstmp, sizeof(double)*3);


          // double ks1_tmp[] = {2,0,2};
          // double ks2_tmp[] = {2,0,2};
          // double ks3_tmp[] = {2,0,2};

          // fprintf(stderr,"init ks.%f,%f,%f\n", ks1_tmp[0],ks2_tmp[0],ks3_tmp[0]);


          // add a filter step here
          if (calcSigCpGs(XS[gn], a, b) < nfo->minDMR)
          {
            if ((gn==(groupNumber-1))&&(existSigGn==0))
            {
                // fprintf(stderr,"no,%d,%d\n",a,b);
                dimZ = b - a + 1;
                // XZ = ALLOCMEMORY(NULL, NULL, double*, dimZ);

                // for(i=0; i < dimZ; i++) {
                //   XZ[i] = ALLOCMEMORY(NULL, NULL, double, dimZ);
                //   memset(XZ[i], 0, sizeof(double)*dimZ);
                // }

                // calcSingleDiffZabs(XS[gn], seg->n, XZ , a, b, 0, nfo);
                double Z_max_tmp = findRandomZ(0, dimZ-1, ab_tmp, nfo);
                ab_tmp[0]+=a; 
                ab_tmp[1]+=a;
                ab_Zmax[0] = ab_tmp[0];
                ab_Zmax[1] = ab_tmp[1];
                ab_Zmax[2] = gn;
                // for(i=0; i < dimZ; i++) {
                // FREEMEMORY(NULL, XZ[i]);
                // }
                // // fprintf(stderr,"no,%d,%d\n",ab_tmp[0],ab_tmp[1]);
                // FREEMEMORY(NULL, XZ);
            }
            continue;
          }
          // fprintf(stderr,"yes\n");
          // end a filter step here

          dimZ = b - a + 1;
          XZ = ALLOCMEMORY(NULL, NULL, double*, dimZ);

          for(i=0; i < dimZ; i++) {
            XZ[i] = ALLOCMEMORY(NULL, NULL, double, dimZ);
            memset(XZ[i], 0, sizeof(double)*dimZ);
          }

          //calculated the Z scores and find the maximum interval
          calcSingleDiffZabs(XS[gn], seg->n, XZ , a, b, 0, nfo);
          double Z_max_tmp = findMaxZ(XZ, 0, dimZ-1, ab_tmp, nfo);
          for(i=0; i < dimZ; i++) {
            FREEMEMORY(NULL, XZ[i]);
          }
          FREEMEMORY(NULL, XZ);
          ab_tmp[0]+=a; 
          ab_tmp[1]+=a;

          if (Z_max_tmp>Z_max)
          {
            Z_max=Z_max_tmp;
            ab_Zmax[0] = ab_tmp[0];
            ab_Zmax[1] = ab_tmp[1];
            ab_Zmax[2] = gn;
          }

          if (nfo->clustering == 0)
          {  
            //check the left side of the maximum interval with ks
            n=a; m=ab_tmp[0]-1;
            if(ab_tmp[0] > 0 && m-n+1 >= nfo->mincpgs 
                && calcSingleTrendAbs(XS[gn],a,ab_tmp[0]-1) > nfo->trend 
                && noValley(XS[gn], a, ab_tmp[0]-1, nfo)) {

              kstest(seg, a, ab_tmp[0]-1, 0, 1, 1, ks1_tmp, groupID[0][gn], groupSize[0][gn], groupID[1][gn], groupSize[1][gn], nfo);
            }

            //check the maximum interval interval with ks
            n=ab_tmp[0];m=ab_tmp[1];
            if(m-n+1 >= nfo->mincpgs 
                && calcSingleTrendAbs(XS[gn],ab_tmp[0],ab_tmp[1]) > nfo->trend 
                && noValley(XS[gn], ab_tmp[0], ab_tmp[1], nfo) ) {

              kstest(seg, ab_tmp[0], ab_tmp[1], 0, 1, 1, ks2_tmp, groupID[0][gn], groupSize[0][gn], groupID[1][gn], groupSize[1][gn], nfo);
            }

            //check the right side of the maximum interval with ks
            n=ab_tmp[1]+1;m=b;
            if(m-n+1 >= nfo->mincpgs 
                && calcSingleTrendAbs(XS[gn],ab_tmp[1]+1,b)> nfo->trend 
                && noValley(XS[gn], ab_tmp[1]+1, b, nfo)) {

              kstest(seg, ab_tmp[1]+1, b, 0, 1, 1, ks3_tmp, groupID[0][gn], groupSize[0][gn], groupID[1][gn], groupSize[1][gn], nfo);
            }

            if (MIN(ks1_tmp[0],MIN(ks2_tmp[0],ks3_tmp[0]))<MIN(ks1[0],MIN(ks2[0],ks3[0])))
            {
              // fprintf(stderr,"yes.");
              for ( i = 0; i < 3; i++)
              {
                ks1[i] = ks1_tmp[i];
                ks2[i] = ks2_tmp[i];
                ks3[i] = ks3_tmp[i];
              }
              ks1[3] = gn;
              ks2[3] = gn;
              ks3[3] = gn;
              ab[0] = ab_tmp[0];
              ab[1] = ab_tmp[1];
              ab[2] = gn;
              ab_updated = 1;
              // fprintf(stderr,"ab updated. a:%d,b:%d,ks1:%f,ks2:%f,ks3:%f\n", a,b, ks1[0],ks2[0],ks3[0]);
            }
          } // else
          // {  
          //   //check the left side of the maximum interval with ks
          //   // n=a; m=ab_tmp[0]-1;
          //   // if(ab_tmp[0] > 0 && m-n+1 >= nfo->mincpgs 
          //   //     && calcSingleTrendAbs(XS[gn],a,ab_tmp[0]-1) > nfo->trend 
          //   //     && noValley(XS[gn], a, ab_tmp[0]-1, nfo)) {

          //   //   kstest_fake(seg, a, ab_tmp[0]-1, 0, 1, 1, ks1_tmp, groupID[0][gn], groupSize[0][gn], groupID[1][gn], groupSize[1][gn], nfo);
          //   // }

          //   // //check the maximum interval interval with ks
          //   // n=ab_tmp[0];m=ab_tmp[1];
          //   // if(m-n+1 >= nfo->mincpgs 
          //   //     && calcSingleTrendAbs(XS[gn],ab_tmp[0],ab_tmp[1]) > nfo->trend 
          //   //     && noValley(XS[gn], ab_tmp[0], ab_tmp[1], nfo) ) {

          //   //   kstest_fake(seg, ab_tmp[0], ab_tmp[1], 0, 1, 1, ks2_tmp, groupID[0][gn], groupSize[0][gn], groupID[1][gn], groupSize[1][gn], nfo);
          //   // }

          //   // //check the right side of the maximum interval with ks
          //   // n=ab_tmp[1]+1;m=b;
          //   // if(m-n+1 >= nfo->mincpgs 
          //   //     && calcSingleTrendAbs(XS[gn],ab_tmp[1]+1,b)> nfo->trend 
          //   //     && noValley(XS[gn], ab_tmp[1]+1, b, nfo)) {

          //   //   kstest_fake(seg, ab_tmp[1]+1, b, 0, 1, 1, ks3_tmp, groupID[0][gn], groupSize[0][gn], groupID[1][gn], groupSize[1][gn], nfo);
          //   // }

          //   if (Z_max_tmp>Z_max)
          //   {
          //     ks1[3] = gn;
          //     ks2[3] = gn;
          //     ks3[3] = gn;
          //   }
          // } 
          existSigGn++;
        }

        if(existSigGn==0){
          ab[0] = ab_Zmax[0];
          ab[1] = ab_Zmax[1];
          ab[2] = ab_Zmax[2];
          ks1[3] = ab_Zmax[2];
          ks2[3] = ab_Zmax[2];
          ks3[3] = ab_Zmax[2];
          // fprintf(stderr,"ab Z-updated. a:%d,b:%d,ks1:%f,ks2:%f,ks3:%f\n", ab[0],ab[1], ks1[0],ks2[0],ks3[0]);
        } else {
          if(ab_updated==0){
            ab[0] = ab_Zmax[0];
            ab[1] = ab_Zmax[1];
            ab[2] = ab_Zmax[2];
            ks1[3] = ab_Zmax[2];
            ks2[3] = ab_Zmax[2];
            ks3[3] = ab_Zmax[2];
            // fprintf(stderr,"ab Z-updated. a:%d,b:%d,ks1:%f,ks2:%f,ks3:%f\n", a,b, ks1[0],ks2[0],ks3[0]);
          }
        }
        
        // fprintf(stderr,"ab:%d,%d",ab[0] ,ab[1] );
                // re-calculate the KS for all subsegments
        if(existSigGn>0){
          if (nfo->clustering == 0)
          {
            for(int gn=0;gn<groupNumber;gn++){
              memmove(ks1_tmp, init_kstmp, sizeof(double)*3);
              memmove(ks2_tmp, init_kstmp, sizeof(double)*3);
              memmove(ks3_tmp, init_kstmp, sizeof(double)*3);
              
              // add a filter step here
              if (calcSigCpGs(XS[gn], a, b) < nfo->minDMR)
              {
                continue;
              }
              // end a filter step here
              
              //check the left side of the maximum interval with ks
              n=a; m=ab[0]-1;
              if(ab[0] > 0 && m-n+1 >= nfo->mincpgs 
                  && calcSingleTrendAbs(XS[gn],a,ab[0]-1) > nfo->trend 
                  && noValley(XS[gn], a, ab[0]-1, nfo)) {

                kstest(seg, a, ab[0]-1, 0, 1, 1, ks1_tmp, groupID[0][gn], groupSize[0][gn], groupID[1][gn], groupSize[1][gn], nfo);
              }

              //check the maximum interval interval with ks
              n=ab[0];m=ab[1];
              if(m-n+1 >= nfo->mincpgs 
                  && calcSingleTrendAbs(XS[gn],ab[0],ab[1]) > nfo->trend 
                  && noValley(XS[gn], ab[0], ab[1], nfo) ) {

                kstest(seg, ab[0], ab[1], 0, 1, 1, ks2_tmp, groupID[0][gn], groupSize[0][gn], groupID[1][gn], groupSize[1][gn], nfo);
              }

              //check the right side of the maximum interval with ks
              n=ab[1]+1;m=b;
              if(m-n+1 >= nfo->mincpgs 
                  && calcSingleTrendAbs(XS[gn],ab[1]+1,b)> nfo->trend 
                  && noValley(XS[gn], ab[1]+1, b, nfo)) {
                kstest(seg, ab[1]+1, b, 0, 1, 1, ks3_tmp, groupID[0][gn], groupSize[0][gn], groupID[1][gn], groupSize[1][gn], nfo);
              }

              if (ks1_tmp[0]<ks1[0])
              {
                for ( i = 0; i < 3; i++)
                {
                  ks1[i] = ks1_tmp[i];
                }
                ks1[3] = gn;
              }

              if (ks2_tmp[0]<ks2[0])
              {
                for ( i = 0; i < 3; i++)
                {
                  ks2[i] = ks2_tmp[i];
                }
                ks2[3] = gn;
              }

              if (ks3_tmp[0]<ks3[0])
              {
                for ( i = 0; i < 3; i++)
                {
                  ks3[i] = ks3_tmp[i];
                }
                ks3[3] = gn;
              }
            }
          }
            
          if (nfo->clustering == 1)
          {
            // to be replaced by:
            // void clustering(int ***clusters, int *nclusters, int numberSubGroup, int **subgroupID, int *subgroupSize, 
            // segment_t *seg, metseg_t *nfo, double ***S, double *ks, int s, int t)

            n=a; m=ab[0]-1;
            if(ab[0] > 0 && m-n+1 >= nfo->mincpgs) {
              clustering(clusters, nclusters, nfo->groups, subgroupID, subgroupSize, seg, nfo, XS, ks1, a, ab[0]-1);
            }
            n=ab[0];m=ab[1];
            if(m-n+1 >= nfo->mincpgs) {
              clustering(clusters, nclusters, nfo->groups, subgroupID, subgroupSize, seg, nfo, XS, ks2, ab[0], ab[1]);
            }
            n=ab[1]+1;m=b;
            if(m-n+1 >= nfo->mincpgs) {
              clustering(clusters, nclusters, nfo->groups, subgroupID, subgroupSize, seg, nfo, XS, ks3, ab[1]+1, b);
            }

          }
        }
        // fprintf(stderr,"Final: a:%d,b:%d,ks1:%f,ks2:%f,ks3:%f\n", a,b, ks1[0],ks2[0],ks3[0]);
      }

      //if one of the children has a good ks we check all
      newp = MIN(ks1[0],MIN(ks2[0],ks3[0]));
      // assert(((newp<1)&&(ab[1]-ab[0]>=nfo->mincpgs)));
      //if the p-value of one of the three intervals is better than the original
      //recurse down to find the best subinterval
      if((newp<KS[0] || (newp>1 && KS[0]>1)) && (b-a >= nfo->mincpgs)) { // zzhu$ termination criteria (1)#CpG (2)p_child>p_parent. no need for newp>1???
        // assert((b-ab[1]+1>=10)||(ks3[0]>1));
        // fprintf(stderr,"here\n");
        pushSegment_p (&stack, a, b, ab, child+1, ks1, ks2, ks3, KS, NULL); // zzhu$ push the next child into the stack.

        //left interval child
        if(child == 0) {
          n = a;
          m = ab[0]-1;
          a = -1; // zzhu$ end this child if meet termination criteria
          if(ab[0] > 0 && n <= m) {
            if(m-n >= nfo->mincpgs) { 
              a = n;
              b = m;
              memmove(KS, ks1, sizeof(double)*4);
              child = 0;
              ab[0] = -1; // zzhu$ ab[0]==-1 means ab to be calculated.
            } else { 
              // for(int gn=0;gn<groupNumber;gn++){
              //     double ks4tmp[] = {2,0,2};
              //     kstest(seg, n, m, 0, 1, 1, ks4tmp, groupID[0][gn], groupSize[0][gn], groupID[1][gn], groupSize[1][gn], nfo);
              //     fprintf(stderr,"left: a%d,b%d,ks%f\tgroup%d,ks%f\n", a, b, ks1[0], gn, ks4tmp[0]);
              // }
              breaks = ALLOCMEMORY(NULL, breaks, segment_t, (*nbreaks)+1);
              setSegment(&breaks[(*nbreaks)], seg->chr, n, m, ks1[0], ks1[1], ks1[2], ks1[3]);
              (*nbreaks)+=1;
            }
          }
        }

        //middle interval child
        if(child == 1) {
          n = ab[0];
          m = ab[1];
          a = -1;
          if(n <= m) {
            if(m-n>= nfo->mincpgs) { 
              a = n;
              b = m;
              memmove(KS, ks2, sizeof(double)*4);
              child = 0;
              ab[0] =-1;
            } else {
              // for(int gn=0;gn<groupNumber;gn++){
              //     double ks4tmp[] = {2,0,2};
              //     kstest(seg, n, m, 0, 1, 1, ks4tmp, groupID[0][gn], groupSize[0][gn], groupID[1][gn], groupSize[1][gn], nfo);
              //     fprintf(stderr,"middle: a%d,b%d,ks%f\tgroup%d,ks%f\n", a, b, ks2[0], gn, ks4tmp[0]);
              // }
              breaks = ALLOCMEMORY(NULL, breaks, segment_t, (*nbreaks)+1);
              setSegment(&breaks[(*nbreaks)], seg->chr, n, m, ks2[0], ks2[1], ks2[2], ks2[3]);
              (*nbreaks)+=1;
            }  
          }
        }

        //right interval child
        if(child == 2) {
          n = ab[1]+1;
          m = b;
          a = -1;
          if(n<=m) {
            if (m-n>= nfo->mincpgs) { 
              a = n;
              b = m;
              memmove(KS, ks3, sizeof(double)*4);
              child = 0;
              ab[0] = -1;
            } else {
              // for(int gn=0;gn<groupNumber;gn++){
              //     double ks4tmp[] = {2,0,2};
              //     kstest(seg, n, m, 0, 1, 1, ks4tmp, groupID[0][gn], groupSize[0][gn], groupID[1][gn], groupSize[1][gn], nfo);
              //     fprintf(stderr,"right: a%d,b%d,ks%f\tgroup%d,ks%f\n", a, b, ks3[0], gn, ks4tmp[0]);
              // }
              breaks = ALLOCMEMORY(NULL, breaks, segment_t, (*nbreaks)+1);
              setSegment(&breaks[(*nbreaks)], seg->chr, n, m, ks3[0], ks3[1], ks3[2], ks3[3]);
              (*nbreaks)+=1;
            } 
          }
        }
      } else {
        if(child ==0) { 
          // for(int gn=0;gn<groupNumber;gn++){
          //   double ks4tmp[] = {2,0,2};
          //   kstest(seg, a, b, 0, 1, 1, ks4tmp, groupID[0][gn], groupSize[0][gn], groupID[1][gn], groupSize[1][gn], nfo);
          //   // calcSingleTrendAbs(XS[gn],a,ab[0]-1) > nfo->trend 
          //   //   && noValley(XS[gn], a, ab[0]-1, nfo)
          //   fprintf(stderr,"KS. a%d,b%d,ks%f\tgroup%d,ks%f,trend%f,novally%d\n", a, b, KS[0], gn, ks4tmp[0],calcSingleTrendAbs(XS[gn],a,b),noValley(XS[gn], a, b, nfo));
          // }
          // assert((a!=15)||(b!=26));
          
          breaks = ALLOCMEMORY(NULL, breaks, segment_t, (*nbreaks)+1);
          setSegment(&breaks[(*nbreaks)], seg->chr, a, b, KS[0], KS[1], KS[2], KS[3]);
          (*nbreaks)+=1;
        }

        a = -1;
        ab[0] = -1;
      }
      
    }  else {

      popSegment_p (&stack, &a, &b, ab, &child, ks1, ks2, ks3, KS, NULL);
      // fprintf(stderr,"a%d,b%d,ab%d,ab%d,ks1%f,ks2%f,ks3%f\n", a,b, ab[0], ab[1], ks1[0], ks2[0], ks3[0]);

      if(child == 3) a = -1;

    }
  }

  bl_segmentstackDestruct(&stack);

  return breaks;
}
/*-------------------------------- segmenter ---------------------------------
 *    
 * @brief first segmenter function
 * @author Frank Juehling and Steve Hoffmann 
 *    
 */
segment_t*
segmenterSTK(segment_t *seg, segment_t *globalbreaks, int *nglobal, double ***XS, 
    int a, int b, double *KS, int ***groupID, int **groupSize, int groupNumber, int **subgroupID, int *subgroupSize, int ***clusters, int *nclusters,
    metseg_t *nfo) {
  
  // zzhu$ a: the start pos of the region, b is the end pos.

  int nbreaks=0, i, n, m; //, *s, *t;
  double trend[groupNumber];
  segment_t *breaks=NULL, *max; // zzhu$ breaks: pre-segments. max: the break with most significant p value.

  Segmentstack stack; 
  stackSegment_p(&stack);
  //inorder traversal of tree of intervals
  //while(!bl_vstackIsEmpty(stack) || a != -1) {
  while(!bl_segmentstackIsEmpty(&stack) || a != -1) {

    if(a != -1) { // zzhu$ initial a will be 0, from the function segmentation 
      //push current interval node
      nbreaks = 0;
      breaks = NULL;
      breaks = segment_pSTKopt(seg, breaks, &nbreaks, XS, a, b, KS, 0, 
          groupID, groupSize, groupNumber, subgroupID, subgroupSize, clusters, nclusters, nfo);

      max = &breaks[0]; // zzhu$ max: the break with most significant p value.
      // zzhu$ the most significant break as DMR.
      for(i=0; i < nbreaks; i++) { 
        if(max->prob > breaks[i].prob) { 
          max = &breaks[i];
        }
      }

      pushSegment_p (&stack, a, b, NULL, 0, NULL, NULL, NULL, NULL, max); 

      //set next
      n = a;
      m = max->start-1;

      if(max->start > 0 && n <= m) {
        double ks[] = {2,0,2,-1}; // ks p, meandiff, ranksums p, group with min p
        double ks_tmp[] = {2,0,2};
        for (int gn = 0; gn < groupNumber; gn++)
        {
          // add a filter step here
          if (calcSigCpGs(XS[gn], n, m) < nfo->minDMR)
          {
            continue;
          }
          // end a filter step here
          trend[gn] = calcSingleTrendAbs(XS[gn], n, m);
          if(m-n+1 >= nfo->mincpgs && trend[gn] > nfo->trend && noValley(XS[gn], n, m, nfo)) { 
            kstest(seg, n, m, 0, 1, 1, ks_tmp, groupID[0][gn], groupSize[0][gn], groupID[1][gn], groupSize[1][gn], nfo);
            if (ks_tmp[0]<ks[0])
            {
              ks[0]=ks_tmp[0];
              ks[1]=ks_tmp[1];
              ks[2]=ks_tmp[2];
              ks[3]=gn;
            }
          }
        }
        if(m-n+1 >= nfo->mincpgs){clustering(clusters, nclusters, nfo->groups, subgroupID, subgroupSize, seg, nfo, XS, ks, n, m);}
        a = n;
        b = m;
        memmove(KS, ks, sizeof(double)*4);;
      } else {
        a = -1; // zzhu$ a==-1 means there is no left region of max, continue to right segment.
      }

      FREEMEMORY(NULL, breaks);

    } else {

       
      popSegment_p (&stack, &a, &b, NULL, 0, NULL, NULL, NULL, NULL, &max);

      //here the segment is registered!
      globalbreaks = ALLOCMEMORY(NULL, globalbreaks, segment_t, (*nglobal)+1);
      memmove(&globalbreaks[(*nglobal)], max, sizeof(segment_t)); // zzhu$ globalbreaks: the DMR set
      (*nglobal)+=1;

      n = max->stop+1;
      m = b;
      if(n<=m) {
        // trend = calcSingleTrendAbs(XS,n,m);
        // double ks[] = {2,0,2};
        // if(m-n+1 >= nfo->mincpgs && trend > nfo->trend && noValley(XS, n, m, nfo)) { 
        //   kstest(seg, n, m, 0, 1, 1, ks, groupID, groupSize, groupNumber, nfo);
        // }
        double ks[] = {2,0,2,-1}; // ks p, meandiff, ranksums p, group with min p
        double ks_tmp[] = {2,0,2};
        for (int gn = 0; gn < groupNumber; gn++)
        {
          // add a filter step here
          if (calcSigCpGs(XS[gn], n, m) < nfo->minDMR)
          {
            continue;
          }
          // end a filter step here

          trend[gn] = calcSingleTrendAbs(XS[gn], n, m);
          if(m-n+1 >= nfo->mincpgs && trend[gn] > nfo->trend && noValley(XS[gn], n, m, nfo)) { 
            kstest(seg, n, m, 0, 1, 1, ks_tmp, groupID[0][gn], groupSize[0][gn], groupID[1][gn], groupSize[1][gn], nfo);
            if (ks_tmp[0]<ks[0])
            {
              ks[0]=ks_tmp[0];
              ks[1]=ks_tmp[1];
              ks[2]=ks_tmp[2];
              ks[3]=gn;
            }
          }
        }
        if(m-n+1 >= nfo->mincpgs){clustering(clusters, nclusters, nfo->groups, subgroupID, subgroupSize, seg, nfo, XS, ks, n, m);}
        a = n;
        b = m;
        memmove(KS, ks, sizeof(double)*4);;
      } else {
        a = -1; 
      }

      FREEMEMORY(NULL, max);
    }
  }

  bl_segmentstackDestruct(&stack); 
  return globalbreaks;
}

/*---------------------------------- convert_sigcp2string ----------------------------------
 *    
 * @brief convert segment-specific sigcp to string
 * @author zzhu
 *   
 */
void convert_sigcp2string(int nclusters, int sigcp, int **clusters, int subgroupNumber, char **meansB){
  char *subtmp =NULL;
  if (sigcp>=0 && sigcp<nclusters)
  {
      concatIntsToString(&subtmp, clusters[sigcp], subgroupNumber, '|');
      *meansB = subtmp;
  }
}

/*---------------------------------- output ----------------------------------
 *    
 * @brief output routine
 * @author Frank Juehling and Steve Hoffmann 
 *   
 */

void
output(segment_t *seg, segment_t *breaks, int nglobal, double ***XS, 
    int ***groupID, int **groupSize, int groupNumber, 
    int **subgroupID, int *subgroupSize, int subgroupNumber, int ***clusters, int *nclusters,
    metseg_t *nfo) {
  
  // fprintf(stderr,"start out2*****:\t%d\n",*nclusters);
  if(nfo->outputList->i >= nfo->outputList->n) {
        nfo->outputList->n+=1000000;
        nfo->outputList->segment_out = ALLOCMEMORY(NULL, nfo->outputList->segment_out, segment_out, nfo->outputList->n);
  }

  // for (int cl = 0; cl < nclusters; cl++)
  // {
  //         for (int i = 0; i < subgroupNumber; i++)
  //   {
  //     fprintf(stderr, "output%d,\t",(*clusters)[cl][i]);
  //   }
  // }
        
  int i;
  double trend;
  segment_t *b, *tmp=NULL;
  nfo->outputList->numberTests+=nglobal;
  for(i=0; i<nglobal; i++) {

    b = &breaks[i];

    if(b->prob > 1) {
      if(tmp == NULL) {
        // fprintf(stderr,"FirstNUL\n");
        tmp = ALLOCMEMORY(NULL, NULL, segment_t, 1);
        tmp->chr = b->chr;
        tmp->start=b->start;
        tmp->stop=b->stop;
        // tmp->prob=b->prob;
        // tmp->meandiff=b->meandiff;
        // tmp->test=b->test;
        tmp->sigcp=b->sigcp;
        
        char *me[] = {"-2","-2"};
        // fprintf(stderr, "Output 0: \t%s\n", me[0]);
        // fprintf(stderr, "Output 02: \t%s\n", me[1]);
        means(seg, tmp->start,tmp->stop, groupID, groupSize, groupNumber, subgroupID, subgroupSize, subgroupNumber, &me[0], &me[1]);
        // fprintf(stderr, "Output 1: \t%s\n", me[0]);
        // fprintf(stderr, "Output 11: \t%f,%d\n", b->sigcp, *nclusters);
      //         for (int i = 0; i < subgroupNumber; i++)
      // {
      //   fprintf(stderr, "sadfa%d,\t",(*clusters)[(int)tmp->sigcp][i]);
      // }

        convert_sigcp2string(*nclusters, (int)tmp->sigcp, *clusters, subgroupNumber, &me[1]);
        // fprintf(stderr, "Output 1: \t%s\n", me[0]);
        // fprintf(stderr, "Output 12: \t%s\n", me[1]);
        
        // tmp->methA=me[0];
        // tmp->methB=me[1]; //important!!!
        

      } else { // continue to find next break with p>1
        tmp->stop=b->stop;
      }

    } else { // if b.pval<1:

        
  // ks[0]=faskstest[0];
 // ks[1]=meandiff;
 // ks[2]=p;
     
        
        
        
      if(tmp != NULL) { // combine all segments until a segment with p<1;

        
        // double ks[] = {2,0,2};
        double ks[] = {2,0,2,-1}; // ks:best ks pval. {ks p, meandiff, ranksums p, group with min p}
        double ks_tmp[] = {2,0,2};
        int existSigGn = 0;
        for(int gn=0; gn<groupNumber; gn++){
          // add a filter step here
          if (calcSigCpGs(XS[gn], tmp->start,tmp->stop) < nfo->minDMR)
          {
            continue;
          }
          // end a filter step here

          trend = calcSingleTrendAbs(XS[gn],tmp->start,tmp->stop);
          if(tmp->stop-tmp->start + 1 >= nfo->mincpgs && trend>nfo->trend 
              && noValley(XS[gn], tmp->start, tmp->stop, nfo)) {

            kstest(seg, tmp->start,tmp->stop, 0, 1, 1, ks_tmp, 
                groupID[0][gn], groupSize[0][gn], groupID[1][gn], groupSize[1][gn], nfo);
            if (ks_tmp[0]<ks[0])
            {
              ks[0] = ks_tmp[0];
              ks[1] = ks_tmp[1];
              ks[2] = ks_tmp[2];
              ks[3] = gn;
            }
          }
          existSigGn++;
        }
        if (existSigGn>0 && tmp->stop-tmp->start + 1 >= nfo->mincpgs){
          clustering(clusters, nclusters, nfo->groups, subgroupID, subgroupSize, seg, nfo, XS, ks, tmp->start,tmp->stop);
        }

        if(ks[0]<2) {
            nfo->outputList->segment_out[nfo->outputList->i].chr = ALLOCMEMORY(NULL, NULL, char, strlen(seg->chr)+1);
            nfo->outputList->segment_out[nfo->outputList->i].chr = strcpy(nfo->outputList->segment_out[nfo->outputList->i].chr,seg->chr);
            nfo->outputList->segment_out[nfo->outputList->i].start = seg->pos[tmp->start]-1;
            // if ((tmp->stop-tmp->start+1+1)<10)
            // {
              // fprintf(stderr,"start1:%f,%d\n",(ks[0]),(tmp->stop-tmp->start+1));
            //   assert(0);
            // }
            
            // assert((ks[0]<1)&&((tmp->stop-tmp->start+1)<nfo->mincpgs));
            // if(nfo->outputList->i>=2){fprintf(stderr,"start1:%d,%d",seg->pos[tmp->start]-1,nfo->outputList->segment_out[2].start);}
            nfo->outputList->segment_out[nfo->outputList->i].stop = seg->pos[tmp->stop];
            nfo->outputList->segment_out[nfo->outputList->i].p = ks[0];
            nfo->outputList->segment_out[nfo->outputList->i].q = -1;
            nfo->outputList->segment_out[nfo->outputList->i].meandiff = ks[1];
            nfo->outputList->segment_out[nfo->outputList->i].mwu = ks[2];
            nfo->outputList->segment_out[nfo->outputList->i].length = (tmp->stop-tmp->start+1);
            nfo->outputList->segment_out[nfo->outputList->i].sigcp = ks[3];
            
            char *me[] = {"-2","-2"};
            means(seg,tmp->start,tmp->stop, groupID, groupSize, groupNumber, subgroupID, subgroupSize, subgroupNumber, &me[0], &me[1]);
            convert_sigcp2string(*nclusters, (int)tmp->sigcp, *clusters, subgroupNumber, &me[1]);
            nfo->outputList->segment_out[nfo->outputList->i].methA = ALLOCMEMORY(NULL, NULL, char, strlen(me[0])+1);
            nfo->outputList->segment_out[nfo->outputList->i].methB = ALLOCMEMORY(NULL, NULL, char, strlen(me[1])+1);
            nfo->outputList->segment_out[nfo->outputList->i].methA = strcpy(nfo->outputList->segment_out[nfo->outputList->i].methA,me[0]);
            nfo->outputList->segment_out[nfo->outputList->i].methB = strcpy(nfo->outputList->segment_out[nfo->outputList->i].methB,me[1]);
            
            nfo->outputList->i+=1;
            if(nfo->outputList->i >= nfo->outputList->n) {
                nfo->outputList->n+=1000000;
                nfo->outputList->segment_out = ALLOCMEMORY(NULL, nfo->outputList->segment_out, segment_out, nfo->outputList->n);
            }

        } 

        FREEMEMORY(NULL, tmp);
        tmp=NULL;
      }

      // if (( seg->pos[b->stop]-seg->pos[b->start]+1+1)<10)
      // {
        // fprintf(stderr,"start12:%f,%d\n",(b->prob),( seg->pos[b->stop]-seg->pos[b->start]+1+1));
      //   assert(0);
      // }
      
      nfo->outputList->segment_out[nfo->outputList->i].chr = ALLOCMEMORY(NULL, NULL, char, strlen(seg->chr)+1);
      nfo->outputList->segment_out[nfo->outputList->i].chr = strcpy(nfo->outputList->segment_out[nfo->outputList->i].chr,seg->chr);
      nfo->outputList->segment_out[nfo->outputList->i].start = seg->pos[b->start]-1;
      nfo->outputList->segment_out[nfo->outputList->i].stop = seg->pos[b->stop];
      nfo->outputList->segment_out[nfo->outputList->i].p = b->prob;
      nfo->outputList->segment_out[nfo->outputList->i].q = -1;
      nfo->outputList->segment_out[nfo->outputList->i].meandiff = b->meandiff;
      nfo->outputList->segment_out[nfo->outputList->i].mwu = b->test;
      nfo->outputList->segment_out[nfo->outputList->i].length = (b->stop-b->start+1);
      nfo->outputList->segment_out[nfo->outputList->i].sigcp = b->sigcp;
      // fprintf(stderr,"start12:%f,%d\n",(b->prob),( seg->pos[b->stop]-seg->pos[b->start]+1+1));
      char *me[] = {"-2","-2"};
      means(seg, b->start,b->stop, groupID, groupSize, groupNumber,subgroupID, subgroupSize, subgroupNumber, &me[0], &me[1]);
// fprintf(stderr,"start12:%f,%d\n",(b->prob),( seg->pos[b->stop]-seg->pos[b->start]+1+1));
      // for (int i = 0; i < subgroupNumber; i++)
      // {
      //   fprintf(stderr, "sadfa%d,\t",(*clusters)[(int)b->sigcp][i]);
      // }

      convert_sigcp2string(*nclusters, (int)b->sigcp, *clusters, subgroupNumber, &me[1]);
      // fprintf(stderr,"start12:%f,%d\n",(b->prob),( seg->pos[b->stop]-seg->pos[b->start]+1+1));
      nfo->outputList->segment_out[nfo->outputList->i].methA = ALLOCMEMORY(NULL, NULL, char, strlen(me[0])+1);
      nfo->outputList->segment_out[nfo->outputList->i].methB = ALLOCMEMORY(NULL, NULL, char, strlen(me[1])+1);
      nfo->outputList->segment_out[nfo->outputList->i].methA = strcpy(nfo->outputList->segment_out[nfo->outputList->i].methA,me[0]);
      nfo->outputList->segment_out[nfo->outputList->i].methB = strcpy(nfo->outputList->segment_out[nfo->outputList->i].methB,me[1]);
          
      // if(nfo->outputList->i>=2){fprintf(stderr,"start2:%d,%d\n",nfo->outputList->segment_out[2].start,nfo->outputList->segment_out[nfo->outputList->i].stop);}
      
      nfo->outputList->i+=1;
      if(nfo->outputList->i >= nfo->outputList->n) {
          nfo->outputList->n+=1000000;
          nfo->outputList->segment_out = ALLOCMEMORY(NULL, nfo->outputList->segment_out, segment_out, nfo->outputList->n);
      }
      // fprintf(stderr,"start13:%f,%d\n",(b->prob),( seg->pos[b->stop]-seg->pos[b->start]+1+1));
    }
  }


  if(tmp != NULL) {
    // fprintf(stderr,"NULL\n");
    // trend = calcSingleTrendAbs(XS,tmp->start,tmp->stop);
    // double ks[] = {2,0,2};

    // if(tmp->stop-tmp->start + 1 >= nfo->mincpgs && trend > nfo->trend 
    //     && noValley(XS, tmp->start, tmp->stop, nfo)) {
    //   kstest(seg,tmp->start,tmp->stop,0, 1, 1, ks, groupID, groupSize, groupNumber, nfo);
    // }

    double ks[] = {2,0,2,-1}; // ks:best ks pval. {ks p, meandiff, ranksums p, group with min p}
    double ks_tmp[] = {2,0,2};
    int existSigGn = 0;
    for(int gn=0; gn<groupNumber; gn++){
      // add a filter step here
      if (calcSigCpGs(XS[gn], tmp->start,tmp->stop) < nfo->minDMR)
      {
        continue;
      }
      // end a filter step here
      
      trend = calcSingleTrendAbs(XS[gn],tmp->start,tmp->stop);
      if(tmp->stop-tmp->start + 1 >= nfo->mincpgs && trend>nfo->trend 
          && noValley(XS[gn], tmp->start, tmp->stop, nfo)) {

        kstest(seg, tmp->start,tmp->stop, 0, 1, 1, ks_tmp, 
            groupID[0][gn], groupSize[0][gn], groupID[1][gn], groupSize[1][gn], nfo);
        if (ks_tmp[0]<ks[0])
        {
          ks[0] = ks_tmp[0];
          ks[1] = ks_tmp[1];
          ks[2] = ks_tmp[2];
          ks[3] = gn;
        }
      }
      existSigGn++;
    }
    if (existSigGn>0 && tmp->stop-tmp->start + 1 >= nfo->mincpgs){
      clustering(clusters, nclusters, nfo->groups, subgroupID, subgroupSize, seg, nfo, XS, ks, tmp->start,tmp->stop);
    }

    if(ks[0]<2) {
        // fprintf(stderr,"NULL:\n");
        // if ((seg->pos[tmp->stop]-seg->pos[tmp->start]+1+1)<10)
        // {
        //   // fprintf(stderr,"start1:%f,%d\n",(ks[0]),( seg->pos[tmp->stop]-seg->pos[tmp->start]+1+1));
        //   assert(0);
        // }
        nfo->outputList->segment_out[nfo->outputList->i].chr = ALLOCMEMORY(NULL, NULL, char, strlen(seg->chr)+1);
        nfo->outputList->segment_out[nfo->outputList->i].chr = strcpy(nfo->outputList->segment_out[nfo->outputList->i].chr,seg->chr);
        nfo->outputList->segment_out[nfo->outputList->i].start = seg->pos[tmp->start]-1;
        // fprintf(stderr,"start3:");
        // if(nfo->outputList->i>=2){fprintf(stderr,"start3:%d,%d",seg->pos[tmp->start]-1,nfo->outputList->segment_out[2].start);}
        nfo->outputList->segment_out[nfo->outputList->i].stop = seg->pos[tmp->stop];
        nfo->outputList->segment_out[nfo->outputList->i].p = ks[0];
        nfo->outputList->segment_out[nfo->outputList->i].q = -1;
        nfo->outputList->segment_out[nfo->outputList->i].meandiff = ks[1];
        nfo->outputList->segment_out[nfo->outputList->i].mwu = ks[2];
        nfo->outputList->segment_out[nfo->outputList->i].length = (tmp->stop-tmp->start+1);
        nfo->outputList->segment_out[nfo->outputList->i].sigcp = ks[3];
        
        char *me[] = {"-2","-2"};
        means(seg, tmp->start,tmp->stop, groupID, groupSize, groupNumber, subgroupID, subgroupSize, subgroupNumber, &me[0], &me[1]);
        convert_sigcp2string(*nclusters, (int)tmp->sigcp, *clusters, subgroupNumber, &me[1]);
        nfo->outputList->segment_out[nfo->outputList->i].methA = ALLOCMEMORY(NULL, NULL, char, strlen(me[0])+1);
        nfo->outputList->segment_out[nfo->outputList->i].methB = ALLOCMEMORY(NULL, NULL, char, strlen(me[1])+1);
        nfo->outputList->segment_out[nfo->outputList->i].methA = strcpy(nfo->outputList->segment_out[nfo->outputList->i].methA,me[0]);
        nfo->outputList->segment_out[nfo->outputList->i].methB = strcpy(nfo->outputList->segment_out[nfo->outputList->i].methB,me[1]);
        
        nfo->outputList->i+=1;
        if(nfo->outputList->i >= nfo->outputList->n) {
            nfo->outputList->n+=1000000;
            nfo->outputList->segment_out = ALLOCMEMORY(NULL, nfo->outputList->segment_out, segment_out, nfo->outputList->n);
            // if(nfo->outputList->i>=2){fprintf(stderr,"start4:%d",nfo->outputList->segment_out[2].start);}
        }
    }
    FREEMEMORY(NULL, tmp);
    tmp=NULL;
  }

  return;
}

//these variables need to be volatile to stop the compiler from optimizing
//as they are manipulated by the threads!
static volatile unsigned int idle;
volatile char *schedule = NULL;
static pthread_mutex_t out;
static pthread_mutex_t cnt;

/*------------------------------- segmentation -------------------------------
 *    
 * @brief do the segmentation
 * @author Frank Juehling and Steve Hoffmann 
 *   
 */


int 
segmentation(char **chr, int *pos, double **value, int n, 
    int ***groupID, int **groupSize, int groupNumber, 
    int **subgroupID, int *subgroupSize,
    metseg_t *nfo) {

  double ***S;
  double ks[] = {2,0,2,-1}; // ks:best ks pval. {ks p, meandiff, ranksums p, group with min p}
  double ks_tmp[] = {2,0,2};
  // double ks[groupNumber][3];
  // for (int i = 0; i < groupNumber; i++)
  // {
  //   ks[i][0] = 2;
  //   ks[i][1] = 0;
  //   ks[i][2] = 2;
  // }
  double trend[groupNumber];
  char novalley[groupNumber];
  segment_t *seg, *global=NULL; // zzhu$ seg: containing all met. values in the two groups. global: the DMRs from segmenterSTK.
  int i, nglobal = 0;

  int **clusters = NULL;
  int nclusters = 0;

  seg = ALLOCMEMORY(NULL, NULL, segment_t, 1);

  initSegment(seg);
  seg->n = n; // zzhu$ number of CpGs in the region
  seg->chr = chr[0];
  seg->pos = pos;
  seg->value = value;

  S = calcSingleDiffSum(seg, groupID, groupSize, groupNumber, nfo->mindiff, nfo->mindiff2);
  int existSigGn = 0;
  for (int gn = 0; gn < groupNumber; gn++)
  {
    // add a filter step here
    if (calcSigCpGs(S[gn], 0, n-1) < nfo->minDMR)
    {
      // fprintf(stderr,"no sigcpgs gn:%d\n",gn);
      continue;
    }
    // end a filter step here
    trend[gn] = calcSingleTrendAbs(S[gn], 0, n-1);
    novalley[gn] = noValley(S[gn], 0, n-1, nfo);
    if(seg->n-1 >= nfo->mincpgs && trend[gn] > nfo->trend && novalley[gn]) { // should be seg->n >= mincpg???
      kstest(seg , 0, n-1, 0, 1, 1, ks_tmp, groupID[0][gn], groupSize[0][gn], groupID[1][gn], groupSize[1][gn], nfo);
      if (ks_tmp[0]<ks[0])
      {
        ks[0]=ks_tmp[0];
        ks[1]=ks_tmp[1];
        ks[2]=ks_tmp[2];
        ks[3]=gn;
      }
    }
    existSigGn++;
  }
  if (existSigGn>0 && seg->n-1 >= nfo->mincpgs){
    // fprintf(stderr,"*****:\t%d\n",existSigGn);
    clustering(&clusters, &nclusters, nfo->groups, subgroupID, subgroupSize, seg, nfo, S, ks, 0, n-1);
    global = segmenterSTK(seg, global, &nglobal, S, 0, n-1, ks, 
      groupID, groupSize, groupNumber, subgroupID, subgroupSize, &clusters, &nclusters, nfo);
  }
  

  //set lock if necessary 
  if(nfo->threads >1) { 
    pthread_mutex_lock(&out);
  }
  //output here   
  // for (int cl = 0; cl<nclusters; cl++) {
  //   for (int i = 0; i < nfo->groups; i++)
  //   {
  //     fprintf(stderr, "%d,\t", clusters[cl][i]);
  //   }
  //   fprintf(stderr, "\n");
  // }
  // fprintf(stderr,"nfo->mincpgs:%d", nfo->mincpgs);
  output(seg, global, nglobal, S, groupID, groupSize, groupNumber, subgroupID, subgroupSize, nfo->groups, &clusters, &nclusters, nfo);
  
  //unlock if necessary
  if(nfo->threads > 1) {
    pthread_mutex_unlock(&out);
  }

  for(int gn=0;gn<groupNumber;gn++){
    for(i=0; i < seg->n; i++) {
      FREEMEMORY(NULL, S[gn][i]);
    }
    FREEMEMORY(NULL, S[gn]);
  }

//     for (int i = 0; i < nclusters; i++) {
//         for (int j = 0; j < 3; j++) {
// //            fprintf(stderr,"%d ", clusters[i][j]);
//         }
//         printf("\n");
//     }
  for (int i = 0; i < nclusters; i++) {
      // fprintf(stderr,"rm%d\n",i);
    free(clusters[i]);
  }
  free(clusters);
  


  FREEMEMORY(NULL, global);
  FREEMEMORY(NULL, seg);
  FREEMEMORY(NULL, S);
  // if(nfo->outputList->i>=2){fprintf(stderr,"start6:%d\n",nfo->outputList->segment_out[2].start);}
  return 0;
}


/*-------------------------------- segworker ---------------------------------
 *    
 * @brief for threaded segmentation
 * @author Frank Juehling and Steve Hoffma2nn 
 *   
 */
 
void*
segworker (void *args)
{
  int i;
  metseg_t *t;
  t = (metseg_t*) args;
   
  segmentation(t->chr, t->pos, t->value, t->n, t->groupID, t->groupSize, t->groupNumber, t->subgroupID, t->subgroupSize, t);
  
  //cleanup own data
  for(i=0; i < t->n; i++) {
    FREEMEMORY(NULL, t->chr[i]);
    FREEMEMORY(NULL, t->value[i]);
  }
  FREEMEMORY(NULL, t->chr);
  FREEMEMORY(NULL, t->pos);
  FREEMEMORY(NULL, t->value);


  pthread_mutex_lock(&cnt);
  schedule[t->threadno] = 0;
  //decrement of idle at creation time
  idle = idle+1;
  pthread_mutex_unlock(&cnt);

  pthread_exit(args);
}

/*------------------------------- regionTest -------------------------------
 *    
 * @brief test a region
 * @author Frank Juehling and Steve Hoffmann 
 *   
 */

void 
regionTest(segment_t *seg, int ***groupID, int **groupSize, int groupNumber, 
int **subgroupID, int *subgroupSize, metseg_t *nfo) {
    double ks[] = {2,0,2,-1};
    double ks_tmp[] = {2,0,2};
    double ***S;
    int **clusters = NULL;
    int nclusters = 0;
    double maxZ = 0;
    if(seg->n>0) {
      if (nfo->clustering == 1)
      {
          S = calcSingleDiffSum(seg, groupID, groupSize, groupNumber, nfo->mindiff, nfo->mindiff2);
      }
      for (int gn = 0; gn < groupNumber; gn++)
      {
        if (nfo->clustering == 0)
        {
          kstest(seg , 0, seg->n-1, 0, 0, 1, ks_tmp, groupID[0][gn], groupSize[0][gn], groupID[1][gn], groupSize[1][gn], nfo);
          if (ks_tmp[0]<ks[0])
          {
            for (int i = 0; i < 3; i++)
            {
              ks[i] = ks_tmp[i];
            }
            ks[3] = gn;
          } 
        }
        if (nfo->clustering == 1)
        {
          double newZ = calcSingleTrendAbs2(S[gn], 0, seg->n-1);
          // fprintf(stderr,"Z%d,%f\n",gn,newZ);
          if (maxZ<newZ)
          {
            maxZ = newZ;
            ks[3] = gn;
          } 
        }
      }
      if (nfo->clustering == 1)
      {
        // fprintf(stderr,"ks test done%f,%f\n",ks[3],seg->sigcp);
        clustering(&clusters, &nclusters, nfo->groups, subgroupID, subgroupSize, seg, nfo, S, ks, 0, seg->n-1);
        // fprintf(stderr,"ks test done%f,%f\n",ks[3],seg->sigcp);
        for (int gn = 0; gn < groupNumber; gn++)
        {
          for (int i = 0; i < seg->n; i++)
          {
            FREEMEMORY(NULL, S[gn][i]);
          }
          FREEMEMORY(NULL, S[gn]);
        }
      }
    }
    char *me[] = {"-2","-2"};
    means(seg, 0, seg->n-1,groupID, groupSize, groupNumber, subgroupID, subgroupSize, nfo->groups, &me[0],&me[1]);
    if (nfo->clustering == 1)
    {
      convert_sigcp2string(nclusters, ks[3], clusters, nfo->groups, &me[1]);
    }
//    void kstest(segment_t *seg , int a, int b, char mindiff, char mincpgs, char test, 
//  (segment_t *seg , int a, int b, char mindiff, char mincpgs, char test, 
//    double *ks, int *grpA, int noA, int *grpB, int noB, metseg_t* nfo){
    
    
    if(nfo->threads >1) { 
      pthread_mutex_lock(&out);
    }
 
/*    
  //output here   
    fprintf(stdout, "#%s\t%d\t%d\t%.2g\t%f\t%d\t%.2g\n", 
        seg->chr, seg->start-1, 
        seg->stop, ks[0], ks[1],
        seg->n, ks[2]);
    fflush(stdout); 
  */  
    
    if(nfo->outputList->i >= nfo->outputList->n-1) {
      nfo->outputList->n+=1000000;
      nfo->outputList->segment_out = ALLOCMEMORY(NULL, nfo->outputList->segment_out, segment_out, nfo->outputList->n);
    }
    
    nfo->outputList->segment_out[nfo->outputList->i].chr = ALLOCMEMORY(NULL, NULL, char, strlen(seg->chr)+1);
    nfo->outputList->segment_out[nfo->outputList->i].chr = strcpy(nfo->outputList->segment_out[nfo->outputList->i].chr,seg->chr);
    nfo->outputList->segment_out[nfo->outputList->i].start = seg->start-1;
    nfo->outputList->segment_out[nfo->outputList->i].stop = seg->stop;
    nfo->outputList->segment_out[nfo->outputList->i].p = ks[0];
    nfo->outputList->segment_out[nfo->outputList->i].meandiff = ks[1];
    nfo->outputList->segment_out[nfo->outputList->i].mwu = ks[2];
    nfo->outputList->segment_out[nfo->outputList->i].length = seg->n;
    nfo->outputList->segment_out[nfo->outputList->i].methA = me[0];
    nfo->outputList->segment_out[nfo->outputList->i].methB = me[1];
    nfo->outputList->segment_out[nfo->outputList->i].sigcp = ks[3];
    
    nfo->outputList->i+=1;
    nfo->outputList->numberTests+=1;
    
    
    
    
    
    //unlock if necessary
    if(nfo->threads > 1) {
    pthread_mutex_unlock(&out);
  }
    
    
    
    

    destructSegment(seg);
    return;
}
void 
cpgTest(char *chr, int start, int stop, double ratio, double p, metseg_t *nfo, double methA, double methB) {
//cpg->chr, cpg->start,cpg->stop,ratio,p);    
    
    if(nfo->threads >1) { 
    pthread_mutex_lock(&out);
  }
    if(nfo->outputList->i >= nfo->outputList->n-1) {
      nfo->outputList->n+=1000000;
      nfo->outputList->segment_out = ALLOCMEMORY(NULL, nfo->outputList->segment_out, segment_out, nfo->outputList->n);
    }
    nfo->outputList->segment_out[nfo->outputList->i].chr = ALLOCMEMORY(NULL, NULL, char, strlen(chr)+1);
    nfo->outputList->segment_out[nfo->outputList->i].chr = strcpy(nfo->outputList->segment_out[nfo->outputList->i].chr,chr);
    nfo->outputList->segment_out[nfo->outputList->i].start = start-1;
    nfo->outputList->segment_out[nfo->outputList->i].stop = stop;
    //nfo->outputList->segment_out[nfo->outputList->i].p = p;
    nfo->outputList->segment_out[nfo->outputList->i].meandiff = ratio;
    nfo->outputList->segment_out[nfo->outputList->i].mwu = p;
    nfo->outputList->segment_out[nfo->outputList->i].length = 1;
    // nfo->outputList->segment_out[nfo->outputList->i].methA = methA;
    // nfo->outputList->segment_out[nfo->outputList->i].methB = methB; // important!!!
    
    nfo->outputList->i+=1;
    nfo->outputList->numberTests+=1;
   //unlock if necessary
    if(nfo->threads > 1) {
    pthread_mutex_unlock(&out);
    }
    return;
}
/*-------------------------------- segworker_CpG -----------------------------
 *    
 * @brief for threaded segmentation in single CpG mode
 * @author Frank Juehling and Steve Hoffmann 
 *   
 */
void*
segworker_CpG (void *args)
{
    
  metseg_t *t;
  t = (metseg_t*) args;
  cpg_t *cpg = t->cpg;
  
  
  int ua = mannwhitney (cpg->groupA, cpg->noA, cpg->groupB, cpg->noB);
  double p= mannwhitneyPvalue(ua, cpg->noA, cpg->noB, t->MWU, MAXM, MAXN);
  //double p = mannwhitney (cpg->groupA, cpg->noA, cpg->groupB, cpg->noB);
  double ratio = get_meandiff(cpg, cpg->groupA, cpg->noA, cpg->groupB, cpg->noB);
  
  
  
  
  /*
  //output here   
  fprintf(stdout, "#%s\t%d\t%d\t.\t1\t%f\n", 
              cpg->chr, cpg->start-1, 
              cpg->stop,p);
  */
  cpgTest(cpg->chr, cpg->start,cpg->stop,ratio,p,t, cpg->methA,cpg->methB);
  
  
  destructCpg(t->cpg);
  
  pthread_mutex_lock(&cnt);
  schedule[t->threadno] = 0;
  //decrement of idle at creation time
  idle = idle+1;
  pthread_mutex_unlock(&cnt);

  pthread_exit(args);
}
/*-------------------------------- segworker_region --------------------------
 *    
 * @brief for threaded segmentation in region mode
 * @author Frank Juehling and Steve Hoffmann 
 *   
 */
void*
segworker_region (void *args)
{
  metseg_t *t;
  t = (metseg_t*) args;
  regionTest(t->seg, t->groupID, t->groupSize, t->groupNumber, t->subgroupID, t->subgroupSize, t);
          
  pthread_mutex_lock(&cnt);
  schedule[t->threadno] = 0;
  //decrement of idle at creation time
  idle = idle+1;
  pthread_mutex_unlock(&cnt);

  pthread_exit(args);
}


/*-------------------------------- checkSetNAN ---------------------------------
 *    
 * @brief for checking NaNs in input data
 * @author Frank Juehling and Steve Hoffmann 
 *   
 */
 
int
checkSetNAN(stringset_t **csv, double *values){
//check line for NANs and set . to NAN
    int nan=0;
    values[0] = -1;
    values[1] = -1;
    for(int k=2; k < csv[0]->noofstrings; k++) { 
        char *s = csv[0]->strings[k].str;
        values[k] = atof(s);
        if(strcmp(".", s) == 0 || strcmp("-", s) == 0 || strcmp("", s) == 0 || strcmp(" ", s) == 0){
            values[k] = NAN;
        }
        int in=0;
        while (values[k] == values[k] && s[in]) {
          if (isalpha(s[in])) {
              values[k] = NAN;
              break;
          }
//          else printf ("character %c is not alphabetic\n",s[in]);
          in++;
        }  
        if(values[k] != values[k] ) {
            nan+=1;
        }
    }
    return nan;
}
        

   
// /*-------------------------------- fillNAN ---------------------------------
//  *    
//  * @brief for replacing NaNs with betaDist
//  * @author Frank Juehling and Steve Hoffmann 
//  *   
//  */
 
int 
fillNAN(double *values, int **subgroupID, int *subgroupSize, int numberSubGroup, metseg_t *nfo) {
  //    fprintf(stderr,"#Ueberhaupt schaetzen\n");
  for (int gn = 0; gn < numberSubGroup; gn++)
  {  
    int na=0;
    int noA = subgroupSize[gn];
    double *groupA = ALLOCMEMORY(NULL, NULL, double, noA);
    double varA;
    double meanA = 0.0;
    int j;

//    fprintf(stdout,"\ngroupA\t");
    j=0;
    for(int i=0; i<noA; i++) 
        if(values[subgroupID[gn][i]+2] == values[subgroupID[gn][i]+2]) {
          groupA[j] = values[subgroupID[gn][i]+2];
 //         fprintf(stdout,"%f\t",groupA[j]);
          na+=1;
          meanA+=groupA[j];
          j++;
    }
 //   fprintf(stdout,"\ngroupB\t");
   
    if(na<1 || na<nfo->minNoA) {
        FREEMEMORY(NULL, groupA);
          //  fprintf(stderr,"#REMOVING POSITION CUTOFF\n");
        return 1;
    }
    //    fprintf(stderr,"#NOT REMOVING POSITION CUTOFF\n");
    meanA/=(double)na;
    if(na == 1) {
        varA=0.000001;
    }
    else {
        varA = var(groupA,na);
    }
  //  fprintf(stderr,"Group %d, #meanA: %f\tvarA: %f\n",gn,meanA,varA);
    
    
    if(meanA < 0.000001)
        meanA = 0.000001;
   
  //  fprintf(stderr,"#new As:\n");
    for(int i=0; i<noA; i++) {
      if(isnan(values[subgroupID[gn][i]+2])) {
          values[subgroupID[gn][i]+2] = rbeta_mv(meanA, varA);
          while(isnan(values[subgroupID[gn][i]+2])) {
//            values[subgroupID[gn][i]+2] = meanA;
            values[subgroupID[gn][i]+2] = rbeta_mv(meanA, varA);
        //            fprintf(stderr,"#betaAnot %d\n",i);
          }
          //else {
            //  fprintf(stdout,"#betaA %d\n",i);
       //   }
        }
      //  fprintf(stderr,"%f\t",values[subgroupID[gn][i]+2]);
    }
    // fprintf(stderr,"\n");


//   fprintf(stdout,"#A:\t%f / %f\t%f / %f\n",meanA,varA,meanB,varB);
    
    FREEMEMORY(NULL, groupA);
  }
  return 0;
    
 //   double
//var (double *x, int n)
    
    
}


/*---------------------------- initProgramParams -----------------------------
 *    
 * @brief initialize program parameters
 * @author Frank Juehling and Steve Hoffmann 
 *   
 */

void
initProgramParams (metseg_t *nfo)
{
  nfo->maxdist=300;
  nfo->maxseg=-1;
  nfo->mincpgs=10;
  nfo->threads=1;
  nfo->mode=1;
  nfo->mtc=1;
  // nfo->nameA = "g1";
  // nfo->nameB = "g2";
  nfo->groups = 2; // newcodes
  nfo->minDMR = 1; // newcodes
  nfo->mindiff = 0; // newcodes
  nfo->minDMR2 = 1; // newcodes
  nfo->mindiff2 = 0; // newcodes
  nfo->clustering = 0; // newcodes
  nfo->outputImputed = 0; // newcodes
  nfo->trend = 0.6;
  nfo->minNoA = -1;
  nfo->minNoB = -1;
  nfo->minFactor = 0.8;
  nfo->valley = 0.7;
  nfo->minMethDist = 0.1;
  nfo->MWU = generateMannWhitneyCDFMatrix(MAXM, MAXN);
  //  testMannWhitneyApprox (MAXM, MAXN, nfo->MWU);
  nfo->randomseed=26061981;
  return ;
}

// /*---------------------------- initProgramParams2 -----------------------------
//  *    
//  * @brief initialize program parameters that depend on group sizes
//  * @author Frank Juehling and Steve Hoffmann 
//  *   
//  */

// void
// initProgramParams2 (metseg_t *nfo, int noA, int noB)
// {
//   if(nfo->minNoA<0) {
//         nfo->minNoA = ceil((double)noA * nfo->minFactor);
//   }
  
//   if(nfo->minNoB<0) {
//         nfo->minNoB = ceil((double)noB * nfo->minFactor);
//   }
  
//   return ;
// }


/*---------------------------- calGroupNumber -----------------------------
 *    
 * @brief find all possible combinations(groups)
 * @author zzhu
 *   
 */

int calGroupNumber(int n, int ***grpA_subgroups, int ***grpB_subgroups, int clustering){
  if (clustering==0)
  {
    int Nc = (pow(3,n)-pow(2,n+1)+1)/2; // number of possible combinations
    // fprintf(stderr, "# Combination %d\n",Nc);
    int **A_subgroups;
    int **B_subgroups;
    A_subgroups = ALLOCMEMORY(NULL, NULL, int*, Nc);
    B_subgroups = ALLOCMEMORY(NULL, NULL, int*, Nc);
    for (int i = 0; i < Nc; i++)
    {
      A_subgroups[i] = NULL;
      A_subgroups[i] = ALLOCMEMORY(NULL, A_subgroups[i], int, n);
      B_subgroups[i] = NULL;
      B_subgroups[i] = ALLOCMEMORY(NULL, B_subgroups[i], int, n);
      for (int j = 0; j < n; j++)
      {
        A_subgroups[i][j] = 0;
        B_subgroups[i][j] = 0;
      }
    }
    int ii = 0; // index for effective combinations
    for (int i = 0; i < pow(3,n); i++)
    {
      int i_copy = i;
      int sumA = 0;
      int sumB = 0;
      int validAB=0; // to exclude duplicates
      for (int j = 0; j < n; j++)
      {
        if (i_copy%3 == 1) {
          A_subgroups[ii][j] = 1;
          sumA++;
          validAB = 0;
        }
        if (i_copy%3 == 2) {
          B_subgroups[ii][j] = 1;
          sumB++;
          validAB = 1;
        }
        i_copy /= 3;
      }
      
      if ((sumA>0)&&(sumB>0)&&(validAB))
      {
        fprintf(stdout, "# Combination %d:\tGroup A subgroups: ",ii);
        for (int j = 0; j < n; j++)
        {
          if (A_subgroups[ii][j] == 1) {fprintf(stdout, "%d,",j);}
        }
        fprintf(stdout, "\tGroup B subgroups: ");
        for (int j = 0; j < n; j++)
        {
          if (B_subgroups[ii][j] == 1) {fprintf(stdout, "%d,",j);}
        }
        fprintf(stdout, "\n");
        ii++;
        if (ii==Nc)
        {
          break;
        }
      } else {
        for (int j = 0; j < n; j++)
        {
          A_subgroups[ii][j] = 0;
          B_subgroups[ii][j] = 0;
        }
      }
    }
    *grpA_subgroups = A_subgroups;
    *grpB_subgroups = B_subgroups;
    return Nc;
  }
  else {
    int Nc = (n*(n-1))/2; // number of possible combinations
    // fprintf(stderr, "# Combination %d\n",Nc);
    int **A_subgroups;
    int **B_subgroups;
    A_subgroups = ALLOCMEMORY(NULL, NULL, int*, Nc);
    B_subgroups = ALLOCMEMORY(NULL, NULL, int*, Nc);
    for (int i = 0; i < Nc; i++)
    {
      A_subgroups[i] = NULL;
      A_subgroups[i] = ALLOCMEMORY(NULL, A_subgroups[i], int, n);
      B_subgroups[i] = NULL;
      B_subgroups[i] = ALLOCMEMORY(NULL, B_subgroups[i], int, n);
      for (int j = 0; j < n; j++)
      {
        A_subgroups[i][j] = 0;
        B_subgroups[i][j] = 0;
      }
    }
    int ii = 0; // index for effective combinations
    for (int i = 0; i < n; i++)
    {
      int i_copy = i;
      for (int j = i+1; j < n; j++)
      {
        A_subgroups[ii][i] = 1;
        B_subgroups[ii][j] = 1;
        // fprintf(stdout, "# Combination %d:\tGroup A subgroups: %d,\tGroup B subgroups: %d,\n",ii,i,j);
        ii++;
      }
    }
    *grpA_subgroups = A_subgroups;
    *grpB_subgroups = B_subgroups;
    return Nc;
  }
  
}


/*---------------------------- selectGroups -----------------------------
 *    
 * @brief select meaningful combinations(groups)
 * @author zzhu
 *   
 */

// int selectGroups(int Nc, int ***grpA_subgroups, int ***grpB_subgroups){
//   /* TBC */
//   return 0;
// }

/*----------------------------------- main -----------------------------------
 *    
 * @brief the main routine
 * @author Frank Juehling and Steve Hoffmann 
 *   
 */


int main(int argc, char** argv) {

  manopt_optionset optset;
  manopt_arg *args;
  manopt_intconstraint modeconstraint;
  manopt_intconstraint mtcconstraint;
  manopt_intconstraint clusteringconstraint;
  metseg_t nfo; // zzhu$ nfo(metseg_t): parameters for the whole process and input data.
  metseg_t *th_nfo;
  stringset_t **csv, **bedcsv, **headercsv; // zzhu$ input table
  fileiterator_t *fi, *bedfi, *headerfi;
  unsigned int i, j, k, ln, bedln, headerln;
  pthread_t *threads = NULL;
  pthread_attr_t tattr;
  char *bedfile = NULL;
  char *headerfile = NULL;


  char **chr = NULL;
  int *grpA = NULL, noA=0;
  int *grpB = NULL, noB=0;
  double **val = NULL;
  int *pos = NULL;

  modeconstraint.min = 1;
  modeconstraint.max = 3;
  mtcconstraint.min = 1;
  mtcconstraint.max = 2;
  clusteringconstraint.min = 0;
  clusteringconstraint.max = 1;
  
  initProgramParams(&nfo);
  int verbose = 0;

  int numnonnan = 0;

   //we want to detach the threads to automatically have their resources freed
  pthread_attr_init(&tattr); 
  pthread_attr_setdetachstate(&tattr,PTHREAD_CREATE_DETACHED);


  pthread_mutex_init(&out, NULL);
  pthread_mutex_init(&cnt, NULL);

// Options  
  manopt_initoptionset(&optset, argv[0], NULL, 
      "metilene - a tool for fast and sensitive detection of differential DNA methylation\n\nDataInputFile\t\tneeds to be SORTED for chromosomes and genomic positions",
      "Implemented by Frank Juehling and Steve Hoffmann, and updated by Zhihan Zhu\n  2015-2026 Bioinformatik Leipzig\n",
      version,
      "Please report bugs to [frank,steve]@bioinf.uni-leipzig.de or zzhu@molgen.mpg.de");

  manopt(&optset, REQUINTOPT, 0, 'M', "maxdist", 
      "maximum distance", "<n>", NULL, &nfo.maxdist);
  manopt(&optset, REQUINTOPT, 0, 'G', "maxseg", 
      "maximum segment length in case of memory issues", "<n>", NULL, &nfo.maxseg);
  manopt(&optset, REQUINTOPT, 0, 'm', "mincpgs", 
      "minimum cpgs", "<n>", NULL, &nfo.mincpgs);
  manopt(&optset, REQDBLOPT, 0, 'd', "minMethDiff", 
      "minimum mean methylation difference", "<n>", NULL, &nfo.minMethDist);
  manopt(&optset, REQUINTOPT, 0, 't', "threads", 
      "number of threads", "<n>", NULL, &nfo.threads);
  manopt(&optset, REQUINTOPT, 0, 'f', "mode", 
      "number of method: 1: de-novo, 2: pre-defined regions, 3: DMCs", "<n>", &modeconstraint, &nfo.mode);
  manopt(&optset, REQUINTOPT, 0, 'c', "mtc", 
      "method of multiple testing correction: 1: Bonferroni, 2: Benjamini-Hochberg (FDR)", "<n>", &mtcconstraint, &nfo.mtc);
  // manopt(&optset, REQSTRINGOPT, 0, 'a', "groupA", 
  //     "name of group A", "<string>", NULL, &nfo.nameA);
  // manopt(&optset, REQSTRINGOPT, 0, 'b', "groupB", 
  //     "name of group B", "<string>", NULL, &nfo.nameB);
  manopt(&optset, REQSTRINGOPT, 0, 'B', "bed", 
      "bed-file for mode 2 containing pre-defined regions; needs to be SORTED equally to the DataInputFile", "<string>", NULL, &bedfile);
  manopt(&optset, REQUINTOPT, 0, 'X', "minNoA", 
      "minimal number of values in group A", "<n>", NULL, &nfo.minNoA);
  manopt(&optset, REQUINTOPT, 0, 'Y', "minNoB", 
      "minimal number of values in group B", "<n>", NULL, &nfo.minNoB);
  manopt(&optset, REQUINTOPT, 0, 's', "seed",
      "set seed for random generator", "<n>", NULL, &nfo.randomseed);
  manopt(&optset, REQDBLOPT, 0, 'v', "valley", 
      "valley filter (0.0 - 1.0)", "<n>", NULL, &nfo.valley);

  manopt(&optset, REQUINTOPT, 0, 'n', "groups", 
      "number of groups", "<n>", NULL, &nfo.groups);
  manopt(&optset, REQUINTOPT, 0, 'r', "minDMR", 
      "minimal DMR", "<n>", NULL, &nfo.minDMR);
  manopt(&optset, REQDBLOPT, 0, 'w', "mindiff", 
      "minimal difference", "<n>", NULL, &nfo.mindiff);

  manopt(&optset, REQDBLOPT, 0, 'e', "minDMR2", 
      "minimal DMR 2", "<n>", NULL, &nfo.minDMR2);
  manopt(&optset, REQDBLOPT, 0, 'q', "mindiff2", 
      "minimal difference 2", "<n>", NULL, &nfo.mindiff2);

  manopt(&optset, REQUINTOPT, 0, 'l', "clustering", 
      "clustering or not: 0: no, 1: yes", "<n>", &clusteringconstraint, &nfo.clustering);

  manopt(&optset, REQUINTOPT, 0, 'p', "verbose", 
      "print segmenting position: 0: no, 1: yes", "<n>", &clusteringconstraint, &verbose);

  manopt(&optset, REQSTRINGOPT, 0, 'H', "header", 
      "header", "<string>", NULL, &headerfile);

  manopt(&optset, REQUINTOPT, 0, 'O', "outputImputed", 
      "output the matrix with imputed values: 0: no, 1: yes", "<n>", &clusteringconstraint, &nfo.outputImputed);


  args = manopt_getopts(&optset, argc, argv);
  if(args->noofvalues == 1) {
    manopt_help(&optset, "no source file provided.\n");
  }


  srand ((unsigned) nfo.randomseed);


  fi = initFileIterator(NULL, args->values[1]);

  // newcodes
  // /* check if groups are prefixes from one another */
  // if (strncmp(nfo.nameA, nfo.nameB, strlen(nfo.nameA)) == 0 ||
  //     strncmp(nfo.nameB, nfo.nameA, strlen(nfo.nameB)) == 0) {
  //   fprintf(stderr, "Error: name of group A (%s) must not be a prefix of name of group B (%s) "
  //           "and vice versa. Exit forced.\n", nfo.nameA, nfo.nameB);
  //   exit(-1);
  // }

  /* read header line with ids and assign to groups (prefix matches only) */
  ln = readcsvlines(NULL, fi, '\t', 1, &csv);

  headerfi = initFileIterator(NULL, headerfile);
  headerln = readcsvlines(NULL, headerfi, '\t', 1, &headercsv);
  for(k=2; k < headercsv[0]->noofstrings; k++) {
    char idstr[]="toBeReplaced";
    strcpy(idstr, headercsv[0]->strings[k].str);
    char *token = strtok(idstr, "_");
    int i = atoi(token);
    if (nfo.groups<(i+1))
    {
      nfo.groups=i+1;
    }
  }

  // subgroups: user-defined groups
  int subgroupNames_int[nfo.groups];char *subgroupNames = NULL;
  int *subgroupID[nfo.groups];
  int subgroupSize[nfo.groups];
  for (i = 0; i < nfo.groups; i++)
  {
    subgroupID[i] = NULL;
    subgroupSize[i] = 0;
    subgroupNames_int[i] = i;
  }
  for(k=2; k < headercsv[0]->noofstrings; k++) {
    char idstr[]="toBeReplaced";
    strcpy(idstr, headercsv[0]->strings[k].str);
    char *token = strtok(idstr, "_");
    int i = atoi(token);
    subgroupID[i] = ALLOCMEMORY(NULL, subgroupID[i], int, subgroupSize[i]+1);
    subgroupID[i][subgroupSize[i]] = k-2;
    subgroupSize[i]++;
  }

  if(verbose){
    for (i = 0; i < nfo.groups; i++)
    {
      fprintf(stderr, "Group: %d; Size: %d. The following ids belong to this group:\n", i, subgroupSize[i]);
      for (j = 0; j < subgroupSize[i]; j++)
      {
        fprintf(stderr, "%u: column: %d, name:%s\n", j, subgroupID[i][j], 
          headercsv[0]->strings[subgroupID[i][j]+2].str);
      }
    }
  }
  
  concatIntsToString(&subgroupNames, subgroupNames_int, nfo.groups, '|');
  // fprintf(stderr, "Single groups %s:\n", subgroupNames);

  // all combinations of subgroups
  // char *combinationNames = NULL;
  if(verbose){fprintf(stderr, "start combination.\n");}
  // int groupNumber = nfo.groups*(nfo.groups-1)/2 + nfo.groups; // #one vs one + #one vs others
  int **grpA_subgroups=NULL;
  int **grpB_subgroups=NULL;
  int groupNumber = calGroupNumber(nfo.groups, &grpA_subgroups, &grpB_subgroups, nfo.clustering);

  int ***groupID;
  int **groupSize;
  groupID = ALLOCMEMORY(NULL, NULL, int**, 2);
  groupSize = ALLOCMEMORY(NULL, NULL, int*, 2);
  for (i = 0; i < 2; i++)
  {
    groupID[i] = NULL;
    groupID[i] = ALLOCMEMORY(NULL, groupID[i], int*, groupNumber);
    groupSize[i] = NULL;
    groupSize[i] = ALLOCMEMORY(NULL, groupSize[i], int, groupNumber);
  }
  for (i = 0; i < groupNumber; i++)
  {
    groupID[0][i] = NULL;
    groupID[1][i] = NULL;
    groupSize[0][i] = 0;
    groupSize[1][i] = 0;
  }

  for (i = 0; i < groupNumber; i++)
  {
    int grpAindex = 0;
    int grpBindex = 0;
    
    // int combinationNames_int[nfo.groups-1];
    int j2=0;
    for (j = 0; j < nfo.groups; j++)
    {
      if (grpA_subgroups[i][j]==1)
      {
        // combinationNames_int[j2++]=j;
        groupID[0][i] = ALLOCMEMORY(NULL, groupID[0][i], int, groupSize[0][i]+subgroupSize[j]);
        for (k = 0; k < subgroupSize[j]; k++)
        {
          groupID[0][i][grpAindex] = subgroupID[j][k];
          grpAindex++;
        }
        groupSize[0][i] += subgroupSize[j];
      }

      if (grpB_subgroups[i][j]==1)
      {
        // combinationNames_int[j2++]=j;
        groupID[1][i] = ALLOCMEMORY(NULL, groupID[1][i], int, groupSize[1][i]+subgroupSize[j]);
        for (k = 0; k < subgroupSize[j]; k++)
        {
          groupID[1][i][grpBindex] = subgroupID[j][k];
          grpBindex++;
        }
        groupSize[1][i] += subgroupSize[j];
      }

    }

    char *tmp=NULL;
    // concatIntsToString(&tmp, combinationNames_int, nfo.groups-1, ',');
    // concatStrings(&combinationNames, tmp, '|');
    // fprintf(stderr, "CombinedGroup: %s\n", combinationNames);
    if ((nfo.clustering == 0)&&(verbose))
    {
      fprintf(stderr, "CombinedGroup: %d; Size: %d. The following ids belong to the first combined group:\n", i, groupSize[0][i]);
      for (k = 0; k < groupSize[0][i]; k++)
      {
        fprintf(stderr, "%u: column: %d, name:%s\n", j, groupID[0][i][k], 
          headercsv[0]->strings[groupID[0][i][k]+2].str);
      }
      fprintf(stderr, "CombinedGroup: %d; Size: %d. The following ids belong to the second combined group:\n", i, groupSize[1][i]);
      for (k = 0; k < groupSize[1][i]; k++)
      {
        fprintf(stderr, "%u: column: %d, name:%s\n", j, groupID[1][i][k], 
          headercsv[0]->strings[groupID[1][i][k]+2].str);
      }
    }

  }
  
  if(verbose){fprintf(stderr, "end combination. # of combination:%d\n", groupNumber);}
  // assert(0);

  destructStringset(NULL, csv[0]);
  FREEMEMORY(NULL, csv);
  destructStringset(NULL, headercsv[0]);
  FREEMEMORY(NULL, headercsv);
  
  /* init schedules and idle counter */
  idle = nfo.threads;
  schedule = ALLOCMEMORY(NULL, NULL, volatile char, nfo.threads);
  for(i=0; i < nfo.threads; i++) {
    schedule[i]=0;
  }
  
  threads = ALLOCMEMORY(space, NULL, pthread_t, nfo.threads);
  th_nfo = ALLOCMEMORY(space, NULL, metseg_t, nfo.threads);
  
  for(i=0; i < nfo.threads; i++) {
    memmove(&th_nfo[i], &nfo, sizeof(metseg_t));
  }

 
  
//###################### SINGLE CpG mode #########################
  if(nfo.mode == 3) {
      
      nfo.outputList = ALLOCMEMORY(NULL, NULL, list_out, 1);
      nfo.outputList->segment_out = ALLOCMEMORY(NULL, NULL, segment_out, 1);
      nfo.outputList->n=1000000;
      nfo.outputList->i=0;
      nfo.outputList->numberTests=0;
      nfo.outputList->segment_out = ALLOCMEMORY(NULL, NULL, segment_out, nfo.outputList->n);
    
      
      
        ln = readcsvlines(NULL, fi, '\t', 1, &csv);
        j = 0;
        while(ln) {
//check missing numbers            
            double *values = ALLOCMEMORY(NULL, NULL, double, csv[0]->noofstrings);
            int nan = checkSetNAN(csv, values);
            if(nan>0) {
          //      fprintf(stderr,"call fillNAN");
                nan = fillNAN(values, subgroupID, subgroupSize, nfo.groups, &nfo);
         //       fprintf(stderr,"...done\n");
                
            } 
        else {
        numnonnan++;
        }
            if(nan>0) {
                destructStringset(NULL, csv[0]);
                csv[0] = NULL;
                FREEMEMORY(NULL, csv);
                csv = NULL;
                ln = readcsvlines(NULL, fi, '\t', 1, &csv);
                FREEMEMORY(NULL, values); 
                continue;
            } else {
              if (nfo.outputImputed==1){
                char *subtmp =NULL;
                outputImputedValues(&subtmp, values, csv[0]->noofstrings, '\t');
                fprintf(stdout,"//Imputed:");
                fprintf(stdout, my_strdup(csv[0]->strings[0].str));
                fprintf(stdout,"\t");
                fprintf(stdout, csv[0]->strings[1].str);
                fprintf(stdout,"\t");
                fprintf(stdout, subtmp);
                fprintf(stdout,"\n");
              }
            }

            cpg_t *cpg = ALLOCMEMORY(NULL, NULL, cpg_t, 1);
            double *groupA = ALLOCMEMORY(NULL, NULL, double, noA);
            double *groupB = ALLOCMEMORY(NULL, NULL, double, noB);
            
            for(i=0; i<noA; i++) { 
//                  groupA[i] = atof(csv[0]->strings[grpA[i]+2].str);
                    groupA[i] = values[grpA[i]+2];
            }
            for(i=0; i<noB; i++) { 
//                  groupB[i] = atof(csv[0]->strings[grpB[i]+2].str);
                    groupB[i] = values[grpB[i]+2];
            }
            cpg->groupA=groupA;
            cpg->groupB=groupB;
            cpg->chr = ALLOCMEMORY(NULL, NULL, char, csv[0]->strings[0].len+1);
            strcpy(cpg->chr, csv[0]->strings[0].str);
            cpg->noA=noA;
            cpg->noB=noB;
            cpg->start=atoi(csv[0]->strings[1].str);
            cpg->stop=atoi(csv[0]->strings[1].str);
            
            if(nfo.threads > 1) { 
                //wait for a free thread
                while(idle == 0);
                //look for the free slot
                // for(i=0; i < nfo.threads; i++) {
                //   if(schedule[i] == 0) break;
                // }
                int nofreeslot = 1;
                while (nofreeslot)
                {
                  for(i=0; i < nfo.threads; i++) {
                    if(schedule[i] == 0) {
                      nofreeslot = 0;
                      break;
                    }
                  }
                }
                //this must always hold because of idle variable
                assert(i < nfo.threads);
     //           fprintf(stderr, "starting thread %d\n", i);
                //decrement the idle and set the schedule
                pthread_mutex_lock(&cnt);
                idle--;
                schedule[i]=1;
                pthread_mutex_unlock(&cnt);
                //assign task
                th_nfo[i].threadno = i;
                th_nfo[i].cpg=cpg;
                th_nfo[i].outputList = nfo.outputList;
                fprintf(stderr, "CpG testing %s-[%d]\n", cpg->chr, cpg->start);
                //create the thread (detached!)
                pthread_create(&threads[i], &tattr, segworker_CpG, &th_nfo[i]);
                //now we must make sure that each thread keeps his own chunk
                //of the input data, thus the three arrays are simply set to NULL
                //the thread is going to take care of the deallocation
                cpg = NULL;

              } else { 
                fprintf(stderr, "CpG testing %s-[%d]\n", cpg->chr, cpg->start);
                int ua = mannwhitney (cpg->groupA, noA, cpg->groupB, noB);
        double p= mannwhitneyPvalue(ua, noA, noB, nfo.MWU, MAXM, MAXN);
        double ratio = get_meandiff(cpg, cpg->groupA, noA, cpg->groupB, noB);
            //    fprintf(stdout, "#%s\t%d\t%d\t.\t%.2g\t%f\n",cpg->chr, cpg->start,cpg->stop,ratio,p);
                
                
                cpgTest(cpg->chr, cpg->start,cpg->stop,ratio,p,&nfo, cpg->methA, cpg->methB);
                destructCpg(cpg);
              }
            
            
            
            destructStringset(NULL, csv[0]);
            csv[0] = NULL;
            FREEMEMORY(NULL, csv);
            csv = NULL;
            FREEMEMORY(NULL, values); 
           ln =readcsvlines(NULL, fi, '\t', 1, &csv);
    }
        
        
        

        
    
  }


  


  
  
  
  


  
//###################### DEFINED REGIONS mode#####################
  if(nfo.mode == 2) {
      fprintf(stderr, "Mode 2 -- pre-defined regions\n");
      nfo.outputList = ALLOCMEMORY(NULL, NULL, list_out, 1);
      nfo.outputList->segment_out = ALLOCMEMORY(NULL, NULL, segment_out, 1);
      nfo.outputList->n=1000000;
      nfo.outputList->i=0;
      nfo.outputList->numberTests=0;
      nfo.outputList->segment_out = ALLOCMEMORY(NULL, NULL, segment_out, nfo.outputList->n);
    
      
      
      
    //  exit(EXIT_SUCCESS);
//init segmentset of active regions
      bedfi = initFileIterator(NULL, bedfile);
      segmentset_t *set = ALLOCMEMORY(NULL, NULL, segmentset_t, 1);
      initSegmentSet(set);
//first region      
      bedln = readcsvlines(NULL, bedfi, '\t', 1, &bedcsv);
      set->nextchr = ALLOCMEMORY(NULL, NULL, char, bedcsv[0]->strings[0].len+1);
      strcpy(set->nextchr, bedcsv[0]->strings[0].str);
      set->nextstart = atoi(bedcsv[0]->strings[1].str)+1;
      
      set->chr = ALLOCMEMORY(NULL, NULL, char, bedcsv[0]->strings[0].len+1);
      strcpy(set->chr, bedcsv[0]->strings[0].str);
      
      ln = readcsvlines(NULL, fi, '\t', 1, &csv);
      int l=-1;
      while(ln) {
          l++;
//add missing values          
          double *values = ALLOCMEMORY(NULL, NULL, double, csv[0]->noofstrings);
            int nan = checkSetNAN(csv, values);
            if(nan>0) {
  //              fprintf(stdout,"call fillNAN");
                nan = fillNAN(values, subgroupID, subgroupSize, nfo.groups, &nfo);
            }
        else {
        numnonnan++;
        }
            if(nan>0) {
                destructStringset(NULL, csv[0]);
                csv[0] = NULL;
                FREEMEMORY(NULL, csv);
                csv = NULL;
                ln = readcsvlines(NULL, fi, '\t', 1, &csv);
                FREEMEMORY(NULL, values); 
                continue;
            } else {
              if (nfo.outputImputed==1){
                char *subtmp =NULL;
                outputImputedValues(&subtmp, values, csv[0]->noofstrings, '\t');
                fprintf(stdout,"//Imputed:");
                fprintf(stdout, my_strdup(csv[0]->strings[0].str));
                fprintf(stdout,"\t");
                fprintf(stdout, csv[0]->strings[1].str);
                fprintf(stdout,"\t");
                fprintf(stdout, subtmp);
                fprintf(stdout,"\n");
              }
            }
         
          
          int pos = atoi(csv[0]->strings[1].str);
          
          
      //   fprintf(stdout,"########## %s %d (currChrom %s ,firststop %d, nextChr %s, nextStart %d)\n",csv[0]->strings[0].str,pos,set->chr,set->firststop, set->nextchr,set->nextstart);
          
//remove filled segments if
//Size of set >0 AND (currentChrNotNULL  OR  curr.Positon > FirstStopInSet OR  ChromosomeChangeForCpGInput)
          if(set->n>0 && (set->chr == NULL || pos > set->firststop || (strcmp(set->chr, csv[0]->strings[0].str) != 0))) {

   //           if((strcmp(set->chr, csv[0]->strings[0].str) != 0))
   //               fprintf(stdout,"CHROMCHANGE\n");
              
              segment_t *seg = set->head;
              set->firststop=-1;
              while(seg) {
                  segment_t *tmp = seg->next;
                  if(set->n>0 && ( set->chr == NULL || (strcmp(set->chr, csv[0]->strings[0].str) != 0) || seg->stop<pos)) {
       //                 fprintf(stdout,"@@@@@@@@@@Removing seg %s:%d-%d next%d parent%d\n",seg->chr,seg->start,seg->stop,seg->next == NULL,seg->parent == NULL);
                        removeThisSegmentFromSet(set,seg);
                        if(nfo.threads > 1) { 
                            //wait for a free thread
                            while(idle == 0);
                            //look for the free slot
                            // for(i=0; i < nfo.threads; i++) {
                            //   if(schedule[i] == 0) break;
                            // }
                            int nofreeslot = 1;
                            while (nofreeslot)
                            {
                              for(i=0; i < nfo.threads; i++) {
                                if(schedule[i] == 0) {
                                  nofreeslot = 0;
                                  break;
                                }
                              }
                            }
                            //this must always hold because of idle variable
                            assert(i < nfo.threads);
//                            fprintf(stderr, "starting thread %d\n", i);
                            //decrement the idle and set the schedule
                            pthread_mutex_lock(&cnt);
                            idle--;
                            schedule[i]=1;
                            pthread_mutex_unlock(&cnt);
                            //assign task
                            th_nfo[i].seg = seg;
                            th_nfo[i].groupID = groupID;
                            th_nfo[i].groupSize = groupSize;
                            th_nfo[i].groupNumber = groupNumber;
                            th_nfo[i].subgroupID = subgroupID;
                            th_nfo[i].subgroupSize = subgroupSize;
                            th_nfo[i].threadno = i;
                            th_nfo[i].outputList = nfo.outputList;
          
                            fprintf(stderr, "region testing %s-[%d,%d]\n", seg->chr, seg->start, seg->stop);
                            //create the thread (detached!)
                            pthread_create(&threads[i], &tattr, segworker_region, &th_nfo[i]);
                            //now we must make sure that each thread keeps his own chunk
                            //of the input data, thus the three arrays are simply set to NULL
                            //the thread is going to take care of the deallocation
                            seg = NULL;

                          } else { 
                            fprintf(stderr, "region testing %s-[%d,%d]\n", seg->chr, seg->start, seg->stop);
                            regionTest(seg, groupID, groupSize, groupNumber, subgroupID, subgroupSize, &nfo);
                              
                          }
                  }
                  else {
                      if(set->firststop == -1) { set->firststop = seg->stop; }
                      else      { set->firststop = MIN(seg->stop, set->firststop); }
                  }
                  seg = tmp;
              }
              if(set->n < 1) {
                  FREEMEMORY(NULL, set->chr); 
                  set->chr=NULL;
              }
          }
          
            if((!set->chr) && set->nextchr && (strcmp(set->nextchr, csv[0]->strings[0].str) != 0)) {
                 destructStringset(NULL, csv[0]);
                 csv[0] = NULL;
                 FREEMEMORY(NULL, csv);
                 csv = NULL;
                 ln = readcsvlines(NULL, fi, '\t', 1, &csv);
                 FREEMEMORY(NULL, values); 
                 continue;
             }
          
          
          
//add new segments 
       //   if(set->nextchr)
       //           fprintf(stdout,"while %d\t%d\t%d\n",bedln, pos>=set->nextstart ,(strcmp(set->chr,set->nextchr) == 0));
          while(bedln && pos>=set->nextstart && (!set->nextchr  || !set->chr || (strcmp(set->chr,set->nextchr) == 0)) ) {
              segment_t *tmp = addNewSegmentToSet(set);
              initSegment(tmp);
              tmp->chr = ALLOCMEMORY(NULL, NULL, char, bedcsv[0]->strings[0].len+1);
              strcpy(tmp->chr, bedcsv[0]->strings[0].str);
              tmp->start = atoi(bedcsv[0]->strings[1].str)+1;
              tmp->stop = atoi(bedcsv[0]->strings[2].str);
              
              if(tmp->stop < set->firststop) {
                  set->firststop = tmp->stop;
              }
              
              FREEMEMORY(NULL, set->chr); 
              if(set->n > 0) {
                  set->chr = ALLOCMEMORY(NULL, NULL, char, bedcsv[0]->strings[0].len+1);
                  strcpy(set->chr, bedcsv[0]->strings[0].str);
                  
                  
              }
              
              
         //read in next region
              destructStringset(NULL, bedcsv[0]);
              bedcsv[0] = NULL;
              FREEMEMORY(NULL, bedcsv);
              bedcsv = NULL;
              
              bedln = readcsvlines(NULL, bedfi, '\t', 1, &bedcsv); 

       //       if(bedln)
       //               fprintf(stdout,"seg %s:%s-%s\n",bedcsv[0]->strings[0].str,bedcsv[0]->strings[1].str,bedcsv[0]->strings[2].str);

              FREEMEMORY(NULL, set->nextchr);
              if(bedln) {
                set->nextchr = ALLOCMEMORY(NULL, NULL, char, bedcsv[0]->strings[0].len+1);
                strcpy(set->nextchr, bedcsv[0]->strings[0].str);
                set->nextstart = atoi(bedcsv[0]->strings[1].str)+1;
              }
              else {
                  set->nextstart = -1;
              }
              
          }
      
          
//add CpGs to regions          
        //add CpGs to regions
         
          segment_t *seg = set->head;
        //  if(seg && set->firststop==-1)
        //        { set->firststop = seg->stop; }
        //  int Notbreaking=1;
/*
          if(seg && seg->chr && csv[0] && (strcmp(seg->chr,csv[0]->strings[0].str) || ( (!strcmp(seg->chr,csv[0]->strings[0].str)) && seg->start > atoi(csv[0]->strings[1].str)))) {
  //          if(seg && seg->chr && csv[0] && (strcmp(seg->chr,csv[0]->strings[0].str))) {
              
              
              int z=0;
              while(csv[0] && seg && seg->chr && (strcmp(seg->chr,csv[0]->strings[0].str) || ( (!strcmp(seg->chr,csv[0]->strings[0].str)) && seg->start > atoi(csv[0]->strings[1].str)))){
    //          while(csv[0] && (strcmp(seg->chr,csv[0]->strings[0].str ))){
                  z++;
                destructStringset(NULL, csv[0]);
                csv[0] = NULL;
                FREEMEMORY(NULL, csv);
                csv = NULL;
                FREEMEMORY(NULL, values); 
                ln = readcsvlines(NULL, fi, '\t', 1, &csv);
              }
              fprintf(stdout,"removed %d lines\n",z);
              fprintf(stdout,"continue: segChr=%s csvChr=%s segStart=%d csvStart=%d\n",seg->chr,csv[0]->strings[0].str,seg->start,atoi(csv[0]->strings[1].str)+1);
              Notbreaking = 0;
          }
          */
        //  pos = atoi(csv[0]->strings[1].str)+1;
       //   fprintf(stdout,"########## %s %d (currChrom %s ,firststop %d, nextChr %s, nextStart %d)\n",csv[0]->strings[0].str,pos,set->chr,set->firststop, set->nextchr,set->nextstart);
          
          
          
          while(seg)  {
//              fprintf(stdout,"@@@@@@@@@@@@@@@@@@@@@adding seqs now %s %s\n",seg->chr,csv[0]->strings[0].str);
              if(!strcmp(seg->chr,csv[0]->strings[0].str)) {
//                fprintf(stderr,"#Adding CpG %s:%s to region %s:%d-%d\n",csv[0]->strings[0].str,csv[0]->strings[1].str,seg->chr,seg->start,seg->stop);
                seg->pos = ALLOCMEMORY(NULL, seg->pos, int,    seg->n+1); //index
                seg->value = ALLOCMEMORY(NULL, seg->value, double*, seg->n+1); //cpgs  

                seg->pos[seg->n] = atoi(csv[0]->strings[1].str);
                seg->value[seg->n] = ALLOCMEMORY(NULL, NULL, double, csv[0]->noofstrings);
                for(k=2; k < csv[0]->noofstrings; k++) { 
//                  seg->value[seg->n][k-2] = atof(csv[0]->strings[k].str);
                    seg->value[seg->n][k-2] = values[k];
                }
                seg->n++;
              }
          seg = seg->next;    
          }
       //   if(Notbreaking==1){
            destructStringset(NULL, csv[0]);
            csv[0] = NULL;
            FREEMEMORY(NULL, csv);
            csv = NULL;
            FREEMEMORY(NULL, values); 
            ln = readcsvlines(NULL, fi, '\t', 1, &csv);
    //      }      
      
       }
      
//remaining regions to test 
      segment_t *seg = set->head;
      while(seg) {
                  segment_t *tmp = seg->next;
        //          fprintf(stderr,"@@@@@@@@@@Removing seg %s:%d-%d\n",seg->chr,seg->start,seg->stop);
                  if(nfo.threads > 1) { 
                            //wait for a free thread
                            while(idle == 0);
                            //look for the free slot
                            // for(i=0; i < nfo.threads; i++) {
                            //   if(schedule[i] == 0) break;
                            // }
                            int nofreeslot = 1;
                            while (nofreeslot)
                            {
                              for(i=0; i < nfo.threads; i++) {
                                if(schedule[i] == 0) {
                                  nofreeslot = 0;
                                  break;
                                }
                              }
                            }
                            //this must always hold because of idle variable
                            assert(i < nfo.threads);
                            fprintf(stderr, "starting thread %u\n", i);
                            //decrement the idle and set the schedule
                            pthread_mutex_lock(&cnt);
                            idle--;
                            schedule[i]=1;
                            pthread_mutex_unlock(&cnt);
                            //assign task
                            th_nfo[i].seg = seg;
                            th_nfo[i].grpA = grpA;
                            th_nfo[i].grpB = grpB;
                            th_nfo[i].noA = noA;
                            th_nfo[i].noB = noB;
                            th_nfo[i].threadno = i;
                            
                            fprintf(stderr, "region testing %s-[%d,%d]\n", seg->chr, seg->start, seg->stop);
                            //create the thread (detached!)
                            pthread_create(&threads[i], &tattr, segworker_region, &th_nfo[i]);
                            //now we must make sure that each thread keeps his own chunk
                            //of the input data, thus the three arrays are simply set to NULL
                            //the thread is going to take care of the deallocation
                            seg = NULL;

                          } else { 
    //                        fprintf(stderr, "region testing %s-[%d,%d]\n", seg->chr, seg->start, seg->stop);
                            regionTest(seg, groupID, groupSize, groupNumber, subgroupID, subgroupSize, &nfo);
                              
                          }
                  seg = tmp;
              }
    //  if(seg)
              destructSegmentSet(set);
              
          
              
  }


//###################### SEGMENTER (main) mode ###########################
  if(nfo.mode == 1) {
   //   fprintf(stderr,"#MODE2\n");
    nfo.outputList = ALLOCMEMORY(NULL, NULL, list_out, 1);
    nfo.outputList->n=1000000;
    nfo.outputList->i=0;
    nfo.outputList->numberTests=0;
    nfo.outputList->segment_out = ALLOCMEMORY(NULL, NULL, segment_out, nfo.outputList->n);
    //fprintf(stderr,"output->n: %d\n",nfo.outputList->n);
      
      
    ln = readcsvlines(NULL, fi, '\t', 1, &csv); // zzhu$ reading the methyl table into variable 'csv'
    j = 0;
    while(ln) { 
        //fprintf(stderr,"#new LINE\n");
//check missing numbers            
        double *values = ALLOCMEMORY(NULL, NULL, double, csv[0]->noofstrings);
        int nan = checkSetNAN(csv, values);
        if(nan>0) {
        // fprintf(stderr,"#call fillNAN for %d groups\n", nfo.groups);
            nan = fillNAN(values, subgroupID, subgroupSize, nfo.groups, &nfo);
    //      fprintf(stderr,"#...done\n");
        }
    else{
        numnonnan++;
    }
     //   fprintf(stdout,"#LINES INPUT\n");
        if(nan>0) {
     //       fprintf(stdout,"#REMOVING LINE\n");
            destructStringset(NULL, csv[0]);
            csv[0] = NULL;
            FREEMEMORY(NULL, csv);
            csv = NULL;
            ln = readcsvlines(NULL, fi, '\t', 1, &csv);
            FREEMEMORY(NULL, values); 
            continue;
        }
        else {
    //            fprintf(stdout,"#LINE OKAY \n");
              if (nfo.outputImputed==1){
                char *subtmp =NULL;
                outputImputedValues(&subtmp, values, csv[0]->noofstrings, '\t');
                fprintf(stdout,"//Imputed:");
                fprintf(stdout, my_strdup(csv[0]->strings[0].str));
                fprintf(stdout,"\t");
                fprintf(stdout, csv[0]->strings[1].str);
                fprintf(stdout,"\t");
                fprintf(stdout, subtmp);
                fprintf(stdout,"\n");
              }
        }
      char *x = my_strdup(csv[0]->strings[0].str); //zzhu$ x: chromosome in current line
      int y = atoi(csv[0]->strings[1].str); //zzhu$ y: CpG position in current line

      if(j > 0 && (strcmp(x, chr[j-1]) || y > pos[j-1] + nfo.maxdist ||
                   (nfo.maxseg > 0 && j >= nfo.maxseg))) {

        if(nfo.threads > 1) { 
          //wait for a free thread
          while(idle == 0);
          //look for the free slot
          int nofreeslot = 1;
          while (nofreeslot)
          {
            for(i=0; i < nfo.threads; i++) {
              if(schedule[i] == 0) {
                nofreeslot = 0;
                break;
              }
            }
          }
          

          //this must always hold because of idle variable
          assert(i < nfo.threads);
  //        fprintf(stderr, "starting thread %d\n", i);
          //decrement the idle and set the schedule
          pthread_mutex_lock(&cnt);
          idle--;
          schedule[i]=1;
          pthread_mutex_unlock(&cnt);
          //assign task
  /*copied from segworker*/
  //         segmentation(t->chr, t->pos, t->value, t->n, t->groupID, t->groupSize, t->groupNumber, t->subgroupID, t->subgroupSize, t);
  
  // //cleanup own data
  // for(i=0; i < t->n; i++) {
  //   FREEMEMORY(NULL, t->chr[i]);
  //   FREEMEMORY(NULL, t->value[i]);
  // }
  // FREEMEMORY(NULL, t->chr);
  // FREEMEMORY(NULL, t->pos);
  // FREEMEMORY(NULL, t->value);
          th_nfo[i].chr = chr;
          th_nfo[i].pos = pos;
          th_nfo[i].value = val;
          th_nfo[i].n = j;
          th_nfo[i].groupID = groupID;
          th_nfo[i].groupSize = groupSize;
          th_nfo[i].groupNumber = groupNumber;
          th_nfo[i].subgroupID = subgroupID;
          th_nfo[i].subgroupSize = subgroupSize;
          th_nfo[i].threadno = i;
          th_nfo[i].outputList = nfo.outputList;
          
          
          if(verbose){fprintf(stderr, "Thread: %d segmenting %s-[%d,%d], %u CpGs\n", i, chr[0], pos[0], pos[j-1], j);}
          //create the thread (detached!)
          pthread_create(&threads[i], &tattr, segworker, &th_nfo[i]);
          //now we must make sure that each thread keeps his own chunk
          //of the input data, thus the three arrays are simply set to NULL
          //the thread is going to take care of the deallocation
          // fprintf(stderr, "segmented %s-[%d,%d], %u CpGs\n", chr[0], pos[0], pos[j-1], j);

          chr = NULL;
          pos = NULL;
          val = NULL;

        } else { 
          if(verbose){fprintf(stderr, "Segmenting %s-[%d,%d], %u CpGs\n", chr[0], pos[0], pos[j-1],j);}
          // segmentation(chr, pos, val, j, grpA, noA, grpB, noB, &nfo);
          segmentation(chr, pos, val, j, groupID, groupSize, groupNumber, subgroupID, subgroupSize, &nfo);
          for(i=0; i < j; i++) { 
            FREEMEMORY(NULL, chr[i]);
            FREEMEMORY(NULL, val[i]);
          }   
          // if(nfo.outputList->i>=2){fprintf(stderr,"start7:%d\n",nfo.outputList->segment_out[2].start);}
        }

        j = 0;
      } 

      chr = ALLOCMEMORY(NULL, chr, char*,   j+1); //chr
      pos = ALLOCMEMORY(NULL, pos, int,    j+1); //index
      val = ALLOCMEMORY(NULL, val, double*, j+1); //cpgs  

      chr[j] = x;
      pos[j] = y;
      val[j] = ALLOCMEMORY(NULL, NULL, double, csv[0]->noofstrings);

      for(k=2; k < csv[0]->noofstrings; k++) { 
//        val[j][k-2] = atof(csv[0]->strings[k].str);
        val[j][k-2] = values[k];
      }


      j+=1; // zzhu$ j: the number of CpGs in the segment
      destructStringset(NULL, csv[0]);
      csv[0] = NULL;
      FREEMEMORY(NULL, csv);
      csv = NULL;
      FREEMEMORY(NULL, values); 
      ln =readcsvlines(NULL, fi, '\t', 1, &csv);
    } 
  
    if(verbose){fprintf(stderr, "segmenting %s-[%d,%d], %u CpGs \n", chr[0], pos[0], pos[j-1],j);}
    segmentation(chr, pos, val, j, groupID, groupSize, groupNumber, subgroupID, subgroupSize, &nfo);
    for(i=0; i < j; i++) { 
        FREEMEMORY(NULL, chr[i]);
        FREEMEMORY(NULL, val[i]);
    }
    // if(nfo.outputList->i>=2){fprintf(stderr,"start8:%d\n",nfo.outputList->segment_out[2].start);}
  }
  
  
  
  
  
  
  
  
  
  
  //wait for all threads to terminate
  while(idle != nfo.threads);

  if(nfo.mode == 1 || nfo.mode == 2) {
    if(verbose){fprintf(stderr, "Number of Tests: %d\n", nfo.outputList->numberTests);}
    // if(nfo.outputList->i>=2){fprintf(stderr,"start91:%d\n",nfo.outputList->segment_out[2].start);}
    multiple_testing_correction(nfo.outputList, nfo.mode, nfo.mtc);
    // if(nfo.outputList->i>=2){fprintf(stderr,"start92:%d\n",nfo.outputList->segment_out[2].start);}
    if(verbose){fprintf(stderr, "Multiple testing correction done.\n");}
    fprintf(stdout, "#non-NA CpGs:%d\n", numnonnan);
    fprintf(stdout, "#test:%d\n", nfo.outputList->numberTests);
    // fprintf(stdout, "chr\tstart\tstop\tq\tmeandiff\tlength\tmwu\tp\t%s\tsig.comparison\n",subgroupNames);
    fprintf(stdout, "chr\tstart\tstop\tq\tmeandiff\tlength\tmwu\tp\tmean\tsig.comparison\n",subgroupNames);
    for(int i=0;i<nfo.outputList->i;i++){
      // fprintf(stderr,"start10:%d\n",nfo.outputList->segment_out[2].start);
      // fprintf(stderr, "TEST %d: %d,%f.\n",i,nfo.outputList->segment_out[i].start,nfo.outputList->segment_out[i].meandiff);

      if (nfo.clustering==1)
      {
        if(nfo.outputList->segment_out[i].meandiff >= nfo.minMethDist || nfo.outputList->segment_out[i].meandiff <= -1* nfo.minMethDist) {
        // if(1) {
          // fprintf(stderr, "TEST %d: %d,%d.\n",i,nfo.outputList->segment_out[i].start,nfo.outputList->segment_out[i].stop);
          fprintf(stdout, "%s\t%d\t%d\t%.5g\t%f\t%d\t%.5g\t%.5g\t%s\t%s\n", 
                  nfo.outputList->segment_out[i].chr,
                  nfo.outputList->segment_out[i].start,
                  nfo.outputList->segment_out[i].stop,
                  nfo.outputList->segment_out[i].q,
                  nfo.outputList->segment_out[i].meandiff,
                  nfo.outputList->segment_out[i].length,                
                  nfo.outputList->segment_out[i].mwu,
                  nfo.outputList->segment_out[i].p,
                  nfo.outputList->segment_out[i].methA,
                  // nfo.outputList->segment_out[i].methB,
                  nfo.outputList->segment_out[i].methB);
        }
      } else {
        if(nfo.outputList->segment_out[i].meandiff >= nfo.minMethDist || nfo.outputList->segment_out[i].meandiff <= -1* nfo.minMethDist) {
        // if(1) {
          // fprintf(stderr, "TEST %d: %d,%d.\n",i,nfo.outputList->segment_out[i].start,nfo.outputList->segment_out[i].stop);
          fprintf(stdout, "%s\t%d\t%d\t%.5g\t%f\t%d\t%.5g\t%.5g\t%s\t%f\n", 
                  nfo.outputList->segment_out[i].chr,
                  nfo.outputList->segment_out[i].start,
                  nfo.outputList->segment_out[i].stop,
                  nfo.outputList->segment_out[i].q,
                  nfo.outputList->segment_out[i].meandiff,
                  nfo.outputList->segment_out[i].length,                
                  nfo.outputList->segment_out[i].mwu,
                  nfo.outputList->segment_out[i].p,
                  nfo.outputList->segment_out[i].methA,
                  // nfo.outputList->segment_out[i].methB,
                  nfo.outputList->segment_out[i].sigcp);
        }
      }
      
      
    }
  }
    
  if(nfo.mode == 3) {
    if(verbose){fprintf(stderr, "Number of Tests: %d\n", nfo.outputList->numberTests);}
    multiple_testing_correction(nfo.outputList, nfo.mode, nfo.mtc);
    if(verbose){fprintf(stderr, "Multiple testing correction done.\n");}
    for(int i=0;i<nfo.outputList->i;i++){
      if(nfo.outputList->segment_out[i].meandiff >= nfo.minMethDist || nfo.outputList->segment_out[i].meandiff <= -1* nfo.minMethDist) {
      // if(1) {
        fprintf(stdout, "%s\t%d\t%d\t%.5g\t%f\t%d\t%.5g\t%s\n", 
                nfo.outputList->segment_out[i].chr,
                nfo.outputList->segment_out[i].start,
                nfo.outputList->segment_out[i].stop,
                nfo.outputList->segment_out[i].q,
                nfo.outputList->segment_out[i].meandiff,
                nfo.outputList->segment_out[i].length,
                nfo.outputList->segment_out[i].mwu,
                nfo.outputList->segment_out[i].methA
                // nfo.outputList->segment_out[i].methB
                );
        }
    }
  }
 
  fflush(stdout); 
  
  
  FREEMEMORY(NULL, chr);
  FREEMEMORY(NULL, pos);
  FREEMEMORY(NULL, val);
  FREEMEMORY(NULL, grpA);
  FREEMEMORY(NULL, grpB);
  
  closeFileIterator(NULL, fi);
  FREEMEMORY(NULL, fi);

  if(csv && csv[0]) destructStringset(NULL, csv[0]);
  if(csv) FREEMEMORY(NULL, csv);
  for(int i=0;i<nfo.outputList->i;i++){
    FREEMEMORY(NULL, nfo.outputList->segment_out[i].chr);
  }
  FREEMEMORY(NULL, nfo.outputList->segment_out);
  FREEMEMORY(NULL, nfo.outputList);

  pthread_attr_destroy(&tattr);  
  FREEMEMORY(NULL, threads);
  FREEMEMORY(NULL, th_nfo);
  free((void*)schedule);

  destructMannWhitneyCDFMatrix(nfo.MWU, MAXM, MAXN);
  manopt_destructoptionset(&optset);
  manopt_destructarg(args);
  FREEMEMORY(NULL, args);

  exit(EXIT_SUCCESS);
}
