# Supplementary material for: metilene3: identifying DMRs across multiple conditions with auto-classification
Source: Nat Commun. 2026 Jul 4;17:5848. doi: 10.1038/s41467-026-74931-y (PMC13333024; doi:10.1038/s41467-026-74931-y)
Supplement: Supplementary file 4 — Supplementary Software 1 [file 41467_2026_74931_MOESM4_ESM.zip › metilene3-main/src/mtc.h]

#ifndef MTC_H
#define MTC_H
/*
 *
 *  mtc.h
 *  
 * 
 *  @author Christian Otto
 *  @company ecSeq Bioinformatics
 *  @date 23/06/2018 12:58:01 PM CEST
 *
 */
#include "metseg.h"

#define BONFERRONI 1
#define BENJAMINI_HOCHBERG 2

void multiple_testing_correction(list_out *list, int runMode, int mtcMethod);
double* bonferroni_correction(double *p, int n, int numTests);
double* benjamini_hochberg_correction(double *p, int n, int numTests);

# endif
