# Supplementary material for: metilene3: identifying DMRs across multiple conditions with auto-classification
Source: Nat Commun. 2026 Jul 4;17:5848. doi: 10.1038/s41467-026-74931-y (PMC13333024; doi:10.1038/s41467-026-74931-y)
Supplement: Supplementary file 4 — Supplementary Software 1 [file 41467_2026_74931_MOESM4_ESM.zip › metilene3-main/src/stringutils.h]

#ifndef STRINGUTILS_H
#define STRINGUTILS_H

#include "basic-types.h"

#ifndef ALLOCMEMORY
    #include "memory.h"
#endif

#define TAB '\t' /*0x09*/
#define LF  '\n' /*0x0A*/
#define VT  '\v'
#define FF  '\f'
#define CR  '\r' /*0x0D*/
#define SP  ' '
#define DQT '\"'
#define SQT '\''


#define COPYSTR(M,D,S,L)        do { D=ALLOCMEMORY(M,D,char,L+1); \
                                strncpy(D,S,L);\
                                D[L]='\0'; } while (0)

#define INDENT(s,x,c)           do {int p; for(p=0;p<x;p++) fprintf(s,"%c",c);} while (0)
#define ISWHITESPACE(C)         (C == SP || C == TAB ||  C == LF \
                                || C == VT || C == CR || C == FF )
#define ISQUOTE(C)                  (C== DQT || C==SQT)
#define SETSTR(X,I)             (X)->strings[(I)].str
#define SETSTRLEN(X,I)          (X)->strings[(I)].len

#define APPENDCHAR(S, X, L, Y)  do { (X)=ALLOCMEMORY(S, X, char, L+1);\
                                X[L-1]=Y;\
                                X[L]=0; } while (0)

typedef struct{

    char* str;
    Uint len;

} string_t;

typedef struct{

    string_t* strings;
    Uint noofstrings;

} stringset_t;

char * strtok_bl (char *, char *, char **);
stringset_t *tokensToStringset(void *, char *, char *, Uint);
void destructStringset(void *, stringset_t *);
char *my_strdup(const char *str);

#endif
