# Supplementary material for: metilene3: identifying DMRs across multiple conditions with auto-classification
Source: Nat Commun. 2026 Jul 4;17:5848. doi: 10.1038/s41467-026-74931-y (PMC13333024; doi:10.1038/s41467-026-74931-y)
Supplement: Supplementary file 4 — Supplementary Software 1 [file 41467_2026_74931_MOESM4_ESM.zip › metilene3-main/src/vstack.h]

/**
 * vstack.h
 * implementation of a simple stack for objects of defined size
 *
 * @author Christian Otto
 * @email christian@bioinf.uni-leipzig.de
 * @company Bioinformatics, University of Leipzig
 * @date Fri Oct 10 11:37:36 CEST 2008
 */

/*
 * SVN
 * Revision of last commit: $Rev: 69 $
 * Author: $Author: steve $
 * Date: $Date: 2008-10-16 15:10:07 +0200 (Thu, 16 Oct 2008) $
 * Id: $Id$
 * Url: $URL$
 */

#ifndef VSTACK_H
#define VSTACK_H

#include <stdio.h>
#include <stdlib.h>
#include "basic-types.h"

#define VSTACKINC 10000

#ifndef BASEINC
#define BASEINC VSTACKINC
#endif

typedef struct{
  void* stackspace;
  Lint allocelem;
  Lint top;
  size_t sizeofelem;
} VStack;

void bl_vstackInit(VStack *s, Lint allocelem, size_t sizeofelem);
void bl_vstackDestruct(VStack *s, void (*rmv)(void*));
BOOL bl_vstackIsEmpty(VStack *s);
void bl_vstackPush(VStack *s, void *elem);
void* bl_vstackTop(VStack *s);
void* bl_vstackTopN(VStack *s, Lint n);
void* bl_vstackPop(VStack *s, void (*rmv)(void*));
Lint bl_vstackSize(VStack *s);

#endif /* VSTACK_H */
