# Supplementary material for: metilene3: identifying DMRs across multiple conditions with auto-classification
Source: Nat Commun. 2026 Jul 4;17:5848. doi: 10.1038/s41467-026-74931-y (PMC13333024; doi:10.1038/s41467-026-74931-y)
Supplement: Supplementary file 5 — Supplementary Software 2 [file 41467_2026_74931_MOESM5_ESM.zip]

Archive with 24 entries (21 files):
- metilene3-fig-main/
- metilene3-fig-main/README.md
- metilene3-fig-main/biological/
- metilene3-fig-main/biological/analysis-blood.ipynb
- metilene3-fig-main/biological/analysis-celltypes.ipynb
- metilene3-fig-main/biological/analysis-cfMB.ipynb
- metilene3-fig-main/biological/analysis-gbm.ipynb
- metilene3-fig-main/biological/analysis-pdac.ipynb
- metilene3-fig-main/biological/deseq2.r
- metilene3-fig-main/biological/enrichedheatmap.r
- metilene3-fig-main/biological/gepia2_paad_degs.txt
- metilene3-fig-main/biological/get_data_step1.sh
- metilene3-fig-main/biological/get_data_step2.sh
- metilene3-fig-main/biological/preprocess.py
- metilene3-fig-main/biological/round3.awk
- metilene3-fig-main/simulation/
- metilene3-fig-main/simulation/0-plot-DMR.ipynb
- metilene3-fig-main/simulation/0-simulate-DMR.py
- metilene3-fig-main/simulation/1-dmrs-run.py
- metilene3-fig-main/simulation/1-dmrs.ipynb
- metilene3-fig-main/simulation/2-dmtree.ipynb
- metilene3-fig-main/simulation/DMRs.tar.gz
- metilene3-fig-main/simulation/simulate-grpmet.R
- metilene3-fig-main/simulation/simulate_bg.R
