# Supplementary material for: metilene3: identifying DMRs across multiple conditions with auto-classification
Source: Nat Commun. 2026 Jul 4;17:5848. doi: 10.1038/s41467-026-74931-y (PMC13333024; doi:10.1038/s41467-026-74931-y)
Supplement: Supplementary file 5 — Supplementary Software 2 [file 41467_2026_74931_MOESM5_ESM.zip › metilene3-fig-main/biological/deseq2.r]

args <- commandArgs(trailingOnly = TRUE)

require(DESeq2)

countData <- read.csv(args[1], header = TRUE, sep = ",")
metaData <- read.csv(args[2], header = TRUE, sep = ",")
dds <- DESeqDataSetFromMatrix(countData=countData, colData=metaData, design=~y, tidy=T)
dds <- DESeq(dds)
res <- results(dds)
write.csv(res, args[3])
