# Supplementary material for: metilene3: identifying DMRs across multiple conditions with auto-classification
Source: Nat Commun. 2026 Jul 4;17:5848. doi: 10.1038/s41467-026-74931-y (PMC13333024; doi:10.1038/s41467-026-74931-y)
Supplement: Supplementary file 5 — Supplementary Software 2 [file 41467_2026_74931_MOESM5_ESM.zip › metilene3-fig-main/biological/gepia2_paad_degs.txt]

# GEPIA 2 Differential Expression Analysis
# http://gepia2.cancer-pku.cn/#degenes
# 
# Dataset (Cancer name)
# PAAD
# |Log2FC| Cutoff:
# 0.000001
# q-value Cutoff:
# 1
# Differential Methods
# ANOVA
# This method are used for Tumor vs All Normal Samples.
# Gene
# Chromosomal Distribution
# Both
# Default color: Over-Red; Under-Green
# List
# Download: table_degenes.txt
					
A1BG	ENSG00000121410.11	11.950	6.200	0.847	1.44e-13
A1BG-AS1	ENSG00000268895.5	2.190	0.770	0.850	5.63e-25
A1CF	ENSG00000148584.14	1.150	2.580	-0.736	3.84e-4
A2M	ENSG00000175899.14	183.787	28.300	2.657	1.29e-49
A2M-AS1	ENSG00000245105.2	0.700	0.380	0.301	2.71e-15
A2ML1	ENSG00000166535.19	0.210	0.110	0.124	5.30e-6
A2MP1	ENSG00000256069.7	0.080	0.040	0.054	1.20e-3
A4GALT	ENSG00000128274.15	17.140	2.200	2.503	2.69e-48
AAAS	ENSG00000094914.12	27.429	22.409	0.280	3.48e-3
AACS	ENSG00000081760.16	15.640	6.740	1.104	5.73e-40
AACSP1	ENSG00000250420.8	0.010	0.030	-0.028	1.30e-3
AADAC	ENSG00000114771.13	4.320	10.680	-1.135	4.16e-8
AADACP1	ENSG00000240602.7	1.060	0.310	0.653	1.80e-2
AADAT	ENSG00000109576.13	2.010	2.730	-0.309	1.87e-5
AAED1	ENSG00000158122.11	7.500	2.080	1.465	6.02e-57
AAGAB	ENSG00000103591.12	24.920	7.610	1.590	1.64e-66
AAK1	ENSG00000115977.18	7.160	5.320	0.369	1.65e-8
AAMDC	ENSG00000087884.14	42.739	12.780	1.666	3.29e-55
AAMP	ENSG00000127837.9	105.917	34.951	1.572	8.52e-50
AANAT	ENSG00000129673.9	0.110	0.090	0.026	5.29e-2
AAR2	ENSG00000131043.11	23.610	6.820	1.654	2.60e-67
AARD	ENSG00000205002.3	0.170	0.020	0.198	5.56e-21
AARS	ENSG00000090861.15	51.058	28.869	0.801	5.04e-22
AARS2	ENSG00000124608.4	4.610	2.380	0.731	1.98e-28
AARSD1	ENSG00000266967.6	35.390	24.970	0.487	6.95e-9
AASDH	ENSG00000157426.13	3.380	1.650	0.725	6.06e-32
AASDHPPT	ENSG00000149313.10	11.510	6.530	0.732	1.75e-23
AASS	ENSG00000008311.14	2.850	9.270	-1.415	2.35e-27
AATBC	ENSG00000215458.8	0.490	0.060	0.491	2.73e-25
AATF	ENSG00000275700.4	38.239	14.080	1.380	1.24e-42
AATK	ENSG00000181409.11	4.820	9.650	-0.872	1.23e-12
AATK-AS1	ENSG00000225180.6	0.000	0.020	-0.029	1.26e-1
AB019441.29	ENSG00000225200.2	0.770	0.660	0.093	8.25e-1
ABALON	ENSG00000281376.1	0.810	0.120	0.693	6.22e-36
ABAT	ENSG00000183044.11	6.340	16.710	-1.271	8.49e-11
ABBA01017803.1	ENSG00000279800.2	0.030	0.040	-0.014	7.25e-1
ABC7-42404400C24.1	ENSG00000277758.4	0.170	1.490	-1.090	2.06e-37
ABCA1	ENSG00000165029.15	4.220	1.430	1.103	2.87e-27
ABCA10	ENSG00000154263.17	1.420	2.980	-0.718	2.17e-9
ABCA11P	ENSG00000251595.7	2.130	1.740	0.192	3.67e-5
ABCA12	ENSG00000144452.14	0.380	0.000	0.465	2.73e-26
ABCA13	ENSG00000179869.14	0.380	0.090	0.340	1.92e-11
ABCA17P	ENSG00000238098.8	0.270	0.340	-0.077	8.45e-1
ABCA2	ENSG00000107331.16	27.500	11.580	1.180	2.37e-27
ABCA3	ENSG00000167972.13	5.020	5.830	-0.182	8.76e-1
ABCA4	ENSG00000198691.11	0.140	0.030	0.146	1.93e-9
ABCA5	ENSG00000154265.15	7.370	22.880	-1.512	6.06e-30
ABCA6	ENSG00000154262.12	2.950	1.720	0.538	2.33e-6
ABCA7	ENSG00000064687.12	14.790	7.820	0.840	3.47e-11
ABCA8	ENSG00000141338.13	2.520	1.970	0.245	1.69e-3
ABCA9	ENSG00000154258.16	1.140	1.450	-0.195	8.72e-1
ABCB1	ENSG00000085563.14	6.290	1.130	1.775	1.26e-36
ABCB10	ENSG00000135776.4	6.340	2.460	1.085	2.56e-41
ABCB11	ENSG00000073734.8	0.050	0.000	0.070	8.41e-17
ABCB4	ENSG00000005471.15	1.210	0.050	1.074	1.88e-41
ABCB5	ENSG00000004846.16	0.130	0.010	0.162	5.01e-14
ABCB6	ENSG00000115657.12	15.620	5.350	1.388	1.52e-40
ABCB7	ENSG00000131269.15	9.760	4.320	1.016	5.88e-41
ABCB8	ENSG00000197150.12	18.840	7.230	1.269	1.99e-44
ABCB9	ENSG00000150967.17	4.540	1.260	1.294	6.21e-49
ABCC1	ENSG00000103222.18	14.650	3.980	1.652	6.48e-49
ABCC10	ENSG00000124574.14	14.300	8.350	0.710	1.83e-13
ABCC11	ENSG00000121270.15	0.120	0.050	0.093	1.56e-6
ABCC12	ENSG00000140798.15	0.000	0.010	-0.014	1.49e-2
ABCC13	ENSG00000243064.8	0.010	0.000	0.014	4.45e-7
ABCC2	ENSG00000023839.10	0.190	0.420	-0.255	1.48e-4
ABCC3	ENSG00000108846.15	79.649	40.489	0.959	6.72e-4
ABCC4	ENSG00000125257.13	2.980	0.760	1.177	7.88e-42
ABCC5	ENSG00000114770.16	10.890	4.720	1.056	9.94e-25
ABCC6	ENSG00000091262.14	3.270	7.650	-1.018	3.81e-22
ABCC6P1	ENSG00000256340.8	1.060	2.020	-0.552	1.76e-12
ABCC6P2	ENSG00000255277.3	1.220	0.800	0.303	6.83e-7
ABCC8	ENSG00000006071.11	18.630	17.689	0.071	6.94e-1
ABCC9	ENSG00000069431.10	2.310	1.180	0.602	4.70e-12
ABCD1	ENSG00000101986.11	8.220	4.250	0.812	9.15e-33
ABCD2	ENSG00000173208.3	0.110	0.020	0.122	7.71e-13
ABCD3	ENSG00000117528.11	18.539	9.560	0.888	9.88e-27
ABCD4	ENSG00000119688.20	36.839	16.999	1.072	1.30e-23
ABCE1	ENSG00000164163.10	19.490	10.360	0.851	5.14e-22
ABCF1	ENSG00000204574.12	32.599	13.650	1.198	1.10e-41
ABCF2	ENSG00000033050.7	20.201	6.500	1.499	1.48e-56
ABCF3	ENSG00000161204.11	37.049	25.351	0.530	2.00e-10
ABCG1	ENSG00000160179.18	16.660	1.210	2.998	1.62e-80
ABCG2	ENSG00000118777.10	1.030	0.130	0.845	7.35e-35
ABCG4	ENSG00000172350.9	0.100	0.030	0.095	5.42e-20
ABCG5	ENSG00000138075.11	0.070	0.010	0.083	1.06e-8
ABCG8	ENSG00000143921.6	0.060	0.000	0.084	1.44e-7
ABHD1	ENSG00000143994.13	0.450	0.350	0.103	4.88e-2
ABHD10	ENSG00000144827.8	10.970	6.080	0.758	4.15e-33
ABHD11	ENSG00000106077.18	43.709	21.760	0.974	6.16e-14
ABHD11-AS1	ENSG00000225969.1	10.200	1.070	2.436	2.17e-33
ABHD12	ENSG00000100997.18	49.121	35.289	0.466	4.92e-10
ABHD12B	ENSG00000131969.14	0.140	0.040	0.132	2.41e-5
ABHD13	ENSG00000139826.5	4.950	1.420	1.298	1.52e-65
ABHD14A	ENSG00000248487.8	20.100	8.290	1.184	2.94e-34
ABHD14A-ACY1	ENSG00000114786.15	0.580	0.280	0.304	4.69e-10
ABHD14B	ENSG00000114779.19	54.761	26.339	1.028	2.74e-29
ABHD15	ENSG00000168792.4	8.360	2.950	1.245	9.53e-45
ABHD16A	ENSG00000204427.11	41.020	16.420	1.270	6.99e-38
ABHD17A	ENSG00000129968.15	39.461	18.880	1.025	2.41e-13
ABHD17AP1	ENSG00000198658.4	0.120	0.060	0.079	2.17e-5
ABHD17AP3	ENSG00000250536.1	0.030	0.000	0.043	3.39e-1
ABHD17B	ENSG00000107362.13	6.620	2.220	1.243	2.43e-48
ABHD17C	ENSG00000136379.11	35.111	2.480	3.375	1.60e-71
ABHD2	ENSG00000140526.16	47.500	13.680	1.724	2.99e-39
ABHD3	ENSG00000158201.9	17.019	5.200	1.539	4.32e-42
ABHD4	ENSG00000100439.10	22.221	6.380	1.654	7.95e-56
ABHD5	ENSG00000011198.7	10.250	5.690	0.750	4.60e-11
ABHD6	ENSG00000163686.13	4.420	0.990	1.446	4.59e-57
ABHD8	ENSG00000127220.5	7.120	4.030	0.691	9.07e-20
ABI1	ENSG00000136754.16	28.541	7.010	1.883	2.75e-59
ABI2	ENSG00000138443.15	15.470	3.100	2.006	1.72e-67
ABI3	ENSG00000108798.8	10.110	1.390	2.217	9.44e-48
ABI3BP	ENSG00000154175.16	12.850	2.500	1.984	1.00e-32
ABL1	ENSG00000097007.17	23.620	8.120	1.433	7.03e-40
ABL2	ENSG00000143322.19	4.800	1.620	1.146	5.67e-43
ABLIM1	ENSG00000099204.18	31.600	8.390	1.796	1.26e-43
ABLIM2	ENSG00000163995.18	8.280	2.010	1.624	2.67e-34
ABLIM3	ENSG00000173210.19	15.770	1.150	2.963	1.13e-67
ABO	ENSG00000175164.13	4.560	2.750	0.568	4.85e-3
ABR	ENSG00000159842.14	41.920	9.110	2.086	1.12e-59
ABRACL	ENSG00000146386.7	45.351	5.660	2.799	2.22e-64
ABT1	ENSG00000146109.4	10.850	3.580	1.371	1.53e-65
ABTB1	ENSG00000114626.17	32.110	12.620	1.282	8.50e-24
ABTB2	ENSG00000166016.5	4.570	0.800	1.630	4.65e-46
AC000032.2	ENSG00000260246.1	0.000	0.170	-0.227	3.37e-1
AC000036.4	ENSG00000225929.1	0.000	0.010	-0.014	2.53e-3
AC000068.5	ENSG00000185065.6	0.250	0.320	-0.079	9.29e-1
AC000068.9	ENSG00000273300.1	0.000	0.270	-0.345	3.14e-5
AC000078.5	ENSG00000232926.1	0.250	0.400	-0.163	4.86e-4
AC000089.3	ENSG00000235776.2	2.440	0.340	1.360	2.59e-73
AC000095.11	ENSG00000273164.1	0.060	0.120	-0.079	4.28e-2
AC000111.4	ENSG00000237974.1	0.000	1.180	-1.124	6.77e-18
AC000120.7	ENSG00000243107.1	0.150	0.400	-0.284	1.05e-19
AC000123.2	ENSG00000280347.1	0.590	0.470	0.113	2.08e-5
AC000123.3	ENSG00000279265.1	2.340	1.640	0.339	8.10e-6
AC000123.4	ENSG00000224138.1	1.130	0.930	0.142	2.65e-2
AC000403.4	ENSG00000278727.1	0.390	0.050	0.405	2.54e-44
AC001226.7	ENSG00000274898.1	0.090	0.070	0.027	3.89e-1
AC002044.1	ENSG00000279591.1	0.070	0.030	0.055	6.43e-10
AC002056.3	ENSG00000213683.4	0.070	0.000	0.098	3.13e-4
AC002059.10	ENSG00000273216.1	0.300	0.330	-0.033	4.54e-1
AC002064.5	ENSG00000225498.1	0.030	0.000	0.043	1.51e-2
AC002066.1	ENSG00000237813.3	0.130	0.050	0.106	5.39e-8
AC002075.4	ENSG00000237729.2	0.300	0.000	0.379	3.37e-2
AC002076.10	ENSG00000234695.1	0.050	0.070	-0.027	9.46e-1
AC002116.7	ENSG00000267698.1	0.390	0.080	0.364	5.35e-29
AC002116.8	ENSG00000248101.2	0.400	0.730	-0.305	4.29e-3
AC002117.1	ENSG00000224505.2	0.000	0.330	-0.411	1.53e-12
AC002128.5	ENSG00000271366.1	0.140	0.120	0.026	8.97e-2
AC002310.11	ENSG00000261459.1	0.410	0.100	0.358	1.14e-7
AC002310.12	ENSG00000235560.3	1.260	0.830	0.305	1.08e-10
AC002310.14	ENSG00000278922.1	0.720	0.270	0.438	1.61e-18
AC002310.7	ENSG00000239791.1	0.030	0.000	0.043	9.74e-2
AC002331.1	ENSG00000236481.1	0.330	0.000	0.411	7.07e-17
AC002398.11	ENSG00000267439.1	0.070	0.110	-0.053	1.31e-2
AC002398.12	ENSG00000267328.1	3.360	0.550	1.492	1.50e-17
AC002398.13	ENSG00000267049.1	1.410	0.530	0.655	1.32e-14
AC002398.9	ENSG00000188223.9	6.050	1.620	1.428	1.47e-52
AC002400.1	ENSG00000261528.2	0.040	0.300	-0.322	8.29e-25
AC002451.3	ENSG00000231170.5	0.600	0.760	-0.138	5.40e-1
AC002454.1	ENSG00000237819.5	0.440	0.100	0.389	5.23e-15
AC002456.2	ENSG00000223969.5	0.840	0.450	0.344	6.39e-9
AC002467.7	ENSG00000241764.3	2.930	0.900	1.049	8.15e-48
AC002480.3	ENSG00000232759.1	0.160	0.070	0.117	5.70e-6
AC002480.4	ENSG00000232949.1	0.040	0.000	0.057	1.64e-4
AC002480.5	ENSG00000225541.1	0.110	0.030	0.108	1.15e-6
AC002511.2	ENSG00000233214.1	0.140	0.590	-0.480	5.88e-4
AC002511.3	ENSG00000232680.2	0.090	0.220	-0.163	8.96e-1
AC002519.8	ENSG00000259810.2	0.020	0.050	-0.042	7.24e-8
AC002539.1	ENSG00000230258.6	0.000	0.070	-0.098	2.70e-11
AC002550.6	ENSG00000276571.1	0.570	0.560	0.009	3.92e-1
AC003002.6	ENSG00000269533.5	0.260	0.000	0.333	1.02e-25
AC003003.5	ENSG00000188477.12	0.020	0.000	0.029	1.35e-11
AC003075.4	ENSG00000237773.5	0.970	0.350	0.545	4.28e-16
AC003090.1	ENSG00000223561.6	0.120	0.130	-0.013	3.08e-1
AC003104.1	ENSG00000236194.3	0.040	0.020	0.028	2.39e-2
AC003682.17	ENSG00000269097.1	0.130	0.000	0.176	1.77e-12
AC003973.1	ENSG00000269615.1	0.000	0.050	-0.070	5.38e-5
AC003973.3	ENSG00000279377.1	0.420	0.880	-0.405	1.22e-7
AC003986.6	ENSG00000232821.1	0.030	0.000	0.043	2.93e-5
AC003991.3	ENSG00000228113.7	0.220	0.180	0.048	1.06e-2
AC004009.2	ENSG00000279429.1	0.100	0.000	0.138	2.41e-12
AC004009.3	ENSG00000224322.1	0.090	0.000	0.124	5.12e-11
AC004012.1	ENSG00000233942.1	0.070	0.180	-0.141	8.53e-5
AC004019.13	ENSG00000236754.5	0.010	0.030	-0.028	3.10e-2
AC004057.1	ENSG00000196656.7	621.021	396.780	0.645	9.62e-7
AC004066.2	ENSG00000216425.4	0.000	0.080	-0.111	5.11e-14
AC004066.3	ENSG00000250522.1	0.000	0.100	-0.138	1.18e-6
AC004067.5	ENSG00000273447.1	0.730	0.340	0.369	1.30e-14
AC004069.2	ENSG00000251259.1	0.360	0.060	0.360	2.53e-17
AC004076.5	ENSG00000276449.1	0.200	0.110	0.112	7.19e-10
AC004076.9	ENSG00000268163.1	0.150	0.130	0.025	2.72e-2
AC004156.3	ENSG00000267666.2	0.050	0.020	0.042	1.24e-14
AC004231.2	ENSG00000234477.1	0.050	0.000	0.070	5.03e-16
AC004381.6	ENSG00000005189.19	1.590	0.910	0.439	2.47e-13
AC004381.7	ENSG00000260510.1	0.000	0.140	-0.189	9.68e-8
AC004383.3	ENSG00000226107.1	0.180	0.240	-0.072	9.76e-1
AC004449.6	ENSG00000261204.1	0.130	0.000	0.176	1.30e-6
AC004453.8	ENSG00000146677.7	2.160	3.110	-0.379	1.10e-6
AC004471.9	ENSG00000223461.1	0.190	0.070	0.153	3.36e-6
AC004538.3	ENSG00000230333.6	0.380	0.040	0.408	2.41e-20
AC004540.4	ENSG00000225792.1	1.240	0.960	0.193	6.82e-4
AC004540.5	ENSG00000214870.8	1.800	0.730	0.695	9.43e-19
AC004623.3	ENSG00000279488.1	0.430	0.740	-0.283	2.63e-10
AC004754.3	ENSG00000269881.1	0.330	0.860	-0.484	2.52e-14
AC004775.5	ENSG00000272203.1	0.030	0.000	0.043	4.50e-1
AC004791.2	ENSG00000267453.6	0.190	0.000	0.251	8.59e-6
AC004837.3	ENSG00000106540.4	0.020	0.000	0.029	3.24e-7
AC004837.5	ENSG00000228554.1	0.090	0.050	0.054	2.25e-3
AC004862.6	ENSG00000232667.9	0.030	0.000	0.043	7.11e-7
AC004870.4	ENSG00000223829.5	1.300	0.160	0.988	4.34e-20
AC004893.10	ENSG00000238109.1	0.050	0.040	0.014	3.56e-3
AC004893.11	ENSG00000242687.2	1.870	1.440	0.234	1.36e-7
AC004906.3	ENSG00000237286.1	0.040	0.000	0.057	4.54e-11
AC004947.2	ENSG00000233760.1	0.050	0.020	0.042	7.05e-7
AC004951.5	ENSG00000239556.2	0.290	0.060	0.283	4.20e-20
AC004951.6	ENSG00000228434.1	0.610	0.470	0.131	8.70e-5
AC004967.7	ENSG00000243554.1	1.170	1.460	-0.181	4.40e-3
AC004980.10	ENSG00000214243.3	0.220	0.120	0.123	1.04e-4
AC004980.7	ENSG00000205485.13	1.880	1.060	0.483	1.25e-13
AC004980.9	ENSG00000230305.2	0.440	0.000	0.526	1.21e-26
AC004985.12	ENSG00000241057.1	0.170	0.050	0.156	7.93e-15
AC004987.9	ENSG00000233225.3	0.830	0.190	0.621	2.52e-44
AC004988.1	ENSG00000203446.2	0.200	0.000	0.263	1.48e-25
AC005009.2	ENSG00000233073.1	0.000	0.030	-0.043	3.68e-1
AC005014.5	ENSG00000224280.1	0.000	0.010	-0.014	2.29e-1
AC005037.3	ENSG00000183308.6	0.520	0.110	0.454	1.76e-20
AC005042.2	ENSG00000227331.1	0.040	0.000	0.057	4.91e-3
AC005042.4	ENSG00000204380.4	0.450	0.280	0.180	6.97e-2
AC005062.2	ENSG00000243004.5	7.140	3.840	0.750	1.19e-12
AC005076.5	ENSG00000224046.1	1.020	0.690	0.257	1.70e-8
AC005077.14	ENSG00000230882.1	0.510	0.140	0.406	9.10e-18
AC005082.12	ENSG00000226816.2	0.190	0.020	0.222	1.28e-11
AC005083.1	ENSG00000233834.6	3.560	4.030	-0.141	7.24e-1
AC005104.3	ENSG00000223374.1	0.950	2.520	-0.852	2.27e-32
AC005152.3	ENSG00000228639.6	0.320	4.910	-2.163	7.49e-43
AC005154.6	ENSG00000196295.11	16.440	15.030	0.122	5.82e-2
AC005154.7	ENSG00000244480.1	0.450	0.730	-0.255	2.01e-2
AC005154.8	ENSG00000226874.1	0.180	0.230	-0.060	3.65e-1
AC005224.2	ENSG00000231595.1	0.180	0.200	-0.024	7.26e-1
AC005251.3	ENSG00000219451.3	0.270	0.120	0.181	1.97e-6
AC005253.2	ENSG00000268030.1	1.210	1.930	-0.407	1.49e-10
AC005255.3	ENSG00000256210.3	5.780	0.000	2.761	5.06e-70
AC005256.1	ENSG00000267073.1	0.320	0.000	0.401	2.15e-11
AC005264.2	ENSG00000267551.3	0.040	0.000	0.057	4.05e-14
AC005281.2	ENSG00000225606.1	0.090	0.000	0.124	4.22e-11
AC005306.3	ENSG00000267283.1	1.090	0.560	0.422	1.37e-1
AC005307.1	ENSG00000260725.1	0.020	0.820	-0.835	3.13e-49
AC005307.3	ENSG00000267243.5	0.140	0.900	-0.737	7.41e-14
AC005329.7	ENSG00000248015.6	0.630	1.040	-0.324	1.99e-6
AC005330.2	ENSG00000267372.2	0.160	0.000	0.214	5.83e-28
AC005336.4	ENSG00000267056.2	0.510	0.180	0.356	5.76e-9
AC005339.2	ENSG00000268565.1	5.630	0.470	2.173	2.20e-51
AC005355.2	ENSG00000251169.2	2.540	0.210	1.549	9.85e-54
AC005355.3	ENSG00000280420.1	0.090	0.080	0.013	6.58e-4
AC005387.2	ENSG00000269191.1	0.130	0.110	0.026	1.26e-1
AC005387.3	ENSG00000268938.2	0.140	0.000	0.189	3.60e-3
AC005481.5	ENSG00000222012.1	0.060	0.010	0.070	1.44e-12
AC005498.3	ENSG00000267421.6	0.360	0.250	0.122	6.66e-5
AC005517.3	ENSG00000223878.1	0.590	1.790	-0.811	7.91e-23
AC005519.4	ENSG00000258559.2	0.830	1.400	-0.391	1.10e-8
AC005523.2	ENSG00000269604.1	11.610	5.640	0.925	1.52e-43
AC005523.3	ENSG00000268536.1	0.090	0.000	0.124	1.98e-2
AC005532.5	ENSG00000230825.1	0.130	0.000	0.176	2.37e-11
AC005534.6	ENSG00000234450.1	0.140	0.100	0.052	3.76e-2
AC005534.8	ENSG00000224903.1	0.120	0.090	0.039	1.78e-2
AC005537.2	ENSG00000232006.8	0.030	0.000	0.043	1.55e-6
AC005538.3	ENSG00000279809.1	1.070	0.170	0.823	4.47e-23
AC005540.3	ENSG00000235852.1	0.080	0.050	0.041	3.37e-5
AC005550.3	ENSG00000237070.1	0.290	0.000	0.367	1.56e-12
AC005562.1	ENSG00000214719.11	3.900	1.380	1.042	3.74e-54
AC005592.1	ENSG00000236714.1	0.030	0.010	0.028	4.89e-5
AC005592.2	ENSG00000231185.6	0.530	0.000	0.614	1.03e-33
AC005592.3	ENSG00000261757.1	0.020	0.000	0.029	2.60e-4
AC005606.15	ENSG00000260107.1	0.380	0.250	0.143	7.54e-2
AC005609.18	ENSG00000278915.1	0.110	0.040	0.094	5.10e-7
AC005609.20	ENSG00000278946.1	0.090	0.130	-0.052	5.66e-1
AC005614.3	ENSG00000269296.1	0.010	0.000	0.014	2.28e-8
AC005616.1	ENSG00000266893.1	0.000	0.020	-0.029	4.08e-15
AC005618.6	ENSG00000272070.1	0.230	0.070	0.201	1.95e-16
AC005618.8	ENSG00000280026.1	0.160	0.010	0.200	2.30e-7
AC005682.5	ENSG00000228649.8	0.580	1.690	-0.768	8.86e-21
AC005682.6	ENSG00000226329.2	0.120	0.100	0.026	2.59e-1
AC005740.3	ENSG00000226040.3	0.090	0.000	0.124	5.72e-3
AC005740.6	ENSG00000271871.1	0.240	0.120	0.147	1.66e-10
AC005752.10	ENSG00000277795.1	0.030	0.040	-0.014	6.66e-1
AC005753.1	ENSG00000278925.1	0.470	0.070	0.458	1.60e-23
AC005754.7	ENSG00000272154.4	0.090	0.000	0.124	4.52e-4
AC005754.8	ENSG00000272108.1	0.170	0.110	0.076	4.05e-4
AC005757.7	ENSG00000267037.1	0.010	0.000	0.014	1.20e-3
AC005775.2	ENSG00000266933.2	0.360	0.130	0.267	1.00e-16
AC005779.2	ENSG00000267545.1	0.040	0.000	0.057	8.76e-2
AC005785.2	ENSG00000268189.2	0.290	0.350	-0.066	1.20e-3
AC005785.5	ENSG00000279203.1	0.300	0.810	-0.477	1.05e-17
AC005786.7	ENSG00000267436.1	8.190	0.260	2.867	3.14e-30
AC005795.1	ENSG00000268034.1	0.190	0.060	0.167	6.74e-15
AC005822.1	ENSG00000235554.1	0.130	0.090	0.052	3.60e-4
AC005932.1	ENSG00000269019.1	0.150	0.000	0.202	8.98e-19
AC005943.2	ENSG00000267059.2	4.190	0.000	2.376	7.62e-23
AC005943.6	ENSG00000279009.1	5.180	0.000	2.628	4.28e-15
AC005944.2	ENSG00000267469.1	19.401	2.320	2.619	3.84e-40
AC006011.4	ENSG00000244563.1	8.350	2.310	1.498	3.07e-30
AC006014.7	ENSG00000242073.2	0.250	0.230	0.023	2.20e-1
AC006014.8	ENSG00000146722.11	0.320	0.220	0.114	2.94e-5
AC006033.22	ENSG00000231916.1	0.090	1.010	-0.883	2.86e-37
AC006042.6	ENSG00000227719.1	0.690	1.540	-0.588	1.83e-12
AC006042.8	ENSG00000233264.2	0.040	0.020	0.028	1.05e-3
AC006077.3	ENSG00000279799.1	1.600	0.950	0.415	7.46e-4
AC006116.13	ENSG00000266932.1	0.030	0.000	0.043	2.76e-2
AC006116.15	ENSG00000267429.1	0.020	0.000	0.029	2.34e-1
AC006116.17	ENSG00000267549.5	0.090	0.050	0.054	2.46e-6
AC006116.20	ENSG00000267710.5	0.200	0.080	0.152	7.81e-5
AC006116.24	ENSG00000267776.1	0.190	0.380	-0.214	4.46e-3
AC006116.27	ENSG00000267459.1	0.630	0.430	0.189	9.63e-3
AC006126.3	ENSG00000266958.1	0.040	0.000	0.057	7.82e-2
AC006126.4	ENSG00000267045.1	1.430	0.900	0.355	2.03e-9
AC006128.2	ENSG00000279716.1	3.390	6.900	-0.848	2.41e-14
AC006129.1	ENSG00000268355.1	0.200	0.060	0.179	1.31e-13
AC006129.2	ENSG00000268027.5	1.090	0.170	0.837	1.69e-20
AC006160.5	ENSG00000249502.1	0.060	0.000	0.084	1.74e-7
AC006262.5	ENSG00000268621.5	0.980	0.000	0.985	2.47e-18
AC006272.1	ENSG00000269483.1	0.160	0.190	-0.037	6.06e-1
AC006272.2	ENSG00000268316.1	0.040	0.000	0.057	4.24e-1
AC006273.4	ENSG00000272473.1	0.100	0.260	-0.196	4.07e-12
AC006273.5	ENSG00000267530.2	1.880	2.170	-0.138	2.48e-2
AC006277.2	ENSG00000253392.2	0.230	0.290	-0.069	3.44e-1
AC006277.3	ENSG00000279452.1	0.370	0.230	0.156	8.03e-6
AC006369.2	ENSG00000236213.1	0.110	0.000	0.151	2.13e-5
AC006378.2	ENSG00000236861.6	0.050	0.110	-0.080	8.14e-2
AC006386.1	ENSG00000279115.1	0.220	0.000	0.287	1.08e-18
AC006449.2	ENSG00000279119.1	18.050	12.270	0.522	5.82e-5
AC006460.2	ENSG00000228509.5	0.040	0.000	0.057	8.55e-10
AC006486.10	ENSG00000279539.1	0.100	0.040	0.081	5.83e-18
AC006538.1	ENSG00000261342.1	0.320	0.150	0.199	4.22e-9
AC006547.13	ENSG00000236540.7	1.680	1.120	0.338	1.17e-9
AC006547.14	ENSG00000234409.6	0.400	0.300	0.107	6.53e-5
AC006547.8	ENSG00000243762.1	0.450	0.000	0.536	1.43e-10
AC006942.4	ENSG00000269194.1	1.410	2.320	-0.462	3.41e-4
AC006946.12	ENSG00000235328.1	0.000	0.160	-0.214	8.69e-1
AC006946.15	ENSG00000235478.4	0.040	0.020	0.028	9.00e-3
AC006946.16	ENSG00000273203.1	0.050	0.030	0.028	5.71e-4
AC006946.17	ENSG00000273442.1	0.030	0.000	0.043	3.96e-1
AC006978.6	ENSG00000235859.5	4.910	2.390	0.802	1.72e-31
AC006994.1	ENSG00000231063.1	0.030	0.120	-0.121	1.61e-15
AC006994.2	ENSG00000231294.1	0.060	0.000	0.084	2.32e-4
AC006994.3	ENSG00000279317.1	0.030	0.200	-0.220	1.13e-23
AC007000.10	ENSG00000225726.1	0.110	0.180	-0.088	5.04e-3
AC007009.1	ENSG00000244239.1	4.960	7.070	-0.437	9.43e-4
AC007036.5	ENSG00000251660.1	0.310	0.000	0.390	1.19e-13
AC007036.6	ENSG00000227017.1	0.070	0.000	0.098	6.12e-6
AC007038.7	ENSG00000229127.1	0.290	0.520	-0.237	2.06e-10
AC007041.2	ENSG00000235411.1	0.030	0.000	0.043	1.36e-10
AC007099.1	ENSG00000231172.2	0.050	0.000	0.070	2.16e-5
AC007128.1	ENSG00000229970.3	0.060	0.020	0.055	6.71e-9
AC007182.6	ENSG00000224721.1	0.020	0.000	0.029	6.64e-6
AC007191.4	ENSG00000279407.1	0.460	0.400	0.061	6.69e-3
AC007192.6	ENSG00000269145.2	6.750	2.470	1.159	1.62e-15
AC007193.10	ENSG00000269124.1	0.000	0.110	-0.151	5.65e-6
AC007193.6	ENSG00000267922.1	0.150	0.000	0.202	8.81e-12
AC007228.11	ENSG00000269696.1	0.310	0.250	0.068	3.67e-4
AC007228.9	ENSG00000268568.1	1.540	0.330	0.933	9.67e-43
AC007229.3	ENSG00000267544.1	1.680	0.180	1.183	1.19e-60
AC007238.1	ENSG00000231043.3	0.260	0.060	0.249	2.22e-47
AC007246.3	ENSG00000231312.6	10.550	5.770	0.771	1.90e-27
AC007249.3	ENSG00000217258.2	0.080	0.060	0.027	7.93e-2
AC007255.8	ENSG00000223813.2	1.150	0.290	0.737	1.62e-26
AC007278.3	ENSG00000234389.1	0.040	0.030	0.014	9.31e-1
AC007279.2	ENSG00000230799.1	0.060	0.080	-0.027	3.74e-1
AC007283.5	ENSG00000234431.2	5.520	0.000	2.705	2.31e-68
AC007285.6	ENSG00000227014.5	0.080	0.050	0.041	1.13e-4
AC007292.3	ENSG00000269318.1	0.190	0.160	0.037	2.66e-2
AC007292.6	ENSG00000267980.1	0.670	0.870	-0.163	1.29e-2
AC007318.5	ENSG00000172974.11	8.610	2.540	1.441	1.45e-53
AC007319.1	ENSG00000224063.5	0.340	0.180	0.183	3.01e-7
AC007326.1	ENSG00000279560.1	2.060	0.970	0.635	8.70e-6
AC007349.4	ENSG00000229424.1	0.000	1.380	-1.251	2.61e-50
AC007349.5	ENSG00000235728.1	0.000	0.320	-0.401	3.31e-27
AC007365.3	ENSG00000226756.1	0.070	0.000	0.098	4.52e-5
AC007383.3	ENSG00000227946.1	5.550	1.430	1.431	3.40e-54
AC007383.4	ENSG00000231955.1	0.000	0.190	-0.251	6.45e-1
AC007386.4	ENSG00000232613.6	0.160	0.000	0.214	3.35e-9
AC007389.3	ENSG00000235725.1	0.020	0.000	0.029	3.38e-21
AC007392.3	ENSG00000232046.6	0.060	0.070	-0.014	7.37e-1
AC007403.2	ENSG00000230525.5	0.000	0.080	-0.111	1.16e-2
AC007403.3	ENSG00000223859.1	0.000	0.150	-0.202	7.73e-20
AC007405.4	ENSG00000234350.4	0.150	0.170	-0.025	8.30e-1
AC007405.6	ENSG00000239467.5	1.360	1.180	0.114	6.92e-4
AC007405.8	ENSG00000235934.1	0.060	0.000	0.084	3.37e-8
AC007461.2	ENSG00000226101.1	0.020	0.110	-0.122	9.02e-21
AC007566.10	ENSG00000244055.1	1.280	2.410	-0.581	2.58e-8
AC007620.3	ENSG00000242539.2	4.560	0.480	1.910	2.92e-44
AC007743.1	ENSG00000233251.7	0.220	0.270	-0.058	9.03e-1
AC007750.5	ENSG00000236841.7	0.230	0.040	0.242	6.52e-14
AC007773.2	ENSG00000267213.4	0.230	0.080	0.188	1.56e-13
AC007787.3	ENSG00000279044.1	0.060	0.070	-0.014	9.14e-2
AC007790.4	ENSG00000226205.1	0.000	0.060	-0.084	3.45e-18
AC007792.1	ENSG00000280103.1	0.000	0.150	-0.202	5.45e-9
AC007879.2	ENSG00000234902.6	0.230	0.000	0.299	5.87e-12
AC007879.4	ENSG00000225916.1	0.050	0.000	0.070	6.08e-11
AC007879.5	ENSG00000223725.6	0.150	0.060	0.118	1.11e-5
AC007879.7	ENSG00000229647.1	0.610	0.000	0.687	1.93e-29
AC007906.1	ENSG00000279018.1	0.140	0.000	0.189	2.87e-12
AC007952.4	ENSG00000266311.6	0.140	0.000	0.189	2.72e-11
AC007952.5	ENSG00000228157.4	0.450	0.100	0.399	6.56e-16
AC007952.6	ENSG00000197665.7	0.200	0.040	0.206	4.56e-13
AC007966.1	ENSG00000226747.6	0.050	0.060	-0.014	3.76e-1
AC007969.5	ENSG00000233762.3	3.020	3.520	-0.169	2.73e-2
AC008074.1	ENSG00000279644.1	0.150	0.000	0.202	3.65e-20
AC008074.3	ENSG00000223935.1	0.150	0.070	0.104	3.05e-8
AC008088.4	ENSG00000260907.1	0.070	0.000	0.098	8.47e-8
AC008132.13	ENSG00000161103.11	0.020	0.010	0.014	5.14e-1
AC008268.2	ENSG00000237510.7	0.070	0.040	0.041	2.05e-3
AC008440.10	ENSG00000232324.1	0.070	0.000	0.098	4.49e-10
AC008592.4	ENSG00000251409.1	0.000	0.080	-0.111	6.41e-1
AC008592.8	ENSG00000272021.1	0.060	0.080	-0.027	4.70e-2
AC008697.1	ENSG00000249738.6	0.030	0.000	0.043	9.51e-7
AC008746.12	ENSG00000267838.2	1.290	1.180	0.071	9.05e-1
AC008746.3	ENSG00000227407.1	0.040	0.070	-0.041	2.87e-1
AC008746.5	ENSG00000235681.1	0.960	1.900	-0.565	1.58e-6
AC008781.7	ENSG00000228737.2	0.190	0.000	0.251	1.56e-6
AC008937.3	ENSG00000225230.1	0.030	0.040	-0.014	1.48e-2
AC008982.2	ENSG00000269688.1	0.080	0.170	-0.115	1.12e-2
AC008985.1	ENSG00000278999.1	0.010	0.000	0.014	1.07e-4
AC008993.2	ENSG00000282542.1	0.560	0.880	-0.269	5.10e-5
AC009005.2	ENSG00000267751.5	1.960	0.310	1.176	2.84e-37
AC009014.3	ENSG00000271824.1	1.280	0.120	1.026	2.61e-17
AC009065.4	ENSG00000279473.1	3.660	0.000	2.220	4.00e-86
AC009095.4	ENSG00000237718.2	0.100	0.170	-0.089	1.31e-5
AC009120.11	ENSG00000275236.1	0.040	0.020	0.028	1.24e-3
AC009120.3	ENSG00000239763.2	0.720	0.950	-0.181	1.50e-1
AC009120.5	ENSG00000260884.1	0.450	0.640	-0.178	1.16e-1
AC009120.6	ENSG00000259972.2	6.550	5.450	0.227	2.99e-1
AC009133.17	ENSG00000260719.1	0.040	0.020	0.028	8.70e-4
AC009133.21	ENSG00000275857.1	1.700	0.300	1.054	6.70e-23
AC009133.22	ENSG00000277669.1	0.000	1.190	-1.131	1.16e-25
AC009166.7	ENSG00000280344.1	0.000	0.010	-0.014	2.56e-2
AC009237.11	ENSG00000236431.1	0.550	0.280	0.276	7.66e-8
AC009237.17	ENSG00000235959.1	0.200	0.000	0.263	1.86e-18
AC009237.8	ENSG00000229689.3	1.290	0.320	0.795	1.12e-29
AC009238.7	ENSG00000227120.1	0.200	0.000	0.263	1.86e-18
AC009245.3	ENSG00000230383.1	0.320	0.200	0.137	1.88e-6
AC009299.2	ENSG00000235724.8	0.100	0.110	-0.013	2.09e-2
AC009299.3	ENSG00000227403.1	1.380	0.760	0.435	1.85e-6
AC009299.5	ENSG00000232320.6	1.000	0.240	0.690	4.73e-26
AC009303.2	ENSG00000279227.1	0.930	0.150	0.747	1.27e-58
AC009336.19	ENSG00000278500.1	0.060	0.030	0.041	1.18e-3
AC009403.2	ENSG00000216895.8	3.970	3.110	0.274	1.36e-6
AC009404.2	ENSG00000236255.1	1.020	0.890	0.096	4.44e-2
AC009473.1	ENSG00000234141.1	0.090	0.000	0.124	4.98e-8
AC009487.6	ENSG00000226121.2	0.100	0.040	0.081	1.05e-20
AC009495.2	ENSG00000235192.1	0.410	0.210	0.221	1.92e-10
AC009495.3	ENSG00000232411.1	0.000	0.120	-0.164	1.17e-11
AC009495.4	ENSG00000229195.1	0.210	0.000	0.275	3.98e-5
AC009502.4	ENSG00000227308.2	0.010	0.000	0.014	6.36e-10
AC009505.2	ENSG00000235522.6	0.050	0.000	0.070	2.35e-2
AC009506.1	ENSG00000224152.1	2.140	0.960	0.680	1.55e-35
AC009542.2	ENSG00000231794.5	0.070	0.160	-0.117	2.44e-10
AC009948.5	ENSG00000223960.6	6.000	3.840	0.532	3.63e-7
AC009948.7	ENSG00000238082.1	0.080	0.100	-0.026	3.64e-1
AC009950.1	ENSG00000280755.1	0.230	0.340	-0.124	1.17e-2
AC009950.2	ENSG00000225963.7	0.760	0.540	0.193	1.95e-3
AC009961.3	ENSG00000226266.6	0.850	0.250	0.566	2.53e-23
AC010127.3	ENSG00000236107.7	0.010	0.030	-0.028	1.91e-2
AC010136.2	ENSG00000223923.1	0.050	0.110	-0.080	1.56e-3
AC010148.1	ENSG00000235726.5	0.100	0.060	0.053	1.26e-2
AC010150.1	ENSG00000218682.1	0.060	0.000	0.084	1.53e-4
AC010226.4	ENSG00000249249.1	1.070	1.520	-0.284	1.49e-4
AC010240.2	ENSG00000235253.1	0.020	0.000	0.029	6.84e-1
AC010468.1	ENSG00000214784.4	0.450	0.160	0.322	2.79e-13
AC010492.2	ENSG00000235081.1	0.030	0.040	-0.014	5.31e-1
AC010504.2	ENSG00000267219.1	0.400	0.210	0.210	1.35e-13
AC010524.2	ENSG00000268686.1	0.120	0.100	0.026	8.84e-2
AC010525.4	ENSG00000267117.1	0.130	0.160	-0.038	9.85e-3
AC010547.9	ENSG00000261611.5	0.220	0.290	-0.080	1.15e-1
AC010642.1	ENSG00000267216.1	0.280	0.080	0.245	7.96e-25
AC010642.2	ENSG00000269794.1	0.040	0.060	-0.027	9.43e-1
AC010649.1	ENSG00000267448.5	0.060	0.020	0.055	8.07e-1
AC010733.5	ENSG00000232713.2	0.900	0.690	0.169	3.60e-5
AC010761.13	ENSG00000265205.1	0.180	0.680	-0.510	1.60e-14
AC010761.8	ENSG00000264577.1	1.010	1.160	-0.104	2.10e-1
AC010761.9	ENSG00000265474.1	1.240	1.060	0.121	5.22e-1
AC010883.5	ENSG00000234936.1	0.830	0.480	0.306	3.59e-4
AC010890.1	ENSG00000226953.7	0.050	0.000	0.070	1.93e-3
AC010894.3	ENSG00000226853.2	1.640	0.590	0.732	8.40e-32
AC010900.2	ENSG00000232479.2	0.040	0.000	0.057	1.68e-4
AC010967.2	ENSG00000228033.5	0.170	0.430	-0.290	4.93e-8
AC010969.1	ENSG00000188525.3	0.020	0.040	-0.028	1.64e-1
AC010976.2	ENSG00000231731.7	0.820	0.830	-0.008	1.00e-1
AC010980.2	ENSG00000237732.9	0.370	0.210	0.179	1.29e-7
AC010987.6	ENSG00000237013.1	0.090	0.110	-0.026	9.96e-1
AC011239.1	ENSG00000224361.1	0.080	0.000	0.111	1.81e-6
AC011239.2	ENSG00000279526.1	0.060	0.020	0.055	7.46e-8
AC011290.5	ENSG00000236015.1	0.690	0.730	-0.034	1.57e-1
AC011294.3	ENSG00000233539.5	0.140	0.000	0.189	4.20e-15
AC011298.2	ENSG00000219159.4	0.160	15.390	-3.821	3.55e-88
AC011322.1	ENSG00000233487.6	0.070	0.110	-0.053	6.15e-1
AC011330.13	ENSG00000275601.1	3.000	1.140	0.902	6.97e-26
AC011515.2	ENSG00000225370.1	0.050	0.000	0.070	7.74e-7
AC011516.2	ENSG00000268038.1	0.000	0.030	-0.043	1.28e-4
AC011530.4	ENSG00000268434.5	0.140	0.000	0.189	2.40e-7
AC011551.3	ENSG00000268423.4	0.090	0.000	0.124	2.30e-4
AC011558.5	ENSG00000279753.1	104.270	13.790	2.831	1.86e-34
AC011737.2	ENSG00000204196.5	19.419	10.310	0.852	3.29e-12
AC011738.4	ENSG00000231638.1	0.010	0.000	0.014	3.97e-7
AC011747.3	ENSG00000231435.1	0.070	0.040	0.041	8.09e-3
AC011747.4	ENSG00000236008.1	0.590	0.060	0.585	3.69e-15
AC011754.1	ENSG00000224879.1	0.000	0.140	-0.189	1.81e-8
AC011893.3	ENSG00000226806.1	0.030	0.000	0.043	2.25e-8
AC011899.9	ENSG00000233038.5	0.840	0.110	0.729	7.02e-32
AC011997.1	ENSG00000222017.1	0.020	0.000	0.029	9.00e-8
AC012005.3	ENSG00000279274.1	0.230	0.000	0.299	7.63e-15
AC012065.1	ENSG00000279307.1	0.970	0.150	0.777	4.75e-49
AC012074.2	ENSG00000235072.2	0.200	0.070	0.165	1.44e-9
AC012146.7	ENSG00000234327.7	3.300	3.160	0.048	6.73e-2
AC012314.8	ENSG00000237017.1	0.170	1.110	-0.851	3.81e-59
AC012354.6	ENSG00000225156.2	0.020	0.090	-0.096	4.73e-2
AC012358.4	ENSG00000227799.1	0.660	0.240	0.421	1.55e-31
AC012358.7	ENSG00000203327.2	0.080	0.220	-0.176	1.56e-13
AC012358.8	ENSG00000240401.8	0.860	2.110	-0.742	2.42e-30
AC012360.4	ENSG00000235319.1	0.040	0.000	0.057	3.70e-3
AC012360.6	ENSG00000238273.3	0.300	0.020	0.350	1.51e-22
AC012363.7	ENSG00000236878.1	0.100	0.060	0.053	3.96e-1
AC012442.5	ENSG00000243389.1	0.180	0.120	0.075	5.04e-2
AC012442.6	ENSG00000228251.1	0.150	0.180	-0.037	9.03e-1
AC012485.2	ENSG00000232306.1	0.220	0.070	0.189	2.18e-11
AC012512.1	ENSG00000226539.1	0.090	0.000	0.124	7.80e-5
AC012513.4	ENSG00000236478.2	0.020	0.000	0.029	9.73e-1
AC012531.25	ENSG00000260597.1	0.060	0.000	0.084	3.34e-8
AC012613.2	ENSG00000253406.1	0.010	0.000	0.014	2.61e-6
AC013264.2	ENSG00000231621.1	0.190	0.000	0.251	1.89e-14
AC013268.3	ENSG00000235721.1	0.090	0.140	-0.065	2.94e-1
AC013271.3	ENSG00000186148.11	1.000	0.610	0.313	7.25e-2
AC013275.2	ENSG00000231013.1	5.630	8.540	-0.525	6.21e-3
AC013444.1	ENSG00000229781.1	0.010	0.000	0.014	1.11e-5
AC013460.1	ENSG00000229727.6	0.020	0.270	-0.316	1.49e-32
AC013463.2	ENSG00000236283.3	0.430	0.910	-0.418	4.34e-5
AC013472.3	ENSG00000205500.8	0.010	0.000	0.014	2.03e-4
AC013474.4	ENSG00000235128.1	0.000	0.040	-0.057	2.25e-4
AC013717.3	ENSG00000226972.2	0.000	0.060	-0.084	2.66e-4
AC015849.16	ENSG00000270977.1	0.040	0.000	0.057	1.00e-10
AC015849.19	ENSG00000270871.1	0.380	1.100	-0.606	7.44e-24
AC015849.2	ENSG00000270240.2	0.050	0.000	0.070	2.38e-2
AC015971.2	ENSG00000228363.2	0.210	0.720	-0.507	5.40e-18
AC015987.1	ENSG00000224746.1	0.200	0.080	0.152	1.88e-11
AC016142.1	ENSG00000280141.1	0.100	0.000	0.138	8.50e-11
AC016292.3	ENSG00000108958.4	1.200	0.160	0.923	2.99e-39
AC016549.1	ENSG00000281325.1	0.010	0.000	0.014	5.02e-1
AC016582.2	ENSG00000225868.6	0.050	0.060	-0.014	8.35e-1
AC016629.7	ENSG00000269032.1	1.200	0.000	1.137	3.66e-8
AC016700.5	ENSG00000231327.1	0.530	0.390	0.138	1.30e-2
AC016708.2	ENSG00000230076.1	0.520	0.820	-0.260	6.41e-1
AC016712.2	ENSG00000235225.1	0.140	0.000	0.189	3.21e-5
AC016722.4	ENSG00000228925.1	0.210	1.110	-0.802	1.56e-56
AC016730.1	ENSG00000227718.1	0.000	0.040	-0.057	4.33e-4
AC016734.2	ENSG00000228305.2	0.900	0.600	0.248	5.00e-5
AC016735.1	ENSG00000224739.2	0.850	0.000	0.888	1.02e-10
AC016735.2	ENSG00000231826.5	1.910	0.060	1.457	6.01e-20
AC016738.4	ENSG00000223947.1	0.270	0.920	-0.596	4.88e-29
AC016739.2	ENSG00000218175.2	17.450	5.660	1.470	3.60e-27
AC016747.3	ENSG00000212978.6	4.780	1.260	1.355	5.45e-45
AC016757.3	ENSG00000186235.10	0.600	2.140	-0.973	2.88e-18
AC016831.7	ENSG00000233559.1	0.070	0.050	0.027	1.16e-1
AC016907.3	ENSG00000233862.5	0.010	0.020	-0.014	1.92e-3
AC016910.1	ENSG00000232377.1	0.020	0.000	0.029	1.47e-2
AC016995.3	ENSG00000231367.5	0.240	0.000	0.310	1.29e-22
AC016999.2	ENSG00000229915.1	0.060	0.000	0.084	5.49e-1
AC017002.1	ENSG00000240350.2	0.980	0.040	0.929	3.11e-41
AC017002.2	ENSG00000224959.1	0.120	0.040	0.107	6.14e-11
AC017060.1	ENSG00000226598.1	1.120	0.230	0.785	2.57e-19
AC017074.2	ENSG00000227359.1	0.390	0.210	0.200	5.62e-6
AC017104.6	ENSG00000224376.1	1.890	0.590	0.862	5.25e-23
AC017116.11	ENSG00000239775.1	1.320	1.280	0.025	3.66e-1
AC018462.2	ENSG00000229839.6	0.000	0.020	-0.029	3.12e-5
AC018462.3	ENSG00000242735.1	0.000	0.310	-0.390	1.14e-5
AC018647.3	ENSG00000227544.8	0.130	0.080	0.065	1.07e-5
AC018738.2	ENSG00000237039.1	1.410	0.340	0.847	1.06e-8
AC018755.16	ENSG00000269388.1	0.660	1.540	-0.614	4.48e-15
AC018755.17	ENSG00000267808.1	0.020	0.040	-0.028	1.20e-5
AC018766.4	ENSG00000267896.1	3.550	4.450	-0.260	3.18e-3
AC018766.6	ENSG00000268047.1	0.110	0.310	-0.239	1.21e-10
AC018804.6	ENSG00000227632.2	0.320	0.010	0.386	4.11e-12
AC018804.7	ENSG00000213225.7	0.140	0.150	-0.013	1.57e-1
AC018816.3	ENSG00000235978.6	2.290	0.160	1.504	4.67e-51
AC018865.5	ENSG00000217289.3	0.040	0.000	0.057	4.24e-16
AC018890.6	ENSG00000236449.1	0.020	0.000	0.029	3.36e-2
AC019048.1	ENSG00000223884.5	0.000	0.080	-0.111	2.53e-13
AC019097.7	ENSG00000231822.1	0.600	0.370	0.224	2.63e-7
AC019117.1	ENSG00000236318.1	0.130	0.000	0.176	6.48e-9
AC019117.2	ENSG00000236039.1	2.550	0.520	1.224	6.95e-19
AC019172.2	ENSG00000227363.1	0.040	0.000	0.057	2.49e-3
AC019181.2	ENSG00000233255.1	0.150	0.570	-0.449	2.68e-23
AC019181.3	ENSG00000224331.2	0.270	0.750	-0.463	1.66e-11
AC019186.1	ENSG00000234584.1	0.210	0.100	0.138	2.78e-3
AC020571.3	ENSG00000229056.2	1.000	0.040	0.943	6.50e-50
AC020594.5	ENSG00000237133.1	0.430	0.370	0.062	3.95e-2
AC020951.1	ENSG00000278897.1	0.080	0.150	-0.091	9.84e-5
AC021066.1	ENSG00000281415.1	129.480	6.070	4.206	6.79e-18
AC021188.4	ENSG00000230747.1	0.210	0.040	0.218	9.13e-14
AC021218.2	ENSG00000204876.4	1.740	0.000	1.454	1.65e-28
AC021224.1	ENSG00000262477.1	1.130	1.020	0.076	7.08e-1
AC022007.5	ENSG00000206567.9	1.270	0.700	0.417	1.34e-14
AC022154.7	ENSG00000268093.1	0.130	0.240	-0.134	1.86e-3
AC022182.1	ENSG00000254777.5	0.080	0.000	0.111	1.60e-6
AC022182.2	ENSG00000255397.1	0.020	0.010	0.014	2.95e-1
AC022182.3	ENSG00000254802.1	0.190	0.000	0.251	1.15e-11
AC022201.5	ENSG00000233849.1	0.000	0.270	-0.345	3.21e-6
AC022210.2	ENSG00000213399.3	0.270	1.220	-0.806	6.79e-35
AC023115.2	ENSG00000235885.7	0.090	0.430	-0.392	4.85e-20
AC023271.1	ENSG00000228513.1	0.040	0.030	0.014	5.91e-1
AC023590.1	ENSG00000225885.6	0.110	0.000	0.151	8.62e-7
AC024560.2	ENSG00000236833.1	0.460	0.410	0.050	8.09e-5
AC024560.3	ENSG00000214135.8	7.440	7.350	0.016	3.96e-1
AC024592.12	ENSG00000267740.5	1.450	0.480	0.727	2.86e-32
AC024592.9	ENSG00000267709.1	0.230	0.060	0.215	1.18e-11
AC024937.6	ENSG00000231443.2	0.510	0.380	0.130	5.28e-2
AC025048.1	ENSG00000280852.1	0.330	0.000	0.411	1.55e-12
AC025165.8	ENSG00000224713.4	0.230	0.380	-0.166	6.76e-6
AC025171.1	ENSG00000215068.7	1.320	0.390	0.739	1.69e-27
AC025335.1	ENSG00000179859.7	2.110	1.260	0.461	4.45e-17
AC025811.3	ENSG00000270947.1	0.000	1.240	-1.163	1.09e-51
AC025918.2	ENSG00000225798.1	0.080	0.190	-0.140	6.16e-5
AC026150.6	ENSG00000260784.1	0.270	0.210	0.070	3.33e-3
AC026150.8	ENSG00000260693.1	0.820	1.460	-0.435	8.55e-8
AC026202.3	ENSG00000233912.1	0.270	0.730	-0.446	7.48e-17
AC026271.5	ENSG00000174977.8	0.420	0.190	0.255	1.00e-17
AC026471.6	ENSG00000260740.2	0.920	0.160	0.727	5.38e-18
AC026904.1	ENSG00000233858.4	0.010	0.020	-0.014	2.76e-2
AC027601.1	ENSG00000260005.6	0.300	0.450	-0.158	1.19e-5
AC027612.6	ENSG00000143429.9	18.560	4.040	1.956	1.70e-54
AC034220.3	ENSG00000233006.6	3.650	4.380	-0.210	2.41e-2
AC034243.1	ENSG00000253404.1	0.300	1.150	-0.726	3.55e-8
AC037459.4	ENSG00000248235.6	0.210	0.000	0.275	1.68e-21
AC046143.3	ENSG00000229334.1	1.140	0.270	0.753	2.82e-49
AC053503.11	ENSG00000227432.1	0.060	0.100	-0.053	8.78e-2
AC053503.4	ENSG00000229525.1	0.060	0.020	0.055	7.62e-5
AC058791.1	ENSG00000226380.7	0.320	0.160	0.186	1.27e-11
AC061992.2	ENSG00000267737.1	0.330	0.000	0.411	2.73e-37
AC062017.1	ENSG00000222020.2	1.020	0.660	0.283	1.74e-3
AC062028.1	ENSG00000145063.14	0.080	0.100	-0.026	1.62e-3
AC062029.1	ENSG00000234028.3	0.870	0.520	0.299	1.07e-14
AC063976.7	ENSG00000224431.1	0.070	0.300	-0.281	1.74e-36
AC064836.3	ENSG00000226261.1	0.060	0.120	-0.079	2.23e-3
AC064850.4	ENSG00000235651.1	0.020	0.000	0.029	2.70e-5
AC064875.2	ENSG00000225649.5	0.140	0.020	0.160	4.29e-14
AC067945.4	ENSG00000231858.5	0.120	0.080	0.052	1.09e-1
AC067959.1	ENSG00000233005.1	0.080	0.000	0.111	2.60e-8
AC068134.10	ENSG00000251485.1	1.030	0.660	0.290	3.84e-7
AC068279.3	ENSG00000224881.1	0.070	0.000	0.098	1.72e-10
AC068282.3	ENSG00000236682.1	0.250	0.030	0.279	3.72e-12
AC068499.10	ENSG00000268650.3	0.260	0.230	0.035	3.86e-1
AC068522.4	ENSG00000242970.2	0.250	0.000	0.322	1.60e-5
AC068533.7	ENSG00000249319.2	0.680	0.180	0.510	1.51e-15
AC068580.5	ENSG00000229512.1	0.250	0.000	0.322	9.12e-3
AC068580.6	ENSG00000235027.1	1.410	0.450	0.733	1.29e-19
AC068580.7	ENSG00000230834.1	0.250	0.000	0.322	1.62e-14
AC068831.10	ENSG00000214432.9	0.170	0.350	-0.206	1.82e-9
AC068831.15	ENSG00000259661.1	6.830	7.360	-0.094	1.80e-1
AC068831.16	ENSG00000278514.1	0.080	0.000	0.111	9.32e-7
AC068831.17	ENSG00000275929.1	0.000	1.590	-1.373	7.08e-63
AC068831.3	ENSG00000224441.1	0.140	0.000	0.189	8.96e-4
AC068831.6	ENSG00000258384.1	0.130	0.120	0.013	6.86e-1
AC069063.2	ENSG00000279380.1	0.000	0.020	-0.029	3.38e-3
AC069213.1	ENSG00000224769.1	3.700	1.660	0.821	2.14e-13
AC069282.6	ENSG00000225507.1	2.170	2.100	0.032	2.22e-1
AC069363.1	ENSG00000277089.4	0.190	0.000	0.251	7.29e-12
AC069368.3	ENSG00000249240.2	0.120	0.000	0.164	4.49e-12
AC069513.4	ENSG00000229178.1	0.180	0.060	0.155	3.67e-12
AC072052.7	ENSG00000231359.3	1.430	1.150	0.177	8.98e-3
AC072062.1	ENSG00000229267.2	0.120	0.020	0.135	9.65e-18
AC073043.1	ENSG00000232732.9	0.060	0.000	0.084	5.75e-3
AC073046.25	ENSG00000235499.1	0.950	0.250	0.642	1.11e-20
AC073052.1	ENSG00000228446.2	0.170	0.080	0.115	1.06e-2
AC073063.10	ENSG00000228335.1	0.650	0.330	0.311	1.37e-14
AC073072.5	ENSG00000179428.2	0.090	0.000	0.124	3.24e-9
AC073072.7	ENSG00000234513.1	0.320	0.000	0.401	4.41e-18
AC073115.7	ENSG00000229628.1	0.020	0.000	0.029	1.13e-10
AC073130.1	ENSG00000237870.6	0.010	0.000	0.014	4.12e-6
AC073130.3	ENSG00000243243.5	0.090	0.080	0.013	5.81e-1
AC073150.6	ENSG00000235574.1	0.020	0.000	0.029	5.57e-3
AC073254.1	ENSG00000237126.8	0.760	0.300	0.437	3.05e-28
AC073257.2	ENSG00000237614.1	0.140	0.070	0.091	6.33e-3
AC073283.4	ENSG00000234690.6	2.080	0.760	0.807	3.88e-16
AC073283.7	ENSG00000225187.1	0.260	0.080	0.222	3.16e-13
AC073316.1	ENSG00000236708.1	0.050	0.110	-0.080	3.08e-1
AC073343.13	ENSG00000228010.5	0.260	0.100	0.196	1.12e-9
AC073410.1	ENSG00000236047.1	0.360	0.070	0.346	7.64e-13
AC073464.7	ENSG00000232502.1	0.000	0.150	-0.202	4.19e-12
AC073635.5	ENSG00000250990.1	0.050	0.000	0.070	1.92e-1
AC073842.19	ENSG00000235077.1	0.000	1.080	-1.057	7.60e-34
AC073850.6	ENSG00000229436.1	0.000	0.300	-0.379	3.68e-8
AC073869.1	ENSG00000233087.6	0.110	0.000	0.151	2.81e-12
AC073869.20	ENSG00000217950.4	0.040	0.020	0.028	1.37e-3
AC074117.10	ENSG00000234072.1	2.270	2.360	-0.039	1.90e-1
AC074183.3	ENSG00000280325.1	0.470	0.390	0.081	5.20e-3
AC074212.5	ENSG00000259605.3	6.330	7.100	-0.144	1.73e-2
AC074212.6	ENSG00000267395.5	0.880	3.230	-1.170	1.23e-42
AC074286.1	ENSG00000213963.6	0.820	0.550	0.232	6.55e-7
AC074289.1	ENSG00000225889.7	1.230	0.370	0.703	1.93e-19
AC074391.1	ENSG00000204929.11	0.090	0.020	0.096	2.09e-13
AC078883.3	ENSG00000232788.1	0.420	0.070	0.408	6.14e-19
AC078899.1	ENSG00000213985.4	0.060	0.000	0.084	1.64e-12
AC078941.1	ENSG00000236780.5	0.930	22.950	-3.633	4.68e-62
AC078942.1	ENSG00000225365.1	0.040	0.000	0.057	4.35e-4
AC079145.4	ENSG00000227210.1	0.160	0.070	0.117	2.82e-11
AC079250.1	ENSG00000230979.3	1.580	0.930	0.419	2.34e-4
AC079305.10	ENSG00000222043.2	0.000	0.080	-0.111	3.53e-1
AC079354.3	ENSG00000222035.3	0.010	0.000	0.014	7.95e-7
AC079354.5	ENSG00000231903.1	0.150	0.000	0.202	1.25e-18
AC079466.1	ENSG00000266976.1	0.010	0.080	-0.097	7.07e-1
AC079630.4	ENSG00000225342.2	0.220	0.270	-0.058	9.35e-1
AC079767.4	ENSG00000224137.1	1.350	0.000	1.233	3.06e-23
AC079776.2	ENSG00000214100.8	0.000	0.120	-0.164	7.12e-1
AC079779.4	ENSG00000228643.1	0.070	0.780	-0.734	6.13e-44
AC079807.2	ENSG00000233230.1	0.770	0.510	0.229	3.89e-5
AC079922.2	ENSG00000231747.1	0.880	0.180	0.672	1.40e-22
AC079922.3	ENSG00000237753.1	0.960	0.550	0.339	6.81e-12
AC083843.1	ENSG00000259820.1	0.890	2.190	-0.755	9.99e-20
AC083843.2	ENSG00000254028.1	0.000	0.030	-0.043	6.07e-2
AC083843.4	ENSG00000279518.1	0.500	1.370	-0.660	1.54e-25
AC083862.6	ENSG00000223500.1	0.000	0.020	-0.029	4.16e-3
AC083873.4	ENSG00000237821.1	0.250	0.150	0.120	8.75e-8
AC083884.8	ENSG00000232729.7	0.120	0.140	-0.026	5.17e-1
AC083899.3	ENSG00000204745.3	1.780	0.600	0.797	1.26e-44
AC083900.1	ENSG00000225111.1	0.090	0.060	0.040	4.02e-1
AC083949.1	ENSG00000224875.2	0.140	0.000	0.189	6.27e-10
AC084219.2	ENSG00000267022.1	0.000	0.090	-0.124	1.34e-1
AC084219.4	ENSG00000186019.10	0.350	0.140	0.244	1.83e-15
AC084809.2	ENSG00000226377.1	0.570	0.080	0.540	9.78e-39
AC084809.3	ENSG00000236377.1	0.310	0.000	0.390	1.37e-24
AC087163.2	ENSG00000232344.2	0.090	0.120	-0.039	8.59e-1
AC087294.2	ENSG00000235530.6	0.150	0.140	0.013	5.45e-1
AC087380.14	ENSG00000224295.2	0.040	0.060	-0.027	4.40e-2
AC087491.2	ENSG00000214546.3	0.060	0.000	0.084	4.83e-3
AC087762.1	ENSG00000279588.1	0.020	0.160	-0.186	8.72e-20
AC090044.2	ENSG00000224239.1	0.070	0.200	-0.165	5.28e-5
AC090286.2	ENSG00000235672.1	0.030	0.060	-0.041	9.01e-2
AC090505.5	ENSG00000234805.1	0.070	0.000	0.098	2.35e-8
AC090505.6	ENSG00000237222.3	0.010	0.000	0.014	5.30e-7
AC090587.4	ENSG00000229368.1	0.370	0.080	0.343	3.44e-27
AC090587.5	ENSG00000228661.1	0.340	0.200	0.159	9.26e-6
AC090616.2	ENSG00000214708.4	0.220	0.180	0.048	2.64e-2
AC090804.1	ENSG00000230593.3	0.080	0.000	0.111	2.57e-1
AC090945.1	ENSG00000224728.1	0.090	0.110	-0.026	1.58e-1
AC090954.5	ENSG00000228874.1	0.110	0.000	0.151	7.43e-11
AC091132.1	ENSG00000236234.1	0.040	0.000	0.057	8.75e-6
AC091633.3	ENSG00000223711.1	0.140	0.000	0.189	8.68e-13
AC091729.9	ENSG00000229043.2	2.170	1.440	0.378	5.86e-10
AC091801.1	ENSG00000217455.8	0.050	0.030	0.028	3.91e-4
AC091814.3	ENSG00000231560.1	0.010	0.000	0.014	3.74e-5
AC091878.1	ENSG00000215196.4	0.020	0.000	0.029	1.90e-18
AC092066.1	ENSG00000279095.1	4.850	2.470	0.754	1.88e-22
AC092155.1	ENSG00000229503.1	0.370	0.070	0.357	3.68e-19
AC092159.2	ENSG00000233296.1	0.030	0.040	-0.014	3.34e-1
AC092168.2	ENSG00000232034.1	0.040	0.000	0.057	5.16e-3
AC092171.2	ENSG00000188365.3	0.160	0.090	0.090	7.84e-4
AC092171.4	ENSG00000230733.2	2.750	1.240	0.743	3.62e-29
AC092192.1	ENSG00000282535.1	0.030	0.050	-0.028	1.77e-1
AC092198.1	ENSG00000223486.1	0.010	0.000	0.014	3.26e-2
AC092301.3	ENSG00000269148.1	0.240	0.350	-0.123	4.93e-4
AC092338.5	ENSG00000230872.1	0.050	0.040	0.014	1.70e-2
AC092415.1	ENSG00000235493.1	0.050	0.000	0.070	2.57e-9
AC092535.3	ENSG00000227189.2	0.030	0.370	-0.412	6.55e-36
AC092569.2	ENSG00000230118.1	0.190	0.000	0.251	4.59e-4
AC092580.4	ENSG00000235576.1	2.900	0.000	1.964	3.65e-32
AC092620.3	ENSG00000237772.1	0.030	0.000	0.043	7.96e-2
AC092641.2	ENSG00000227176.1	0.030	0.070	-0.055	1.61e-7
AC092667.2	ENSG00000230393.1	0.020	0.000	0.029	6.43e-5
AC092669.3	ENSG00000232164.1	0.020	0.000	0.029	9.29e-8
AC092798.2	ENSG00000213872.3	0.000	0.120	-0.164	1.17e-4
AC092835.2	ENSG00000233757.6	0.320	0.240	0.090	1.20e-3
AC092881.1	ENSG00000279530.1	0.050	0.090	-0.054	2.27e-2
AC093107.7	ENSG00000223718.3	0.030	0.000	0.043	7.55e-4
AC093162.5	ENSG00000246575.2	0.410	0.250	0.174	8.98e-7
AC093323.3	ENSG00000170846.15	8.220	2.240	1.509	5.87e-52
AC093375.1	ENSG00000226383.5	0.280	0.270	0.011	1.15e-3
AC093382.1	ENSG00000226276.1	0.080	0.000	0.111	1.45e-1
AC093388.3	ENSG00000233654.1	0.260	0.110	0.183	4.79e-7
AC093390.1	ENSG00000232057.1	0.010	0.000	0.014	1.58e-1
AC093484.4	ENSG00000239203.1	0.070	0.000	0.098	2.90e-1
AC093495.4	ENSG00000228242.6	2.100	3.710	-0.603	1.23e-11
AC093585.6	ENSG00000229996.1	0.070	0.000	0.098	3.95e-1
AC093609.1	ENSG00000230587.1	0.380	0.270	0.120	9.44e-4
AC093616.4	ENSG00000234231.3	1.130	0.210	0.816	7.83e-31
AC093620.5	ENSG00000241269.1	0.520	0.260	0.271	1.00e-5
AC093627.10	ENSG00000240859.1	1.640	0.510	0.806	1.56e-22
AC093627.8	ENSG00000242611.1	0.210	0.000	0.275	2.06e-11
AC093627.9	ENSG00000242474.2	0.690	0.620	0.061	1.33e-2
AC093642.1	ENSG00000280119.1	0.070	2.050	-1.511	1.20e-54
AC093642.3	ENSG00000237940.3	0.730	12.440	-2.958	1.85e-64
AC093642.5	ENSG00000220804.8	2.280	3.060	-0.308	8.06e-4
AC093673.5	ENSG00000232533.1	11.830	1.030	2.660	2.43e-73
AC093690.1	ENSG00000223522.1	0.070	0.090	-0.027	1.68e-1
AC093724.2	ENSG00000213222.3	1.880	0.620	0.830	3.77e-27
AC093732.1	ENSG00000233845.1	0.140	0.000	0.189	4.05e-11
AC093818.1	ENSG00000225205.5	1.440	1.060	0.244	1.25e-3
AC093838.4	ENSG00000152117.17	7.120	5.870	0.241	1.90e-1
AC093850.2	ENSG00000230838.1	5.160	0.000	2.623	1.20e-47
AC093901.1	ENSG00000226856.5	0.250	0.140	0.133	2.14e-2
AC094019.4	ENSG00000236732.1	0.000	0.200	-0.263	2.88e-12
AC096559.1	ENSG00000224184.5	0.060	0.000	0.084	1.35e-8
AC096579.13	ENSG00000240040.5	0.090	0.000	0.124	3.73e-8
AC096649.2	ENSG00000229750.1	0.060	0.000	0.084	2.43e-5
AC096669.3	ENSG00000224568.1	0.050	0.080	-0.041	7.02e-2
AC096670.3	ENSG00000204581.2	0.090	0.020	0.096	1.05e-2
AC096772.6	ENSG00000244567.1	2.860	1.580	0.581	1.24e-20
AC097359.2	ENSG00000231449.1	0.070	0.000	0.098	2.49e-2
AC097374.2	ENSG00000259848.8	0.010	0.000	0.014	2.97e-9
AC097381.1	ENSG00000228919.5	0.020	0.000	0.029	3.58e-2
AC097461.4	ENSG00000234193.1	0.040	0.000	0.057	5.87e-1
AC097468.4	ENSG00000224090.1	0.150	0.110	0.051	8.31e-5
AC097523.1	ENSG00000233045.1	0.070	0.000	0.098	5.52e-8
AC097662.2	ENSG00000236432.7	0.730	0.530	0.177	6.97e-5
AC097711.1	ENSG00000236530.2	0.010	0.000	0.014	1.99e-6
AC097721.2	ENSG00000228043.5	0.260	0.070	0.236	6.08e-19
AC097724.3	ENSG00000226833.5	0.550	0.620	-0.064	7.78e-1
AC098614.2	ENSG00000213846.4	2.220	0.210	1.412	2.18e-57
AC098820.3	ENSG00000232485.2	0.400	0.210	0.210	4.63e-7
AC098820.4	ENSG00000241520.1	0.070	0.050	0.027	1.37e-1
AC098823.3	ENSG00000226125.1	0.030	0.000	0.043	9.48e-17
AC098824.6	ENSG00000232202.1	0.050	0.000	0.070	1.00e-13
AC098828.2	ENSG00000234378.1	0.030	0.000	0.043	4.42e-3
AC098828.3	ENSG00000213729.3	0.080	0.000	0.111	4.73e-12
AC099668.5	ENSG00000259970.1	0.050	0.160	-0.144	5.75e-1
AC099850.1	ENSG00000224738.1	0.350	0.140	0.244	2.34e-31
AC100830.3	ENSG00000259635.1	0.060	0.020	0.055	2.42e-11
AC100830.4	ENSG00000265967.1	0.150	0.050	0.131	4.94e-2
AC104088.1	ENSG00000232555.1	0.000	0.090	-0.124	4.41e-3
AC104134.2	ENSG00000225420.1	0.020	0.040	-0.028	3.35e-2
AC104135.2	ENSG00000236209.1	0.040	0.000	0.057	2.08e-2
AC104534.3	ENSG00000268083.5	0.970	0.000	0.978	2.93e-14
AC104653.1	ENSG00000228857.2	0.410	0.000	0.496	2.02e-24
AC104654.1	ENSG00000214691.7	0.030	0.000	0.043	2.92e-2
AC104654.2	ENSG00000234362.5	0.730	0.040	0.734	9.57e-36
AC104655.2	ENSG00000231851.5	0.090	0.110	-0.026	2.06e-1
AC104655.3	ENSG00000226508.1	0.240	0.000	0.310	1.57e-17
AC104667.3	ENSG00000234949.2	0.770	0.400	0.338	5.66e-10
AC104699.1	ENSG00000224220.1	0.110	0.000	0.151	1.22e-9
AC104809.2	ENSG00000223991.1	0.010	0.000	0.014	5.48e-1
AC104809.4	ENSG00000233392.5	0.060	0.040	0.027	7.56e-1
AC104820.2	ENSG00000234663.5	0.170	0.000	0.227	1.09e-13
AC104843.3	ENSG00000225416.1	0.170	0.000	0.227	2.42e-8
AC104981.1	ENSG00000278938.1	0.110	0.030	0.108	4.91e-5
AC105402.4	ENSG00000231079.7	0.010	0.000	0.014	3.36e-2
AC105760.2	ENSG00000227252.1	0.330	0.090	0.287	9.63e-42
AC106786.1	ENSG00000223652.2	0.840	0.130	0.703	4.45e-31
AC106801.1	ENSG00000253519.1	0.010	0.000	0.014	2.80e-8
AC106876.2	ENSG00000222001.2	3.310	0.650	1.385	1.04e-19
AC107081.5	ENSG00000236498.1	0.280	0.200	0.093	4.72e-1
AC107983.4	ENSG00000227077.3	0.000	0.310	-0.390	1.92e-1
AC108004.2	ENSG00000273172.1	0.040	0.090	-0.068	2.32e-5
AC108142.1	ENSG00000177822.7	0.580	0.060	0.576	1.28e-25
AC108448.2	ENSG00000236710.1	0.080	0.050	0.041	1.10e-3
AC108463.1	ENSG00000230499.1	0.250	0.000	0.322	2.83e-22
AC108463.2	ENSG00000227992.1	0.550	0.000	0.632	5.76e-26
AC108479.2	ENSG00000233205.1	0.220	0.180	0.048	5.44e-1
AC108488.4	ENSG00000242282.6	4.480	2.690	0.571	1.62e-13
AC108676.1	ENSG00000244675.2	0.110	0.010	0.136	8.39e-8
AC108938.5	ENSG00000257207.5	0.120	0.140	-0.026	1.18e-1
AC109333.10	ENSG00000227495.1	0.330	0.190	0.160	2.16e-4
AC109631.1	ENSG00000259192.1	0.000	0.040	-0.057	1.77e-7
AC109642.1	ENSG00000235997.2	0.290	0.060	0.283	6.29e-23
AC109826.1	ENSG00000226791.6	0.660	0.100	0.594	2.16e-23
AC109829.1	ENSG00000233438.1	0.120	0.040	0.107	2.82e-9
AC110299.5	ENSG00000224232.1	0.080	0.000	0.111	3.63e-8
AC110615.1	ENSG00000279909.1	2.100	0.840	0.753	8.76e-4
AC110781.3	ENSG00000176349.11	0.010	0.000	0.014	7.18e-1
AC111200.7	ENSG00000231351.2	0.090	0.000	0.124	3.33e-8
AC112229.1	ENSG00000230650.1	0.640	0.610	0.027	6.88e-1
AC112497.1	ENSG00000279413.1	2.970	0.570	1.338	2.19e-51
AC112715.2	ENSG00000224132.2	0.320	0.000	0.401	2.33e-11
AC112721.1	ENSG00000222022.1	0.080	0.000	0.111	1.09e-13
AC112721.2	ENSG00000222032.1	0.190	0.000	0.251	4.78e-17
AC113188.2	ENSG00000279535.1	7.300	1.470	1.749	8.84e-38
AC113189.5	ENSG00000233223.2	8.520	5.140	0.633	5.81e-16
AC113404.1	ENSG00000254893.5	2.530	0.350	1.387	1.58e-53
AC114271.2	ENSG00000274425.1	0.810	0.290	0.489	1.79e-28
AC114730.11	ENSG00000235351.1	0.570	2.230	-1.041	2.61e-40
AC114730.2	ENSG00000235151.1	0.160	0.060	0.130	1.27e-12
AC114730.3	ENSG00000224272.2	0.190	0.020	0.222	4.00e-10
AC114730.7	ENSG00000234793.1	0.000	0.150	-0.202	9.60e-7
AC115522.3	ENSG00000268601.1	0.130	0.000	0.176	4.74e-17
AC115617.2	ENSG00000233585.1	0.100	0.080	0.026	5.25e-3
AC116035.1	ENSG00000227260.1	0.150	0.130	0.025	5.94e-1
AC116366.5	ENSG00000238160.1	0.040	0.000	0.057	2.32e-4
AC116366.6	ENSG00000234290.2	0.700	0.720	-0.017	7.25e-1
AC116614.1	ENSG00000235688.2	0.070	0.420	-0.408	1.05e-10
AC124057.5	ENSG00000230483.1	0.230	0.000	0.299	1.15e-2
AC124789.1	ENSG00000276170.4	1.810	0.180	1.252	2.41e-27
AC124914.3	ENSG00000231395.1	0.080	0.110	-0.040	2.94e-1
AC124944.3	ENSG00000226155.1	0.080	0.070	0.013	4.39e-1
AC125232.1	ENSG00000231259.4	6.250	4.420	0.420	1.61e-8
AC127904.2	ENSG00000230732.4	0.140	0.100	0.052	9.02e-4
AC129492.1	ENSG00000279152.1	0.220	1.590	-1.086	1.16e-21
AC129492.6	ENSG00000214999.3	0.200	0.090	0.139	9.29e-3
AC129778.2	ENSG00000184906.9	0.130	0.030	0.134	7.89e-7
AC130469.1	ENSG00000279396.1	0.130	0.060	0.092	5.24e-6
AC131056.3	ENSG00000274767.1	0.240	0.040	0.254	4.63e-7
AC131097.4	ENSG00000216921.7	0.190	12.140	-3.465	4.18e-63
AC132008.1	ENSG00000213519.2	0.180	0.300	-0.140	5.67e-2
AC132217.4	ENSG00000240801.1	28.779	4.740	2.375	1.64e-18
AC133528.2	ENSG00000228989.1	8.670	5.050	0.677	4.41e-17
AC133644.2	ENSG00000280721.1	3.640	0.220	1.927	4.29e-57
AC133785.1	ENSG00000233221.6	0.120	0.530	-0.450	3.42e-16
AC135048.13	ENSG00000261487.1	3.120	1.370	0.798	5.67e-34
AC135178.7	ENSG00000226871.1	0.000	0.080	-0.111	1.54e-1
AC136289.1	ENSG00000224479.5	0.050	0.080	-0.041	1.67e-1
AC137932.4	ENSG00000268218.1	0.450	0.410	0.040	2.78e-1
AC137932.5	ENSG00000260279.2	0.220	0.370	-0.167	5.19e-2
AC137932.6	ENSG00000261253.2	0.260	0.090	0.209	2.09e-7
AC137934.1	ENSG00000260923.5	1.980	4.660	-0.925	5.58e-11
AC138035.2	ENSG00000238035.8	2.030	4.940	-0.971	5.40e-22
AC138035.3	ENSG00000274553.1	0.020	0.060	-0.055	1.05e-3
AC138430.4	ENSG00000267629.3	0.040	0.010	0.042	5.12e-6
AC139099.5	ENSG00000262094.1	0.640	0.510	0.119	5.17e-2
AC139100.3	ENSG00000267251.2	0.100	0.160	-0.077	1.15e-1
AC139100.4	ENSG00000278000.1	0.420	0.670	-0.234	1.02e-4
AC141586.5	ENSG00000215154.6	1.920	0.740	0.747	7.57e-36
AC141928.1	ENSG00000250986.1	0.220	0.200	0.024	1.15e-2
AC142472.6	ENSG00000276728.1	0.840	0.650	0.157	2.15e-5
AC142528.1	ENSG00000235078.1	0.120	0.090	0.039	3.67e-4
AC144449.1	ENSG00000231969.1	0.340	0.090	0.298	1.44e-31
AC144530.1	ENSG00000234742.1	1.680	0.240	1.112	7.89e-57
AC144652.1	ENSG00000273117.1	0.820	0.370	0.410	3.09e-22
AC144831.1	ENSG00000261888.1	0.710	0.420	0.268	3.10e-7
AC144831.3	ENSG00000274370.1	1.020	0.350	0.581	2.81e-27
AC145110.1	ENSG00000253490.5	0.050	0.000	0.070	1.41e-16
AC145124.2	ENSG00000255495.1	1.380	0.400	0.766	1.78e-27
AC145343.2	ENSG00000265055.1	0.530	0.200	0.350	1.10e-19
AC145676.2	ENSG00000249852.1	0.100	0.040	0.081	1.94e-5
AC147651.4	ENSG00000237181.1	1.570	0.150	1.160	2.23e-35
AC147651.5	ENSG00000229380.1	0.230	0.790	-0.541	2.83e-9
AC156455.1	ENSG00000256546.1	2.030	11.430	-2.036	5.79e-52
AC159540.1	ENSG00000230606.10	14.870	10.270	0.494	5.25e-3
AC159540.2	ENSG00000278766.2	0.290	0.270	0.023	9.09e-2
AC226118.1	ENSG00000249574.1	0.070	0.020	0.069	1.93e-8
AC234582.1	ENSG00000279487.1	25.419	8.360	1.497	4.14e-7
AC234582.2	ENSG00000279986.1	0.200	0.000	0.263	5.91e-13
AC239868.2	ENSG00000280874.1	26.060	0.250	4.436	1.61e-41
AC239868.3	ENSG00000281134.1	26.060	0.250	4.436	1.61e-41
AC241377.2	ENSG00000281741.1	2.200	0.530	1.065	8.44e-33
AC241585.2	ENSG00000281571.1	7.450	2.330	1.343	6.46e-34
AC245100.1	ENSG00000280649.1	7.110	1.860	1.504	1.92e-49
AC253572.1	ENSG00000278882.1	1.140	0.310	0.708	4.56e-19
ACAA1	ENSG00000060971.17	61.002	42.830	0.500	2.77e-7
ACAA2	ENSG00000167315.17	50.021	21.299	1.194	4.62e-38
ACACA	ENSG00000278540.4	12.600	4.540	1.296	2.69e-48
ACACB	ENSG00000076555.15	5.300	8.880	-0.649	4.91e-6
ACAD10	ENSG00000111271.14	9.820	8.560	0.179	6.24e-3
ACAD11	ENSG00000240303.7	5.650	10.510	-0.791	2.17e-18
ACAD8	ENSG00000151498.11	12.400	17.920	-0.498	9.48e-10
ACAD9	ENSG00000177646.17	18.911	8.960	0.999	7.48e-36
ACADL	ENSG00000115361.7	0.660	16.959	-3.435	8.45e-92
ACADM	ENSG00000117054.13	21.140	14.960	0.472	1.44e-9
ACADS	ENSG00000122971.8	16.790	14.140	0.233	5.12e-3
ACADVL	ENSG00000072778.19	283.793	571.218	-1.007	6.21e-12
ACAN	ENSG00000157766.15	1.450	0.130	1.116	5.13e-29
ACAP1	ENSG00000072818.11	8.290	1.750	1.756	2.01e-33
ACAP2	ENSG00000114331.12	8.900	2.710	1.416	5.81e-49
ACAP2-IT1	ENSG00000229325.1	0.140	0.190	-0.062	1.88e-1
ACAP3	ENSG00000131584.18	16.160	15.080	0.094	4.54e-1
ACAT1	ENSG00000075239.13	28.509	39.840	-0.469	7.69e-5
ACAT2	ENSG00000120437.8	12.460	2.900	1.787	1.33e-40
ACBD3	ENSG00000182827.8	27.701	6.740	1.891	2.39e-60
ACBD4	ENSG00000181513.14	10.980	9.850	0.143	4.47e-2
ACBD5	ENSG00000107897.18	12.880	2.930	1.820	2.05e-60
ACBD6	ENSG00000230124.6	32.421	14.980	1.064	1.58e-34
ACBD7	ENSG00000176244.6	0.240	0.060	0.226	2.18e-18
ACCS	ENSG00000110455.13	10.050	12.830	-0.324	3.55e-3
ACD	ENSG00000102977.13	17.960	8.440	1.006	1.70e-28
ACE	ENSG00000159640.14	19.311	1.950	2.783	5.18e-79
ACE2	ENSG00000130234.10	3.030	0.960	1.040	4.86e-14
ACER1	ENSG00000167769.4	0.030	0.020	0.014	1.33e-1
ACER2	ENSG00000177076.5	1.470	1.300	0.103	1.81e-3
ACER3	ENSG00000078124.11	5.160	1.130	1.532	1.38e-65
ACHE	ENSG00000087085.13	7.130	1.340	1.797	1.20e-30
ACIN1	ENSG00000100813.14	66.389	42.899	0.618	3.19e-8
ACKR1	ENSG00000213088.9	17.179	4.790	1.651	4.55e-11
ACKR2	ENSG00000144648.14	0.820	0.220	0.577	1.28e-22
ACKR3	ENSG00000144476.5	16.930	12.290	0.432	2.67e-5
ACKR4	ENSG00000129048.6	3.360	0.710	1.350	6.49e-28
ACLY	ENSG00000131473.16	46.931	15.730	1.519	2.14e-48
ACMSD	ENSG00000153086.13	0.360	0.230	0.145	4.60e-10
ACO1	ENSG00000122729.18	18.240	13.850	0.374	4.13e-5
ACO2	ENSG00000100412.15	51.111	20.980	1.245	3.28e-44
ACOT1	ENSG00000184227.7	4.010	1.070	1.275	7.76e-49
ACOT11	ENSG00000162390.17	6.010	1.130	1.719	2.42e-54
ACOT13	ENSG00000112304.10	14.710	4.020	1.646	5.69e-65
ACOT2	ENSG00000119673.14	19.419	5.890	1.567	4.33e-54
ACOT4	ENSG00000177465.4	2.050	0.520	1.005	6.57e-44
ACOT7	ENSG00000097021.19	25.189	3.510	2.538	1.69e-77
ACOT8	ENSG00000101473.16	23.410	7.910	1.454	2.26e-58
ACOT9	ENSG00000123130.16	30.511	8.970	1.660	1.71e-39
ACOX1	ENSG00000161533.11	17.340	10.850	0.630	2.60e-17
ACOX2	ENSG00000168306.12	4.000	3.370	0.194	4.78e-2
ACOX3	ENSG00000087008.15	11.550	6.620	0.720	1.86e-12
ACOXL	ENSG00000153093.18	0.150	0.040	0.145	2.05e-9
ACP1	ENSG00000143727.15	65.430	35.750	0.854	1.22e-22
ACP2	ENSG00000134575.9	34.189	21.540	0.643	3.85e-15
ACP5	ENSG00000102575.10	55.479	5.220	3.183	2.18e-52
ACP6	ENSG00000162836.11	21.190	7.410	1.400	2.99e-36
ACPP	ENSG00000014257.15	2.110	0.770	0.813	4.47e-22
ACR	ENSG00000100312.10	0.180	0.100	0.101	3.30e-7
ACRBP	ENSG00000111644.7	2.010	1.210	0.446	1.43e-7
ACRC	ENSG00000147174.11	0.670	1.210	-0.404	2.01e-10
ACRV1	ENSG00000134940.13	0.060	0.000	0.084	6.05e-5
ACSBG1	ENSG00000103740.9	0.130	0.090	0.052	1.69e-2
ACSF2	ENSG00000167107.12	24.490	16.900	0.510	3.79e-5
ACSF3	ENSG00000176715.15	17.670	8.530	0.970	3.62e-31
ACSL1	ENSG00000151726.13	34.229	13.340	1.297	5.60e-32
ACSL3	ENSG00000123983.13	38.869	6.610	2.389	9.39e-76
ACSL4	ENSG00000068366.19	17.629	2.540	2.396	4.33e-66
ACSL5	ENSG00000197142.10	45.251	1.710	4.093	1.51e-66
ACSM1	ENSG00000166743.9	1.180	0.600	0.446	9.16e-10
ACSM2A	ENSG00000183747.11	0.020	0.060	-0.055	5.54e-5
ACSM2B	ENSG00000066813.14	0.050	0.150	-0.131	5.23e-4
ACSM3	ENSG00000005187.11	14.690	24.411	-0.696	7.84e-11
ACSM5	ENSG00000183549.10	0.550	0.320	0.232	1.39e-4
ACSM6	ENSG00000173124.14	0.020	0.820	-0.835	3.24e-25
ACSS1	ENSG00000154930.14	15.460	21.840	-0.473	6.06e-8
ACSS2	ENSG00000131069.19	26.370	11.260	1.159	9.30e-27
ACSS3	ENSG00000111058.7	2.320	1.030	0.710	1.27e-14
ACTA1	ENSG00000143632.14	0.090	1.660	-1.287	1.65e-27
ACTA2	ENSG00000107796.12	540.517	26.339	4.308	1.25e-61
ACTA2-AS1	ENSG00000180139.11	2.080	0.610	0.936	1.63e-19
ACTB	ENSG00000075624.13	4048.578	313.147	3.688	3.47e-69
ACTBL2	ENSG00000169067.3	0.210	0.000	0.275	5.38e-25
ACTBP13	ENSG00000234667.1	0.020	0.000	0.029	1.80e-3
ACTBP2	ENSG00000213763.4	0.020	0.000	0.029	3.43e-1
ACTBP7	ENSG00000185607.5	0.020	0.000	0.029	2.19e-6
ACTBP9	ENSG00000266920.1	0.020	0.000	0.029	4.58e-5
ACTC1	ENSG00000159251.6	0.260	0.420	-0.172	7.19e-1
ACTG1	ENSG00000184009.9	2287.410	809.731	1.497	9.08e-26
ACTG1P10	ENSG00000231340.1	0.130	0.090	0.052	8.37e-3
ACTG1P14	ENSG00000230581.2	0.030	0.080	-0.068	3.17e-7
ACTG1P15	ENSG00000259904.1	0.050	0.030	0.028	2.76e-3
ACTG1P17	ENSG00000259315.1	0.470	0.450	0.020	5.45e-1
ACTG1P20	ENSG00000241547.1	0.320	0.300	0.022	1.25e-1
ACTG1P22	ENSG00000271615.1	0.100	0.000	0.138	2.61e-10
ACTG1P3	ENSG00000215388.3	0.290	0.400	-0.118	2.47e-6
ACTG1P4	ENSG00000236085.1	0.030	0.170	-0.184	6.26e-8
ACTG2	ENSG00000163017.13	16.640	2.090	2.513	5.45e-28
ACTL10	ENSG00000182584.4	1.630	1.190	0.264	2.60e-6
ACTL6A	ENSG00000136518.16	32.291	11.940	1.363	2.40e-45
ACTL6B	ENSG00000077080.9	0.330	0.250	0.089	3.19e-5
ACTL7B	ENSG00000148156.7	0.000	0.010	-0.014	5.20e-3
ACTL8	ENSG00000117148.7	0.010	0.000	0.014	4.29e-1
ACTN1	ENSG00000072110.13	151.355	22.529	2.695	2.51e-62
ACTN1-AS1	ENSG00000259062.2	0.310	0.000	0.390	5.73e-20
ACTN2	ENSG00000077522.12	0.260	1.370	-0.911	1.28e-33
ACTN4	ENSG00000130402.11	302.983	49.070	2.602	7.72e-59
ACTR10	ENSG00000131966.13	58.561	19.160	1.563	8.52e-52
ACTR1A	ENSG00000138107.11	59.210	16.710	1.765	2.84e-62
ACTR1B	ENSG00000115073.7	44.280	37.540	0.232	1.43e-3
ACTR2	ENSG00000138071.13	83.562	11.580	2.749	2.86e-75
ACTR3	ENSG00000115091.11	105.360	14.800	2.751	5.10e-63
ACTR3B	ENSG00000133627.17	4.240	3.620	0.182	1.62e-4
ACTR3C	ENSG00000106526.10	4.090	4.100	-0.003	6.95e-2
ACTR5	ENSG00000101442.9	4.530	2.310	0.740	7.59e-33
ACTR6	ENSG00000075089.9	11.600	3.410	1.515	2.00e-59
ACTR8	ENSG00000113812.13	12.940	5.390	1.125	5.52e-43
ACTRT3	ENSG00000184378.2	1.050	0.210	0.761	2.70e-46
ACVR1	ENSG00000115170.13	25.810	3.660	2.524	1.31e-78
ACVR1B	ENSG00000135503.12	18.439	10.150	0.802	1.13e-14
ACVR2A	ENSG00000121989.14	6.100	2.230	1.136	2.38e-40
ACVR2B	ENSG00000114739.13	1.060	0.980	0.057	5.10e-1
ACVR2B-AS1	ENSG00000229589.1	0.390	0.670	-0.265	4.72e-10
ACVRL1	ENSG00000139567.12	13.930	5.110	1.289	1.04e-29
ACY1	ENSG00000243989.7	40.140	7.210	2.325	5.70e-52
ACY3	ENSG00000132744.7	6.880	6.500	0.071	6.66e-1
ACYP1	ENSG00000119640.8	15.480	4.170	1.672	2.12e-46
ACYP2	ENSG00000170634.12	10.570	4.990	0.950	4.62e-35
AD000092.3	ENSG00000240616.1	0.230	0.460	-0.247	3.69e-16
AD000671.6	ENSG00000267120.3	0.710	0.370	0.320	1.04e-9
AD000684.2	ENSG00000268947.1	0.450	0.640	-0.178	1.57e-3
AD000864.6	ENSG00000280194.1	0.160	0.030	0.171	4.20e-21
AD001527.7	ENSG00000270760.1	0.120	0.130	-0.013	4.16e-1
ADA	ENSG00000196839.12	8.390	2.650	1.363	3.11e-35
ADAL	ENSG00000168803.14	2.820	1.510	0.606	3.14e-28
ADAM10	ENSG00000137845.14	41.599	6.660	2.475	3.42e-57
ADAM11	ENSG00000073670.13	0.130	0.160	-0.038	6.08e-1
ADAM12	ENSG00000148848.14	5.100	0.050	2.538	1.02e-46
ADAM15	ENSG00000143537.13	106.957	22.600	2.194	1.07e-48
ADAM17	ENSG00000151694.12	9.170	1.790	1.866	1.24e-56
ADAM19	ENSG00000135074.15	8.420	0.240	2.925	1.04e-62
ADAM1A	ENSG00000229186.4	0.000	0.340	-0.422	9.33e-11
ADAM1B	ENSG00000226469.1	0.080	0.050	0.041	3.69e-6
ADAM20P1	ENSG00000259158.2	0.120	0.160	-0.051	2.19e-2
ADAM21	ENSG00000139985.6	0.060	0.040	0.027	1.71e-7
ADAM22	ENSG00000008277.14	2.100	0.240	1.322	2.49e-44
ADAM23	ENSG00000114948.12	1.980	0.150	1.374	2.99e-46
ADAM28	ENSG00000042980.12	29.670	1.840	3.433	1.06e-52
ADAM29	ENSG00000168594.15	0.020	0.000	0.029	1.30e-6
ADAM32	ENSG00000197140.14	0.550	0.970	-0.346	3.90e-8
ADAM33	ENSG00000149451.17	2.760	3.500	-0.259	5.72e-1
ADAM7	ENSG00000069206.15	0.000	0.050	-0.070	9.97e-32
ADAM8	ENSG00000151651.15	28.889	2.460	3.111	2.67e-54
ADAM9	ENSG00000168615.11	71.322	5.260	3.530	2.06e-70
ADAMDEC1	ENSG00000134028.14	1.640	0.050	1.330	1.21e-29
ADAMTS1	ENSG00000154734.14	12.650	6.900	0.789	4.97e-7
ADAMTS12	ENSG00000151388.10	6.530	0.180	2.674	8.86e-57
ADAMTS13	ENSG00000160323.18	2.250	1.810	0.210	2.57e-2
ADAMTS14	ENSG00000138316.10	2.950	0.050	1.911	7.82e-51
ADAMTS15	ENSG00000166106.3	1.710	0.360	0.995	4.61e-26
ADAMTS16	ENSG00000145536.15	0.770	0.480	0.258	7.76e-8
ADAMTS17	ENSG00000140470.13	0.820	2.570	-0.972	4.53e-37
ADAMTS18	ENSG00000140873.15	0.180	0.010	0.224	7.30e-16
ADAMTS19	ENSG00000145808.8	0.010	0.020	-0.014	3.53e-2
ADAMTS2	ENSG00000087116.13	22.409	2.050	2.940	4.20e-60
ADAMTS3	ENSG00000156140.8	0.320	0.090	0.276	4.73e-20
ADAMTS4	ENSG00000158859.9	6.940	1.190	1.858	8.25e-26
ADAMTS5	ENSG00000154736.5	0.880	0.130	0.734	8.35e-36
ADAMTS6	ENSG00000049192.14	0.870	0.050	0.833	2.18e-38
ADAMTS7	ENSG00000136378.14	3.100	0.250	1.714	2.71e-51
ADAMTS7P1	ENSG00000274376.4	0.030	0.000	0.043	1.66e-10
ADAMTS7P3	ENSG00000261143.1	0.060	0.010	0.070	4.88e-2
ADAMTS7P4	ENSG00000218052.5	0.820	0.020	0.835	3.03e-34
ADAMTS8	ENSG00000134917.9	1.400	0.260	0.930	2.03e-20
ADAMTS9	ENSG00000163638.13	11.360	4.350	1.208	9.64e-19
ADAMTS9-AS1	ENSG00000241158.5	0.580	0.310	0.270	1.06e-5
ADAMTS9-AS2	ENSG00000241684.5	0.570	0.510	0.056	9.83e-1
ADAMTSL1	ENSG00000178031.15	1.790	0.220	1.193	4.05e-36
ADAMTSL2	ENSG00000197859.9	12.120	2.290	1.996	9.07e-41
ADAMTSL3	ENSG00000156218.12	1.160	1.240	-0.052	5.44e-2
ADAMTSL4	ENSG00000143382.13	11.790	2.970	1.688	1.44e-24
ADAMTSL4-AS1	ENSG00000203804.4	0.470	0.310	0.166	3.78e-6
ADAMTSL5	ENSG00000185761.10	2.950	0.330	1.570	8.32e-35
ADAP1	ENSG00000105963.13	43.761	5.760	2.727	5.33e-32
ADAP2	ENSG00000184060.10	4.640	1.320	1.282	5.27e-30
ADAR	ENSG00000160710.15	62.808	19.770	1.619	1.48e-46
ADARB1	ENSG00000197381.15	4.480	2.300	0.732	2.43e-22
ADARB2	ENSG00000185736.15	0.660	1.620	-0.658	7.36e-10
ADAT1	ENSG00000065457.10	19.550	5.630	1.632	8.21e-65
ADAT2	ENSG00000189007.15	2.690	4.380	-0.544	1.88e-14
ADAT3	ENSG00000213638.5	3.030	2.250	0.310	1.99e-1
ADCK1	ENSG00000063761.15	5.120	3.600	0.412	4.92e-12
ADCK2	ENSG00000133597.9	18.980	4.940	1.750	1.10e-67
ADCK3	ENSG00000163050.16	23.860	63.258	-1.370	5.66e-35
ADCK4	ENSG00000123815.11	25.509	9.880	1.285	2.16e-39
ADCK5	ENSG00000173137.11	8.190	4.270	0.802	9.25e-15
ADCY10	ENSG00000143199.17	0.070	0.030	0.055	1.39e-3
ADCY10P1	ENSG00000161912.17	0.800	1.670	-0.569	1.83e-15
ADCY2	ENSG00000078295.15	1.800	0.250	1.163	5.39e-32
ADCY3	ENSG00000138031.14	26.390	7.140	1.751	1.46e-43
ADCY4	ENSG00000129467.13	6.960	5.480	0.297	2.88e-1
ADCY5	ENSG00000173175.14	3.600	3.400	0.064	3.02e-1
ADCY6	ENSG00000174233.11	15.230	14.850	0.034	4.58e-1
ADCY7	ENSG00000121281.12	8.250	1.010	2.202	1.43e-48
ADCY8	ENSG00000155897.9	0.010	0.000	0.014	5.72e-2
ADCY9	ENSG00000162104.9	5.510	4.920	0.137	3.47e-3
ADCYAP1	ENSG00000141433.12	2.660	0.890	0.953	6.83e-11
ADCYAP1R1	ENSG00000078549.14	0.220	0.360	-0.157	9.59e-1
ADD1	ENSG00000087274.16	114.063	39.300	1.514	1.83e-44
ADD2	ENSG00000075340.22	0.640	0.720	-0.069	1.89e-1
ADD3	ENSG00000148700.13	39.420	18.570	1.046	2.27e-17
ADD3-AS1	ENSG00000203876.9	0.370	0.230	0.156	3.35e-4
ADGB	ENSG00000118492.16	0.010	0.000	0.014	3.28e-6
ADGRA1	ENSG00000197177.15	0.140	0.030	0.146	1.34e-5
ADGRA2	ENSG00000020181.17	17.759	1.700	2.797	9.99e-57
ADGRA3	ENSG00000152990.13	12.770	7.510	0.694	9.13e-20
ADGRB1	ENSG00000181790.10	0.580	0.350	0.227	1.50e-5
ADGRB2	ENSG00000121753.12	2.900	0.170	1.737	5.16e-65
ADGRB3	ENSG00000135298.13	0.270	0.090	0.221	2.78e-9
ADGRD1	ENSG00000111452.12	3.630	2.260	0.506	2.53e-8
ADGRD2	ENSG00000180264.10	0.000	0.010	-0.014	1.42e-2
ADGRE1	ENSG00000174837.14	0.310	0.030	0.347	5.74e-17
ADGRE2	ENSG00000127507.17	1.540	0.260	1.011	1.31e-27
ADGRE3	ENSG00000131355.14	0.290	0.000	0.367	1.83e-19
ADGRE4P	ENSG00000268758.5	0.210	0.090	0.151	2.08e-4
ADGRE5	ENSG00000123146.19	62.769	12.350	2.256	3.76e-45
ADGRF1	ENSG00000153292.15	11.630	0.080	3.548	1.38e-54
ADGRF2	ENSG00000164393.8	0.030	0.000	0.043	2.83e-9
ADGRF3	ENSG00000173567.14	0.140	0.190	-0.062	2.40e-2
ADGRF4	ENSG00000153294.11	2.160	0.010	1.646	2.55e-52
ADGRF5	ENSG00000069122.18	6.640	2.000	1.349	1.28e-35
ADGRF5P1	ENSG00000227582.2	0.050	0.020	0.042	3.98e-1
ADGRF5P2	ENSG00000204818.4	0.000	0.010	-0.014	4.86e-2
ADGRG1	ENSG00000205336.11	92.308	21.850	2.030	6.39e-47
ADGRG2	ENSG00000173698.17	0.900	0.260	0.593	2.65e-14
ADGRG3	ENSG00000182885.16	0.760	0.180	0.577	4.86e-13
ADGRG5	ENSG00000159618.15	1.520	0.370	0.879	2.80e-21
ADGRG6	ENSG00000112414.14	8.160	0.790	2.355	3.36e-50
ADGRG7	ENSG00000144820.7	0.300	0.000	0.379	1.23e-9
ADGRL1	ENSG00000072071.16	5.550	4.080	0.367	1.21e-8
ADGRL2	ENSG00000117114.19	12.110	4.150	1.348	3.03e-32
ADGRL3	ENSG00000150471.15	0.400	0.050	0.415	4.92e-24
ADGRL4	ENSG00000162618.12	9.760	1.830	1.927	1.01e-45
ADGRV1	ENSG00000164199.15	0.390	0.750	-0.332	2.99e-1
ADH1A	ENSG00000187758.7	0.260	0.140	0.144	1.15e-5
ADH1B	ENSG00000196616.12	10.520	17.349	-0.672	1.96e-2
ADH1C	ENSG00000248144.5	20.129	4.160	2.034	2.01e-14
ADH4	ENSG00000198099.8	0.300	0.060	0.294	8.35e-9
ADH5	ENSG00000197894.10	81.871	22.990	1.788	5.37e-54
ADH5P4	ENSG00000233859.2	0.080	0.020	0.082	9.47e-15
ADH6	ENSG00000172955.17	1.310	0.160	0.994	2.17e-22
ADH7	ENSG00000196344.11	0.000	0.010	-0.014	6.16e-1
ADHFE1	ENSG00000147576.15	3.180	16.549	-2.070	5.53e-57
ADI1	ENSG00000182551.13	40.140	12.630	1.594	9.07e-50
ADIPOQ	ENSG00000181092.9	0.040	0.210	-0.218	7.39e-2
ADIPOR1	ENSG00000159346.12	69.261	26.379	1.360	4.33e-46
ADIPOR2	ENSG00000006831.9	26.451	11.550	1.129	3.57e-24
ADIRF	ENSG00000148671.13	72.932	18.790	1.901	4.15e-28
ADIRF-AS1	ENSG00000272734.1	1.590	4.320	-1.039	2.03e-19
ADK	ENSG00000156110.13	16.919	5.830	1.392	1.93e-52
ADM	ENSG00000148926.9	21.739	4.970	1.929	1.62e-27
ADM5	ENSG00000224420.3	1.140	0.590	0.429	3.27e-7
ADNP	ENSG00000101126.15	21.900	7.250	1.473	8.85e-49
ADNP-AS1	ENSG00000259456.3	1.300	1.130	0.111	1.63e-2
ADNP2	ENSG00000101544.8	4.540	2.520	0.654	1.56e-26
ADO	ENSG00000181915.4	9.810	1.860	1.918	1.12e-87
ADORA1	ENSG00000163485.15	5.910	4.870	0.235	1.06e-1
ADORA2A	ENSG00000128271.19	3.170	0.740	1.261	1.78e-34
ADORA2A-AS1	ENSG00000178803.10	0.100	0.070	0.040	4.81e-3
ADORA2B	ENSG00000170425.3	3.910	0.530	1.682	1.62e-47
ADORA2BP1	ENSG00000236136.1	0.080	0.000	0.111	1.32e-13
ADORA3	ENSG00000121933.17	2.480	0.320	1.399	1.16e-33
ADPGK	ENSG00000159322.17	29.311	16.860	0.763	1.96e-17
ADPGK-AS1	ENSG00000260898.5	0.080	0.050	0.041	4.15e-5
ADPRH	ENSG00000144843.11	4.750	2.510	0.712	8.66e-19
ADPRHL1	ENSG00000153531.12	2.330	2.250	0.035	2.62e-2
ADPRHL2	ENSG00000116863.10	26.859	6.230	1.946	1.19e-69
ADPRM	ENSG00000170222.11	7.260	4.360	0.624	1.81e-20
ADRA1A	ENSG00000120907.17	0.050	0.040	0.014	6.21e-3
ADRA1B	ENSG00000170214.3	0.380	0.130	0.288	4.32e-11
ADRA1D	ENSG00000171873.7	0.120	0.100	0.026	1.47e-1
ADRA2A	ENSG00000150594.6	16.950	10.320	0.665	3.84e-3
ADRA2B	ENSG00000274286.1	0.430	0.270	0.171	2.87e-5
ADRA2C	ENSG00000184160.7	2.630	1.220	0.709	4.38e-10
ADRB1	ENSG00000043591.5	0.270	0.290	-0.023	1.91e-1
ADRB2	ENSG00000169252.5	0.600	0.170	0.452	3.75e-20
ADRB3	ENSG00000188778.4	0.090	0.000	0.124	7.24e-15
ADRBK1	ENSG00000173020.10	61.541	16.190	1.863	1.20e-49
ADRBK2	ENSG00000100077.14	3.360	1.760	0.660	4.92e-16
ADRM1	ENSG00000130706.12	89.989	31.541	1.483	5.50e-43
ADSL	ENSG00000239900.11	35.360	21.430	0.697	9.94e-18
ADSS	ENSG00000035687.9	28.670	7.370	1.826	8.03e-59
ADSSL1	ENSG00000185100.10	5.730	3.340	0.633	6.02e-17
ADTRP	ENSG00000111863.12	3.850	0.100	2.140	9.59e-45
AE000661.37	ENSG00000251002.7	0.200	0.000	0.263	5.91e-17
AE000662.93	ENSG00000259054.1	0.290	0.000	0.367	2.49e-17
AEBP1	ENSG00000106624.8	274.240	12.620	4.337	7.00e-65
AEBP2	ENSG00000139154.14	10.980	3.600	1.381	2.90e-49
AEN	ENSG00000181026.14	11.370	7.910	0.473	3.35e-9
AES	ENSG00000104964.14	484.750	175.666	1.459	1.02e-31
AF001548.5	ENSG00000263335.1	2.670	0.450	1.340	5.83e-43
AF001548.6	ENSG00000263065.1	0.060	0.000	0.084	1.61e-4
AF011889.2	ENSG00000238039.1	0.500	0.940	-0.371	1.25e-3
AF015262.2	ENSG00000234703.1	0.040	0.000	0.057	3.87e-11
AF038458.5	ENSG00000267388.1	0.080	0.060	0.027	5.63e-2
AF064858.6	ENSG00000205622.9	0.330	0.060	0.327	4.57e-15
AF064858.7	ENSG00000232837.1	0.020	0.000	0.029	1.86e-2
AF064858.8	ENSG00000235888.1	0.160	0.040	0.158	1.26e-12
AF064860.5	ENSG00000225330.1	0.090	0.080	0.013	1.94e-2
AF064860.7	ENSG00000231713.2	0.280	0.330	-0.055	1.56e-1
AF124730.4	ENSG00000224649.1	0.110	0.000	0.151	1.69e-8
AF127577.10	ENSG00000229047.1	14.770	4.290	1.576	5.58e-26
AF127577.13	ENSG00000279390.1	0.010	0.030	-0.028	3.24e-5
AF127936.3	ENSG00000232884.7	0.080	0.380	-0.354	3.71e-11
AF127936.5	ENSG00000226751.2	0.120	0.000	0.164	7.17e-11
AF127936.7	ENSG00000281903.2	0.190	0.160	0.037	2.60e-2
AF127936.9	ENSG00000235609.7	0.590	0.320	0.268	2.78e-17
AF129075.5	ENSG00000231125.2	0.270	0.360	-0.099	2.20e-3
AF129408.17	ENSG00000272991.1	0.470	0.110	0.405	1.78e-5
AF131215.2	ENSG00000255310.2	1.200	2.000	-0.447	1.12e-7
AF131215.3	ENSG00000254936.4	0.020	0.110	-0.122	4.86e-12
AF131215.4	ENSG00000254556.1	0.010	0.040	-0.042	2.21e-5
AF131215.8	ENSG00000270076.1	0.320	0.760	-0.415	6.91e-17
AF131215.9	ENSG00000269918.1	1.270	1.700	-0.250	1.28e-3
AF131216.1	ENSG00000280273.1	0.090	0.030	0.082	2.90e-14
AF131216.5	ENSG00000255020.1	0.050	6.320	-2.801	9.09e-59
AF131216.6	ENSG00000246477.3	0.050	0.070	-0.027	5.26e-3
AF131217.1	ENSG00000232855.6	0.020	0.010	0.014	6.88e-5
AF146191.4	ENSG00000245685.6	0.140	0.100	0.052	9.49e-2
AF186192.1	ENSG00000254533.1	0.180	0.700	-0.527	1.24e-20
AF186192.5	ENSG00000255085.8	0.370	1.360	-0.785	3.15e-18
AF186192.6	ENSG00000263612.1	0.140	0.400	-0.296	1.25e-11
AF213884.2	ENSG00000260651.1	0.070	0.000	0.098	6.83e-2
AF230666.2	ENSG00000223697.3	0.450	0.350	0.103	4.02e-3
AFAP1	ENSG00000196526.10	13.400	1.190	2.717	7.28e-77
AFAP1-AS1	ENSG00000272620.1	4.460	0.020	2.420	4.39e-39
AFAP1L1	ENSG00000157510.13	3.370	0.530	1.514	5.75e-52
AFAP1L2	ENSG00000169129.14	12.510	5.660	1.020	2.59e-11
AFF1	ENSG00000172493.20	11.800	7.730	0.552	6.07e-13
AFF2	ENSG00000155966.13	0.170	0.050	0.156	3.10e-15
AFF3	ENSG00000144218.18	0.560	0.100	0.504	1.60e-18
AFF4	ENSG00000072364.12	14.570	5.160	1.338	8.40e-39
AFG3L1P	ENSG00000223959.8	8.270	9.130	-0.128	1.26e-2
AFG3L2	ENSG00000141385.9	24.120	10.350	1.146	1.17e-40
AFM	ENSG00000079557.4	0.010	0.090	-0.110	4.81e-3
AFP	ENSG00000081051.7	0.150	0.020	0.173	3.10e-5
AFTPH	ENSG00000119844.14	29.860	10.000	1.488	4.03e-60
AGA	ENSG00000038002.8	14.180	5.150	1.303	4.81e-48
AGAP1	ENSG00000157985.17	7.460	2.240	1.385	1.12e-51
AGAP1-IT1	ENSG00000235529.1	0.380	0.070	0.367	6.07e-11
AGAP10P	ENSG00000230869.1	0.510	0.790	-0.245	2.17e-8
AGAP11	ENSG00000271880.1	0.290	0.630	-0.337	6.52e-7
AGAP2	ENSG00000135439.11	1.780	0.420	0.969	4.82e-29
AGAP2-AS1	ENSG00000255737.2	14.680	4.890	1.413	1.56e-43
AGAP3	ENSG00000133612.18	52.921	25.989	0.998	6.86e-23
AGAP4	ENSG00000188234.13	5.620	6.370	-0.155	5.24e-4
AGAP5	ENSG00000172650.12	2.540	5.600	-0.899	3.92e-25
AGAP6	ENSG00000204149.9	7.440	10.800	-0.483	3.43e-9
AGAP7P	ENSG00000264204.2	0.540	0.780	-0.209	1.30e-2
AGAP9	ENSG00000204172.11	6.440	10.730	-0.657	5.57e-8
AGBL2	ENSG00000165923.15	1.300	0.930	0.253	1.09e-4
AGBL4	ENSG00000186094.16	0.120	0.070	0.066	5.44e-5
AGBL5	ENSG00000084693.15	11.910	5.710	0.944	2.67e-36
AGBL5-AS1	ENSG00000231636.1	0.080	0.000	0.111	1.64e-4
AGBL5-IT1	ENSG00000229122.1	0.140	0.000	0.189	2.57e-2
AGER	ENSG00000204305.13	3.640	2.860	0.266	3.49e-1
AGFG1	ENSG00000173744.17	42.241	10.870	1.865	4.84e-47
AGFG2	ENSG00000106351.12	28.929	11.270	1.286	6.00e-27
AGGF1	ENSG00000164252.12	8.040	2.700	1.289	8.00e-57
AGGF1P1	ENSG00000214273.4	0.040	0.060	-0.027	9.60e-1
AGGF1P3	ENSG00000241532.1	0.020	0.100	-0.109	3.65e-17
AGK	ENSG00000006530.15	10.260	4.280	1.093	4.92e-38
AGL	ENSG00000162688.15	3.640	1.570	0.852	2.91e-36
AGMAT	ENSG00000116771.5	1.480	0.180	1.072	1.54e-35
AGMO	ENSG00000187546.13	1.530	0.020	1.311	6.30e-33
AGO1	ENSG00000092847.10	3.890	1.790	0.810	8.68e-39
AGO2	ENSG00000123908.11	5.740	2.090	1.125	1.15e-35
AGO3	ENSG00000126070.18	2.330	1.520	0.402	5.01e-12
AGO4	ENSG00000134698.10	5.720	4.990	0.166	8.98e-2
AGPAT1	ENSG00000204310.10	53.160	13.470	1.904	1.43e-68
AGPAT2	ENSG00000169692.12	100.071	46.240	1.097	6.24e-17
AGPAT3	ENSG00000160216.18	20.549	10.120	0.954	1.22e-23
AGPAT4	ENSG00000026652.13	3.470	0.780	1.328	2.98e-42
AGPAT4-IT1	ENSG00000279355.1	0.160	0.080	0.103	1.53e-6
AGPAT5	ENSG00000155189.11	7.590	2.580	1.263	2.11e-48
AGPAT6	ENSG00000158669.11	52.421	26.259	0.971	1.23e-22
AGPAT9	ENSG00000138678.10	3.230	0.430	1.565	3.86e-53
AGPS	ENSG00000018510.12	8.310	2.740	1.316	2.98e-47
AGR2	ENSG00000106541.11	438.276	4.230	6.392	9.21e-71
AGR3	ENSG00000173467.8	67.878	1.670	4.689	7.12e-57
AGRN	ENSG00000188157.13	78.210	20.559	1.877	4.50e-29
AGRP	ENSG00000159723.4	0.230	0.000	0.299	9.97e-14
AGT	ENSG00000135744.7	16.050	2.230	2.400	3.26e-34
AGTPBP1	ENSG00000135049.15	4.470	2.310	0.725	1.65e-23
AGTR1	ENSG00000144891.17	1.170	1.360	-0.121	5.60e-1
AGTR2	ENSG00000180772.6	0.010	0.030	-0.028	7.06e-2
AGTRAP	ENSG00000177674.15	58.399	21.310	1.413	5.41e-21
AHCTF1	ENSG00000153207.14	14.120	4.710	1.405	6.69e-54
AHCY	ENSG00000101444.12	68.578	58.618	0.223	5.76e-3
AHCYL1	ENSG00000168710.17	42.019	18.770	1.122	1.68e-33
AHCYL2	ENSG00000158467.16	18.371	4.620	1.785	7.98e-34
AHDC1	ENSG00000126705.13	8.210	3.320	1.092	7.95e-25
AHI1	ENSG00000135541.20	7.450	8.940	-0.234	4.42e-1
AHNAK	ENSG00000124942.13	87.262	11.450	2.826	2.66e-60
AHNAK2	ENSG00000185567.6	40.509	0.510	4.781	7.55e-69
AHR	ENSG00000106546.12	32.320	2.300	3.336	2.85e-74
AHRR	ENSG00000063438.16	0.400	0.270	0.141	7.77e-7
AHSA1	ENSG00000100591.7	98.879	26.080	1.883	3.65e-61
AHSA2	ENSG00000173209.22	24.789	37.170	-0.566	6.06e-7
AHSG	ENSG00000145192.12	0.110	0.150	-0.051	7.51e-1
AICDA	ENSG00000111732.10	0.060	0.000	0.084	2.40e-5
AIDA	ENSG00000186063.12	39.901	10.890	1.782	1.30e-60
AIF1	ENSG00000204472.12	59.218	3.670	3.689	9.70e-59
AIF1L	ENSG00000126878.12	3.410	2.380	0.384	3.51e-7
AIFM1	ENSG00000156709.13	23.110	9.970	1.136	2.71e-50
AIFM2	ENSG00000042286.14	8.920	1.840	1.804	3.07e-68
AIFM3	ENSG00000183773.15	1.920	0.490	0.971	9.12e-23
AIG1	ENSG00000146416.16	29.871	6.480	2.045	3.54e-72
AIM1	ENSG00000112297.14	7.010	1.400	1.739	1.93e-43
AIM1L	ENSG00000176092.13	9.000	0.160	3.108	1.34e-55
AIM2	ENSG00000163568.13	1.080	0.110	0.906	1.44e-19
AIMP1	ENSG00000164022.16	29.009	11.790	1.230	5.84e-43
AIMP2	ENSG00000106305.9	21.780	5.480	1.814	2.58e-64
AIP	ENSG00000110711.9	71.699	18.630	1.889	3.24e-59
AIRE	ENSG00000160224.16	0.060	0.010	0.070	6.40e-7
AJ003147.11	ENSG00000279330.1	0.090	0.120	-0.039	2.88e-1
AJ006998.2	ENSG00000229425.1	0.070	0.000	0.098	8.63e-7
AJ011932.1	ENSG00000274248.1	0.330	0.100	0.274	2.61e-7
AJAP1	ENSG00000196581.10	0.350	0.580	-0.227	4.95e-3
AJUBA	ENSG00000129474.15	7.030	2.460	1.215	3.45e-25
AK1	ENSG00000106992.17	80.359	14.470	2.395	4.75e-65
AK2	ENSG00000004455.16	97.639	34.961	1.456	1.06e-45
AK3	ENSG00000147853.16	26.400	12.560	1.015	3.57e-25
AK3P3	ENSG00000230042.1	0.130	0.120	0.013	9.40e-1
AK3P5	ENSG00000228816.1	0.080	0.000	0.111	1.25e-6
AK4	ENSG00000162433.14	8.980	0.310	2.929	2.19e-64
AK4P1	ENSG00000263535.1	1.750	0.090	1.335	5.48e-42
AK4P3	ENSG00000233381.3	0.080	0.000	0.111	5.28e-7
AK5	ENSG00000154027.18	1.230	0.130	0.981	9.86e-26
AK6	ENSG00000085231.13	30.279	13.680	1.091	6.25e-38
AK7	ENSG00000140057.8	2.500	0.550	1.175	8.05e-43
AK8	ENSG00000165695.9	1.670	0.250	1.095	2.20e-38
AK9	ENSG00000155085.15	2.150	1.190	0.524	9.29e-7
AKAP1	ENSG00000121057.12	28.300	9.310	1.507	3.19e-45
AKAP10	ENSG00000108599.14	7.550	3.440	0.945	6.27e-31
AKAP11	ENSG00000023516.8	7.380	2.230	1.375	2.72e-46
AKAP12	ENSG00000131016.16	14.800	1.720	2.538	2.77e-43
AKAP13	ENSG00000170776.19	54.288	19.390	1.439	1.84e-32
AKAP14	ENSG00000186471.12	0.030	0.000	0.043	3.01e-6
AKAP17A	ENSG00000197976.10	18.960	28.460	-0.562	1.82e-7
AKAP2	ENSG00000241978.9	16.570	2.050	2.526	1.27e-56
AKAP3	ENSG00000111254.7	0.490	0.780	-0.257	7.43e-2
AKAP4	ENSG00000147081.14	0.000	0.010	-0.014	1.17e-2
AKAP5	ENSG00000179841.8	0.640	0.100	0.576	4.75e-39
AKAP6	ENSG00000151320.10	0.450	0.200	0.273	5.93e-12
AKAP7	ENSG00000118507.15	6.840	13.770	-0.914	2.20e-9
AKAP8	ENSG00000105127.8	12.600	7.890	0.613	6.14e-18
AKAP8L	ENSG00000011243.17	37.530	31.769	0.234	8.30e-2
AKAP9	ENSG00000127914.16	18.260	14.580	0.306	4.31e-7
AKIP1	ENSG00000166452.11	18.181	4.710	1.748	7.22e-62
AKIRIN1	ENSG00000174574.15	22.310	7.010	1.541	7.31e-53
AKIRIN2	ENSG00000135334.8	21.080	5.820	1.695	4.97e-59
AKNA	ENSG00000106948.16	12.400	3.590	1.546	5.92e-29
AKNAD1	ENSG00000162641.18	0.130	0.010	0.162	2.11e-11
AKR1A1	ENSG00000117448.13	129.957	72.519	0.833	1.55e-18
AKR1B1	ENSG00000085662.13	55.691	15.360	1.793	2.21e-43
AKR1B10	ENSG00000198074.9	22.641	0.240	4.253	7.65e-45
AKR1B10P1	ENSG00000213606.3	0.020	0.000	0.029	8.70e-6
AKR1B15	ENSG00000227471.8	0.270	0.000	0.345	2.60e-16
AKR1C1	ENSG00000187134.12	21.110	9.320	1.099	2.54e-11
AKR1C2	ENSG00000151632.16	17.200	3.340	2.068	4.25e-28
AKR1C3	ENSG00000196139.11	79.688	14.570	2.374	9.27e-35
AKR1C4	ENSG00000198610.10	0.660	0.020	0.703	4.73e-15
AKR1C7P	ENSG00000215267.8	0.060	0.000	0.084	3.62e-19
AKR1E2	ENSG00000165568.17	1.700	0.640	0.719	5.10e-21
AKR7A2	ENSG00000053371.12	44.529	19.280	1.167	1.81e-37
AKR7A2P1	ENSG00000229020.4	0.060	0.000	0.084	3.61e-9
AKR7A3	ENSG00000162482.4	17.340	104.690	-2.527	1.84e-21
AKR7L	ENSG00000211454.13	2.260	7.220	-1.334	1.79e-18
AKT1	ENSG00000142208.15	80.498	34.080	1.216	8.11e-35
AKT1S1	ENSG00000204673.10	33.910	13.810	1.237	1.97e-39
AKT2	ENSG00000105221.16	55.349	34.031	0.686	4.42e-12
AKT3	ENSG00000117020.16	8.330	1.870	1.701	1.44e-41
AKTIP	ENSG00000166971.16	17.550	7.070	1.201	1.21e-44
AL022344.7	ENSG00000259869.1	0.470	0.200	0.293	1.15e-18
AL022393.9	ENSG00000280107.1	0.120	0.210	-0.112	1.32e-3
AL022476.2	ENSG00000230319.1	0.120	0.040	0.107	4.27e-17
AL035610.1	ENSG00000232079.6	0.600	0.070	0.580	2.85e-21
AL132709.8	ENSG00000232018.4	0.050	0.360	-0.373	4.36e-16
AL133243.1	ENSG00000276334.1	0.930	0.500	0.364	1.92e-18
AL133243.2	ENSG00000276517.1	0.260	0.230	0.035	3.74e-1
AL133243.4	ENSG00000279544.1	0.010	0.020	-0.014	1.45e-1
AL133245.2	ENSG00000272754.1	0.020	0.050	-0.042	7.00e-7
AL133335.1	ENSG00000280041.1	0.100	0.040	0.081	9.44e-3
AL133493.2	ENSG00000233922.2	0.060	0.240	-0.226	6.64e-11
AL136419.6	ENSG00000260669.2	0.910	0.760	0.118	5.92e-2
AL158801.1	ENSG00000279392.1	2.570	0.100	1.698	3.85e-58
AL161668.5	ENSG00000258604.1	0.080	0.100	-0.026	9.32e-1
AL162151.3	ENSG00000234648.1	475.235	204.846	1.210	3.33e-2
AL162759.1	ENSG00000235269.1	0.650	0.070	0.625	5.15e-18
AL163953.2	ENSG00000225680.1	0.140	0.070	0.091	2.27e-3
AL163953.3	ENSG00000237356.5	0.190	0.060	0.167	1.09e-9
AL353898.1	ENSG00000279049.1	0.070	0.000	0.098	5.89e-7
AL358852.1	ENSG00000278899.1	0.220	0.200	0.024	1.38e-5
AL365181.2	ENSG00000280316.1	0.260	0.140	0.144	1.31e-12
AL442127.1	ENSG00000278371.2	0.000	6.320	-2.872	1.56e-11
AL450992.2	ENSG00000234614.1	0.900	0.370	0.472	3.43e-9
AL513523.2	ENSG00000279767.1	17.490	3.130	2.163	4.78e-42
AL589743.1	ENSG00000279508.1	1.900	1.740	0.082	8.14e-1
AL590762.11	ENSG00000213018.2	0.170	0.340	-0.196	1.60e-4
AL590762.6	ENSG00000224208.1	0.120	0.000	0.164	2.61e-20
AL590762.7	ENSG00000213706.2	0.060	0.000	0.084	1.15e-3
AL591893.1	ENSG00000229021.2	0.030	0.000	0.043	2.25e-8
AL928654.7	ENSG00000257341.5	0.710	0.080	0.663	2.84e-25
AL928768.3	ENSG00000253701.2	2.930	0.000	1.975	1.01e-24
ALAD	ENSG00000148218.15	27.401	24.480	0.157	2.32e-2
ALAS1	ENSG00000023330.14	37.530	6.310	2.398	1.87e-76
ALAS2	ENSG00000158578.18	0.090	0.130	-0.052	4.17e-1
ALB	ENSG00000163631.16	4.140	255.857	-5.643	1.83e-58
ALCAM	ENSG00000170017.12	23.280	10.570	1.069	9.63e-20
ALDH16A1	ENSG00000161618.9	20.750	12.180	0.723	2.34e-9
ALDH18A1	ENSG00000059573.8	33.880	18.720	0.823	4.23e-27
ALDH1A1	ENSG00000165092.12	111.948	96.121	0.218	1.18e-1
ALDH1A2	ENSG00000128918.14	1.640	0.790	0.561	9.98e-9
ALDH1A3	ENSG00000184254.16	18.690	3.030	2.289	2.07e-38
ALDH1B1	ENSG00000137124.6	15.640	2.990	2.060	6.55e-53
ALDH1L1	ENSG00000144908.13	6.040	18.960	-1.503	7.30e-19
ALDH1L1-AS2	ENSG00000246022.2	0.100	0.210	-0.138	1.77e-2
ALDH1L2	ENSG00000136010.13	2.510	9.610	-1.596	4.16e-26
ALDH2	ENSG00000111275.12	139.478	22.841	2.559	3.58e-56
ALDH3A1	ENSG00000108602.17	6.560	0.170	2.692	6.13e-31
ALDH3A2	ENSG00000072210.18	25.710	23.410	0.130	1.88e-1
ALDH3B1	ENSG00000006534.15	35.089	2.880	3.217	3.29e-46
ALDH3B2	ENSG00000132746.14	1.030	0.090	0.897	3.57e-20
ALDH4A1	ENSG00000159423.16	5.370	1.610	1.287	1.11e-42
ALDH5A1	ENSG00000112294.12	3.980	1.820	0.820	3.35e-29
ALDH6A1	ENSG00000119711.12	5.070	4.690	0.093	1.52e-1
ALDH7A1	ENSG00000164904.15	37.139	15.810	1.182	2.09e-32
ALDH7A1P1	ENSG00000251400.1	0.040	0.030	0.014	6.35e-5
ALDH8A1	ENSG00000118514.13	0.250	0.310	-0.068	2.65e-1
ALDH9A1	ENSG00000143149.12	34.049	14.000	1.224	9.60e-44
ALDOA	ENSG00000149925.16	1162.084	235.763	2.296	1.45e-45
ALDOB	ENSG00000136872.17	15.720	45.860	-1.487	1.66e-9
ALDOC	ENSG00000109107.13	15.170	1.670	2.598	1.16e-63
ALG1	ENSG00000033011.11	21.700	10.330	1.003	1.83e-42
ALG10	ENSG00000139133.6	1.490	0.830	0.444	1.17e-19
ALG10B	ENSG00000175548.8	1.450	0.740	0.494	1.66e-22
ALG11	ENSG00000253710.2	4.150	1.370	1.120	4.78e-49
ALG12	ENSG00000182858.13	13.530	7.320	0.804	2.54e-26
ALG13	ENSG00000101901.10	21.110	12.140	0.751	1.21e-24
ALG14	ENSG00000172339.9	3.680	1.580	0.859	5.48e-28
ALG1L	ENSG00000189366.9	3.410	0.420	1.635	6.15e-26
ALG1L13P	ENSG00000253981.5	0.210	0.110	0.124	9.31e-6
ALG1L2	ENSG00000251287.8	0.170	0.030	0.184	2.28e-15
ALG1L9P	ENSG00000248671.7	0.190	0.110	0.100	8.90e-9
ALG2	ENSG00000119523.9	24.250	19.920	0.271	1.35e-6
ALG3	ENSG00000214160.9	38.910	20.710	0.878	9.96e-23
ALG5	ENSG00000120697.8	41.200	33.669	0.284	2.32e-5
ALG6	ENSG00000088035.15	6.450	3.140	0.848	8.08e-31
ALG8	ENSG00000159063.12	29.490	9.080	1.597	3.60e-65
ALG9	ENSG00000086848.14	18.320	13.450	0.419	5.26e-11
ALK	ENSG00000171094.15	0.110	0.020	0.122	5.22e-5
ALKBH1	ENSG00000100601.9	7.160	2.340	1.289	1.22e-58
ALKBH2	ENSG00000189046.10	16.290	7.320	1.055	4.97e-33
ALKBH3	ENSG00000166199.12	20.410	10.560	0.889	2.18e-29
ALKBH3-AS1	ENSG00000244926.6	0.270	0.190	0.094	1.84e-4
ALKBH4	ENSG00000160993.3	8.540	2.690	1.370	6.44e-61
ALKBH5	ENSG00000091542.8	42.750	15.580	1.400	1.12e-49
ALKBH6	ENSG00000239382.10	13.300	4.780	1.307	7.69e-42
ALKBH7	ENSG00000125652.7	65.412	44.581	0.543	2.66e-9
ALKBH8	ENSG00000137760.14	2.770	0.960	0.944	3.46e-48
ALLC	ENSG00000151360.9	0.060	0.070	-0.014	1.41e-1
ALMS1	ENSG00000116127.17	7.200	4.100	0.685	3.61e-14
ALMS1-IT1	ENSG00000230002.2	0.250	0.120	0.158	4.83e-8
ALMS1P	ENSG00000163016.9	0.090	0.230	-0.174	2.27e-9
ALOX12	ENSG00000108839.11	0.180	0.170	0.012	1.80e-1
ALOX12-AS1	ENSG00000215067.9	3.540	2.210	0.500	1.18e-15
ALOX12B	ENSG00000179477.9	0.230	0.050	0.228	2.52e-13
ALOX12P2	ENSG00000262943.7	2.440	0.730	0.992	2.95e-18
ALOX15	ENSG00000161905.12	0.080	0.010	0.097	2.44e-8
ALOX15B	ENSG00000179593.15	2.100	0.240	1.322	1.11e-12
ALOX5	ENSG00000012779.10	44.479	14.480	1.555	1.05e-20
ALOX5AP	ENSG00000132965.9	63.579	4.640	3.517	2.00e-51
ALOXE3	ENSG00000179148.9	0.370	0.040	0.398	2.69e-20
ALPI	ENSG00000163295.4	0.070	0.000	0.098	3.03e-6
ALPK1	ENSG00000073331.17	7.730	3.120	1.083	1.00e-18
ALPK2	ENSG00000198796.6	0.800	0.030	0.805	1.42e-30
ALPK3	ENSG00000136383.6	2.770	3.150	-0.139	4.04e-1
ALPL	ENSG00000162551.13	4.420	2.020	0.844	2.40e-13
ALPP	ENSG00000163283.6	0.270	0.000	0.345	3.66e-13
ALPPL2	ENSG00000163286.7	0.220	0.000	0.287	3.00e-7
ALS2	ENSG00000003393.14	6.180	2.360	1.095	7.29e-42
ALS2CL	ENSG00000178038.16	23.221	11.470	0.958	1.39e-8
ALS2CR11	ENSG00000155754.14	0.070	0.030	0.055	1.22e-11
ALS2CR12	ENSG00000155749.12	0.220	0.310	-0.103	8.22e-3
ALX1	ENSG00000180318.3	0.020	0.000	0.029	3.28e-5
ALYREF	ENSG00000183684.7	60.732	11.860	2.263	6.09e-74
AMACR	ENSG00000242110.7	10.040	3.480	1.301	2.13e-40
AMBP	ENSG00000106927.11	17.010	32.880	-0.912	1.76e-5
AMBRA1	ENSG00000110497.14	12.950	3.280	1.705	4.61e-64
AMD1	ENSG00000123505.14	22.430	11.490	0.908	5.66e-28
AMD1P3	ENSG00000249286.1	0.080	0.060	0.027	3.87e-2
AMDHD1	ENSG00000139344.7	0.300	0.590	-0.291	2.68e-4
AMDHD2	ENSG00000162066.14	17.030	6.390	1.287	8.64e-34
AMER1	ENSG00000184675.9	1.120	0.870	0.181	1.87e-4
AMER2	ENSG00000165566.12	0.010	0.000	0.014	2.84e-3
AMER3	ENSG00000178171.10	0.160	0.250	-0.108	8.30e-3
AMFR	ENSG00000159461.14	57.931	16.020	1.792	6.07e-66
AMH	ENSG00000104899.5	0.890	1.620	-0.471	1.83e-2
AMHR2	ENSG00000135409.10	0.190	3.180	-1.813	5.78e-46
AMICA1	ENSG00000160593.17	12.890	0.950	2.833	6.09e-46
AMIGO1	ENSG00000181754.6	2.020	1.960	0.029	1.01e-1
AMIGO2	ENSG00000139211.6	17.640	1.370	2.975	2.87e-66
AMMECR1	ENSG00000101935.9	4.120	0.980	1.371	6.85e-66
AMMECR1L	ENSG00000144233.9	9.150	3.900	1.051	1.04e-40
AMN	ENSG00000166126.10	13.170	0.380	3.360	5.61e-39
AMN1	ENSG00000151743.10	6.630	3.020	0.924	2.30e-35
AMOT	ENSG00000126016.13	3.360	0.580	1.464	4.63e-48
AMOTL1	ENSG00000166025.17	7.160	3.970	0.715	1.02e-15
AMOTL2	ENSG00000114019.14	14.970	6.380	1.114	3.70e-22
AMPD1	ENSG00000116748.19	0.140	0.020	0.160	7.58e-4
AMPD2	ENSG00000116337.15	32.610	15.430	1.033	2.57e-20
AMPD3	ENSG00000133805.15	6.190	1.480	1.536	1.25e-23
AMPH	ENSG00000078053.16	1.750	0.550	0.827	6.47e-21
AMT	ENSG00000145020.14	12.450	18.010	-0.499	3.03e-9
AMTN	ENSG00000187689.9	0.210	0.000	0.275	2.14e-9
AMY1A	ENSG00000237763.9	0.000	0.110	-0.151	1.78e-6
AMY1B	ENSG00000174876.16	0.040	1.340	-1.170	3.36e-8
AMY2A	ENSG00000243480.7	4.860	8429.900	-10.491	2.71e-41
AMY2B	ENSG00000240038.6	11.680	1523.738	-6.910	2.82e-49
AMYP1	ENSG00000227408.1	0.130	11.610	-3.480	4.02e-13
AMZ1	ENSG00000174945.13	0.220	0.030	0.244	3.08e-20
AMZ2	ENSG00000196704.11	42.611	16.220	1.341	3.55e-50
AMZ2P1	ENSG00000214174.8	5.950	3.420	0.653	9.44e-20
ANAPC1	ENSG00000153107.11	6.800	3.840	0.688	2.55e-23
ANAPC10	ENSG00000164162.12	12.000	4.110	1.347	4.08e-60
ANAPC11	ENSG00000141552.17	134.298	40.870	1.692	2.59e-49
ANAPC13	ENSG00000129055.12	46.629	18.800	1.266	5.82e-44
ANAPC15	ENSG00000110200.8	37.139	14.940	1.259	6.13e-44
ANAPC16	ENSG00000166295.8	88.578	60.341	0.546	1.42e-11
ANAPC1P1	ENSG00000233673.6	0.050	0.040	0.014	8.08e-1
ANAPC2	ENSG00000176248.8	21.919	23.910	-0.120	4.35e-1
ANAPC4	ENSG00000053900.10	11.530	10.000	0.188	3.86e-2
ANAPC5	ENSG00000089053.12	63.219	60.049	0.073	2.13e-1
ANAPC7	ENSG00000196510.12	26.729	14.560	0.834	4.46e-22
ANG	ENSG00000214274.9	33.541	11.180	1.504	4.33e-29
ANGEL1	ENSG00000013523.9	8.000	17.349	-1.028	4.46e-19
ANGEL2	ENSG00000174606.12	10.010	6.510	0.552	2.02e-12
ANGPT1	ENSG00000154188.9	1.140	0.320	0.697	8.31e-23
ANGPT2	ENSG00000091879.13	3.320	0.190	1.860	4.69e-60
ANGPT4	ENSG00000101280.7	0.070	0.050	0.027	1.89e-2
ANGPTL1	ENSG00000116194.12	2.590	2.560	0.012	1.74e-1
ANGPTL2	ENSG00000136859.9	23.880	1.550	3.286	1.17e-65
ANGPTL3	ENSG00000132855.4	0.090	0.120	-0.039	1.03e-1
ANGPTL4	ENSG00000167772.11	26.210	19.751	0.391	2.29e-4
ANGPTL5	ENSG00000187151.7	0.030	0.010	0.028	2.78e-12
ANGPTL6	ENSG00000130812.10	0.300	0.380	-0.086	3.90e-1
ANGPTL7	ENSG00000171819.4	0.570	0.090	0.526	1.67e-11
ANK1	ENSG00000029534.19	1.990	0.330	1.169	8.34e-29
ANK2	ENSG00000145362.16	2.760	0.450	1.375	3.64e-32
ANK3	ENSG00000151150.20	7.760	3.790	0.871	2.42e-21
ANKAR	ENSG00000151687.14	1.630	1.810	-0.095	7.07e-3
ANKDD1A	ENSG00000166839.16	1.960	2.570	-0.270	1.04e-4
ANKDD1B	ENSG00000189045.13	0.570	0.300	0.272	1.29e-8
ANKEF1	ENSG00000132623.15	2.480	2.070	0.181	1.73e-2
ANKFN1	ENSG00000153930.10	0.390	0.010	0.461	5.21e-24
ANKFY1	ENSG00000185722.16	9.050	4.930	0.761	2.61e-22
ANKH	ENSG00000154122.12	53.160	9.390	2.382	2.93e-67
ANKHD1	ENSG00000131503.20	31.169	28.699	0.115	1.55e-1
ANKHD1-EIF4EBP3	ENSG00000254996.5	10.760	7.680	0.438	6.25e-13
ANKIB1	ENSG00000001629.9	11.090	4.960	1.020	1.62e-31
ANKK1	ENSG00000170209.4	0.230	0.180	0.060	6.12e-4
ANKLE1	ENSG00000160117.14	0.170	0.130	0.050	1.22e-3
ANKLE2	ENSG00000176915.14	32.199	13.430	1.202	9.76e-34
ANKMY1	ENSG00000144504.15	7.580	4.230	0.714	1.48e-13
ANKMY2	ENSG00000106524.8	11.030	3.930	1.287	5.01e-52
ANKRA2	ENSG00000164331.9	11.350	9.150	0.283	4.64e-4
ANKRD1	ENSG00000148677.6	1.180	0.280	0.768	2.56e-16
ANKRD10	ENSG00000088448.14	87.323	44.249	0.965	1.77e-15
ANKRD10-IT1	ENSG00000229152.2	6.580	7.060	-0.089	1.50e-1
ANKRD11	ENSG00000167522.14	32.951	13.530	1.224	8.33e-33
ANKRD12	ENSG00000101745.15	6.280	3.500	0.694	2.73e-23
ANKRD13A	ENSG00000076513.16	17.259	8.260	0.980	2.98e-25
ANKRD13B	ENSG00000198720.12	3.660	1.710	0.782	3.42e-18
ANKRD13C	ENSG00000118454.12	6.370	2.510	1.070	1.63e-45
ANKRD13D	ENSG00000172932.14	28.460	8.930	1.569	9.66e-34
ANKRD16	ENSG00000134461.15	3.470	2.040	0.556	3.11e-19
ANKRD17	ENSG00000132466.17	17.780	9.960	0.777	1.01e-18
ANKRD18A	ENSG00000180071.18	1.200	1.700	-0.295	1.51e-2
ANKRD18B	ENSG00000230453.9	0.220	0.210	0.012	1.85e-3
ANKRD18CP	ENSG00000159712.10	0.010	0.020	-0.014	6.34e-1
ANKRD18DP	ENSG00000226435.10	0.010	0.000	0.014	3.64e-2
ANKRD18EP	ENSG00000217165.1	1.050	0.800	0.188	1.69e-7
ANKRD19P	ENSG00000187984.12	0.330	0.080	0.300	3.33e-16
ANKRD2	ENSG00000165887.11	0.350	0.160	0.219	1.04e-11
ANKRD20A1	ENSG00000260691.5	0.180	0.880	-0.672	1.93e-23
ANKRD20A11P	ENSG00000215559.8	0.040	0.110	-0.094	4.98e-8
ANKRD20A17P	ENSG00000251056.1	0.080	0.040	0.054	3.37e-2
ANKRD20A19P	ENSG00000196593.9	0.010	0.000	0.014	1.13e-2
ANKRD20A2	ENSG00000183148.6	0.080	0.280	-0.245	6.22e-13
ANKRD20A3	ENSG00000276203.4	0.050	0.220	-0.216	1.54e-8
ANKRD20A4	ENSG00000172014.12	0.080	0.210	-0.164	2.26e-9
ANKRD20A5P	ENSG00000186481.15	0.840	3.820	-1.389	5.20e-26
ANKRD20A8P	ENSG00000229089.6	0.000	0.030	-0.043	6.06e-11
ANKRD20A9P	ENSG00000206192.7	0.000	0.010	-0.014	4.98e-7
ANKRD22	ENSG00000152766.5	13.590	3.980	1.551	6.30e-14
ANKRD23	ENSG00000163126.14	1.430	1.650	-0.125	3.63e-1
ANKRD24	ENSG00000089847.12	0.640	1.460	-0.585	1.18e-13
ANKRD26	ENSG00000107890.16	1.460	1.050	0.263	8.18e-10
ANKRD27	ENSG00000105186.14	9.500	2.810	1.463	2.95e-57
ANKRD28	ENSG00000206560.10	12.060	9.040	0.379	4.01e-7
ANKRD29	ENSG00000154065.16	3.760	0.440	1.725	1.91e-40
ANKRD30B	ENSG00000180777.13	0.010	0.140	-0.175	1.36e-13
ANKRD31	ENSG00000145700.9	0.060	0.050	0.014	6.86e-6
ANKRD32	ENSG00000133302.12	1.860	1.040	0.487	8.94e-25
ANKRD33	ENSG00000167612.12	0.030	0.000	0.043	3.21e-5
ANKRD33B	ENSG00000164236.11	0.430	0.180	0.277	6.00e-12
ANKRD34A	ENSG00000272031.2	0.650	0.140	0.533	7.75e-36
ANKRD34B	ENSG00000189127.7	0.010	0.000	0.014	3.63e-8
ANKRD34C	ENSG00000235711.4	0.030	0.020	0.014	1.43e-3
ANKRD35	ENSG00000198483.12	1.800	0.230	1.187	3.00e-46
ANKRD36	ENSG00000135976.16	2.740	3.600	-0.299	1.59e-3
ANKRD36B	ENSG00000196912.12	3.510	3.720	-0.066	3.41e-1
ANKRD36BP2	ENSG00000230006.7	0.570	0.230	0.352	1.39e-8
ANKRD36C	ENSG00000174501.14	3.150	1.090	0.990	8.94e-19
ANKRD37	ENSG00000186352.8	11.330	8.290	0.408	2.33e-7
ANKRD39	ENSG00000213337.8	11.160	3.690	1.374	6.52e-58
ANKRD40	ENSG00000154945.6	14.040	7.270	0.863	2.86e-31
ANKRD42	ENSG00000137494.13	6.020	2.040	1.207	1.07e-57
ANKRD44	ENSG00000065413.16	3.220	1.300	0.876	1.03e-13
ANKRD45	ENSG00000183831.6	0.350	0.050	0.363	1.50e-15
ANKRD46	ENSG00000186106.11	6.580	5.490	0.224	2.59e-4
ANKRD49	ENSG00000168876.8	8.420	6.300	0.368	2.33e-9
ANKRD50	ENSG00000151458.11	5.120	0.830	1.742	2.28e-59
ANKRD52	ENSG00000139645.9	8.060	4.930	0.611	1.23e-18
ANKRD53	ENSG00000144031.11	0.660	4.380	-1.696	2.23e-73
ANKRD54	ENSG00000100124.12	14.600	10.080	0.494	1.59e-12
ANKRD55	ENSG00000164512.17	0.140	0.000	0.189	1.45e-14
ANKRD6	ENSG00000135299.16	6.550	4.000	0.595	2.18e-11
ANKRD61	ENSG00000157999.5	0.200	0.250	-0.059	6.05e-2
ANKRD62	ENSG00000181626.11	0.000	0.360	-0.444	3.54e-63
ANKRD65	ENSG00000235098.8	9.300	4.470	0.913	4.71e-11
ANKRD7	ENSG00000106013.12	0.140	0.330	-0.222	4.22e-2
ANKRD9	ENSG00000156381.8	6.610	3.950	0.621	2.95e-10
ANKS1A	ENSG00000064999.13	8.430	3.230	1.157	1.26e-36
ANKS1B	ENSG00000185046.18	0.800	0.370	0.394	4.34e-10
ANKS3	ENSG00000168096.14	13.250	8.760	0.546	5.28e-8
ANKS4B	ENSG00000175311.6	2.240	0.050	1.626	2.82e-40
ANKS6	ENSG00000165138.16	10.310	5.750	0.745	1.46e-18
ANKUB1	ENSG00000206199.9	0.030	0.000	0.043	5.12e-3
ANKZF1	ENSG00000163516.13	25.160	27.270	-0.112	6.84e-2
ANLN	ENSG00000011426.10	7.220	0.170	2.813	1.83e-65
ANO1	ENSG00000131620.17	50.251	1.530	4.340	2.60e-80
ANO1-AS2	ENSG00000254417.1	0.070	0.000	0.098	6.86e-15
ANO10	ENSG00000160746.12	17.019	4.920	1.606	3.08e-61
ANO2	ENSG00000047617.14	0.390	0.330	0.064	8.97e-1
ANO4	ENSG00000151572.16	0.510	0.200	0.332	2.15e-11
ANO5	ENSG00000171714.10	0.940	1.150	-0.148	4.29e-1
ANO6	ENSG00000177119.15	19.211	4.990	1.755	3.38e-48
ANO7	ENSG00000146205.13	1.970	0.430	1.054	1.06e-9
ANO7P1	ENSG00000237276.8	2.690	1.980	0.308	8.59e-5
ANO8	ENSG00000074855.10	4.800	3.100	0.500	2.47e-8
ANO9	ENSG00000185101.12	14.130	11.810	0.240	8.53e-1
ANOS1	ENSG00000011201.10	2.220	0.070	1.589	1.39e-50
ANOS2P	ENSG00000241859.6	0.020	0.040	-0.028	9.73e-2
ANP32A	ENSG00000140350.15	97.342	20.740	2.177	2.78e-63
ANP32AP1	ENSG00000259516.2	0.080	0.000	0.111	1.97e-13
ANP32B	ENSG00000136938.8	122.538	60.559	1.005	6.92e-26
ANP32BP1	ENSG00000259790.1	0.100	0.050	0.067	4.57e-7
ANP32E	ENSG00000143401.14	19.740	3.100	2.339	2.93e-78
ANPEP	ENSG00000166825.13	38.289	306.469	-2.968	1.94e-30
ANTXR1	ENSG00000169604.19	51.911	1.340	4.499	1.53e-74
ANTXR2	ENSG00000163297.16	44.270	3.620	3.293	5.26e-53
ANXA1	ENSG00000135046.13	250.678	11.120	4.376	4.83e-68
ANXA10	ENSG00000109511.10	55.529	5.310	3.163	1.18e-16
ANXA11	ENSG00000122359.17	270.614	53.319	2.322	2.31e-51
ANXA13	ENSG00000104537.16	5.760	0.080	2.646	5.78e-42
ANXA2	ENSG00000182718.16	1875.942	115.151	4.014	5.78e-66
ANXA2P1	ENSG00000213406.3	0.480	0.060	0.482	3.42e-36
ANXA2P2	ENSG00000231991.4	30.640	1.170	3.866	1.00e-82
ANXA2P3	ENSG00000216740.2	0.030	0.000	0.043	2.77e-17
ANXA2R	ENSG00000177721.4	2.690	0.270	1.539	1.45e-43
ANXA3	ENSG00000138772.12	93.798	13.430	2.716	1.58e-30
ANXA4	ENSG00000196975.14	387.029	125.208	1.620	3.97e-17
ANXA5	ENSG00000164111.14	370.954	69.189	2.406	6.16e-58
ANXA6	ENSG00000197043.13	104.589	28.440	1.843	3.60e-41
ANXA7	ENSG00000138279.15	85.460	21.151	1.965	1.19e-60
ANXA8	ENSG00000265190.6	12.490	0.100	3.616	2.22e-46
ANXA8L1	ENSG00000264230.7	9.110	0.110	3.187	8.74e-43
ANXA9	ENSG00000143412.9	8.550	7.860	0.108	3.44e-1
AOAH	ENSG00000136250.11	5.370	0.670	1.931	9.10e-36
AOC1	ENSG00000002726.19	32.170	0.100	4.914	8.51e-74
AOC2	ENSG00000131480.8	0.390	0.250	0.153	2.93e-5
AOC3	ENSG00000131471.6	21.440	3.120	2.445	9.94e-43
AOC4P	ENSG00000260105.6	0.200	0.150	0.061	4.00e-2
AOX1	ENSG00000138356.13	3.920	33.721	-2.819	3.08e-39
AOX3P	ENSG00000244301.5	0.000	0.130	-0.176	2.54e-19
AP000223.42	ENSG00000260583.1	0.180	0.100	0.101	1.69e-5
AP000230.1	ENSG00000273492.5	0.090	0.060	0.040	5.12e-2
AP000240.9	ENSG00000273017.1	0.620	0.360	0.252	2.35e-4
AP000251.3	ENSG00000237594.2	0.130	0.000	0.176	1.07e-19
AP000253.1	ENSG00000234509.1	0.030	0.020	0.014	8.04e-2
AP000254.8	ENSG00000273271.1	3.670	1.740	0.769	7.02e-24
AP000255.6	ENSG00000273091.1	0.260	0.050	0.263	1.77e-19
AP000275.65	ENSG00000265590.9	2.890	0.380	1.495	8.06e-34
AP000280.66	ENSG00000279690.1	0.210	0.480	-0.291	1.19e-1
AP000295.10	ENSG00000272659.1	0.300	0.150	0.177	3.74e-12
AP000295.9	ENSG00000249624.8	0.180	0.090	0.114	1.77e-8
AP000318.2	ENSG00000214955.5	0.040	0.000	0.057	6.57e-12
AP000320.6	ENSG00000225555.1	0.130	0.180	-0.062	3.05e-1
AP000320.7	ENSG00000272657.1	0.040	0.000	0.057	6.81e-11
AP000344.3	ENSG00000234928.1	0.170	0.240	-0.084	8.06e-1
AP000344.4	ENSG00000227755.1	0.170	0.400	-0.259	1.26e-2
AP000345.1	ENSG00000178248.11	0.010	0.000	0.014	5.19e-2
AP000347.2	ENSG00000272578.5	0.980	2.240	-0.710	1.02e-18
AP000347.4	ENSG00000234353.2	1.690	3.020	-0.580	3.90e-12
AP000349.2	ENSG00000280178.1	63.548	0.010	5.998	1.48e-72
AP000350.5	ENSG00000273295.1	0.140	0.270	-0.156	7.28e-5
AP000354.4	ENSG00000230712.2	0.110	0.000	0.151	7.40e-18
AP000432.1	ENSG00000280594.1	0.400	0.170	0.259	5.85e-15
AP000437.3	ENSG00000279549.1	0.040	0.070	-0.041	4.93e-5
AP000438.2	ENSG00000257002.1	0.060	0.120	-0.079	3.09e-3
AP000439.1	ENSG00000255980.1	0.010	0.000	0.014	1.72e-2
AP000439.3	ENSG00000255774.1	0.910	0.000	0.934	3.59e-27
AP000442.1	ENSG00000255139.1	1.060	0.990	0.050	2.35e-1
AP000473.5	ENSG00000228798.1	0.320	0.150	0.199	7.78e-8
AP000473.8	ENSG00000270093.1	0.100	0.090	0.013	2.48e-1
AP000476.1	ENSG00000237484.5	0.070	0.000	0.098	1.32e-7
AP000487.5	ENSG00000246889.2	0.500	0.340	0.163	1.35e-6
AP000487.6	ENSG00000254604.1	0.330	0.100	0.274	1.11e-21
AP000560.3	ENSG00000278879.1	0.060	0.090	-0.040	3.09e-2
AP000569.9	ENSG00000273102.1	0.130	0.000	0.176	6.23e-21
AP000577.2	ENSG00000280269.1	0.080	0.040	0.054	1.81e-1
AP000580.1	ENSG00000219529.2	2.700	1.670	0.471	3.69e-3
AP000593.7	ENSG00000255843.1	0.060	0.110	-0.066	5.85e-7
AP000640.10	ENSG00000254477.1	0.220	0.080	0.176	5.94e-16
AP000640.2	ENSG00000255355.1	0.040	0.000	0.057	1.53e-3
AP000648.5	ENSG00000280385.1	0.660	0.330	0.320	1.62e-19
AP000662.4	ENSG00000254602.1	0.140	0.070	0.091	7.51e-7
AP000679.2	ENSG00000176984.6	0.060	0.010	0.070	6.25e-9
AP000688.14	ENSG00000230212.6	0.030	0.040	-0.014	1.22e-1
AP000688.29	ENSG00000233393.1	0.180	0.110	0.088	3.34e-3
AP000692.10	ENSG00000273199.1	0.140	0.090	0.065	9.54e-6
AP000692.9	ENSG00000228107.1	0.380	0.370	0.011	8.02e-1
AP000695.4	ENSG00000233818.1	1.770	0.000	1.470	1.77e-48
AP000695.6	ENSG00000230479.1	1.210	0.000	1.144	7.52e-49
AP000696.2	ENSG00000231324.1	0.140	0.000	0.189	4.15e-14
AP000704.5	ENSG00000224790.1	0.290	0.570	-0.283	2.03e-4
AP000783.1	ENSG00000254667.2	0.270	0.000	0.345	2.65e-10
AP000892.6	ENSG00000280143.1	9.580	2.140	1.753	1.22e-29
AP000925.2	ENSG00000235286.1	0.020	0.050	-0.042	5.48e-5
AP000936.1	ENSG00000234268.1	0.660	0.000	0.731	4.97e-7
AP000997.3	ENSG00000279771.1	0.010	0.000	0.014	5.93e-2
AP001046.5	ENSG00000237989.1	0.370	0.050	0.384	8.88e-23
AP001048.4	ENSG00000223975.1	0.190	0.000	0.251	8.62e-5
AP001055.6	ENSG00000225331.1	0.710	0.130	0.598	1.02e-31
AP001056.1	ENSG00000237604.1	0.400	0.090	0.361	4.32e-17
AP001057.1	ENSG00000232124.1	0.170	0.000	0.227	1.84e-15
AP001058.3	ENSG00000232698.1	0.150	0.000	0.202	2.00e-13
AP001059.7	ENSG00000275799.1	0.190	0.000	0.251	1.77e-7
AP001062.8	ENSG00000241728.5	0.470	0.540	-0.067	6.41e-1
AP001065.15	ENSG00000228709.1	0.110	0.000	0.151	1.23e-5
AP001187.9	ENSG00000229719.3	0.900	0.370	0.472	2.21e-12
AP001189.4	ENSG00000236304.1	0.380	0.280	0.109	6.52e-5
AP001258.4	ENSG00000245571.6	3.070	0.880	1.114	1.51e-41
AP001347.6	ENSG00000224905.6	0.400	0.120	0.322	1.51e-16
AP001350.4	ENSG00000280010.1	0.200	0.110	0.112	9.46e-8
AP001372.2	ENSG00000254837.2	4.150	1.370	1.120	5.32e-47
AP001429.1	ENSG00000270116.1	0.100	0.160	-0.077	7.07e-3
AP001434.2	ENSG00000226012.1	0.220	0.000	0.287	7.94e-15
AP001437.1	ENSG00000273210.1	0.440	0.200	0.263	2.36e-8
AP001442.2	ENSG00000233783.7	0.020	0.000	0.029	2.49e-1
AP001462.6	ENSG00000269038.1	0.330	0.140	0.222	5.74e-8
AP001469.5	ENSG00000223901.2	0.030	0.060	-0.041	2.18e-4
AP001469.7	ENSG00000228137.1	0.140	0.190	-0.062	6.23e-2
AP001469.9	ENSG00000239415.1	0.580	0.340	0.238	1.92e-7
AP001471.1	ENSG00000227438.1	0.050	0.000	0.070	1.69e-6
AP001505.10	ENSG00000276529.1	4.830	1.410	1.274	1.00e-43
AP001596.6	ENSG00000232692.1	0.060	0.070	-0.014	6.84e-1
AP001604.3	ENSG00000231236.2	0.010	0.000	0.014	2.51e-2
AP001610.5	ENSG00000228318.3	0.030	0.000	0.043	7.41e-4
AP001625.6	ENSG00000235772.1	0.430	0.280	0.160	4.05e-5
AP001626.1	ENSG00000225431.1	0.220	0.110	0.136	4.43e-6
AP001626.2	ENSG00000235023.1	0.040	0.060	-0.027	6.28e-1
AP001627.1	ENSG00000225731.1	0.050	0.020	0.042	2.93e-7
AP001631.9	ENSG00000236663.1	0.450	0.000	0.536	1.52e-22
AP002518.1	ENSG00000280653.1	109.273	0.000	6.785	4.31e-47
AP002884.2	ENSG00000255292.6	0.130	0.040	0.120	3.94e-2
AP002954.3	ENSG00000255176.1	0.170	0.290	-0.141	5.64e-3
AP002954.4	ENSG00000255422.1	0.150	0.000	0.202	1.59e-10
AP003068.18	ENSG00000255200.1	0.710	0.460	0.228	8.46e-7
AP003068.23	ENSG00000254614.2	3.930	1.890	0.771	2.62e-12
AP003068.9	ENSG00000254501.1	1.710	0.780	0.606	2.14e-5
AP003391.1	ENSG00000281272.1	8.620	0.000	3.266	7.66e-15
AP003419.11	ENSG00000256514.1	36.370	24.439	0.555	2.51e-3
AP003774.1	ENSG00000236935.1	0.150	0.000	0.202	1.72e-10
AP003774.4	ENSG00000181908.5	0.120	0.370	-0.291	3.15e-24
AP003774.6	ENSG00000231680.1	0.060	0.000	0.084	6.47e-9
AP004290.1	ENSG00000236583.1	0.010	0.000	0.014	6.20e-1
AP005901.1	ENSG00000215512.9	0.030	0.000	0.043	3.68e-17
AP006222.2	ENSG00000228463.8	0.910	1.110	-0.144	8.03e-1
AP006621.5	ENSG00000255284.1	4.230	2.290	0.669	1.62e-9
AP006621.6	ENSG00000255142.1	0.160	0.000	0.214	2.49e-1
AP006621.8	ENSG00000255108.1	0.540	11.280	-2.995	2.62e-70
AP006621.9	ENSG00000269915.1	0.380	0.570	-0.186	1.66e-1
AP1AR	ENSG00000138660.11	9.520	3.010	1.391	8.85e-48
AP1B1	ENSG00000100280.16	40.391	14.580	1.410	2.26e-47
AP1G1	ENSG00000166747.12	22.201	11.230	0.924	6.85e-24
AP1G2	ENSG00000213983.11	75.311	54.390	0.462	5.63e-3
AP1M1	ENSG00000072958.8	30.410	8.210	1.770	6.82e-61
AP1M2	ENSG00000129354.11	78.738	18.250	2.050	7.46e-44
AP1S1	ENSG00000106367.13	59.962	11.440	2.293	2.40e-80
AP1S2	ENSG00000182287.13	11.970	3.110	1.658	2.31e-42
AP1S3	ENSG00000152056.16	10.130	0.740	2.677	8.60e-63
AP2A1	ENSG00000196961.12	50.611	21.610	1.191	1.70e-30
AP2A2	ENSG00000183020.13	34.179	22.270	0.596	3.58e-14
AP2B1	ENSG00000006125.16	65.298	12.590	2.286	1.29e-74
AP2M1	ENSG00000161203.13	245.962	51.631	2.230	8.45e-62
AP2S1	ENSG00000042753.11	121.490	31.291	1.923	2.25e-61
AP3B1	ENSG00000132842.13	29.331	8.650	1.652	1.34e-65
AP3B2	ENSG00000103723.12	1.190	2.170	-0.534	4.04e-1
AP3D1	ENSG00000065000.15	47.920	33.079	0.522	1.08e-10
AP3M1	ENSG00000185009.12	12.420	5.810	0.979	7.32e-39
AP3M2	ENSG00000070718.11	10.910	2.380	1.817	4.83e-64
AP3S1	ENSG00000177879.14	58.699	28.369	1.023	6.91e-29
AP3S2	ENSG00000157823.16	14.280	7.560	0.836	1.35e-24
AP4B1	ENSG00000134262.12	14.390	10.240	0.453	9.94e-7
AP4B1-AS1	ENSG00000226167.1	0.490	0.990	-0.417	7.42e-14
AP4E1	ENSG00000081014.10	2.310	0.810	0.871	6.59e-46
AP4M1	ENSG00000221838.9	17.890	8.300	1.022	5.35e-32
AP4S1	ENSG00000100478.14	4.490	1.520	1.123	2.30e-42
AP5B1	ENSG00000254470.2	5.550	3.230	0.631	3.50e-22
AP5M1	ENSG00000053770.11	10.690	3.000	1.547	4.24e-56
AP5S1	ENSG00000125843.10	6.530	2.660	1.041	1.75e-46
AP5Z1	ENSG00000242802.6	21.960	9.150	1.178	1.33e-23
APAF1	ENSG00000120868.13	6.320	2.080	1.249	6.41e-47
APBA1	ENSG00000107282.7	1.440	0.670	0.547	1.96e-22
APBA2	ENSG00000034053.14	2.700	2.540	0.064	3.33e-2
APBA3	ENSG00000011132.11	12.360	6.600	0.814	2.34e-22
APBB1	ENSG00000166313.18	18.170	8.320	1.040	5.53e-19
APBB1IP	ENSG00000077420.15	5.570	1.150	1.612	2.00e-26
APBB2	ENSG00000163697.16	13.040	3.380	1.681	1.52e-48
APBB3	ENSG00000113108.17	10.450	15.170	-0.498	2.60e-6
APC	ENSG00000134982.16	3.970	1.540	0.968	1.29e-36
APC2	ENSG00000115266.11	0.090	0.080	0.013	5.13e-2
APCDD1	ENSG00000154856.12	20.260	4.070	2.068	4.01e-41
APCDD1L	ENSG00000198768.10	0.860	0.110	0.745	8.14e-20
APCDD1L-AS1	ENSG00000231290.5	0.980	0.150	0.784	2.08e-14
APCS	ENSG00000132703.3	17.250	1.370	2.945	3.48e-12
APEH	ENSG00000164062.12	75.908	29.941	1.314	8.81e-42
APELA	ENSG00000248329.5	0.290	0.000	0.367	2.12e-18
APEX1	ENSG00000100823.11	105.448	43.570	1.256	2.61e-35
APEX2	ENSG00000169188.4	13.930	2.770	1.986	9.01e-83
APH1A	ENSG00000117362.12	143.101	37.551	1.902	8.51e-58
APH1B	ENSG00000138613.13	9.410	1.670	1.963	1.13e-67
API5	ENSG00000166181.12	29.349	12.920	1.125	3.31e-42
APIP	ENSG00000149089.12	18.770	8.870	1.002	3.37e-29
APITD1	ENSG00000175279.21	13.700	5.880	1.095	1.59e-42
APITD1-CORT	ENSG00000251503.7	1.050	0.360	0.592	8.61e-27
APLF	ENSG00000169621.9	1.000	0.390	0.525	4.23e-28
APLN	ENSG00000171388.11	0.910	0.100	0.796	7.21e-27
APLNR	ENSG00000134817.10	11.990	0.460	3.153	2.36e-55
APLP1	ENSG00000105290.11	22.380	33.460	-0.560	5.73e-1
APLP2	ENSG00000084234.16	251.409	38.321	2.682	1.52e-68
APMAP	ENSG00000101474.11	59.288	16.880	1.754	2.37e-64
APOA1	ENSG00000118137.9	0.410	0.580	-0.164	1.29e-2
APOA1-AS	ENSG00000235910.1	0.070	0.110	-0.053	2.25e-2
APOA1BP	ENSG00000163382.11	80.559	26.900	1.548	9.74e-55
APOA2	ENSG00000158874.11	0.000	0.440	-0.526	8.26e-1
APOA4	ENSG00000110244.6	0.040	0.030	0.014	1.08e-4
APOA5	ENSG00000110243.11	0.000	0.340	-0.422	9.18e-17
APOB	ENSG00000084674.13	0.060	0.030	0.041	6.96e-5
APOBEC1	ENSG00000111701.6	3.100	0.000	2.036	1.01e-27
APOBEC2	ENSG00000124701.5	2.780	3.730	-0.323	8.66e-2
APOBEC3A	ENSG00000128383.12	0.430	0.150	0.314	9.68e-7
APOBEC3B	ENSG00000179750.15	4.540	0.920	1.529	5.37e-30
APOBEC3C	ENSG00000244509.3	20.050	1.800	2.910	5.72e-68
APOBEC3D	ENSG00000243811.7	3.130	0.260	1.713	1.26e-60
APOBEC3F	ENSG00000128394.16	5.090	0.800	1.758	1.05e-74
APOBEC3G	ENSG00000239713.7	10.560	0.910	2.598	5.73e-67
APOBEC3H	ENSG00000100298.15	0.780	0.130	0.656	1.40e-4
APOBEC4	ENSG00000173627.7	0.020	0.000	0.029	2.25e-4
APOBR	ENSG00000184730.10	6.160	0.380	2.375	1.78e-55
APOC1	ENSG00000130208.9	213.530	3.580	5.550	1.97e-61
APOC1P1	ENSG00000214855.9	0.660	0.000	0.731	2.82e-16
APOC2	ENSG00000234906.8	6.950	0.160	2.777	2.27e-44
APOC3	ENSG00000110245.11	0.120	0.470	-0.392	7.30e-2
APOC4	ENSG00000267467.3	0.100	0.000	0.138	3.71e-8
APOC4-APOC2	ENSG00000224916.8	10.690	0.360	3.104	2.98e-44
APOD	ENSG00000189058.8	238.029	63.508	1.890	3.39e-13
APOE	ENSG00000130203.9	220.295	10.010	4.329	5.85e-52
APOH	ENSG00000091583.10	3.430	2.780	0.229	5.88e-3
APOL1	ENSG00000100342.20	135.447	2.760	5.181	2.11e-88
APOL2	ENSG00000128335.13	41.810	6.060	2.600	4.35e-67
APOL3	ENSG00000128284.19	20.141	3.660	2.182	5.32e-44
APOL4	ENSG00000100336.17	4.440	0.460	1.898	3.00e-37
APOL6	ENSG00000221963.5	8.200	0.800	2.354	7.08e-70
APOLD1	ENSG00000178878.12	8.160	2.150	1.540	3.84e-33
APOM	ENSG00000204444.10	3.680	2.140	0.576	2.12e-16
APOO	ENSG00000184831.13	14.420	4.600	1.461	5.76e-59
APOOL	ENSG00000155008.13	3.470	1.910	0.619	1.42e-30
APOPT1	ENSG00000256053.7	33.690	20.760	0.673	4.65e-20
APP	ENSG00000142192.20	327.079	65.321	2.307	4.08e-59
APPBP2	ENSG00000062725.9	6.970	3.060	0.973	5.47e-38
APPL1	ENSG00000157500.10	9.790	9.400	0.053	4.56e-1
APPL2	ENSG00000136044.11	22.351	11.820	0.865	5.97e-21
APRT	ENSG00000198931.10	150.904	68.441	1.129	1.22e-23
APTR	ENSG00000214293.8	18.731	8.760	1.015	6.70e-25
APTX	ENSG00000137074.18	16.440	8.040	0.948	4.53e-34
AQP1	ENSG00000240583.10	115.631	99.201	0.219	7.49e-1
AQP10	ENSG00000143595.12	0.150	0.000	0.202	3.45e-12
AQP11	ENSG00000178301.3	0.930	0.830	0.077	1.18e-2
AQP12A	ENSG00000184945.13	0.460	69.180	-5.587	2.01e-78
AQP12B	ENSG00000185176.12	0.310	161.791	-6.957	1.12e-87
AQP2	ENSG00000167580.7	0.200	0.020	0.234	1.30e-10
AQP3	ENSG00000165272.14	35.019	16.190	1.067	3.41e-16
AQP4	ENSG00000171885.13	0.120	0.100	0.026	5.14e-4
AQP5	ENSG00000161798.6	37.281	0.480	4.693	3.32e-46
AQP6	ENSG00000086159.12	0.330	0.040	0.355	1.62e-16
AQP7	ENSG00000165269.12	2.060	1.580	0.246	1.21e-3
AQP7P1	ENSG00000186466.5	0.100	0.000	0.138	1.10e-1
AQP7P2	ENSG00000181997.8	0.030	0.000	0.043	1.68e-1
AQP8	ENSG00000103375.10	0.360	173.488	-7.003	3.00e-58
AQP9	ENSG00000103569.9	2.250	0.130	1.524	7.74e-27
AQR	ENSG00000021776.10	14.000	5.220	1.270	3.37e-44
AR	ENSG00000169083.15	1.130	0.300	0.712	2.29e-24
ARAF	ENSG00000078061.12	50.460	26.290	0.915	6.05e-29
ARAP1	ENSG00000186635.14	57.719	19.401	1.525	6.30e-38
ARAP1-AS1	ENSG00000256007.1	13.920	0.000	3.899	2.00e-41
ARAP1-AS2	ENSG00000245148.2	0.140	0.170	-0.037	1.39e-1
ARAP2	ENSG00000047365.11	5.480	2.010	1.106	3.78e-26
ARAP3	ENSG00000120318.15	8.040	1.610	1.792	2.72e-50
ARC	ENSG00000198576.3	0.350	0.090	0.309	3.27e-12
ARCN1	ENSG00000095139.13	88.628	39.270	1.154	1.15e-37
AREG	ENSG00000109321.10	22.259	0.600	3.862	1.08e-60
AREL1	ENSG00000119682.16	10.720	5.020	0.961	2.34e-35
ARF1	ENSG00000143761.13	379.432	127.318	1.568	7.06e-40
ARF3	ENSG00000134287.9	69.840	14.390	2.203	1.09e-71
ARF4	ENSG00000168374.10	199.534	53.212	1.887	2.20e-49
ARF4-AS1	ENSG00000272146.5	0.900	0.640	0.212	8.77e-7
ARF5	ENSG00000004059.10	190.427	77.123	1.293	1.51e-34
ARF6	ENSG00000165527.6	48.000	6.320	2.743	2.93e-85
ARFGAP1	ENSG00000101199.12	55.741	36.131	0.612	8.07e-9
ARFGAP2	ENSG00000149182.14	46.811	32.050	0.533	3.64e-11
ARFGAP3	ENSG00000242247.10	34.201	31.471	0.116	2.17e-2
ARFGEF1	ENSG00000066777.8	23.831	10.030	1.171	3.33e-36
ARFGEF2	ENSG00000124198.8	9.460	5.570	0.671	5.71e-16
ARFGEF3	ENSG00000112379.8	3.140	2.620	0.194	6.22e-5
ARFIP1	ENSG00000164144.14	21.480	4.000	2.169	3.39e-78
ARFIP2	ENSG00000132254.12	41.111	34.251	0.257	1.07e-3
ARFRP1	ENSG00000101246.19	45.301	11.270	1.916	1.06e-55
ARG1	ENSG00000118520.13	0.100	0.240	-0.173	2.04e-1
ARG2	ENSG00000081181.7	3.000	0.970	1.022	8.30e-22
ARGLU1	ENSG00000134884.13	64.551	52.319	0.298	6.20e-2
ARHGAP1	ENSG00000175220.11	67.409	14.130	2.177	1.18e-63
ARHGAP10	ENSG00000071205.11	7.410	3.570	0.880	3.33e-22
ARHGAP11A	ENSG00000198826.10	2.980	0.920	1.052	2.75e-32
ARHGAP11B	ENSG00000187951.10	1.980	0.610	0.888	8.16e-34
ARHGAP12	ENSG00000165322.17	22.579	9.810	1.125	3.79e-30
ARHGAP15	ENSG00000075884.12	6.060	0.520	2.216	9.58e-46
ARHGAP17	ENSG00000140750.16	30.619	12.550	1.223	3.71e-34
ARHGAP18	ENSG00000146376.10	12.390	7.800	0.606	1.32e-11
ARHGAP19	ENSG00000213390.10	2.750	1.170	0.789	6.07e-37
ARHGAP19-SLIT1	ENSG00000269891.2	0.010	0.000	0.014	8.91e-3
ARHGAP20	ENSG00000137727.12	0.520	0.070	0.506	2.73e-32
ARHGAP21	ENSG00000107863.16	21.259	6.920	1.491	2.42e-35
ARHGAP22	ENSG00000128805.14	3.560	0.890	1.271	6.62e-34
ARHGAP23	ENSG00000275832.4	13.160	1.420	2.549	7.71e-54
ARHGAP24	ENSG00000138639.17	8.170	6.120	0.365	4.58e-5
ARHGAP25	ENSG00000163219.11	6.290	0.800	2.018	1.12e-46
ARHGAP26	ENSG00000145819.15	13.510	1.610	2.475	1.45e-55
ARHGAP26-AS1	ENSG00000226272.5	0.050	0.000	0.070	2.57e-11
ARHGAP27	ENSG00000159314.11	31.871	4.130	2.680	5.22e-48
ARHGAP28	ENSG00000088756.12	1.010	1.180	-0.117	5.86e-1
ARHGAP29	ENSG00000137962.12	6.420	2.920	0.921	1.22e-20
ARHGAP30	ENSG00000186517.13	7.660	0.770	2.291	5.61e-47
ARHGAP31	ENSG00000031081.10	3.800	0.700	1.498	3.72e-49
ARHGAP31-AS1	ENSG00000241155.1	0.180	0.130	0.062	5.75e-3
ARHGAP32	ENSG00000134909.18	8.740	5.370	0.613	6.64e-8
ARHGAP33	ENSG00000004777.18	4.040	6.970	-0.661	2.12e-9
ARHGAP35	ENSG00000160007.17	11.170	4.380	1.178	4.84e-38
ARHGAP36	ENSG00000147256.10	0.060	0.010	0.070	8.37e-3
ARHGAP39	ENSG00000147799.11	2.580	1.800	0.355	6.10e-10
ARHGAP4	ENSG00000089820.15	18.800	4.820	1.766	1.07e-25
ARHGAP40	ENSG00000124143.10	0.370	0.070	0.357	1.47e-8
ARHGAP42	ENSG00000165895.17	3.480	0.270	1.819	2.67e-60
ARHGAP44	ENSG00000006740.16	3.560	1.950	0.628	2.88e-16
ARHGAP5	ENSG00000100852.12	19.751	4.990	1.793	1.19e-51
ARHGAP5-AS1	ENSG00000258655.2	3.410	0.800	1.293	3.52e-54
ARHGAP6	ENSG00000047648.21	2.520	0.670	1.076	1.97e-26
ARHGAP8	ENSG00000241484.9	13.620	6.590	0.946	1.04e-5
ARHGAP9	ENSG00000123329.17	11.180	2.180	1.937	2.54e-26
ARHGDIA	ENSG00000141522.11	241.988	77.761	1.625	3.92e-38
ARHGDIB	ENSG00000111348.8	162.883	10.770	3.799	8.34e-71
ARHGDIG	ENSG00000242173.8	1.400	51.239	-4.444	1.34e-78
ARHGEF1	ENSG00000076928.17	70.898	30.439	1.193	2.94e-20
ARHGEF10	ENSG00000104728.15	7.940	3.170	1.100	2.54e-27
ARHGEF10L	ENSG00000074964.16	21.450	27.490	-0.344	4.13e-3
ARHGEF11	ENSG00000132694.18	12.210	5.650	0.990	4.44e-29
ARHGEF12	ENSG00000196914.8	25.090	8.400	1.473	9.79e-39
ARHGEF15	ENSG00000198844.10	3.810	1.670	0.849	2.90e-15
ARHGEF16	ENSG00000130762.14	24.501	6.100	1.845	5.26e-33
ARHGEF17	ENSG00000110237.3	14.650	6.810	1.003	3.27e-17
ARHGEF18	ENSG00000104880.17	23.330	7.560	1.507	8.14e-41
ARHGEF19	ENSG00000142632.16	8.260	4.990	0.628	7.87e-13
ARHGEF2	ENSG00000116584.17	43.501	5.490	2.778	7.81e-65
ARHGEF25	ENSG00000240771.6	13.740	4.060	1.543	8.22e-32
ARHGEF26	ENSG00000114790.12	2.070	2.770	-0.296	7.06e-1
ARHGEF26-AS1	ENSG00000243069.7	0.180	0.090	0.114	1.92e-5
ARHGEF28	ENSG00000214944.9	10.470	9.480	0.130	1.29e-1
ARHGEF3	ENSG00000163947.11	14.570	8.350	0.736	3.55e-12
ARHGEF33	ENSG00000214694.10	0.380	0.180	0.226	2.18e-8
ARHGEF34P	ENSG00000204959.4	4.540	1.780	0.995	3.96e-19
ARHGEF35	ENSG00000213214.4	10.930	2.090	1.949	7.10e-34
ARHGEF37	ENSG00000183111.11	4.030	4.020	0.003	8.35e-2
ARHGEF38	ENSG00000236699.8	2.410	3.290	-0.331	2.89e-2
ARHGEF38-IT1	ENSG00000249885.1	0.170	0.110	0.076	9.48e-2
ARHGEF39	ENSG00000137135.17	2.480	0.960	0.828	1.05e-15
ARHGEF4	ENSG00000136002.16	4.750	13.310	-1.315	1.35e-20
ARHGEF40	ENSG00000165801.9	30.220	18.060	0.712	1.80e-10
ARHGEF5	ENSG00000050327.14	15.720	6.130	1.230	1.12e-27
ARHGEF6	ENSG00000129675.15	4.610	1.100	1.418	2.28e-32
ARHGEF7	ENSG00000102606.17	19.721	10.910	0.799	1.17e-14
ARHGEF7-AS2	ENSG00000235875.3	0.030	0.040	-0.014	2.03e-1
ARHGEF9	ENSG00000131089.13	9.210	2.560	1.520	2.51e-62
ARID1A	ENSG00000117713.17	18.530	8.930	0.976	5.53e-24
ARID1B	ENSG00000049618.21	12.410	5.450	1.056	9.26e-32
ARID2	ENSG00000189079.15	5.350	2.500	0.859	4.39e-37
ARID3A	ENSG00000116017.10	2.290	1.660	0.307	3.00e-11
ARID3B	ENSG00000179361.17	3.200	2.440	0.288	3.98e-8
ARID3C	ENSG00000205143.2	0.020	0.000	0.029	3.29e-3
ARID4A	ENSG00000032219.18	5.830	3.170	0.712	3.52e-19
ARID4B	ENSG00000054267.20	11.580	6.550	0.737	4.40e-18
ARID5A	ENSG00000196843.15	16.910	3.800	1.900	2.58e-38
ARID5B	ENSG00000150347.14	8.270	1.040	2.184	1.22e-56
ARIH1	ENSG00000166233.12	31.910	12.180	1.320	4.11e-37
ARIH2	ENSG00000177479.19	28.719	23.271	0.292	6.30e-2
ARIH2OS	ENSG00000221883.2	1.020	0.780	0.182	2.58e-4
ARL1	ENSG00000120805.13	41.080	15.770	1.327	2.15e-46
ARL10	ENSG00000175414.6	1.450	0.680	0.544	5.35e-25
ARL11	ENSG00000152213.3	0.880	0.050	0.840	9.63e-33
ARL13A	ENSG00000174225.14	0.020	0.000	0.029	5.49e-3
ARL13B	ENSG00000169379.15	4.220	1.050	1.348	1.70e-55
ARL14	ENSG00000179674.3	21.681	2.590	2.659	1.79e-26
ARL14EP	ENSG00000152219.4	10.970	4.620	1.091	1.14e-43
ARL14EPL	ENSG00000268223.2	0.010	0.000	0.014	2.22e-5
ARL15	ENSG00000185305.10	11.760	1.830	2.173	2.81e-73
ARL16	ENSG00000214087.8	28.561	16.460	0.760	6.38e-14
ARL17A	ENSG00000185829.15	4.000	3.940	0.017	6.51e-2
ARL17B	ENSG00000228696.8	3.220	1.050	1.042	3.86e-41
ARL2	ENSG00000213465.7	95.982	29.040	1.691	1.07e-51
ARL2BP	ENSG00000102931.7	35.050	8.780	1.882	2.43e-69
ARL3	ENSG00000138175.8	8.480	2.230	1.553	5.69e-67
ARL4A	ENSG00000122644.12	21.651	2.550	2.674	5.22e-83
ARL4C	ENSG00000188042.7	34.539	1.670	3.735	1.67e-68
ARL4D	ENSG00000175906.4	7.100	0.770	2.194	7.72e-49
ARL5A	ENSG00000162980.16	12.930	4.460	1.351	2.21e-47
ARL5AP3	ENSG00000228431.1	0.000	0.120	-0.164	8.79e-7
ARL5B	ENSG00000165997.4	5.250	2.780	0.725	8.40e-24
ARL5C	ENSG00000141748.12	0.010	0.320	-0.386	1.68e-23
ARL6	ENSG00000113966.9	2.650	1.050	0.832	6.41e-39
ARL6IP1	ENSG00000170540.14	140.088	17.550	2.927	7.75e-75
ARL6IP4	ENSG00000182196.13	186.456	98.837	0.909	7.94e-22
ARL6IP5	ENSG00000144746.6	100.412	16.990	2.495	1.94e-68
ARL6IP6	ENSG00000177917.10	12.100	3.220	1.634	2.17e-46
ARL8A	ENSG00000143862.7	47.290	10.710	2.044	3.52e-71
ARL8B	ENSG00000134108.12	36.559	11.470	1.591	1.71e-54
ARL9	ENSG00000196503.2	0.870	0.040	0.846	5.58e-32
ARMC1	ENSG00000104442.9	11.440	3.700	1.404	5.03e-54
ARMC10	ENSG00000170632.13	29.660	10.700	1.390	1.58e-44
ARMC10P1	ENSG00000178660.6	0.190	0.050	0.181	1.83e-17
ARMC12	ENSG00000157343.8	0.270	0.500	-0.240	4.67e-3
ARMC2	ENSG00000118690.12	1.830	0.760	0.685	9.42e-33
ARMC3	ENSG00000165309.13	0.290	0.210	0.092	6.13e-8
ARMC4	ENSG00000169126.15	0.090	0.070	0.027	4.63e-1
ARMC4P1	ENSG00000238021.6	0.040	0.000	0.057	1.27e-4
ARMC5	ENSG00000140691.16	6.110	2.910	0.863	5.41e-23
ARMC6	ENSG00000105676.13	15.510	3.650	1.828	4.68e-68
ARMC7	ENSG00000125449.6	12.070	2.460	1.917	1.16e-77
ARMC8	ENSG00000114098.17	14.940	5.860	1.216	9.45e-40
ARMC9	ENSG00000135931.17	10.140	1.770	2.008	5.79e-63
ARMCX1	ENSG00000126947.11	8.900	4.690	0.799	7.31e-18
ARMCX2	ENSG00000184867.13	17.590	8.920	0.906	1.67e-17
ARMCX3	ENSG00000102401.19	28.460	25.969	0.127	2.35e-3
ARMCX3-AS1	ENSG00000228275.1	0.000	0.160	-0.214	1.22e-6
ARMCX4	ENSG00000196440.11	4.370	3.810	0.159	5.06e-2
ARMCX5	ENSG00000125962.14	6.160	3.990	0.521	1.13e-21
ARMCX6	ENSG00000198960.10	38.719	17.820	1.078	3.63e-35
ARMCX7P	ENSG00000204072.3	6.920	4.210	0.604	5.53e-2
ARMT1	ENSG00000146476.10	9.320	2.140	1.717	9.80e-66
ARNT	ENSG00000143437.20	15.020	8.220	0.797	6.87e-22
ARNT2	ENSG00000172379.18	3.090	1.050	0.996	2.85e-26
ARNTL	ENSG00000133794.17	6.080	6.100	-0.004	2.11e-1
ARNTL2	ENSG00000029153.14	7.620	0.410	2.612	8.89e-70
ARPC1A	ENSG00000241685.8	112.836	27.701	1.988	5.31e-61
ARPC1B	ENSG00000130429.12	304.584	24.800	3.566	1.92e-78
ARPC2	ENSG00000163466.15	286.799	41.240	2.768	1.22e-72
ARPC3	ENSG00000111229.15	328.829	67.111	2.276	1.68e-61
ARPC3P1	ENSG00000226284.1	0.200	0.110	0.112	2.30e-3
ARPC4	ENSG00000241553.12	132.430	26.670	2.270	3.23e-64
ARPC4-TTLL3	ENSG00000250151.9	6.360	2.520	1.064	1.96e-25
ARPC5	ENSG00000162704.15	155.664	21.091	2.826	7.95e-80
ARPC5L	ENSG00000136950.13	48.431	10.860	2.059	1.73e-70
ARPIN	ENSG00000242498.7	8.600	14.240	-0.667	5.20e-11
ARPP19	ENSG00000128989.10	32.280	8.950	1.742	2.07e-59
ARPP21	ENSG00000172995.16	0.030	0.060	-0.041	6.42e-1
ARRB1	ENSG00000137486.16	12.650	8.260	0.560	2.12e-8
ARRB2	ENSG00000141480.17	34.071	9.170	1.786	1.40e-36
ARRDC1	ENSG00000197070.13	66.578	28.010	1.220	1.78e-21
ARRDC1-AS1	ENSG00000203993.4	8.440	5.200	0.606	3.58e-15
ARRDC2	ENSG00000105643.9	38.869	6.990	2.319	1.76e-55
ARRDC3	ENSG00000113369.8	25.520	6.900	1.747	6.03e-29
ARRDC3-AS1	ENSG00000281357.2	0.630	0.200	0.442	6.34e-24
ARRDC4	ENSG00000140450.8	10.760	7.480	0.472	1.67e-8
ARRDC5	ENSG00000205784.2	0.160	0.020	0.186	8.75e-14
ARSA	ENSG00000100299.17	35.461	23.429	0.578	1.16e-8
ARSB	ENSG00000113273.15	4.310	1.630	1.014	1.07e-35
ARSD	ENSG00000006756.15	23.789	14.900	0.641	4.29e-14
ARSE	ENSG00000157399.14	16.580	22.850	-0.440	1.03e-5
ARSEP1	ENSG00000224060.3	0.750	0.070	0.710	7.31e-14
ARSF	ENSG00000062096.14	0.010	0.100	-0.123	1.18e-9
ARSG	ENSG00000141337.12	2.190	0.930	0.725	1.55e-32
ARSH	ENSG00000205667.2	0.060	0.010	0.070	1.10e-10
ARSI	ENSG00000183876.8	2.290	0.090	1.594	9.53e-44
ARSJ	ENSG00000180801.12	1.920	0.480	0.980	1.92e-38
ARSK	ENSG00000164291.16	2.370	1.810	0.262	3.97e-9
ART1	ENSG00000129744.2	0.020	0.000	0.029	4.52e-3
ART3	ENSG00000156219.16	0.450	1.710	-0.902	2.55e-11
ART4	ENSG00000111339.10	1.430	0.480	0.715	9.52e-16
ART5	ENSG00000167311.13	0.440	0.130	0.350	2.49e-20
ARTN	ENSG00000117407.16	0.880	0.840	0.031	2.01e-1
ARV1	ENSG00000173409.13	15.911	6.860	1.105	6.56e-41
ARVCF	ENSG00000099889.13	7.870	5.830	0.377	1.32e-3
ARX	ENSG00000004848.6	0.670	0.260	0.406	5.85e-8
AS3MT	ENSG00000214435.7	2.420	3.440	-0.377	2.31e-5
ASAH1	ENSG00000104763.17	92.250	21.690	2.039	3.73e-63
ASAH2	ENSG00000188611.14	0.460	0.310	0.156	2.26e-5
ASAH2B	ENSG00000204147.9	2.410	1.270	0.587	1.11e-28
ASAP1	ENSG00000153317.14	12.330	3.060	1.715	5.44e-45
ASAP1-IT2	ENSG00000280543.1	0.040	0.000	0.057	1.07e-11
ASAP2	ENSG00000151693.9	14.500	1.930	2.403	1.22e-51
ASAP3	ENSG00000088280.18	9.030	8.240	0.118	1.42e-1
ASB1	ENSG00000065802.11	13.110	3.630	1.608	2.65e-58
ASB11	ENSG00000165192.13	0.000	0.020	-0.029	1.51e-3
ASB12	ENSG00000198881.9	0.220	0.080	0.176	5.89e-17
ASB13	ENSG00000196372.12	17.660	6.000	1.415	5.41e-39
ASB14	ENSG00000239388.8	0.170	0.540	-0.396	4.52e-36
ASB15	ENSG00000146809.12	0.000	0.010	-0.014	2.71e-1
ASB16	ENSG00000161664.6	0.520	1.090	-0.459	8.32e-5
ASB16-AS1	ENSG00000267080.5	6.370	3.260	0.791	9.92e-26
ASB2	ENSG00000100628.11	1.330	0.180	0.982	1.32e-22
ASB4	ENSG00000005981.12	0.210	0.200	0.012	7.44e-3
ASB5	ENSG00000164122.8	0.010	0.020	-0.014	2.37e-1
ASB6	ENSG00000148331.11	12.680	5.650	1.041	2.82e-37
ASB7	ENSG00000183475.12	4.000	1.060	1.279	2.50e-68
ASB8	ENSG00000177981.10	12.960	6.490	0.898	4.95e-37
ASB9	ENSG00000102048.15	3.030	1.960	0.445	9.48e-9
ASB9P1	ENSG00000258527.1	0.040	0.050	-0.014	9.26e-1
ASCC1	ENSG00000138303.17	17.990	8.110	1.060	4.76e-20
ASCC2	ENSG00000100325.14	37.951	16.200	1.179	3.95e-38
ASCC3	ENSG00000112249.13	10.310	3.900	1.207	8.78e-42
ASCL2	ENSG00000183734.4	0.710	0.260	0.441	1.20e-7
ASCL3	ENSG00000176009.3	0.050	0.000	0.070	8.73e-4
ASCL4	ENSG00000187855.5	0.010	0.000	0.014	1.13e-7
ASCL5	ENSG00000232237.3	0.270	0.650	-0.378	4.35e-8
ASF1A	ENSG00000111875.7	6.630	2.790	1.009	3.99e-41
ASF1B	ENSG00000105011.8	7.330	0.220	2.771	1.34e-82
ASGR1	ENSG00000141505.11	1.990	0.290	1.213	5.83e-34
ASGR2	ENSG00000161944.16	0.600	0.120	0.515	3.83e-16
ASH1L	ENSG00000116539.10	8.250	4.280	0.809	3.75e-20
ASH1L-AS1	ENSG00000235919.4	2.720	0.950	0.932	2.14e-29
ASH2L	ENSG00000129691.15	20.010	8.080	1.210	4.26e-49
ASIC1	ENSG00000110881.11	1.100	0.250	0.748	1.67e-27
ASIC2	ENSG00000108684.14	0.070	0.010	0.083	3.63e-8
ASIC3	ENSG00000213199.7	1.420	1.310	0.067	6.28e-2
ASIC4	ENSG00000072182.12	0.090	0.030	0.082	1.09e-3
ASIP	ENSG00000101440.9	0.120	0.000	0.164	4.29e-10
ASL	ENSG00000126522.16	50.579	19.010	1.366	1.08e-33
ASLP1	ENSG00000244723.3	0.060	0.050	0.014	2.48e-1
ASMT	ENSG00000196433.11	0.110	0.130	-0.026	2.29e-1
ASMTL	ENSG00000169093.14	20.510	9.590	1.022	4.23e-17
ASMTL-AS1	ENSG00000236017.7	4.500	5.000	-0.126	1.65e-1
ASNA1	ENSG00000198356.11	60.371	20.659	1.503	8.00e-57
ASNS	ENSG00000070669.16	18.199	18.690	-0.036	3.43e-1
ASNSD1	ENSG00000138381.9	19.530	6.460	1.460	1.55e-60
ASNSP1	ENSG00000248498.3	0.000	0.020	-0.029	3.02e-12
ASPA	ENSG00000108381.10	0.640	0.350	0.281	8.97e-9
ASPDH	ENSG00000204653.9	0.640	0.520	0.110	1.08e-4
ASPG	ENSG00000166183.15	0.240	0.130	0.134	2.08e-5
ASPH	ENSG00000198363.15	75.462	12.140	2.541	4.60e-58
ASPHD1	ENSG00000174939.10	21.739	3.930	2.206	1.26e-45
ASPHD2	ENSG00000128203.6	5.250	0.200	2.381	6.18e-69
ASPM	ENSG00000066279.16	2.300	0.040	1.666	6.89e-60
ASPN	ENSG00000106819.11	38.361	1.250	4.129	2.62e-64
ASPRV1	ENSG00000244617.2	0.880	0.240	0.600	2.77e-35
ASPSCR1	ENSG00000169696.15	22.119	11.440	0.894	1.13e-21
ASRGL1	ENSG00000162174.12	10.680	5.430	0.861	1.39e-9
ASS1	ENSG00000130707.17	163.369	19.329	3.015	9.02e-62
ASS1P1	ENSG00000220517.2	0.040	0.000	0.057	8.48e-4
ASS1P10	ENSG00000215325.4	0.050	0.030	0.028	7.50e-3
ASS1P12	ENSG00000237437.1	0.200	0.150	0.061	1.11e-2
ASS1P2	ENSG00000223922.1	0.060	0.070	-0.014	9.26e-1
ASTE1	ENSG00000034533.11	3.750	1.460	0.949	6.59e-16
ASTL	ENSG00000188886.3	0.050	0.000	0.070	1.10e-7
ASTN1	ENSG00000152092.15	0.140	0.090	0.065	1.35e-6
ASTN2	ENSG00000148219.16	2.030	2.210	-0.083	9.22e-1
ASUN	ENSG00000064102.14	13.250	4.820	1.292	1.64e-48
ASXL1	ENSG00000171456.16	19.480	19.550	-0.005	8.75e-1
ASXL2	ENSG00000143970.16	4.510	1.420	1.187	2.25e-43
ASXL3	ENSG00000141431.9	0.300	0.170	0.152	3.76e-6
ATAD1	ENSG00000138138.13	18.191	5.000	1.677	5.20e-67
ATAD2	ENSG00000156802.12	4.540	0.870	1.567	1.48e-55
ATAD2B	ENSG00000119778.14	2.890	2.070	0.342	6.02e-9
ATAD3A	ENSG00000197785.13	15.610	10.270	0.560	2.77e-12
ATAD3B	ENSG00000160072.19	10.890	11.470	-0.069	6.32e-2
ATAD3C	ENSG00000215915.9	3.470	4.270	-0.238	2.95e-2
ATAD5	ENSG00000176208.8	0.640	0.220	0.427	5.67e-5
ATAT1	ENSG00000137343.17	7.660	3.740	0.869	6.31e-18
ATCAY	ENSG00000167654.17	0.180	0.060	0.155	1.72e-6
ATE1	ENSG00000107669.17	7.410	2.060	1.459	1.34e-55
ATE1-AS1	ENSG00000226864.1	0.360	0.260	0.110	9.66e-3
ATF1	ENSG00000123268.8	13.650	3.790	1.613	5.21e-56
ATF2	ENSG00000115966.16	14.460	5.090	1.344	8.93e-49
ATF3	ENSG00000162772.16	24.860	11.910	1.002	1.24e-6
ATF4	ENSG00000128272.14	285.826	217.458	0.393	1.60e-4
ATF4P3	ENSG00000228218.1	0.110	0.030	0.108	4.70e-17
ATF4P4	ENSG00000256167.1	0.110	0.050	0.080	1.24e-11
ATF5	ENSG00000169136.8	23.079	7.600	1.485	2.04e-36
ATF6	ENSG00000118217.5	11.530	5.660	0.912	1.18e-23
ATF6B	ENSG00000213676.10	55.039	24.060	1.161	6.83e-33
ATF7	ENSG00000170653.18	15.920	6.350	1.203	6.98e-39
ATF7IP	ENSG00000171681.12	9.540	3.310	1.290	2.50e-44
ATF7IP2	ENSG00000166669.13	8.830	11.710	-0.371	1.50e-5
ATG10	ENSG00000152348.15	4.330	2.060	0.801	8.31e-37
ATG101	ENSG00000123395.14	41.460	11.230	1.796	6.66e-69
ATG12	ENSG00000145782.12	24.411	12.910	0.869	4.00e-26
ATG13	ENSG00000175224.16	37.710	20.720	0.834	6.97e-26
ATG14	ENSG00000126775.8	6.180	2.990	0.848	4.15e-34
ATG16L1	ENSG00000085978.21	15.990	5.000	1.502	4.53e-52
ATG16L2	ENSG00000168010.10	13.140	10.450	0.304	2.68e-2
ATG2A	ENSG00000110046.12	13.480	7.070	0.843	3.92e-16
ATG2B	ENSG00000066739.11	5.050	8.180	-0.602	7.09e-12
ATG3	ENSG00000144848.10	33.950	14.110	1.210	6.13e-44
ATG4A	ENSG00000101844.17	8.190	7.680	0.082	5.46e-4
ATG4B	ENSG00000168397.16	35.131	27.020	0.367	1.66e-3
ATG4C	ENSG00000125703.14	4.100	2.490	0.547	3.74e-17
ATG4D	ENSG00000130734.9	20.970	13.390	0.610	1.91e-12
ATG5	ENSG00000057663.12	13.610	4.650	1.371	1.80e-59
ATG7	ENSG00000197548.12	15.740	4.030	1.735	6.06e-64
ATG9A	ENSG00000198925.10	28.959	12.120	1.191	6.54e-40
ATG9B	ENSG00000181652.18	3.260	0.240	1.781	1.93e-41
ATHL1	ENSG00000142102.15	34.210	374.831	-3.416	2.49e-36
ATIC	ENSG00000138363.14	85.822	27.940	1.585	2.01e-43
ATL1	ENSG00000198513.11	4.050	1.530	0.997	1.10e-34
ATL2	ENSG00000119787.13	18.220	7.890	1.112	1.21e-27
ATL3	ENSG00000184743.12	17.701	5.580	1.507	4.56e-44
ATM	ENSG00000149311.17	9.160	13.350	-0.498	2.23e-5
ATMIN	ENSG00000166454.9	14.870	6.190	1.142	5.84e-48
ATN1	ENSG00000111676.14	54.791	30.751	0.813	5.46e-14
ATOH1	ENSG00000172238.4	0.010	0.000	0.014	2.06e-2
ATOH7	ENSG00000179774.8	0.070	0.140	-0.091	4.12e-5
ATOH8	ENSG00000168874.12	3.020	3.200	-0.063	7.85e-2
ATOX1	ENSG00000177556.11	131.936	19.849	2.673	3.86e-83
ATP10A	ENSG00000206190.11	3.580	0.170	1.969	4.62e-23
ATP10B	ENSG00000118322.12	5.530	0.910	1.773	1.01e-16
ATP10D	ENSG00000145246.13	6.490	2.370	1.152	1.28e-33
ATP11A	ENSG00000068650.18	15.020	6.080	1.178	1.56e-21
ATP11B	ENSG00000058063.15	15.670	4.590	1.576	1.55e-45
ATP11C	ENSG00000101974.14	5.990	1.840	1.299	3.25e-39
ATP12A	ENSG00000075673.11	0.010	0.020	-0.014	1.20e-1
ATP13A1	ENSG00000105726.16	32.760	19.721	0.704	5.37e-14
ATP13A2	ENSG00000159363.17	27.191	22.841	0.242	1.75e-5
ATP13A3	ENSG00000133657.14	26.570	6.590	1.861	2.78e-50
ATP13A4	ENSG00000127249.14	2.140	2.620	-0.205	3.76e-1
ATP13A5	ENSG00000187527.10	0.050	0.070	-0.027	6.94e-1
ATP1A1	ENSG00000163399.15	445.103	177.773	1.319	5.91e-27
ATP1A1-AS1	ENSG00000203865.9	1.950	2.020	-0.034	9.55e-1
ATP1A2	ENSG00000018625.14	0.470	0.480	-0.010	4.86e-2
ATP1A3	ENSG00000105409.15	0.780	0.110	0.681	1.51e-16
ATP1A4	ENSG00000132681.16	0.090	0.010	0.110	3.66e-7
ATP1B1	ENSG00000143153.12	244.043	37.610	2.666	4.00e-58
ATP1B1P1	ENSG00000249212.1	0.040	0.000	0.057	6.47e-2
ATP1B2	ENSG00000129244.8	1.040	0.800	0.181	1.44e-3
ATP1B3	ENSG00000069849.10	101.863	14.610	2.720	1.87e-64
ATP1B3-AS1	ENSG00000244124.1	0.180	0.120	0.075	3.66e-5
ATP2A1	ENSG00000196296.13	0.500	0.420	0.079	1.09e-1
ATP2A1-AS1	ENSG00000260442.5	0.790	0.350	0.407	1.49e-14
ATP2A2	ENSG00000174437.16	83.719	21.151	1.935	3.36e-52
ATP2A3	ENSG00000074370.17	35.060	18.760	0.868	3.54e-11
ATP2B1	ENSG00000070961.14	11.550	3.980	1.333	1.49e-40
ATP2B2	ENSG00000157087.16	0.070	0.080	-0.013	1.18e-1
ATP2B3	ENSG00000067842.17	0.040	0.010	0.042	7.27e-3
ATP2B4	ENSG00000058668.14	33.190	5.520	2.391	6.63e-51
ATP2C1	ENSG00000017260.19	53.578	12.010	2.069	2.55e-62
ATP2C2	ENSG00000064270.12	8.620	0.510	2.672	3.99e-45
ATP4A	ENSG00000105675.8	0.010	3.180	-2.049	1.46e-38
ATP4B	ENSG00000186009.4	0.000	0.040	-0.057	1.10e-3
ATP5A1	ENSG00000152234.15	191.844	113.921	0.747	2.74e-17
ATP5B	ENSG00000110955.8	349.633	126.377	1.461	4.18e-39
ATP5C1	ENSG00000165629.19	209.847	89.921	1.214	7.25e-27
ATP5C1P1	ENSG00000224004.2	0.020	0.000	0.029	4.22e-3
ATP5D	ENSG00000099624.7	151.344	108.450	0.477	5.77e-6
ATP5E	ENSG00000124172.9	121.548	16.570	2.802	1.91e-77
ATP5EP2	ENSG00000180389.6	1.540	0.570	0.694	5.47e-18
ATP5F1	ENSG00000116459.10	164.665	63.381	1.364	1.22e-39
ATP5F1P5	ENSG00000254944.1	0.470	0.170	0.329	3.08e-18
ATP5G1	ENSG00000159199.13	139.942	42.051	1.711	4.48e-51
ATP5G1P4	ENSG00000227440.1	0.740	0.000	0.799	9.27e-27
ATP5G1P5	ENSG00000227590.2	0.060	0.000	0.084	3.46e-8
ATP5G2	ENSG00000135390.17	504.600	225.814	1.156	1.21e-27
ATP5G3	ENSG00000154518.9	203.092	50.112	1.998	1.98e-59
ATP5H	ENSG00000167863.11	262.158	87.869	1.566	3.83e-45
ATP5HP4	ENSG00000234925.2	0.250	0.370	-0.132	4.56e-2
ATP5I	ENSG00000169020.9	407.088	129.813	1.641	2.80e-39
ATP5J	ENSG00000154723.12	146.676	58.080	1.322	1.57e-41
ATP5J2	ENSG00000241468.7	469.993	104.343	2.161	4.32e-62
ATP5J2-PTCD1	ENSG00000248919.7	3.950	0.870	1.404	3.88e-64
ATP5L	ENSG00000167283.7	330.429	72.458	2.174	1.92e-68
ATP5O	ENSG00000241837.6	164.722	63.092	1.371	2.08e-39
ATP5S	ENSG00000125375.14	8.500	4.750	0.724	7.87e-26
ATP5SL	ENSG00000105341.18	28.120	15.160	0.850	5.10e-28
ATP6AP1	ENSG00000071553.16	107.723	27.080	1.953	4.46e-67
ATP6AP1L	ENSG00000205464.11	2.780	1.570	0.557	4.98e-8
ATP6AP2	ENSG00000182220.13	91.569	13.110	2.714	2.96e-86
ATP6V0A1	ENSG00000033627.14	35.891	12.170	1.486	8.78e-39
ATP6V0A2	ENSG00000185344.13	6.060	3.410	0.679	3.33e-25
ATP6V0A4	ENSG00000105929.15	0.120	0.030	0.121	2.84e-8
ATP6V0B	ENSG00000117410.13	163.675	69.218	1.230	2.34e-31
ATP6V0C	ENSG00000185883.10	197.334	55.100	1.822	3.98e-48
ATP6V0CP3	ENSG00000213435.3	0.140	0.000	0.189	1.95e-10
ATP6V0D1	ENSG00000159720.11	90.471	20.750	2.072	2.83e-68
ATP6V0D2	ENSG00000147614.3	0.510	0.010	0.580	2.52e-33
ATP6V0E1	ENSG00000113732.8	302.082	66.491	2.167	1.23e-64
ATP6V0E2	ENSG00000171130.17	21.681	7.840	1.359	4.41e-26
ATP6V0E2-AS1	ENSG00000204934.10	0.550	0.290	0.265	2.59e-10
ATP6V1A	ENSG00000114573.9	18.520	5.220	1.650	6.39e-62
ATP6V1B1	ENSG00000116039.11	1.090	2.240	-0.632	2.55e-8
ATP6V1B2	ENSG00000147416.10	43.480	14.570	1.514	7.09e-44
ATP6V1C1	ENSG00000155097.11	19.920	6.510	1.478	1.19e-49
ATP6V1C2	ENSG00000143882.9	0.940	0.960	-0.015	5.84e-1
ATP6V1D	ENSG00000100554.11	76.531	13.450	2.424	2.17e-81
ATP6V1E1	ENSG00000131100.12	108.007	22.590	2.208	6.93e-72
ATP6V1E2	ENSG00000250565.6	3.080	2.140	0.378	9.78e-14
ATP6V1F	ENSG00000128524.4	197.170	33.261	2.532	1.03e-75
ATP6V1G1	ENSG00000136888.6	120.300	26.541	2.139	6.17e-68
ATP6V1G2	ENSG00000213760.10	0.830	0.310	0.482	8.13e-19
ATP6V1G2-DDX39B	ENSG00000254870.5	2.440	3.120	-0.260	9.26e-1
ATP6V1H	ENSG00000047249.16	36.750	9.150	1.895	1.06e-67
ATP7A	ENSG00000165240.17	2.410	0.910	0.836	5.70e-41
ATP7B	ENSG00000123191.13	2.470	0.930	0.846	9.48e-23
ATP8A1	ENSG00000124406.16	4.100	4.600	-0.135	2.42e-1
ATP8A2	ENSG00000132932.16	0.290	0.050	0.297	6.22e-13
ATP8A2P2	ENSG00000229800.1	0.010	0.020	-0.014	6.23e-2
ATP8B1	ENSG00000081923.10	14.170	8.080	0.741	1.55e-12
ATP8B2	ENSG00000143515.16	11.550	3.380	1.519	1.14e-34
ATP8B3	ENSG00000130270.16	1.120	0.310	0.695	1.14e-28
ATP8B4	ENSG00000104043.14	1.320	0.350	0.781	4.74e-28
ATP8B5P	ENSG00000179766.17	0.100	0.070	0.040	4.08e-3
ATP9A	ENSG00000054793.13	20.700	4.630	1.946	3.34e-57
ATP9B	ENSG00000166377.19	10.190	5.390	0.808	4.23e-29
ATPAF1	ENSG00000123472.12	23.980	14.000	0.736	1.47e-24
ATPAF2	ENSG00000171953.15	14.620	6.410	1.076	1.19e-36
ATPIF1	ENSG00000130770.17	214.553	58.500	1.857	1.46e-49
ATR	ENSG00000175054.14	8.100	4.690	0.677	2.16e-17
ATRAID	ENSG00000138085.16	132.853	46.401	1.498	8.00e-53
ATRIP	ENSG00000164053.17	4.040	1.730	0.885	4.30e-44
ATRN	ENSG00000088812.17	10.880	5.990	0.765	1.41e-27
ATRNL1	ENSG00000107518.16	0.490	0.480	0.010	6.32e-3
ATRX	ENSG00000085224.20	10.750	5.990	0.749	3.11e-17
ATXN1	ENSG00000124788.17	8.070	2.320	1.450	3.25e-46
ATXN10	ENSG00000130638.15	65.830	24.739	1.377	1.92e-46
ATXN1L	ENSG00000224470.7	8.340	3.640	1.009	4.89e-33
ATXN2	ENSG00000204842.14	20.240	9.390	1.032	6.40e-31
ATXN2L	ENSG00000168488.18	56.480	32.340	0.786	7.60e-13
ATXN3	ENSG00000066427.21	11.430	4.050	1.299	5.99e-41
ATXN7	ENSG00000163635.17	4.810	6.500	-0.368	5.48e-6
ATXN7L1	ENSG00000146776.14	4.160	1.300	1.166	4.81e-47
ATXN7L2	ENSG00000162650.15	2.750	2.000	0.322	3.18e-3
ATXN7L3	ENSG00000087152.15	27.620	9.070	1.507	1.34e-52
ATXN7L3B	ENSG00000253719.3	17.370	6.550	1.283	8.84e-49
AUH	ENSG00000148090.11	11.630	8.000	0.489	2.16e-10
AUNIP	ENSG00000127423.10	0.660	0.080	0.620	2.91e-39
AUP1	ENSG00000115307.16	116.557	85.159	0.448	9.34e-5
AURKA	ENSG00000087586.17	6.360	0.430	2.364	5.81e-70
AURKAIP1	ENSG00000175756.13	109.189	45.819	1.235	1.13e-31
AURKAPS1	ENSG00000213033.4	0.090	0.080	0.013	7.40e-1
AURKB	ENSG00000178999.12	7.440	0.250	2.755	1.76e-69
AURKC	ENSG00000105146.12	1.150	0.450	0.568	5.28e-23
AUTS2	ENSG00000158321.15	7.790	3.700	0.903	7.51e-21
AVEN	ENSG00000169857.7	11.680	7.910	0.509	1.46e-11
AVIL	ENSG00000135407.10	4.820	3.940	0.236	4.13e-3
AVL9	ENSG00000105778.17	14.580	4.320	1.550	1.86e-53
AVPI1	ENSG00000119986.6	16.590	3.350	2.016	5.45e-57
AVPR1A	ENSG00000166148.3	0.830	0.300	0.493	4.80e-19
AVPR1B	ENSG00000198049.6	0.120	0.050	0.093	3.68e-7
AVPR2	ENSG00000126895.13	0.460	0.360	0.102	2.23e-4
AXDND1	ENSG00000162779.20	0.370	0.110	0.304	4.55e-11
AXIN1	ENSG00000103126.14	17.111	5.340	1.514	9.84e-55
AXIN2	ENSG00000168646.12	6.060	1.540	1.475	5.99e-37
AXL	ENSG00000167601.11	21.010	1.470	3.156	8.93e-63
AZGP1	ENSG00000160862.12	54.360	240.550	-2.125	3.02e-27
AZGP1P1	ENSG00000214313.8	0.050	0.250	-0.252	1.52e-9
AZI2	ENSG00000163512.13	25.950	13.340	0.910	1.53e-22
AZIN1	ENSG00000155096.13	45.911	27.930	0.697	1.01e-13
AZIN1-AS1	ENSG00000253320.5	4.220	6.000	-0.423	2.74e-6
AZIN2	ENSG00000142920.16	6.060	1.020	1.805	1.22e-59
AZU1	ENSG00000172232.9	0.150	0.050	0.131	3.15e-4
B2M	ENSG00000166710.17	8387.353	568.217	3.881	1.69e-64
B3GALNT1	ENSG00000169255.13	6.650	1.760	1.471	1.33e-50
B3GALNT2	ENSG00000162885.12	5.160	10.620	-0.916	1.34e-19
B3GALT1	ENSG00000172318.5	0.050	0.110	-0.080	1.21e-5
B3GALT2	ENSG00000162630.5	0.480	0.070	0.468	6.90e-17
B3GALT4	ENSG00000235863.3	13.730	1.420	2.606	7.81e-85
B3GALT5	ENSG00000183778.17	6.520	0.970	1.933	2.10e-36
B3GALT5-AS1	ENSG00000184809.12	2.570	1.160	0.725	1.60e-9
B3GALT6	ENSG00000176022.4	11.460	4.420	1.201	7.40e-45
B3GAT1	ENSG00000109956.12	0.300	0.140	0.189	1.17e-5
B3GAT2	ENSG00000112309.10	0.230	0.520	-0.305	1.28e-26
B3GAT3	ENSG00000149541.9	37.901	12.830	1.492	1.75e-42
B3GAT3P1	ENSG00000244009.1	0.050	0.000	0.070	1.14e-20
B3GLCT	ENSG00000187676.7	3.200	1.060	1.028	2.74e-54
B3GNT2	ENSG00000170340.10	16.870	6.170	1.318	7.48e-34
B3GNT3	ENSG00000179913.10	50.920	1.110	4.621	1.58e-83
B3GNT4	ENSG00000176383.8	0.650	0.450	0.186	5.46e-6
B3GNT5	ENSG00000176597.11	11.380	1.500	2.308	2.40e-61
B3GNT6	ENSG00000198488.10	1.050	0.000	1.036	2.22e-17
B3GNT7	ENSG00000156966.6	16.670	4.560	1.668	1.28e-18
B3GNT8	ENSG00000177191.2	4.470	0.630	1.747	2.15e-54
B3GNT9	ENSG00000237172.3	9.330	1.140	2.271	6.13e-76
B3GNTL1	ENSG00000175711.8	6.480	2.120	1.262	8.47e-50
B4GALNT1	ENSG00000135454.13	2.000	0.260	1.252	2.19e-46
B4GALNT2	ENSG00000167080.8	0.030	0.000	0.043	2.16e-3
B4GALNT3	ENSG00000139044.10	17.650	1.690	2.794	9.68e-60
B4GALNT4	ENSG00000182272.11	2.010	0.720	0.807	2.99e-13
B4GALT1	ENSG00000086062.12	59.449	12.150	2.201	5.88e-40
B4GALT1-AS1	ENSG00000233554.5	1.640	0.500	0.816	6.44e-33
B4GALT2	ENSG00000117411.16	35.520	19.070	0.864	2.51e-24
B4GALT3	ENSG00000158850.14	32.739	17.590	0.860	1.66e-24
B4GALT4	ENSG00000121578.12	35.760	7.010	2.198	1.43e-70
B4GALT5	ENSG00000158470.5	33.920	3.490	2.959	3.12e-75
B4GALT6	ENSG00000118276.11	1.920	0.540	0.923	4.20e-35
B4GALT7	ENSG00000027847.13	25.380	13.760	0.838	3.56e-29
B4GAT1	ENSG00000174684.6	13.080	9.140	0.474	2.49e-12
B9D1	ENSG00000108641.14	11.280	8.670	0.345	5.57e-10
B9D2	ENSG00000123810.7	7.740	1.850	1.617	2.08e-61
BAALC	ENSG00000164929.16	1.570	0.750	0.554	3.76e-9
BAALC-AS1	ENSG00000247081.7	1.900	0.640	0.822	1.49e-40
BAALC-AS2	ENSG00000236939.2	0.170	0.000	0.227	6.14e-6
BAAT	ENSG00000136881.11	1.400	0.290	0.896	3.14e-15
BABAM1	ENSG00000105393.15	61.840	22.330	1.429	2.13e-52
BACE1	ENSG00000186318.16	16.030	45.972	-1.464	9.55e-25
BACE1-AS	ENSG00000278768.1	3.890	6.080	-0.534	1.46e-14
BACE2	ENSG00000182240.15	99.270	20.300	2.235	4.89e-30
BACH1	ENSG00000156273.15	11.200	3.480	1.445	8.00e-39
BACH1-IT1	ENSG00000248476.1	0.090	0.050	0.054	1.56e-7
BACH1-IT2	ENSG00000228817.4	0.300	0.230	0.080	1.30e-1
BACH2	ENSG00000112182.14	0.760	0.420	0.310	9.52e-9
BAD	ENSG00000002330.13	68.902	20.160	1.724	3.12e-49
BAG1	ENSG00000107262.16	71.689	28.369	1.307	4.92e-30
BAG2	ENSG00000112208.11	2.290	0.470	1.162	4.22e-34
BAG3	ENSG00000151929.9	33.150	6.450	2.197	3.31e-53
BAG4	ENSG00000156735.10	5.530	1.390	1.450	4.13e-61
BAG5	ENSG00000166170.9	13.460	2.900	1.890	8.97e-82
BAG6	ENSG00000204463.12	146.686	59.251	1.293	3.04e-32
BAHCC1	ENSG00000266074.8	3.930	3.430	0.154	5.07e-2
BAHD1	ENSG00000140320.11	10.450	6.240	0.661	2.80e-21
BAIAP2	ENSG00000175866.15	38.561	4.240	2.916	6.65e-82
BAIAP2-AS1	ENSG00000226137.5	6.920	1.410	1.716	1.72e-72
BAIAP2L1	ENSG00000006453.13	39.601	12.160	1.625	1.20e-27
BAIAP2L2	ENSG00000128298.16	19.200	0.820	3.472	6.14e-51
BAIAP3	ENSG00000007516.13	5.920	3.850	0.513	3.10e-5
BAK1	ENSG00000030110.12	25.430	4.500	2.265	5.97e-68
BAK1P1	ENSG00000175730.8	0.260	0.140	0.144	1.73e-8
BAMBI	ENSG00000095739.10	10.300	1.790	2.018	1.50e-52
BANF1	ENSG00000175334.7	169.965	46.629	1.844	1.35e-54
BANF1P2	ENSG00000230306.1	0.210	0.000	0.275	2.43e-1
BANF2	ENSG00000125888.14	0.000	1.420	-1.275	5.96e-37
BANK1	ENSG00000153064.11	3.480	0.230	1.865	1.59e-43
BANP	ENSG00000172530.19	9.680	4.310	1.008	6.84e-25
BAP1	ENSG00000163930.9	34.871	20.589	0.732	1.59e-17
BARD1	ENSG00000138376.10	2.170	0.660	0.933	2.28e-27
BARX1	ENSG00000131668.13	0.340	0.150	0.221	1.28e-6
BARX2	ENSG00000043039.6	8.530	1.910	1.711	9.65e-27
BASP1	ENSG00000176788.8	23.960	0.920	3.700	4.81e-66
BATF	ENSG00000156127.6	17.990	0.360	3.804	1.14e-74
BATF2	ENSG00000168062.9	5.700	3.660	0.524	4.37e-8
BATF3	ENSG00000123685.8	4.590	0.530	1.869	1.34e-50
BAX	ENSG00000087088.19	132.439	21.130	2.592	1.33e-72
BAZ1A	ENSG00000198604.10	16.470	4.530	1.660	1.49e-42
BAZ1B	ENSG00000009954.10	20.450	5.940	1.628	3.86e-62
BAZ2A	ENSG00000076108.11	22.320	18.181	0.282	3.68e-3
BAZ2B	ENSG00000123636.17	11.180	6.480	0.703	6.80e-16
BBC3	ENSG00000105327.15	11.670	4.310	1.255	7.14e-18
BBIP1	ENSG00000214413.7	15.680	7.910	0.905	9.71e-30
BBOX1	ENSG00000129151.8	0.500	0.120	0.421	3.36e-13
BBOX1-AS1	ENSG00000254560.5	0.320	0.000	0.401	7.42e-14
BBS1	ENSG00000174483.19	15.820	10.960	0.492	3.23e-4
BBS10	ENSG00000179941.6	3.850	1.620	0.888	3.34e-33
BBS12	ENSG00000181004.9	2.520	0.510	1.221	6.84e-64
BBS2	ENSG00000125124.11	21.900	8.800	1.224	1.65e-39
BBS4	ENSG00000140463.13	10.350	8.320	0.284	3.01e-4
BBS5	ENSG00000163093.11	3.230	2.390	0.319	9.34e-11
BBS7	ENSG00000138686.9	6.180	1.770	1.374	2.78e-61
BBS9	ENSG00000122507.20	6.030	1.500	1.492	1.20e-55
BBX	ENSG00000114439.18	11.500	2.720	1.749	9.44e-53
BCAM	ENSG00000187244.10	46.381	27.599	0.728	3.28e-12
BCAN	ENSG00000132692.18	0.200	0.050	0.193	5.50e-4
BCAP29	ENSG00000075790.10	28.650	7.930	1.731	1.46e-61
BCAP31	ENSG00000185825.15	227.039	58.120	1.948	1.28e-61
BCAR1	ENSG00000050820.16	59.071	16.680	1.765	3.62e-40
BCAR3	ENSG00000137936.16	15.300	1.570	2.665	5.18e-79
BCAS1	ENSG00000064787.12	21.310	0.250	4.158	2.92e-60
BCAS2	ENSG00000116752.5	27.739	8.620	1.579	8.59e-57
BCAS2P2	ENSG00000234332.1	0.040	0.000	0.057	4.63e-8
BCAS3	ENSG00000141376.20	9.980	3.300	1.352	2.68e-56
BCAS4	ENSG00000124243.17	6.920	0.620	2.290	4.63e-70
BCAT1	ENSG00000060982.14	4.670	11.250	-1.111	9.25e-15
BCAT2	ENSG00000105552.14	24.899	32.610	-0.376	3.07e-3
BCCIP	ENSG00000107949.16	36.390	15.080	1.217	6.57e-50
BCDIN3D	ENSG00000186666.5	2.400	1.530	0.426	4.70e-21
BCDIN3D-AS1	ENSG00000258057.5	0.370	0.430	-0.062	6.83e-1
BCHE	ENSG00000114200.9	1.170	0.270	0.773	1.26e-24
BCKDHA	ENSG00000248098.10	24.230	11.530	1.010	9.36e-29
BCKDHB	ENSG00000083123.14	5.990	4.350	0.386	7.91e-8
BCKDK	ENSG00000103507.13	34.811	28.499	0.280	3.47e-3
BCL10	ENSG00000142867.12	13.920	1.810	2.409	4.75e-70
BCL11A	ENSG00000119866.20	2.440	2.290	0.064	3.37e-1
BCL11B	ENSG00000127152.17	1.310	0.040	1.151	1.47e-44
BCL2	ENSG00000171791.11	1.910	0.600	0.863	2.64e-23
BCL2A1	ENSG00000140379.7	8.610	0.230	2.966	3.37e-50
BCL2L1	ENSG00000171552.12	116.129	18.880	2.559	2.68e-67
BCL2L10	ENSG00000137875.4	0.560	0.210	0.367	8.47e-15
BCL2L11	ENSG00000153094.21	8.190	3.330	1.086	6.28e-34
BCL2L12	ENSG00000126453.9	18.260	7.150	1.241	2.11e-23
BCL2L13	ENSG00000099968.17	21.750	9.070	1.176	1.06e-42
BCL2L14	ENSG00000121380.12	5.360	2.390	0.908	6.05e-8
BCL2L15	ENSG00000188761.11	31.230	7.110	1.991	4.39e-19
BCL2L2	ENSG00000129473.9	22.600	18.731	0.258	9.37e-7
BCL2L2-PABPN1	ENSG00000258643.5	2.520	1.610	0.432	2.81e-3
BCL3	ENSG00000069399.12	55.360	19.889	1.432	5.51e-15
BCL6B	ENSG00000161940.10	5.730	0.860	1.855	7.54e-47
BCL7A	ENSG00000110987.8	5.250	3.750	0.396	2.23e-11
BCL7B	ENSG00000106635.7	47.771	12.630	1.839	5.88e-70
BCL7C	ENSG00000099385.11	31.851	6.180	2.194	6.04e-72
BCL9	ENSG00000116128.9	7.760	2.350	1.387	1.43e-47
BCL9L	ENSG00000186174.12	23.610	9.310	1.255	5.78e-21
BCLAF1	ENSG00000029363.15	31.679	16.970	0.863	3.45e-15
BCO1	ENSG00000135697.9	1.510	0.040	1.271	4.77e-53
BCO2	ENSG00000197580.11	2.720	1.170	0.778	2.63e-16
BCOR	ENSG00000183337.16	10.670	4.700	1.034	1.90e-32
BCORL1	ENSG00000085185.15	4.270	1.470	1.093	3.34e-46
BCR	ENSG00000186716.19	42.830	7.890	2.302	8.53e-75
BCRP2	ENSG00000169668.11	1.400	0.350	0.830	8.83e-24
BCRP3	ENSG00000215481.8	3.190	1.100	0.997	2.03e-20
BCS1L	ENSG00000074582.12	22.721	30.500	-0.409	5.39e-6
BCYRN1	ENSG00000236824.1	0.220	0.110	0.136	7.12e-7
BDH1	ENSG00000161267.11	14.290	4.320	1.523	3.60e-37
BDH2	ENSG00000164039.14	39.409	12.670	1.564	1.74e-32
BDH2P1	ENSG00000232699.3	0.140	0.050	0.119	3.17e-12
BDKRB1	ENSG00000100739.10	3.740	1.640	0.844	4.36e-19
BDKRB2	ENSG00000168398.6	7.930	1.900	1.623	4.21e-47
BDNF	ENSG00000176697.18	0.300	0.050	0.308	3.25e-24
BDNF-AS	ENSG00000245573.7	1.700	0.960	0.462	1.91e-21
BDP1	ENSG00000145734.18	5.320	2.460	0.869	1.12e-29
BEAN1	ENSG00000166546.13	4.000	0.290	1.955	9.63e-44
BEAN1-AS1	ENSG00000261656.5	0.660	0.410	0.235	1.30e-5
BECN1	ENSG00000126581.12	58.149	16.440	1.762	1.03e-63
BEGAIN	ENSG00000183092.15	1.170	11.540	-2.531	1.30e-65
BEND3	ENSG00000178409.13	0.860	0.550	0.263	4.87e-13
BEND3P1	ENSG00000231345.3	0.290	0.150	0.166	3.25e-9
BEND3P3	ENSG00000278616.1	0.710	0.420	0.268	1.86e-9
BEND4	ENSG00000188848.15	0.030	0.000	0.043	3.86e-4
BEND5	ENSG00000162373.12	3.640	2.180	0.545	8.72e-9
BEND6	ENSG00000151917.17	1.310	0.070	1.110	2.64e-42
BEND7	ENSG00000165626.16	10.090	6.070	0.650	1.07e-10
BEST1	ENSG00000167995.15	1.830	1.120	0.417	1.21e-7
BEST3	ENSG00000127325.18	0.170	0.140	0.037	2.51e-2
BEST4	ENSG00000142959.4	0.550	0.140	0.443	6.46e-17
BET1	ENSG00000105829.11	16.790	10.540	0.624	4.13e-21
BET1L	ENSG00000177951.17	39.601	29.130	0.430	7.41e-10
BET1P1	ENSG00000241134.3	0.040	0.000	0.057	4.61e-3
BEX1	ENSG00000133169.5	13.170	21.099	-0.641	3.37e-2
BEX2	ENSG00000133134.11	13.580	13.240	0.034	5.56e-1
BEX4	ENSG00000102409.9	23.209	9.220	1.244	1.25e-22
BFAR	ENSG00000103429.10	47.280	20.900	1.141	9.44e-28
BFSP1	ENSG00000125864.11	1.400	0.760	0.447	5.27e-21
BFSP2	ENSG00000170819.4	0.170	0.000	0.227	4.54e-12
BGLAP	ENSG00000242252.1	1.050	0.750	0.228	5.59e-2
BGN	ENSG00000182492.15	613.066	22.190	4.727	9.67e-72
BHLHA15	ENSG00000180535.3	0.810	117.051	-6.027	8.88e-79
BHLHB9	ENSG00000198908.11	1.370	0.700	0.479	7.38e-27
BHLHE22	ENSG00000180828.2	0.820	0.230	0.565	9.79e-23
BHLHE40	ENSG00000134107.4	141.778	18.840	2.847	5.27e-39
BHLHE40-AS1	ENSG00000235831.6	1.010	0.790	0.167	5.75e-1
BHLHE41	ENSG00000123095.5	20.110	2.340	2.660	9.94e-59
BHMT	ENSG00000145692.14	0.090	0.070	0.027	4.55e-1
BHMT2	ENSG00000132840.9	2.400	0.920	0.824	1.61e-17
BICC1	ENSG00000122870.11	11.060	6.020	0.781	3.32e-10
BICD1	ENSG00000151746.13	8.870	0.780	2.471	3.26e-77
BICD2	ENSG00000185963.13	9.460	2.630	1.527	4.17e-49
BID	ENSG00000015475.18	33.150	3.430	2.947	1.17e-65
BIK	ENSG00000100290.2	22.360	0.780	3.714	9.88e-74
BIN1	ENSG00000136717.14	32.529	8.910	1.758	7.96e-54
BIN2	ENSG00000110934.10	4.860	0.560	1.909	9.64e-37
BIN3	ENSG00000147439.11	26.359	6.920	1.788	2.09e-56
BIRC2	ENSG00000110330.8	26.080	13.110	0.940	5.25e-32
BIRC3	ENSG00000023445.13	30.099	2.440	3.176	1.57e-46
BIRC5	ENSG00000089685.14	6.610	0.250	2.606	6.77e-46
BIRC6	ENSG00000115760.13	18.630	10.940	0.717	4.66e-19
BIRC7	ENSG00000101197.12	1.680	0.000	1.422	8.27e-29
BIVM	ENSG00000134897.13	7.240	6.620	0.113	1.88e-1
BIVM-ERCC5	ENSG00000270181.1	0.460	0.120	0.382	1.39e-8
BLACAT1	ENSG00000281406.1	3.590	0.050	2.128	6.36e-45
BLCAP	ENSG00000166619.12	54.590	10.890	2.225	1.33e-72
BLK	ENSG00000136573.12	0.600	0.070	0.580	9.46e-13
BLM	ENSG00000197299.10	2.440	0.230	1.484	2.33e-64
BLMH	ENSG00000108578.14	18.130	12.090	0.547	1.60e-14
BLNK	ENSG00000095585.16	12.550	5.710	1.014	5.58e-9
BLOC1S1	ENSG00000135441.7	178.106	41.749	2.067	2.52e-67
BLOC1S2	ENSG00000196072.11	34.460	9.760	1.721	2.58e-61
BLOC1S3	ENSG00000189114.6	8.160	2.250	1.495	1.47e-70
BLOC1S4	ENSG00000186222.4	12.290	2.910	1.765	1.71e-70
BLOC1S5	ENSG00000188428.16	5.700	1.680	1.322	1.18e-61
BLOC1S5-TXNDC5	ENSG00000259040.4	9.670	5.600	0.693	7.68e-11
BLOC1S6	ENSG00000104164.10	15.800	6.970	1.076	5.19e-34
BLVRA	ENSG00000106605.10	44.829	8.770	2.230	1.12e-71
BLVRB	ENSG00000090013.9	100.537	28.140	1.801	1.52e-45
BLZF1	ENSG00000117475.13	12.130	2.920	1.744	4.36e-60
BMF	ENSG00000104081.13	8.080	2.730	1.284	2.92e-27
BMI1	ENSG00000168283.13	22.630	9.160	1.218	2.87e-31
BMP1	ENSG00000168487.17	24.210	4.780	2.125	1.04e-47
BMP2	ENSG00000125845.6	8.740	1.640	1.883	2.35e-49
BMP2K	ENSG00000138756.17	7.490	2.290	1.368	8.14e-44
BMP3	ENSG00000152785.6	0.150	0.010	0.187	4.21e-12
BMP4	ENSG00000125378.15	26.339	1.220	3.622	2.34e-62
BMP5	ENSG00000112175.7	0.520	0.250	0.282	3.73e-7
BMP6	ENSG00000153162.8	0.970	0.160	0.764	1.39e-31
BMP7	ENSG00000101144.12	2.480	0.110	1.649	5.32e-27
BMP8A	ENSG00000183682.7	1.370	0.400	0.759	4.78e-26
BMP8B	ENSG00000116985.10	2.720	2.290	0.177	5.20e-5
BMPER	ENSG00000164619.8	0.230	0.110	0.148	4.06e-8
BMPR1A	ENSG00000107779.11	4.220	1.630	0.989	4.14e-38
BMPR1APS1	ENSG00000219642.2	0.090	0.000	0.124	3.91e-15
BMPR1APS2	ENSG00000232460.4	0.730	0.060	0.707	6.89e-26
BMPR1B	ENSG00000138696.10	1.100	0.310	0.681	1.11e-23
BMPR2	ENSG00000204217.12	12.480	1.840	2.247	4.20e-74
BMS1	ENSG00000165733.7	8.850	3.250	1.213	3.20e-64
BMS1P1	ENSG00000204177.10	1.170	2.560	-0.714	1.13e-24
BMS1P10	ENSG00000237238.2	1.600	0.540	0.756	3.77e-15
BMS1P11	ENSG00000225883.2	0.210	0.080	0.164	6.71e-5
BMS1P15	ENSG00000258780.1	0.160	0.000	0.214	2.10e-27
BMS1P2	ENSG00000251079.6	0.600	1.250	-0.492	3.50e-17
BMS1P20	ENSG00000236850.4	1.600	1.520	0.045	2.19e-2
BMS1P22	ENSG00000232775.6	0.070	0.080	-0.013	7.32e-1
BMS1P4	ENSG00000271816.1	0.580	1.830	-0.841	4.67e-47
BMS1P7	ENSG00000270025.2	0.080	0.350	-0.322	3.24e-4
BMS1P8	ENSG00000260518.1	0.290	0.050	0.297	3.80e-12
BMS1P9	ENSG00000198312.4	0.190	0.000	0.251	1.36e-19
BMX	ENSG00000102010.14	1.380	0.250	0.929	2.67e-25
BNC1	ENSG00000169594.12	0.030	0.010	0.028	5.51e-4
BNC2	ENSG00000173068.17	1.530	0.170	1.113	5.42e-37
BNIP1	ENSG00000113734.17	10.390	5.670	0.772	6.55e-30
BNIP2	ENSG00000140299.11	28.060	16.511	0.731	1.90e-12
BNIP3	ENSG00000176171.11	12.030	128.871	-3.317	3.05e-45
BNIP3L	ENSG00000104765.14	36.839	6.170	2.400	2.46e-70
BNIP3P1	ENSG00000197358.9	0.060	0.660	-0.647	8.59e-28
BNIP3P11	ENSG00000271550.1	0.420	0.100	0.368	3.15e-17
BNIP3P17	ENSG00000271524.1	0.170	0.160	0.012	5.21e-2
BNIP3P26	ENSG00000268705.1	0.000	0.140	-0.189	2.28e-14
BNIP3P30	ENSG00000268079.1	0.000	0.190	-0.251	7.20e-18
BNIP3P32	ENSG00000268830.1	0.000	0.080	-0.111	5.89e-16
BNIP3P33	ENSG00000268717.1	0.000	0.080	-0.111	2.59e-13
BNIP3P39	ENSG00000269662.1	0.000	0.070	-0.098	5.49e-6
BNIP3P4	ENSG00000271225.1	0.560	0.000	0.642	7.70e-22
BNIP3P5	ENSG00000260571.1	0.210	0.120	0.112	9.34e-4
BNIP3P9	ENSG00000270325.1	0.070	0.000	0.098	1.14e-3
BNIPL	ENSG00000163141.18	0.300	0.180	0.140	1.20e-3
BOC	ENSG00000144857.14	14.510	5.270	1.307	3.43e-20
BOD1	ENSG00000145919.10	31.600	22.820	0.453	2.97e-15
BOD1L1	ENSG00000038219.12	12.300	6.310	0.863	2.22e-23
BOD1L2	ENSG00000228075.4	0.000	0.010	-0.014	2.79e-9
BOK	ENSG00000176720.4	24.729	8.580	1.425	2.31e-32
BOLA1	ENSG00000178096.8	16.700	8.710	0.866	1.28e-26
BOLA2	ENSG00000183336.7	14.890	2.220	2.303	2.01e-63
BOLA2B	ENSG00000169627.7	109.008	15.750	2.715	1.09e-76
BOLA2P2	ENSG00000271161.1	0.190	0.160	0.037	9.16e-1
BOLA3	ENSG00000163170.11	30.250	12.750	1.184	1.76e-40
BOLA3-AS1	ENSG00000225439.2	1.040	1.270	-0.154	1.15e-1
BOP1	ENSG00000261236.5	27.380	16.260	0.717	3.79e-12
BORA	ENSG00000136122.15	3.070	0.710	1.251	1.15e-56
bP-21264C1.1	ENSG00000279208.1	0.180	0.140	0.050	1.94e-1
bP-21264C1.2	ENSG00000278932.3	2.970	1.120	0.905	3.77e-18
bP-2171C21.4	ENSG00000279414.1	0.120	0.150	-0.038	8.27e-1
bP-2189O9.2	ENSG00000278931.1	0.060	0.050	0.014	2.24e-1
BPGM	ENSG00000172331.11	15.820	2.890	2.112	6.56e-80
BPHL	ENSG00000137274.12	15.990	7.380	1.020	5.90e-32
BPI	ENSG00000101425.12	1.300	0.040	1.145	4.74e-40
BPIFA2	ENSG00000131050.10	0.020	0.000	0.029	5.05e-3
BPIFB1	ENSG00000125999.10	3.520	0.010	2.162	4.26e-21
BPIFB9P	ENSG00000125997.5	0.020	0.000	0.029	8.78e-4
BPNT1	ENSG00000162813.17	21.170	2.840	2.529	3.33e-84
BPTF	ENSG00000171634.16	21.400	9.590	1.081	1.56e-31
BRAF	ENSG00000157764.12	7.080	3.830	0.742	2.70e-25
BRAFP1	ENSG00000224775.2	0.000	0.010	-0.014	1.01e-1
BRAP	ENSG00000089234.15	8.100	2.580	1.346	1.86e-63
BRAT1	ENSG00000106009.15	21.670	10.330	1.001	3.77e-24
BRCA1	ENSG00000012048.19	3.130	0.660	1.315	2.77e-51
BRCA2	ENSG00000139618.14	1.020	0.170	0.788	7.63e-36
BRCC3	ENSG00000185515.14	11.650	3.120	1.618	9.88e-69
BRCC3P1	ENSG00000251667.1	0.150	0.040	0.145	1.35e-13
BRD1	ENSG00000100425.18	13.950	7.480	0.818	2.71e-18
BRD2	ENSG00000204256.12	108.427	75.478	0.517	2.30e-7
BRD2-IT1	ENSG00000223837.2	0.270	0.280	-0.011	7.85e-1
BRD3	ENSG00000169925.16	11.380	3.830	1.358	1.06e-45
BRD4	ENSG00000141867.17	20.460	11.380	0.794	4.32e-22
BRD7	ENSG00000166164.15	45.841	17.680	1.326	1.23e-51
BRD7P2	ENSG00000184100.6	0.130	0.070	0.079	1.92e-11
BRD8	ENSG00000112983.17	20.690	21.060	-0.024	8.55e-1
BRD9	ENSG00000028310.17	19.480	10.670	0.811	1.93e-23
BRD9P2	ENSG00000249908.2	0.000	0.650	-0.722	5.69e-4
BRE	ENSG00000158019.20	28.640	8.310	1.671	7.57e-59
BRF1	ENSG00000185024.15	12.490	9.340	0.384	1.40e-7
BRF2	ENSG00000104221.12	10.650	3.100	1.507	1.08e-65
BRI3	ENSG00000164713.9	210.473	97.038	1.109	2.38e-25
BRI3BP	ENSG00000184992.10	5.680	1.590	1.367	1.10e-53
BRICD5	ENSG00000182685.7	4.270	2.680	0.518	1.35e-4
BRINP1	ENSG00000078725.12	0.340	0.020	0.394	4.57e-16
BRINP2	ENSG00000198797.6	0.050	0.020	0.042	5.59e-5
BRINP3	ENSG00000162670.10	0.080	0.000	0.111	1.19e-3
BRIP1	ENSG00000136492.8	0.660	0.090	0.607	1.10e-4
BRIX1	ENSG00000113460.12	22.380	4.920	1.982	4.16e-76
BRK1	ENSG00000254999.3	150.278	42.890	1.785	2.47e-57
BRMS1	ENSG00000174744.13	44.399	16.660	1.362	6.45e-46
BRMS1L	ENSG00000100916.13	3.430	1.420	0.872	2.93e-36
BROX	ENSG00000162819.11	19.300	4.190	1.968	3.43e-71
BRPF1	ENSG00000156983.15	8.200	3.430	1.054	3.56e-41
BRPF3	ENSG00000096070.19	10.040	7.090	0.448	1.37e-12
BRS3	ENSG00000102239.4	0.060	0.020	0.055	1.27e-9
BRSK1	ENSG00000160469.16	2.930	0.990	0.982	5.29e-25
BRSK2	ENSG00000174672.15	1.130	47.851	-4.519	1.90e-82
BRWD1	ENSG00000185658.13	9.900	5.790	0.683	8.35e-21
BRWD1-AS2	ENSG00000255568.3	0.440	0.270	0.181	1.79e-8
BRWD3	ENSG00000165288.10	2.230	1.340	0.465	9.60e-17
BSCL2	ENSG00000168000.14	77.772	23.070	1.710	9.80e-44
BSDC1	ENSG00000160058.18	37.470	22.011	0.741	1.73e-18
BSG	ENSG00000172270.18	499.208	106.122	2.223	2.33e-60
BSN	ENSG00000164061.4	0.150	0.230	-0.097	3.30e-1
BSN-AS2	ENSG00000226913.1	0.030	0.080	-0.068	2.00e-1
BSND	ENSG00000162399.6	0.010	0.000	0.014	3.88e-2
BSPRY	ENSG00000119411.10	11.870	17.940	-0.557	1.26e-8
BST1	ENSG00000109743.10	8.690	0.480	2.711	1.03e-48
BST2	ENSG00000130303.12	184.055	8.160	4.337	1.14e-67
BTAF1	ENSG00000095564.13	6.890	8.050	-0.198	2.64e-1
BTBD1	ENSG00000064726.9	23.659	5.920	1.833	1.79e-66
BTBD10	ENSG00000148925.10	18.090	3.460	2.098	2.23e-75
BTBD10P2	ENSG00000219433.2	0.040	0.000	0.057	1.03e-3
BTBD11	ENSG00000151136.14	0.930	0.130	0.772	2.27e-26
BTBD16	ENSG00000138152.8	1.210	0.070	1.046	2.48e-31
BTBD19	ENSG00000222009.8	4.810	1.450	1.246	8.44e-31
BTBD2	ENSG00000133243.8	49.800	25.820	0.921	1.66e-22
BTBD3	ENSG00000132640.14	10.690	5.840	0.773	4.23e-22
BTBD6	ENSG00000184887.13	23.450	4.650	2.114	1.05e-40
BTBD7	ENSG00000011114.14	7.890	3.370	1.025	7.54e-36
BTBD7P1	ENSG00000203414.2	0.110	0.030	0.108	2.33e-12
BTBD8	ENSG00000189195.9	0.340	0.130	0.246	5.15e-15
BTBD9	ENSG00000183826.16	3.410	1.040	1.112	1.37e-57
BTC	ENSG00000174808.11	2.350	0.890	0.826	9.05e-27
BTD	ENSG00000169814.12	13.350	7.480	0.759	6.28e-30
BTF3	ENSG00000145741.15	572.844	227.827	1.326	4.03e-29
BTF3L4	ENSG00000134717.17	30.640	13.440	1.132	1.84e-37
BTF3L4P2	ENSG00000213189.5	30.811	14.590	1.029	7.52e-29
BTF3P7	ENSG00000219986.2	0.070	0.000	0.098	9.32e-11
BTG1	ENSG00000133639.4	65.380	28.551	1.168	1.46e-21
BTG1P1	ENSG00000256720.1	0.060	0.000	0.084	1.28e-3
BTG2	ENSG00000159388.5	46.782	134.568	-1.504	3.02e-15
BTG3	ENSG00000154640.14	23.750	7.750	1.500	8.92e-43
BTK	ENSG00000010671.15	4.830	0.620	1.847	7.58e-30
BTLA	ENSG00000186265.9	0.520	0.030	0.561	1.33e-17
BTN1A1	ENSG00000124557.12	0.020	0.000	0.029	3.05e-7
BTN2A1	ENSG00000112763.15	15.440	4.270	1.641	1.52e-52
BTN2A2	ENSG00000124508.16	6.770	2.090	1.330	8.33e-34
BTN2A3P	ENSG00000124549.14	1.630	0.520	0.791	1.89e-30
BTN3A1	ENSG00000026950.16	16.320	6.640	1.181	4.40e-23
BTN3A2	ENSG00000186470.13	20.120	4.350	1.981	3.01e-39
BTN3A3	ENSG00000111801.15	12.330	2.220	2.050	1.68e-27
BTNL3	ENSG00000168903.8	0.180	0.020	0.210	9.23e-9
BTNL8	ENSG00000113303.11	2.340	0.290	1.372	7.25e-21
BTNL9	ENSG00000165810.16	3.090	8.320	-1.188	1.66e-19
BTRC	ENSG00000166167.17	4.740	2.530	0.701	7.03e-29
BUB1	ENSG00000169679.14	3.740	0.080	2.134	6.57e-69
BUB1B	ENSG00000156970.12	3.210	0.190	1.823	9.32e-66
BUB3	ENSG00000154473.17	45.471	12.860	1.745	5.58e-55
BUD13	ENSG00000137656.11	11.850	4.360	1.261	1.57e-59
BUD13P1	ENSG00000270689.1	0.050	0.040	0.014	1.18e-1
BUD31	ENSG00000106245.9	99.511	21.470	2.161	2.93e-67
BVES	ENSG00000112276.13	0.560	0.140	0.453	9.91e-18
BVES-AS1	ENSG00000203808.10	0.070	0.020	0.069	5.42e-6
BX255923.3	ENSG00000276462.1	0.010	0.000	0.014	2.12e-2
BX322557.10	ENSG00000215447.7	1.460	0.720	0.516	8.07e-18
BX470102.3	ENSG00000238279.1	4.690	0.090	2.384	7.82e-42
BX842568.1	ENSG00000235510.1	0.000	1.150	-1.104	1.09e-13
BX842568.2	ENSG00000223723.1	0.190	0.180	0.012	3.51e-1
BYSL	ENSG00000112578.9	13.920	4.580	1.419	5.65e-50
BZRAP1	ENSG00000005379.15	7.160	14.640	-0.939	7.47e-14
BZRAP1-AS1	ENSG00000265148.5	0.540	0.080	0.512	4.75e-21
BZW1	ENSG00000082153.17	83.049	12.650	2.622	1.61e-67
BZW1P2	ENSG00000198406.7	11.070	1.500	2.271	6.17e-49
BZW2	ENSG00000136261.14	40.090	13.740	1.479	1.53e-39
C10orf10	ENSG00000165507.8	134.586	102.110	0.395	1.28e-3
C10orf105	ENSG00000214688.4	0.060	0.040	0.027	2.44e-4
C10orf107	ENSG00000183346.6	0.510	0.050	0.524	5.55e-20
C10orf11	ENSG00000148655.14	13.120	6.190	0.974	7.62e-18
C10orf111	ENSG00000176236.6	0.130	0.070	0.079	3.19e-11
C10orf12	ENSG00000155640.6	1.080	0.340	0.634	1.20e-31
C10orf120	ENSG00000183559.11	0.000	0.040	-0.057	7.98e-13
C10orf128	ENSG00000204161.13	7.810	1.620	1.750	3.09e-34
C10orf131	ENSG00000173088.12	0.070	0.000	0.098	2.77e-9
C10orf142	ENSG00000277288.3	0.040	0.370	-0.398	1.80e-22
C10orf2	ENSG00000107815.7	5.160	2.210	0.940	1.07e-30
C10orf25	ENSG00000165511.6	0.980	0.330	0.574	2.59e-39
C10orf32	ENSG00000166275.15	14.740	6.090	1.151	1.36e-39
C10orf35	ENSG00000171224.8	8.350	3.260	1.134	2.92e-38
C10orf54	ENSG00000107738.19	47.199	6.110	2.761	2.35e-65
C10orf55	ENSG00000222047.8	0.470	0.030	0.513	8.28e-31
C10orf62	ENSG00000203942.4	0.020	0.090	-0.096	6.68e-14
C10orf67	ENSG00000179133.11	0.050	0.000	0.070	9.39e-16
C10orf71	ENSG00000177354.11	0.000	0.230	-0.299	1.99e-37
C10orf76	ENSG00000120029.12	12.180	4.680	1.214	1.89e-47
C10orf82	ENSG00000165863.16	0.050	0.370	-0.384	1.92e-14
C10orf88	ENSG00000119965.12	3.510	1.820	0.677	5.05e-31
C10orf90	ENSG00000154493.17	0.040	0.020	0.028	3.10e-1
C10orf91	ENSG00000180066.9	0.160	0.020	0.186	9.23e-10
C10orf95	ENSG00000120055.7	0.810	0.470	0.300	4.92e-10
C10orf99	ENSG00000188373.4	0.020	0.040	-0.028	1.50e-3
C11orf1	ENSG00000137720.7	30.581	17.510	0.771	7.72e-21
C11orf16	ENSG00000176029.13	0.040	0.000	0.057	1.24e-4
C11orf21	ENSG00000110665.11	0.480	0.200	0.303	4.62e-7
C11orf24	ENSG00000171067.10	35.121	10.280	1.679	2.93e-59
C11orf30	ENSG00000158636.16	5.260	3.000	0.646	1.54e-16
C11orf31	ENSG00000211450.9	106.912	44.310	1.252	4.88e-29
C11orf44	ENSG00000175728.4	0.010	0.000	0.014	4.62e-10
C11orf45	ENSG00000174370.9	1.360	1.010	0.232	5.32e-6
C11orf49	ENSG00000149179.13	28.240	7.220	1.831	1.30e-73
C11orf52	ENSG00000149300.9	14.210	9.880	0.483	1.91e-7
C11orf53	ENSG00000150750.6	2.420	0.100	1.636	2.17e-32
C11orf54	ENSG00000182919.14	16.320	11.990	0.415	5.76e-6
C11orf57	ENSG00000150776.17	11.540	5.570	0.933	1.52e-38
C11orf58	ENSG00000110696.9	106.661	33.369	1.647	1.24e-48
C11orf63	ENSG00000109944.10	2.580	0.590	1.171	2.07e-52
C11orf65	ENSG00000166323.12	0.430	0.420	0.010	2.86e-1
C11orf68	ENSG00000175573.6	35.060	9.990	1.714	7.81e-58
C11orf70	ENSG00000137691.12	3.440	0.280	1.794	9.66e-70
C11orf71	ENSG00000180425.10	5.160	3.000	0.623	1.16e-19
C11orf72	ENSG00000184224.3	0.030	0.060	-0.041	4.57e-5
C11orf73	ENSG00000149196.15	36.380	11.070	1.631	5.08e-61
C11orf74	ENSG00000166352.15	13.640	6.560	0.953	4.27e-33
C11orf80	ENSG00000173715.15	15.370	3.280	1.935	7.77e-50
C11orf84	ENSG00000168005.8	12.440	2.720	1.853	6.05e-70
C11orf85	ENSG00000168070.11	0.110	0.130	-0.026	5.31e-1
C11orf86	ENSG00000173237.4	0.920	0.000	0.941	2.48e-22
C11orf87	ENSG00000185742.6	0.020	0.000	0.029	1.42e-6
C11orf88	ENSG00000183644.13	0.050	0.000	0.070	7.91e-5
C11orf91	ENSG00000205177.6	0.220	0.060	0.203	5.59e-10
C11orf94	ENSG00000234776.4	0.130	0.100	0.039	4.39e-1
C11orf95	ENSG00000188070.9	4.460	3.050	0.431	1.77e-11
C11orf96	ENSG00000187479.5	45.201	12.150	1.813	1.24e-17
C11orf97	ENSG00000257057.1	0.040	0.000	0.057	4.52e-5
C11orf98	ENSG00000278615.4	78.738	18.670	2.019	2.74e-63
C12orf10	ENSG00000139637.13	44.461	21.500	1.015	3.72e-33
C12orf29	ENSG00000133641.17	6.410	3.690	0.660	6.26e-24
C12orf4	ENSG00000047621.11	5.180	2.190	0.954	3.26e-40
C12orf42	ENSG00000179088.14	0.060	0.000	0.084	3.34e-6
C12orf43	ENSG00000157895.11	7.470	2.760	1.172	4.26e-55
C12orf45	ENSG00000151131.9	19.920	15.009	0.386	2.14e-8
C12orf49	ENSG00000111412.5	16.370	3.290	2.018	5.08e-68
C12orf50	ENSG00000165805.9	0.020	0.010	0.014	1.94e-2
C12orf54	ENSG00000177627.9	0.130	0.090	0.052	7.60e-3
C12orf56	ENSG00000185306.12	0.190	0.010	0.237	1.64e-11
C12orf57	ENSG00000111678.10	217.714	110.936	0.966	2.75e-24
C12orf60	ENSG00000182993.3	0.880	0.640	0.197	3.44e-2
C12orf65	ENSG00000130921.7	9.770	3.180	1.365	2.25e-57
C12orf66	ENSG00000174206.12	3.210	2.220	0.387	1.24e-14
C12orf71	ENSG00000214700.5	0.030	0.090	-0.082	1.68e-5
C12orf73	ENSG00000204954.9	6.590	2.810	0.994	3.92e-41
C12orf74	ENSG00000214215.3	0.110	0.040	0.094	4.84e-9
C12orf75	ENSG00000235162.8	92.918	13.320	2.713	2.37e-50
C12orf76	ENSG00000174456.13	8.730	5.090	0.676	2.21e-16
C12orf79	ENSG00000257242.6	0.520	0.440	0.078	2.01e-2
C14orf1	ENSG00000133935.6	22.830	5.620	1.848	3.74e-70
C14orf105	ENSG00000100557.9	12.830	24.090	-0.859	8.74e-9
C14orf119	ENSG00000179933.5	52.910	12.410	2.007	2.35e-72
C14orf132	ENSG00000227051.5	3.010	0.770	1.180	4.71e-31
C14orf142	ENSG00000170270.4	10.850	3.980	1.251	6.62e-57
C14orf159	ENSG00000133943.20	23.280	10.800	1.041	6.56e-24
C14orf166	ENSG00000087302.8	180.956	64.440	1.475	1.83e-46
C14orf169	ENSG00000170468.7	6.040	2.300	1.093	1.56e-56
C14orf2	ENSG00000156411.9	129.660	51.918	1.304	9.04e-44
C14orf28	ENSG00000179476.7	2.550	1.520	0.494	1.46e-25
C14orf37	ENSG00000139971.15	1.770	0.240	1.160	9.30e-46
C14orf39	ENSG00000179008.8	0.010	0.000	0.014	4.82e-3
C14orf79	ENSG00000140104.13	9.050	5.910	0.540	1.17e-11
C14orf80	ENSG00000185347.17	11.050	1.830	2.090	6.24e-57
C14orf93	ENSG00000100802.14	7.380	3.710	0.831	4.70e-32
C15orf26	ENSG00000156206.13	0.080	0.050	0.041	3.16e-4
C15orf27	ENSG00000169758.12	0.550	2.540	-1.191	3.50e-63
C15orf38-AP3S2	ENSG00000250021.7	13.670	7.630	0.765	3.86e-19
C15orf39	ENSG00000167173.18	14.600	4.020	1.636	9.72e-60
C15orf40	ENSG00000169609.13	18.250	6.570	1.347	1.55e-57
C15orf41	ENSG00000186073.11	3.740	1.050	1.209	4.29e-50
C15orf48	ENSG00000166920.10	104.119	2.460	4.925	4.90e-69
C15orf52	ENSG00000188549.12	19.751	12.620	0.607	4.13e-5
C15orf53	ENSG00000175779.1	0.010	0.000	0.014	1.11e-9
C15orf54	ENSG00000175746.6	0.020	0.010	0.014	1.42e-2
C15orf56	ENSG00000176753.5	0.230	0.380	-0.166	1.35e-4
C15orf57	ENSG00000128891.15	21.159	7.310	1.415	1.61e-49
C15orf59	ENSG00000205363.5	2.600	0.830	0.976	8.10e-21
C15orf59-AS1	ENSG00000260469.2	0.010	0.000	0.014	1.25e-2
C15orf61	ENSG00000189227.5	2.560	1.960	0.266	1.52e-8
C15orf62	ENSG00000188277.9	1.290	0.750	0.388	8.32e-12
C15orf65	ENSG00000261652.2	3.140	3.230	-0.031	1.62e-1
C16orf13	ENSG00000130731.15	72.288	22.830	1.621	1.94e-41
C16orf45	ENSG00000166780.10	23.569	7.900	1.465	4.60e-29
C16orf46	ENSG00000166455.13	1.160	0.470	0.555	8.83e-32
C16orf47	ENSG00000197445.2	0.060	0.000	0.084	1.62e-14
C16orf52	ENSG00000185716.11	6.430	3.110	0.854	7.74e-31
C16orf54	ENSG00000185905.3	2.050	0.090	1.484	1.36e-36
C16orf58	ENSG00000140688.16	47.732	36.829	0.365	2.02e-5
C16orf59	ENSG00000162062.14	2.060	0.290	1.246	3.04e-50
C16orf62	ENSG00000103544.14	23.360	6.920	1.621	2.45e-53
C16orf70	ENSG00000125149.11	9.330	3.240	1.285	4.47e-53
C16orf71	ENSG00000166246.13	0.970	0.440	0.452	7.63e-22
C16orf72	ENSG00000182831.11	14.250	4.570	1.453	1.76e-57
C16orf74	ENSG00000154102.10	4.190	0.320	1.975	2.75e-35
C16orf82	ENSG00000234186.2	0.000	0.010	-0.014	7.26e-4
C16orf86	ENSG00000159761.14	3.110	1.920	0.493	2.43e-13
C16orf87	ENSG00000155330.9	4.570	0.890	1.559	1.58e-67
C16orf89	ENSG00000153446.15	4.240	1.710	0.951	2.96e-11
C16orf91	ENSG00000174109.4	13.770	3.240	1.801	1.53e-79
C16orf93	ENSG00000196118.11	5.110	3.080	0.583	4.39e-15
C16orf95	ENSG00000260456.6	5.070	1.590	1.229	1.30e-49
C16orf96	ENSG00000205832.7	0.040	0.140	-0.132	4.50e-25
C17orf100	ENSG00000256806.3	2.080	1.690	0.195	2.00e-8
C17orf104	ENSG00000180336.17	0.150	0.080	0.091	2.29e-9
C17orf105	ENSG00000231256.7	0.010	0.000	0.014	9.42e-1
C17orf107	ENSG00000205710.3	1.580	1.670	-0.049	7.50e-2
C17orf47	ENSG00000181013.3	0.020	0.060	-0.055	3.31e-6
C17orf49	ENSG00000258315.5	84.729	22.930	1.841	9.14e-58
C17orf50	ENSG00000270806.1	0.140	0.090	0.065	7.24e-4
C17orf51	ENSG00000212719.10	1.310	1.290	0.013	1.84e-2
C17orf53	ENSG00000125319.14	1.330	0.150	1.019	2.88e-52
C17orf58	ENSG00000186665.8	6.040	2.860	0.867	7.96e-37
C17orf59	ENSG00000196544.7	5.680	5.060	0.141	2.63e-3
C17orf62	ENSG00000178927.16	58.209	21.700	1.383	5.37e-33
C17orf64	ENSG00000141371.12	0.080	0.040	0.054	7.01e-3
C17orf67	ENSG00000214226.8	1.020	0.770	0.191	2.19e-6
C17orf75	ENSG00000108666.9	10.180	4.890	0.925	3.38e-39
C17orf78	ENSG00000278505.4	0.010	0.000	0.014	1.10e-3
C17orf80	ENSG00000141219.15	6.190	3.450	0.692	1.26e-9
C17orf82	ENSG00000187013.4	0.350	0.050	0.363	2.74e-23
C17orf89	ENSG00000224877.3	46.250	22.201	1.026	3.10e-28
C17orf96	ENSG00000273604.1	1.420	1.130	0.184	1.78e-5
C17orf97	ENSG00000187624.8	2.490	1.060	0.761	5.80e-24
C17orf99	ENSG00000187997.11	0.180	0.000	0.239	5.42e-12
C18orf21	ENSG00000141428.16	14.160	9.730	0.499	1.53e-15
C18orf25	ENSG00000152242.10	4.810	2.210	0.856	1.17e-18
C18orf32	ENSG00000177576.10	28.799	17.240	0.708	1.07e-14
C18orf42	ENSG00000231824.3	0.210	0.130	0.099	4.96e-6
C18orf54	ENSG00000166845.13	0.610	0.110	0.536	3.76e-44
C18orf65	ENSG00000275763.3	0.130	0.040	0.120	2.22e-24
C18orf8	ENSG00000141452.9	24.669	8.340	1.459	3.56e-49
C19orf12	ENSG00000131943.17	11.330	6.510	0.715	1.82e-26
C19orf18	ENSG00000177025.3	0.550	0.350	0.199	8.12e-7
C19orf24	ENSG00000228300.13	60.241	21.381	1.452	5.25e-36
C19orf25	ENSG00000119559.15	21.060	8.540	1.209	1.06e-30
C19orf26	ENSG00000099625.12	0.760	0.250	0.494	1.64e-14
C19orf33	ENSG00000167644.11	483.240	1.900	7.383	1.45e-81
C19orf35	ENSG00000188305.5	0.290	0.070	0.270	3.85e-16
C19orf38	ENSG00000214212.8	1.960	0.380	1.101	7.98e-31
C19orf43	ENSG00000123144.10	145.350	69.228	1.059	1.06e-25
C19orf44	ENSG00000105072.8	3.880	2.030	0.688	2.23e-28
C19orf45	ENSG00000198723.10	0.680	0.330	0.337	4.78e-6
C19orf47	ENSG00000160392.13	7.990	2.330	1.433	3.01e-68
C19orf48	ENSG00000167747.13	27.420	36.931	-0.416	1.20e-3
C19orf52	ENSG00000142444.6	13.020	4.950	1.237	7.29e-57
C19orf53	ENSG00000104979.8	146.941	40.599	1.830	4.49e-58
C19orf54	ENSG00000188493.14	6.330	3.930	0.572	3.67e-14
C19orf57	ENSG00000132016.11	1.410	2.710	-0.622	1.09e-16
C19orf60	ENSG00000006015.17	45.100	31.530	0.503	1.62e-2
C19orf66	ENSG00000130813.17	27.680	11.960	1.146	1.10e-24
C19orf68	ENSG00000185453.12	3.920	1.710	0.860	6.64e-39
C19orf70	ENSG00000174917.8	73.282	24.450	1.545	3.41e-48
C19orf71	ENSG00000183397.5	1.430	1.490	-0.035	9.51e-1
C19orf73	ENSG00000221916.3	1.340	1.760	-0.238	1.57e-3
C19orf81	ENSG00000235034.6	0.200	0.160	0.049	9.67e-3
C19orf84	ENSG00000262874.1	0.100	0.000	0.138	8.24e-15
C1D	ENSG00000197223.11	21.800	6.460	1.612	5.49e-62
C1DP1	ENSG00000231245.2	1.480	0.500	0.725	7.57e-12
C1GALT1	ENSG00000106392.10	18.110	2.050	2.647	2.32e-70
C1GALT1C1	ENSG00000171155.7	23.470	5.700	1.869	3.72e-80
C1GALT1C1L	ENSG00000223658.6	0.690	0.380	0.292	2.37e-16
C1orf100	ENSG00000173728.10	0.090	0.040	0.068	2.31e-3
C1orf101	ENSG00000179397.17	0.320	0.260	0.067	1.37e-2
C1orf105	ENSG00000180999.10	0.060	0.000	0.084	9.78e-4
C1orf106	ENSG00000163362.10	64.820	5.120	3.427	1.77e-39
C1orf109	ENSG00000116922.14	9.650	4.720	0.897	4.05e-28
C1orf110	ENSG00000185860.13	0.090	0.000	0.124	2.72e-7
C1orf111	ENSG00000171722.11	0.060	0.040	0.027	2.82e-2
C1orf112	ENSG00000000460.16	2.950	0.770	1.158	5.24e-61
C1orf115	ENSG00000162817.6	10.310	4.420	1.061	5.54e-25
C1orf116	ENSG00000182795.12	27.230	3.850	2.541	1.31e-53
C1orf122	ENSG00000197982.13	41.100	20.450	0.973	3.86e-25
C1orf123	ENSG00000162384.13	44.649	16.580	1.377	1.27e-38
C1orf127	ENSG00000175262.14	1.470	1.270	0.122	4.80e-2
C1orf131	ENSG00000143633.12	12.360	5.730	0.989	3.25e-25
C1orf132	ENSG00000203709.9	0.450	2.290	-1.182	2.72e-25
C1orf140	ENSG00000234754.1	0.010	0.000	0.014	1.04e-4
C1orf145	ENSG00000162913.9	0.430	0.530	-0.098	9.42e-1
C1orf147	ENSG00000162888.4	0.080	0.060	0.027	1.24e-2
C1orf158	ENSG00000157330.9	0.050	0.010	0.056	1.98e-5
C1orf159	ENSG00000131591.17	6.880	3.530	0.799	7.01e-13
C1orf162	ENSG00000143110.11	20.150	3.550	2.217	1.26e-33
C1orf167	ENSG00000215910.7	0.810	0.090	0.732	5.41e-18
C1orf168	ENSG00000187889.12	0.300	0.770	-0.445	1.14e-1
C1orf174	ENSG00000198912.10	14.870	7.160	0.960	1.66e-31
C1orf177	ENSG00000162398.11	0.170	0.030	0.184	5.71e-21
C1orf186	ENSG00000263961.6	4.880	0.850	1.668	5.44e-24
C1orf194	ENSG00000179902.12	0.270	0.500	-0.240	2.23e-1
C1orf198	ENSG00000119280.16	28.899	8.190	1.702	8.55e-48
C1orf204	ENSG00000188004.9	0.830	0.460	0.326	8.85e-10
C1orf21	ENSG00000116667.12	23.779	4.840	2.085	2.82e-47
C1orf210	ENSG00000253313.5	14.150	8.230	0.715	1.74e-13
C1orf216	ENSG00000142686.7	7.430	1.570	1.714	2.00e-62
C1orf220	ENSG00000213057.5	0.330	0.200	0.148	3.97e-6
C1orf226	ENSG00000239887.4	3.090	1.200	0.895	6.35e-24
C1orf228	ENSG00000198520.10	2.530	1.080	0.763	5.59e-12
C1orf233	ENSG00000228594.3	5.360	0.290	2.302	1.47e-73
C1orf27	ENSG00000157181.14	11.550	8.720	0.369	2.38e-6
C1orf35	ENSG00000143793.12	15.040	7.280	0.954	2.11e-21
C1orf43	ENSG00000143612.18	144.186	52.490	1.441	8.13e-43
C1orf50	ENSG00000164008.13	9.970	4.100	1.105	2.56e-46
C1orf52	ENSG00000162642.13	13.130	8.710	0.541	4.91e-13
C1orf53	ENSG00000203724.10	4.430	1.030	1.419	5.81e-44
C1orf54	ENSG00000118292.8	22.161	1.420	3.259	3.74e-73
C1orf56	ENSG00000143443.9	4.570	3.270	0.383	4.50e-15
C1orf61	ENSG00000125462.16	0.120	0.080	0.052	6.23e-1
C1orf68	ENSG00000198854.5	0.000	0.040	-0.057	3.40e-12
C1orf74	ENSG00000162757.4	1.470	0.330	0.893	1.82e-55
C1orf94	ENSG00000142698.14	0.030	0.000	0.043	9.76e-8
C1orf95	ENSG00000203685.9	0.180	0.340	-0.183	9.58e-1
C1QA	ENSG00000173372.16	182.480	10.280	4.024	2.22e-57
C1QB	ENSG00000173369.15	181.634	14.660	3.544	5.22e-45
C1QBP	ENSG00000108561.8	71.679	27.751	1.338	1.41e-40
C1QBPP2	ENSG00000213409.4	0.050	0.000	0.070	6.34e-5
C1QC	ENSG00000159189.11	136.711	10.380	3.597	2.37e-48
C1QL1	ENSG00000131094.3	1.990	1.350	0.348	1.95e-3
C1QL3	ENSG00000165985.9	0.270	0.140	0.156	5.93e-8
C1QL4	ENSG00000186897.4	0.030	0.000	0.043	8.75e-8
C1QTNF1	ENSG00000173918.14	33.910	5.200	2.493	5.38e-56
C1QTNF1-AS1	ENSG00000265096.1	0.160	0.000	0.214	8.10e-8
C1QTNF2	ENSG00000145861.7	0.960	0.100	0.833	2.91e-39
C1QTNF3	ENSG00000082196.20	16.549	2.760	2.223	7.04e-39
C1QTNF3-AMACR	ENSG00000273294.1	0.260	0.280	-0.023	3.22e-3
C1QTNF4	ENSG00000172247.3	0.330	0.140	0.222	6.10e-9
C1QTNF5	ENSG00000223953.4	87.432	7.270	3.419	3.60e-68
C1QTNF6	ENSG00000133466.13	14.370	2.030	2.343	5.46e-56
C1QTNF7	ENSG00000163145.12	1.500	0.170	1.095	1.15e-31
C1QTNF9	ENSG00000240654.6	0.090	0.230	-0.174	8.65e-6
C1QTNF9-AS1	ENSG00000240868.1	0.000	0.080	-0.111	3.35e-14
C1QTNF9B-AS1	ENSG00000205861.11	1.550	0.600	0.672	3.60e-25
C1R	ENSG00000159403.15	261.632	34.881	2.872	1.09e-42
C1RL	ENSG00000139178.10	29.040	17.300	0.715	1.72e-9
C1RL-AS1	ENSG00000205885.7	2.450	2.390	0.025	8.41e-1
C1S	ENSG00000182326.14	242.139	35.971	2.717	2.59e-36
C2	ENSG00000166278.14	21.919	0.780	3.687	3.27e-69
C2-AS1	ENSG00000281756.1	0.030	0.000	0.043	1.25e-3
C20orf144	ENSG00000149609.5	0.090	0.080	0.013	3.64e-1
C20orf166-AS1	ENSG00000174403.15	0.060	0.030	0.041	2.72e-2
C20orf194	ENSG00000088854.12	4.230	2.240	0.691	2.58e-18
C20orf195	ENSG00000125531.6	0.820	0.050	0.794	6.43e-34
C20orf196	ENSG00000171984.14	6.290	1.880	1.340	1.16e-56
C20orf197	ENSG00000176659.7	0.070	0.020	0.069	1.16e-5
C20orf202	ENSG00000215595.1	0.300	0.050	0.308	2.31e-19
C20orf203	ENSG00000198547.8	0.030	0.020	0.014	1.60e-3
C20orf24	ENSG00000101084.16	97.558	23.039	2.036	1.75e-63
C20orf27	ENSG00000101220.17	24.981	8.600	1.436	1.12e-46
C20orf85	ENSG00000124237.5	0.070	0.000	0.098	1.01e-6
C20orf96	ENSG00000196476.11	5.370	3.240	0.587	1.44e-17
C21orf2	ENSG00000160226.15	19.149	13.620	0.463	5.67e-3
C21orf33	ENSG00000160221.16	8.510	4.170	0.879	7.79e-9
C21orf58	ENSG00000160298.17	2.300	1.130	0.632	2.10e-13
C21orf59	ENSG00000159079.18	34.539	14.950	1.156	2.74e-42
C21orf62	ENSG00000205929.9	0.540	0.670	-0.117	9.82e-1
C21orf62-AS1	ENSG00000205930.8	0.690	0.390	0.282	9.31e-9
C21orf91	ENSG00000154642.10	2.560	0.800	0.984	2.22e-38
C22orf15	ENSG00000169314.14	0.120	0.030	0.121	1.01e-16
C22orf23	ENSG00000128346.10	0.500	0.210	0.310	3.52e-22
C22orf24	ENSG00000128254.12	0.170	0.060	0.142	1.72e-11
C22orf29	ENSG00000215012.8	4.350	2.180	0.750	9.47e-27
C22orf31	ENSG00000100249.4	0.040	0.000	0.057	3.14e-9
C22orf34	ENSG00000188511.12	1.290	0.200	0.932	1.33e-32
C22orf39	ENSG00000242259.8	15.070	13.050	0.194	5.37e-4
C22orf42	ENSG00000205856.3	0.220	0.200	0.024	8.82e-3
C22orf46	ENSG00000184208.10	5.500	1.630	1.305	9.35e-56
C2CD2	ENSG00000157617.16	7.640	4.680	0.605	5.50e-11
C2CD2L	ENSG00000172375.12	10.210	5.480	0.791	5.26e-31
C2CD3	ENSG00000168014.16	8.050	3.030	1.167	4.79e-45
C2CD4A	ENSG00000198535.5	1.670	0.620	0.721	2.59e-7
C2CD4B	ENSG00000205502.3	4.010	18.530	-1.963	2.47e-32
C2CD4C	ENSG00000183186.7	0.490	0.370	0.121	2.83e-4
C2CD4D	ENSG00000225556.1	0.340	0.220	0.135	1.65e-1
C2CD5	ENSG00000111731.12	13.570	7.230	0.824	8.97e-22
C2orf15	ENSG00000273045.5	2.690	0.660	1.152	1.63e-46
C2orf16	ENSG00000221843.3	0.270	0.130	0.169	1.43e-1
C2orf27A	ENSG00000197927.12	5.060	1.770	1.129	6.91e-25
C2orf27AP3	ENSG00000230804.2	0.780	0.490	0.257	1.58e-3
C2orf27B	ENSG00000186825.5	0.000	0.590	-0.669	7.63e-35
C2orf40	ENSG00000119147.9	3.200	1.340	0.844	3.40e-11
C2orf42	ENSG00000115998.7	6.030	2.660	0.942	4.29e-45
C2orf44	ENSG00000163026.11	2.540	0.940	0.868	1.12e-48
C2orf47	ENSG00000162972.10	12.450	4.110	1.396	6.07e-60
C2orf48	ENSG00000163009.8	0.140	0.020	0.160	2.72e-14
C2orf49	ENSG00000135974.9	7.850	4.180	0.773	1.53e-23
C2orf50	ENSG00000150873.11	0.190	0.080	0.140	7.54e-12
C2orf54	ENSG00000172478.17	5.370	0.190	2.420	3.75e-53
C2orf61	ENSG00000239605.8	0.800	0.020	0.819	5.65e-24
C2orf66	ENSG00000187944.2	0.050	0.110	-0.080	3.44e-4
C2orf68	ENSG00000168887.10	19.340	10.230	0.857	7.33e-22
C2orf69	ENSG00000178074.5	4.740	2.060	0.908	1.59e-36
C2orf70	ENSG00000173557.14	2.540	0.400	1.338	1.18e-29
C2orf71	ENSG00000179270.6	0.010	0.000	0.014	1.02e-3
C2orf72	ENSG00000204128.5	7.860	5.030	0.555	1.34e-2
C2orf73	ENSG00000177994.15	0.150	0.070	0.104	4.70e-9
C2orf74	ENSG00000237651.6	21.570	7.270	1.448	7.41e-33
C2orf76	ENSG00000186132.14	9.510	4.200	1.015	7.21e-43
C2orf81	ENSG00000159239.11	4.480	0.760	1.639	6.41e-63
C2orf82	ENSG00000182600.9	1.580	0.800	0.519	8.31e-6
C2orf88	ENSG00000187699.10	2.570	4.060	-0.503	3.33e-3
C2orf91	ENSG00000205086.6	0.190	0.000	0.251	5.17e-18
C3	ENSG00000125730.16	887.374	141.778	2.637	2.51e-20
C3AR1	ENSG00000171860.4	8.870	1.080	2.246	1.51e-37
C3orf14	ENSG00000114405.10	12.450	4.680	1.244	1.02e-29
C3orf17	ENSG00000163608.14	18.640	9.470	0.908	2.22e-28
C3orf18	ENSG00000088543.14	3.760	3.150	0.198	8.26e-5
C3orf33	ENSG00000174928.15	2.910	2.640	0.103	1.30e-2
C3orf35	ENSG00000198590.11	0.460	0.760	-0.270	1.60e-6
C3orf36	ENSG00000221972.3	0.870	0.220	0.616	4.91e-23
C3orf38	ENSG00000179021.9	8.190	1.900	1.664	5.56e-69
C3orf49	ENSG00000163632.12	0.030	0.040	-0.014	4.78e-1
C3orf52	ENSG00000114529.12	8.640	10.000	-0.190	1.14e-2
C3orf58	ENSG00000181744.8	7.380	1.360	1.828	1.37e-64
C3orf62	ENSG00000188315.7	3.540	1.370	0.938	4.91e-34
C3orf67	ENSG00000163689.18	1.100	0.220	0.784	4.91e-29
C3orf70	ENSG00000187068.2	0.990	0.100	0.855	1.99e-35
C3orf80	ENSG00000180044.4	1.800	0.080	1.374	1.97e-51
C3P1	ENSG00000167798.16	0.000	0.050	-0.070	1.40e-7
C4A	ENSG00000244731.7	94.601	33.171	1.484	4.55e-14
C4A-AS1	ENSG00000233627.2	0.270	0.370	-0.109	1.32e-3
C4B	ENSG00000224389.8	98.407	30.819	1.643	2.94e-14
C4B-AS1	ENSG00000229776.1	0.270	0.370	-0.109	1.32e-3
C4BPA	ENSG00000123838.10	5.040	1.830	1.094	3.00e-4
C4BPB	ENSG00000123843.12	10.920	2.940	1.597	4.83e-8
C4orf19	ENSG00000154274.14	13.270	7.630	0.726	6.80e-4
C4orf22	ENSG00000197826.11	0.040	0.000	0.057	1.82e-3
C4orf26	ENSG00000174792.10	0.140	0.000	0.189	4.96e-11
C4orf27	ENSG00000056050.6	15.550	6.090	1.223	5.08e-51
C4orf29	ENSG00000164074.14	3.580	3.730	-0.046	3.58e-1
C4orf3	ENSG00000164096.12	86.360	17.270	2.257	4.61e-72
C4orf32	ENSG00000174749.5	1.980	0.470	1.019	2.65e-47
C4orf33	ENSG00000151470.12	9.140	3.640	1.128	8.78e-36
C4orf36	ENSG00000163633.10	3.350	1.420	0.846	2.85e-34
C4orf46	ENSG00000205208.4	2.470	1.100	0.725	1.02e-35
C4orf47	ENSG00000205129.8	0.820	0.480	0.298	3.50e-12
C4orf48	ENSG00000243449.6	22.700	5.860	1.789	5.01e-12
C4orf50	ENSG00000181215.12	0.020	0.010	0.014	4.54e-2
C5	ENSG00000106804.7	1.320	6.240	-1.642	3.13e-40
C5AR1	ENSG00000197405.7	9.690	1.630	2.023	4.39e-37
C5AR2	ENSG00000134830.5	0.610	0.100	0.550	5.32e-23
C5orf15	ENSG00000113583.7	47.199	8.000	2.421	1.84e-76
C5orf22	ENSG00000082213.17	8.740	3.940	0.979	1.81e-36
C5orf24	ENSG00000181904.8	15.190	4.520	1.552	1.90e-49
C5orf28	ENSG00000151881.14	7.380	2.570	1.231	3.88e-49
C5orf30	ENSG00000181751.9	6.270	1.700	1.429	1.41e-41
C5orf34	ENSG00000172244.8	1.220	0.220	0.864	6.28e-46
C5orf38	ENSG00000186493.11	0.980	0.640	0.272	1.32e-4
C5orf42	ENSG00000197603.13	3.150	1.770	0.583	8.10e-18
C5orf45	ENSG00000161010.14	13.010	16.270	-0.302	1.36e-2
C5orf46	ENSG00000178776.4	7.050	0.140	2.820	6.41e-43
C5orf47	ENSG00000185056.9	0.000	0.010	-0.014	5.08e-2
C5orf49	ENSG00000215217.6	0.860	0.900	-0.031	5.90e-3
C5orf51	ENSG00000205765.8	7.320	2.460	1.266	2.38e-53
C5orf56	ENSG00000197536.10	6.340	3.260	0.785	1.32e-16
C5orf58	ENSG00000234511.8	0.290	0.090	0.243	2.73e-10
C5orf60	ENSG00000204661.9	0.020	0.030	-0.014	6.54e-1
C5orf63	ENSG00000164241.13	3.910	2.230	0.604	2.38e-13
C5orf66	ENSG00000224186.8	1.180	0.530	0.511	1.20e-19
C5orf66-AS1	ENSG00000249082.2	0.110	0.000	0.151	6.76e-10
C5orf67	ENSG00000225940.5	0.030	0.000	0.043	2.75e-1
C6	ENSG00000039537.13	9.240	14.430	-0.592	3.75e-2
C6orf1	ENSG00000186577.11	35.631	7.810	2.056	1.73e-56
C6orf106	ENSG00000196821.9	38.609	10.530	1.780	6.71e-61
C6orf118	ENSG00000112539.14	0.020	0.000	0.029	9.24e-5
C6orf120	ENSG00000185127.6	6.770	4.400	0.525	2.18e-16
C6orf132	ENSG00000188112.8	18.710	6.680	1.360	1.66e-16
C6orf136	ENSG00000204564.11	17.470	8.490	0.961	1.54e-24
C6orf141	ENSG00000197261.11	8.340	4.030	0.893	8.57e-8
C6orf15	ENSG00000204542.2	0.330	0.000	0.411	6.87e-11
C6orf163	ENSG00000203872.6	0.310	0.520	-0.215	4.63e-8
C6orf165	ENSG00000272514.5	0.170	0.050	0.156	3.18e-17
C6orf183	ENSG00000243587.6	0.090	0.230	-0.174	4.35e-1
C6orf201	ENSG00000185689.15	0.060	0.250	-0.238	9.35e-25
C6orf203	ENSG00000130349.9	13.760	6.100	1.056	5.15e-38
C6orf222	ENSG00000189325.6	4.310	0.190	2.158	1.03e-20
C6orf223	ENSG00000181577.15	3.570	0.230	1.894	3.98e-37
C6orf226	ENSG00000221821.3	11.170	5.050	1.008	3.32e-25
C6orf25	ENSG00000204420.8	0.120	0.050	0.093	2.34e-11
C6orf3	ENSG00000255389.1	0.480	0.370	0.111	2.63e-4
C6orf47	ENSG00000204439.3	19.271	4.940	1.771	3.60e-75
C6orf48	ENSG00000204387.12	144.667	75.128	0.936	5.52e-22
C6orf49	ENSG00000278224.4	1.650	0.890	0.488	7.75e-6
C6orf52	ENSG00000137434.11	0.950	0.820	0.100	1.21e-1
C6orf58	ENSG00000184530.8	0.090	0.030	0.082	2.91e-3
C6orf62	ENSG00000112308.12	49.841	30.060	0.711	5.34e-14
C6orf89	ENSG00000198663.16	23.501	10.760	1.059	1.25e-35
C6orf99	ENSG00000203711.11	0.770	0.370	0.370	4.39e-15
C7	ENSG00000112936.18	71.669	67.601	0.083	1.87e-1
C7orf25	ENSG00000136197.12	1.760	0.670	0.725	2.28e-36
C7orf26	ENSG00000146576.12	17.970	9.600	0.840	9.45e-31
C7orf31	ENSG00000153790.11	2.370	0.880	0.842	2.16e-41
C7orf43	ENSG00000146826.14	15.610	7.930	0.895	2.27e-19
C7orf49	ENSG00000122783.16	26.541	10.740	1.230	1.21e-42
C7orf50	ENSG00000146540.14	64.888	38.199	0.749	9.83e-13
C7orf55	ENSG00000164898.12	16.930	9.640	0.753	1.21e-16
C7orf55-LUC7L2	ENSG00000146963.17	34.350	26.051	0.386	3.14e-4
C7orf57	ENSG00000164746.13	0.140	0.000	0.189	1.21e-15
C7orf60	ENSG00000164603.11	3.980	1.150	1.212	3.16e-65
C7orf61	ENSG00000185955.4	0.460	0.090	0.422	1.21e-21
C7orf73	ENSG00000243317.7	27.920	6.340	1.978	3.93e-79
C8A	ENSG00000157131.10	0.070	0.020	0.069	2.11e-6
C8B	ENSG00000021852.12	0.210	0.020	0.246	6.15e-14
C8G	ENSG00000176919.11	1.080	0.370	0.602	4.08e-12
C8orf22	ENSG00000168333.13	0.000	0.030	-0.043	3.05e-4
C8orf31	ENSG00000177335.10	2.910	0.220	1.680	4.36e-33
C8orf33	ENSG00000182307.12	20.430	8.900	1.114	3.31e-37
C8orf34	ENSG00000165084.15	0.310	0.210	0.115	1.32e-6
C8orf34-AS1	ENSG00000248801.6	0.050	1.240	-1.093	1.02e-67
C8orf37	ENSG00000156172.5	0.990	0.410	0.497	5.08e-29
C8orf37-AS1	ENSG00000253773.2	0.080	0.000	0.111	1.67e-3
C8orf4	ENSG00000176907.4	48.331	13.490	1.767	1.69e-22
C8orf44	ENSG00000213865.7	3.050	1.820	0.522	6.21e-13
C8orf44-SGK3	ENSG00000270024.5	0.100	0.000	0.138	1.30e-6
C8orf46	ENSG00000169085.11	0.360	1.810	-1.047	3.12e-30
C8orf48	ENSG00000164743.4	0.670	0.150	0.538	5.53e-28
C8orf49	ENSG00000255394.4	0.270	1.350	-0.888	9.61e-49
C8orf58	ENSG00000241852.9	7.540	2.550	1.266	2.33e-41
C8orf59	ENSG00000176731.11	82.178	44.969	0.856	5.27e-22
C8orf74	ENSG00000171060.10	0.150	0.000	0.202	6.65e-18
C8orf76	ENSG00000189376.11	17.950	5.040	1.650	8.01e-63
C8orf82	ENSG00000213563.6	12.470	6.460	0.852	2.54e-18
C8orf88	ENSG00000253250.2	2.110	0.340	1.215	4.92e-36
C8orf89	ENSG00000274443.4	0.180	0.000	0.239	3.53e-17
C9	ENSG00000113600.10	0.050	0.010	0.056	2.42e-3
C9orf106	ENSG00000179082.3	0.050	0.020	0.042	1.08e-7
C9orf114	ENSG00000198917.11	29.199	12.950	1.114	1.17e-31
C9orf116	ENSG00000160345.12	5.490	1.880	1.172	1.57e-35
C9orf117	ENSG00000160401.14	0.750	0.430	0.291	2.71e-11
C9orf131	ENSG00000174038.12	0.040	0.080	-0.054	9.23e-4
C9orf135	ENSG00000204711.8	0.340	0.210	0.147	3.18e-5
C9orf139	ENSG00000180539.7	0.500	0.170	0.358	1.93e-11
C9orf142	ENSG00000148362.10	51.172	25.120	0.998	5.06e-14
C9orf147	ENSG00000230185.4	0.140	0.190	-0.062	2.02e-1
C9orf152	ENSG00000188959.9	8.050	1.750	1.719	3.40e-20
C9orf153	ENSG00000187753.12	0.030	0.020	0.014	1.09e-3
C9orf156	ENSG00000136932.13	8.280	3.560	1.025	2.06e-37
C9orf16	ENSG00000171159.4	113.220	36.579	1.604	7.74e-31
C9orf163	ENSG00000196366.3	0.180	0.140	0.050	6.49e-4
C9orf171	ENSG00000188523.8	0.040	0.000	0.057	2.14e-6
C9orf172	ENSG00000232434.2	1.690	2.420	-0.346	6.66e-6
C9orf173	ENSG00000197768.10	0.220	0.780	-0.545	2.49e-18
C9orf173-AS1	ENSG00000275549.1	0.190	0.590	-0.418	7.75e-13
C9orf24	ENSG00000164972.12	1.030	0.750	0.214	2.38e-8
C9orf3	ENSG00000148120.14	52.030	35.240	0.549	1.78e-8
C9orf40	ENSG00000135045.6	2.200	0.880	0.767	1.18e-37
C9orf41	ENSG00000156017.12	4.520	2.890	0.505	4.28e-3
C9orf43	ENSG00000157653.11	0.290	0.260	0.034	8.67e-1
C9orf47	ENSG00000186354.10	0.060	0.090	-0.040	9.01e-2
C9orf50	ENSG00000179058.6	0.140	0.000	0.189	1.65e-16
C9orf64	ENSG00000165118.14	9.140	2.020	1.747	5.09e-70
C9orf66	ENSG00000183784.6	0.200	0.260	-0.070	2.67e-1
C9orf69	ENSG00000238227.7	21.381	5.170	1.859	7.63e-70
C9orf72	ENSG00000147894.14	5.270	3.730	0.407	2.84e-8
C9orf78	ENSG00000136819.14	43.459	15.820	1.402	7.72e-48
C9orf84	ENSG00000165181.16	0.050	0.030	0.028	2.01e-3
C9orf85	ENSG00000155621.14	7.360	3.230	0.983	5.89e-44
C9orf89	ENSG00000165233.17	39.151	6.140	2.491	1.65e-68
C9orf9	ENSG00000165698.15	3.560	1.830	0.688	8.89e-25
C9orf91	ENSG00000157693.14	4.940	2.020	0.976	1.30e-30
CA10	ENSG00000154975.13	0.070	0.020	0.069	9.96e-6
CA11	ENSG00000063180.8	10.090	4.010	1.146	1.07e-29
CA12	ENSG00000074410.13	7.720	17.840	-1.111	5.87e-9
CA13	ENSG00000185015.7	4.840	0.760	1.730	1.95e-51
CA14	ENSG00000118298.10	0.840	0.070	0.782	9.41e-22
CA2	ENSG00000104267.9	22.990	9.560	1.184	6.74e-13
CA3	ENSG00000164879.6	1.260	0.450	0.640	7.87e-14
CA3-AS1	ENSG00000253549.5	0.630	0.250	0.383	6.34e-13
CA4	ENSG00000167434.9	1.360	10.450	-2.278	1.20e-27
CA5A	ENSG00000174990.4	0.040	0.000	0.057	2.09e-9
CA5B	ENSG00000169239.12	3.000	1.210	0.856	7.06e-30
CA5BP1	ENSG00000186312.10	10.420	3.050	1.496	1.37e-47
CA7	ENSG00000168748.13	0.060	0.000	0.084	1.63e-5
CA8	ENSG00000178538.9	1.920	0.560	0.904	1.39e-19
CA9	ENSG00000107159.12	37.070	1.600	3.872	4.23e-26
CAAP1	ENSG00000120159.11	7.810	3.820	0.870	5.03e-26
CAB39	ENSG00000135932.10	36.400	8.370	1.997	5.25e-62
CAB39L	ENSG00000102547.18	5.320	2.680	0.780	6.29e-25
CABIN1	ENSG00000099991.16	24.150	11.630	0.994	4.38e-26
CABLES1	ENSG00000134508.12	7.080	1.270	1.832	2.94e-56
CABLES2	ENSG00000149679.11	2.630	1.090	0.796	2.68e-36
CABP1	ENSG00000157782.9	0.720	0.590	0.113	1.58e-2
CABP4	ENSG00000175544.13	2.910	0.340	1.545	6.99e-37
CABP7	ENSG00000100314.3	0.870	0.720	0.121	5.58e-3
CABYR	ENSG00000154040.20	2.130	0.330	1.235	1.09e-45
CACFD1	ENSG00000160325.14	20.870	7.070	1.438	3.55e-46
CACNA1A	ENSG00000141837.18	1.520	1.410	0.064	7.29e-3
CACNA1B	ENSG00000148408.12	0.090	0.080	0.013	2.28e-1
CACNA1C	ENSG00000151067.20	5.090	0.640	1.893	6.93e-50
CACNA1C-AS1	ENSG00000246627.6	0.290	0.160	0.153	7.87e-7
CACNA1D	ENSG00000157388.13	2.440	0.770	0.959	1.73e-27
CACNA1E	ENSG00000198216.10	0.080	0.010	0.097	8.10e-1
CACNA1F	ENSG00000102001.12	0.210	0.130	0.099	1.06e-4
CACNA1G	ENSG00000006283.17	0.100	0.030	0.095	7.17e-13
CACNA1G-AS1	ENSG00000250107.1	0.030	0.010	0.028	8.47e-6
CACNA1H	ENSG00000196557.10	8.000	2.340	1.430	1.72e-28
CACNA1I	ENSG00000100346.17	0.090	0.030	0.082	5.15e-7
CACNA2D1	ENSG00000153956.15	2.400	0.290	1.398	6.12e-44
CACNA2D2	ENSG00000007402.11	1.600	0.960	0.408	3.57e-8
CACNA2D3	ENSG00000157445.14	0.630	0.080	0.594	6.63e-18
CACNA2D4	ENSG00000151062.14	4.820	1.000	1.541	1.72e-37
CACNB1	ENSG00000067191.15	5.180	1.760	1.163	3.14e-28
CACNB2	ENSG00000165995.18	1.060	2.960	-0.943	2.14e-10
CACNB3	ENSG00000167535.7	17.881	1.720	2.795	1.28e-73
CACNB4	ENSG00000182389.18	0.220	0.150	0.085	3.63e-9
CACNG1	ENSG00000108878.4	0.030	0.000	0.043	6.15e-1
CACNG4	ENSG00000075461.5	2.390	0.110	1.611	4.81e-34
CACNG6	ENSG00000130433.7	0.220	0.000	0.287	7.19e-13
CACNG7	ENSG00000105605.7	0.030	0.010	0.028	1.88e-3
CACNG8	ENSG00000142408.2	0.090	0.010	0.110	4.56e-10
CACTIN	ENSG00000105298.13	11.040	6.750	0.636	1.39e-17
CACTIN-AS1	ENSG00000226800.5	0.180	0.190	-0.012	5.91e-1
CACUL1	ENSG00000151893.14	7.190	2.860	1.085	2.47e-45
CACYBP	ENSG00000116161.17	48.371	13.480	1.770	2.46e-51
CACYBPP2	ENSG00000177855.8	0.280	0.130	0.180	5.76e-9
CAD	ENSG00000084774.13	16.700	7.810	1.007	3.02e-27
CADM1	ENSG00000182985.16	10.390	3.480	1.346	3.02e-28
CADM2	ENSG00000175161.13	0.130	0.080	0.065	2.98e-4
CADM3	ENSG00000162706.12	1.310	0.410	0.712	7.43e-16
CADM3-AS1	ENSG00000225670.4	0.240	0.180	0.072	6.83e-2
CADM4	ENSG00000105767.2	8.570	4.770	0.730	3.57e-17
CADPS	ENSG00000163618.17	6.090	8.400	-0.407	3.43e-1
CADPS2	ENSG00000081803.15	13.090	9.200	0.466	1.47e-11
CAGE1	ENSG00000164304.15	0.010	0.000	0.014	7.05e-3
CAHM	ENSG00000270419.1	0.660	0.520	0.127	1.69e-1
CALB1	ENSG00000104327.7	0.250	0.130	0.146	8.54e-5
CALB2	ENSG00000172137.18	6.410	0.190	2.638	5.09e-40
CALCA	ENSG00000110680.12	0.120	0.100	0.026	3.97e-1
CALCB	ENSG00000175868.13	0.100	0.440	-0.389	4.52e-7
CALCOCO2	ENSG00000136436.14	56.649	25.210	1.137	7.63e-30
CALCR	ENSG00000004948.13	0.050	0.000	0.070	2.02e-15
CALCRL	ENSG00000064989.12	7.870	1.060	2.106	2.50e-47
CALD1	ENSG00000122786.19	125.957	13.640	3.116	1.22e-50
CALHM1	ENSG00000185933.6	0.030	0.000	0.043	1.29e-6
CALHM2	ENSG00000138172.10	20.410	3.230	2.340	5.74e-53
CALHM3	ENSG00000183128.7	0.820	0.140	0.675	7.83e-13
CALM1	ENSG00000198668.10	214.286	70.531	1.590	1.96e-46
CALM2	ENSG00000143933.16	557.141	79.291	2.797	8.48e-70
CALM2P2	ENSG00000229097.1	2.580	1.970	0.269	3.77e-5
CALM3	ENSG00000160014.16	164.186	46.649	1.794	2.95e-54
CALML3-AS1	ENSG00000205488.8	0.030	0.010	0.028	1.30e-5
CALML4	ENSG00000129007.14	34.489	5.130	2.533	1.40e-51
CALML6	ENSG00000169885.9	0.220	0.950	-0.677	1.72e-32
CALN1	ENSG00000183166.10	0.130	0.240	-0.134	6.05e-1
CALR	ENSG00000179218.13	583.989	120.241	2.271	5.44e-60
CALU	ENSG00000128595.16	78.351	15.420	2.273	1.15e-59
CALY	ENSG00000130643.8	1.800	0.790	0.645	1.55e-9
CAMK1	ENSG00000134072.10	13.530	3.630	1.650	2.68e-45
CAMK1D	ENSG00000183049.12	4.070	5.380	-0.332	1.07e-1
CAMK1G	ENSG00000008118.9	0.630	0.090	0.581	1.15e-32
CAMK2A	ENSG00000070808.15	0.150	0.050	0.131	1.36e-13
CAMK2B	ENSG00000058404.19	1.040	0.950	0.065	5.04e-3
CAMK2D	ENSG00000145349.16	16.590	3.360	2.012	2.72e-58
CAMK2G	ENSG00000148660.20	14.430	4.740	1.427	3.68e-44
CAMK2N1	ENSG00000162545.5	72.972	2.880	4.253	1.89e-94
CAMK2N2	ENSG00000163888.3	1.150	11.410	-2.529	3.84e-38
CAMK4	ENSG00000152495.10	1.340	0.070	1.129	3.85e-42
CAMKK1	ENSG00000004660.14	3.750	4.270	-0.150	9.50e-2
CAMKK2	ENSG00000110931.18	16.030	6.350	1.212	4.15e-35
CAMKMT	ENSG00000143919.14	4.860	3.030	0.540	9.98e-17
CAMLG	ENSG00000164615.4	34.210	12.320	1.402	9.84e-52
CAMP	ENSG00000164047.4	0.330	0.000	0.411	5.91e-13
CAMSAP1	ENSG00000130559.18	7.250	2.670	1.169	1.06e-43
CAMSAP2	ENSG00000118200.14	7.820	1.370	1.896	3.74e-66
CAMSAP3	ENSG00000076826.9	13.110	13.880	-0.077	1.28e-1
CAMTA1	ENSG00000171735.18	56.308	14.110	1.923	3.13e-62
CAMTA2	ENSG00000108509.20	31.530	19.601	0.659	9.15e-12
CAND1	ENSG00000111530.12	27.540	11.650	1.174	6.36e-42
CAND2	ENSG00000144712.11	0.980	0.730	0.195	3.43e-5
CANT1	ENSG00000171302.16	40.360	7.730	2.244	7.74e-64
CANX	ENSG00000127022.14	181.685	92.001	0.974	3.00e-26
CAP1	ENSG00000131236.16	223.386	25.080	3.105	2.23e-74
CAP1P2	ENSG00000232004.1	0.040	0.000	0.057	5.48e-15
CAP2	ENSG00000112186.11	3.120	1.600	0.664	1.33e-16
CAP2P1	ENSG00000259151.2	0.020	0.030	-0.014	4.04e-2
CAPG	ENSG00000042493.15	367.092	15.190	4.507	6.41e-70
CAPN1	ENSG00000014216.15	129.966	41.900	1.610	2.23e-37
CAPN10	ENSG00000142330.19	16.700	7.280	1.096	1.04e-18
CAPN10-AS1	ENSG00000260942.1	0.650	0.480	0.157	9.50e-3
CAPN11	ENSG00000137225.12	0.310	0.160	0.175	2.47e-5
CAPN12	ENSG00000182472.8	18.930	4.010	1.992	8.73e-20
CAPN13	ENSG00000162949.16	3.960	2.420	0.536	1.30e-3
CAPN14	ENSG00000214711.9	0.070	0.020	0.069	4.95e-2
CAPN15	ENSG00000103326.10	21.660	17.090	0.325	1.94e-1
CAPN2	ENSG00000162909.17	152.810	28.210	2.397	1.40e-64
CAPN3	ENSG00000092529.22	4.530	4.500	0.008	6.70e-1
CAPN5	ENSG00000149260.14	36.790	2.260	3.535	1.27e-59
CAPN6	ENSG00000077274.8	4.800	1.380	1.285	2.36e-16
CAPN7	ENSG00000131375.9	10.540	6.310	0.659	8.95e-18
CAPN8	ENSG00000203697.11	71.169	1.220	5.023	7.26e-48
CAPN9	ENSG00000135773.12	4.910	0.030	2.521	1.94e-28
CAPNS1	ENSG00000126247.10	737.448	123.716	2.566	1.09e-64
CAPNS2	ENSG00000256812.1	0.070	0.030	0.055	4.31e-3
CAPRIN1	ENSG00000135387.19	73.618	21.230	1.747	2.39e-56
CAPRIN2	ENSG00000110888.17	10.150	9.390	0.102	6.31e-2
CAPS	ENSG00000105519.12	39.121	11.650	1.665	6.39e-29
CAPS2	ENSG00000180881.19	1.840	0.730	0.715	8.76e-8
CAPSL	ENSG00000152611.11	0.160	0.000	0.214	2.24e-10
CAPZA1	ENSG00000116489.12	62.500	15.100	1.980	1.50e-50
CAPZA2	ENSG00000198898.12	69.410	13.690	2.261	1.49e-60
CAPZA3	ENSG00000177938.4	0.070	0.040	0.041	2.34e-4
CAPZB	ENSG00000077549.17	302.564	36.921	3.001	5.69e-77
CARD10	ENSG00000100065.14	21.760	5.780	1.747	9.78e-44
CARD11	ENSG00000198286.9	20.120	0.470	3.845	1.42e-75
CARD14	ENSG00000141527.16	1.040	0.220	0.742	1.61e-25
CARD16	ENSG00000204397.7	28.340	1.540	3.530	5.49e-75
CARD17	ENSG00000255221.2	0.080	0.000	0.111	1.99e-13
CARD6	ENSG00000132357.13	7.450	0.990	2.086	1.45e-30
CARD8	ENSG00000105483.16	14.860	8.330	0.765	1.51e-20
CARD8-AS1	ENSG00000268001.1	1.700	0.490	0.858	3.84e-34
CARD9	ENSG00000187796.13	2.050	0.520	1.005	2.85e-24
CARF	ENSG00000138380.17	2.150	1.500	0.333	2.25e-8
CARHSP1	ENSG00000153048.10	91.810	19.770	2.160	4.03e-60
CARKD	ENSG00000213995.11	24.960	15.750	0.632	1.90e-11
CARM1	ENSG00000142453.11	23.429	10.810	1.049	1.21e-31
CARNS1	ENSG00000172508.10	0.850	0.590	0.218	1.25e-6
CARS	ENSG00000110619.16	29.840	11.060	1.355	1.59e-43
CARS-AS1	ENSG00000247473.2	0.010	0.020	-0.014	1.17e-2
CARS2	ENSG00000134905.16	37.569	17.771	1.039	2.14e-26
CARTPT	ENSG00000164326.4	0.540	0.070	0.525	1.26e-11
CASC1	ENSG00000118307.18	0.530	0.330	0.202	4.56e-9
CASC10	ENSG00000204682.5	0.580	0.080	0.549	9.91e-46
CASC11	ENSG00000249375.7	0.100	0.070	0.040	6.77e-1
CASC15	ENSG00000272168.5	1.560	0.240	1.046	4.55e-39
CASC16	ENSG00000249231.7	0.030	0.000	0.043	1.53e-6
CASC18	ENSG00000257859.1	0.040	0.010	0.042	4.44e-8
CASC19	ENSG00000254166.1	0.430	0.000	0.516	2.23e-14
CASC2	ENSG00000177640.15	1.200	0.430	0.621	7.70e-32
CASC21	ENSG00000253929.1	0.160	0.000	0.214	1.79e-9
CASC3	ENSG00000108349.14	26.359	23.650	0.150	1.52e-3
CASC4	ENSG00000166734.18	48.509	9.020	2.305	9.43e-70
CASC4P1	ENSG00000238132.2	0.030	0.000	0.043	3.46e-17
CASC5	ENSG00000137812.19	1.440	0.070	1.189	2.48e-51
CASC8	ENSG00000246228.6	1.370	0.000	1.245	2.28e-35
CASC9	ENSG00000249395.2	0.360	0.000	0.444	1.68e-9
CASD1	ENSG00000127995.16	7.490	4.460	0.637	2.06e-16
CASK	ENSG00000147044.20	20.579	4.320	2.020	1.46e-67
CASKIN1	ENSG00000167971.15	0.080	0.200	-0.152	1.46e-1
CASKIN2	ENSG00000177303.9	8.010	4.150	0.807	2.71e-25
CASP1	ENSG00000137752.22	26.679	2.650	2.923	1.67e-53
CASP10	ENSG00000003400.14	7.580	2.130	1.455	8.86e-39
CASP12	ENSG00000204403.9	0.250	0.140	0.133	1.68e-6
CASP14	ENSG00000105141.5	0.010	0.070	-0.083	1.76e-1
CASP16	ENSG00000228146.6	0.090	0.080	0.013	8.17e-2
CASP1P2	ENSG00000254750.1	0.030	0.000	0.043	6.85e-11
CASP2	ENSG00000106144.19	11.260	3.390	1.482	9.51e-56
CASP3	ENSG00000164305.17	18.930	3.600	2.115	2.21e-75
CASP4	ENSG00000196954.12	70.761	32.199	1.112	2.08e-16
CASP5	ENSG00000137757.10	0.280	0.030	0.313	1.34e-2
CASP6	ENSG00000138794.9	17.840	7.780	1.101	5.06e-28
CASP7	ENSG00000165806.19	20.710	8.010	1.269	1.15e-31
CASP8	ENSG00000064012.21	17.019	3.920	1.873	4.85e-43
CASP8AP2	ENSG00000118412.12	2.570	1.350	0.603	9.65e-20
CASP9	ENSG00000132906.17	10.300	7.720	0.374	1.13e-3
CASQ1	ENSG00000143318.12	0.120	0.110	0.013	3.08e-1
CASQ2	ENSG00000118729.11	0.330	0.150	0.210	1.41e-6
CASR	ENSG00000036828.13	4.140	3.280	0.264	1.01e-1
CASS4	ENSG00000087589.16	1.010	0.150	0.806	1.17e-29
CAST	ENSG00000153113.23	112.228	21.350	2.341	1.81e-57
CASZ1	ENSG00000130940.14	5.790	2.650	0.896	9.61e-18
CAT	ENSG00000121691.4	40.040	30.020	0.404	1.03e-6
CATIP-AS1	ENSG00000225062.1	0.930	0.660	0.217	4.14e-3
CATSPER1	ENSG00000175294.5	2.160	0.060	1.576	5.13e-48
CATSPER2	ENSG00000166762.16	2.630	2.210	0.177	2.44e-1
CATSPER2P1	ENSG00000205771.6	1.510	0.840	0.448	2.45e-20
CATSPER3	ENSG00000152705.7	0.410	0.490	-0.080	1.04e-1
CATSPERB	ENSG00000133962.7	1.530	4.410	-1.096	1.19e-14
CATSPERG	ENSG00000099338.22	1.980	0.980	0.590	6.42e-19
CAV1	ENSG00000105974.11	42.261	5.060	2.836	6.07e-52
CAV2	ENSG00000105971.14	51.282	9.600	2.302	2.89e-39
CBFA2T2	ENSG00000078699.21	4.930	2.630	0.708	5.15e-20
CBFA2T3	ENSG00000129993.14	2.350	11.830	-1.937	2.26e-42
CBFB	ENSG00000067955.13	29.130	5.960	2.114	8.96e-69
CBL	ENSG00000110395.4	3.550	0.850	1.298	5.32e-50
CBLB	ENSG00000114423.18	14.410	3.380	1.815	2.47e-54
CBLC	ENSG00000142273.10	26.451	7.360	1.715	6.29e-25
CBLL1	ENSG00000105879.11	7.130	3.150	0.970	2.07e-38
CBLN1	ENSG00000102924.11	0.520	0.420	0.098	3.71e-4
CBLN2	ENSG00000141668.9	0.050	0.000	0.070	1.35e-6
CBLN3	ENSG00000139899.10	3.010	0.630	1.299	3.96e-41
CBLN4	ENSG00000054803.3	0.370	0.080	0.343	2.24e-11
CBR1	ENSG00000159228.12	57.531	13.100	2.054	1.40e-61
CBR3	ENSG00000159231.5	6.370	0.520	2.278	8.59e-73
CBR3-AS1	ENSG00000236830.6	2.350	2.340	0.004	7.10e-3
CBR4	ENSG00000145439.11	6.700	4.230	0.558	3.48e-24
CBS	ENSG00000274276.4	0.760	6.140	-2.020	5.03e-20
CBWD1	ENSG00000172785.18	21.120	15.030	0.465	6.10e-10
CBWD2	ENSG00000136682.14	20.700	13.190	0.613	1.76e-15
CBWD3	ENSG00000196873.15	14.250	10.530	0.403	4.91e-11
CBWD5	ENSG00000147996.16	26.990	17.790	0.575	5.28e-10
CBWD7	ENSG00000215126.10	8.400	5.440	0.546	2.26e-7
CBX1	ENSG00000108468.14	31.021	8.110	1.813	1.22e-63
CBX2	ENSG00000173894.10	1.160	0.560	0.469	5.94e-17
CBX3	ENSG00000122565.18	97.059	26.259	1.847	8.78e-51
CBX3P2	ENSG00000266405.3	0.580	0.210	0.385	3.58e-22
CBX3P9	ENSG00000217241.1	0.410	0.080	0.385	1.02e-23
CBX4	ENSG00000141582.14	14.540	7.110	0.938	2.54e-25
CBX5	ENSG00000094916.13	10.270	3.890	1.205	3.51e-50
CBX6	ENSG00000183741.11	13.050	6.470	0.911	2.70e-22
CBX7	ENSG00000100307.12	15.620	11.690	0.389	1.12e-5
CBX8	ENSG00000141570.10	3.980	1.230	1.159	1.71e-45
CBY1	ENSG00000100211.10	31.241	13.670	1.136	6.04e-38
CBY3	ENSG00000204659.4	0.120	0.340	-0.259	1.96e-16
CC2D1A	ENSG00000132024.17	26.009	18.780	0.449	1.29e-6
CC2D1B	ENSG00000154222.14	17.300	9.080	0.860	8.88e-19
CC2D2A	ENSG00000048342.15	7.930	1.490	1.843	3.41e-45
CC2D2B	ENSG00000188649.11	0.110	0.030	0.108	2.53e-14
CCAR1	ENSG00000060339.13	31.081	16.030	0.914	5.15e-20
CCAR2	ENSG00000158941.16	62.059	25.941	1.227	9.40e-37
CCAT1	ENSG00000247844.1	0.690	0.000	0.757	3.07e-19
CCBE1	ENSG00000183287.13	0.300	0.180	0.140	3.76e-6
CCBL1	ENSG00000171097.13	4.980	1.610	1.196	1.87e-39
CCBL2	ENSG00000137944.16	18.199	9.430	0.880	1.22e-25
CCDC101	ENSG00000176476.8	15.280	13.140	0.203	3.67e-3
CCDC102A	ENSG00000135736.5	6.780	1.890	1.429	2.17e-44
CCDC102B	ENSG00000150636.15	3.790	0.700	1.495	2.36e-47
CCDC103	ENSG00000167131.16	1.110	0.230	0.779	4.51e-38
CCDC105	ENSG00000160994.3	0.000	0.020	-0.029	2.81e-8
CCDC106	ENSG00000173581.7	11.060	3.430	1.445	4.79e-37
CCDC107	ENSG00000159884.11	39.760	22.161	0.815	5.15e-17
CCDC108	ENSG00000181378.13	0.280	0.080	0.245	2.00e-12
CCDC109B	ENSG00000005059.15	12.300	0.860	2.838	1.49e-80
CCDC110	ENSG00000168491.9	0.640	4.180	-1.659	7.68e-54
CCDC112	ENSG00000164221.12	5.030	4.760	0.066	1.73e-1
CCDC113	ENSG00000103021.9	1.540	0.530	0.731	1.74e-37
CCDC114	ENSG00000105479.15	0.570	0.240	0.340	1.40e-13
CCDC115	ENSG00000136710.9	36.410	8.630	1.958	6.11e-67
CCDC116	ENSG00000161180.10	0.100	0.160	-0.077	5.47e-4
CCDC117	ENSG00000159873.9	7.190	3.310	0.926	8.49e-35
CCDC12	ENSG00000160799.11	69.012	16.530	1.998	3.53e-64
CCDC120	ENSG00000147144.12	8.110	3.970	0.874	7.21e-20
CCDC121	ENSG00000176714.9	1.820	0.900	0.570	4.41e-26
CCDC122	ENSG00000151773.12	4.100	2.440	0.568	8.56e-18
CCDC124	ENSG00000007080.10	75.389	26.620	1.468	4.13e-33
CCDC125	ENSG00000183323.12	4.550	2.000	0.888	6.35e-34
CCDC126	ENSG00000169193.11	4.820	2.330	0.806	7.70e-34
CCDC127	ENSG00000164366.3	3.390	1.290	0.939	8.21e-54
CCDC129	ENSG00000180347.13	0.150	0.010	0.187	2.44e-10
CCDC13	ENSG00000244607.5	0.730	0.410	0.295	8.77e-16
CCDC13-AS1	ENSG00000173811.10	0.180	0.140	0.050	2.31e-5
CCDC130	ENSG00000104957.13	25.430	23.119	0.132	3.47e-1
CCDC132	ENSG00000004766.15	7.430	3.650	0.858	1.00e-32
CCDC134	ENSG00000100147.13	2.690	1.220	0.733	1.19e-34
CCDC136	ENSG00000128596.16	1.630	0.600	0.717	2.19e-20
CCDC137	ENSG00000185298.12	14.970	5.030	1.405	2.11e-37
CCDC138	ENSG00000163006.11	1.480	0.430	0.794	7.48e-48
CCDC14	ENSG00000175455.14	13.970	12.320	0.169	8.26e-2
CCDC141	ENSG00000163492.13	0.330	1.190	-0.720	2.48e-21
CCDC142	ENSG00000135637.13	3.510	2.090	0.546	1.42e-12
CCDC144A	ENSG00000170160.16	0.180	0.720	-0.544	4.55e-8
CCDC144B	ENSG00000154874.14	0.480	0.970	-0.413	3.65e-5
CCDC144CP	ENSG00000154898.15	0.050	0.060	-0.014	2.27e-1
CCDC144NL	ENSG00000205212.3	0.010	0.030	-0.028	9.23e-2
CCDC144NL-AS1	ENSG00000233098.8	2.420	0.080	1.663	2.40e-50
CCDC146	ENSG00000135205.14	5.450	2.070	1.071	1.76e-25
CCDC148	ENSG00000153237.17	0.840	0.170	0.653	2.50e-44
CCDC149	ENSG00000181982.17	7.310	8.270	-0.158	9.19e-2
CCDC15	ENSG00000149548.14	0.680	0.450	0.212	1.14e-1
CCDC150	ENSG00000144395.17	1.040	0.290	0.661	1.33e-29
CCDC150P1	ENSG00000256304.1	0.150	0.080	0.091	1.08e-5
CCDC151	ENSG00000198003.11	0.390	0.150	0.273	7.94e-10
CCDC152	ENSG00000198865.9	1.840	0.830	0.634	1.92e-19
CCDC153	ENSG00000248712.7	1.860	0.200	1.253	7.17e-46
CCDC154	ENSG00000197599.12	0.690	0.840	-0.123	3.22e-3
CCDC155	ENSG00000161609.9	0.050	1.260	-1.106	9.41e-61
CCDC157	ENSG00000187860.10	2.000	1.020	0.571	1.60e-22
CCDC158	ENSG00000163749.17	0.140	0.170	-0.037	4.47e-1
CCDC159	ENSG00000183401.11	27.029	19.329	0.463	4.55e-6
CCDC160	ENSG00000203952.9	0.290	0.140	0.178	1.63e-12
CCDC163P	ENSG00000280670.2	1.170	2.710	-0.774	2.97e-7
CCDC167	ENSG00000198937.8	22.811	6.570	1.653	5.58e-56
CCDC169	ENSG00000242715.7	0.150	0.130	0.025	1.82e-1
CCDC17	ENSG00000159588.14	0.550	0.580	-0.028	3.20e-1
CCDC170	ENSG00000120262.9	0.800	0.070	0.750	4.02e-39
CCDC171	ENSG00000164989.15	0.900	0.940	-0.030	4.82e-1
CCDC172	ENSG00000182645.5	0.000	0.020	-0.029	1.37e-10
CCDC173	ENSG00000154479.12	0.150	0.160	-0.012	9.91e-3
CCDC174	ENSG00000154781.15	13.380	6.680	0.905	3.39e-22
CCDC176	ENSG00000119636.15	3.940	1.450	1.012	2.93e-37
CCDC178	ENSG00000166960.16	0.260	0.090	0.209	4.27e-8
CCDC18	ENSG00000122483.17	1.790	0.520	0.876	1.45e-35
CCDC180	ENSG00000197816.13	1.180	2.850	-0.821	9.14e-30
CCDC181	ENSG00000117477.12	1.320	1.120	0.130	5.69e-3
CCDC183	ENSG00000213213.13	2.160	3.370	-0.468	3.00e-4
CCDC183-AS1	ENSG00000228544.1	0.640	0.830	-0.158	6.63e-2
CCDC184	ENSG00000177875.4	1.600	0.210	1.104	6.34e-37
CCDC185	ENSG00000178395.6	0.010	0.000	0.014	5.38e-9
CCDC22	ENSG00000101997.12	13.150	5.540	1.113	8.52e-48
CCDC23	ENSG00000177868.11	24.130	4.580	2.171	5.67e-72
CCDC24	ENSG00000159214.12	13.830	5.720	1.142	6.59e-24
CCDC25	ENSG00000147419.16	14.920	7.100	0.975	5.12e-32
CCDC28A	ENSG00000024862.16	23.801	12.630	0.864	4.09e-27
CCDC28B	ENSG00000160050.14	9.890	2.360	1.696	5.74e-60
CCDC3	ENSG00000151468.10	9.460	1.160	2.276	1.29e-48
CCDC30	ENSG00000186409.14	1.420	1.040	0.246	9.17e-8
CCDC33	ENSG00000140481.13	0.130	0.000	0.176	5.81e-12
CCDC34	ENSG00000109881.16	6.060	2.240	1.124	2.07e-43
CCDC36	ENSG00000173421.16	0.180	0.040	0.182	1.03e-17
CCDC37	ENSG00000163885.11	0.000	0.060	-0.084	7.97e-1
CCDC38	ENSG00000165972.12	0.010	0.020	-0.014	4.51e-1
CCDC39	ENSG00000145075.11	0.330	0.550	-0.221	3.43e-3
CCDC40	ENSG00000141519.14	2.960	1.920	0.440	1.37e-10
CCDC42	ENSG00000161973.10	0.030	0.000	0.043	2.80e-9
CCDC42B	ENSG00000186710.11	0.650	0.170	0.496	2.17e-18
CCDC43	ENSG00000180329.13	11.970	3.730	1.455	1.49e-69
CCDC47	ENSG00000108588.13	49.319	16.390	1.533	5.61e-49
CCDC50	ENSG00000152492.13	25.599	15.850	0.659	3.58e-14
CCDC51	ENSG00000164051.13	11.090	1.940	2.040	2.48e-85
CCDC53	ENSG00000120860.10	34.811	8.270	1.950	1.71e-71
CCDC54	ENSG00000138483.2	0.030	0.020	0.014	3.56e-4
CCDC57	ENSG00000176155.18	34.910	15.640	1.110	8.25e-23
CCDC58	ENSG00000160124.9	20.990	9.520	1.064	2.65e-34
CCDC58P3	ENSG00000267076.1	0.000	0.270	-0.345	3.57e-20
CCDC59	ENSG00000133773.11	28.630	11.370	1.260	9.14e-43
CCDC6	ENSG00000108091.10	23.000	6.470	1.684	1.22e-54
CCDC60	ENSG00000183273.6	0.010	0.000	0.014	6.71e-2
CCDC61	ENSG00000104983.8	10.530	3.930	1.226	9.63e-39
CCDC62	ENSG00000130783.13	0.090	0.070	0.027	1.27e-4
CCDC64	ENSG00000135127.11	11.180	3.310	1.499	7.61e-30
CCDC64B	ENSG00000162069.14	20.129	63.769	-1.616	2.13e-24
CCDC65	ENSG00000139537.10	0.810	0.620	0.160	1.53e-5
CCDC66	ENSG00000180376.16	5.060	5.760	-0.158	3.40e-1
CCDC67	ENSG00000165325.13	0.220	0.110	0.136	2.92e-11
CCDC68	ENSG00000166510.13	3.720	1.000	1.239	3.63e-26
CCDC69	ENSG00000198624.12	8.090	14.710	-0.789	8.77e-6
CCDC7	ENSG00000216937.11	0.760	0.720	0.033	6.24e-2
CCDC71	ENSG00000177352.9	13.530	3.500	1.691	2.03e-72
CCDC71L	ENSG00000253276.2	14.650	2.880	2.012	4.72e-56
CCDC73	ENSG00000186714.12	0.040	0.020	0.028	7.29e-5
CCDC74A	ENSG00000163040.14	11.150	1.190	2.472	8.10e-67
CCDC74B	ENSG00000152076.18	2.260	0.570	1.054	1.17e-35
CCDC77	ENSG00000120647.9	4.370	1.560	1.069	2.15e-11
CCDC78	ENSG00000162004.16	2.190	0.500	1.089	4.40e-20
CCDC79	ENSG00000249961.9	0.010	0.020	-0.014	6.01e-1
CCDC8	ENSG00000169515.5	7.080	5.080	0.410	1.05e-8
CCDC80	ENSG00000091986.15	108.638	8.910	3.468	1.01e-43
CCDC81	ENSG00000149201.9	0.540	0.150	0.421	1.42e-25
CCDC82	ENSG00000149231.11	14.910	8.050	0.814	3.05e-16
CCDC84	ENSG00000186166.8	15.790	14.100	0.153	5.93e-1
CCDC85A	ENSG00000055813.5	0.270	0.110	0.194	1.70e-16
CCDC85B	ENSG00000175602.3	17.210	9.810	0.752	3.01e-6
CCDC85C	ENSG00000205476.8	8.700	6.010	0.469	1.60e-9
CCDC86	ENSG00000110104.11	18.640	7.440	1.218	8.04e-41
CCDC87	ENSG00000182791.4	0.190	0.070	0.153	2.04e-15
CCDC88A	ENSG00000115355.15	7.470	3.900	0.790	1.29e-17
CCDC88B	ENSG00000168071.21	26.210	4.420	2.328	4.25e-47
CCDC88C	ENSG00000015133.18	9.630	5.330	0.748	7.96e-10
CCDC89	ENSG00000179071.4	0.460	0.040	0.489	1.31e-36
CCDC9	ENSG00000105321.12	22.680	17.349	0.368	1.93e-3
CCDC90B	ENSG00000137500.9	32.271	11.520	1.410	9.89e-50
CCDC91	ENSG00000123106.10	14.650	7.840	0.824	2.42e-25
CCDC92	ENSG00000119242.8	29.209	7.720	1.793	2.29e-57
CCDC93	ENSG00000125633.10	8.880	7.760	0.174	3.39e-2
CCDC94	ENSG00000105248.15	16.280	9.150	0.768	4.51e-22
CCDC96	ENSG00000173013.5	1.700	0.330	1.022	4.14e-50
CCDC97	ENSG00000142039.3	16.680	6.510	1.235	1.93e-47
CCER2	ENSG00000262484.1	0.230	0.190	0.048	3.28e-3
CCHCR1	ENSG00000204536.13	13.950	6.990	0.904	2.08e-7
CCIN	ENSG00000185972.5	0.180	0.010	0.224	2.58e-24
CCK	ENSG00000187094.11	1.580	0.110	1.217	3.12e-16
CCKAR	ENSG00000163394.5	0.010	0.000	0.014	2.29e-2
CCKBR	ENSG00000110148.9	0.300	2.710	-1.513	2.65e-26
CCL11	ENSG00000172156.3	2.750	0.440	1.381	8.73e-17
CCL13	ENSG00000181374.7	3.780	0.170	2.031	1.56e-35
CCL14	ENSG00000276409.4	9.310	7.580	0.265	1.58e-1
CCL15	ENSG00000275718.1	2.360	0.000	1.748	4.22e-30
CCL15-CCL14	ENSG00000275688.4	8.490	0.240	2.936	1.39e-46
CCL16	ENSG00000275152.4	0.070	0.040	0.041	3.05e-1
CCL17	ENSG00000102970.10	6.500	0.000	2.907	5.58e-38
CCL18	ENSG00000275385.1	29.331	0.050	4.852	1.33e-56
CCL19	ENSG00000172724.11	26.629	0.440	4.262	3.24e-33
CCL2	ENSG00000108691.9	52.962	21.550	1.259	5.96e-9
CCL20	ENSG00000115009.11	19.020	0.300	3.945	6.93e-50
CCL21	ENSG00000137077.7	38.751	3.360	3.189	1.04e-25
CCL22	ENSG00000102962.4	2.690	0.020	1.855	7.15e-44
CCL23	ENSG00000274736.4	1.610	0.330	0.973	7.66e-14
CCL24	ENSG00000106178.6	4.490	0.000	2.457	7.57e-33
CCL25	ENSG00000131142.13	0.080	0.000	0.111	5.62e-4
CCL26	ENSG00000006606.8	2.550	0.080	1.717	1.67e-37
CCL27	ENSG00000213927.3	0.120	0.040	0.107	5.90e-8
CCL28	ENSG00000151882.11	11.020	4.170	1.217	6.24e-13
CCL3	ENSG00000277632.1	6.610	0.300	2.549	1.97e-43
CCL3L3	ENSG00000276085.1	1.920	0.100	1.408	5.17e-28
CCL4	ENSG00000275302.1	7.510	0.720	2.307	1.92e-38
CCL4L2	ENSG00000276070.4	5.300	0.170	2.429	8.34e-41
CCL5	ENSG00000271503.5	22.880	1.100	3.507	1.62e-57
CCL7	ENSG00000108688.11	0.300	0.000	0.379	8.01e-15
CCL8	ENSG00000108700.4	0.660	0.030	0.689	1.22e-21
CCM2	ENSG00000136280.15	40.630	10.990	1.796	6.80e-62
CCM2L	ENSG00000101331.15	2.160	0.870	0.757	1.82e-15
CCNA1	ENSG00000133101.9	0.240	0.020	0.282	3.10e-17
CCNA2	ENSG00000145386.9	5.140	0.360	2.175	6.96e-65
CCNB1	ENSG00000134057.14	19.680	1.540	3.025	9.14e-83
CCNB1IP1	ENSG00000100814.17	25.950	19.300	0.409	1.63e-6
CCNB2	ENSG00000157456.7	8.880	0.230	3.006	1.15e-72
CCNB3	ENSG00000147082.17	0.320	0.220	0.114	2.60e-7
CCNC	ENSG00000112237.12	25.980	17.750	0.525	1.10e-12
CCND1	ENSG00000110092.3	56.680	10.990	2.266	1.58e-53
CCND2	ENSG00000118971.7	10.210	7.980	0.320	2.36e-4
CCND2-AS1	ENSG00000256164.1	0.660	0.570	0.080	1.20e-1
CCND2-AS2	ENSG00000255920.1	0.070	0.160	-0.117	5.62e-7
CCND3	ENSG00000112576.12	64.350	11.980	2.332	5.67e-62
CCNDBP1	ENSG00000166946.13	43.770	17.430	1.280	2.13e-36
CCNE1	ENSG00000105173.13	3.630	0.570	1.560	1.06e-57
CCNE2	ENSG00000175305.16	1.270	0.740	0.384	2.88e-13
CCNF	ENSG00000162063.12	2.580	0.430	1.324	3.40e-61
CCNG1	ENSG00000113328.18	46.141	49.251	-0.092	8.28e-1
CCNG2	ENSG00000138764.13	18.491	4.010	1.960	5.17e-43
CCNH	ENSG00000134480.13	29.321	11.810	1.243	7.63e-44
CCNI	ENSG00000118816.9	156.866	59.030	1.395	2.97e-38
CCNI2	ENSG00000205089.7	4.180	1.070	1.323	1.07e-40
CCNJ	ENSG00000107443.15	2.480	1.280	0.610	2.63e-27
CCNJL	ENSG00000135083.14	1.460	0.090	1.174	3.74e-41
CCNK	ENSG00000090061.17	21.091	7.040	1.458	3.13e-51
CCNL1	ENSG00000163660.11	48.401	44.860	0.107	5.85e-1
CCNL2	ENSG00000221978.11	63.632	90.071	-0.495	1.89e-4
CCNO	ENSG00000152669.8	3.620	5.980	-0.595	9.40e-8
CCNT1	ENSG00000129315.9	5.320	3.230	0.579	1.49e-21
CCNT2-AS1	ENSG00000224043.7	1.350	1.220	0.082	8.27e-3
CCNY	ENSG00000108100.17	24.160	10.100	1.181	2.11e-43
CCNYL1	ENSG00000163249.9	7.400	4.830	0.527	9.49e-12
CCP110	ENSG00000103540.16	5.690	2.420	0.968	1.91e-28
CCPG1	ENSG00000260916.5	35.599	25.300	0.477	9.26e-11
CCR1	ENSG00000163823.3	3.430	0.400	1.662	7.16e-36
CCR2	ENSG00000121807.5	1.520	0.230	1.035	1.20e-20
CCR3	ENSG00000183625.14	0.130	0.000	0.176	6.40e-11
CCR4	ENSG00000183813.6	0.670	0.010	0.725	3.18e-26
CCR5	ENSG00000160791.13	1.960	0.180	1.327	1.37e-16
CCR6	ENSG00000112486.14	1.460	0.000	1.299	3.25e-37
CCR7	ENSG00000126353.3	2.120	0.200	1.378	7.60e-27
CCR8	ENSG00000179934.6	0.370	0.000	0.454	5.72e-25
CCR9	ENSG00000173585.15	0.200	0.030	0.220	1.51e-20
CCRL2	ENSG00000121797.9	6.310	0.480	2.304	8.08e-57
CCRN4L	ENSG00000151014.5	2.820	0.740	1.134	3.04e-48
CCS	ENSG00000173992.8	43.260	20.659	1.031	1.71e-21
CCSAP	ENSG00000154429.10	2.210	0.900	0.757	2.74e-38
CCSER1	ENSG00000184305.14	1.880	0.680	0.778	1.29e-23
CCSER2	ENSG00000107771.15	8.410	2.510	1.423	8.42e-52
CCT2	ENSG00000166226.12	69.300	27.161	1.320	2.03e-27
CCT3	ENSG00000163468.14	152.239	43.170	1.795	1.59e-52
CCT4	ENSG00000115484.14	71.421	38.660	0.869	9.08e-22
CCT5	ENSG00000150753.11	128.372	32.199	1.962	3.81e-58
CCT5P1	ENSG00000250444.1	0.010	0.000	0.014	7.88e-4
CCT6A	ENSG00000146731.10	108.638	44.071	1.282	6.47e-37
CCT6B	ENSG00000132141.13	1.490	0.840	0.436	3.22e-14
CCT6P1	ENSG00000228409.5	2.640	2.460	0.073	1.26e-1
CCT6P3	ENSG00000234585.6	5.430	3.560	0.496	7.04e-10
CCT7	ENSG00000135624.15	135.082	44.421	1.583	1.68e-50
CCT8	ENSG00000156261.12	89.958	44.991	0.984	1.71e-26
CCT8L1P	ENSG00000020219.9	0.000	0.020	-0.029	1.60e-4
CCT8P1	ENSG00000226015.2	1.090	1.970	-0.507	3.13e-6
CCZ1	ENSG00000122674.11	52.749	14.960	1.752	1.58e-63
CCZ1B	ENSG00000146574.15	39.951	15.930	1.274	6.62e-36
CD101	ENSG00000134256.12	2.500	0.770	0.984	4.28e-26
CD109	ENSG00000156535.13	4.490	0.150	2.255	1.83e-59
CD14	ENSG00000170458.13	56.398	5.930	3.050	5.78e-54
CD151	ENSG00000177697.17	383.397	140.643	1.440	1.16e-25
CD160	ENSG00000117281.15	0.180	0.110	0.088	1.71e-2
CD163	ENSG00000177575.12	31.299	9.210	1.661	1.29e-15
CD163L1	ENSG00000177675.8	4.250	0.260	2.059	5.05e-50
CD164	ENSG00000135535.14	152.239	45.480	1.721	1.04e-44
CD164L2	ENSG00000174950.10	0.390	0.300	0.097	1.22e-6
CD177	ENSG00000204936.9	0.770	0.180	0.585	1.91e-9
CD180	ENSG00000134061.5	1.130	0.060	1.007	1.17e-31
CD19	ENSG00000177455.11	0.660	0.040	0.675	1.50e-14
CD1A	ENSG00000158477.6	1.020	0.000	1.014	1.08e-31
CD1B	ENSG00000158485.10	0.230	0.000	0.299	8.32e-19
CD1C	ENSG00000158481.12	3.150	0.080	1.942	9.48e-42
CD1D	ENSG00000158473.6	1.860	0.380	1.051	5.48e-29
CD1E	ENSG00000158488.15	1.660	0.050	1.341	9.04e-37
CD2	ENSG00000116824.4	7.050	0.420	2.503	9.70e-45
CD200	ENSG00000091972.18	7.700	1.730	1.672	1.23e-39
CD200R1	ENSG00000163606.10	0.370	0.060	0.370	1.99e-23
CD207	ENSG00000116031.8	1.460	0.030	1.256	4.09e-34
CD209	ENSG00000090659.17	0.990	0.210	0.718	1.01e-22
CD22	ENSG00000012124.14	2.460	0.500	1.206	4.42e-20
CD226	ENSG00000150637.8	0.530	0.090	0.489	3.20e-21
CD24	ENSG00000272398.5	363.622	373.612	-0.039	2.23e-1
CD244	ENSG00000122223.12	0.450	0.050	0.466	1.23e-19
CD247	ENSG00000198821.10	3.660	0.280	1.864	1.40e-41
CD248	ENSG00000174807.3	42.789	3.720	3.214	3.14e-53
CD27	ENSG00000139193.3	5.000	0.280	2.229	1.38e-39
CD27-AS1	ENSG00000215039.6	29.539	12.770	1.149	4.50e-29
CD274	ENSG00000120217.13	1.710	0.930	0.490	5.42e-10
CD276	ENSG00000103855.17	82.452	11.400	2.751	3.20e-72
CD28	ENSG00000178562.17	0.650	0.030	0.680	1.96e-25
CD2AP	ENSG00000198087.7	21.941	5.400	1.842	1.84e-44
CD2BP2	ENSG00000169217.8	51.499	17.360	1.516	2.81e-52
CD300A	ENSG00000167851.13	11.790	0.690	2.920	1.68e-59
CD300C	ENSG00000167850.3	1.780	0.160	1.261	2.18e-38
CD300E	ENSG00000186407.6	0.750	0.110	0.657	3.64e-17
CD300LB	ENSG00000178789.8	0.670	0.050	0.669	4.12e-27
CD300LF	ENSG00000186074.18	3.790	0.160	2.046	1.30e-44
CD300LG	ENSG00000161649.12	0.060	0.540	-0.539	7.31e-8
CD302	ENSG00000241399.6	6.740	3.060	0.931	1.21e-18
CD320	ENSG00000167775.10	26.960	17.820	0.571	1.03e-12
CD33	ENSG00000105383.14	3.750	0.820	1.384	2.80e-12
CD34	ENSG00000174059.16	23.300	6.290	1.737	9.62e-40
CD36	ENSG00000135218.17	10.100	8.250	0.263	2.08e-1
CD37	ENSG00000104894.11	26.420	2.760	2.866	5.16e-39
CD38	ENSG00000004468.12	1.590	0.150	1.171	2.04e-26
CD3D	ENSG00000167286.9	9.890	0.410	2.949	3.24e-49
CD3E	ENSG00000198851.9	11.780	0.710	2.902	6.46e-45
CD3EAP	ENSG00000117877.10	3.240	1.040	1.055	1.27e-37
CD3G	ENSG00000160654.9	1.420	0.090	1.151	2.65e-30
CD4	ENSG00000010610.9	23.110	2.050	2.983	5.09e-54
CD40	ENSG00000101017.13	23.290	9.490	1.211	1.24e-17
CD40LG	ENSG00000102245.7	0.500	0.020	0.556	7.63e-22
CD44	ENSG00000026508.16	162.005	95.048	0.763	7.79e-7
CD46	ENSG00000117335.18	105.338	49.090	1.086	6.59e-22
CD47	ENSG00000196776.14	90.917	16.020	2.433	7.38e-58
CD48	ENSG00000117091.9	12.250	0.570	3.077	5.24e-45
CD5	ENSG00000110448.10	2.150	0.160	1.441	4.23e-34
CD52	ENSG00000169442.8	76.968	1.880	4.759	2.65e-60
CD53	ENSG00000143119.12	38.390	3.090	3.268	2.75e-45
CD55	ENSG00000196352.13	103.042	5.820	3.931	2.18e-74
CD58	ENSG00000116815.15	23.920	2.400	2.874	8.10e-67
CD59	ENSG00000085063.14	442.826	72.670	2.591	2.15e-65
CD6	ENSG00000013725.14	3.440	0.340	1.728	1.01e-40
CD63	ENSG00000135404.11	1573.868	349.051	2.170	7.51e-55
CD68	ENSG00000129226.13	144.958	4.890	4.631	4.15e-70
CD69	ENSG00000110848.8	4.140	0.520	1.758	4.97e-29
CD7	ENSG00000173762.7	5.640	0.410	2.236	5.07e-49
CD70	ENSG00000125726.10	0.990	0.000	0.993	5.68e-28
CD72	ENSG00000137101.12	5.230	1.770	1.169	5.17e-21
CD74	ENSG00000019582.14	2261.712	99.477	4.493	5.73e-65
CD79A	ENSG00000105369.9	6.810	0.200	2.702	1.17e-31
CD79B	ENSG00000007312.12	3.940	0.460	1.759	1.44e-25
CD80	ENSG00000121594.11	0.780	0.110	0.681	3.66e-27
CD81	ENSG00000110651.11	490.190	169.518	1.526	9.16e-27
CD81-AS1	ENSG00000238184.1	0.110	0.090	0.026	7.22e-2
CD82	ENSG00000085117.11	97.510	10.610	3.085	1.29e-77
CD83	ENSG00000112149.9	6.430	0.630	2.188	2.68e-50
CD84	ENSG00000066294.14	2.390	1.020	0.747	1.85e-11
CD86	ENSG00000114013.15	6.240	0.280	2.500	1.59e-52
CD8A	ENSG00000153563.15	4.050	0.690	1.579	2.92e-26
CD8B	ENSG00000172116.21	2.440	0.320	1.382	5.44e-29
CD8BP	ENSG00000254126.6	0.280	0.000	0.356	1.07e-8
CD9	ENSG00000010278.11	252.807	33.620	2.874	5.84e-57
CD93	ENSG00000125810.9	16.990	2.580	2.329	4.35e-52
CD96	ENSG00000153283.12	3.020	0.160	1.793	1.68e-36
CD99	ENSG00000002586.17	286.302	88.480	1.683	1.98e-42
CD99L2	ENSG00000102181.19	16.460	6.980	1.130	1.87e-28
CD99P1	ENSG00000223773.6	5.420	2.140	1.032	7.11e-32
CDA	ENSG00000158825.5	18.710	0.380	3.836	8.25e-62
CDADC1	ENSG00000102543.14	6.150	1.870	1.317	1.24e-62
CDAN1	ENSG00000140326.12	4.940	4.120	0.214	2.58e-2
CDC123	ENSG00000151465.13	46.571	11.390	1.941	1.78e-68
CDC14A	ENSG00000079335.17	1.760	0.700	0.699	4.60e-27
CDC14B	ENSG00000081377.16	6.840	4.290	0.568	2.77e-13
CDC14C	ENSG00000218305.3	0.010	0.000	0.014	5.36e-4
CDC16	ENSG00000130177.14	36.829	24.240	0.584	1.39e-10
CDC20	ENSG00000117399.13	15.070	0.220	3.719	2.04e-77
CDC20B	ENSG00000164287.12	0.070	0.000	0.098	9.99e-19
CDC20P1	ENSG00000231007.5	0.190	0.790	-0.589	3.86e-29
CDC23	ENSG00000094880.10	12.260	4.360	1.307	3.59e-52
CDC25A	ENSG00000164045.11	1.070	0.190	0.799	2.36e-39
CDC25B	ENSG00000101224.17	19.880	5.200	1.752	4.46e-41
CDC25C	ENSG00000158402.18	1.540	0.030	1.302	5.60e-56
CDC26	ENSG00000176386.8	38.510	11.010	1.718	1.47e-60
CDC27	ENSG00000004897.11	18.230	5.590	1.545	1.24e-56
CDC34	ENSG00000099804.8	49.019	26.951	0.840	7.41e-15
CDC37	ENSG00000105401.6	156.172	57.699	1.421	1.64e-34
CDC37L1	ENSG00000106993.11	8.630	4.560	0.792	6.87e-25
CDC37L1-AS1	ENSG00000273061.1	2.920	2.560	0.139	5.83e-2
CDC37P1	ENSG00000259982.1	0.110	0.080	0.040	5.32e-2
CDC40	ENSG00000168438.14	6.830	3.770	0.715	1.39e-25
CDC42	ENSG00000070831.15	155.050	27.870	2.434	8.73e-69
CDC42BPA	ENSG00000143776.18	16.781	4.060	1.813	4.49e-58
CDC42BPB	ENSG00000198752.9	45.389	14.540	1.578	4.88e-39
CDC42BPG	ENSG00000171219.8	7.110	5.700	0.276	5.04e-5
CDC42EP1	ENSG00000128283.6	97.659	57.249	0.760	7.94e-7
CDC42EP2	ENSG00000149798.4	16.500	1.870	2.608	5.10e-69
CDC42EP3	ENSG00000163171.7	18.010	2.610	2.397	2.76e-64
CDC42EP4	ENSG00000179604.9	33.469	23.240	0.508	1.10e-10
CDC42EP5	ENSG00000167617.2	75.583	5.230	3.620	3.18e-60
CDC42P1	ENSG00000234933.1	0.120	0.000	0.164	4.65e-23
CDC42P3	ENSG00000253971.1	0.040	0.000	0.057	1.78e-7
CDC42P4	ENSG00000249965.2	0.050	0.060	-0.014	8.95e-2
CDC42P6	ENSG00000237350.1	1.160	0.250	0.789	7.59e-30
CDC42SE1	ENSG00000197622.12	55.660	22.230	1.286	1.71e-30
CDC42SE2	ENSG00000158985.13	26.850	7.920	1.643	1.30e-56
CDC45	ENSG00000093009.9	3.520	0.150	1.975	8.95e-60
CDC5L	ENSG00000096401.7	8.460	2.820	1.308	5.56e-59
CDC6	ENSG00000094804.9	2.940	0.570	1.327	8.57e-39
CDC7	ENSG00000097046.12	1.790	0.450	0.944	3.05e-28
CDC73	ENSG00000134371.9	10.320	2.700	1.613	2.27e-60
CDCA2	ENSG00000184661.13	1.350	0.040	1.176	1.41e-52
CDCA3	ENSG00000111665.11	6.930	0.690	2.230	4.52e-62
CDCA4	ENSG00000170779.10	7.440	1.140	1.980	1.56e-74
CDCA4P1	ENSG00000229029.2	0.090	0.200	-0.139	1.36e-5
CDCA4P4	ENSG00000234219.1	0.080	0.050	0.041	2.98e-3
CDCA5	ENSG00000146670.9	5.980	0.230	2.505	3.15e-76
CDCA7	ENSG00000144354.13	8.010	0.620	2.476	3.24e-32
CDCA7L	ENSG00000164649.19	10.780	7.910	0.403	2.99e-4
CDCA8	ENSG00000134690.10	5.460	0.290	2.324	6.24e-70
CDCP1	ENSG00000163814.7	22.020	2.650	2.657	2.12e-61
CDCP2	ENSG00000157211.10	0.050	0.000	0.070	9.90e-4
CDH1	ENSG00000039068.18	112.259	33.751	1.705	1.55e-30
CDH10	ENSG00000040731.10	0.180	0.110	0.088	4.32e-6
CDH11	ENSG00000140937.13	35.309	0.890	4.264	2.47e-67
CDH12	ENSG00000154162.13	0.020	0.010	0.014	1.60e-2
CDH13	ENSG00000140945.15	3.820	0.190	2.018	5.60e-60
CDH15	ENSG00000129910.7	0.140	0.070	0.091	2.50e-3
CDH16	ENSG00000166589.12	0.120	0.010	0.149	2.14e-7
CDH17	ENSG00000079112.9	6.600	0.080	2.815	4.28e-31
CDH18	ENSG00000145526.11	0.080	0.070	0.013	4.44e-3
CDH19	ENSG00000071991.8	0.530	0.270	0.269	1.26e-8
CDH2	ENSG00000170558.8	3.160	0.150	1.855	7.97e-33
CDH20	ENSG00000101542.9	0.060	0.020	0.055	8.05e-4
CDH22	ENSG00000149654.9	0.900	0.680	0.178	5.20e-2
CDH23	ENSG00000107736.19	1.540	4.070	-0.997	4.24e-21
CDH24	ENSG00000139880.19	3.280	1.550	0.747	3.41e-20
CDH26	ENSG00000124215.16	0.500	0.210	0.310	8.77e-10
CDH3	ENSG00000062038.13	50.882	0.420	5.191	1.14e-72
CDH4	ENSG00000179242.15	0.160	0.180	-0.025	1.52e-2
CDH5	ENSG00000179776.17	12.370	2.590	1.897	2.18e-45
CDH6	ENSG00000113361.12	3.050	0.190	1.767	2.22e-51
CDH8	ENSG00000150394.13	0.070	0.010	0.083	2.11e-6
CDHR1	ENSG00000148600.14	0.150	0.120	0.038	4.54e-2
CDHR2	ENSG00000074276.10	13.650	0.100	3.735	1.07e-54
CDHR3	ENSG00000128536.15	1.650	0.860	0.511	9.50e-11
CDHR4	ENSG00000187492.8	0.060	0.000	0.084	2.99e-7
CDHR5	ENSG00000099834.18	9.460	0.650	2.664	1.09e-42
CDIP1	ENSG00000089486.16	14.040	13.980	0.006	9.56e-1
CDIPT	ENSG00000103502.13	81.639	34.429	1.222	5.74e-33
CDIPT-AS1	ENSG00000214725.7	0.210	0.050	0.205	1.65e-12
CDK1	ENSG00000170312.15	12.160	0.330	3.307	3.65e-84
CDK10	ENSG00000185324.21	64.279	49.090	0.382	3.03e-2
CDK11A	ENSG00000008128.22	23.920	21.459	0.150	9.06e-1
CDK11B	ENSG00000248333.7	27.920	14.440	0.905	2.47e-26
CDK12	ENSG00000167258.13	12.750	5.290	1.128	4.25e-36
CDK13	ENSG00000065883.14	14.130	7.390	0.851	4.25e-26
CDK14	ENSG00000058091.16	9.170	2.870	1.394	1.44e-34
CDK15	ENSG00000138395.14	0.380	0.070	0.367	3.93e-25
CDK16	ENSG00000102225.15	52.261	24.401	1.068	4.41e-31
CDK17	ENSG00000059758.7	8.850	2.940	1.322	4.57e-38
CDK18	ENSG00000117266.15	18.900	10.030	0.851	2.18e-8
CDK19	ENSG00000155111.14	5.490	1.430	1.417	5.40e-56
CDK2	ENSG00000123374.10	19.510	6.120	1.526	2.00e-36
CDK20	ENSG00000156345.17	5.390	3.600	0.474	4.89e-10
CDK2AP1	ENSG00000111328.6	119.543	18.030	2.663	3.49e-79
CDK2AP2	ENSG00000167797.7	58.201	38.660	0.578	8.88e-10
CDK2AP2P2	ENSG00000237451.3	0.120	0.000	0.164	1.00e-7
CDK4	ENSG00000135446.16	77.751	30.721	1.312	6.87e-43
CDK5	ENSG00000164885.12	15.660	2.950	2.076	9.55e-83
CDK5R1	ENSG00000176749.8	1.870	0.380	1.056	1.58e-32
CDK5R2	ENSG00000171450.5	0.730	0.270	0.446	1.54e-10
CDK5RAP1	ENSG00000101391.20	20.100	10.590	0.864	1.53e-27
CDK5RAP2	ENSG00000136861.17	17.250	6.460	1.291	6.01e-51
CDK5RAP3	ENSG00000108465.14	106.027	141.092	-0.409	1.09e-4
CDK6	ENSG00000105810.9	6.580	1.860	1.406	3.91e-40
CDK7	ENSG00000134058.10	21.830	6.260	1.653	5.69e-66
CDK8	ENSG00000132964.11	9.000	4.810	0.783	1.05e-28
CDK9	ENSG00000136807.11	38.759	21.681	0.810	2.37e-19
CDKAL1	ENSG00000145996.11	5.030	2.140	0.941	1.65e-45
CDKL1	ENSG00000100490.9	3.130	0.670	1.306	7.83e-41
CDKL2	ENSG00000138769.10	0.210	0.180	0.036	1.00e-5
CDKL3	ENSG00000006837.11	1.580	0.530	0.754	2.09e-36
CDKL4	ENSG00000205111.8	0.050	0.020	0.042	1.97e-4
CDKL5	ENSG00000008086.10	2.150	0.700	0.890	1.98e-39
CDKN1A	ENSG00000124762.13	101.398	39.251	1.347	1.99e-19
CDKN1B	ENSG00000111276.10	24.000	9.000	1.322	4.57e-40
CDKN1C	ENSG00000129757.12	22.540	9.600	1.151	3.99e-16
CDKN2A	ENSG00000147889.16	6.730	0.500	2.365	3.24e-26
CDKN2A-AS1	ENSG00000224854.3	0.030	0.000	0.043	7.85e-7
CDKN2AIP	ENSG00000168564.5	11.380	4.260	1.235	8.52e-45
CDKN2AIPNL	ENSG00000237190.3	15.200	12.550	0.258	9.17e-10
CDKN2B	ENSG00000147883.10	11.160	0.530	2.991	7.79e-54
CDKN2B-AS1	ENSG00000240498.6	0.540	0.050	0.553	1.87e-24
CDKN2C	ENSG00000123080.10	9.930	5.050	0.853	2.26e-27
CDKN2D	ENSG00000129355.6	13.700	2.050	2.269	3.34e-70
CDKN3	ENSG00000100526.19	10.020	0.330	3.051	1.04e-86
CDNF	ENSG00000185267.9	1.250	2.660	-0.702	3.01e-18
CDO1	ENSG00000129596.4	3.160	2.410	0.287	8.91e-7
CDON	ENSG00000064309.14	2.320	0.590	1.062	1.26e-28
CDPF1	ENSG00000205643.10	7.770	3.410	0.992	7.16e-34
CDR1	ENSG00000184258.6	0.020	0.030	-0.014	6.47e-1
CDR1-AS	ENSG00000281508.1	0.140	0.100	0.052	1.26e-3
CDR2	ENSG00000140743.7	20.740	4.980	1.862	1.57e-61
CDR2L	ENSG00000109089.7	19.129	1.360	3.092	2.13e-74
CDRT1	ENSG00000241322.8	0.900	0.190	0.675	1.05e-22
CDRT15	ENSG00000223510.6	0.120	0.060	0.079	1.84e-3
CDRT15P1	ENSG00000141028.6	0.100	0.000	0.138	8.71e-3
CDRT4	ENSG00000239704.10	2.180	6.500	-1.238	2.53e-13
CDS1	ENSG00000163624.5	10.130	1.550	2.126	2.25e-65
CDS2	ENSG00000101290.13	13.140	3.390	1.687	7.89e-67
CDSN	ENSG00000204539.3	0.060	0.020	0.055	1.37e-3
CDT1	ENSG00000167513.8	3.970	0.220	2.026	8.05e-60
CDV3	ENSG00000091527.15	61.239	27.959	1.104	1.16e-27
CDX1	ENSG00000113722.16	0.670	0.020	0.711	1.34e-13
CDX2	ENSG00000165556.9	3.310	1.720	0.664	1.52e-6
CDYL	ENSG00000153046.17	9.370	1.900	1.838	6.49e-76
CDYL2	ENSG00000166446.14	1.890	0.400	1.046	2.76e-47
CEACAM1	ENSG00000079385.21	25.410	0.890	3.805	1.63e-77
CEACAM16	ENSG00000213892.10	0.000	0.140	-0.189	6.46e-23
CEACAM18	ENSG00000213822.6	0.020	0.000	0.029	1.25e-5
CEACAM19	ENSG00000186567.12	3.880	5.470	-0.407	3.03e-2
CEACAM20	ENSG00000273777.4	0.020	0.000	0.029	1.95e-4
CEACAM21	ENSG00000007129.17	1.810	0.150	1.289	4.52e-37
CEACAM22P	ENSG00000230666.5	0.040	0.010	0.042	2.36e-7
CEACAM3	ENSG00000170956.16	0.400	0.030	0.443	3.63e-18
CEACAM4	ENSG00000105352.10	0.860	0.410	0.400	5.92e-11
CEACAM5	ENSG00000105388.14	134.279	0.070	6.982	5.59e-53
CEACAM6	ENSG00000086548.8	518.140	1.590	7.647	4.58e-72
CEACAM7	ENSG00000007306.14	10.760	0.560	2.914	6.04e-28
CEACAM8	ENSG00000124469.10	0.020	0.000	0.029	1.04e-2
CEBPA	ENSG00000245848.2	6.430	3.540	0.711	3.66e-9
CEBPA-AS1	ENSG00000267296.2	0.980	0.670	0.246	2.29e-5
CEBPB	ENSG00000172216.5	58.969	12.160	2.188	1.62e-41
CEBPB-AS1	ENSG00000277449.1	0.290	0.380	-0.097	1.14e-3
CEBPD	ENSG00000221869.4	30.471	24.180	0.322	1.13e-1
CEBPE	ENSG00000092067.5	0.110	0.000	0.151	1.77e-12
CEBPG	ENSG00000153879.8	16.280	5.000	1.526	3.27e-49
CEBPZ	ENSG00000115816.13	28.769	10.400	1.385	1.80e-48
CEBPZOS	ENSG00000218739.9	22.000	7.530	1.431	4.50e-54
CECR1	ENSG00000093072.15	17.579	2.960	2.230	2.65e-34
CECR2	ENSG00000099954.18	0.110	0.950	-0.813	2.29e-61
CECR3	ENSG00000241832.1	0.000	0.020	-0.029	7.78e-9
CECR5	ENSG00000069998.12	21.989	10.890	0.951	4.54e-30
CECR5-AS1	ENSG00000185837.3	0.520	0.440	0.078	1.28e-1
CECR6	ENSG00000183307.3	0.290	0.230	0.069	2.44e-5
CECR7	ENSG00000237438.6	0.380	0.120	0.301	8.74e-14
CEL	ENSG00000170835.13	19.291	12250.049	-9.238	1.22e-47
CELA2A	ENSG00000142615.7	4.530	10247.610	-10.856	2.76e-44
CELA2B	ENSG00000215704.9	2.000	1188.230	-8.631	7.40e-41
CELA3A	ENSG00000142789.19	47.431	32225.161	-9.378	1.81e-41
CELA3B	ENSG00000219073.7	8.970	13424.678	-10.395	7.29e-49
CELF1	ENSG00000149187.17	25.149	11.760	1.035	2.21e-26
CELF2	ENSG00000048740.17	4.010	0.790	1.485	2.19e-29
CELF2-AS1	ENSG00000181800.5	0.040	0.020	0.028	2.07e-3
CELF4	ENSG00000101489.18	0.750	1.110	-0.270	4.19e-1
CELF6	ENSG00000140488.14	0.900	1.410	-0.343	1.74e-2
CELP	ENSG00000170827.9	0.180	187.415	-7.319	4.84e-69
CELSR1	ENSG00000075275.16	10.590	0.490	2.960	5.60e-68
CELSR2	ENSG00000143126.7	2.530	1.860	0.304	4.01e-8
CELSR3	ENSG00000008300.14	2.720	0.640	1.182	2.90e-24
CEMIP	ENSG00000103888.15	9.750	0.330	3.015	4.57e-55
CEMP1	ENSG00000205923.3	3.550	1.340	0.959	1.52e-16
CEND1	ENSG00000184524.5	0.370	0.100	0.317	7.41e-9
CENPA	ENSG00000115163.14	3.110	0.090	1.915	1.12e-59
CENPB	ENSG00000125817.7	47.300	14.540	1.636	8.36e-56
CENPBD1	ENSG00000177946.5	4.640	1.760	1.031	6.02e-20
CENPBD1P1	ENSG00000213753.10	18.250	8.030	1.092	3.73e-39
CENPC	ENSG00000145241.10	5.790	6.000	-0.044	7.86e-1
CENPCP1	ENSG00000226982.4	0.020	0.000	0.029	9.13e-9
CENPE	ENSG00000138778.11	1.120	0.050	1.014	7.07e-54
CENPF	ENSG00000117724.12	10.690	0.130	3.371	5.54e-59
CENPH	ENSG00000153044.9	4.540	0.650	1.747	1.62e-74
CENPI	ENSG00000102384.13	1.020	0.050	0.944	1.44e-51
CENPJ	ENSG00000151849.14	2.500	1.440	0.520	9.08e-12
CENPK	ENSG00000123219.12	4.080	0.260	2.011	6.87e-63
CENPL	ENSG00000120334.15	2.660	0.440	1.346	7.34e-71
CENPM	ENSG00000100162.14	8.820	0.260	2.962	5.22e-61
CENPN	ENSG00000166451.13	7.220	1.220	1.889	1.59e-64
CENPO	ENSG00000138092.10	3.660	0.770	1.397	5.76e-66
CENPP	ENSG00000188312.13	2.230	0.770	0.868	2.44e-36
CENPQ	ENSG00000031691.6	2.660	0.850	0.984	6.34e-47
CENPT	ENSG00000102901.12	20.750	31.510	-0.580	1.47e-9
CENPU	ENSG00000151725.11	6.730	0.670	2.211	2.16e-63
CENPUP2	ENSG00000258546.1	0.020	0.060	-0.055	2.13e-5
CENPV	ENSG00000166582.9	22.700	10.060	1.100	5.80e-20
CENPVP1	ENSG00000223591.4	0.440	0.000	0.526	2.91e-18
CENPW	ENSG00000203760.8	12.830	0.730	2.999	7.22e-78
CEP104	ENSG00000116198.12	12.420	5.680	1.006	3.95e-30
CEP112	ENSG00000154240.16	7.270	3.690	0.818	7.75e-26
CEP120	ENSG00000168944.15	5.290	2.700	0.765	3.57e-30
CEP126	ENSG00000110318.13	2.650	0.680	1.119	5.91e-37
CEP128	ENSG00000100629.16	1.330	0.350	0.787	1.87e-12
CEP131	ENSG00000141577.13	8.520	3.330	1.137	8.56e-28
CEP135	ENSG00000174799.10	2.160	0.860	0.765	4.45e-30
CEP152	ENSG00000103995.13	1.060	1.070	-0.007	3.32e-1
CEP162	ENSG00000135315.11	3.220	2.130	0.431	7.99e-3
CEP164	ENSG00000110274.14	10.420	12.250	-0.214	3.50e-4
CEP164P1	ENSG00000226937.9	0.050	0.220	-0.216	6.12e-27
CEP170	ENSG00000143702.15	14.440	1.880	2.423	6.96e-65
CEP170B	ENSG00000099814.15	20.941	11.050	0.865	3.02e-13
CEP170P1	ENSG00000154608.13	0.070	0.000	0.098	4.80e-19
CEP19	ENSG00000174007.7	1.350	0.240	0.922	6.60e-55
CEP192	ENSG00000101639.18	7.560	4.970	0.520	4.50e-11
CEP250	ENSG00000126001.15	10.240	3.930	1.189	4.46e-38
CEP290	ENSG00000198707.14	3.520	1.660	0.765	7.58e-29
CEP295	ENSG00000166004.14	4.250	2.100	0.760	1.26e-27
CEP295NL	ENSG00000178404.9	0.090	0.030	0.082	3.14e-6
CEP350	ENSG00000135837.15	8.030	3.490	1.008	1.68e-37
CEP41	ENSG00000106477.18	6.510	1.730	1.460	3.35e-54
CEP44	ENSG00000164118.12	4.440	3.250	0.356	8.54e-5
CEP55	ENSG00000138180.15	5.540	0.060	2.625	9.81e-72
CEP57	ENSG00000166037.10	17.830	9.870	0.793	7.98e-21
CEP57L1	ENSG00000183137.14	4.970	2.030	0.978	4.26e-43
CEP63	ENSG00000182923.16	13.040	7.130	0.788	2.46e-27
CEP68	ENSG00000011523.13	5.600	3.200	0.652	4.73e-4
CEP70	ENSG00000114107.8	10.420	8.240	0.306	2.93e-5
CEP72	ENSG00000112877.7	3.240	1.180	0.960	4.70e-28
CEP76	ENSG00000101624.10	2.570	1.390	0.579	4.08e-31
CEP78	ENSG00000148019.12	4.110	1.690	0.926	9.27e-43
CEP83	ENSG00000173588.14	4.910	5.330	-0.099	2.86e-1
CEP83-AS1	ENSG00000278916.1	0.150	0.040	0.145	6.94e-18
CEP85	ENSG00000130695.13	4.430	2.630	0.581	1.14e-19
CEP85L	ENSG00000111860.13	1.220	0.950	0.187	5.63e-4
CEP89	ENSG00000121289.17	9.900	2.700	1.559	4.45e-22
CEP95	ENSG00000258890.6	16.110	15.140	0.084	5.86e-1
CEP97	ENSG00000182504.10	1.300	0.450	0.666	9.04e-38
CEPT1	ENSG00000134255.13	16.280	6.990	1.113	1.04e-31
CER1	ENSG00000147869.4	0.000	0.030	-0.043	3.17e-3
CERCAM	ENSG00000167123.18	53.940	9.420	2.398	7.34e-52
CERK	ENSG00000100422.13	17.200	11.360	0.558	2.90e-12
CERKL	ENSG00000188452.13	3.100	0.250	1.714	2.21e-54
CERS1	ENSG00000223802.7	0.930	0.240	0.638	1.56e-19
CERS2	ENSG00000143418.19	133.444	50.450	1.386	3.52e-34
CERS3	ENSG00000154227.13	0.030	0.050	-0.028	3.94e-2
CERS4	ENSG00000090661.11	10.530	43.640	-1.953	4.46e-39
CERS5	ENSG00000139624.12	35.461	10.000	1.729	4.06e-56
CERS6	ENSG00000172292.14	12.120	1.560	2.358	1.68e-69
CERS6-AS1	ENSG00000227617.8	22.389	2.910	2.581	5.67e-55
CES1	ENSG00000198848.12	28.929	3.970	2.590	4.39e-31
CES1P1	ENSG00000228695.9	0.110	0.020	0.122	8.16e-7
CES2	ENSG00000172831.11	21.470	6.900	1.508	1.39e-39
CES3	ENSG00000172828.12	1.300	2.130	-0.445	4.93e-1
CES4A	ENSG00000172824.14	2.900	6.130	-0.870	6.26e-9
CES5A	ENSG00000159398.15	0.020	0.000	0.029	1.51e-3
CETN2	ENSG00000147400.8	45.781	8.500	2.300	8.19e-81
CETN3	ENSG00000153140.8	16.919	4.200	1.785	1.62e-65
CETP	ENSG00000087237.10	0.770	0.160	0.610	1.85e-21
CFAP126	ENSG00000188931.3	0.340	0.100	0.285	1.63e-11
CFAP20	ENSG00000070761.7	27.161	6.190	1.970	1.67e-75
CFAP221	ENSG00000163075.12	5.690	4.500	0.283	1.16e-1
CFAP36	ENSG00000163001.11	39.530	13.740	1.459	2.20e-55
CFAP44	ENSG00000206530.8	3.140	4.980	-0.531	1.41e-7
CFAP45	ENSG00000213085.9	1.040	0.130	0.852	2.44e-32
CFAP46	ENSG00000171811.12	0.740	0.340	0.377	1.24e-11
CFAP47	ENSG00000165164.12	0.040	0.010	0.042	1.68e-6
CFAP52	ENSG00000166596.14	0.140	0.070	0.091	1.59e-5
CFAP53	ENSG00000172361.5	0.470	0.440	0.030	3.70e-1
CFAP54	ENSG00000188596.9	0.220	0.020	0.258	1.10e-32
CFAP57	ENSG00000243710.7	0.210	0.150	0.073	1.08e-9
CFAP58	ENSG00000120051.14	0.150	0.120	0.038	1.79e-3
CFAP58-AS1	ENSG00000231233.1	0.330	0.040	0.355	4.83e-33
CFAP61	ENSG00000089101.17	0.260	0.100	0.196	2.61e-8
CFAP69	ENSG00000105792.19	2.970	1.900	0.453	1.33e-12
CFAP70	ENSG00000156042.17	1.200	3.120	-0.905	4.39e-9
CFAP74	ENSG00000142609.17	0.090	0.010	0.110	2.65e-19
CFAP97	ENSG00000164323.12	9.390	3.030	1.366	3.27e-42
CFAP99	ENSG00000249428.5	0.050	0.090	-0.054	9.50e-1
CFB	ENSG00000243649.8	130.598	21.970	2.518	2.23e-24
CFC1	ENSG00000136698.8	10.590	7.900	0.381	1.14e-1
CFC1B	ENSG00000152093.7	0.230	0.000	0.299	6.85e-8
CFD	ENSG00000197766.7	14.710	13.010	0.165	2.31e-1
CFDP1	ENSG00000153774.8	66.939	19.070	1.759	3.63e-58
CFH	ENSG00000000971.15	51.349	3.490	3.543	6.14e-62
CFHR1	ENSG00000244414.6	0.180	0.050	0.168	9.32e-7
CFHR3	ENSG00000116785.13	0.270	0.050	0.274	5.24e-20
CFI	ENSG00000205403.12	58.169	13.360	2.043	3.95e-29
CFL1	ENSG00000172757.12	1120.633	94.398	3.555	1.28e-79
CFL1P1	ENSG00000223820.5	0.980	0.370	0.531	2.09e-20
CFL1P5	ENSG00000213830.3	0.530	0.390	0.138	4.00e-1
CFL2	ENSG00000165410.14	10.500	5.190	0.894	1.28e-17
CFLAR	ENSG00000003402.19	51.789	14.860	1.735	3.12e-36
CFLAR-AS1	ENSG00000226312.7	0.800	0.520	0.244	3.77e-3
CFP	ENSG00000126759.12	2.870	0.520	1.348	1.12e-28
CFTR	ENSG00000001626.14	31.111	45.169	-0.524	2.26e-4
CGA	ENSG00000135346.8	0.070	0.160	-0.117	2.76e-3
CGB	ENSG00000104827.12	0.230	0.000	0.299	3.59e-7
CGB2	ENSG00000104818.14	0.110	0.000	0.151	2.32e-8
CGB5	ENSG00000189052.6	3.740	0.000	2.245	8.67e-20
CGB7	ENSG00000196337.10	0.940	0.070	0.858	2.58e-21
CGB8	ENSG00000213030.5	1.860	0.000	1.516	6.29e-21
CGGBP1	ENSG00000163320.10	24.180	10.890	1.082	3.15e-29
CGN	ENSG00000143375.14	39.129	18.640	1.031	7.36e-9
CGNL1	ENSG00000128849.10	4.140	6.950	-0.629	4.77e-7
CGREF1	ENSG00000138028.14	7.550	0.710	2.322	6.03e-59
CGRRF1	ENSG00000100532.11	11.780	5.200	1.044	7.36e-40
CH17-118O6.3	ENSG00000275585.1	0.360	0.000	0.444	1.50e-30
CH17-13I23.3	ENSG00000277702.1	3.850	0.800	1.430	1.96e-30
CH17-140K24.2	ENSG00000280029.3	0.190	0.230	-0.048	8.66e-1
CH17-140K24.5	ENSG00000279068.1	0.190	0.000	0.251	2.11e-14
CH17-140K24.6	ENSG00000279375.1	0.350	0.000	0.433	6.41e-21
CH17-140K24.7	ENSG00000278936.1	0.020	0.000	0.029	1.39e-6
CH17-189H20.1	ENSG00000274265.4	5.370	2.820	0.738	1.05e-17
CH17-212P11.4	ENSG00000282600.1	0.340	0.000	0.422	4.00e-15
CH17-224D4.1	ENSG00000282639.1	0.610	0.000	0.687	4.93e-12
CH17-224D4.2	ENSG00000282651.1	0.820	0.000	0.864	2.09e-14
CH17-258A22.4	ENSG00000274615.1	2.220	1.980	0.112	5.20e-1
CH17-260O16.1	ENSG00000261499.2	0.000	0.090	-0.124	3.13e-1
CH17-262A2.1	ENSG00000275426.1	0.290	0.250	0.045	6.92e-1
CH17-264B6.3	ENSG00000277125.1	1.040	0.170	0.802	4.94e-19
CH17-264L24.1	ENSG00000279278.1	0.260	0.340	-0.089	6.00e-3
CH17-302M23.1	ENSG00000275552.1	0.040	0.050	-0.014	1.52e-1
CH17-340M24.3	ENSG00000197180.2	8.660	2.070	1.654	8.51e-58
CH17-353B19.1	ENSG00000276509.1	0.200	0.090	0.139	2.48e-13
CH17-360D5.1	ENSG00000264717.5	0.130	0.000	0.176	3.15e-9
CH17-360D5.2	ENSG00000276850.4	5.410	0.030	2.638	2.83e-53
CH17-360D5.3	ENSG00000273760.1	1.850	0.000	1.511	1.07e-34
CH17-373J23.1	ENSG00000276216.1	0.230	0.200	0.036	9.40e-1
CH17-385C13.2	ENSG00000277406.1	0.370	0.100	0.317	5.49e-10
CH17-408M7.1	ENSG00000277420.1	0.240	0.140	0.121	5.87e-6
CH17-431G21.1	ENSG00000274487.1	4.220	3.170	0.324	8.63e-4
CH17-437K3.1	ENSG00000227082.1	0.110	0.020	0.122	2.34e-15
CH17-472G23.1	ENSG00000274642.1	0.200	0.100	0.126	4.30e-8
CH17-472G23.2	ENSG00000223804.5	16.110	8.480	0.852	4.76e-13
CH17-472G23.4	ENSG00000275131.1	1.170	1.110	0.040	9.18e-2
CH17-80A12.1	ENSG00000276266.1	0.030	0.000	0.043	3.02e-7
CH25H	ENSG00000138135.6	3.770	0.340	1.832	4.18e-40
CH507-145C22.1	ENSG00000278903.3	0.840	1.280	-0.309	6.29e-3
CH507-145C22.3	ENSG00000278878.1	0.160	0.250	-0.108	2.57e-1
CH507-152C13.1	ENSG00000275895.4	63.451	18.570	1.720	3.29e-56
CH507-154B10.1	ENSG00000280145.3	0.710	1.310	-0.434	6.31e-1
CH507-154B10.2	ENSG00000280018.3	0.880	1.460	-0.388	1.31e-4
CH507-236L23.2	ENSG00000280330.1	0.070	0.020	0.069	2.49e-5
CH507-236L23.3	ENSG00000279303.1	0.040	0.010	0.042	2.15e-13
CH507-24F1.2	ENSG00000275496.4	3.640	2.010	0.624	6.58e-5
CH507-254M2.1	ENSG00000277067.4	2.420	1.520	0.441	5.34e-4
CH507-254M2.2	ENSG00000276077.4	6.850	4.130	0.614	1.26e-6
CH507-254M2.3	ENSG00000280164.1	0.710	0.810	-0.082	8.05e-1
CH507-338C24.1	ENSG00000277991.4	0.170	1.480	-1.084	1.33e-12
CH507-338C24.2	ENSG00000279177.1	0.070	0.020	0.069	2.49e-5
CH507-338C24.3	ENSG00000279967.1	0.040	0.010	0.042	2.15e-13
CH507-396I9.6	ENSG00000276289.4	0.030	0.000	0.043	2.80e-5
CH507-396I9.7	ENSG00000277277.2	0.540	0.760	-0.193	1.18e-3
CH507-39O4.2	ENSG00000279064.1	0.190	0.000	0.251	3.02e-14
CH507-39O4.3	ENSG00000279186.1	0.040	0.010	0.042	2.15e-13
CH507-42P11.2	ENSG00000280013.1	0.560	0.000	0.642	3.64e-16
CH507-42P11.3	ENSG00000279769.1	0.040	0.000	0.057	2.33e-13
CH507-42P11.5	ENSG00000280191.3	0.170	0.020	0.198	6.88e-5
CH507-42P11.6	ENSG00000280179.1	0.110	0.390	-0.325	1.13e-9
CH507-42P11.7	ENSG00000280095.1	0.260	0.000	0.333	2.93e-13
CH507-42P11.8	ENSG00000275993.2	18.301	7.030	1.265	1.10e-7
CH507-513H4.1	ENSG00000278996.1	2.920	0.390	1.496	1.79e-59
CH507-513H4.3	ENSG00000281181.1	552.296	521.165	0.084	4.47e-1
CH507-513H4.4	ENSG00000280614.1	552.296	521.165	0.084	4.47e-1
CH507-513H4.5	ENSG00000281383.1	3.500	0.430	1.654	4.15e-32
CH507-513H4.6	ENSG00000280800.1	552.296	521.165	0.084	4.47e-1
CH507-528H12.1	ENSG00000280441.2	2.920	0.390	1.496	1.79e-59
CH507-9B2.3	ENSG00000280071.3	47.038	21.201	1.114	5.16e-23
CH507-9B2.5	ENSG00000275464.3	9.370	3.510	1.201	5.71e-24
CH507-9B2.8	ENSG00000279687.1	0.080	0.000	0.111	4.34e-11
CH507-9B2.9	ENSG00000280433.1	5.840	2.230	1.082	1.05e-37
CHAC1	ENSG00000128965.11	2.980	1.810	0.502	5.37e-1
CHAC2	ENSG00000143942.4	1.740	0.550	0.822	1.76e-33
CHAD	ENSG00000136457.9	0.600	8.930	-2.634	2.74e-60
CHADL	ENSG00000100399.15	2.270	1.060	0.667	1.38e-13
CHAF1A	ENSG00000167670.15	6.380	1.790	1.403	6.43e-51
CHAF1B	ENSG00000159259.7	1.880	1.180	0.402	3.08e-15
CHAMP1	ENSG00000198824.5	6.850	4.100	0.622	1.63e-17
CHAT	ENSG00000070748.17	0.020	0.000	0.029	1.92e-7
CHCHD1	ENSG00000172586.7	46.202	11.440	1.924	1.76e-71
CHCHD10	ENSG00000250479.8	119.701	43.030	1.455	1.85e-32
CHCHD2	ENSG00000106153.12	291.529	114.777	1.337	5.05e-30
CHCHD2P6	ENSG00000235084.3	1.110	0.440	0.551	1.33e-21
CHCHD2P9	ENSG00000186940.6	0.220	0.000	0.287	4.58e-13
CHCHD3	ENSG00000106554.11	33.929	8.370	1.898	1.75e-71
CHCHD3P3	ENSG00000214973.3	0.440	0.000	0.526	1.24e-51
CHCHD4	ENSG00000163528.12	9.070	3.690	1.102	1.38e-52
CHCHD4P3	ENSG00000236156.2	0.090	0.160	-0.090	5.71e-1
CHCHD5	ENSG00000125611.15	41.060	22.990	0.810	1.50e-19
CHCHD6	ENSG00000159685.10	14.540	4.960	1.383	2.56e-58
CHCHD7	ENSG00000170791.17	28.340	11.840	1.192	3.05e-40
CHD1	ENSG00000153922.10	14.670	8.270	0.757	4.14e-18
CHD1L	ENSG00000131778.17	17.289	5.800	1.427	2.23e-47
CHD2	ENSG00000173575.18	25.720	12.850	0.948	6.53e-24
CHD3	ENSG00000170004.16	53.131	25.930	1.007	5.66e-20
CHD4	ENSG00000111642.14	93.098	27.611	1.718	2.14e-55
CHD5	ENSG00000116254.17	0.160	0.150	0.012	2.94e-2
CHD6	ENSG00000124177.14	6.000	3.270	0.713	3.31e-19
CHD7	ENSG00000171316.11	6.400	3.530	0.708	1.01e-14
CHD8	ENSG00000100888.12	26.661	7.700	1.669	3.75e-64
CHD9	ENSG00000177200.15	9.290	3.670	1.140	5.37e-43
CHDH	ENSG00000016391.10	4.610	5.590	-0.232	3.87e-3
CHEK1	ENSG00000149554.12	4.410	0.830	1.564	1.48e-60
CHEK2	ENSG00000183765.20	6.660	1.370	1.692	2.45e-53
CHERP	ENSG00000085872.14	18.379	9.930	0.826	8.31e-23
CHFR	ENSG00000072609.17	13.510	8.220	0.654	9.46e-14
CHGA	ENSG00000100604.12	39.021	23.710	0.696	2.38e-2
CHGB	ENSG00000089199.9	39.420	12.570	1.575	1.34e-8
CHI3L1	ENSG00000133048.12	16.040	4.930	1.523	4.80e-8
CHI3L2	ENSG00000064886.13	2.180	0.220	1.382	6.67e-28
CHIC1	ENSG00000204116.11	2.730	0.840	1.019	7.13e-44
CHIC2	ENSG00000109220.10	19.950	3.670	2.165	1.71e-78
CHID1	ENSG00000177830.17	76.489	44.690	0.762	3.37e-26
CHIT1	ENSG00000133063.15	5.460	0.130	2.515	3.92e-26
CHKA	ENSG00000110721.11	25.969	25.240	0.040	6.06e-1
CHKB	ENSG00000100288.19	36.349	26.629	0.435	4.02e-3
CHKB-AS1	ENSG00000205559.3	0.720	0.400	0.297	3.78e-12
CHKB-CPT1B	ENSG00000254413.8	4.250	3.930	0.091	9.50e-1
CHL1	ENSG00000134121.9	1.110	0.340	0.655	3.44e-16
CHL1-AS2	ENSG00000224318.5	0.150	0.060	0.118	3.02e-6
CHM	ENSG00000188419.13	6.910	2.180	1.315	5.91e-61
CHML	ENSG00000203668.1	2.440	0.650	1.060	1.35e-39
CHMP1A	ENSG00000131165.14	72.138	17.629	1.973	1.61e-60
CHMP1B	ENSG00000255112.2	32.610	6.370	2.189	4.04e-76
CHMP1B2P	ENSG00000278530.4	0.240	0.320	-0.090	2.24e-2
CHMP2A	ENSG00000130724.8	191.035	47.330	1.990	1.45e-61
CHMP2B	ENSG00000083937.8	33.651	10.080	1.645	2.27e-48
CHMP3	ENSG00000115561.14	75.499	32.960	1.172	1.68e-36
CHMP4A	ENSG00000254505.8	75.583	27.549	1.424	1.15e-39
CHMP4B	ENSG00000101421.3	174.030	30.399	2.479	5.79e-75
CHMP4BP1	ENSG00000258469.1	0.610	0.100	0.550	5.18e-6
CHMP4C	ENSG00000164695.4	16.820	7.300	1.102	6.55e-18
CHMP5	ENSG00000086065.13	62.469	12.850	2.196	2.72e-68
CHMP6	ENSG00000176108.9	19.030	7.280	1.275	1.05e-45
CHMP7	ENSG00000147457.13	23.150	7.540	1.500	8.41e-56
CHN1	ENSG00000128656.13	10.870	1.420	2.294	8.98e-57
CHN2	ENSG00000106069.20	5.590	8.020	-0.453	1.21e-4
CHODL	ENSG00000154645.13	0.200	0.030	0.220	1.20e-18
CHORDC1	ENSG00000110172.11	13.850	5.500	1.192	6.39e-31
CHP1	ENSG00000187446.11	55.322	15.040	1.812	8.65e-50
CHP2	ENSG00000166869.2	0.050	0.020	0.042	2.08e-7
CHPF	ENSG00000123989.13	100.740	46.600	1.096	7.79e-22
CHPF2	ENSG00000033100.14	32.260	9.440	1.672	3.01e-65
CHPT1	ENSG00000111666.10	29.660	9.130	1.598	1.03e-29
CHRAC1	ENSG00000104472.9	20.559	5.560	1.717	4.25e-60
CHRD	ENSG00000090539.15	4.340	12.170	-1.302	2.91e-20
CHRDL1	ENSG00000101938.14	3.260	1.600	0.712	8.54e-10
CHRDL2	ENSG00000054938.15	2.900	0.710	1.190	3.28e-14
CHRFAM7A	ENSG00000166664.13	0.610	0.510	0.092	6.09e-2
CHRM1	ENSG00000168539.3	0.080	0.060	0.027	7.19e-2
CHRM2	ENSG00000181072.11	0.020	0.010	0.014	6.35e-2
CHRM3	ENSG00000133019.11	0.890	3.490	-1.248	3.06e-34
CHRM3-AS2	ENSG00000233355.6	0.200	0.120	0.100	8.38e-5
CHRM4	ENSG00000180720.7	0.200	0.050	0.193	2.57e-10
CHRNA1	ENSG00000138435.14	0.500	0.020	0.556	1.06e-21
CHRNA10	ENSG00000129749.3	0.420	0.400	0.020	8.87e-1
CHRNA2	ENSG00000120903.10	0.010	0.030	-0.028	9.15e-1
CHRNA3	ENSG00000080644.15	0.810	0.100	0.719	8.60e-18
CHRNA4	ENSG00000101204.15	0.000	0.010	-0.014	8.07e-1
CHRNA5	ENSG00000169684.13	4.290	0.640	1.690	3.51e-44
CHRNA6	ENSG00000147434.8	0.080	0.010	0.097	6.27e-13
CHRNA7	ENSG00000175344.16	1.050	0.830	0.164	2.00e-2
CHRNA9	ENSG00000174343.5	0.010	0.000	0.014	3.04e-3
CHRNB1	ENSG00000170175.10	7.040	6.450	0.110	5.77e-2
CHRNB2	ENSG00000160716.4	0.160	0.120	0.051	3.49e-6
CHRNB3	ENSG00000147432.6	0.010	0.250	-0.308	5.59e-20
CHRNB4	ENSG00000117971.11	0.300	0.020	0.350	1.24e-26
CHRND	ENSG00000135902.9	0.010	0.020	-0.014	3.21e-2
CHRNE	ENSG00000108556.7	0.530	1.160	-0.498	2.48e-4
CHRNG	ENSG00000196811.11	0.010	0.000	0.014	6.32e-1
CHST1	ENSG00000175264.7	3.890	0.500	1.705	8.51e-45
CHST10	ENSG00000115526.10	4.130	1.520	1.026	2.09e-32
CHST11	ENSG00000171310.10	11.080	1.240	2.431	2.52e-48
CHST12	ENSG00000136213.9	10.120	4.540	1.005	2.64e-37
CHST13	ENSG00000180767.9	0.370	0.040	0.398	2.71e-15
CHST14	ENSG00000169105.7	17.120	3.000	2.180	8.11e-76
CHST15	ENSG00000182022.17	11.940	3.410	1.553	1.71e-33
CHST2	ENSG00000175040.5	2.050	0.430	1.093	8.67e-39
CHST3	ENSG00000122863.5	6.070	1.540	1.477	1.07e-35
CHST4	ENSG00000140835.9	10.510	1.740	2.071	5.59e-20
CHST5	ENSG00000135702.14	0.150	0.040	0.145	9.48e-7
CHST6	ENSG00000183196.8	0.640	0.010	0.699	1.10e-30
CHST7	ENSG00000147119.3	2.390	0.790	0.921	5.48e-35
CHST8	ENSG00000124302.12	0.360	0.260	0.110	2.83e-4
CHST9	ENSG00000154080.12	2.070	1.590	0.245	4.29e-2
CHSY1	ENSG00000131873.5	15.540	2.050	2.439	7.35e-66
CHSY3	ENSG00000198108.3	1.640	0.110	1.250	3.51e-46
CHTF18	ENSG00000127586.16	7.710	3.290	1.022	1.35e-12
CHTF8	ENSG00000168802.12	58.899	19.860	1.522	1.90e-54
CHTOP	ENSG00000160679.12	52.348	28.191	0.870	2.05e-23
CHUK	ENSG00000213341.10	8.630	3.650	1.050	1.99e-44
CHURC1	ENSG00000258289.7	39.711	11.480	1.706	9.44e-57
CHURC1-FNTB	ENSG00000125954.12	0.590	0.100	0.532	1.38e-7
CIAO1	ENSG00000144021.2	32.251	16.490	0.927	5.06e-31
CIAPIN1	ENSG00000005194.14	29.790	9.990	1.486	2.15e-30
CIAPIN1P	ENSG00000263846.1	0.040	0.000	0.057	3.72e-3
CIART	ENSG00000159208.15	5.520	1.430	1.424	2.52e-35
CIB1	ENSG00000185043.10	166.767	79.721	1.055	4.42e-19
CIB2	ENSG00000136425.12	5.970	2.200	1.123	1.56e-33
CIB4	ENSG00000157884.10	0.000	0.070	-0.098	1.77e-1
CIC	ENSG00000079432.7	29.040	14.030	0.999	4.31e-24
CICP13	ENSG00000234419.1	0.020	0.000	0.029	2.06e-10
CICP14	ENSG00000281490.1	3.350	4.890	-0.437	1.14e-4
CICP16	ENSG00000248213.3	0.100	0.190	-0.113	2.05e-6
CICP18	ENSG00000217929.3	0.010	0.000	0.014	1.32e-1
CICP22	ENSG00000226220.1	0.020	0.000	0.029	2.24e-2
CICP27	ENSG00000233750.3	0.450	0.390	0.061	1.89e-2
CICP3	ENSG00000229376.3	0.040	0.080	-0.054	2.64e-4
CICP4	ENSG00000232852.1	0.020	0.030	-0.014	4.49e-1
CICP9	ENSG00000228882.1	0.000	0.010	-0.014	9.55e-2
CIDEA	ENSG00000176194.17	0.040	0.090	-0.068	6.34e-3
CIDEB	ENSG00000136305.11	10.230	7.710	0.367	2.86e-6
CIDEC	ENSG00000187288.10	5.060	0.490	2.024	1.74e-20
CIDECP	ENSG00000186162.10	10.330	2.780	1.584	5.16e-66
CIITA	ENSG00000179583.17	7.100	0.880	2.107	1.54e-35
CILP	ENSG00000138615.5	4.230	0.950	1.423	4.09e-18
CILP2	ENSG00000160161.9	2.530	0.020	1.791	4.24e-46
CINP	ENSG00000100865.14	26.880	15.899	0.722	1.96e-22
CIPC	ENSG00000198894.7	7.700	2.880	1.165	1.33e-42
CIR1	ENSG00000138433.15	26.051	10.600	1.222	3.54e-42
CIR1P2	ENSG00000250215.1	0.020	0.040	-0.028	2.16e-2
CIRBP	ENSG00000099622.13	258.155	310.596	-0.266	6.87e-1
CIRBP-AS1	ENSG00000267493.3	0.930	0.900	0.023	1.56e-1
CIRH1A	ENSG00000141076.17	20.510	9.690	1.009	1.81e-30
CISD1	ENSG00000122873.11	27.789	6.990	1.849	4.29e-73
CISD2	ENSG00000145354.9	20.520	7.360	1.364	2.77e-55
CISD3	ENSG00000277972.1	46.160	28.391	0.682	1.14e-16
CISH	ENSG00000114737.15	8.830	6.620	0.367	1.23e-4
CIT	ENSG00000122966.13	2.380	0.370	1.303	8.61e-41
CITED1	ENSG00000125931.10	0.700	0.450	0.229	3.74e-8
CITED2	ENSG00000164442.9	25.351	24.100	0.070	3.78e-2
CITED4	ENSG00000179862.6	21.690	16.400	0.383	1.52e-1
CITF22-1A6.3	ENSG00000273192.1	2.290	1.030	0.697	6.10e-16
CITF22-49E9.3	ENSG00000278869.1	0.310	0.140	0.201	6.80e-11
CITF22-92A6.1	ENSG00000273145.1	2.130	0.990	0.653	1.62e-27
CITF22-92A6.2	ENSG00000280424.1	0.030	0.010	0.028	7.24e-11
CIZ1	ENSG00000148337.19	55.199	42.780	0.360	4.51e-6
CKAP2	ENSG00000136108.14	5.710	0.590	2.077	3.60e-74
CKAP2L	ENSG00000169607.12	1.580	0.030	1.325	7.44e-51
CKAP4	ENSG00000136026.13	51.538	13.750	1.833	8.80e-60
CKAP5	ENSG00000175216.14	24.110	5.910	1.861	4.00e-60
CKB	ENSG00000166165.12	104.162	36.471	1.489	5.52e-25
CKLF	ENSG00000217555.12	91.113	7.030	3.520	4.70e-89
CKLF-CMTM1	ENSG00000254788.6	2.930	0.280	1.618	2.82e-58
CKM	ENSG00000104879.4	0.110	1.420	-1.124	9.98e-21
CKMT1A	ENSG00000223572.9	19.990	1.700	2.959	5.27e-55
CKMT1B	ENSG00000237289.9	20.060	1.580	3.029	1.35e-56
CKMT2	ENSG00000131730.15	2.040	1.500	0.282	3.48e-2
CKMT2-AS1	ENSG00000247572.7	3.300	1.960	0.539	1.51e-17
CKS1B	ENSG00000173207.12	71.848	8.320	2.966	1.27e-74
CKS1BP3	ENSG00000268942.2	5.690	0.000	2.742	6.33e-63
CKS2	ENSG00000123975.4	38.569	1.470	4.002	1.56e-91
CLASP1	ENSG00000074054.17	9.190	4.890	0.791	2.88e-22
CLASP2	ENSG00000163539.15	8.610	5.100	0.656	2.96e-15
CLASRP	ENSG00000104859.14	36.650	38.660	-0.075	9.85e-2
CLC	ENSG00000105205.6	0.110	0.000	0.151	1.37e-6
CLCA1	ENSG00000016490.15	0.050	0.020	0.042	5.59e-4
CLCA2	ENSG00000137975.7	0.060	0.020	0.055	2.19e-4
CLCA3P	ENSG00000153923.10	0.020	0.000	0.029	4.37e-10
CLCA4	ENSG00000016602.9	0.070	0.040	0.041	9.08e-1
CLCC1	ENSG00000121940.15	12.740	9.700	0.361	2.15e-10
CLCF1	ENSG00000175505.10	11.900	2.190	2.016	6.06e-38
CLCN1	ENSG00000188037.10	0.330	0.000	0.411	2.34e-15
CLCN2	ENSG00000114859.14	4.650	3.280	0.401	2.37e-7
CLCN3	ENSG00000109572.13	23.789	8.190	1.432	2.53e-44
CLCN3P1	ENSG00000232000.2	0.010	0.000	0.014	3.23e-3
CLCN4	ENSG00000073464.11	2.150	0.310	1.266	6.48e-55
CLCN5	ENSG00000171365.15	1.930	0.790	0.711	5.39e-35
CLCN6	ENSG00000011021.21	5.010	4.030	0.257	1.12e-2
CLCN7	ENSG00000103249.17	34.910	23.091	0.576	1.08e-10
CLCNKA	ENSG00000186510.11	0.230	1.760	-1.166	1.25e-40
CLDN1	ENSG00000163347.5	44.699	10.590	1.979	5.41e-22
CLDN10	ENSG00000134873.9	72.902	73.018	-0.002	1.92e-1
CLDN10-AS1	ENSG00000223392.1	0.210	0.260	-0.058	7.92e-1
CLDN11	ENSG00000013297.10	7.100	0.480	2.452	1.63e-52
CLDN12	ENSG00000157224.15	24.271	7.120	1.638	9.94e-44
CLDN14	ENSG00000159261.10	1.140	0.340	0.675	4.71e-18
CLDN15	ENSG00000106404.13	7.750	3.300	1.025	2.27e-15
CLDN16	ENSG00000113946.3	0.510	0.080	0.484	1.13e-11
CLDN18	ENSG00000066405.12	60.429	0.120	5.777	1.05e-34
CLDN2	ENSG00000165376.10	39.829	2.290	3.633	2.40e-27
CLDN20	ENSG00000171217.5	0.070	0.090	-0.027	1.68e-1
CLDN23	ENSG00000253958.1	10.290	1.320	2.283	1.23e-40
CLDN3	ENSG00000165215.6	24.360	37.561	-0.605	1.01e-2
CLDN4	ENSG00000189143.9	279.750	41.671	2.718	2.59e-34
CLDN5	ENSG00000184113.9	19.830	5.050	1.784	1.63e-20
CLDN6	ENSG00000184697.6	0.450	0.210	0.261	5.35e-7
CLDN7	ENSG00000181885.18	133.379	41.320	1.667	3.45e-26
CLDN9	ENSG00000213937.3	2.860	2.110	0.312	6.02e-4
CLDND1	ENSG00000080822.16	40.500	13.690	1.498	2.03e-42
CLDND2	ENSG00000160318.6	1.640	1.740	-0.054	6.89e-1
CLEC10A	ENSG00000132514.13	3.110	0.390	1.564	3.34e-28
CLEC11A	ENSG00000105472.12	26.099	2.470	2.965	2.41e-65
CLEC12A	ENSG00000172322.13	1.630	0.200	1.132	1.82e-18
CLEC12B	ENSG00000256660.5	0.060	0.020	0.055	8.41e-3
CLEC14A	ENSG00000176435.6	11.780	2.770	1.761	5.91e-46
CLEC16A	ENSG00000038532.14	9.930	2.990	1.454	5.06e-50
CLEC17A	ENSG00000187912.11	0.170	0.010	0.212	1.95e-10
CLEC18A	ENSG00000157322.16	0.500	0.540	-0.038	9.43e-1
CLEC18B	ENSG00000140839.11	0.500	0.660	-0.146	5.14e-1
CLEC18C	ENSG00000157335.19	0.150	0.110	0.051	1.66e-2
CLEC1A	ENSG00000150048.10	2.090	0.650	0.905	4.57e-23
CLEC1B	ENSG00000165682.14	0.050	0.000	0.070	1.57e-5
CLEC2B	ENSG00000110852.4	10.320	0.970	2.523	1.69e-53
CLEC2D	ENSG00000069493.14	4.520	1.480	1.154	4.86e-23
CLEC2L	ENSG00000236279.6	0.360	0.020	0.415	5.97e-20
CLEC3B	ENSG00000163815.5	12.170	4.170	1.349	2.47e-21
CLEC4A	ENSG00000111729.12	4.680	0.950	1.542	1.81e-38
CLEC4C	ENSG00000198178.10	0.040	0.000	0.057	7.31e-9
CLEC4D	ENSG00000166527.7	0.130	0.020	0.148	1.32e-11
CLEC4E	ENSG00000166523.7	3.110	0.440	1.513	5.44e-21
CLEC4F	ENSG00000152672.7	0.210	0.090	0.151	3.15e-10
CLEC4G	ENSG00000182566.12	0.140	0.050	0.119	2.65e-7
CLEC5A	ENSG00000258227.6	2.880	0.470	1.400	3.80e-26
CLEC6A	ENSG00000205846.3	0.040	0.000	0.057	1.00e-5
CLEC7A	ENSG00000172243.17	6.410	1.110	1.812	1.98e-15
CLEC9A	ENSG00000197992.6	0.250	0.040	0.265	2.66e-18
CLECL1	ENSG00000184293.7	0.910	0.080	0.823	2.06e-22
CLGN	ENSG00000153132.12	0.590	0.420	0.163	1.23e-6
CLHC1	ENSG00000162994.15	3.740	2.870	0.292	1.24e-3
CLIC1	ENSG00000213719.8	596.632	55.422	3.405	4.22e-74
CLIC1P1	ENSG00000231313.2	0.060	0.000	0.084	6.69e-7
CLIC2	ENSG00000155962.12	6.490	1.010	1.898	1.25e-39
CLIC3	ENSG00000169583.12	24.421	0.300	4.289	1.26e-53
CLIC4	ENSG00000169504.14	49.428	9.560	2.256	5.15e-44
CLIC5	ENSG00000112782.15	2.990	0.400	1.511	6.16e-37
CLIC6	ENSG00000159212.12	5.070	1.040	1.573	3.79e-32
CLINT1	ENSG00000113282.13	57.241	19.910	1.478	2.99e-36
CLIP1	ENSG00000130779.19	18.181	7.810	1.122	2.39e-33
CLIP2	ENSG00000106665.15	18.491	6.810	1.319	3.52e-49
CLIP3	ENSG00000105270.14	9.210	1.230	2.195	1.83e-53
CLIP4	ENSG00000115295.19	9.810	2.890	1.475	3.87e-37
CLK2	ENSG00000176444.18	29.449	26.299	0.158	1.85e-1
CLK2P1	ENSG00000232553.3	0.000	0.020	-0.029	9.94e-2
CLK3	ENSG00000179335.18	43.961	17.340	1.294	2.36e-35
CLK4	ENSG00000113240.12	9.620	15.630	-0.647	1.88e-10
CLLU1	ENSG00000257127.6	0.010	0.000	0.014	1.22e-9
CLLU1OS	ENSG00000205057.4	0.060	0.000	0.084	5.01e-8
CLMN	ENSG00000165959.11	11.910	12.880	-0.105	2.62e-1
CLMP	ENSG00000166250.11	5.240	0.700	1.876	4.90e-33
CLN3	ENSG00000261832.4	0.170	0.080	0.115	2.23e-9
CLN5	ENSG00000102805.13	18.371	7.220	1.237	1.36e-49
CLN6	ENSG00000128973.11	25.910	8.800	1.457	6.91e-53
CLN8	ENSG00000182372.7	7.370	3.130	1.019	3.42e-38
CLNK	ENSG00000109684.14	0.130	0.020	0.148	1.44e-4
CLNS1A	ENSG00000074201.8	79.148	38.991	1.003	5.81e-28
CLOCK	ENSG00000134852.14	5.800	1.800	1.280	8.58e-55
CLP1	ENSG00000172409.5	8.380	2.760	1.319	7.22e-56
CLPB	ENSG00000162129.12	7.040	4.090	0.660	5.19e-18
CLPP	ENSG00000125656.8	56.390	21.880	1.327	1.12e-44
CLPS	ENSG00000137392.9	20.970	38160.699	-10.762	1.46e-48
CLPSL1	ENSG00000204140.9	0.110	44.600	-5.360	2.08e-25
CLPSL2	ENSG00000196748.9	0.110	1.790	-1.330	1.04e-38
CLPTM1	ENSG00000104853.15	73.940	30.999	1.228	4.20e-37
CLPTM1L	ENSG00000049656.13	108.993	47.712	1.175	5.48e-38
CLPX	ENSG00000166855.9	14.760	6.990	0.980	9.34e-27
CLRN3	ENSG00000180745.4	8.070	0.050	3.111	6.06e-48
CLSPN	ENSG00000092853.13	1.040	0.060	0.945	3.76e-50
CLSTN1	ENSG00000171603.16	97.321	29.100	1.708	1.21e-55
CLSTN2	ENSG00000158258.15	1.140	0.580	0.438	7.49e-11
CLSTN3	ENSG00000139182.13	24.140	6.930	1.665	1.78e-42
CLTA	ENSG00000122705.16	164.859	64.780	1.334	1.19e-36
CLTB	ENSG00000175416.12	208.976	26.290	2.944	1.91e-68
CLTC	ENSG00000141367.11	115.824	23.940	2.228	2.05e-75
CLTCL1	ENSG00000070371.15	2.150	1.180	0.531	6.43e-16
CLU	ENSG00000120885.19	991.589	683.974	0.535	1.17e-3
CLUAP1	ENSG00000103351.12	15.990	4.940	1.516	1.17e-60
CLUH	ENSG00000132361.16	20.680	25.640	-0.297	1.23e-3
CLUL1	ENSG00000079101.16	0.610	0.520	0.083	4.24e-3
CLVS1	ENSG00000177182.10	0.110	0.020	0.122	5.06e-6
CLVS2	ENSG00000146352.12	0.020	0.000	0.029	1.44e-6
CLYBL	ENSG00000125246.15	6.580	3.760	0.671	1.14e-3
CMA1	ENSG00000092009.10	0.200	0.080	0.152	1.55e-8
CMAHP	ENSG00000168405.14	9.210	2.550	1.524	4.83e-24
CMAS	ENSG00000111726.12	27.331	11.480	1.183	2.74e-38
CMB9-14B22.1	ENSG00000275598.1	0.000	0.030	-0.043	1.33e-12
CMB9-22P13.1	ENSG00000173727.11	1.250	0.240	0.860	1.11e-35
CMB9-55A18.1	ENSG00000269570.2	0.070	0.170	-0.129	1.47e-17
CMB9-55F22.1	ENSG00000279672.1	1.250	1.050	0.134	1.09e-1
CMB9-94B1.2	ENSG00000276505.1	0.490	3.890	-1.714	1.80e-42
CMBL	ENSG00000164237.8	24.401	6.300	1.799	1.55e-49
CMC1	ENSG00000187118.12	28.709	11.720	1.224	1.69e-43
CMC2	ENSG00000103121.8	54.209	16.919	1.623	9.41e-61
CMC4	ENSG00000182712.15	9.160	5.080	0.741	8.37e-29
CMIP	ENSG00000153815.16	39.069	5.830	2.553	2.28e-67
CMKLR1	ENSG00000174600.13	3.310	0.910	1.174	6.73e-22
CMPK1	ENSG00000162368.13	95.649	26.051	1.837	9.68e-51
CMPK2	ENSG00000134326.11	5.500	1.420	1.425	8.33e-30
CMSS1	ENSG00000184220.10	15.430	9.920	0.589	1.02e-12
CMTM1	ENSG00000089505.17	2.080	0.190	1.372	1.45e-53
CMTM2	ENSG00000140932.9	0.910	0.160	0.719	4.31e-20
CMTM3	ENSG00000140931.19	56.759	2.420	4.078	8.85e-75
CMTM4	ENSG00000183723.12	15.110	9.300	0.645	3.53e-15
CMTM5	ENSG00000166091.19	0.220	0.100	0.149	1.62e-4
CMTM6	ENSG00000091317.7	43.170	6.120	2.633	1.23e-74
CMTM7	ENSG00000153551.13	50.070	8.250	2.465	4.02e-47
CMTM8	ENSG00000170293.8	11.800	14.880	-0.311	2.75e-2
CMTR1	ENSG00000137200.12	17.500	10.930	0.633	1.44e-13
CMTR2	ENSG00000180917.16	8.130	3.550	1.005	7.89e-31
CMYA5	ENSG00000164309.14	0.650	0.290	0.355	1.31e-14
CNBD2	ENSG00000149646.12	2.050	2.530	-0.211	4.85e-1
CNBP	ENSG00000169714.16	219.214	122.038	0.840	3.52e-15
CNDP2	ENSG00000133313.14	102.018	39.461	1.348	8.92e-35
CNEP1R1	ENSG00000205423.11	7.640	3.600	0.909	4.46e-33
CNFN	ENSG00000105427.9	2.930	0.830	1.103	4.73e-19
CNGA1	ENSG00000198515.13	1.310	0.530	0.594	3.34e-16
CNGA3	ENSG00000144191.11	0.190	0.090	0.127	2.45e-5
CNGA4	ENSG00000132259.12	0.110	0.120	-0.013	8.59e-1
CNGB1	ENSG00000070729.13	0.050	0.010	0.056	6.27e-7
CNIH1	ENSG00000100528.11	81.007	18.150	2.098	2.02e-68
CNIH2	ENSG00000174871.10	1.960	1.380	0.315	1.69e-8
CNIH3	ENSG00000143786.7	3.810	3.470	0.106	1.31e-2
CNIH4	ENSG00000143771.11	42.250	7.450	2.356	1.97e-69
CNKSR1	ENSG00000142675.17	16.300	13.950	0.211	5.89e-1
CNKSR3	ENSG00000153721.17	7.590	7.000	0.103	1.89e-1
CNN1	ENSG00000130176.7	28.689	2.220	3.205	3.70e-41
CNN2	ENSG00000064666.14	131.433	26.779	2.253	2.61e-37
CNN2P1	ENSG00000227201.2	0.100	0.040	0.081	1.59e-7
CNN2P9	ENSG00000213149.3	0.140	0.040	0.132	4.12e-19
CNN3	ENSG00000117519.15	94.431	27.050	1.766	2.31e-32
CNNM1	ENSG00000119946.10	1.270	0.410	0.687	1.52e-20
CNNM2	ENSG00000148842.17	3.510	1.400	0.910	3.83e-42
CNNM3	ENSG00000168763.15	13.020	10.220	0.321	1.23e-6
CNNM4	ENSG00000158158.11	9.000	2.670	1.446	1.03e-41
CNOT1	ENSG00000125107.16	95.649	35.971	1.386	1.60e-47
CNOT10	ENSG00000182973.18	15.800	6.990	1.072	1.10e-39
CNOT11	ENSG00000158435.7	28.249	12.670	1.097	1.68e-33
CNOT2	ENSG00000111596.11	27.450	11.110	1.232	1.91e-42
CNOT3	ENSG00000088038.17	24.550	15.040	0.672	2.77e-15
CNOT4	ENSG00000080802.18	7.460	2.690	1.197	2.96e-58
CNOT6	ENSG00000113300.11	7.550	1.980	1.521	7.09e-63
CNOT6L	ENSG00000138767.12	7.140	2.720	1.130	1.36e-36
CNOT6LP1	ENSG00000230183.4	0.050	0.020	0.042	3.24e-6
CNOT7	ENSG00000198791.11	25.029	11.110	1.104	3.54e-33
CNOT8	ENSG00000155508.13	31.970	8.380	1.814	3.16e-63
CNP	ENSG00000173786.16	49.480	11.340	2.032	5.84e-74
CNPPD1	ENSG00000115649.15	49.230	20.659	1.214	1.03e-33
CNPY1	ENSG00000146910.11	0.010	0.060	-0.070	1.44e-2
CNPY2	ENSG00000257727.5	124.430	55.260	1.157	7.38e-38
CNPY3	ENSG00000137161.16	57.739	34.760	0.716	6.39e-17
CNPY4	ENSG00000166997.7	14.960	1.940	2.441	5.05e-76
CNR1	ENSG00000118432.12	0.600	0.520	0.074	1.54e-2
CNR2	ENSG00000188822.7	0.060	0.000	0.084	1.18e-6
CNRIP1	ENSG00000119865.8	8.560	1.490	1.941	2.69e-47
CNST	ENSG00000162852.13	6.160	2.280	1.126	2.75e-45
CNTD2	ENSG00000105219.8	0.260	0.060	0.249	2.00e-10
CNTF	ENSG00000242689.2	0.170	0.160	0.012	3.97e-2
CNTFR	ENSG00000122756.14	0.260	0.570	-0.317	8.80e-1
CNTLN	ENSG00000044459.14	1.880	0.760	0.710	5.80e-31
CNTN1	ENSG00000018236.14	5.760	0.570	2.106	1.16e-41
CNTN2	ENSG00000184144.9	0.080	0.060	0.027	3.35e-4
CNTN3	ENSG00000113805.8	0.980	1.980	-0.590	1.15e-7
CNTN4	ENSG00000144619.14	2.200	0.690	0.921	2.19e-27
CNTN4-AS1	ENSG00000237990.3	0.000	0.020	-0.029	6.84e-3
CNTN5	ENSG00000149972.10	0.120	0.050	0.093	1.56e-5
CNTN6	ENSG00000134115.12	0.020	0.000	0.029	1.05e-3
CNTNAP1	ENSG00000108797.11	3.220	4.590	-0.406	4.44e-3
CNTNAP2	ENSG00000174469.17	0.400	0.070	0.388	2.71e-13
CNTNAP3	ENSG00000106714.17	0.770	0.210	0.549	1.86e-21
CNTNAP3B	ENSG00000154529.14	1.630	0.910	0.462	4.45e-9
CNTNAP3P2	ENSG00000276386.1	0.110	0.060	0.066	2.46e-10
CNTNAP4	ENSG00000152910.18	0.020	0.000	0.029	1.03e-1
CNTNAP5	ENSG00000155052.14	0.040	0.000	0.057	5.94e-4
CNTRL	ENSG00000119397.16	5.390	2.540	0.852	4.14e-32
CNTROB	ENSG00000170037.13	19.610	9.420	0.984	2.01e-24
COA1	ENSG00000106603.17	30.220	16.650	0.823	2.25e-30
COA3	ENSG00000183978.7	89.541	59.750	0.576	4.14e-13
COA4	ENSG00000181924.6	58.440	18.500	1.608	2.22e-55
COA5	ENSG00000183513.8	25.270	12.100	1.004	1.50e-30
COA6	ENSG00000168275.14	32.421	6.830	2.094	1.23e-76
COA7	ENSG00000162377.5	5.960	2.120	1.158	7.23e-51
COASY	ENSG00000068120.14	46.471	34.830	0.406	4.74e-6
COBL	ENSG00000106078.17	7.850	4.490	0.689	2.58e-11
COBLL1	ENSG00000082438.15	9.570	13.550	-0.461	6.52e-6
COCH	ENSG00000100473.15	1.470	9.690	-2.114	7.84e-24
COG1	ENSG00000166685.11	21.711	16.790	0.352	7.06e-7
COG2	ENSG00000135775.13	14.820	6.310	1.114	2.73e-41
COG3	ENSG00000136152.14	14.000	11.980	0.209	3.00e-4
COG4	ENSG00000103051.18	33.109	8.710	1.813	9.35e-60
COG5	ENSG00000164597.13	10.590	5.640	0.804	7.65e-29
COG6	ENSG00000133103.16	8.290	5.360	0.547	1.27e-16
COG7	ENSG00000168434.12	17.300	6.780	1.234	6.45e-35
COG8	ENSG00000213380.13	11.280	7.430	0.543	2.21e-16
COIL	ENSG00000121058.4	7.510	3.200	1.019	1.29e-50
COL10A1	ENSG00000123500.9	78.569	0.070	6.217	3.50e-71
COL11A1	ENSG00000060718.18	30.600	0.130	4.806	6.14e-54
COL11A2	ENSG00000204248.10	0.410	0.280	0.140	8.12e-3
COL12A1	ENSG00000111799.20	52.189	1.940	4.177	8.34e-65
COL13A1	ENSG00000197467.13	4.060	0.630	1.634	6.55e-49
COL14A1	ENSG00000187955.11	25.910	1.560	3.394	5.57e-53
COL15A1	ENSG00000204291.10	30.879	5.370	2.323	1.41e-39
COL16A1	ENSG00000084636.17	62.081	4.770	3.451	1.57e-61
COL17A1	ENSG00000065618.16	62.141	0.080	5.869	4.97e-57
COL18A1	ENSG00000182871.14	108.277	38.521	1.467	1.13e-21
COL18A1-AS1	ENSG00000183535.9	0.010	0.040	-0.042	1.79e-4
COL1A1	ENSG00000108821.13	1201.648	12.610	6.465	1.71e-77
COL1A2	ENSG00000164692.17	1166.361	18.250	5.922	2.74e-77
COL20A1	ENSG00000101203.16	0.030	0.010	0.028	5.70e-1
COL21A1	ENSG00000124749.16	1.050	0.500	0.451	1.51e-11
COL22A1	ENSG00000169436.16	4.490	0.100	2.319	6.79e-46
COL23A1	ENSG00000050767.15	0.810	0.080	0.745	2.25e-33
COL24A1	ENSG00000171502.14	0.360	0.020	0.415	6.82e-25
COL25A1	ENSG00000188517.14	0.110	0.070	0.053	8.58e-3
COL26A1	ENSG00000160963.13	0.300	0.790	-0.461	1.30e-4
COL27A1	ENSG00000196739.14	8.090	11.580	-0.469	5.86e-6
COL28A1	ENSG00000215018.9	0.800	3.730	-1.394	7.06e-17
COL2A1	ENSG00000139219.17	0.050	0.000	0.070	1.70e-4
COL3A1	ENSG00000168542.12	1103.062	13.040	6.297	9.29e-78
COL4A1	ENSG00000187498.14	129.624	9.910	3.582	5.27e-64
COL4A2	ENSG00000134871.17	163.516	13.060	3.549	1.04e-66
COL4A2-AS1	ENSG00000232814.2	0.070	0.100	-0.040	7.55e-1
COL4A2-AS2	ENSG00000224821.5	0.010	0.000	0.014	4.40e-1
COL4A3	ENSG00000169031.18	0.450	1.770	-0.934	1.51e-15
COL4A3BP	ENSG00000113163.15	11.560	3.960	1.340	3.31e-47
COL4A4	ENSG00000081052.11	0.870	0.990	-0.090	3.39e-1
COL4A5	ENSG00000188153.12	3.040	0.610	1.327	4.51e-34
COL4A6	ENSG00000197565.15	0.200	0.060	0.179	1.47e-9
COL5A1	ENSG00000130635.15	115.936	2.590	5.026	1.56e-74
COL5A2	ENSG00000204262.11	71.610	1.710	4.744	6.94e-77
COL5A3	ENSG00000080573.6	6.030	1.920	1.268	1.25e-21
COL6A1	ENSG00000142156.14	179.955	35.779	2.299	8.52e-36
COL6A2	ENSG00000142173.14	277.798	30.049	3.167	8.45e-51
COL6A3	ENSG00000163359.15	188.118	12.970	3.759	1.00e-44
COL6A4P1	ENSG00000230524.8	0.040	0.000	0.057	1.54e-12
COL6A4P2	ENSG00000228252.8	0.830	0.210	0.597	2.82e-17
COL6A5	ENSG00000172752.14	0.070	0.000	0.098	1.79e-1
COL6A6	ENSG00000206384.10	0.100	0.030	0.095	6.81e-8
COL7A1	ENSG00000114270.15	19.260	0.830	3.469	2.34e-49
COL8A1	ENSG00000144810.15	25.989	0.340	4.332	3.26e-68
COL8A2	ENSG00000171812.10	9.660	0.250	3.092	8.74e-62
COL9A1	ENSG00000112280.15	0.450	0.160	0.322	1.45e-10
COL9A2	ENSG00000049089.13	7.890	0.900	2.226	3.22e-42
COL9A3	ENSG00000092758.15	4.080	5.710	-0.401	6.76e-3
COLCA1	ENSG00000196167.9	4.850	1.300	1.347	1.61e-30
COLCA2	ENSG00000214290.7	7.990	2.600	1.320	4.71e-23
COLEC10	ENSG00000184374.2	0.180	0.000	0.239	1.38e-25
COLEC11	ENSG00000118004.17	12.580	5.130	1.148	1.31e-11
COLEC12	ENSG00000158270.11	4.350	0.580	1.760	9.96e-36
COLGALT1	ENSG00000130309.10	50.509	11.310	2.065	2.67e-51
COLGALT2	ENSG00000198756.10	1.620	0.770	0.566	2.48e-7
COLQ	ENSG00000206561.12	1.180	0.750	0.317	1.41e-13
COMMD1	ENSG00000173163.10	40.791	10.660	1.842	4.36e-73
COMMD10	ENSG00000145781.8	15.000	7.020	0.996	3.16e-36
COMMD2	ENSG00000114744.8	12.280	4.380	1.304	2.23e-45
COMMD3	ENSG00000148444.15	48.250	31.569	0.597	1.23e-12
COMMD3-BMI1	ENSG00000269897.5	13.510	7.760	0.728	3.80e-11
COMMD4	ENSG00000140365.15	84.729	20.750	1.979	1.13e-64
COMMD5	ENSG00000170619.9	26.259	6.600	1.843	3.22e-72
COMMD6	ENSG00000188243.12	214.866	53.899	1.975	1.78e-56
COMMD7	ENSG00000149600.11	52.610	15.130	1.733	1.70e-64
COMMD8	ENSG00000169019.10	10.930	3.470	1.416	1.55e-54
COMMD9	ENSG00000110442.11	51.399	15.240	1.690	1.64e-59
COMP	ENSG00000105664.10	69.888	0.750	5.340	6.25e-64
COMT	ENSG00000093010.11	144.867	33.481	2.081	2.07e-57
COMTD1	ENSG00000165644.10	29.421	65.612	-1.131	5.84e-21
COPA	ENSG00000122218.14	59.128	19.840	1.529	1.06e-49
COPB1	ENSG00000129083.12	55.749	23.940	1.186	3.50e-42
COPB2	ENSG00000184432.9	64.852	38.080	0.753	1.20e-20
COPE	ENSG00000105669.12	147.737	60.392	1.277	2.31e-35
COPG1	ENSG00000181789.14	144.998	61.371	1.227	5.40e-36
COPG2	ENSG00000158623.14	13.270	3.640	1.621	3.36e-38
COPRS	ENSG00000172301.10	40.649	15.650	1.323	2.66e-48
COPS2	ENSG00000166200.14	30.271	13.100	1.149	8.43e-30
COPS3	ENSG00000141030.12	29.590	17.920	0.693	3.30e-20
COPS4	ENSG00000138663.8	22.040	8.700	1.248	1.55e-51
COPS5	ENSG00000121022.13	41.460	18.240	1.142	2.69e-35
COPS6	ENSG00000168090.9	101.033	29.881	1.724	1.91e-62
COPS7A	ENSG00000111652.9	54.530	17.421	1.592	2.45e-55
COPS7B	ENSG00000144524.17	22.620	11.600	0.907	1.36e-22
COPS8	ENSG00000198612.10	39.871	8.030	2.178	2.01e-68
COPZ1	ENSG00000111481.9	112.657	58.509	0.934	2.02e-27
COPZ2	ENSG00000005243.9	31.710	7.450	1.953	4.79e-42
COQ10A	ENSG00000135469.13	6.360	12.380	-0.862	4.50e-13
COQ10B	ENSG00000115520.8	18.911	4.470	1.864	1.32e-70
COQ2	ENSG00000173085.13	7.160	1.990	1.448	3.59e-63
COQ3	ENSG00000132423.10	4.980	2.570	0.744	1.05e-27
COQ4	ENSG00000167113.10	39.549	29.549	0.409	1.24e-8
COQ5	ENSG00000110871.14	18.710	8.060	1.121	7.64e-46
COQ6	ENSG00000119723.15	15.260	6.390	1.138	1.86e-40
COQ7	ENSG00000167186.10	10.450	3.730	1.275	5.13e-57
COQ9	ENSG00000088682.13	36.750	19.231	0.900	4.68e-24
CORIN	ENSG00000145244.11	2.530	0.160	1.606	1.10e-42
CORO1A	ENSG00000102879.15	33.550	3.720	2.872	1.62e-44
CORO1B	ENSG00000172725.13	87.099	25.321	1.743	2.60e-47
CORO1C	ENSG00000110880.10	38.660	5.310	2.652	4.35e-67
CORO2A	ENSG00000106789.12	12.610	0.120	3.603	1.42e-82
CORO2B	ENSG00000103647.12	1.770	0.870	0.567	2.03e-15
CORO6	ENSG00000167549.18	0.860	1.310	-0.313	5.28e-3
CORO7	ENSG00000262246.5	22.150	6.540	1.618	1.88e-43
CORO7-PAM16	ENSG00000103426.12	0.120	0.000	0.164	6.43e-9
CORT	ENSG00000241563.3	0.220	0.130	0.111	1.04e-7
COTL1	ENSG00000103187.7	161.892	9.410	3.968	3.02e-82
COX10	ENSG00000006695.10	5.220	2.870	0.685	1.75e-12
COX10-AS1	ENSG00000236088.9	3.860	2.280	0.567	1.08e-19
COX11	ENSG00000166260.10	22.470	11.550	0.903	1.81e-28
COX14	ENSG00000178449.8	64.879	18.939	1.724	1.67e-57
COX15	ENSG00000014919.12	16.610	6.970	1.144	3.36e-40
COX16	ENSG00000133983.14	50.450	18.450	1.403	1.05e-53
COX17	ENSG00000138495.6	80.918	22.490	1.802	1.95e-63
COX18	ENSG00000163626.16	6.620	3.130	0.884	1.98e-41
COX19	ENSG00000240230.5	7.220	3.300	0.935	3.27e-25
COX20	ENSG00000203667.9	37.239	12.620	1.489	2.29e-45
COX20P1	ENSG00000213025.2	0.210	0.230	-0.024	8.86e-1
COX4I1	ENSG00000131143.8	633.806	193.420	1.707	8.90e-43
COX4I2	ENSG00000131055.4	4.340	0.950	1.453	5.31e-42
COX5A	ENSG00000178741.11	190.123	98.441	0.943	2.26e-20
COX5B	ENSG00000135940.6	179.656	64.230	1.470	3.60e-37
COX6A1	ENSG00000111775.2	399.346	119.411	1.733	7.13e-47
COX6A1P2	ENSG00000226976.3	3.410	1.700	0.708	9.14e-18
COX6A2	ENSG00000156885.5	0.110	1.030	-0.871	6.47e-34
COX6B1	ENSG00000126267.8	346.785	80.370	2.096	1.97e-60
COX6B2	ENSG00000160471.12	3.690	0.090	2.105	1.90e-31
COX6C	ENSG00000164919.10	283.223	82.292	1.771	7.69e-50
COX7A1	ENSG00000161281.10	52.138	10.150	2.253	3.00e-46
COX7A2	ENSG00000112695.11	280.507	65.018	2.092	4.82e-62
COX7A2L	ENSG00000115944.14	96.448	32.090	1.558	1.47e-52
COX7B	ENSG00000131174.4	121.237	21.670	2.431	1.22e-76
COX7C	ENSG00000127184.10	670.037	239.286	1.482	1.13e-37
COX7CP1	ENSG00000235957.1	0.000	1.890	-1.531	3.86e-16
COX8A	ENSG00000176340.3	358.939	100.321	1.829	3.94e-48
CP	ENSG00000047457.13	21.591	1.230	3.341	3.77e-25
CPA1	ENSG00000091704.9	28.450	34590.781	-10.198	4.04e-44
CPA2	ENSG00000158516.11	11.040	6821.625	-9.146	1.95e-45
CPA3	ENSG00000163751.3	11.640	3.480	1.496	7.86e-23
CPA4	ENSG00000128510.10	0.390	6.090	-2.351	1.89e-50
CPA5	ENSG00000158525.15	0.150	0.120	0.038	9.96e-6
CPA6	ENSG00000165078.11	0.300	0.000	0.379	6.70e-12
CPAMD8	ENSG00000160111.12	2.400	0.940	0.809	4.11e-21
CPB1	ENSG00000153002.11	40.419	15875.340	-8.582	1.35e-36
CPD	ENSG00000108582.11	22.320	4.430	2.103	6.89e-69
CPE	ENSG00000109472.13	74.972	20.490	1.822	1.63e-26
CPEB1	ENSG00000214575.9	0.960	0.570	0.320	1.92e-12
CPEB2	ENSG00000137449.15	4.600	1.750	1.026	3.96e-31
CPEB3	ENSG00000107864.14	1.240	1.290	-0.032	5.94e-1
CPEB4	ENSG00000113742.12	6.950	5.960	0.192	9.13e-4
CPED1	ENSG00000106034.17	4.330	0.420	1.908	6.34e-40
CPHL1P	ENSG00000240216.7	0.190	0.010	0.237	1.48e-9
CPLX1	ENSG00000168993.14	2.370	1.070	0.703	4.50e-11
CPLX2	ENSG00000145920.14	2.150	2.060	0.042	6.73e-3
CPLX3	ENSG00000213578.5	0.010	0.020	-0.014	3.07e-1
CPLX4	ENSG00000166569.8	0.000	0.010	-0.014	1.09e-4
CPM	ENSG00000135678.11	10.620	2.270	1.829	2.32e-36
CPN1	ENSG00000120054.11	0.010	0.020	-0.014	4.79e-1
CPN2	ENSG00000178772.6	0.030	0.000	0.043	4.25e-1
CPNE1	ENSG00000214078.11	127.071	45.600	1.459	1.73e-30
CPNE2	ENSG00000140848.16	23.769	5.060	2.031	1.68e-55
CPNE3	ENSG00000085719.11	22.420	8.930	1.238	6.06e-37
CPNE4	ENSG00000196353.11	0.230	0.130	0.122	3.73e-8
CPNE5	ENSG00000124772.11	3.130	0.250	1.724	5.63e-43
CPNE6	ENSG00000100884.9	0.070	0.020	0.069	1.59e-6
CPNE7	ENSG00000178773.14	5.430	0.540	2.062	3.12e-40
CPNE8	ENSG00000139117.13	6.160	1.450	1.547	2.45e-45
CPNE9	ENSG00000144550.12	0.260	0.050	0.263	9.84e-16
CPO	ENSG00000144410.4	0.150	0.180	-0.037	8.02e-1
CPOX	ENSG00000080819.6	9.000	3.540	1.139	2.20e-38
CPPED1	ENSG00000103381.11	8.690	1.140	2.179	8.90e-71
CPQ	ENSG00000104324.15	30.939	9.690	1.579	3.90e-43
CPS1	ENSG00000021826.14	1.000	0.370	0.546	2.71e-10
CPSF1	ENSG00000071894.14	66.481	51.760	0.355	7.77e-2
CPSF1P1	ENSG00000214076.3	0.140	0.040	0.132	1.35e-9
CPSF2	ENSG00000165934.12	14.770	3.990	1.660	5.30e-52
CPSF3	ENSG00000119203.13	18.560	5.120	1.676	1.33e-66
CPSF3L	ENSG00000127054.18	59.482	53.749	0.144	1.23e-1
CPSF4	ENSG00000160917.14	17.890	16.110	0.143	9.21e-3
CPSF4L	ENSG00000187959.9	0.080	0.060	0.027	1.47e-1
CPSF6	ENSG00000111605.16	22.150	9.210	1.181	4.58e-41
CPSF7	ENSG00000149532.15	28.169	24.650	0.185	3.47e-2
CPT1A	ENSG00000110090.12	18.040	7.260	1.205	8.98e-33
CPT1B	ENSG00000205560.12	12.790	12.830	-0.004	3.18e-1
CPT1C	ENSG00000169169.14	8.260	1.210	2.067	3.58e-48
CPT2	ENSG00000157184.5	8.970	5.540	0.608	5.60e-22
CPTP	ENSG00000224051.6	17.140	6.920	1.196	1.20e-28
CPVL	ENSG00000106066.13	31.890	2.510	3.228	2.97e-53
CPXM1	ENSG00000088882.7	17.190	0.760	3.370	3.38e-55
CPXM2	ENSG00000121898.12	11.190	0.940	2.652	6.96e-51
CPZ	ENSG00000109625.18	16.979	0.390	3.693	4.65e-76
CR1	ENSG00000203710.10	0.660	0.070	0.634	7.86e-18
CR1L	ENSG00000197721.16	0.160	0.000	0.214	2.24e-6
CR2	ENSG00000117322.16	0.480	0.020	0.537	3.68e-13
CR392000.1	ENSG00000279813.1	0.130	0.320	-0.224	5.83e-3
CR848007.2	ENSG00000170165.5	0.020	0.030	-0.014	4.07e-3
CRABP1	ENSG00000166426.7	0.840	0.180	0.641	2.61e-9
CRABP2	ENSG00000143320.8	50.369	0.870	4.780	7.49e-63
CRACR2A	ENSG00000130038.9	2.760	1.710	0.472	1.55e-5
CRACR2B	ENSG00000177685.16	40.861	119.460	-1.525	1.02e-21
CRADD	ENSG00000169372.12	8.140	4.970	0.614	1.21e-23
CRAMP1L	ENSG00000007545.15	5.020	3.670	0.366	3.46e-6
CRAT	ENSG00000095321.16	27.590	41.360	-0.567	5.97e-7
CRB1	ENSG00000134376.14	0.040	0.020	0.028	2.02e-5
CRB2	ENSG00000148204.11	0.030	0.010	0.028	4.55e-8
CRB3	ENSG00000130545.15	31.480	16.151	0.921	5.78e-14
CRBN	ENSG00000113851.13	15.280	9.780	0.595	7.95e-14
CRCP	ENSG00000241258.6	16.440	6.140	1.288	2.11e-45
CRCT1	ENSG00000169509.5	0.460	0.140	0.357	1.75e-7
CREB1	ENSG00000118260.14	9.580	3.210	1.329	2.31e-41
CREB3	ENSG00000107175.10	40.029	14.920	1.366	2.68e-39
CREB3L1	ENSG00000157613.10	64.110	27.570	1.188	1.26e-7
CREB3L2	ENSG00000182158.14	16.340	5.830	1.344	1.87e-45
CREB3L3	ENSG00000060566.13	0.370	0.040	0.398	1.93e-7
CREB3L4	ENSG00000143578.15	15.630	7.820	0.915	4.08e-22
CREB5	ENSG00000146592.16	2.900	1.080	0.907	3.39e-13
CREBBP	ENSG00000005339.12	12.860	7.600	0.688	4.60e-18
CREBL2	ENSG00000111269.2	21.651	6.330	1.628	2.21e-55
CREBRF	ENSG00000164463.12	5.230	2.270	0.930	7.81e-29
CREBZF	ENSG00000137504.13	19.610	20.980	-0.093	2.76e-1
CREG1	ENSG00000143162.7	67.822	25.910	1.355	1.49e-38
CREG2	ENSG00000175874.9	2.200	0.040	1.622	5.64e-46
CRELD1	ENSG00000163703.17	29.811	13.510	1.086	7.45e-20
CRELD2	ENSG00000184164.14	37.650	43.081	-0.190	5.94e-2
CREM	ENSG00000095794.19	24.150	7.670	1.536	1.39e-42
CRH	ENSG00000147571.4	0.170	0.360	-0.217	2.26e-1
CRHBP	ENSG00000145708.10	0.270	0.110	0.194	1.00e-6
CRHR1	ENSG00000120088.14	0.090	0.000	0.124	3.25e-11
CRHR1-IT1	ENSG00000204650.13	8.690	5.360	0.607	1.92e-16
CRHR2	ENSG00000106113.18	0.090	0.400	-0.361	5.96e-9
CRIM1	ENSG00000150938.9	19.990	3.680	2.165	8.47e-56
CRIP1	ENSG00000213145.9	528.074	5.460	6.356	1.55e-97
CRIP2	ENSG00000182809.10	193.702	22.680	3.040	1.22e-60
CRIP3	ENSG00000146215.13	1.070	0.920	0.109	3.41e-2
CRIPAK	ENSG00000179979.8	2.930	4.380	-0.453	6.17e-6
CRIPT	ENSG00000119878.5	8.750	2.150	1.630	2.84e-77
CRISP2	ENSG00000124490.13	0.480	0.090	0.441	2.44e-6
CRISP3	ENSG00000096006.11	15.401	0.350	3.603	7.38e-18
CRISPLD1	ENSG00000121005.8	3.120	0.110	1.892	2.07e-53
CRISPLD2	ENSG00000103196.11	47.629	6.810	2.638	1.81e-42
CRK	ENSG00000167193.7	20.110	7.220	1.361	3.06e-51
CRKL	ENSG00000099942.12	16.950	5.640	1.435	9.42e-54
CRLF1	ENSG00000006016.10	5.740	5.020	0.163	6.38e-2
CRLF2	ENSG00000205755.10	0.180	0.020	0.210	3.98e-17
CRLF3	ENSG00000176390.11	6.770	1.640	1.557	4.76e-55
CRLS1	ENSG00000088766.11	42.961	20.040	1.063	1.01e-33
CRMP1	ENSG00000072832.14	6.230	2.420	1.080	8.51e-19
CRNDE	ENSG00000245694.8	12.140	2.500	1.909	1.60e-29
CRNKL1	ENSG00000101343.14	18.170	3.700	2.028	9.15e-83
CRNN	ENSG00000143536.7	0.000	0.340	-0.422	2.27e-13
CROCC	ENSG00000058453.16	13.230	13.270	-0.004	5.44e-1
CROCCP2	ENSG00000282056.1	2.570	2.360	0.087	1.94e-1
CROCCP4	ENSG00000227684.2	0.070	0.080	-0.013	5.36e-1
CROT	ENSG00000005469.11	7.140	2.270	1.316	9.49e-59
CRP	ENSG00000132693.12	35.429	3.590	2.989	3.28e-5
CRTAC1	ENSG00000095713.13	1.920	0.340	1.124	1.80e-26
CRTAM	ENSG00000109943.8	0.590	0.050	0.599	5.87e-30
CRTAP	ENSG00000170275.14	104.538	19.870	2.338	8.54e-56
CRTC1	ENSG00000105662.15	6.170	3.570	0.650	2.37e-15
CRTC2	ENSG00000160741.16	34.520	14.230	1.222	1.94e-31
CRTC3	ENSG00000140577.15	13.830	4.220	1.506	1.84e-54
CRTC3-AS1	ENSG00000259736.1	0.160	0.080	0.103	7.92e-9
CRY1	ENSG00000008405.11	9.570	4.110	1.049	1.38e-26
CRY2	ENSG00000121671.11	15.700	10.020	0.600	5.58e-15
CRYAB	ENSG00000109846.7	37.270	15.170	1.243	2.65e-11
CRYBA2	ENSG00000163499.11	4.860	4.790	0.017	2.86e-1
CRYBA4	ENSG00000196431.3	0.060	0.000	0.084	9.17e-8
CRYBB1	ENSG00000100122.5	0.610	0.050	0.617	2.98e-27
CRYBB2	ENSG00000244752.2	0.170	0.080	0.115	2.34e-8
CRYBB2P1	ENSG00000100058.12	8.810	5.080	0.690	1.19e-12
CRYBB3	ENSG00000100053.9	0.190	0.090	0.127	4.01e-8
CRYBG3	ENSG00000080200.9	5.220	2.950	0.655	1.44e-13
CRYGD	ENSG00000118231.4	0.090	0.000	0.124	5.54e-4
CRYGN	ENSG00000127377.8	0.260	0.010	0.319	1.82e-11
CRYGS	ENSG00000213139.7	2.110	2.500	-0.170	1.79e-2
CRYL1	ENSG00000165475.13	32.969	14.970	1.089	1.60e-28
CRYM	ENSG00000103316.10	1.470	0.080	1.193	8.60e-38
CRYM-AS1	ENSG00000189149.11	0.190	0.090	0.127	2.02e-5
CRYZ	ENSG00000116791.13	41.509	24.981	0.710	3.53e-10
CRYZL1	ENSG00000205758.11	16.100	8.710	0.817	8.03e-23
CRYZP1	ENSG00000233025.1	0.150	0.320	-0.199	1.17e-8
CS	ENSG00000062485.18	58.679	34.329	0.756	5.23e-18
CSAD	ENSG00000139631.18	12.120	23.470	-0.899	3.36e-13
CSAG1	ENSG00000198930.12	0.080	0.000	0.111	9.98e-5
CSAG3	ENSG00000268916.5	0.040	0.000	0.057	6.79e-3
CSDAP1	ENSG00000261614.1	0.030	0.040	-0.014	8.66e-2
CSDC2	ENSG00000172346.14	1.790	15.560	-2.569	2.17e-37
CSDE1	ENSG00000009307.15	157.422	69.141	1.175	7.02e-28
CSE1L	ENSG00000124207.16	24.700	7.890	1.532	3.39e-57
CSE1L-AS1	ENSG00000227431.5	0.000	0.080	-0.111	4.79e-7
CSF1	ENSG00000184371.13	17.890	5.680	1.500	7.38e-27
CSF1R	ENSG00000182578.13	18.100	2.260	2.551	6.09e-40
CSF2	ENSG00000164400.5	1.200	0.000	1.137	1.94e-35
CSF2RA	ENSG00000198223.14	8.730	0.470	2.727	7.93e-54
CSF2RB	ENSG00000100368.13	3.880	0.400	1.801	1.92e-37
CSF3	ENSG00000108342.12	0.120	0.090	0.039	4.36e-3
CSF3R	ENSG00000119535.17	7.610	1.580	1.739	5.93e-18
CSGALNACT1	ENSG00000147408.14	7.000	2.770	1.085	9.47e-27
CSGALNACT2	ENSG00000169826.7	13.080	2.540	1.992	1.11e-50
CSK	ENSG00000103653.16	46.381	8.110	2.379	5.91e-63
CSMD1	ENSG00000183117.17	0.050	0.000	0.070	1.82e-3
CSMD2	ENSG00000121904.17	0.870	0.120	0.740	1.72e-29
CSMD3	ENSG00000164796.17	0.010	0.250	-0.308	4.72e-18
CSNK1A1	ENSG00000113712.16	86.677	18.170	2.193	9.40e-68
CSNK1A1P1	ENSG00000223518.5	0.030	0.020	0.014	1.38e-1
CSNK1D	ENSG00000141551.14	80.878	41.331	0.952	2.01e-21
CSNK1E	ENSG00000213923.10	79.981	45.361	0.805	6.59e-13
CSNK1G1	ENSG00000169118.15	3.260	1.230	0.934	8.46e-53
CSNK1G2	ENSG00000133275.15	41.320	17.980	1.157	2.26e-26
CSNK1G3	ENSG00000151292.17	10.870	3.420	1.425	1.03e-54
CSNK2A1	ENSG00000101266.16	31.561	11.420	1.390	5.73e-46
CSNK2A2	ENSG00000070770.8	26.330	20.510	0.346	1.50e-9
CSNK2A3	ENSG00000254598.2	0.330	0.180	0.173	2.33e-9
CSNK2B	ENSG00000204435.13	164.255	62.921	1.370	5.84e-38
CSNK2B-LY6G5B-1181	ENSG00000263020.5	1.730	2.230	-0.243	4.39e-3
CSPG4	ENSG00000173546.7	4.010	0.740	1.526	3.90e-40
CSPG4P10	ENSG00000276710.4	1.420	1.810	-0.216	2.21e-1
CSPG4P11	ENSG00000259726.1	0.150	0.250	-0.120	1.80e-4
CSPG4P12	ENSG00000259295.6	0.460	0.770	-0.278	5.36e-9
CSPG4P13	ENSG00000260139.6	0.040	0.020	0.028	2.80e-2
CSPG4P5	ENSG00000272887.1	0.060	0.100	-0.053	2.88e-1
CSPG5	ENSG00000114646.9	0.490	0.060	0.491	4.04e-28
CSPP1	ENSG00000104218.13	4.040	3.020	0.326	7.48e-9
CSRNP1	ENSG00000144655.14	20.031	7.550	1.298	2.20e-19
CSRNP2	ENSG00000110925.6	9.060	3.720	1.092	2.55e-38
CSRNP3	ENSG00000178662.15	0.620	0.340	0.274	5.16e-10
CSRP1	ENSG00000159176.13	184.745	43.679	2.056	2.60e-47
CSRP2	ENSG00000175183.9	19.030	6.220	1.472	1.32e-28
CSRP2BP	ENSG00000149474.13	6.970	3.220	0.917	2.48e-38
CSRP3	ENSG00000129170.8	0.000	0.050	-0.070	5.07e-10
CST1	ENSG00000170373.8	100.092	0.000	6.660	2.09e-68
CST2	ENSG00000170369.3	22.150	0.050	4.463	1.89e-58
CST3	ENSG00000101439.8	792.462	262.595	1.590	9.26e-36
CST4	ENSG00000101441.4	1.930	0.000	1.551	2.81e-34
CST5	ENSG00000170367.4	0.270	0.130	0.169	2.20e-6
CST6	ENSG00000175315.2	12.580	0.200	3.500	4.72e-46
CST7	ENSG00000077984.5	8.680	0.520	2.671	1.06e-51
CSTA	ENSG00000121552.3	15.500	0.990	3.052	2.03e-43
CSTB	ENSG00000160213.5	122.479	12.590	3.184	1.38e-70
CSTF1	ENSG00000101138.11	14.300	6.870	0.959	4.57e-39
CSTF2	ENSG00000101811.13	8.590	1.750	1.802	6.04e-80
CSTF2T	ENSG00000177613.8	9.910	3.690	1.218	2.58e-53
CSTF3	ENSG00000176102.11	17.330	7.000	1.196	2.10e-17
CSTF3-AS1	ENSG00000247151.6	0.020	0.000	0.029	2.84e-7
CT45A11P	ENSG00000230162.1	0.030	0.000	0.043	2.40e-8
CT62	ENSG00000225362.8	0.050	0.000	0.070	9.66e-11
CTA-126B4.7	ENSG00000230107.1	0.210	0.070	0.177	2.72e-10
CTA-14H9.5	ENSG00000261353.1	4.900	0.600	1.883	8.02e-47
CTA-150C2.13	ENSG00000235209.1	0.040	0.000	0.057	8.36e-7
CTA-204B4.2	ENSG00000259891.1	1.250	0.550	0.538	1.75e-19
CTA-212A2.1	ENSG00000279805.1	0.310	0.100	0.252	1.43e-15
CTA-212A2.4	ENSG00000279927.1	0.000	0.010	-0.014	8.00e-15
CTA-212D2.2	ENSG00000232876.1	0.050	0.000	0.070	4.94e-9
CTA-217C2.2	ENSG00000273243.1	0.400	0.350	0.052	1.35e-1
CTA-221G9.12	ENSG00000203280.4	0.500	0.140	0.396	9.85e-27
CTA-223H9.9	ENSG00000273424.1	0.420	0.330	0.094	1.20e-1
CTA-228A9.3	ENSG00000272720.1	1.230	0.910	0.223	6.24e-3
CTA-246H3.11	ENSG00000231466.2	0.240	0.430	-0.206	2.64e-2
CTA-246H3.12	ENSG00000272942.1	0.030	0.050	-0.028	1.38e-2
CTA-246H3.8	ENSG00000230637.2	0.000	0.060	-0.084	8.24e-1
CTA-253N17.1	ENSG00000231084.2	0.620	0.910	-0.238	1.06e-6
CTA-268H5.14	ENSG00000273287.2	0.100	0.000	0.138	3.30e-19
CTA-276F8.1	ENSG00000276564.1	0.250	0.270	-0.023	1.78e-1
CTA-292E10.6	ENSG00000226471.6	1.990	1.510	0.252	1.01e-3
CTA-293F17.1	ENSG00000271133.5	3.790	1.340	1.034	3.27e-25
CTA-299D3.8	ENSG00000281732.1	0.000	0.030	-0.043	7.17e-2
CTA-29F11.1	ENSG00000260708.1	6.300	2.550	1.040	6.23e-27
CTA-315H11.2	ENSG00000274080.1	0.050	0.100	-0.067	2.21e-1
CTA-351J1.1	ENSG00000226624.1	0.040	0.000	0.057	2.62e-9
CTA-363E19.2	ENSG00000272072.1	0.700	0.880	-0.145	1.31e-4
CTA-363E6.1	ENSG00000259871.1	0.060	0.000	0.084	9.04e-14
CTA-363E6.2	ENSG00000259925.1	1.030	0.000	1.021	1.37e-25
CTA-363E6.3	ENSG00000280265.1	0.060	0.000	0.084	1.71e-6
CTA-363E6.6	ENSG00000260592.1	0.740	0.000	0.799	3.09e-22
CTA-384D8.33	ENSG00000272940.1	0.070	0.000	0.098	1.58e-3
CTA-384D8.34	ENSG00000273272.1	1.110	0.000	1.077	1.37e-31
CTA-384D8.35	ENSG00000272666.1	2.630	0.040	1.803	4.70e-41
CTA-384D8.36	ENSG00000272821.1	7.210	3.040	1.023	2.94e-19
CTA-38K21.2	ENSG00000279601.1	0.020	0.000	0.029	1.79e-14
CTA-390C10.10	ENSG00000272977.1	0.440	0.380	0.061	1.17e-1
CTA-398F10.2	ENSG00000254153.1	0.080	0.000	0.111	7.30e-5
CTA-445C9.14	ENSG00000261188.1	1.490	0.740	0.517	3.70e-24
CTA-941F9.10	ENSG00000280383.1	0.040	0.030	0.014	5.56e-2
CTA-963H5.5	ENSG00000250318.1	4.250	0.840	1.513	6.57e-44
CTA-984G1.5	ENSG00000237015.1	0.210	0.240	-0.035	4.05e-1
CTA-989H11.1	ENSG00000273366.1	0.670	0.210	0.465	4.34e-23
CTA-992D9.8	ENSG00000280025.1	0.010	0.000	0.014	2.75e-1
CTAGE11P	ENSG00000214249.3	0.020	0.000	0.029	2.66e-4
CTAGE12P	ENSG00000215441.3	0.010	0.000	0.014	1.48e-2
CTAGE15	ENSG00000271079.1	0.480	0.230	0.267	2.07e-8
CTAGE3P	ENSG00000232872.2	0.060	0.040	0.027	4.45e-4
CTAGE4	ENSG00000225932.3	3.880	1.580	0.920	6.04e-13
CTAGE5	ENSG00000150527.16	32.880	14.220	1.154	2.18e-35
CTAGE7P	ENSG00000233122.2	0.170	0.230	-0.072	4.53e-4
CTAGE8	ENSG00000244693.1	2.730	1.120	0.815	1.15e-9
CTB-102L5.4	ENSG00000267748.4	2.650	1.170	0.750	2.82e-11
CTB-102L5.7	ENSG00000269653.1	0.050	0.020	0.042	2.58e-3
CTB-102L5.8	ENSG00000268499.1	0.090	0.000	0.124	1.04e-2
CTB-107G13.1	ENSG00000234715.1	0.010	0.000	0.014	8.45e-3
CTB-109A12.1	ENSG00000251405.2	0.140	0.000	0.189	6.28e-13
CTB-111H14.1	ENSG00000243797.6	0.030	0.000	0.043	4.83e-8
CTB-113D17.1	ENSG00000272568.5	0.110	0.060	0.066	9.92e-4
CTB-113I20.2	ENSG00000271737.1	2.610	0.680	1.104	6.54e-27
CTB-113P19.1	ENSG00000249035.6	0.010	0.000	0.014	1.29e-6
CTB-113P19.3	ENSG00000253921.1	0.040	0.000	0.057	4.34e-12
CTB-113P19.4	ENSG00000260581.1	0.050	0.030	0.028	5.28e-3
CTB-113P19.5	ENSG00000272112.1	1.740	0.580	0.794	3.20e-34
CTB-1144G6.6	ENSG00000275024.1	0.300	0.140	0.189	1.03e-2
CTB-114C7.4	ENSG00000250274.1	0.070	0.000	0.098	3.25e-21
CTB-119C2.1	ENSG00000273237.1	0.480	0.890	-0.353	5.38e-6
CTB-129O4.1	ENSG00000248367.1	0.630	0.360	0.261	2.73e-5
CTB-129P6.4	ENSG00000267282.1	0.290	0.130	0.191	5.18e-6
CTB-129P6.7	ENSG00000280087.1	0.030	0.000	0.043	5.55e-13
CTB-12A17.2	ENSG00000279161.1	0.030	0.020	0.014	3.08e-2
CTB-12O2.1	ENSG00000254226.5	0.100	0.140	-0.052	4.06e-1
CTB-131B5.2	ENSG00000250069.1	0.030	0.020	0.014	2.30e-3
CTB-131B5.5	ENSG00000254363.6	0.230	0.600	-0.379	2.84e-8
CTB-131K11.1	ENSG00000266469.1	9.090	2.780	1.416	2.83e-53
CTB-133G6.1	ENSG00000263264.1	0.190	0.020	0.222	4.56e-10
CTB-133G6.2	ENSG00000267852.1	0.140	0.000	0.189	2.79e-7
CTB-134H23.2	ENSG00000196796.5	0.000	0.050	-0.070	1.11e-2
CTB-134H23.3	ENSG00000260908.1	0.390	0.020	0.447	1.06e-9
CTB-13F3.1	ENSG00000273055.1	1.380	2.320	-0.480	1.64e-6
CTB-147C13.1	ENSG00000253858.1	0.050	0.000	0.070	6.82e-6
CTB-147N14.6	ENSG00000275719.1	1.150	0.170	0.878	2.02e-44
CTB-151G24.1	ENSG00000267696.6	0.110	0.000	0.151	8.78e-9
CTB-151G24.2	ENSG00000279882.1	0.590	0.000	0.669	9.33e-25
CTB-152G17.6	ENSG00000272918.1	0.240	0.350	-0.123	3.13e-7
CTB-161C1.1	ENSG00000272719.1	0.050	0.000	0.070	9.42e-9
CTB-161M19.4	ENSG00000249494.5	0.110	0.090	0.026	3.67e-1
CTB-167G5.3	ENSG00000269608.1	0.100	0.000	0.138	3.80e-24
CTB-171A8.1	ENSG00000266903.1	0.740	1.160	-0.312	6.97e-3
CTB-175E5.7	ENSG00000267394.1	0.100	0.000	0.138	1.20e-13
CTB-176F20.3	ENSG00000267934.1	0.090	0.100	-0.013	4.47e-2
CTB-178M22.2	ENSG00000253978.1	0.230	0.090	0.174	7.27e-13
CTB-179K24.3	ENSG00000267348.2	0.880	0.270	0.566	4.13e-22
CTB-181H17.1	ENSG00000272219.1	0.010	0.000	0.014	8.42e-3
CTB-186H2.3	ENSG00000275431.1	0.010	0.000	0.014	7.30e-5
CTB-191K22.5	ENSG00000267815.1	39.191	1.570	3.967	2.85e-62
CTB-191K22.6	ENSG00000269392.1	0.280	0.510	-0.238	1.48e-4
CTB-193M12.5	ENSG00000280206.1	6.380	0.450	2.348	2.88e-75
CTB-25B13.12	ENSG00000267317.2	7.250	3.480	0.881	4.04e-28
CTB-25B13.5	ENSG00000268798.1	0.150	0.100	0.064	1.63e-6
CTB-25B13.9	ENSG00000267092.2	0.180	0.000	0.239	3.26e-7
CTB-31N19.3	ENSG00000261596.2	0.550	0.160	0.418	2.53e-15
CTB-31O20.2	ENSG00000261526.2	3.390	2.800	0.208	2.02e-2
CTB-31O20.3	ENSG00000267007.1	7.170	0.000	3.030	4.37e-36
CTB-31O20.4	ENSG00000267244.5	0.620	1.310	-0.512	1.18e-15
CTB-31O20.6	ENSG00000267125.2	11.080	2.340	1.855	6.74e-17
CTB-32O4.2	ENSG00000267498.1	0.200	0.090	0.139	7.03e-12
CTB-32O4.3	ENSG00000276251.1	0.030	0.000	0.043	1.16e-3
CTB-33G10.1	ENSG00000243829.1	0.390	0.260	0.142	5.64e-2
CTB-33O18.3	ENSG00000253955.1	0.090	0.160	-0.090	8.69e-6
CTB-36H16.2	ENSG00000260686.1	0.690	0.370	0.303	2.24e-16
CTB-36O1.7	ENSG00000244921.2	0.060	0.050	0.014	4.64e-3
CTB-39G8.3	ENSG00000267344.1	2.730	0.440	1.373	5.57e-24
CTB-40H15.4	ENSG00000272057.1	0.130	0.000	0.176	1.75e-2
CTB-41I6.1	ENSG00000266389.1	0.200	0.000	0.263	1.27e-11
CTB-41I6.2	ENSG00000265975.1	0.240	0.000	0.310	1.70e-21
CTB-43E15.2	ENSG00000253428.1	0.200	0.960	-0.708	1.31e-18
CTB-43P18.1	ENSG00000272742.1	2.210	0.530	1.069	1.94e-31
CTB-47B11.3	ENSG00000248544.2	0.050	0.020	0.042	2.58e-5
CTB-50E14.5	ENSG00000269374.1	2.220	1.730	0.238	4.95e-6
CTB-50L17.14	ENSG00000267385.1	0.180	6.560	-2.680	7.35e-85
CTB-50L17.16	ENSG00000267011.5	0.150	0.000	0.202	1.70e-5
CTB-50L17.8	ENSG00000280239.1	0.610	0.930	-0.262	6.54e-7
CTB-50L17.9	ENSG00000267769.1	0.540	0.850	-0.265	2.80e-5
CTB-51J22.1	ENSG00000232415.1	2.250	1.320	0.486	4.35e-12
CTB-52I2.4	ENSG00000273654.1	0.300	0.070	0.281	6.46e-18
CTB-54O9.9	ENSG00000267157.1	0.080	0.000	0.111	6.58e-1
CTB-55B8.1	ENSG00000243538.1	0.110	0.000	0.151	8.12e-6
CTB-55O6.10	ENSG00000267783.1	0.150	0.000	0.202	7.24e-7
CTB-55O6.12	ENSG00000267169.1	1.420	0.820	0.411	6.84e-14
CTB-55O6.13	ENSG00000275091.1	0.100	0.000	0.138	7.27e-6
CTB-55O6.8	ENSG00000141854.7	8.890	7.120	0.284	6.22e-3
CTB-58E17.1	ENSG00000277969.1	1.420	0.970	0.297	5.00e-14
CTB-58E17.3	ENSG00000275532.1	0.270	0.420	-0.161	2.56e-4
CTB-58E17.5	ENSG00000277182.1	0.480	0.140	0.377	3.88e-31
CTB-59C6.3	ENSG00000268525.1	0.050	0.000	0.070	3.15e-9
CTB-5E10.3	ENSG00000267633.1	1.430	0.280	0.925	3.32e-15
CTB-60B18.10	ENSG00000268655.1	0.430	0.390	0.041	4.00e-1
CTB-60B18.12	ENSG00000268108.1	0.130	0.000	0.176	3.20e-12
CTB-60B18.15	ENSG00000269706.1	0.080	0.000	0.111	2.26e-9
CTB-60B18.18	ENSG00000268287.1	0.290	0.000	0.367	6.01e-17
CTB-60B18.6	ENSG00000267335.2	0.040	0.000	0.057	1.59e-5
CTB-61M7.2	ENSG00000268734.1	0.240	0.050	0.240	1.89e-9
CTB-63M22.1	ENSG00000229119.3	82.059	30.960	1.378	1.16e-10
CTB-75G16.1	ENSG00000274756.1	0.130	0.150	-0.025	6.48e-1
CTB-78O21.1	ENSG00000249363.1	0.040	0.100	-0.081	1.04e-2
CTB-79E8.2	ENSG00000253445.1	2.210	0.260	1.349	8.37e-30
CTB-79E8.3	ENSG00000253683.1	0.000	2.640	-1.864	2.84e-26
CTB-83J4.2	ENSG00000269271.1	0.010	0.000	0.014	5.06e-2
CTB-89H12.4	ENSG00000230551.4	4.700	3.630	0.300	3.67e-2
CTB-92J24.2	ENSG00000269397.1	0.200	0.060	0.179	1.02e-12
CTB-92J24.3	ENSG00000269289.5	0.020	0.000	0.029	3.76e-1
CTB-96E2.10	ENSG00000277450.1	0.210	0.190	0.024	1.79e-1
CTB-96E2.6	ENSG00000279532.1	0.060	0.000	0.084	4.31e-2
CTBP1	ENSG00000159692.15	106.402	60.471	0.805	1.48e-16
CTBP1-AS	ENSG00000280927.1	0.530	1.280	-0.576	9.60e-26
CTBP1-AS2	ENSG00000196810.4	7.540	2.920	1.123	6.16e-36
CTBP2	ENSG00000175029.16	33.550	12.070	1.402	8.47e-36
CTBP2P7	ENSG00000267091.1	0.020	0.000	0.029	2.07e-5
CTBP2P8	ENSG00000234383.1	0.090	0.280	-0.232	6.29e-23
CTBS	ENSG00000117151.12	12.620	5.100	1.159	3.83e-42
CTC-1337H24.3	ENSG00000274251.1	0.190	0.180	0.012	9.01e-1
CTC-1337H24.4	ENSG00000275484.1	0.940	0.530	0.343	1.45e-5
CTC-137K3.1	ENSG00000270137.1	0.030	0.000	0.043	4.07e-2
CTC-203F4.2	ENSG00000270021.1	0.370	0.190	0.203	6.44e-18
CTC-204F22.1	ENSG00000279103.1	0.120	0.050	0.093	7.07e-18
CTC-205M6.1	ENSG00000280161.1	0.720	0.270	0.438	5.23e-23
CTC-205M6.5	ENSG00000260841.1	0.570	0.550	0.019	1.51e-1
CTC-215O4.4	ENSG00000266936.1	0.170	0.000	0.227	2.43e-4
CTC-231O11.1	ENSG00000253522.3	0.530	0.040	0.557	8.82e-22
CTC-232P5.1	ENSG00000266983.1	0.050	0.000	0.070	1.03e-13
CTC-236F12.4	ENSG00000248727.5	0.310	0.250	0.068	9.78e-3
CTC-241N9.1	ENSG00000245317.2	0.900	0.390	0.451	2.21e-25
CTC-246B18.10	ENSG00000269246.1	4.040	1.130	1.243	1.04e-16
CTC-246B18.8	ENSG00000268262.1	0.130	0.320	-0.224	9.90e-6
CTC-250I14.1	ENSG00000213253.5	0.080	0.070	0.013	3.29e-1
CTC-250I14.3	ENSG00000267512.1	0.490	0.000	0.575	2.11e-11
CTC-250P20.2	ENSG00000251467.1	0.030	0.000	0.043	1.01e-5
CTC-251I16.1	ENSG00000279496.1	2.300	0.390	1.247	4.86e-32
CTC-255N20.1	ENSG00000250343.1	0.150	0.690	-0.555	1.25e-12
CTC-260E6.2	ENSG00000224864.4	0.220	0.850	-0.601	1.65e-12
CTC-260E6.4	ENSG00000280079.1	0.400	0.310	0.096	1.80e-4
CTC-260E6.6	ENSG00000267383.6	0.330	0.260	0.078	1.17e-3
CTC-260F20.3	ENSG00000258674.5	1.250	1.000	0.170	8.48e-3
CTC-270D5.1	ENSG00000279047.3	0.030	0.040	-0.014	6.70e-2
CTC-273B12.10	ENSG00000269814.1	0.100	0.080	0.026	1.46e-3
CTC-273B12.5	ENSG00000268530.5	0.220	0.000	0.287	2.96e-14
CTC-276P9.4	ENSG00000277619.1	0.020	0.000	0.029	7.43e-12
CTC-277H1.6	ENSG00000280163.1	0.050	0.070	-0.027	4.51e-1
CTC-277H1.7	ENSG00000262691.1	0.280	0.140	0.167	9.63e-14
CTC-281F24.1	ENSG00000261996.1	0.260	0.230	0.035	3.64e-2
CTC-281F24.3	ENSG00000274114.1	0.060	0.070	-0.014	5.08e-1
CTC-287O8.1	ENSG00000249068.1	0.000	0.060	-0.084	6.66e-4
CTC-296K1.3	ENSG00000267505.1	0.040	0.000	0.057	1.22e-6
CTC-296K1.4	ENSG00000267405.1	0.090	0.000	0.124	2.18e-8
CTC-297N7.1	ENSG00000261433.1	0.040	0.070	-0.041	2.47e-2
CTC-297N7.7	ENSG00000214970.8	0.050	0.000	0.070	3.61e-9
CTC-297N7.9	ENSG00000264016.2	0.390	0.320	0.075	6.00e-2
CTC-301O7.4	ENSG00000197813.5	0.600	2.170	-0.986	3.38e-26
CTC-308K20.1	ENSG00000204758.7	0.280	0.140	0.167	1.72e-15
CTC-308K20.3	ENSG00000253785.1	0.200	0.120	0.100	1.58e-4
CTC-321K16.1	ENSG00000250167.1	0.060	0.000	0.084	5.06e-13
CTC-325H20.4	ENSG00000267510.1	0.850	0.130	0.711	1.45e-40
CTC-325H20.7	ENSG00000270614.1	0.110	0.130	-0.026	5.01e-1
CTC-327F10.4	ENSG00000251320.1	0.470	0.000	0.556	6.37e-19
CTC-327F10.5	ENSG00000248362.1	0.170	0.000	0.227	2.14e-12
CTC-329D1.2	ENSG00000249637.1	0.450	0.080	0.425	1.94e-27
CTC-332L22.1	ENSG00000271849.1	0.360	0.170	0.217	3.15e-10
CTC-336P14.1	ENSG00000271228.1	0.330	0.310	0.022	6.70e-1
CTC-338M12.1	ENSG00000248514.1	0.080	0.000	0.111	2.10e-4
CTC-338M12.4	ENSG00000233937.6	5.260	3.570	0.454	2.47e-5
CTC-338M12.5	ENSG00000250222.1	1.670	1.740	-0.037	8.22e-1
CTC-338M12.6	ENSG00000250900.6	0.130	0.120	0.013	8.50e-1
CTC-343N3.1	ENSG00000183562.3	0.070	0.060	0.014	9.10e-1
CTC-351M12.1	ENSG00000280187.1	0.710	0.470	0.218	2.35e-14
CTC-359D24.3	ENSG00000242615.1	2.220	0.940	0.731	8.81e-23
CTC-360G5.9	ENSG00000269486.2	0.090	0.250	-0.198	1.05e-5
CTC-360J11.4	ENSG00000268379.1	0.030	0.020	0.014	6.57e-3
CTC-366B18.2	ENSG00000248881.1	0.100	0.000	0.138	8.09e-10
CTC-366B18.4	ENSG00000272040.1	0.880	0.600	0.233	5.53e-8
CTC-367J11.1	ENSG00000254333.1	0.070	0.000	0.098	5.71e-2
CTC-378H22.1	ENSG00000254887.1	0.160	0.000	0.214	5.10e-15
CTC-378H22.2	ENSG00000259436.1	0.420	0.200	0.243	1.74e-7
CTC-398G3.1	ENSG00000213304.3	0.100	0.110	-0.013	8.51e-1
CTC-398G3.2	ENSG00000213303.3	0.080	0.140	-0.078	2.23e-1
CTC-425F1.4	ENSG00000267458.1	9.590	1.010	2.397	3.06e-22
CTC-425O23.2	ENSG00000205041.1	0.170	0.320	-0.174	1.03e-7
CTC-425O23.5	ENSG00000279759.1	0.330	1.280	-0.778	9.31e-35
CTC-428G20.1	ENSG00000243304.3	0.110	0.050	0.080	2.22e-11
CTC-428G20.6	ENSG00000271797.1	0.320	0.080	0.289	4.60e-33
CTC-428H11.2	ENSG00000272367.1	0.540	0.770	-0.201	1.14e-4
CTC-429L19.3	ENSG00000267197.1	0.120	0.380	-0.301	2.86e-11
CTC-429P9.1	ENSG00000269427.1	4.780	2.440	0.749	1.84e-14
CTC-429P9.2	ENSG00000268087.1	1.090	1.880	-0.463	1.26e-5
CTC-429P9.3	ENSG00000269044.2	3.990	4.180	-0.054	8.74e-1
CTC-429P9.4	ENSG00000268790.5	5.060	1.350	1.367	1.14e-10
CTC-429P9.5	ENSG00000267904.1	0.570	0.850	-0.237	1.58e-4
CTC-435M10.12	ENSG00000277744.1	1.170	0.740	0.319	2.01e-4
CTC-435M10.3	ENSG00000255730.4	11.860	8.990	0.364	6.63e-8
CTC-436P18.1	ENSG00000251279.1	0.060	0.040	0.027	6.02e-5
CTC-436P18.3	ENSG00000249279.5	0.220	0.000	0.287	3.77e-18
CTC-436P18.5	ENSG00000276945.1	0.240	0.160	0.096	1.35e-5
CTC-439O9.1	ENSG00000278875.1	0.080	0.040	0.054	3.79e-4
CTC-441N14.1	ENSG00000249610.1	0.070	0.000	0.098	2.63e-7
CTC-441N14.2	ENSG00000247311.2	0.060	0.000	0.084	1.45e-17
CTC-444N24.11	ENSG00000268205.1	7.480	3.000	1.084	1.78e-29
CTC-444N24.13	ENSG00000268678.1	0.110	0.050	0.080	9.90e-8
CTC-444N24.6	ENSG00000267871.5	0.650	0.470	0.167	3.86e-4
CTC-444N24.7	ENSG00000279541.1	0.430	0.180	0.277	2.11e-18
CTC-444N24.8	ENSG00000268713.1	4.560	1.260	1.299	1.45e-52
CTC-448F2.6	ENSG00000266910.1	0.980	0.550	0.353	1.98e-16
CTC-451P13.1	ENSG00000213757.3	0.830	0.380	0.407	2.05e-18
CTC-453G23.5	ENSG00000269534.5	0.030	0.040	-0.014	2.44e-1
CTC-453G23.7	ENSG00000280353.1	0.030	0.020	0.014	3.79e-1
CTC-453G23.8	ENSG00000268583.1	0.080	0.000	0.111	1.89e-7
CTC-455F18.1	ENSG00000253348.1	0.330	0.000	0.411	6.01e-11
CTC-457E21.1	ENSG00000260599.1	0.000	0.020	-0.029	4.31e-10
CTC-457L16.1	ENSG00000279825.1	0.100	0.030	0.095	2.93e-6
CTC-457L16.2	ENSG00000262319.1	0.080	0.030	0.068	4.29e-3
CTC-458I2.2	ENSG00000251675.1	0.090	0.060	0.040	7.68e-2
CTC-459F4.1	ENSG00000261770.1	0.160	0.250	-0.108	5.25e-1
CTC-459F4.3	ENSG00000267575.6	4.300	1.480	1.096	1.02e-43
CTC-459F4.6	ENSG00000267264.1	0.130	0.100	0.039	3.08e-1
CTC-459F4.9	ENSG00000281468.1	1.200	0.650	0.415	2.00e-17
CTC-463A16.1	ENSG00000280047.1	0.570	0.270	0.306	1.53e-18
CTC-471C19.1	ENSG00000261037.1	0.010	0.020	-0.014	1.35e-6
CTC-471F3.5	ENSG00000269069.1	0.410	0.380	0.031	7.40e-3
CTC-471J1.11	ENSG00000275055.1	0.830	0.680	0.123	1.54e-3
CTC-471J1.2	ENSG00000260160.1	1.060	0.490	0.467	1.22e-13
CTC-471J1.8	ENSG00000267827.5	0.810	0.190	0.605	1.39e-16
CTC-479C5.10	ENSG00000263126.1	0.660	0.780	-0.101	1.06e-4
CTC-479C5.12	ENSG00000261884.2	2.020	3.350	-0.526	1.25e-15
CTC-487M23.5	ENSG00000270067.1	0.900	0.660	0.195	2.23e-9
CTC-487M23.6	ENSG00000279522.1	0.350	0.260	0.100	1.48e-9
CTC-487M23.7	ENSG00000272389.1	0.270	0.350	-0.088	9.09e-1
CTC-487M23.8	ENSG00000272869.5	0.960	0.100	0.833	1.74e-43
CTC-490E21.10	ENSG00000269843.1	0.310	0.160	0.175	1.38e-8
CTC-490E21.11	ENSG00000279108.1	0.610	0.390	0.212	3.57e-8
CTC-490G23.2	ENSG00000231412.2	0.270	0.000	0.345	5.66e-10
CTC-492K19.4	ENSG00000268366.1	0.260	0.210	0.058	7.44e-3
CTC-492K19.7	ENSG00000277453.1	0.050	0.000	0.070	2.65e-5
CTC-497E21.3	ENSG00000254670.1	0.090	0.000	0.124	2.19e-14
CTC-498J12.1	ENSG00000250237.1	0.500	0.330	0.174	4.17e-2
CTC-498J12.3	ENSG00000248664.1	0.030	0.000	0.043	1.22e-4
CTC-499B15.4	ENSG00000267343.1	0.070	0.060	0.014	1.24e-3
CTC-499B15.7	ENSG00000267646.1	0.000	0.020	-0.029	1.01e-4
CTC-510F12.2	ENSG00000267082.1	0.520	0.410	0.108	5.03e-2
CTC-510F12.4	ENSG00000267174.5	0.100	0.000	0.138	1.51e-5
CTC-510F12.6	ENSG00000267576.1	12.000	20.240	-0.708	4.22e-12
CTC-510F12.7	ENSG00000273733.1	0.480	0.360	0.122	7.39e-4
CTC-512J14.5	ENSG00000248569.1	0.640	0.000	0.714	3.70e-62
CTC-513N18.6	ENSG00000269043.1	0.050	0.110	-0.080	1.88e-1
CTC-518B2.12	ENSG00000268739.1	2.090	0.000	1.628	2.25e-22
CTC-518B2.9	ENSG00000268906.1	0.000	0.100	-0.138	3.21e-6
CTC-518P12.6	ENSG00000267484.1	1.760	0.000	1.465	3.52e-30
CTC-523E23.1	ENSG00000261754.2	0.230	0.040	0.242	3.00e-30
CTC-523E23.11	ENSG00000271109.1	1.650	0.420	0.900	1.06e-26
CTC-523E23.3	ENSG00000280106.1	1.040	0.350	0.596	6.67e-40
CTC-523E23.4	ENSG00000267767.2	0.170	0.040	0.170	1.24e-18
CTC-523E23.5	ENSG00000269086.2	0.080	0.050	0.041	1.69e-3
CTC-524C5.2	ENSG00000263272.1	2.280	2.540	-0.110	1.03e-2
CTC-526N19.1	ENSG00000277013.1	0.470	3.200	-1.515	7.59e-50
CTC-527H23.3	ENSG00000260052.1	0.090	0.000	0.124	3.46e-17
CTC-529I10.1	ENSG00000275413.1	1.240	1.760	-0.301	6.30e-4
CTC-529I10.2	ENSG00000227782.2	1.150	1.790	-0.376	2.77e-9
CTC-529P8.1	ENSG00000250072.5	0.030	0.000	0.043	7.47e-7
CTC-534A2.2	ENSG00000253251.2	1.500	0.580	0.662	6.06e-42
CTC-542B22.2	ENSG00000263990.1	0.610	0.800	-0.161	7.21e-4
CTC-543D15.8	ENSG00000278611.1	0.990	0.290	0.625	1.11e-33
CTC-548K16.1	ENSG00000267147.2	0.330	0.000	0.411	6.79e-20
CTC-548K16.2	ENSG00000266913.1	0.060	0.000	0.084	9.64e-12
CTC-550B14.7	ENSG00000267265.5	2.160	1.360	0.421	4.97e-8
CTC-558O2.1	ENSG00000254042.1	0.010	0.000	0.014	5.47e-4
CTC-559E9.4	ENSG00000267581.1	0.100	0.220	-0.149	1.37e-4
CTC-559E9.5	ENSG00000267481.1	1.870	1.380	0.270	5.56e-7
CTC-559E9.6	ENSG00000267419.2	1.080	0.710	0.283	2.51e-7
CTC-559E9.8	ENSG00000267565.1	0.780	0.540	0.209	3.36e-7
CTC-563A5.2	ENSG00000249412.1	0.050	0.090	-0.054	1.13e-4
CTC-564N23.2	ENSG00000250615.1	7.510	8.760	-0.198	1.44e-1
CTC-573N18.1	ENSG00000250509.1	0.050	0.000	0.070	1.28e-11
CTC-575D19.1	ENSG00000233913.7	5.360	5.510	-0.034	9.50e-3
CTC-756D1.1	ENSG00000253483.1	0.000	0.160	-0.214	1.20e-16
CTC-756D1.2	ENSG00000253390.1	0.040	0.140	-0.132	3.40e-15
CTC-756D1.3	ENSG00000253986.1	0.000	0.100	-0.138	1.63e-9
CTC-786C10.1	ENSG00000262601.1	0.360	0.200	0.181	3.12e-9
CTC-820M8.1	ENSG00000250290.1	0.010	0.020	-0.014	4.88e-6
CTC1	ENSG00000178971.13	9.810	12.580	-0.329	1.07e-2
CTCF	ENSG00000102974.14	19.730	6.470	1.473	3.25e-61
CTCFL	ENSG00000124092.12	0.000	0.010	-0.014	6.29e-1
CTD-2001C12.1	ENSG00000247877.6	0.020	0.000	0.029	2.30e-4
CTD-2002H8.2	ENSG00000258682.1	0.090	0.180	-0.114	2.94e-6
CTD-2002J20.1	ENSG00000273013.1	0.100	0.050	0.067	3.70e-6
CTD-2003C8.2	ENSG00000250041.2	0.330	0.000	0.411	4.51e-22
CTD-2005D20.1	ENSG00000250376.1	0.070	0.060	0.014	4.67e-2
CTD-2005H7.1	ENSG00000254731.1	0.100	0.000	0.138	1.21e-3
CTD-2006C1.12	ENSG00000267274.1	0.250	0.400	-0.163	1.93e-2
CTD-2006C1.13	ENSG00000267179.1	0.360	0.390	-0.031	3.58e-1
CTD-2006C1.2	ENSG00000219665.8	4.250	1.820	0.897	3.29e-28
CTD-2006C1.6	ENSG00000267500.1	0.100	0.050	0.067	7.71e-8
CTD-2006H14.2	ENSG00000271971.1	3.020	1.510	0.679	2.98e-14
CTD-2006K23.1	ENSG00000261222.2	0.100	0.000	0.138	2.65e-10
CTD-2006M22.2	ENSG00000278934.1	0.190	0.110	0.100	1.20e-9
CTD-2007L18.5	ENSG00000260808.1	0.370	0.580	-0.206	1.76e-1
CTD-2008E3.1	ENSG00000279923.1	0.200	0.140	0.074	2.56e-9
CTD-2008P7.1	ENSG00000260777.1	0.000	0.050	-0.070	3.88e-18
CTD-2008P7.10	ENSG00000267644.1	0.000	0.150	-0.202	1.83e-14
CTD-2008P7.8	ENSG00000266830.1	0.000	0.280	-0.356	1.30e-46
CTD-2008P7.9	ENSG00000267259.1	0.230	9.980	-3.158	7.80e-91
CTD-2010I16.1	ENSG00000254595.1	0.700	0.490	0.190	1.93e-7
CTD-2012J19.1	ENSG00000232615.4	0.030	0.050	-0.028	1.30e-2
CTD-2012J19.3	ENSG00000271119.1	0.150	0.110	0.051	6.56e-2
CTD-2012K14.5	ENSG00000280214.1	0.120	0.210	-0.112	8.02e-5
CTD-2012K14.6	ENSG00000261386.2	0.420	0.330	0.094	2.76e-1
CTD-2012K14.7	ENSG00000259804.1	0.160	0.120	0.051	2.99e-4
CTD-2012K14.8	ENSG00000276075.1	0.900	0.630	0.221	2.61e-4
CTD-2013N17.6	ENSG00000280332.1	0.670	0.850	-0.148	1.57e-5
CTD-2014B16.5	ENSG00000277651.1	0.000	0.090	-0.124	5.09e-1
CTD-2014D20.1	ENSG00000279786.1	0.050	0.020	0.042	4.62e-6
CTD-2015B23.2	ENSG00000226432.3	0.060	0.050	0.014	1.43e-1
CTD-2015G9.2	ENSG00000261175.5	1.330	0.000	1.220	1.36e-30
CTD-2015H6.3	ENSG00000249042.5	4.770	3.820	0.260	5.90e-7
CTD-2016O11.1	ENSG00000248846.2	0.080	0.000	0.111	5.29e-9
CTD-2017C7.1	ENSG00000256705.3	0.060	0.000	0.084	8.75e-6
CTD-2017C7.2	ENSG00000259088.1	0.550	0.150	0.431	8.85e-23
CTD-2017D11.2	ENSG00000279425.1	0.260	0.500	-0.252	6.97e-13
CTD-2017F17.1	ENSG00000275332.1	0.080	0.120	-0.052	1.30e-2
CTD-2017F17.2	ENSG00000274383.1	4.640	2.690	0.612	4.27e-7
CTD-2020K17.1	ENSG00000267121.5	2.210	0.570	1.032	6.99e-18
CTD-2020K17.3	ENSG00000233175.2	0.800	0.450	0.312	1.05e-8
CTD-2020K17.4	ENSG00000233483.2	2.210	1.150	0.578	4.08e-13
CTD-2021A8.2	ENSG00000228897.1	0.290	0.100	0.230	4.59e-6
CTD-2021A8.3	ENSG00000227080.2	0.640	0.250	0.392	1.61e-10
CTD-2021H9.3	ENSG00000258053.1	0.070	0.000	0.098	3.29e-4
CTD-2022H16.3	ENSG00000260174.1	0.120	0.000	0.164	1.15e-10
CTD-2023N9.1	ENSG00000250961.1	0.030	0.000	0.043	3.06e-15
CTD-2024F21.1	ENSG00000277173.1	0.060	0.040	0.027	2.61e-3
CTD-2024I7.13	ENSG00000246422.2	0.000	0.010	-0.014	6.01e-3
CTD-2024P10.2	ENSG00000271874.1	0.160	0.000	0.214	3.93e-6
CTD-2026D20.3	ENSG00000228782.7	2.940	1.950	0.417	7.37e-10
CTD-2026K11.1	ENSG00000260892.1	0.090	0.270	-0.221	4.32e-1
CTD-2026K11.4	ENSG00000275454.1	0.400	0.250	0.163	2.89e-11
CTD-2026K11.5	ENSG00000274515.1	0.330	0.160	0.197	2.05e-7
CTD-2027I19.2	ENSG00000268442.1	0.200	0.300	-0.115	3.13e-2
CTD-2027I19.3	ENSG00000276030.1	0.250	0.160	0.108	1.33e-3
CTD-2033A16.2	ENSG00000260290.2	0.080	0.090	-0.013	4.04e-1
CTD-2033A16.3	ENSG00000262136.1	0.170	0.000	0.227	2.66e-9
CTD-2033C11.1	ENSG00000269961.1	0.570	0.280	0.295	1.07e-12
CTD-2033D15.2	ENSG00000276107.1	0.950	0.530	0.350	5.37e-3
CTD-2033D15.3	ENSG00000278621.1	0.730	0.820	-0.073	6.81e-1
CTD-2034I21.2	ENSG00000263082.1	0.030	0.040	-0.014	9.27e-1
CTD-2034I4.2	ENSG00000259594.5	0.000	0.040	-0.057	2.44e-8
CTD-2035E11.4	ENSG00000272382.1	0.410	0.060	0.412	2.16e-21
CTD-2035E11.5	ENSG00000272144.1	0.710	0.220	0.487	8.94e-18
CTD-2036P10.3	ENSG00000246283.2	0.100	0.150	-0.064	4.99e-2
CTD-2036P10.5	ENSG00000278769.1	0.230	0.570	-0.352	6.61e-7
CTD-2036P10.6	ENSG00000274403.1	0.200	0.470	-0.293	4.55e-20
CTD-2037L6.2	ENSG00000248132.2	0.040	0.000	0.057	6.26e-7
CTD-2047H16.2	ENSG00000262979.1	0.270	0.140	0.156	7.43e-5
CTD-2047H16.3	ENSG00000280248.1	0.040	0.070	-0.041	3.07e-2
CTD-2047H16.4	ENSG00000263069.5	0.530	0.550	-0.019	5.37e-1
CTD-2047H16.5	ENSG00000276863.1	0.160	0.260	-0.119	5.49e-1
CTD-2049O4.1	ENSG00000261329.5	0.000	0.070	-0.098	2.70e-7
CTD-2054N24.2	ENSG00000259363.5	0.880	0.150	0.709	3.78e-21
CTD-2062F14.3	ENSG00000259031.1	0.080	0.600	-0.567	1.44e-31
CTD-2078B5.2	ENSG00000271334.5	0.230	0.000	0.299	3.59e-18
CTD-2081C10.7	ENSG00000272416.1	0.570	0.180	0.412	3.71e-19
CTD-2083E4.4	ENSG00000260774.1	0.320	0.270	0.056	7.64e-5
CTD-2083E4.5	ENSG00000250848.1	0.150	0.080	0.091	1.24e-5
CTD-2083E4.6	ENSG00000248925.1	0.190	0.000	0.251	1.10e-15
CTD-2089N3.1	ENSG00000250360.1	0.310	0.060	0.306	3.00e-11
CTD-2089N3.2	ENSG00000251573.2	0.330	0.070	0.314	2.05e-9
CTD-2095E4.3	ENSG00000280033.1	0.270	0.200	0.082	9.14e-3
CTD-2095E4.4	ENSG00000280020.1	0.100	0.140	-0.052	3.91e-4
CTD-2095E4.5	ENSG00000277511.1	1.150	0.230	0.806	5.49e-23
CTD-2104P17.1	ENSG00000231625.4	0.000	0.020	-0.029	2.05e-1
CTD-2104P17.2	ENSG00000264932.3	0.000	0.230	-0.299	4.70e-25
CTD-2105E13.15	ENSG00000269275.1	0.130	0.060	0.092	3.13e-7
CTD-2105E13.6	ENSG00000267706.3	0.080	0.010	0.097	1.11e-7
CTD-2114J12.1	ENSG00000253525.1	0.040	0.000	0.057	2.73e-6
CTD-2116N17.1	ENSG00000259316.7	0.070	0.020	0.069	3.14e-5
CTD-2124B8.2	ENSG00000270558.1	1.870	0.610	0.834	1.77e-30
CTD-2126E3.4	ENSG00000267890.1	0.140	0.060	0.105	2.88e-7
CTD-2126E3.5	ENSG00000269540.1	0.000	0.020	-0.029	1.38e-2
CTD-2132N18.2	ENSG00000267221.1	0.860	1.070	-0.154	4.63e-2
CTD-2132N18.4	ENSG00000270010.1	1.750	1.350	0.227	3.43e-2
CTD-2135D7.2	ENSG00000262732.1	0.020	0.040	-0.028	3.29e-5
CTD-2135D7.5	ENSG00000262097.1	0.140	0.230	-0.110	7.37e-3
CTD-2135J3.3	ENSG00000248896.2	0.080	0.050	0.041	2.36e-1
CTD-2144E22.9	ENSG00000279165.1	0.020	0.000	0.029	2.58e-13
CTD-2145A24.5	ENSG00000265478.2	0.300	0.110	0.228	2.16e-16
CTD-2147F2.1	ENSG00000259485.1	0.420	0.000	0.506	2.19e-15
CTD-2152M20.2	ENSG00000250764.1	0.170	0.260	-0.107	1.44e-3
CTD-2154B17.4	ENSG00000272324.5	0.080	0.160	-0.103	3.66e-5
CTD-2154I11.2	ENSG00000250240.5	0.270	0.150	0.143	2.65e-6
CTD-2161E19.1	ENSG00000242477.1	0.250	0.180	0.083	1.61e-2
CTD-2162K18.3	ENSG00000267353.1	0.010	0.000	0.014	5.43e-1
CTD-2162K18.4	ENSG00000267260.1	0.240	0.060	0.226	1.31e-13
CTD-2165H16.3	ENSG00000248791.1	0.020	0.090	-0.096	2.16e-4
CTD-2165H16.4	ENSG00000261360.1	0.310	0.170	0.163	1.65e-5
CTD-2170G1.2	ENSG00000251575.2	0.000	0.030	-0.043	1.32e-2
CTD-2171N6.1	ENSG00000267013.5	0.200	0.000	0.263	8.90e-11
CTD-2179L22.1	ENSG00000253558.1	0.010	0.020	-0.014	6.61e-2
CTD-2184C24.2	ENSG00000254718.6	0.010	0.070	-0.083	7.91e-2
CTD-2184D3.5	ENSG00000259712.1	0.180	0.200	-0.024	1.07e-1
CTD-2184D3.7	ENSG00000259709.1	0.050	0.170	-0.156	5.82e-9
CTD-2186M15.3	ENSG00000272086.1	3.650	2.310	0.490	9.39e-17
CTD-2192J16.15	ENSG00000178464.6	8.160	15.790	-0.874	6.03e-17
CTD-2192J16.20	ENSG00000269693.1	1.070	0.430	0.534	2.35e-41
CTD-2192J16.21	ENSG00000269560.1	0.120	0.070	0.066	9.33e-2
CTD-2192J16.22	ENSG00000269242.1	6.300	7.710	-0.255	1.19e-1
CTD-2192J16.26	ENSG00000268945.1	0.150	0.120	0.038	1.06e-1
CTD-2196E14.5	ENSG00000261266.2	0.830	0.000	0.872	2.21e-19
CTD-2196E14.6	ENSG00000260751.2	0.710	0.920	-0.167	2.15e-4
CTD-2196E14.7	ENSG00000279618.1	0.680	0.740	-0.051	1.62e-3
CTD-2196E14.8	ENSG00000278912.1	0.700	0.000	0.766	6.68e-19
CTD-2199O4.6	ENSG00000272417.1	0.170	0.200	-0.037	7.99e-1
CTD-2199O4.7	ENSG00000271998.1	0.030	0.040	-0.014	2.09e-2
CTD-2201E18.3	ENSG00000177738.3	1.370	0.240	0.935	3.41e-45
CTD-2201E18.5	ENSG00000271788.1	0.250	0.060	0.238	3.82e-11
CTD-2201G3.1	ENSG00000232633.4	0.030	0.020	0.014	4.12e-3
CTD-2201I18.1	ENSG00000249825.5	0.140	0.100	0.052	8.50e-3
CTD-2203K17.1	ENSG00000249572.1	0.830	0.410	0.376	4.57e-13
CTD-2206N4.4	ENSG00000263818.5	0.090	0.030	0.082	1.82e-13
CTD-2207O23.12	ENSG00000267952.1	0.120	0.000	0.164	2.36e-10
CTD-2207O23.3	ENSG00000268861.5	0.160	0.000	0.214	7.89e-10
CTD-2207P18.1	ENSG00000258425.1	0.050	0.000	0.070	1.63e-1
CTD-2207P18.2	ENSG00000258976.1	0.100	0.080	0.026	3.68e-2
CTD-2213F21.2	ENSG00000250365.6	0.230	0.210	0.024	3.73e-1
CTD-2215E18.1	ENSG00000251513.2	0.010	0.000	0.014	5.84e-2
CTD-2224J9.4	ENSG00000241434.1	1.920	0.000	1.546	7.47e-7
CTD-2227C6.2	ENSG00000249664.1	0.030	0.050	-0.028	2.32e-2
CTD-2227E11.1	ENSG00000270933.1	1.400	15.410	-2.773	9.44e-59
CTD-2228K2.7	ENSG00000225138.7	12.950	11.520	0.156	8.72e-1
CTD-2231E14.2	ENSG00000279198.1	0.260	0.150	0.132	9.60e-7
CTD-2231E14.8	ENSG00000269243.1	36.780	7.560	2.142	1.26e-76
CTD-2231H16.1	ENSG00000249430.1	0.130	0.050	0.106	9.96e-5
CTD-2233K9.1	ENSG00000279948.1	0.090	0.060	0.040	5.63e-8
CTD-2235C13.1	ENSG00000242198.1	0.480	0.590	-0.103	2.89e-2
CTD-2235C13.3	ENSG00000271815.1	0.270	0.000	0.345	2.14e-13
CTD-2236F14.1	ENSG00000249713.1	0.020	0.000	0.029	2.27e-7
CTD-2240E14.4	ENSG00000267387.1	0.300	0.320	-0.022	2.42e-2
CTD-2240J17.1	ENSG00000259372.2	0.000	0.150	-0.202	7.23e-13
CTD-2240J17.2	ENSG00000278029.1	0.100	1.170	-0.980	3.46e-51
CTD-2240J17.3	ENSG00000278448.1	0.000	0.380	-0.465	7.51e-29
CTD-2240J17.4	ENSG00000275995.1	0.060	0.320	-0.316	3.29e-23
CTD-2245E15.3	ENSG00000251532.1	0.040	0.180	-0.182	2.08e-7
CTD-2245F17.3	ENSG00000269051.5	1.570	0.250	1.040	4.73e-22
CTD-2246P4.1	ENSG00000267065.2	0.030	0.010	0.028	6.42e-8
CTD-2248H3.1	ENSG00000248794.1	0.680	0.610	0.061	2.48e-1
CTD-2256P15.2	ENSG00000259802.1	0.980	0.640	0.272	2.75e-14
CTD-2256P15.4	ENSG00000271980.1	0.110	0.060	0.066	6.76e-4
CTD-2256P15.5	ENSG00000271715.1	0.080	0.000	0.111	9.44e-6
CTD-2260A17.1	ENSG00000248734.2	0.680	0.500	0.163	1.49e-4
CTD-2260A17.2	ENSG00000247121.6	0.610	0.220	0.400	4.04e-24
CTD-2260A17.3	ENSG00000272109.1	0.080	0.000	0.111	1.98e-2
CTD-2262B20.1	ENSG00000259630.2	0.150	0.000	0.202	6.24e-3
CTD-2263F21.1	ENSG00000251257.2	0.340	0.000	0.422	2.93e-17
CTD-2267D19.1	ENSG00000278918.1	0.250	0.150	0.120	1.50e-8
CTD-2267D19.3	ENSG00000266208.1	3.990	0.900	1.393	1.09e-60
CTD-2269F5.1	ENSG00000250320.5	0.590	0.000	0.669	2.03e-29
CTD-2270L9.2	ENSG00000259782.2	0.000	0.040	-0.057	2.85e-2
CTD-2270L9.4	ENSG00000260136.5	3.150	1.330	0.833	1.83e-34
CTD-2270N23.1	ENSG00000213862.4	0.760	0.650	0.093	2.97e-1
CTD-2270P14.1	ENSG00000260565.6	2.910	4.170	-0.403	1.59e-5
CTD-2270P14.2	ENSG00000279901.1	0.090	0.050	0.054	4.63e-3
CTD-2270P14.5	ENSG00000276791.1	0.450	0.130	0.360	4.05e-15
CTD-2278I10.4	ENSG00000269815.1	0.240	0.320	-0.090	2.73e-2
CTD-2283N19.1	ENSG00000251330.3	0.080	0.110	-0.040	4.45e-1
CTD-2284J15.1	ENSG00000254231.1	0.870	0.320	0.502	3.79e-15
CTD-2286N8.1	ENSG00000279474.1	0.010	0.000	0.014	2.39e-3
CTD-2286N8.2	ENSG00000267655.1	0.400	0.200	0.222	1.74e-13
CTD-2287O16.1	ENSG00000185641.6	19.981	28.899	-0.511	6.05e-2
CTD-2287O16.4	ENSG00000272265.1	0.080	0.060	0.027	9.61e-1
CTD-2287O16.5	ENSG00000271918.1	1.160	0.620	0.415	5.94e-14
CTD-2288F12.1	ENSG00000260352.1	0.120	0.000	0.164	1.16e-12
CTD-2288O8.1	ENSG00000248898.1	0.050	0.000	0.070	9.56e-11
CTD-2290P7.1	ENSG00000249142.1	0.020	0.000	0.029	7.83e-5
CTD-2291D10.4	ENSG00000267886.1	0.070	0.000	0.098	1.10e-8
CTD-2292M14.1	ENSG00000248474.1	0.090	0.000	0.124	1.31e-11
CTD-2292M16.8	ENSG00000258768.2	0.460	0.360	0.102	4.71e-6
CTD-2292P10.4	ENSG00000253741.1	0.040	0.020	0.028	6.38e-5
CTD-2293H3.1	ENSG00000267672.1	0.010	0.000	0.014	3.20e-1
CTD-2293H3.2	ENSG00000267345.1	0.050	0.000	0.070	1.00e-6
CTD-2297D10.2	ENSG00000250579.1	0.030	0.350	-0.390	1.08e-24
CTD-2298J14.2	ENSG00000258636.1	0.070	0.000	0.098	2.51e-9
CTD-2302E22.4	ENSG00000261242.1	0.080	0.030	0.068	3.10e-7
CTD-2302E22.5	ENSG00000270878.1	0.090	0.160	-0.090	2.54e-4
CTD-2303H24.2	ENSG00000273018.5	1.730	4.890	-1.109	1.74e-9
CTD-2306A12.1	ENSG00000273972.1	0.190	0.130	0.075	4.12e-3
CTD-2308L22.1	ENSG00000272944.1	0.180	0.030	0.196	7.25e-26
CTD-2311M21.2	ENSG00000260266.1	0.010	0.000	0.014	4.47e-1
CTD-2311M21.3	ENSG00000261821.2	0.020	0.010	0.014	1.58e-6
CTD-2313F11.1	ENSG00000240535.8	0.020	0.000	0.029	8.76e-4
CTD-2313J17.5	ENSG00000260361.1	0.310	0.280	0.033	1.38e-2
CTD-2313J17.6	ENSG00000274215.1	0.060	0.040	0.027	4.19e-3
CTD-2314G24.2	ENSG00000259663.2	0.860	0.250	0.573	6.38e-14
CTD-2319I12.2	ENSG00000267416.1	0.390	0.070	0.377	8.96e-25
CTD-2319I12.4	ENSG00000267248.1	0.900	0.830	0.054	1.65e-2
CTD-2319I12.5	ENSG00000267095.1	0.050	0.000	0.070	2.08e-6
CTD-2323K18.1	ENSG00000260269.5	1.350	0.500	0.648	4.27e-19
CTD-2325A15.3	ENSG00000249092.1	0.070	0.000	0.098	8.58e-9
CTD-2325M2.1	ENSG00000267939.1	0.220	0.120	0.123	3.01e-3
CTD-2325P2.3	ENSG00000258623.1	0.070	0.000	0.098	6.72e-11
CTD-2325P2.4	ENSG00000259038.1	1.530	0.390	0.864	8.67e-14
CTD-2330K9.3	ENSG00000228008.1	0.140	0.080	0.078	1.57e-3
CTD-2331H12.5	ENSG00000268225.1	1.170	0.860	0.222	2.70e-4
CTD-2331H12.7	ENSG00000269646.1	0.590	0.270	0.324	2.00e-9
CTD-2332E11.2	ENSG00000268560.1	0.000	0.070	-0.098	3.06e-2
CTD-2334D19.1	ENSG00000248927.1	0.210	0.040	0.218	4.43e-20
CTD-2336O2.1	ENSG00000253982.1	15.820	4.510	1.610	6.71e-58
CTD-2336O2.3	ENSG00000282021.1	0.040	0.010	0.042	4.68e-12
CTD-2337A12.1	ENSG00000251314.2	0.050	0.000	0.070	1.87e-2
CTD-2337I7.1	ENSG00000255345.1	0.010	0.000	0.014	4.62e-4
CTD-2339F6.1	ENSG00000254139.1	0.010	0.000	0.014	2.16e-5
CTD-2341M24.1	ENSG00000258733.5	0.370	0.050	0.384	3.85e-28
CTD-2342J14.6	ENSG00000267277.1	0.490	0.380	0.111	3.89e-5
CTD-2342N23.1	ENSG00000278898.1	0.000	0.010	-0.014	6.73e-3
CTD-2342N23.3	ENSG00000272456.1	0.030	0.000	0.043	4.98e-6
CTD-2349P21.10	ENSG00000265791.1	0.170	0.200	-0.037	6.62e-1
CTD-2349P21.12	ENSG00000276250.1	0.490	0.430	0.059	2.40e-2
CTD-2349P21.3	ENSG00000280069.1	0.090	0.050	0.054	2.75e-4
CTD-2349P21.5	ENSG00000263603.1	0.040	0.050	-0.014	1.16e-1
CTD-2349P21.9	ENSG00000266490.1	1.370	1.310	0.037	1.31e-1
CTD-2350C19.2	ENSG00000265254.1	0.320	0.770	-0.423	2.10e-12
CTD-2353F22.1	ENSG00000250155.1	0.330	0.000	0.411	2.66e-18
CTD-2354A18.1	ENSG00000261780.2	0.050	0.120	-0.093	1.41e-2
CTD-2357A8.2	ENSG00000279570.1	0.040	0.000	0.057	1.67e-1
CTD-2357A8.3	ENSG00000267123.5	0.570	0.000	0.651	4.99e-27
CTD-2358C21.5	ENSG00000276867.1	0.130	0.080	0.065	3.34e-3
CTD-2366F13.1	ENSG00000247796.2	1.060	0.790	0.203	1.21e-9
CTD-2366F13.2	ENSG00000272123.1	0.440	0.170	0.300	3.60e-17
CTD-2369P2.12	ENSG00000267303.1	14.910	3.010	1.988	2.14e-55
CTD-2369P2.8	ENSG00000267607.1	0.260	0.020	0.305	1.45e-21
CTD-2370N5.3	ENSG00000265118.5	0.160	0.000	0.214	6.21e-11
CTD-2371O3.2	ENSG00000254397.1	0.060	0.000	0.084	9.67e-2
CTD-2371O3.3	ENSG00000268403.2	1.270	0.830	0.311	6.19e-6
CTD-2373H9.3	ENSG00000279339.1	0.020	0.010	0.014	3.89e-2
CTD-2373H9.5	ENSG00000267491.1	0.020	0.000	0.029	9.00e-1
CTD-2373J6.1	ENSG00000260871.1	0.110	0.040	0.094	1.90e-6
CTD-2373J6.2	ENSG00000255647.3	0.040	0.000	0.057	5.70e-8
CTD-2373N4.3	ENSG00000279041.1	0.840	1.220	-0.271	2.67e-4
CTD-2376I4.1	ENSG00000271926.1	0.230	0.090	0.174	6.20e-11
CTD-2376I4.2	ENSG00000272081.1	0.490	0.210	0.300	1.03e-11
CTD-2377D24.6	ENSG00000244649.4	7.400	0.000	3.070	7.08e-30
CTD-2377O17.1	ENSG00000271714.1	0.040	0.020	0.028	5.71e-6
CTD-2380F24.1	ENSG00000261195.1	0.060	0.000	0.084	1.90e-2
CTD-2382E5.6	ENSG00000278493.1	0.490	0.140	0.386	2.57e-9
CTD-2383M3.1	ENSG00000248027.1	0.110	0.000	0.151	1.90e-25
CTD-2385L22.1	ENSG00000261583.1	0.170	0.000	0.227	1.20e-8
CTD-2396E7.11	ENSG00000275234.1	25.960	10.600	1.217	3.07e-21
CTD-2410N18.3	ENSG00000270177.1	0.300	0.130	0.202	2.37e-23
CTD-2410N18.4	ENSG00000273345.5	0.210	0.170	0.048	1.77e-1
CTD-2410N18.5	ENSG00000272772.1	0.090	0.000	0.124	8.27e-8
CTD-2501B8.5	ENSG00000228979.4	0.070	0.000	0.098	1.77e-3
CTD-2506J14.1	ENSG00000246084.2	0.050	0.000	0.070	4.38e-11
CTD-2506P8.6	ENSG00000273783.1	0.400	0.160	0.271	4.14e-24
CTD-2509G16.2	ENSG00000255002.1	0.010	0.030	-0.028	5.84e-3
CTD-2509G16.3	ENSG00000258878.1	0.000	0.180	-0.239	1.16e-11
CTD-2510F5.4	ENSG00000265415.1	1.030	0.000	1.021	9.72e-41
CTD-2510F5.6	ENSG00000265303.1	1.290	0.000	1.195	7.46e-12
CTD-2514C3.1	ENSG00000204556.4	0.440	0.270	0.181	2.73e-3
CTD-2514K5.4	ENSG00000264272.1	0.960	0.680	0.222	1.04e-1
CTD-2515A14.1	ENSG00000261669.1	0.090	0.180	-0.114	4.20e-5
CTD-2515H24.2	ENSG00000276772.1	0.050	0.520	-0.534	3.95e-59
CTD-2515H24.4	ENSG00000261265.1	0.000	0.070	-0.098	2.38e-15
CTD-2516F10.2	ENSG00000251364.6	1.110	1.370	-0.168	3.06e-1
CTD-2516K3.3	ENSG00000248586.2	0.000	0.010	-0.014	3.38e-4
CTD-2517M22.14	ENSG00000255182.2	1.520	2.550	-0.494	1.05e-6
CTD-2517M22.17	ENSG00000265393.1	0.750	0.480	0.242	2.37e-5
CTD-2517O10.6	ENSG00000272323.1	0.970	0.560	0.337	1.58e-15
CTD-2521M24.4	ENSG00000254503.1	0.120	0.020	0.135	8.13e-19
CTD-2521M24.5	ENSG00000269720.1	0.070	0.000	0.098	1.08e-5
CTD-2521M24.6	ENSG00000269481.1	0.650	0.460	0.176	4.12e-6
CTD-2522E6.4	ENSG00000237351.1	0.020	0.040	-0.028	2.01e-2
CTD-2523D13.2	ENSG00000254854.1	0.240	0.550	-0.322	1.33e-4
CTD-2524L6.3	ENSG00000260037.5	0.070	0.000	0.098	1.50e-1
CTD-2525I3.2	ENSG00000267927.1	0.050	0.000	0.070	5.27e-6
CTD-2525I3.6	ENSG00000269535.1	0.000	0.010	-0.014	5.92e-2
CTD-2525P14.5	ENSG00000280073.1	0.090	0.130	-0.052	2.12e-2
CTD-2526M8.2	ENSG00000267726.1	0.220	0.000	0.287	2.48e-17
CTD-2527I21.14	ENSG00000271032.1	0.650	1.370	-0.522	4.15e-14
CTD-2527I21.15	ENSG00000179066.7	0.450	1.830	-0.965	3.70e-25
CTD-2527I21.5	ENSG00000279619.1	0.030	0.260	-0.291	1.17e-25
CTD-2528L19.6	ENSG00000267152.1	1.080	1.050	0.021	4.59e-1
CTD-2529P6.3	ENSG00000269300.1	0.060	0.130	-0.092	4.92e-6
CTD-2530H12.4	ENSG00000255326.1	0.450	0.110	0.385	2.35e-18
CTD-2530H12.8	ENSG00000255434.1	0.200	0.070	0.165	1.19e-9
CTD-2530N21.4	ENSG00000254064.1	0.740	0.470	0.243	1.70e-11
CTD-2531D15.5	ENSG00000255126.1	1.130	0.590	0.422	2.14e-2
CTD-2532K18.2	ENSG00000251144.1	0.220	0.000	0.287	2.29e-15
CTD-2532N20.1	ENSG00000272192.1	0.100	0.000	0.138	8.58e-7
CTD-2536I1.2	ENSG00000280304.1	0.050	0.010	0.056	3.61e-6
CTD-2536I1.3	ENSG00000273923.1	0.060	0.000	0.084	1.38e-4
CTD-2537I9.12	ENSG00000267523.1	4.190	8.970	-0.942	8.89e-16
CTD-2537I9.13	ENSG00000267096.1	0.170	0.370	-0.228	2.32e-9
CTD-2537I9.18	ENSG00000276488.1	0.480	0.550	-0.067	8.17e-1
CTD-2538C1.2	ENSG00000267475.1	1.400	0.280	0.907	4.54e-44
CTD-2540B15.11	ENSG00000267580.1	10.330	2.610	1.650	4.72e-30
CTD-2540B15.13	ENSG00000273420.1	15.550	8.360	0.822	2.48e-4
CTD-2540B15.9	ENSG00000267130.1	0.090	0.000	0.124	5.96e-2
CTD-2540F13.2	ENSG00000267892.1	1.130	0.600	0.413	2.73e-9
CTD-2540L5.6	ENSG00000245466.1	0.050	0.000	0.070	4.57e-11
CTD-2541J13.1	ENSG00000260578.1	0.120	0.060	0.079	1.09e-9
CTD-2541J13.2	ENSG00000263424.1	0.470	0.070	0.458	8.56e-14
CTD-2541M15.3	ENSG00000271743.1	0.110	0.070	0.053	2.91e-4
CTD-2542C24.5	ENSG00000279404.1	0.000	0.020	-0.029	3.90e-5
CTD-2542L18.1	ENSG00000260417.1	0.000	0.010	-0.014	1.59e-1
CTD-2545G14.6	ENSG00000279641.1	0.260	0.240	0.023	2.34e-1
CTD-2545H1.2	ENSG00000262445.3	0.070	0.040	0.041	1.94e-6
CTD-2545M3.8	ENSG00000268518.1	0.150	0.100	0.064	3.18e-1
CTD-2547G23.4	ENSG00000274925.1	0.950	0.790	0.124	4.35e-1
CTD-2547H18.1	ENSG00000254988.1	0.540	0.000	0.623	1.09e-15
CTD-2547L16.1	ENSG00000245281.6	0.390	0.310	0.086	1.42e-6
CTD-2547L16.3	ENSG00000253384.1	0.030	0.040	-0.014	3.15e-4
CTD-2547L24.3	ENSG00000258875.5	0.410	0.110	0.345	4.92e-21
CTD-2547L24.4	ENSG00000260810.1	0.240	0.000	0.310	1.97e-31
CTD-2553C6.1	ENSG00000267650.1	0.020	0.030	-0.014	1.73e-1
CTD-2553L13.10	ENSG00000274104.1	2.530	1.590	0.447	9.23e-10
CTD-2553L13.5	ENSG00000279971.1	0.000	0.020	-0.029	1.87e-2
CTD-2553L13.7	ENSG00000271049.1	0.030	0.060	-0.041	2.04e-4
CTD-2553L13.9	ENSG00000279329.1	0.870	0.590	0.234	1.70e-11
CTD-2554C21.1	ENSG00000267422.1	0.450	0.100	0.399	3.25e-32
CTD-2554C21.2	ENSG00000267640.5	0.630	0.250	0.383	1.26e-18
CTD-2554C21.3	ENSG00000229481.2	0.310	0.150	0.188	3.57e-11
CTD-2555A7.2	ENSG00000256982.1	0.050	0.000	0.070	1.65e-5
CTD-2555A7.3	ENSG00000261546.1	0.050	0.030	0.028	3.05e-5
CTD-2555C10.3	ENSG00000259230.1	0.400	0.000	0.485	2.24e-23
CTD-2555K7.2	ENSG00000258458.5	0.310	0.300	0.011	7.26e-2
CTD-2555O16.2	ENSG00000258824.2	1.160	0.380	0.646	4.70e-32
CTD-2555O16.4	ENSG00000272909.1	0.920	0.640	0.227	1.16e-11
CTD-2561B21.11	ENSG00000262873.1	0.240	0.080	0.199	1.95e-10
CTD-2561B21.8	ENSG00000280351.2	0.340	0.250	0.100	3.83e-7
CTD-2561J22.2	ENSG00000213976.4	0.150	0.140	0.013	1.06e-1
CTD-2561J22.5	ENSG00000268119.5	0.220	0.380	-0.178	2.50e-2
CTD-2562G15.3	ENSG00000276744.1	0.220	0.090	0.163	5.89e-11
CTD-2562J17.6	ENSG00000279117.1	3.700	4.350	-0.187	1.68e-1
CTD-2566J3.1	ENSG00000258837.1	0.270	0.000	0.345	5.02e-13
CTD-2574D22.2	ENSG00000247735.2	0.230	0.110	0.148	4.55e-19
CTD-2574D22.4	ENSG00000260114.2	1.360	0.990	0.246	1.36e-4
CTD-2574D22.6	ENSG00000281348.1	1.190	0.000	1.131	2.80e-23
CTD-2575K13.6	ENSG00000268041.1	1.170	0.190	0.867	1.58e-24
CTD-2576D5.1	ENSG00000279490.1	0.010	0.000	0.014	2.27e-8
CTD-2576D5.4	ENSG00000261448.1	0.250	0.000	0.322	9.54e-10
CTD-2576F9.1	ENSG00000260521.2	0.130	0.180	-0.062	7.78e-2
CTD-2583A14.10	ENSG00000268750.6	1.300	1.070	0.152	7.99e-3
CTD-2583A14.11	ENSG00000270804.1	5.550	3.250	0.624	7.02e-8
CTD-2583A14.8	ENSG00000269867.1	3.100	1.530	0.696	1.10e-14
CTD-2583A14.9	ENSG00000269476.1	0.050	0.000	0.070	5.50e-6
CTD-2587H19.2	ENSG00000268496.1	0.150	0.900	-0.724	8.77e-19
CTD-2587H19.3	ENSG00000269873.1	0.110	0.000	0.151	9.15e-1
CTD-2587H24.10	ENSG00000267649.1	0.280	0.150	0.155	1.27e-8
CTD-2587H24.14	ENSG00000276570.1	1.250	0.720	0.388	1.33e-13
CTD-2587H24.5	ENSG00000267577.1	0.040	0.000	0.057	2.09e-7
CTD-2587M2.1	ENSG00000249476.1	0.060	0.190	-0.167	1.79e-18
CTD-2588E21.1	ENSG00000277763.1	0.590	0.220	0.382	1.62e-20
CTD-2589H19.6	ENSG00000271781.1	0.860	0.340	0.473	5.48e-11
CTD-2589M5.4	ENSG00000255007.1	0.320	0.740	-0.399	8.51e-8
CTD-2589M5.5	ENSG00000254639.1	0.040	0.000	0.057	6.21e-4
CTD-2595P9.4	ENSG00000275155.1	0.270	0.290	-0.023	3.96e-1
CTD-2600H12.2	ENSG00000280067.1	0.300	0.520	-0.226	2.12e-12
CTD-2600O9.1	ENSG00000187185.4	0.470	1.070	-0.494	1.08e-7
CTD-2600O9.2	ENSG00000276166.1	0.520	0.850	-0.283	7.67e-6
CTD-2609K8.3	ENSG00000255165.1	0.000	0.100	-0.138	2.81e-5
CTD-2616J11.10	ENSG00000268520.1	0.120	0.100	0.026	1.66e-1
CTD-2616J11.11	ENSG00000269403.1	0.780	0.130	0.656	1.32e-41
CTD-2616J11.2	ENSG00000255441.1	0.050	0.000	0.070	4.65e-3
CTD-2616J11.3	ENSG00000254760.1	0.110	0.000	0.151	8.17e-7
CTD-2619J13.13	ENSG00000268307.1	0.420	0.000	0.506	3.57e-14
CTD-2619J13.14	ENSG00000232098.3	3.220	2.690	0.194	8.06e-3
CTD-2619J13.16	ENSG00000268543.1	0.330	0.210	0.136	3.14e-8
CTD-2619J13.17	ENSG00000268912.1	0.500	0.440	0.059	1.45e-3
CTD-2619J13.19	ENSG00000269473.1	0.070	0.040	0.041	2.31e-7
CTD-2619J13.23	ENSG00000269106.1	0.190	0.000	0.251	2.09e-4
CTD-2619J13.27	ENSG00000273901.1	0.250	0.150	0.120	7.35e-6
CTD-2619J13.3	ENSG00000269054.1	0.250	0.280	-0.034	8.46e-1
CTD-2619J13.5	ENSG00000279611.1	0.180	0.190	-0.012	2.30e-1
CTD-2619J13.9	ENSG00000268049.1	0.400	0.320	0.085	4.55e-6
CTD-2621I17.3	ENSG00000279794.1	0.630	1.510	-0.623	1.40e-23
CTD-2621I17.6	ENSG00000267522.1	0.000	0.030	-0.043	2.43e-12
CTD-2622I13.3	ENSG00000268670.1	0.200	0.220	-0.024	1.48e-1
CTD-2623N2.11	ENSG00000267289.1	0.070	0.050	0.027	1.24e-3
CTD-2623N2.3	ENSG00000267370.1	0.770	0.620	0.128	6.24e-5
CTD-2626G11.2	ENSG00000268416.1	0.050	1.350	-1.162	5.58e-36
CTD-2630F21.1	ENSG00000267309.1	0.860	0.260	0.562	5.28e-33
CTD-2636A23.2	ENSG00000261604.1	0.250	0.120	0.158	6.52e-5
CTD-2639E6.9	ENSG00000267898.1	0.300	0.110	0.228	1.48e-16
CTD-2647L4.4	ENSG00000259366.1	1.400	1.480	-0.047	8.59e-1
CTD-2647L4.5	ENSG00000259607.1	5.470	0.830	1.822	2.74e-10
CTD-2649C14.2	ENSG00000274460.1	0.670	0.620	0.044	2.22e-1
CTD-2650P22.1	ENSG00000259438.1	0.030	0.000	0.043	1.28e-11
CTD-2650P22.2	ENSG00000274528.1	0.170	0.040	0.170	1.18e-14
CTD-2651B20.1	ENSG00000259539.1	0.340	0.230	0.124	2.01e-2
CTD-2651B20.3	ENSG00000259520.5	0.380	0.670	-0.275	2.36e-4
CTD-2651B20.4	ENSG00000259433.2	0.020	0.190	-0.222	1.74e-33
CTD-2651B20.7	ENSG00000259932.1	0.180	0.090	0.114	1.56e-4
CTD-2653D5.1	ENSG00000255438.2	0.040	0.000	0.057	3.15e-14
CTD-2653M23.3	ENSG00000272103.1	0.060	0.000	0.084	2.40e-3
CTD-2655K5.1	ENSG00000255236.2	0.060	0.000	0.084	1.89e-4
CTD-2666L21.1	ENSG00000234773.6	0.620	0.740	-0.103	9.30e-1
CTD-2666L21.2	ENSG00000234750.1	0.110	0.280	-0.206	6.89e-11
CTD-3001H11.2	ENSG00000277383.1	0.560	0.310	0.252	7.90e-6
CTD-3010D24.3	ENSG00000263893.2	1.030	0.080	0.910	4.93e-37
CTD-3014M21.1	ENSG00000279602.1	0.200	0.300	-0.115	5.66e-2
CTD-3025N20.3	ENSG00000272010.1	1.320	0.770	0.390	8.97e-9
CTD-3035D6.1	ENSG00000213315.5	0.080	0.400	-0.374	1.61e-23
CTD-3035D6.2	ENSG00000258884.1	0.100	0.000	0.138	1.36e-3
CTD-3035K23.3	ENSG00000279713.1	0.210	0.050	0.205	8.10e-18
CTD-3035K23.6	ENSG00000277463.1	0.080	0.000	0.111	3.36e-2
CTD-3035K23.7	ENSG00000274565.1	1.020	0.410	0.519	6.09e-13
CTD-3051D23.1	ENSG00000258811.1	0.050	0.030	0.028	5.42e-3
CTD-3051D23.4	ENSG00000258593.2	0.220	0.160	0.073	9.37e-4
CTD-3060P21.1	ENSG00000262884.1	0.060	0.040	0.027	1.15e-6
CTD-3064M3.3	ENSG00000261655.1	0.640	0.150	0.512	2.70e-18
CTD-3064M3.7	ENSG00000271959.1	0.220	0.380	-0.178	5.47e-5
CTD-3065B20.2	ENSG00000259212.1	0.080	0.090	-0.013	6.30e-2
CTD-3065B20.3	ENSG00000259314.1	0.040	0.060	-0.027	6.23e-1
CTD-3065J16.6	ENSG00000204791.8	0.110	0.050	0.080	1.48e-3
CTD-3065J16.9	ENSG00000255224.1	0.910	0.350	0.501	5.68e-26
CTD-3074O7.5	ENSG00000255517.6	3.060	2.990	0.025	1.12e-1
CTD-3075F15.1	ENSG00000273565.1	0.120	0.100	0.026	1.24e-2
CTD-3076O17.1	ENSG00000254744.3	0.080	0.000	0.111	4.73e-2
CTD-3076O17.2	ENSG00000259219.1	0.010	0.100	-0.123	3.68e-40
CTD-3080P12.3	ENSG00000249201.2	0.110	0.940	-0.806	3.69e-27
CTD-3088G3.8	ENSG00000188897.8	0.470	0.340	0.134	3.49e-3
CTD-3092A11.1	ENSG00000215302.8	1.060	1.140	-0.055	9.15e-1
CTD-3094K11.1	ENSG00000259704.1	0.890	0.000	0.918	8.23e-29
CTD-3099C6.11	ENSG00000268970.1	0.950	0.510	0.369	2.09e-14
CTD-3099C6.9	ENSG00000269825.1	0.660	0.420	0.225	1.17e-6
CTD-3105H18.14	ENSG00000268744.1	0.210	0.100	0.138	5.53e-11
CTD-3105H18.18	ENSG00000269755.1	0.050	0.000	0.070	1.08e-5
CTD-3105H18.8	ENSG00000236483.1	0.000	0.040	-0.057	2.26e-2
CTD-3113P16.11	ENSG00000282393.1	1.920	1.050	0.510	1.59e-22
CTD-3116E22.7	ENSG00000267612.1	0.100	0.080	0.026	3.27e-1
CTD-3116E22.8	ENSG00000277587.1	0.310	0.080	0.279	2.84e-9
CTD-3126B10.2	ENSG00000279162.1	0.080	0.090	-0.013	9.59e-1
CTD-3126B10.5	ENSG00000279057.1	0.140	0.170	-0.037	7.63e-1
CTD-3128G10.6	ENSG00000269680.1	1.390	1.610	-0.127	1.10e-1
CTD-3128G10.7	ENSG00000276980.1	1.400	0.480	0.697	8.30e-4
CTD-3131K8.2	ENSG00000269439.5	1.750	0.980	0.474	2.98e-14
CTD-3138B18.5	ENSG00000268516.2	1.880	0.550	0.894	9.18e-54
CTD-3138B18.6	ENSG00000268201.1	0.230	0.160	0.085	4.76e-4
CTD-3141N22.1	ENSG00000241069.1	2.780	0.000	1.918	8.22e-8
CTD-3148I10.15	ENSG00000273189.1	0.060	0.030	0.041	1.03e-2
CTD-3154N5.2	ENSG00000275527.1	0.370	0.240	0.144	1.09e-2
CTD-3157E16.1	ENSG00000265519.1	2.640	0.770	1.040	1.44e-26
CTD-3157E16.2	ENSG00000276855.1	11.140	3.300	1.497	5.48e-42
CTD-3162L10.1	ENSG00000267053.6	0.780	0.490	0.257	2.81e-2
CTD-3162L10.5	ENSG00000267142.1	0.060	0.000	0.084	1.90e-7
CTD-3179P9.1	ENSG00000249797.1	0.080	0.000	0.111	1.43e-10
CTD-3184A7.4	ENSG00000232442.1	6.220	4.850	0.304	1.84e-1
CTD-3185P2.1	ENSG00000261351.2	0.890	0.580	0.258	1.59e-7
CTD-3187F8.14	ENSG00000269072.1	0.050	0.000	0.070	6.28e-8
CTD-3193K9.11	ENSG00000273650.1	0.190	0.100	0.113	1.64e-3
CTD-3193K9.3	ENSG00000267765.1	0.080	0.120	-0.052	3.11e-2
CTD-3193K9.4	ENSG00000267042.1	0.000	0.150	-0.202	3.27e-2
CTD-3193O13.1	ENSG00000260500.1	0.150	0.000	0.202	1.90e-5
CTD-3193O13.11	ENSG00000268120.1	1.080	0.680	0.308	2.81e-5
CTD-3193O13.12	ENSG00000214248.2	0.030	0.040	-0.014	1.65e-2
CTD-3195I5.3	ENSG00000262692.1	0.180	0.220	-0.048	8.91e-1
CTD-3199J23.6	ENSG00000267681.1	2.610	1.680	0.430	2.00e-5
CTD-3203P2.1	ENSG00000259940.2	0.300	0.240	0.068	3.91e-1
CTD-3203P2.3	ENSG00000274092.1	0.630	0.160	0.491	6.91e-17
CTD-3214H19.16	ENSG00000269711.1	2.080	0.000	1.623	7.53e-15
CTD-3214H19.6	ENSG00000268204.1	0.450	1.530	-0.803	2.43e-31
CTD-3216D2.5	ENSG00000272945.1	0.100	0.150	-0.064	4.06e-4
CTD-3220F14.1	ENSG00000267605.5	0.390	0.450	-0.061	6.95e-1
CTD-3220F14.2	ENSG00000267682.1	0.110	0.190	-0.100	1.11e-2
CTD-3220F14.3	ENSG00000276846.1	0.650	0.190	0.471	1.10e-23
CTD-3222D19.12	ENSG00000269399.2	0.400	0.290	0.118	7.17e-5
CTD-3222D19.8	ENSG00000279529.1	0.550	0.310	0.243	8.03e-10
CTD-3224K15.3	ENSG00000272255.1	0.110	0.000	0.151	7.90e-8
CTD-3234P18.6	ENSG00000276071.1	0.150	0.140	0.013	5.28e-2
CTD-3247F14.2	ENSG00000261026.1	0.070	0.010	0.083	1.16e-15
CTD-3247H4.2	ENSG00000274654.1	0.140	0.000	0.189	4.15e-18
CTD-3252C9.4	ENSG00000267519.3	18.539	2.640	2.424	1.62e-36
CTDNEP1	ENSG00000175826.11	98.598	42.949	1.180	7.88e-37
CTDP1	ENSG00000060069.16	9.460	4.560	0.912	1.04e-36
CTDSP1	ENSG00000144579.7	93.850	38.170	1.276	2.93e-31
CTDSP2	ENSG00000175215.9	63.280	42.541	0.562	1.89e-10
CTDSPL	ENSG00000144677.14	24.000	4.740	2.123	8.50e-65
CTDSPL2	ENSG00000137770.13	7.100	2.510	1.206	5.14e-41
CTF1	ENSG00000150281.6	4.260	1.300	1.193	9.12e-35
CTGF	ENSG00000118523.5	172.804	25.029	2.739	1.05e-35
CTGLF11P	ENSG00000279058.1	0.210	0.150	0.073	2.72e-2
CTGLF12P	ENSG00000265018.6	1.120	1.870	-0.437	1.31e-4
CTGLF8P	ENSG00000243289.1	0.000	0.310	-0.390	2.96e-7
CTH	ENSG00000116761.11	1.660	3.610	-0.793	1.89e-18
CTHRC1	ENSG00000164932.12	109.303	0.890	5.867	6.25e-82
CTIF	ENSG00000134030.13	12.650	4.880	1.215	3.65e-38
CTLA4	ENSG00000163599.14	1.150	0.040	1.048	2.10e-31
CTNNA1	ENSG00000044115.20	196.678	40.630	2.247	2.72e-59
CTNNA2	ENSG00000066032.18	0.370	0.520	-0.150	1.83e-1
CTNNA3	ENSG00000183230.16	0.130	0.050	0.106	1.98e-6
CTNNAL1	ENSG00000119326.14	21.520	7.180	1.461	1.44e-41
CTNNAP1	ENSG00000249026.2	0.030	0.000	0.043	1.52e-5
CTNNB1	ENSG00000168036.16	155.319	29.840	2.342	1.01e-64
CTNNBIP1	ENSG00000178585.14	23.091	9.230	1.236	1.12e-42
CTNNBL1	ENSG00000132792.18	49.090	8.770	2.358	3.97e-84
CTNND1	ENSG00000198561.12	93.752	46.038	1.010	2.36e-15
CTNND2	ENSG00000169862.18	1.700	7.190	-1.601	2.56e-22
CTNS	ENSG00000040531.14	6.700	9.760	-0.483	9.63e-7
CTPS1	ENSG00000171793.13	13.430	4.600	1.366	5.66e-34
CTPS2	ENSG00000047230.14	9.140	5.670	0.604	2.09e-18
CTR9	ENSG00000198730.7	12.510	5.200	1.124	9.03e-45
CTRB1	ENSG00000168925.10	63.941	28700.733	-8.788	2.85e-38
CTRB2	ENSG00000168928.12	92.027	29919.531	-8.329	5.99e-37
CTRC	ENSG00000162438.11	18.830	8000.641	-8.657	3.43e-40
CTRL	ENSG00000141086.17	1.630	931.943	-8.471	1.83e-50
CTSA	ENSG00000064601.16	166.883	30.920	2.395	6.03e-68
CTSB	ENSG00000164733.20	658.664	58.012	3.483	3.46e-72
CTSC	ENSG00000109861.15	149.935	14.760	3.260	1.05e-69
CTSD	ENSG00000117984.12	819.442	129.238	2.655	3.98e-60
CTSE	ENSG00000196188.10	321.393	0.600	7.655	6.63e-66
CTSF	ENSG00000174080.10	32.951	15.760	1.018	5.62e-22
CTSG	ENSG00000100448.3	1.440	0.320	0.886	4.75e-16
CTSH	ENSG00000103811.15	338.543	43.980	2.916	4.26e-50
CTSK	ENSG00000143387.12	122.683	3.460	4.793	4.10e-70
CTSL	ENSG00000135047.14	115.407	26.319	2.091	1.40e-47
CTSLP1	ENSG00000236417.2	0.020	0.730	-0.762	1.55e-55
CTSLP2	ENSG00000280913.2	0.280	1.210	-0.788	4.76e-31
CTSLP4	ENSG00000230011.2	0.000	0.050	-0.070	7.75e-14
CTSO	ENSG00000256043.2	22.721	4.540	2.098	4.97e-58
CTSS	ENSG00000163131.10	137.472	4.720	4.597	1.01e-70
CTSV	ENSG00000136943.10	3.880	0.710	1.513	3.49e-27
CTSW	ENSG00000172543.7	3.810	0.280	1.910	1.78e-36
CTSZ	ENSG00000101160.13	280.468	32.340	3.078	1.66e-67
CTTN	ENSG00000085733.15	150.664	56.991	1.387	7.02e-34
CTTNBP2	ENSG00000077063.10	1.410	2.240	-0.427	5.78e-4
CTTNBP2NL	ENSG00000143079.14	10.860	1.190	2.437	4.75e-73
CTU1	ENSG00000142544.6	1.850	1.440	0.224	3.35e-1
CTU2	ENSG00000174177.12	11.510	5.590	0.925	7.61e-16
CTXN1	ENSG00000178531.5	5.500	0.610	2.013	1.41e-44
CTXN2	ENSG00000233932.4	0.020	0.010	0.014	2.08e-4
CUEDC1	ENSG00000180891.12	31.499	10.950	1.443	6.96e-46
CUEDC2	ENSG00000107874.10	46.038	17.940	1.312	5.80e-43
CUL1	ENSG00000055130.15	25.410	7.910	1.568	3.13e-63
CUL2	ENSG00000108094.14	11.520	4.190	1.270	9.42e-51
CUL3	ENSG00000036257.12	46.791	15.750	1.513	7.61e-55
CUL4A	ENSG00000139842.14	30.651	13.610	1.115	1.10e-34
CUL4B	ENSG00000158290.16	17.360	7.070	1.186	9.85e-47
CUL5	ENSG00000166266.13	6.350	2.730	0.979	1.27e-41
CUL7	ENSG00000044090.8	10.880	7.190	0.537	1.28e-14
CUL9	ENSG00000112659.13	18.830	10.040	0.845	5.60e-6
CUTA	ENSG00000112514.15	198.830	76.542	1.366	3.86e-37
CUTC	ENSG00000119929.12	12.050	6.240	0.850	1.43e-30
CUX1	ENSG00000257923.9	54.689	16.340	1.683	9.42e-61
CUX2	ENSG00000111249.13	0.020	0.030	-0.014	5.39e-1
CUZD1	ENSG00000138161.12	1.830	866.946	-8.261	2.39e-59
CWC15	ENSG00000150316.11	44.151	18.340	1.223	4.43e-42
CWC22	ENSG00000163510.13	10.580	3.170	1.474	1.40e-60
CWC25	ENSG00000273559.4	10.990	9.040	0.256	5.65e-4
CWC27	ENSG00000153015.15	13.300	3.450	1.684	5.24e-71
CWF19L1	ENSG00000095485.16	10.490	4.880	0.966	1.90e-39
CWF19L2	ENSG00000152404.15	4.840	1.780	1.071	1.86e-45
CWH43	ENSG00000109182.11	0.040	0.000	0.057	8.04e-4
CX3CL1	ENSG00000006210.6	24.000	3.830	2.372	4.70e-49
CX3CR1	ENSG00000168329.13	0.980	0.210	0.710	1.40e-16
CXADR	ENSG00000154639.18	9.590	3.070	1.380	3.29e-31
CXADRP3	ENSG00000265766.2	0.000	0.040	-0.057	1.42e-11
CXCL1	ENSG00000163739.4	16.090	4.500	1.636	3.28e-13
CXCL10	ENSG00000169245.5	6.130	0.130	2.658	1.27e-31
CXCL11	ENSG00000169248.12	1.980	1.240	0.412	1.93e-2
CXCL12	ENSG00000107562.16	23.801	42.209	-0.801	2.20e-2
CXCL13	ENSG00000156234.7	3.450	0.070	2.056	1.69e-22
CXCL14	ENSG00000145824.12	88.401	3.050	4.464	3.22e-49
CXCL16	ENSG00000161921.14	93.538	6.720	3.614	1.81e-82
CXCL17	ENSG00000189377.8	39.431	18.199	1.074	4.19e-3
CXCL2	ENSG00000081041.8	9.230	18.870	-0.958	1.06e-3
CXCL3	ENSG00000163734.4	6.730	0.680	2.202	2.76e-26
CXCL5	ENSG00000163735.6	25.430	0.070	4.626	5.24e-45
CXCL6	ENSG00000124875.9	7.410	0.950	2.109	2.89e-17
CXCL8	ENSG00000169429.10	23.720	1.020	3.613	2.55e-35
CXCL9	ENSG00000138755.5	4.900	0.090	2.436	1.15e-29
CXCR1	ENSG00000163464.7	0.320	0.050	0.330	8.29e-11
CXCR2	ENSG00000180871.7	0.340	0.060	0.338	8.84e-14
CXCR2P1	ENSG00000229754.1	0.110	0.020	0.122	2.37e-2
CXCR3	ENSG00000186810.7	2.630	0.080	1.749	3.80e-48
CXCR4	ENSG00000121966.6	60.652	2.270	4.237	7.14e-64
CXCR5	ENSG00000160683.4	5.690	0.640	2.028	2.93e-47
CXCR6	ENSG00000172215.5	1.900	0.280	1.180	3.39e-28
CXorf21	ENSG00000120280.5	1.220	0.080	1.040	6.60e-32
CXorf23	ENSG00000173681.16	3.520	1.550	0.826	1.12e-34
CXorf36	ENSG00000147113.16	4.840	1.210	1.402	8.18e-36
CXorf38	ENSG00000185753.12	8.970	2.170	1.653	1.15e-60
CXorf40A	ENSG00000197620.10	15.770	8.220	0.863	2.55e-37
CXorf40B	ENSG00000197021.8	24.680	15.750	0.616	3.72e-18
CXorf49	ENSG00000215115.6	0.280	0.000	0.356	5.21e-10
CXorf49B	ENSG00000215113.6	0.270	0.000	0.345	5.11e-11
CXorf56	ENSG00000018610.13	12.980	4.480	1.351	1.21e-57
CXorf57	ENSG00000147231.13	1.260	1.130	0.085	9.88e-4
CXorf58	ENSG00000165182.10	0.040	0.060	-0.027	4.76e-1
CXorf65	ENSG00000204165.5	0.770	0.070	0.726	4.00e-21
CXorf67	ENSG00000187690.3	0.010	0.040	-0.042	2.36e-3
CXXC1	ENSG00000154832.14	33.451	54.071	-0.677	3.37e-9
CXXC1P1	ENSG00000187893.10	0.010	0.000	0.014	9.75e-8
CXXC4	ENSG00000168772.10	0.880	1.170	-0.207	9.86e-1
CXXC5	ENSG00000171604.11	45.771	23.600	0.927	3.97e-23
CYB561	ENSG00000008283.15	49.169	44.421	0.143	6.24e-4
CYB561A3	ENSG00000162144.9	29.840	10.910	1.373	1.14e-44
CYB561D1	ENSG00000174151.14	3.180	4.190	-0.312	1.77e-1
CYB561D2	ENSG00000114395.10	19.981	7.910	1.236	6.43e-42
CYB5A	ENSG00000166347.18	87.177	144.416	-0.722	5.29e-8
CYB5B	ENSG00000103018.16	68.171	10.510	2.587	2.76e-74
CYB5D1	ENSG00000182224.11	5.080	5.270	-0.044	4.10e-1
CYB5D2	ENSG00000167740.9	14.280	5.670	1.196	5.09e-45
CYB5R1	ENSG00000159348.12	38.899	19.340	0.972	3.03e-30
CYB5R2	ENSG00000166394.14	11.300	1.560	2.264	1.25e-59
CYB5R3	ENSG00000100243.20	178.501	31.999	2.444	1.62e-64
CYB5R4	ENSG00000065615.13	8.220	1.910	1.664	4.99e-53
CYB5RL	ENSG00000215883.9	1.580	1.650	-0.039	6.23e-1
CYBA	ENSG00000051523.10	378.696	38.529	3.264	7.19e-50
CYBB	ENSG00000165168.7	12.170	1.130	2.628	1.64e-39
CYBRD1	ENSG00000071967.11	44.901	4.560	3.045	4.28e-53
CYC1	ENSG00000179091.4	82.652	43.679	0.905	1.96e-24
CYCS	ENSG00000172115.8	60.812	11.450	2.312	1.78e-68
CYCSP10	ENSG00000232901.1	0.240	0.000	0.310	5.46e-7
CYCSP24	ENSG00000227666.1	0.000	0.230	-0.299	6.40e-6
CYCSP34	ENSG00000176268.5	1.220	0.630	0.446	4.33e-7
CYFIP1	ENSG00000273749.4	51.388	17.740	1.483	2.12e-45
CYFIP2	ENSG00000055163.18	14.060	3.230	1.832	5.88e-44
CYGB	ENSG00000161544.9	24.620	4.310	2.270	9.86e-48
CYHR1	ENSG00000187954.12	44.059	31.219	0.484	1.13e-8
CYLD	ENSG00000083799.17	12.930	4.070	1.458	1.61e-49
CYMP	ENSG00000240194.6	0.320	0.000	0.401	7.34e-8
CYP11A1	ENSG00000140459.17	0.410	0.140	0.307	7.96e-7
CYP11B1	ENSG00000160882.11	0.000	0.180	-0.239	6.16e-4
CYP17A1	ENSG00000148795.5	0.080	0.680	-0.637	5.76e-7
CYP17A1-AS1	ENSG00000203886.4	0.300	0.260	0.045	8.43e-2
CYP19A1	ENSG00000137869.13	0.370	0.220	0.167	2.55e-2
CYP1A1	ENSG00000140465.13	0.040	0.030	0.014	3.19e-1
CYP1B1	ENSG00000138061.11	11.770	0.840	2.795	3.87e-40
CYP1B1-AS1	ENSG00000232973.11	0.880	0.290	0.543	2.33e-19
CYP20A1	ENSG00000119004.14	7.660	3.920	0.816	4.14e-31
CYP21A1P	ENSG00000204338.8	0.240	0.140	0.121	1.77e-1
CYP21A2	ENSG00000231852.6	0.430	0.400	0.031	1.68e-1
CYP24A1	ENSG00000019186.9	0.460	0.000	0.546	1.61e-17
CYP26A1	ENSG00000095596.11	0.390	0.020	0.447	2.06e-14
CYP26B1	ENSG00000003137.8	0.860	0.220	0.608	6.28e-24
CYP26C1	ENSG00000187553.8	0.030	0.000	0.043	8.11e-13
CYP27A1	ENSG00000135929.8	27.140	3.070	2.790	2.08e-60
CYP27B1	ENSG00000111012.9	1.350	3.030	-0.778	9.12e-26
CYP27C1	ENSG00000186684.12	0.480	0.040	0.509	9.81e-25
CYP2A6	ENSG00000255974.6	0.060	0.050	0.014	1.54e-2
CYP2B6	ENSG00000197408.8	0.370	0.010	0.440	7.74e-16
CYP2B7P	ENSG00000256612.7	1.440	0.140	1.098	5.54e-25
CYP2C18	ENSG00000108242.12	7.600	0.040	3.048	2.64e-49
CYP2C19	ENSG00000165841.9	0.110	0.000	0.151	9.23e-9
CYP2C8	ENSG00000138115.13	0.810	1.320	-0.358	2.02e-1
CYP2C9	ENSG00000138109.9	2.510	0.090	1.687	2.60e-24
CYP2D7	ENSG00000205702.10	1.420	1.670	-0.142	8.48e-4
CYP2D8P	ENSG00000226450.2	0.130	0.200	-0.087	4.08e-4
CYP2E1	ENSG00000130649.9	1.690	5.550	-1.284	2.99e-22
CYP2F2P	ENSG00000237118.2	0.020	0.000	0.029	2.05e-2
CYP2J2	ENSG00000134716.9	4.610	0.670	1.748	3.17e-42
CYP2R1	ENSG00000186104.10	11.190	8.180	0.409	1.94e-4
CYP2S1	ENSG00000167600.13	23.400	0.180	4.370	1.09e-57
CYP2T1P	ENSG00000233622.1	0.200	0.060	0.179	2.73e-20
CYP2U1	ENSG00000155016.17	2.740	0.660	1.172	1.21e-41
CYP2W1	ENSG00000073067.13	1.000	0.220	0.713	2.38e-13
CYP39A1	ENSG00000146233.7	1.660	1.630	0.016	8.11e-1
CYP3A4	ENSG00000160868.14	0.200	2.000	-1.322	1.98e-11
CYP3A43	ENSG00000021461.16	0.000	1.090	-1.064	5.03e-20
CYP3A5	ENSG00000106258.13	70.869	42.629	0.720	4.97e-3
CYP3A7	ENSG00000160870.12	0.360	0.230	0.145	3.02e-3
CYP46A1	ENSG00000036530.8	0.450	1.780	-0.939	2.84e-14
CYP4A11	ENSG00000187048.12	0.120	0.110	0.013	2.60e-2
CYP4A22-AS1	ENSG00000225506.2	0.150	0.000	0.202	1.89e-20
CYP4B1	ENSG00000142973.12	0.830	1.420	-0.403	2.24e-1
CYP4F11	ENSG00000171903.16	3.170	1.170	0.942	2.62e-9
CYP4F12	ENSG00000186204.14	8.440	0.690	2.482	5.30e-38
CYP4F2	ENSG00000186115.12	0.160	0.050	0.144	1.90e-7
CYP4F22	ENSG00000171954.12	0.070	0.020	0.069	3.60e-4
CYP4F23P	ENSG00000269516.6	0.070	0.000	0.098	9.16e-3
CYP4F24P	ENSG00000267594.5	0.050	0.090	-0.054	2.69e-2
CYP4F26P	ENSG00000226562.3	0.040	0.000	0.057	1.30e-7
CYP4F29P	ENSG00000228314.1	0.340	1.400	-0.841	1.10e-14
CYP4F3	ENSG00000186529.14	3.590	0.100	2.061	3.58e-45
CYP4F30P	ENSG00000214081.7	0.020	0.060	-0.055	5.53e-1
CYP4F32P	ENSG00000223564.1	0.000	0.060	-0.084	2.33e-10
CYP4F35P	ENSG00000265787.1	0.770	2.590	-1.020	1.76e-19
CYP4F62P	ENSG00000239402.3	0.000	0.020	-0.029	1.94e-1
CYP4F8	ENSG00000186526.12	0.060	0.000	0.084	6.88e-2
CYP4V2	ENSG00000145476.15	12.150	10.040	0.252	7.63e-6
CYP4X1	ENSG00000186377.7	1.800	0.630	0.781	1.13e-18
CYP51A1	ENSG00000001630.15	37.369	9.720	1.840	3.07e-50
CYP51A1P1	ENSG00000241095.1	0.020	0.000	0.029	9.31e-7
CYP51A1P2	ENSG00000233588.1	0.190	0.040	0.194	3.85e-28
CYP7A1	ENSG00000167910.3	0.020	0.000	0.029	2.73e-7
CYP7B1	ENSG00000172817.3	3.110	1.110	0.962	1.04e-25
CYP8B1	ENSG00000180432.5	0.050	0.020	0.042	1.30e-5
CYR61	ENSG00000142871.15	93.909	21.280	2.091	4.86e-21
CYSLTR1	ENSG00000173198.5	1.190	0.220	0.844	4.69e-25
CYSLTR2	ENSG00000152207.7	0.550	0.020	0.604	3.47e-35
CYSRT1	ENSG00000197191.4	1.550	0.390	0.875	3.00e-20
CYSTM1	ENSG00000120306.9	240.834	29.380	2.993	1.10e-61
CYTH1	ENSG00000108669.16	36.949	13.360	1.402	4.50e-30
CYTH2	ENSG00000105443.13	58.948	17.520	1.695	3.59e-51
CYTH3	ENSG00000008256.15	13.370	2.970	1.856	6.22e-50
CYTH4	ENSG00000100055.20	5.700	1.010	1.737	6.90e-36
CYTIP	ENSG00000115165.9	7.620	1.090	2.044	3.19e-38
CYTL1	ENSG00000170891.10	1.110	0.360	0.634	1.33e-21
CYYR1	ENSG00000166265.11	6.020	1.820	1.316	2.37e-29
D2HGDH	ENSG00000180902.16	16.310	15.950	0.030	5.70e-1
D4S234E	ENSG00000168824.14	2.040	0.430	1.088	5.81e-21
DAAM1	ENSG00000100592.15	11.440	4.170	1.267	1.71e-33
DAAM2	ENSG00000146122.16	3.560	3.640	-0.025	5.98e-1
DAB1	ENSG00000173406.15	0.270	0.080	0.234	7.82e-12
DAB2	ENSG00000153071.14	25.109	8.540	1.453	6.37e-28
DAB2IP	ENSG00000136848.16	18.950	6.560	1.400	8.07e-36
DACH1	ENSG00000276644.4	1.000	0.340	0.578	3.10e-18
DACH2	ENSG00000126733.20	0.120	0.080	0.052	4.45e-5
DACT1	ENSG00000165617.14	9.570	0.650	2.679	3.19e-53
DACT2	ENSG00000164488.11	1.910	0.970	0.563	8.69e-11
DACT3	ENSG00000197380.10	4.370	0.330	2.014	8.57e-52
DACT3-AS1	ENSG00000245598.6	0.130	0.000	0.176	2.45e-9
DAD1	ENSG00000129562.10	253.140	73.940	1.762	1.30e-56
DAG1	ENSG00000173402.11	46.278	18.699	1.263	5.86e-34
DAGLA	ENSG00000134780.9	2.430	2.250	0.078	1.78e-3
DAGLB	ENSG00000164535.14	12.390	4.060	1.404	1.42e-49
DALRD3	ENSG00000178149.16	26.170	22.490	0.210	3.05e-3
DANCR	ENSG00000226950.6	39.040	53.660	-0.449	1.17e-2
DAND5	ENSG00000179284.5	0.100	0.040	0.081	1.63e-7
DAO	ENSG00000110887.7	0.060	0.000	0.084	4.90e-12
DAP	ENSG00000112977.15	127.088	85.419	0.568	1.75e-12
DAP3	ENSG00000132676.15	76.898	34.350	1.140	2.48e-36
DAP3P2	ENSG00000228507.1	0.080	0.000	0.111	1.21e-8
DAPK1	ENSG00000196730.12	21.810	13.210	0.683	3.44e-5
DAPK2	ENSG00000035664.11	4.670	1.960	0.938	3.39e-26
DAPK3	ENSG00000167657.11	52.928	15.000	1.753	1.79e-52
DAPL1	ENSG00000163331.10	2.600	4.460	-0.601	6.66e-4
DAPP1	ENSG00000070190.12	7.200	0.120	2.872	1.82e-65
DARS	ENSG00000115866.10	41.581	15.470	1.370	3.63e-39
DARS-AS1	ENSG00000231890.7	1.550	0.760	0.535	6.78e-16
DARS2	ENSG00000117593.9	8.680	2.470	1.480	1.49e-57
DAW1	ENSG00000123977.9	0.100	0.000	0.138	3.23e-11
DAXX	ENSG00000204209.10	34.980	10.380	1.661	4.40e-51
DAZAP1	ENSG00000071626.16	53.600	26.770	0.975	6.96e-22
DAZAP2	ENSG00000183283.15	228.871	56.688	1.994	1.16e-53
DAZL	ENSG00000092345.13	0.030	0.000	0.043	2.93e-9
DBF4	ENSG00000006634.7	4.860	1.560	1.195	1.04e-45
DBF4B	ENSG00000161692.17	2.840	1.870	0.420	6.17e-13
DBF4P1	ENSG00000235489.4	0.050	0.020	0.042	1.17e-11
DBH	ENSG00000123454.10	0.130	0.610	-0.511	6.82e-13
DBH-AS1	ENSG00000225756.1	0.750	3.290	-1.294	5.35e-38
DBI	ENSG00000155368.16	242.795	48.190	2.309	9.92e-64
DBIL5P	ENSG00000231784.8	0.310	0.140	0.201	3.19e-11
DBN1	ENSG00000113758.13	49.428	6.710	2.709	1.16e-65
DBNDD1	ENSG00000003249.13	9.720	7.010	0.420	1.08e-3
DBNDD2	ENSG00000244274.7	71.540	14.870	2.193	3.59e-61
DBNL	ENSG00000136279.18	87.729	18.340	2.198	6.86e-70
DBP	ENSG00000105516.10	13.570	4.520	1.400	1.29e-27
DBR1	ENSG00000138231.12	7.430	3.300	0.971	4.15e-37
DBT	ENSG00000137992.14	2.340	1.780	0.265	1.74e-6
DBX2	ENSG00000185610.6	0.030	0.010	0.028	1.29e-7
DCAF10	ENSG00000122741.15	7.340	4.080	0.715	2.47e-23
DCAF11	ENSG00000100897.17	33.960	35.321	-0.055	6.62e-1
DCAF12	ENSG00000198876.12	17.869	5.440	1.551	1.26e-56
DCAF12L1	ENSG00000198889.4	0.020	0.000	0.029	6.88e-5
DCAF12L2	ENSG00000198354.5	0.040	0.000	0.057	1.40e-7
DCAF13	ENSG00000164934.13	22.130	6.910	1.548	3.31e-55
DCAF13P1	ENSG00000242562.1	0.020	0.000	0.029	1.40e-4
DCAF15	ENSG00000132017.10	22.841	8.640	1.306	1.26e-17
DCAF16	ENSG00000163257.10	7.890	4.570	0.675	1.03e-20
DCAF17	ENSG00000115827.13	4.190	2.680	0.496	3.03e-10
DCAF4	ENSG00000119599.16	8.460	6.980	0.245	5.43e-3
DCAF4L1	ENSG00000182308.6	0.080	0.060	0.027	2.67e-6
DCAF5	ENSG00000139990.17	19.200	9.120	0.997	3.90e-27
DCAF6	ENSG00000143164.15	31.499	8.650	1.752	3.26e-65
DCAF7	ENSG00000136485.14	23.340	6.910	1.622	5.95e-57
DCAF8	ENSG00000132716.18	55.398	60.791	-0.132	3.70e-1
DCAKD	ENSG00000172992.11	15.380	5.950	1.237	4.23e-48
DCANP1	ENSG00000251380.3	0.030	0.000	0.043	6.87e-7
DCBLD1	ENSG00000164465.18	12.880	3.200	1.725	2.07e-53
DCBLD2	ENSG00000057019.15	13.340	2.210	2.159	6.29e-45
DCC	ENSG00000187323.11	0.070	0.020	0.069	1.02e-6
DCD	ENSG00000161634.11	0.000	0.230	-0.299	5.15e-20
DCDC1	ENSG00000170959.14	0.180	0.140	0.050	3.20e-5
DCDC2	ENSG00000146038.11	3.390	4.430	-0.307	7.80e-3
DCDC2B	ENSG00000222046.2	0.090	0.070	0.027	4.37e-3
DCDC2C	ENSG00000214866.7	0.020	0.000	0.029	1.85e-9
DCHS1	ENSG00000166341.7	3.630	1.180	1.087	1.48e-30
DCHS2	ENSG00000197410.12	0.260	0.010	0.319	2.91e-22
DCK	ENSG00000156136.9	10.590	1.820	2.039	1.90e-66
DCLK1	ENSG00000133083.14	1.810	0.380	1.026	4.95e-24
DCLK2	ENSG00000170390.14	2.240	0.980	0.710	1.55e-23
DCLK3	ENSG00000163673.6	0.150	0.030	0.159	3.58e-22
DCLRE1A	ENSG00000198924.7	2.960	1.900	0.449	2.62e-19
DCLRE1B	ENSG00000118655.4	2.730	0.390	1.424	5.37e-70
DCLRE1C	ENSG00000152457.17	4.060	1.220	1.189	2.78e-40
DCN	ENSG00000011465.16	473.722	53.382	3.126	6.55e-42
DCP1A	ENSG00000272886.5	6.410	2.500	1.082	1.67e-38
DCP1B	ENSG00000151065.13	8.880	3.500	1.135	2.05e-36
DCP2	ENSG00000172795.15	6.800	1.930	1.413	5.50e-59
DCPS	ENSG00000110063.8	15.670	5.350	1.392	5.50e-44
DCST1	ENSG00000163357.10	0.060	0.020	0.055	4.62e-6
DCST2	ENSG00000163354.14	0.900	0.520	0.322	5.09e-5
DCSTAMP	ENSG00000164935.6	1.530	0.020	1.311	1.07e-31
DCT	ENSG00000080166.15	0.040	0.230	-0.242	1.62e-30
DCTD	ENSG00000129187.14	60.530	21.130	1.475	3.08e-50
DCTN1	ENSG00000204843.12	70.682	19.240	1.824	1.70e-56
DCTN1-AS1	ENSG00000237737.5	0.050	0.000	0.070	3.38e-5
DCTN2	ENSG00000175203.15	107.217	71.268	0.582	1.69e-14
DCTN3	ENSG00000137100.15	69.338	31.441	1.117	4.33e-35
DCTN4	ENSG00000132912.12	17.019	9.970	0.716	5.69e-23
DCTN5	ENSG00000166847.9	32.479	8.280	1.851	1.12e-61
DCTN6	ENSG00000104671.7	27.860	10.790	1.291	2.19e-45
DCTPP1	ENSG00000179958.8	43.980	9.370	2.117	4.73e-65
DCUN1D1	ENSG00000043093.13	9.260	2.520	1.543	1.34e-51
DCUN1D2	ENSG00000150401.14	6.480	4.160	0.536	3.41e-15
DCUN1D2-AS	ENSG00000233613.5	0.140	0.000	0.189	6.33e-1
DCUN1D3	ENSG00000188215.9	4.610	1.670	1.071	5.01e-40
DCUN1D4	ENSG00000109184.14	10.730	6.330	0.678	2.79e-17
DCUN1D5	ENSG00000137692.11	14.630	6.730	1.016	5.10e-32
DCX	ENSG00000077279.16	0.050	0.020	0.042	4.23e-5
DCXR	ENSG00000169738.7	53.359	44.789	0.248	9.84e-3
DDA1	ENSG00000130311.10	43.989	7.820	2.351	5.84e-74
DDAH1	ENSG00000153904.18	26.829	7.280	1.749	3.06e-51
DDAH2	ENSG00000213722.8	81.599	8.690	3.092	1.58e-65
DDB1	ENSG00000167986.13	92.289	29.321	1.621	2.57e-58
DDB2	ENSG00000134574.11	22.969	15.620	0.528	1.24e-6
DDC	ENSG00000132437.17	4.190	4.640	-0.120	3.09e-1
DDHD1	ENSG00000100523.14	2.430	1.530	0.439	7.59e-15
DDHD2	ENSG00000085788.13	15.200	13.080	0.202	5.18e-4
DDI1	ENSG00000170967.4	0.000	0.010	-0.014	1.72e-7
DDI2	ENSG00000197312.11	5.700	2.860	0.796	1.17e-23
DDIAS	ENSG00000165490.12	0.930	0.090	0.824	1.46e-44
DDIT3	ENSG00000175197.10	35.661	12.930	1.396	1.63e-32
DDIT4	ENSG00000168209.4	257.833	243.655	0.081	1.89e-1
DDIT4L	ENSG00000145358.6	0.550	0.130	0.456	4.98e-5
DDN	ENSG00000181418.7	0.050	0.030	0.028	1.12e-3
DDO	ENSG00000203797.9	1.960	0.670	0.826	1.63e-26
DDOST	ENSG00000244038.9	147.502	95.749	0.618	2.39e-15
DDR1	ENSG00000204580.11	115.439	41.839	1.443	1.14e-27
DDR2	ENSG00000162733.16	8.170	0.950	2.233	9.89e-46
DDRGK1	ENSG00000198171.12	58.801	36.269	0.682	3.36e-16
DDT	ENSG00000099977.13	89.263	98.291	-0.138	1.55e-1
DDTL	ENSG00000099974.7	2.270	4.640	-0.786	3.41e-19
DDX1	ENSG00000079785.14	47.481	24.230	0.942	3.21e-29
DDX10	ENSG00000178105.9	15.080	6.130	1.173	8.34e-44
DDX10P1	ENSG00000237135.1	0.030	0.020	0.014	2.20e-1
DDX11	ENSG00000013573.16	13.750	14.220	-0.045	2.51e-1
DDX11-AS1	ENSG00000245614.3	0.690	0.210	0.482	2.64e-28
DDX11L10	ENSG00000233614.6	0.030	0.020	0.014	8.50e-3
DDX11L2	ENSG00000236397.3	0.600	1.000	-0.322	1.41e-1
DDX11L9	ENSG00000248472.8	0.030	0.000	0.043	9.74e-3
DDX12P	ENSG00000214826.5	0.540	0.660	-0.108	4.46e-2
DDX17	ENSG00000100201.18	115.159	134.223	-0.219	1.71e-1
DDX18	ENSG00000088205.12	23.240	9.780	1.169	4.53e-33
DDX19A	ENSG00000168872.15	18.820	7.680	1.191	2.39e-44
DDX19B	ENSG00000157349.15	25.801	9.270	1.384	1.45e-46
DDX20	ENSG00000064703.11	3.960	2.120	0.669	6.71e-8
DDX21	ENSG00000165732.12	24.080	10.960	1.068	2.56e-20
DDX23	ENSG00000174243.9	47.801	20.870	1.158	1.27e-32
DDX24	ENSG00000089737.15	97.869	29.490	1.697	9.67e-58
DDX25	ENSG00000109832.12	0.270	0.300	-0.034	3.31e-3
DDX26B	ENSG00000165359.14	3.740	1.570	0.883	7.94e-22
DDX27	ENSG00000124228.14	33.321	11.970	1.404	1.56e-45
DDX28	ENSG00000182810.6	6.670	2.110	1.302	4.37e-64
DDX31	ENSG00000125485.17	7.300	3.730	0.811	4.13e-33
DDX39A	ENSG00000123136.14	53.600	14.650	1.803	8.02e-48
DDX39B	ENSG00000198563.13	229.396	146.839	0.640	9.25e-7
DDX39B-AS1	ENSG00000234006.1	0.080	0.000	0.111	1.15e-1
DDX3P1	ENSG00000232928.2	0.030	0.020	0.014	7.65e-2
DDX3X	ENSG00000215301.9	64.230	22.150	1.495	2.27e-42
DDX3Y	ENSG00000067048.16	4.260	9.540	-1.003	5.46e-1
DDX4	ENSG00000152670.18	0.020	0.090	-0.096	9.71e-14
DDX41	ENSG00000183258.11	69.661	21.421	1.656	7.41e-50
DDX42	ENSG00000198231.12	46.320	41.671	0.149	1.18e-2
DDX43	ENSG00000080007.7	0.420	0.530	-0.108	6.63e-1
DDX46	ENSG00000145833.15	18.510	10.160	0.806	1.03e-24
DDX47	ENSG00000213782.7	32.179	16.080	0.958	7.09e-27
DDX49	ENSG00000105671.11	32.190	14.940	1.058	9.75e-32
DDX5	ENSG00000108654.11	302.040	159.188	0.920	1.02e-15
DDX50	ENSG00000107625.12	21.580	9.100	1.161	8.75e-45
DDX50P1	ENSG00000229816.1	0.110	0.150	-0.051	1.68e-3
DDX51	ENSG00000185163.9	9.650	11.230	-0.200	3.07e-2
DDX52	ENSG00000278053.4	8.920	4.220	0.926	6.28e-36
DDX54	ENSG00000123064.12	45.091	24.230	0.869	1.40e-20
DDX55	ENSG00000111364.15	9.910	8.950	0.133	5.04e-1
DDX56	ENSG00000136271.10	52.428	20.959	1.283	5.64e-38
DDX58	ENSG00000107201.9	6.930	2.020	1.393	5.65e-40
DDX59	ENSG00000118197.13	10.530	6.330	0.654	7.02e-19
DDX6	ENSG00000110367.11	25.740	8.980	1.422	9.24e-54
DDX60	ENSG00000137628.16	14.850	1.340	2.760	3.09e-64
DDX60L	ENSG00000181381.13	9.880	2.320	1.712	9.98e-48
DEAF1	ENSG00000177030.16	24.130	10.360	1.145	1.38e-41
DEC1	ENSG00000173077.14	0.070	0.000	0.098	2.64e-13
DECR1	ENSG00000104325.6	68.100	25.380	1.389	3.43e-40
DECR2	ENSG00000242612.6	18.191	15.990	0.176	3.41e-2
DEDD	ENSG00000158796.16	27.779	9.100	1.511	6.78e-50
DEDD2	ENSG00000160570.13	35.111	9.840	1.736	4.82e-55
DEF6	ENSG00000023892.10	15.030	10.360	0.497	8.58e-5
DEF8	ENSG00000140995.16	31.120	20.880	0.554	4.63e-11
DEFA1	ENSG00000206047.2	0.170	0.420	-0.279	7.99e-2
DEFA1B	ENSG00000240247.6	0.080	0.240	-0.199	4.59e-2
DEFA3	ENSG00000239839.5	0.000	0.150	-0.202	7.90e-2
DEFB1	ENSG00000164825.3	107.373	220.585	-1.032	1.54e-6
DEFB134	ENSG00000205882.8	0.000	0.100	-0.138	1.22e-21
DEGS1	ENSG00000143753.12	35.550	7.430	2.116	2.33e-71
DEGS2	ENSG00000168350.7	11.540	2.310	1.922	5.71e-26
DEK	ENSG00000124795.14	34.890	10.490	1.643	2.84e-47
DENND1A	ENSG00000119522.15	9.290	1.950	1.802	1.04e-66
DENND1B	ENSG00000213047.11	3.560	1.830	0.688	3.94e-26
DENND1C	ENSG00000205744.9	18.350	6.730	1.324	8.56e-33
DENND2A	ENSG00000146966.12	3.280	0.610	1.411	3.14e-47
DENND2C	ENSG00000175984.14	0.810	0.700	0.090	8.74e-3
DENND2D	ENSG00000162777.16	30.710	6.840	2.016	9.91e-51
DENND3	ENSG00000105339.10	16.310	5.020	1.524	2.55e-30
DENND4A	ENSG00000174485.14	7.200	5.960	0.236	3.78e-2
DENND4C	ENSG00000137145.20	10.710	4.990	0.967	3.33e-15
DENND5A	ENSG00000184014.7	24.981	14.380	0.756	5.04e-15
DENND5B	ENSG00000170456.14	2.870	1.450	0.660	3.02e-23
DENND5B-AS1	ENSG00000255867.1	0.110	0.040	0.094	1.57e-13
DENND6A	ENSG00000174839.12	7.670	2.140	1.465	8.09e-57
DENND6A-AS1	ENSG00000239801.1	0.100	0.000	0.138	1.08e-1
DENND6B	ENSG00000205593.11	8.140	3.690	0.963	3.01e-23
DENR	ENSG00000139726.10	25.300	7.790	1.581	1.28e-62
DEPDC1	ENSG00000024526.16	0.910	0.020	0.905	1.17e-41
DEPDC1-AS1	ENSG00000234264.1	0.020	0.000	0.029	1.90e-8
DEPDC1B	ENSG00000035499.12	2.070	0.060	1.534	6.64e-54
DEPDC4	ENSG00000166153.16	0.520	0.530	-0.009	8.91e-1
DEPDC5	ENSG00000100150.16	5.710	1.990	1.166	2.22e-42
DEPDC7	ENSG00000121690.9	1.320	1.910	-0.327	4.03e-2
DEPTOR	ENSG00000155792.9	14.140	2.170	2.256	2.75e-67
DERA	ENSG00000023697.12	27.020	7.850	1.663	7.95e-57
DERL1	ENSG00000136986.9	42.899	11.040	1.866	2.66e-63
DERL2	ENSG00000072849.10	50.219	35.809	0.477	3.49e-11
DERL3	ENSG00000099958.14	22.139	20.290	0.120	7.63e-1
DES	ENSG00000175084.11	4.170	3.940	0.066	5.23e-3
DESI1	ENSG00000100418.7	15.009	6.450	1.104	9.57e-39
DESI2	ENSG00000121644.18	15.450	3.200	1.970	3.20e-72
DET1	ENSG00000140543.13	3.130	1.960	0.481	5.71e-20
DEXI	ENSG00000182108.9	28.969	11.900	1.216	3.07e-48
DFFA	ENSG00000160049.11	13.120	4.350	1.400	8.68e-57
DFFB	ENSG00000169598.15	3.300	3.170	0.044	8.32e-1
DFFBP1	ENSG00000232303.2	0.150	0.190	-0.049	4.74e-1
DFNA5	ENSG00000105928.13	8.970	1.130	2.227	2.24e-49
DFNB31	ENSG00000095397.13	4.310	6.970	-0.586	4.16e-7
DFNB59	ENSG00000204311.11	1.650	1.120	0.322	2.80e-6
DGAT1	ENSG00000185000.9	45.730	13.480	1.690	3.74e-42
DGAT2	ENSG00000062282.14	6.230	0.710	2.080	5.63e-36
DGCR11	ENSG00000273311.1	0.970	0.400	0.493	2.11e-26
DGCR12	ENSG00000281530.1	0.110	0.310	-0.239	4.30e-17
DGCR14	ENSG00000100056.11	10.830	3.810	1.298	7.17e-57
DGCR2	ENSG00000070413.18	40.399	16.300	1.259	1.02e-43
DGCR5	ENSG00000237517.8	0.390	3.570	-1.717	9.97e-54
DGCR6	ENSG00000183628.12	6.210	5.560	0.136	2.95e-2
DGCR6L	ENSG00000128185.9	42.109	15.890	1.352	2.85e-46
DGCR8	ENSG00000128191.13	10.920	11.500	-0.069	8.21e-1
DGCR9	ENSG00000273032.1	0.250	0.530	-0.292	2.37e-4
DGKA	ENSG00000065357.19	46.649	15.911	1.495	3.66e-24
DGKB	ENSG00000136267.13	0.130	0.050	0.106	8.50e-5
DGKD	ENSG00000077044.9	8.060	3.350	1.059	1.30e-24
DGKE	ENSG00000153933.9	1.840	1.450	0.213	9.64e-6
DGKG	ENSG00000058866.14	1.150	0.200	0.841	4.57e-35
DGKH	ENSG00000102780.16	2.560	0.370	1.378	1.45e-60
DGKI	ENSG00000157680.15	0.390	0.020	0.447	8.01e-25
DGKQ	ENSG00000145214.13	8.610	3.760	1.014	3.30e-22
DGKZ	ENSG00000149091.15	37.830	22.190	0.744	5.27e-16
DGKZP1	ENSG00000179611.3	0.660	0.240	0.421	2.08e-38
DGUOK	ENSG00000114956.19	69.791	13.620	2.276	1.38e-74
DGUOK-AS1	ENSG00000237883.1	1.650	0.600	0.728	6.85e-22
DHCR24	ENSG00000116133.11	53.630	9.160	2.427	1.61e-35
DHCR7	ENSG00000172893.15	22.650	4.650	2.066	8.07e-56
DHDDS	ENSG00000117682.16	19.370	8.030	1.174	1.36e-39
DHDH	ENSG00000104808.7	1.430	0.050	1.211	1.14e-20
DHFR	ENSG00000228716.6	7.930	0.780	2.327	1.29e-81
DHFRL1	ENSG00000178700.7	2.720	1.210	0.751	1.26e-31
DHFRP1	ENSG00000188985.6	3.100	0.030	1.993	6.21e-49
DHH	ENSG00000139549.2	0.310	0.030	0.347	3.70e-20
DHODH	ENSG00000102967.11	4.560	2.430	0.697	1.15e-27
DHPS	ENSG00000095059.15	54.078	39.281	0.451	5.24e-8
DHRS1	ENSG00000157379.13	29.829	9.330	1.577	3.85e-41
DHRS11	ENSG00000278535.4	8.390	6.730	0.281	2.89e-5
DHRS12	ENSG00000102796.10	17.289	25.690	-0.545	3.66e-10
DHRS13	ENSG00000167536.13	4.400	2.390	0.672	1.72e-20
DHRS2	ENSG00000100867.14	3.900	2.270	0.583	9.68e-3
DHRS3	ENSG00000162496.8	100.740	40.731	1.286	4.62e-24
DHRS4	ENSG00000157326.18	28.729	14.130	0.974	1.36e-31
DHRS4-AS1	ENSG00000215256.3	8.820	5.040	0.701	1.10e-23
DHRS4L1	ENSG00000225766.8	0.260	0.460	-0.213	4.85e-3
DHRS4L2	ENSG00000187630.14	23.410	12.130	0.895	1.73e-30
DHRS7	ENSG00000100612.13	84.418	21.791	1.906	1.11e-61
DHRS7B	ENSG00000109016.17	24.501	8.300	1.455	1.03e-58
DHRS9	ENSG00000073737.16	15.180	0.100	3.879	7.22e-42
DHRSX	ENSG00000169084.12	17.470	9.470	0.819	1.39e-23
DHRSX-IT1	ENSG00000223571.5	0.090	0.050	0.054	7.27e-6
DHTKD1	ENSG00000181192.11	6.360	5.620	0.153	5.41e-3
DHX15	ENSG00000109606.12	57.261	28.879	0.963	5.04e-24
DHX16	ENSG00000204560.9	20.500	13.900	0.529	2.81e-11
DHX29	ENSG00000067248.9	9.840	4.300	1.032	6.38e-44
DHX30	ENSG00000132153.14	30.041	13.500	1.098	2.46e-36
DHX32	ENSG00000089876.11	19.340	9.080	1.013	6.28e-36
DHX33	ENSG00000005100.12	3.770	2.790	0.332	1.52e-12
DHX34	ENSG00000134815.18	8.770	4.640	0.793	1.26e-13
DHX35	ENSG00000101452.14	6.270	2.300	1.139	7.13e-47
DHX36	ENSG00000174953.13	24.680	10.650	1.140	6.06e-35
DHX37	ENSG00000150990.7	8.050	5.020	0.588	5.29e-14
DHX38	ENSG00000140829.11	30.930	14.810	1.014	3.22e-28
DHX40	ENSG00000108406.9	14.820	6.770	1.026	1.34e-33
DHX40P1	ENSG00000266992.1	0.140	0.030	0.146	1.62e-8
DHX57	ENSG00000163214.20	7.530	3.790	0.832	2.34e-15
DHX58	ENSG00000108771.12	17.200	4.700	1.675	6.65e-41
DHX8	ENSG00000067596.10	25.170	6.330	1.836	3.40e-76
DHX9	ENSG00000135829.16	70.638	21.651	1.661	5.99e-59
DHX9P1	ENSG00000228002.2	0.010	0.000	0.014	2.09e-7
DIABLO	ENSG00000184047.15	51.599	14.070	1.803	1.91e-62
DIAPH1	ENSG00000131504.15	60.900	19.480	1.596	3.83e-42
DIAPH2	ENSG00000147202.17	4.980	1.240	1.417	1.09e-57
DIAPH2-AS1	ENSG00000236256.9	0.640	0.000	0.714	3.52e-30
DIAPH3	ENSG00000139734.17	1.290	0.060	1.111	4.61e-50
DICER1	ENSG00000100697.14	8.570	5.710	0.512	1.39e-11
DIDO1	ENSG00000101191.16	20.410	8.850	1.120	1.88e-31
DIEXF	ENSG00000117597.17	3.890	1.300	1.088	3.60e-49
DIMT1	ENSG00000086189.9	11.300	7.580	0.520	2.04e-15
DIO1	ENSG00000211452.10	0.080	0.040	0.054	4.98e-5
DIO2	ENSG00000211448.11	4.730	0.180	2.280	1.05e-54
DIO3	ENSG00000197406.7	2.900	0.430	1.447	7.98e-29
DIO3OS	ENSG00000258498.6	9.120	6.020	0.528	9.51e-3
DIP2A	ENSG00000160305.17	10.600	8.840	0.237	1.58e-1
DIP2B	ENSG00000066084.12	8.220	2.270	1.495	1.17e-57
DIP2C	ENSG00000151240.15	5.950	2.030	1.198	2.60e-41
DIRAS1	ENSG00000176490.4	0.990	1.610	-0.391	1.46e-1
DIRAS2	ENSG00000165023.5	0.300	0.190	0.128	9.18e-9
DIRAS3	ENSG00000162595.4	4.430	7.690	-0.678	2.62e-5
DIRC1	ENSG00000174325.4	0.090	0.000	0.124	2.08e-9
DIRC2	ENSG00000138463.8	9.210	5.130	0.736	8.97e-17
DIRC3	ENSG00000231672.6	0.260	0.070	0.236	8.49e-17
DIS3	ENSG00000083520.14	9.920	3.360	1.325	1.30e-47
DIS3L	ENSG00000166938.12	8.590	6.800	0.298	5.76e-6
DIS3L2	ENSG00000144535.19	13.530	5.740	1.108	9.91e-40
DISC1	ENSG00000162946.20	1.540	0.240	1.035	1.39e-55
DISP1	ENSG00000154309.8	3.130	0.830	1.174	3.48e-54
DISP2	ENSG00000140323.5	1.870	0.360	1.077	4.38e-27
DIXDC1	ENSG00000150764.13	4.350	1.620	1.030	1.47e-29
DKC1	ENSG00000130826.15	28.320	14.790	0.893	1.96e-25
DKFZP434A062	ENSG00000262075.3	0.010	0.030	-0.028	3.98e-4
DKFZP434I0714	ENSG00000268471.4	1.300	0.940	0.246	5.99e-8
DKFZp434J0226	ENSG00000268460.1	1.080	0.100	0.919	3.61e-25
DKFZP434K028	ENSG00000124915.10	0.160	0.070	0.117	4.59e-6
DKFZP434L187	ENSG00000225930.3	0.000	0.020	-0.029	4.69e-12
DKFZp434P228	ENSG00000279232.1	0.230	0.480	-0.267	6.75e-4
DKFZp779M0652	ENSG00000205106.4	0.430	0.210	0.241	1.78e-8
DKK1	ENSG00000107984.9	9.980	0.110	3.306	2.06e-49
DKK2	ENSG00000155011.8	1.160	0.030	1.068	9.99e-40
DKK3	ENSG00000050165.17	72.902	4.710	3.694	2.08e-76
DKK4	ENSG00000104371.4	0.530	0.000	0.614	3.11e-16
DKKL1	ENSG00000104901.6	0.220	0.260	-0.047	2.79e-1
DLAT	ENSG00000150768.15	12.380	3.150	1.689	5.61e-60
DLC1	ENSG00000164741.14	7.350	2.700	1.174	2.99e-26
DLD	ENSG00000091140.12	35.170	14.790	1.196	2.52e-37
DLEC1	ENSG00000008226.19	0.430	0.250	0.194	1.37e-5
DLEU1	ENSG00000176124.11	6.040	1.420	1.541	1.04e-63
DLEU1_1	ENSG00000276089.1	1.520	0.220	1.047	8.38e-7
DLEU1_2	ENSG00000273541.1	0.740	0.160	0.585	6.04e-9
DLEU2	ENSG00000231607.8	1.490	0.770	0.492	2.37e-16
DLEU2L	ENSG00000116652.6	0.110	0.230	-0.148	5.91e-15
DLEU7	ENSG00000186047.9	0.410	0.020	0.467	2.98e-38
DLEU7-AS1	ENSG00000237152.3	0.130	0.000	0.176	8.79e-23
DLG1	ENSG00000075711.20	18.439	6.900	1.299	4.91e-41
DLG1-AS1	ENSG00000227375.5	0.090	0.020	0.096	4.48e-15
DLG2	ENSG00000150672.16	0.780	0.840	-0.048	8.16e-2
DLG3	ENSG00000082458.11	20.359	13.840	0.525	1.59e-9
DLG3-AS1	ENSG00000231651.1	0.360	0.610	-0.243	3.04e-4
DLG4	ENSG00000132535.18	9.810	3.440	1.284	2.08e-28
DLG5	ENSG00000151208.16	14.900	5.690	1.249	1.90e-33
DLG5-AS1	ENSG00000233871.2	0.960	0.210	0.696	4.86e-33
DLGAP1	ENSG00000170579.14	0.130	0.020	0.148	1.54e-1
DLGAP1-AS1	ENSG00000177337.7	9.560	2.120	1.759	5.56e-42
DLGAP1-AS2	ENSG00000262001.1	2.320	0.540	1.108	7.57e-27
DLGAP1-AS3	ENSG00000263724.1	0.020	0.000	0.029	1.01e-8
DLGAP1-AS5	ENSG00000261520.5	0.020	0.000	0.029	1.37e-3
DLGAP2	ENSG00000198010.11	0.020	0.010	0.014	4.47e-2
DLGAP3	ENSG00000116544.11	0.270	0.430	-0.171	7.37e-1
DLGAP4	ENSG00000080845.17	46.879	18.120	1.324	2.57e-37
DLGAP4-AS1	ENSG00000232907.7	0.290	0.160	0.153	2.59e-8
DLGAP5	ENSG00000126787.12	3.320	0.040	2.054	9.76e-65
DLK1	ENSG00000185559.13	3.760	5.690	-0.491	1.94e-1
DLK2	ENSG00000171462.14	0.430	0.280	0.160	2.02e-7
DLL1	ENSG00000198719.8	4.240	5.260	-0.257	9.88e-3
DLL3	ENSG00000090932.10	0.060	0.000	0.084	8.42e-10
DLL4	ENSG00000128917.6	7.710	0.910	2.189	1.29e-60
DLST	ENSG00000119689.14	48.910	20.170	1.237	2.49e-34
DLX1	ENSG00000144355.14	0.120	0.050	0.093	2.72e-7
DLX2	ENSG00000115844.10	0.020	0.000	0.029	3.54e-8
DLX3	ENSG00000064195.7	0.150	0.070	0.104	6.00e-9
DLX4	ENSG00000108813.10	0.320	0.170	0.174	5.48e-8
DLX5	ENSG00000105880.4	0.760	0.000	0.816	2.74e-36
DLX6	ENSG00000006377.10	0.030	0.000	0.043	1.66e-10
DLX6-AS1	ENSG00000231764.8	0.020	0.000	0.029	4.81e-9
DMAP1	ENSG00000178028.13	25.240	18.500	0.428	3.21e-6
DMBT1	ENSG00000187908.15	25.779	0.280	4.387	1.67e-34
DMBT1P1	ENSG00000176584.15	0.000	0.070	-0.098	5.71e-13
DMBX1	ENSG00000197587.10	0.330	0.000	0.411	1.22e-20
DMC1	ENSG00000100206.9	0.470	0.080	0.445	1.56e-13
DMD	ENSG00000198947.14	3.390	10.760	-1.422	2.70e-33
DMGDH	ENSG00000132837.14	0.600	0.690	-0.079	6.73e-1
DMKN	ENSG00000161249.20	77.648	67.130	0.207	8.69e-1
DMP1	ENSG00000152592.13	0.020	0.000	0.029	1.90e-7
DMPK	ENSG00000104936.17	19.540	30.239	-0.605	7.77e-7
DMRT2	ENSG00000173253.14	0.050	0.020	0.042	1.63e-5
DMRT3	ENSG00000064218.4	0.020	0.000	0.029	2.93e-3
DMRTA1	ENSG00000176399.3	0.680	0.500	0.163	8.65e-1
DMRTA2	ENSG00000142700.11	0.010	0.000	0.014	3.52e-3
DMRTC1	ENSG00000269502.5	0.130	0.150	-0.025	7.47e-3
DMRTC1B	ENSG00000184911.14	1.110	1.360	-0.162	2.71e-1
DMTF1	ENSG00000135164.18	22.190	23.811	-0.097	5.02e-1
DMTN	ENSG00000158856.17	23.360	10.830	1.042	4.03e-18
DMWD	ENSG00000185800.11	17.480	8.120	1.019	7.93e-32
DMXL1	ENSG00000172869.14	7.670	6.160	0.276	4.77e-8
DMXL2	ENSG00000104093.13	11.360	8.260	0.417	6.70e-5
DNA2	ENSG00000138346.14	1.160	0.740	0.312	1.85e-6
DNAAF1	ENSG00000154099.17	0.820	0.420	0.358	2.64e-10
DNAAF2	ENSG00000165506.14	4.670	2.030	0.904	7.79e-46
DNAAF3	ENSG00000167646.13	2.520	1.040	0.787	3.13e-19
DNAAF5	ENSG00000164818.15	12.460	4.880	1.195	3.38e-42
DNAH1	ENSG00000114841.17	2.650	2.680	-0.012	1.87e-1
DNAH10	ENSG00000197653.14	0.210	0.090	0.151	1.84e-1
DNAH10OS	ENSG00000250091.2	0.380	0.330	0.053	1.22e-2
DNAH11	ENSG00000105877.17	0.200	0.210	-0.012	7.64e-2
DNAH12	ENSG00000174844.14	0.370	0.360	0.011	4.21e-1
DNAH17	ENSG00000187775.16	0.740	0.480	0.233	8.97e-2
DNAH17-AS1	ENSG00000267432.5	0.040	0.000	0.057	2.20e-4
DNAH2	ENSG00000183914.14	1.030	0.080	0.910	7.54e-23
DNAH3	ENSG00000158486.13	0.670	0.010	0.725	1.68e-32
DNAH5	ENSG00000039139.9	0.640	0.330	0.302	1.04e-5
DNAH6	ENSG00000115423.18	0.380	0.170	0.238	1.00e-12
DNAH7	ENSG00000118997.13	0.830	1.020	-0.143	4.90e-1
DNAH8	ENSG00000124721.17	0.010	0.000	0.014	2.60e-5
DNAH9	ENSG00000007174.17	0.530	0.390	0.138	7.94e-6
DNAI1	ENSG00000122735.15	0.250	0.280	-0.034	3.73e-1
DNAI2	ENSG00000171595.13	0.030	0.010	0.028	1.28e-3
DNAJA1	ENSG00000086061.15	73.950	21.021	1.767	3.01e-45
DNAJA2	ENSG00000069345.11	36.051	10.120	1.736	1.30e-57
DNAJA3	ENSG00000103423.13	23.640	12.940	0.822	2.69e-24
DNAJA4	ENSG00000140403.12	18.770	3.820	2.036	1.48e-32
DNAJB1	ENSG00000132002.7	86.150	16.630	2.305	1.34e-40
DNAJB11	ENSG00000090520.10	119.692	45.521	1.375	5.69e-48
DNAJB12	ENSG00000148719.14	26.800	10.640	1.256	5.25e-45
DNAJB13	ENSG00000187726.8	1.660	0.290	1.044	1.03e-15
DNAJB14	ENSG00000164031.16	8.460	2.960	1.256	1.26e-44
DNAJB2	ENSG00000135924.15	70.869	38.510	0.863	4.96e-24
DNAJB4	ENSG00000162616.8	9.890	7.700	0.324	7.82e-4
DNAJB5	ENSG00000137094.14	7.520	1.240	1.927	3.07e-44
DNAJB6	ENSG00000105993.14	69.569	17.289	1.948	1.20e-63
DNAJB7	ENSG00000172404.4	0.040	0.060	-0.027	2.16e-2
DNAJB9	ENSG00000128590.4	15.950	26.241	-0.684	8.62e-5
DNAJC1	ENSG00000136770.10	25.580	14.440	0.784	2.37e-24
DNAJC10	ENSG00000077232.16	46.359	18.950	1.247	2.48e-33
DNAJC11	ENSG00000007923.15	16.790	9.890	0.708	7.22e-5
DNAJC12	ENSG00000108176.14	9.480	11.080	-0.205	7.72e-1
DNAJC13	ENSG00000138246.15	11.540	3.500	1.479	9.06e-50
DNAJC14	ENSG00000135392.15	16.370	5.130	1.503	1.69e-53
DNAJC15	ENSG00000120675.5	18.911	3.300	2.211	3.12e-69
DNAJC16	ENSG00000116138.12	5.310	3.400	0.520	7.52e-17
DNAJC17	ENSG00000104129.9	35.750	9.690	1.782	1.22e-60
DNAJC18	ENSG00000170464.9	4.560	1.100	1.405	2.07e-51
DNAJC19	ENSG00000205981.6	24.429	14.500	0.714	7.84e-26
DNAJC19P5	ENSG00000225808.1	0.570	0.410	0.155	8.88e-2
DNAJC19P9	ENSG00000258608.1	1.030	0.220	0.735	1.68e-17
DNAJC2	ENSG00000105821.14	19.180	8.160	1.140	8.48e-42
DNAJC21	ENSG00000168724.14	24.230	9.660	1.243	8.40e-46
DNAJC22	ENSG00000178401.14	7.980	3.010	1.163	7.56e-23
DNAJC24	ENSG00000170946.14	4.410	4.190	0.060	4.77e-2
DNAJC25	ENSG00000059769.19	4.610	2.980	0.495	1.28e-20
DNAJC25-GNG10	ENSG00000244115.1	8.410	1.910	1.693	1.27e-60
DNAJC27	ENSG00000115137.11	1.500	1.250	0.152	1.18e-4
DNAJC27-AS1	ENSG00000224165.5	2.350	2.200	0.066	4.21e-1
DNAJC28	ENSG00000177692.11	0.800	0.490	0.273	5.07e-12
DNAJC3	ENSG00000102580.14	22.060	12.460	0.777	1.73e-26
DNAJC3-AS1	ENSG00000247400.3	1.320	1.120	0.130	2.84e-5
DNAJC30	ENSG00000176410.7	6.570	3.060	0.899	1.10e-46
DNAJC4	ENSG00000110011.13	54.191	42.229	0.352	9.59e-8
DNAJC5	ENSG00000101152.10	24.810	12.540	0.931	6.64e-28
DNAJC5B	ENSG00000147570.9	1.300	0.030	1.159	3.56e-30
DNAJC6	ENSG00000116675.15	0.670	0.460	0.194	1.00e-7
DNAJC7	ENSG00000168259.14	72.952	24.511	1.535	3.61e-54
DNAJC8	ENSG00000126698.10	59.301	14.420	1.967	5.16e-66
DNAJC9	ENSG00000213551.4	11.180	3.370	1.479	2.53e-60
DNAJC9-AS1	ENSG00000236756.4	0.180	0.150	0.037	6.99e-9
DNAL1	ENSG00000119661.14	5.050	1.170	1.479	1.81e-69
DNAL4	ENSG00000100246.12	21.400	8.150	1.292	2.28e-45
DNALI1	ENSG00000163879.10	17.510	11.400	0.578	1.83e-9
DNASE1	ENSG00000213918.10	6.990	16.450	-1.127	1.19e-12
DNASE1L1	ENSG00000013563.13	25.210	5.030	2.120	1.51e-73
DNASE1L2	ENSG00000167968.12	0.730	0.560	0.149	2.89e-1
DNASE1L3	ENSG00000163687.13	0.890	0.320	0.518	2.28e-9
DNASE2	ENSG00000105612.8	47.930	10.830	2.048	5.05e-76
DNASE2B	ENSG00000137976.7	0.280	0.030	0.313	1.88e-7
DND1	ENSG00000256453.1	0.080	0.240	-0.199	2.27e-7
DND1P1	ENSG00000264070.1	0.690	0.280	0.401	1.07e-13
DNER	ENSG00000187957.7	0.660	0.130	0.555	9.25e-15
DNHD1	ENSG00000179532.12	2.260	2.820	-0.229	3.72e-2
DNLZ	ENSG00000213221.4	15.240	9.750	0.595	1.06e-13
DNM1	ENSG00000106976.18	12.860	5.440	1.106	1.19e-19
DNM1L	ENSG00000087470.17	23.400	9.310	1.243	1.27e-38
DNM1P35	ENSG00000246877.1	0.110	0.030	0.108	7.49e-19
DNM1P46	ENSG00000182397.14	0.120	0.030	0.121	3.74e-8
DNM1P47	ENSG00000259660.2	0.020	0.010	0.014	5.99e-3
DNM1P51	ENSG00000235370.6	0.060	0.110	-0.066	4.75e-2
DNM2	ENSG00000079805.16	88.309	39.860	1.128	1.15e-24
DNM3	ENSG00000197959.13	1.900	0.270	1.191	3.58e-51
DNM3OS	ENSG00000230630.2	1.160	0.470	0.555	3.70e-14
DNMBP	ENSG00000107554.15	13.530	5.850	1.085	1.08e-19
DNMBP-AS1	ENSG00000227695.5	0.530	0.110	0.463	1.28e-15
DNMT1	ENSG00000130816.14	21.660	6.900	1.520	1.00e-49
DNMT3A	ENSG00000119772.16	9.240	4.340	0.939	5.35e-29
DNMT3B	ENSG00000088305.18	1.060	2.030	-0.557	1.91e-18
DNPEP	ENSG00000123992.18	60.149	23.369	1.327	3.62e-38
DNPH1	ENSG00000112667.12	68.950	36.201	0.911	3.37e-19
DNTTIP1	ENSG00000101457.12	49.470	6.040	2.842	3.16e-80
DNTTIP2	ENSG00000067334.13	36.430	9.500	1.834	1.35e-64
DOC2A	ENSG00000149927.17	0.610	0.620	-0.009	7.99e-1
DOC2B	ENSG00000272636.3	2.820	3.340	-0.184	1.09e-1
DOC2GP	ENSG00000231793.4	0.400	0.190	0.234	8.18e-6
DOCK1	ENSG00000150760.12	17.030	5.890	1.388	9.13e-45
DOCK10	ENSG00000135905.18	5.820	0.760	1.954	5.84e-44
DOCK11	ENSG00000147251.15	7.740	0.610	2.441	3.84e-65
DOCK2	ENSG00000134516.15	5.980	0.750	1.996	1.14e-37
DOCK3	ENSG00000088538.12	0.230	0.130	0.122	6.16e-7
DOCK4	ENSG00000128512.19	3.430	2.120	0.506	2.11e-10
DOCK5	ENSG00000147459.17	8.430	2.300	1.515	3.86e-29
DOCK6	ENSG00000130158.13	28.541	10.840	1.319	1.05e-27
DOCK7	ENSG00000116641.15	8.490	2.220	1.559	2.93e-60
DOCK8	ENSG00000107099.15	5.560	1.580	1.346	7.52e-29
DOCK9	ENSG00000088387.17	30.570	7.360	1.917	2.57e-51
DOCK9-AS2	ENSG00000260992.1	1.550	0.660	0.619	2.52e-23
DOHH	ENSG00000129932.7	9.920	3.780	1.192	3.14e-38
DOK1	ENSG00000115325.13	15.890	3.470	1.918	4.64e-59
DOK2	ENSG00000147443.12	6.000	0.740	2.008	1.16e-40
DOK3	ENSG00000146094.13	6.580	1.860	1.406	3.99e-24
DOK4	ENSG00000125170.10	38.991	6.390	2.436	2.72e-60
DOK5	ENSG00000101134.11	5.140	0.200	2.355	1.13e-54
DOK6	ENSG00000206052.10	0.680	0.050	0.678	4.94e-35
DOK7	ENSG00000175920.15	2.500	2.210	0.125	5.52e-1
DOLK	ENSG00000175283.7	10.670	4.350	1.125	1.82e-54
DOLPP1	ENSG00000167130.17	11.560	3.970	1.338	3.80e-57
DONSON	ENSG00000159147.17	9.100	4.290	0.933	1.10e-31
DOPEY2	ENSG00000142197.12	6.120	1.040	1.803	7.56e-56
DOT1L	ENSG00000104885.17	6.280	5.890	0.079	3.48e-1
DPAGT1	ENSG00000172269.16	28.570	21.810	0.374	6.41e-5
DPCD	ENSG00000166171.12	28.249	5.440	2.183	2.43e-76
DPCR1	ENSG00000168631.11	28.769	0.030	4.853	5.32e-38
DPEP1	ENSG00000015413.9	17.179	113.118	-2.650	7.39e-37
DPEP2	ENSG00000167261.13	3.500	0.300	1.791	5.36e-37
DPEP3	ENSG00000141096.4	0.060	0.020	0.055	8.23e-8
DPF1	ENSG00000011332.19	0.260	0.060	0.249	7.73e-14
DPF2	ENSG00000133884.9	30.181	11.530	1.315	1.14e-46
DPF3	ENSG00000205683.11	0.320	0.230	0.102	5.45e-6
DPH1	ENSG00000108963.17	15.310	26.009	-0.728	2.07e-8
DPH2	ENSG00000132768.13	12.510	11.800	0.078	1.34e-1
DPH3	ENSG00000154813.9	10.430	2.250	1.814	3.95e-75
DPH5	ENSG00000117543.19	17.160	15.480	0.140	1.18e-3
DPH6	ENSG00000134146.11	7.510	3.850	0.811	2.58e-24
DPH6-AS1	ENSG00000248079.2	0.170	0.180	-0.012	3.84e-1
DPH7	ENSG00000148399.11	19.620	27.670	-0.476	1.12e-7
DPM1	ENSG00000000419.12	35.490	17.620	0.971	1.01e-31
DPM2	ENSG00000136908.17	40.481	23.930	0.735	2.44e-18
DPM3	ENSG00000179085.7	89.151	41.990	1.068	2.19e-22
DPP10	ENSG00000175497.16	0.170	2.280	-1.487	9.90e-54
DPP10-AS1	ENSG00000235026.5	0.180	5.470	-2.455	1.41e-57
DPP3	ENSG00000254986.7	40.341	8.520	2.119	4.27e-64
DPP4	ENSG00000197635.9	5.930	0.820	1.929	5.65e-46
DPP6	ENSG00000130226.16	0.880	0.690	0.154	5.40e-4
DPP7	ENSG00000176978.13	147.676	68.831	1.090	1.93e-20
DPP8	ENSG00000074603.18	7.660	3.660	0.894	1.01e-30
DPP9	ENSG00000142002.16	26.939	9.630	1.394	3.91e-43
DPPA4	ENSG00000121570.12	0.040	0.000	0.057	1.65e-7
DPRXP4	ENSG00000264743.2	0.150	0.190	-0.049	3.48e-1
DPT	ENSG00000143196.4	11.960	10.280	0.200	1.12e-1
DPY19L1	ENSG00000173852.13	12.640	2.050	2.161	1.64e-69
DPY19L1P1	ENSG00000229358.3	0.760	1.170	-0.302	1.54e-9
DPY19L2	ENSG00000177990.11	1.220	1.830	-0.350	1.09e-2
DPY19L2P1	ENSG00000189212.12	0.040	0.050	-0.014	1.04e-3
DPY19L2P2	ENSG00000170629.14	0.430	0.150	0.314	7.54e-17
DPY19L2P3	ENSG00000227855.3	0.360	1.360	-0.795	1.35e-49
DPY19L2P4	ENSG00000235436.10	0.080	0.060	0.027	3.77e-5
DPY19L3	ENSG00000178904.18	4.910	4.230	0.176	5.41e-6
DPY19L4	ENSG00000156162.16	7.720	2.710	1.233	6.84e-47
DPY30	ENSG00000162961.13	65.580	17.620	1.838	2.73e-64
DPYD	ENSG00000188641.12	11.020	2.430	1.809	2.44e-41
DPYS	ENSG00000147647.12	0.240	0.140	0.121	9.49e-9
DPYSL2	ENSG00000092964.16	32.640	3.640	2.858	3.26e-77
DPYSL3	ENSG00000113657.12	48.040	1.370	4.371	1.66e-80
DPYSL4	ENSG00000151640.12	1.530	0.370	0.885	9.34e-20
DPYSL5	ENSG00000157851.16	0.060	0.010	0.070	4.02e-9
DQX1	ENSG00000144045.13	1.350	0.050	1.162	3.60e-19
DR1	ENSG00000117505.12	20.160	4.900	1.843	1.76e-59
DRAIC	ENSG00000245750.7	0.460	0.410	0.050	5.78e-5
DRAM1	ENSG00000136048.13	12.340	3.330	1.623	8.98e-45
DRAM2	ENSG00000156171.14	52.870	15.519	1.705	2.35e-51
DRAP1	ENSG00000175550.7	114.697	25.539	2.124	1.99e-69
DRAXIN	ENSG00000162490.6	0.140	0.010	0.175	1.10e-32
DRC1	ENSG00000157856.10	0.160	0.000	0.214	1.43e-16
DRC7	ENSG00000159625.14	0.430	0.200	0.253	4.84e-12
DRD1	ENSG00000184845.3	0.280	0.010	0.342	1.80e-16
DRD2	ENSG00000149295.13	0.250	0.070	0.224	1.06e-5
DRD4	ENSG00000069696.6	0.710	0.480	0.208	2.28e-2
DRD5	ENSG00000169676.5	0.010	0.000	0.014	5.41e-4
DRG1	ENSG00000185721.11	41.581	18.210	1.148	1.29e-36
DRG2	ENSG00000108591.9	20.230	12.060	0.701	5.27e-20
DRGX	ENSG00000165606.8	0.020	0.000	0.029	1.27e-3
DRICH1	ENSG00000189269.12	0.130	0.540	-0.447	4.16e-24
DROSHA	ENSG00000113360.16	33.150	13.400	1.246	7.40e-33
DRP2	ENSG00000102385.12	0.460	0.020	0.517	2.75e-34
DSC2	ENSG00000134755.14	10.540	2.610	1.677	1.11e-42
DSC3	ENSG00000134762.16	0.390	0.050	0.405	7.49e-14
DSCAM	ENSG00000171587.14	0.060	0.020	0.055	4.70e-6
DSCAML1	ENSG00000177103.13	0.400	0.260	0.152	3.78e-6
DSCC1	ENSG00000136982.5	1.840	0.960	0.535	3.62e-14
DSCR3	ENSG00000157538.13	20.120	9.780	0.970	1.26e-31
DSCR9	ENSG00000230366.9	0.060	0.050	0.014	2.11e-1
DSE	ENSG00000111817.16	8.950	1.190	2.184	5.28e-46
DSEL	ENSG00000171451.13	1.460	0.400	0.813	4.95e-28
DSG1	ENSG00000134760.5	0.010	0.030	-0.028	8.17e-1
DSG2	ENSG00000046604.12	43.510	6.270	2.614	2.89e-56
DSG2-AS1	ENSG00000264859.5	0.150	0.040	0.145	2.15e-17
DSG3	ENSG00000134757.4	0.800	0.030	0.805	2.29e-14
DSG4	ENSG00000175065.11	0.020	0.000	0.029	2.86e-4
DSN1	ENSG00000149636.15	7.140	2.080	1.402	1.88e-59
DSP	ENSG00000096696.13	37.980	24.860	0.592	1.36e-7
DST	ENSG00000151914.17	68.740	22.790	1.552	3.86e-41
DSTN	ENSG00000125868.15	328.510	130.825	1.322	6.26e-30
DSTNP1	ENSG00000230982.1	1.240	0.840	0.284	1.07e-4
DSTNP2	ENSG00000248593.3	7.130	1.160	1.912	4.81e-77
DSTYK	ENSG00000133059.16	3.330	1.490	0.798	1.60e-36
DTD1	ENSG00000125821.11	27.760	7.780	1.712	1.44e-64
DTD2	ENSG00000129480.12	6.060	2.490	1.016	4.98e-44
DTHD1	ENSG00000197057.8	0.150	0.010	0.187	1.08e-10
DTL	ENSG00000143476.17	2.630	0.100	1.722	3.20e-62
DTNA	ENSG00000134769.21	3.100	9.750	-1.391	6.11e-21
DTNB	ENSG00000138101.18	7.750	4.730	0.611	1.20e-16
DTNBP1	ENSG00000047579.19	18.340	5.080	1.669	3.20e-57
DTWD1	ENSG00000104047.14	13.760	15.190	-0.133	7.89e-1
DTWD2	ENSG00000169570.9	1.670	0.920	0.476	4.60e-19
DTX1	ENSG00000135144.7	10.920	2.130	1.929	5.81e-43
DTX2	ENSG00000091073.19	26.451	5.990	1.973	1.10e-45
DTX2P1	ENSG00000186704.9	1.920	0.720	0.764	6.04e-18
DTX2P1-UPK3BP1-PMS2P11	ENSG00000265479.5	3.130	1.440	0.759	1.81e-17
DTX3	ENSG00000178498.15	19.870	14.170	0.460	1.64e-5
DTX3L	ENSG00000163840.9	18.181	5.220	1.625	4.14e-45
DTX4	ENSG00000110042.7	13.840	3.290	1.790	2.31e-40
DTYMK	ENSG00000168393.12	20.579	4.730	1.913	1.43e-63
DUOX1	ENSG00000137857.17	3.700	0.690	1.476	7.74e-30
DUOX2	ENSG00000140279.12	32.751	0.120	4.913	6.74e-46
DUOXA1	ENSG00000140254.12	2.520	0.140	1.627	9.67e-35
DUOXA2	ENSG00000140274.13	25.989	0.040	4.698	6.50e-43
DUS1L	ENSG00000169718.17	79.170	68.840	0.199	3.58e-2
DUS2	ENSG00000167264.17	8.130	2.130	1.544	9.96e-66
DUS3L	ENSG00000141994.15	17.200	15.760	0.119	5.05e-1
DUS4L	ENSG00000105865.10	4.550	1.620	1.083	4.10e-47
DUSP1	ENSG00000120129.5	135.129	43.480	1.614	1.55e-18
DUSP10	ENSG00000143507.17	10.180	4.090	1.135	1.10e-23
DUSP11	ENSG00000144048.10	16.429	4.310	1.715	2.84e-66
DUSP12	ENSG00000081721.11	14.290	7.570	0.835	1.97e-27
DUSP13	ENSG00000079393.20	0.060	0.030	0.041	2.08e-6
DUSP14	ENSG00000276023.4	11.400	2.320	1.901	9.15e-71
DUSP15	ENSG00000149599.15	1.230	0.920	0.216	1.44e-5
DUSP16	ENSG00000111266.8	11.800	6.830	0.709	1.48e-16
DUSP18	ENSG00000167065.13	4.890	0.970	1.580	1.78e-60
DUSP19	ENSG00000162999.12	0.960	0.360	0.527	4.73e-33
DUSP2	ENSG00000158050.4	5.380	0.690	1.917	1.12e-31
DUSP22	ENSG00000112679.14	23.691	17.500	0.416	9.09e-4
DUSP23	ENSG00000158716.8	76.739	20.420	1.860	1.52e-24
DUSP26	ENSG00000133878.8	1.730	0.830	0.577	2.75e-9
DUSP27	ENSG00000198842.9	0.050	0.020	0.042	1.06e-1
DUSP28	ENSG00000188542.9	3.550	1.920	0.640	1.07e-20
DUSP3	ENSG00000108861.8	35.131	13.370	1.330	6.14e-44
DUSP4	ENSG00000120875.8	15.780	7.910	0.913	3.31e-14
DUSP5	ENSG00000138166.5	23.169	2.150	2.940	5.06e-56
DUSP5P1	ENSG00000183929.7	0.120	0.030	0.121	8.54e-14
DUSP6	ENSG00000139318.7	49.401	4.850	3.107	1.10e-79
DUSP7	ENSG00000164086.9	14.260	2.330	2.196	4.26e-63
DUSP8	ENSG00000184545.10	5.870	6.640	-0.153	9.59e-1
DUSP8P3	ENSG00000215097.3	0.090	0.300	-0.254	5.91e-22
DUSP8P4	ENSG00000215065.3	0.000	0.050	-0.070	9.29e-9
DUSP8P5	ENSG00000235316.1	0.610	1.620	-0.703	6.25e-31
DUSP9	ENSG00000130829.17	0.070	0.030	0.055	1.23e-4
DUT	ENSG00000128951.13	62.860	25.530	1.267	1.83e-33
DUTP6	ENSG00000225171.2	1.110	0.520	0.473	6.99e-16
DUX4L26	ENSG00000236138.4	0.040	0.150	-0.145	3.11e-12
DUX4L27	ENSG00000258794.3	0.080	0.140	-0.078	1.08e-2
DUX4L50	ENSG00000232815.1	0.430	0.100	0.379	3.65e-18
DUXAP8	ENSG00000206195.10	5.190	3.100	0.594	2.28e-5
DUXAP9	ENSG00000225210.9	2.880	1.840	0.450	6.33e-4
DVL1	ENSG00000107404.17	38.601	26.500	0.526	1.85e-5
DVL2	ENSG00000004975.11	13.760	7.600	0.779	1.06e-19
DVL3	ENSG00000161202.17	26.170	18.621	0.470	1.09e-9
DXO	ENSG00000204348.9	11.920	11.200	0.083	6.92e-1
DYDC2	ENSG00000133665.12	0.320	0.040	0.344	2.52e-20
DYM	ENSG00000141627.13	15.430	17.220	-0.149	3.62e-1
DYNC1H1	ENSG00000197102.10	156.464	36.481	2.071	1.77e-66
DYNC1I1	ENSG00000158560.14	1.660	0.440	0.885	5.27e-25
DYNC1I2	ENSG00000077380.15	60.270	18.810	1.629	9.55e-49
DYNC1I2P1	ENSG00000225137.1	0.320	0.130	0.224	3.53e-18
DYNC1LI1	ENSG00000144635.8	15.820	5.020	1.482	5.75e-62
DYNC1LI2	ENSG00000135720.12	40.579	25.259	0.663	1.21e-9
DYNC2H1	ENSG00000187240.13	9.890	2.980	1.452	5.22e-38
DYNC2LI1	ENSG00000138036.18	16.790	6.720	1.204	1.33e-44
DYNLL1	ENSG00000088986.10	377.098	70.810	2.397	4.61e-70
DYNLL2	ENSG00000264364.2	18.880	5.840	1.539	1.52e-63
DYNLRB1	ENSG00000125971.16	237.600	39.700	2.551	5.41e-78
DYNLRB2	ENSG00000168589.14	1.150	0.470	0.549	6.77e-20
DYNLT1	ENSG00000146425.10	136.588	21.190	2.632	3.30e-73
DYNLT3	ENSG00000165169.10	26.750	4.350	2.375	2.99e-76
DYRK1A	ENSG00000157540.19	15.380	6.730	1.083	4.76e-34
DYRK1B	ENSG00000105204.13	12.170	3.730	1.477	1.55e-48
DYRK2	ENSG00000127334.10	12.630	2.040	2.165	1.74e-78
DYRK3	ENSG00000143479.15	3.880	1.210	1.143	1.54e-47
DYRK4	ENSG00000010219.13	31.879	16.020	0.950	6.19e-26
DYSF	ENSG00000135636.13	6.520	0.900	1.985	9.29e-54
DYX1C1	ENSG00000256061.7	2.180	0.780	0.837	2.81e-38
DZANK1	ENSG00000089091.16	1.490	0.840	0.436	4.27e-17
DZIP1L	ENSG00000158163.14	3.820	2.940	0.291	4.68e-4
DZIP3	ENSG00000198919.12	4.420	1.530	1.099	8.79e-31
E2F1	ENSG00000101412.12	4.290	0.280	2.047	1.52e-67
E2F2	ENSG00000007968.6	0.600	0.020	0.649	3.16e-36
E2F3	ENSG00000112242.14	5.360	0.530	2.055	1.88e-71
E2F3P1	ENSG00000267046.1	0.040	0.000	0.057	5.32e-5
E2F3P2	ENSG00000203435.2	0.030	0.050	-0.028	9.26e-1
E2F4	ENSG00000205250.8	41.360	20.540	0.976	5.94e-26
E2F5	ENSG00000133740.10	5.210	2.140	0.984	2.61e-34
E2F6	ENSG00000169016.16	7.220	3.290	0.938	1.23e-41
E2F7	ENSG00000165891.15	0.560	0.070	0.544	1.36e-22
E2F8	ENSG00000129173.12	1.210	0.020	1.115	6.50e-47
E4F1	ENSG00000167967.15	13.550	7.080	0.849	7.00e-17
EAF1	ENSG00000144597.13	9.770	2.440	1.647	9.62e-69
EAF1-AS1	ENSG00000249786.7	0.140	0.210	-0.086	1.04e-1
EAF2	ENSG00000145088.8	3.660	1.850	0.709	5.02e-22
EAPP	ENSG00000129518.8	31.210	9.770	1.581	3.91e-60
EARS2	ENSG00000103356.15	11.600	5.380	0.982	2.96e-39
EBAG9	ENSG00000147654.14	21.660	12.330	0.765	3.80e-24
EBAG9P1	ENSG00000233690.1	0.200	0.270	-0.082	5.99e-1
EBF1	ENSG00000164330.16	2.130	0.660	0.915	5.55e-26
EBF2	ENSG00000221818.8	0.790	0.310	0.450	1.53e-15
EBF3	ENSG00000108001.13	1.050	0.460	0.490	8.51e-17
EBF4	ENSG00000088881.20	8.550	5.900	0.469	8.84e-6
EBI3	ENSG00000105246.5	2.050	0.420	1.103	2.84e-27
EBLN2	ENSG00000255423.1	0.400	0.760	-0.330	3.21e-4
EBLN3	ENSG00000281649.1	17.490	19.821	-0.171	6.82e-1
EBNA1BP2	ENSG00000117395.10	47.910	17.390	1.411	9.57e-51
EBP	ENSG00000147155.10	77.718	16.829	2.142	1.28e-54
EBPL	ENSG00000123179.13	36.691	24.820	0.546	3.59e-9
ECD	ENSG00000122882.10	15.630	4.760	1.530	1.78e-63
ECE1	ENSG00000117298.14	62.409	31.569	0.961	1.96e-22
ECE2	ENSG00000145194.17	5.570	14.950	-1.280	1.99e-26
ECEL1	ENSG00000171551.11	1.500	0.130	1.146	1.68e-25
ECEL1P1	ENSG00000204121.2	0.020	0.000	0.029	1.77e-7
ECEL1P2	ENSG00000244280.1	0.350	0.000	0.433	2.15e-14
ECH1	ENSG00000104823.8	200.978	59.792	1.732	1.26e-52
ECHDC1	ENSG00000093144.18	28.120	9.890	1.419	1.65e-46
ECHDC2	ENSG00000121310.16	61.320	115.920	-0.908	1.23e-15
ECHDC3	ENSG00000134463.14	4.360	10.360	-1.084	2.49e-24
ECHS1	ENSG00000127884.4	80.750	26.790	1.557	5.52e-53
ECI1	ENSG00000167969.12	56.102	31.291	0.822	5.10e-16
ECI2	ENSG00000198721.12	32.669	41.369	-0.332	9.44e-3
ECM1	ENSG00000143369.14	45.629	1.590	4.170	4.14e-68
ECM2	ENSG00000106823.12	6.250	0.570	2.207	1.02e-50
ECSIT	ENSG00000130159.13	31.910	26.190	0.275	1.87e-4
ECT2	ENSG00000114346.13	11.540	0.810	2.792	1.69e-73
ECT2L	ENSG00000203734.11	0.050	0.020	0.042	1.84e-10
EDA	ENSG00000158813.17	0.940	1.510	-0.372	1.31e-3
EDA2R	ENSG00000131080.14	0.790	1.040	-0.189	3.80e-2
EDAR	ENSG00000135960.9	1.570	0.030	1.319	1.56e-33
EDARADD	ENSG00000186197.12	1.290	0.650	0.473	6.88e-12
EDC3	ENSG00000179151.11	11.170	4.830	1.062	4.78e-45
EDC4	ENSG00000038358.14	36.450	18.590	0.935	1.47e-21
EDEM1	ENSG00000134109.10	13.620	9.330	0.501	1.59e-9
EDEM2	ENSG00000088298.12	25.109	11.380	1.077	1.07e-41
EDEM3	ENSG00000116406.18	17.510	10.390	0.701	1.20e-15
EDF1	ENSG00000107223.12	519.542	269.099	0.947	7.66e-21
EDIL3	ENSG00000164176.12	15.150	0.420	3.508	3.74e-78
EDN1	ENSG00000078401.6	10.460	2.100	1.886	8.53e-37
EDN2	ENSG00000127129.9	1.420	0.680	0.527	1.92e-10
EDN3	ENSG00000124205.15	4.100	2.480	0.551	6.06e-5
EDNRA	ENSG00000151617.15	11.460	0.350	3.206	9.29e-71
EDNRB	ENSG00000136160.14	4.000	2.790	0.400	3.26e-6
EDRF1	ENSG00000107938.17	7.880	10.800	-0.410	1.53e-7
EDRF1-AS1	ENSG00000236991.6	0.210	0.930	-0.674	6.50e-39
EEA1	ENSG00000102189.16	3.340	1.250	0.948	3.54e-37
EED	ENSG00000074266.17	12.670	6.010	0.964	8.98e-29
EEF1A1	ENSG00000156508.17	6291.114	3820.643	0.719	1.36e-7
EEF1A1P10	ENSG00000243746.1	0.120	0.000	0.164	1.45e-21
EEF1A1P11	ENSG00000228502.1	1.160	0.410	0.615	1.52e-11
EEF1A1P12	ENSG00000214199.3	1.830	0.140	1.312	3.33e-76
EEF1A1P13	ENSG00000250182.3	2.510	0.920	0.870	6.95e-39
EEF1A1P14	ENSG00000233057.1	0.040	0.000	0.057	2.49e-15
EEF1A1P16	ENSG00000213235.3	0.110	0.000	0.151	1.55e-35
EEF1A1P19	ENSG00000249855.1	1.250	0.200	0.907	7.01e-55
EEF1A1P22	ENSG00000259612.1	0.070	0.020	0.069	1.37e-9
EEF1A1P24	ENSG00000223668.1	0.010	0.000	0.014	1.94e-2
EEF1A1P25	ENSG00000241429.1	0.020	0.000	0.029	3.91e-3
EEF1A1P29	ENSG00000215093.3	0.040	0.000	0.057	1.30e-13
EEF1A1P30	ENSG00000237757.2	0.020	0.030	-0.014	8.68e-1
EEF1A1P4	ENSG00000245205.3	0.110	0.030	0.108	1.79e-16
EEF1A1P5	ENSG00000196205.8	140.117	54.628	1.343	2.29e-24
EEF1A1P6	ENSG00000233476.3	23.369	6.670	1.668	1.39e-42
EEF1A1P7	ENSG00000268222.1	0.120	0.000	0.164	2.31e-38
EEF1A1P8	ENSG00000223529.1	0.050	0.000	0.070	7.70e-14
EEF1A1P9	ENSG00000249264.1	1.710	0.190	1.187	1.95e-62
EEF1A2	ENSG00000101210.10	18.450	5.530	1.575	3.12e-15
EEF1B2	ENSG00000114942.13	556.909	623.177	-0.162	2.94e-1
EEF1B2P3	ENSG00000232472.1	4.210	8.650	-0.889	1.13e-25
EEF1B2P6	ENSG00000213261.3	0.390	0.710	-0.299	1.91e-17
EEF1D	ENSG00000104529.17	781.552	532.411	0.553	1.38e-7
EEF1DP1	ENSG00000228887.3	0.300	0.110	0.228	1.49e-16
EEF1DP2	ENSG00000226721.2	0.190	0.100	0.113	3.98e-3
EEF1DP3	ENSG00000229715.4	0.130	0.100	0.039	5.25e-3
EEF1DP4	ENSG00000213640.3	0.080	0.040	0.054	2.47e-6
EEF1E1	ENSG00000124802.11	16.860	10.250	0.667	1.15e-19
EEF1G	ENSG00000254772.9	1477.763	728.506	1.019	4.83e-18
EEF1GP1	ENSG00000186676.3	0.020	0.000	0.029	8.30e-12
EEF1GP5	ENSG00000234785.1	0.030	0.000	0.043	2.85e-5
EEF2	ENSG00000167658.15	860.122	798.029	0.108	1.72e-1
EEF2K	ENSG00000103319.11	6.270	5.200	0.230	1.11e-5
EEF2KMT	ENSG00000118894.14	7.460	3.140	1.031	2.09e-47
EEFSEC	ENSG00000132394.10	11.720	4.330	1.255	2.57e-53
EEPD1	ENSG00000122547.10	30.141	8.210	1.758	2.53e-37
EFCAB1	ENSG00000034239.10	0.290	1.300	-0.834	4.67e-7
EFCAB10	ENSG00000185055.10	0.280	0.310	-0.033	4.01e-1
EFCAB11	ENSG00000140025.15	7.140	1.000	2.025	1.58e-83
EFCAB12	ENSG00000172771.11	0.490	0.400	0.090	5.21e-3
EFCAB13	ENSG00000178852.15	1.600	1.030	0.357	2.31e-2
EFCAB14	ENSG00000159658.10	34.690	9.350	1.786	3.62e-56
EFCAB5	ENSG00000176927.14	0.170	0.050	0.156	4.11e-14
EFCAB6	ENSG00000186976.14	0.650	0.540	0.100	6.69e-4
EFCAB7	ENSG00000203965.12	2.760	1.630	0.516	8.03e-22
EFCC1	ENSG00000114654.7	1.970	0.510	0.976	4.60e-36
EFEMP1	ENSG00000115380.18	48.060	11.110	2.018	2.37e-29
EFEMP2	ENSG00000172638.12	81.430	10.520	2.839	1.23e-54
EFHB	ENSG00000163576.17	0.520	0.200	0.341	1.00e-12
EFHC1	ENSG00000096093.14	6.350	4.590	0.395	1.08e-6
EFHC2	ENSG00000183690.12	0.740	0.190	0.548	4.14e-25
EFHD1	ENSG00000115468.11	6.070	1.640	1.421	1.38e-26
EFHD2	ENSG00000142634.12	92.558	26.070	1.789	9.86e-38
EFNA1	ENSG00000169242.11	99.960	25.690	1.919	1.02e-28
EFNA2	ENSG00000099617.3	1.820	0.000	1.496	2.50e-31
EFNA3	ENSG00000143590.13	7.290	0.540	2.428	5.20e-56
EFNA4	ENSG00000243364.7	16.880	2.040	2.556	4.22e-55
EFNA5	ENSG00000184349.12	7.520	0.230	2.792	3.45e-79
EFNB1	ENSG00000090776.5	42.200	2.580	3.593	6.93e-72
EFNB2	ENSG00000125266.6	23.271	1.320	3.387	2.95e-85
EFNB3	ENSG00000108947.4	1.370	0.300	0.866	2.85e-24
EFR3A	ENSG00000132294.13	19.061	5.270	1.678	2.72e-52
EFR3B	ENSG00000084710.13	0.440	0.130	0.350	2.75e-14
EFS	ENSG00000100842.12	4.010	0.770	1.501	9.26e-41
EFTUD1	ENSG00000140598.13	8.890	2.260	1.601	9.40e-65
EFTUD1P1	ENSG00000259404.5	0.020	0.000	0.029	7.01e-5
EFTUD2	ENSG00000108883.12	45.730	12.300	1.813	3.76e-64
EGF	ENSG00000138798.11	0.460	15.850	-3.529	1.54e-74
EGFEM1P	ENSG00000206120.11	0.060	0.110	-0.066	9.22e-1
EGFL6	ENSG00000198759.11	1.590	0.010	1.359	2.23e-47
EGFL7	ENSG00000172889.15	29.199	9.730	1.493	8.58e-20
EGFL8	ENSG00000241404.6	8.120	5.060	0.590	6.96e-5
EGFLAM	ENSG00000164318.17	3.110	0.690	1.282	1.89e-32
EGFR	ENSG00000146648.15	9.410	5.020	0.790	5.54e-14
EGFR-AS1	ENSG00000224057.1	0.050	0.040	0.014	2.85e-2
EGLN1	ENSG00000135766.8	13.810	6.520	0.978	1.91e-28
EGLN1P1	ENSG00000254779.4	0.000	0.020	-0.029	1.54e-8
EGLN2	ENSG00000269858.5	60.921	14.030	2.043	7.46e-64
EGLN3	ENSG00000129521.13	26.930	1.650	3.398	5.80e-56
EGOT	ENSG00000235947.1	0.570	0.310	0.261	1.88e-5
EGR1	ENSG00000120738.7	87.438	26.500	1.685	5.46e-15
EGR2	ENSG00000122877.13	7.820	0.210	2.866	1.74e-60
EGR3	ENSG00000179388.8	3.800	0.410	1.767	5.06e-35
EGR4	ENSG00000135625.7	0.330	0.030	0.369	6.92e-21
EHBP1	ENSG00000115504.14	23.860	5.570	1.920	6.41e-58
EHBP1L1	ENSG00000173442.11	47.649	6.680	2.663	7.50e-55
EHD1	ENSG00000110047.17	40.009	5.170	2.733	1.31e-77
EHD2	ENSG00000024422.11	50.299	10.300	2.183	5.65e-46
EHD3	ENSG00000013016.14	4.340	0.440	1.891	7.89e-62
EHD4	ENSG00000103966.9	24.289	5.550	1.949	2.51e-58
EHF	ENSG00000135373.12	25.400	6.600	1.796	4.60e-29
EHHADH	ENSG00000113790.10	4.610	1.910	0.947	1.12e-33
EHMT1	ENSG00000181090.17	21.570	9.390	1.119	4.91e-32
EHMT1-IT1	ENSG00000281796.1	0.030	0.020	0.014	6.45e-1
EHMT2	ENSG00000204371.11	29.629	11.060	1.345	8.35e-40
EI24	ENSG00000149547.14	62.869	37.291	0.738	9.91e-19
EI24P2	ENSG00000236257.1	0.000	0.050	-0.070	4.92e-14
EID1	ENSG00000255302.3	100.468	21.320	2.185	3.17e-63
EID2	ENSG00000176396.9	7.350	2.290	1.344	1.22e-60
EID2B	ENSG00000176401.5	1.460	0.570	0.648	2.16e-26
EID3	ENSG00000255150.1	1.180	0.400	0.639	6.87e-33
EIF1	ENSG00000173812.10	761.868	462.592	0.719	4.52e-12
EIF1AD	ENSG00000175376.8	18.590	5.930	1.499	4.01e-60
EIF1AX	ENSG00000173674.10	32.690	13.870	1.180	4.05e-35
EIF1AXP1	ENSG00000236698.1	6.130	1.710	1.396	5.54e-22
EIF1AY	ENSG00000198692.9	4.900	6.300	-0.307	3.93e-5
EIF1B	ENSG00000114784.3	53.311	22.910	1.184	8.72e-36
EIF1B-AS1	ENSG00000280739.2	0.650	0.300	0.344	1.70e-20
EIF2A	ENSG00000144895.11	62.969	46.730	0.422	2.16e-9
EIF2AK1	ENSG00000086232.12	50.450	15.230	1.665	4.03e-60
EIF2AK2	ENSG00000055332.16	9.720	2.150	1.767	2.83e-57
EIF2AK3	ENSG00000172071.11	9.750	17.310	-0.768	1.38e-7
EIF2AK4	ENSG00000128829.11	17.730	5.380	1.554	1.02e-59
EIF2B1	ENSG00000111361.12	22.781	12.640	0.802	2.16e-27
EIF2B2	ENSG00000119718.10	37.901	12.030	1.578	6.01e-57
EIF2B3	ENSG00000070785.16	13.510	6.360	0.979	5.18e-40
EIF2B4	ENSG00000115211.15	30.141	25.610	0.227	2.51e-3
EIF2B5	ENSG00000145191.11	32.880	23.530	0.466	1.17e-6
EIF2D	ENSG00000143486.15	28.470	18.640	0.585	4.57e-16
EIF2S1	ENSG00000134001.12	53.400	20.470	1.341	5.45e-32
EIF2S2	ENSG00000125977.6	49.652	19.430	1.310	1.34e-45
EIF2S2P3	ENSG00000236493.2	0.110	0.090	0.026	2.31e-2
EIF2S2P4	ENSG00000128692.8	1.230	0.340	0.735	2.04e-33
EIF2S3	ENSG00000130741.10	69.252	39.469	0.796	1.58e-18
EIF2S3L	ENSG00000180574.3	0.250	0.190	0.071	6.61e-1
EIF3A	ENSG00000107581.12	57.328	36.491	0.638	8.06e-9
EIF3B	ENSG00000106263.17	79.759	48.452	0.708	1.35e-15
EIF3C	ENSG00000184110.14	364.910	156.389	1.217	4.98e-21
EIF3CL	ENSG00000205609.12	55.931	22.371	1.285	2.27e-33
EIF3D	ENSG00000100353.17	136.286	110.048	0.306	8.12e-5
EIF3E	ENSG00000104408.9	243.385	153.064	0.666	2.81e-13
EIF3EP1	ENSG00000234882.1	0.590	0.380	0.204	1.04e-8
EIF3F	ENSG00000175390.12	170.874	135.082	0.337	2.42e-4
EIF3FP1	ENSG00000275945.1	0.050	0.070	-0.027	5.30e-2
EIF3FP3	ENSG00000233426.3	6.170	4.440	0.398	1.68e-4
EIF3G	ENSG00000130811.10	178.600	137.844	0.371	4.12e-5
EIF3H	ENSG00000147677.10	236.861	94.699	1.314	1.64e-33
EIF3I	ENSG00000084623.11	143.857	53.050	1.422	2.11e-40
EIF3J	ENSG00000104131.12	39.799	29.171	0.435	6.72e-8
EIF3J-AS1	ENSG00000179523.4	6.340	2.420	1.102	8.82e-36
EIF3K	ENSG00000178982.9	277.818	101.983	1.437	1.51e-41
EIF3KP1	ENSG00000175749.11	0.060	0.000	0.084	1.68e-4
EIF3L	ENSG00000100129.17	295.435	246.355	0.261	9.82e-4
EIF3LP2	ENSG00000233837.1	0.090	0.140	-0.065	3.93e-4
EIF3M	ENSG00000149100.12	216.526	107.053	1.009	6.51e-22
EIF4A1	ENSG00000161960.14	381.198	169.835	1.162	4.76e-22
EIF4A1P10	ENSG00000229132.2	0.430	0.300	0.138	1.28e-3
EIF4A1P2	ENSG00000235001.3	0.110	0.070	0.053	4.15e-3
EIF4A1P4	ENSG00000257790.1	0.020	0.000	0.029	4.21e-5
EIF4A2	ENSG00000156976.14	279.789	196.924	0.505	3.17e-7
EIF4A2P1	ENSG00000267336.1	0.060	0.020	0.055	1.53e-10
EIF4A2P2	ENSG00000227382.1	0.040	0.000	0.057	1.47e-9
EIF4A3	ENSG00000141543.9	52.370	14.540	1.780	5.09e-59
EIF4B	ENSG00000063046.17	131.789	98.612	0.415	1.38e-8
EIF4BP3	ENSG00000224546.2	0.380	0.300	0.086	1.54e-3
EIF4BP6	ENSG00000197258.5	2.490	3.160	-0.253	8.50e-2
EIF4BP7	ENSG00000225031.1	3.030	0.820	1.147	8.50e-62
EIF4E	ENSG00000151247.12	35.500	7.860	2.043	7.39e-64
EIF4E1B	ENSG00000175766.11	0.060	0.070	-0.014	1.86e-1
EIF4E2	ENSG00000135930.13	63.061	15.911	1.922	7.55e-59
EIF4E3	ENSG00000163412.12	6.840	3.800	0.708	3.38e-20
EIF4EBP1	ENSG00000187840.4	61.298	99.511	-0.690	7.17e-9
EIF4EBP2	ENSG00000148730.6	21.600	11.130	0.898	1.41e-29
EIF4EBP3	ENSG00000243056.1	25.410	15.210	0.704	4.47e-8
EIF4ENIF1	ENSG00000184708.17	10.740	4.760	1.027	4.18e-37
EIF4EP1	ENSG00000233578.1	0.220	0.230	-0.012	9.41e-1
EIF4EP2	ENSG00000229944.3	3.740	1.030	1.223	3.62e-29
EIF4G1	ENSG00000114867.19	156.942	74.988	1.056	1.05e-26
EIF4G2	ENSG00000110321.15	282.243	79.959	1.807	3.32e-47
EIF4G3	ENSG00000075151.19	16.130	4.320	1.687	2.22e-56
EIF4H	ENSG00000106682.14	162.996	86.198	0.911	4.32e-22
EIF4HP1	ENSG00000233830.2	0.870	0.840	0.023	2.31e-1
EIF4HP2	ENSG00000237977.1	0.640	0.530	0.100	3.06e-1
EIF5	ENSG00000100664.10	67.902	34.080	0.974	1.69e-23
EIF5A	ENSG00000132507.17	291.488	108.067	1.423	9.19e-36
EIF5A2	ENSG00000163577.7	5.190	0.630	1.925	2.30e-63
EIF5AL1	ENSG00000253626.3	0.610	0.170	0.461	9.61e-20
EIF5AP4	ENSG00000234743.1	4.970	0.000	2.578	2.43e-101
EIF5B	ENSG00000158417.10	25.210	19.510	0.354	3.54e-6
EIF6	ENSG00000242372.6	194.698	30.049	2.656	1.08e-76
ELAC1	ENSG00000141642.8	4.190	3.610	0.171	3.16e-4
ELAC2	ENSG00000006744.18	24.620	14.240	0.749	8.46e-27
ELANE	ENSG00000197561.6	0.190	0.150	0.049	7.87e-2
ELAVL1	ENSG00000066044.13	36.699	11.500	1.593	4.62e-62
ELAVL2	ENSG00000107105.14	0.060	0.020	0.055	1.99e-3
ELAVL4	ENSG00000162374.16	0.700	0.380	0.301	1.32e-7
ELF1	ENSG00000120690.13	33.511	11.210	1.499	1.17e-37
ELF2	ENSG00000109381.19	15.040	7.390	0.935	3.09e-27
ELF3	ENSG00000163435.15	472.541	93.993	2.318	4.24e-21
ELF4	ENSG00000102034.16	13.140	1.030	2.800	3.06e-87
ELF5	ENSG00000135374.9	0.130	0.070	0.079	3.83e-7
ELFN1	ENSG00000225968.7	0.930	0.220	0.662	8.14e-21
ELFN1-AS1	ENSG00000236081.1	0.530	0.000	0.614	4.06e-14
ELFN2	ENSG00000243902.6	0.040	0.000	0.057	6.75e-7
ELK1	ENSG00000126767.17	20.129	4.540	1.931	5.20e-71
ELK3	ENSG00000111145.7	23.540	2.120	2.976	1.81e-75
ELK4	ENSG00000158711.13	8.660	3.230	1.191	1.48e-34
ELL	ENSG00000105656.12	9.190	3.810	1.083	7.68e-36
ELL2	ENSG00000118985.14	14.390	19.471	-0.412	3.09e-1
ELL2P1	ENSG00000227295.2	0.070	0.030	0.055	5.36e-10
ELL3	ENSG00000128886.11	5.740	1.770	1.283	4.80e-28
ELMO1	ENSG00000155849.15	11.080	2.630	1.735	1.16e-35
ELMO2	ENSG00000062598.17	17.421	10.780	0.645	5.02e-17
ELMO3	ENSG00000102890.14	25.591	15.730	0.669	3.84e-5
ELMOD1	ENSG00000110675.12	0.130	0.010	0.162	1.41e-24
ELMOD2	ENSG00000179387.9	8.210	3.850	0.925	3.15e-47
ELMOD3	ENSG00000115459.17	11.630	6.460	0.760	3.96e-19
ELMSAN1	ENSG00000156030.12	11.760	3.760	1.423	1.70e-35
ELN	ENSG00000049540.16	63.839	42.470	0.577	5.40e-5
ELOF1	ENSG00000130165.10	59.231	29.751	0.970	8.08e-31
ELOVL1	ENSG00000066322.12	99.160	24.200	1.991	1.82e-54
ELOVL2	ENSG00000197977.3	0.590	0.580	0.009	4.98e-2
ELOVL3	ENSG00000119915.4	0.150	0.020	0.173	2.91e-17
ELOVL4	ENSG00000118402.5	0.770	0.120	0.660	4.68e-31
ELOVL5	ENSG00000012660.13	33.950	4.760	2.601	1.87e-64
ELOVL6	ENSG00000170522.9	8.780	0.610	2.603	2.80e-61
ELOVL7	ENSG00000164181.13	4.570	2.500	0.670	1.30e-15
ELP2	ENSG00000134759.13	29.691	21.040	0.478	2.20e-11
ELP3	ENSG00000134014.16	14.640	4.490	1.510	9.70e-56
ELP4	ENSG00000109911.17	7.290	3.630	0.840	2.80e-38
ELP5	ENSG00000170291.14	26.210	10.190	1.282	2.02e-42
ELP6	ENSG00000163832.15	20.520	7.940	1.267	1.54e-52
EMB	ENSG00000170571.11	16.429	0.550	3.491	5.17e-88
EMBP1	ENSG00000231752.5	0.530	0.080	0.503	2.05e-26
EMC1	ENSG00000127463.13	17.850	5.870	1.456	8.72e-50
EMC10	ENSG00000161671.16	118.061	30.759	1.906	1.54e-54
EMC2	ENSG00000104412.7	35.710	15.770	1.130	2.09e-34
EMC3	ENSG00000125037.12	59.498	17.421	1.716	3.50e-63
EMC3-AS1	ENSG00000180385.8	0.740	0.280	0.443	1.80e-18
EMC4	ENSG00000128463.12	89.672	28.719	1.609	5.09e-59
EMC6	ENSG00000127774.6	29.699	17.140	0.759	4.22e-21
EMC7	ENSG00000134153.9	67.991	22.860	1.532	1.18e-58
EMC8	ENSG00000131148.8	19.730	6.380	1.490	1.18e-62
EMC9	ENSG00000100908.13	18.850	12.670	0.538	6.69e-10
EMCN	ENSG00000164035.9	5.440	1.500	1.365	7.77e-29
EMD	ENSG00000102119.10	65.439	40.590	0.676	2.54e-14
EME1	ENSG00000154920.14	1.190	0.340	0.709	2.46e-30
EME2	ENSG00000197774.12	3.990	5.300	-0.336	4.70e-4
EMG1	ENSG00000126749.14	21.800	5.760	1.754	5.49e-66
EMID1	ENSG00000186998.15	5.460	5.090	0.085	3.74e-1
EMILIN1	ENSG00000138080.13	69.261	5.900	3.348	3.00e-49
EMILIN2	ENSG00000132205.10	12.150	1.150	2.613	7.08e-66
EMILIN3	ENSG00000183798.4	0.330	0.050	0.341	1.91e-16
EML1	ENSG00000066629.16	4.990	2.920	0.612	8.25e-15
EML2	ENSG00000125746.14	39.221	17.220	1.142	1.02e-30
EML2-AS1	ENSG00000267757.4	0.920	1.100	-0.129	1.95e-1
EML3	ENSG00000149499.11	35.380	16.140	1.086	8.99e-21
EML4	ENSG00000143924.18	23.600	10.730	1.068	6.67e-24
EML5	ENSG00000165521.15	1.150	0.990	0.112	4.82e-5
EMP1	ENSG00000134531.9	108.187	7.300	3.718	4.48e-65
EMP2	ENSG00000213853.9	34.539	4.690	2.643	8.66e-67
EMP3	ENSG00000142227.10	85.692	5.330	3.776	1.70e-69
EMX1	ENSG00000135638.13	0.100	0.150	-0.064	1.68e-1
EMX2	ENSG00000170370.11	0.120	0.030	0.121	1.44e-9
EMX2OS	ENSG00000229847.8	0.110	0.030	0.108	2.78e-9
EN1	ENSG00000163064.6	0.140	0.010	0.175	2.71e-13
ENAH	ENSG00000154380.16	22.420	8.390	1.319	1.18e-23
ENAM	ENSG00000132464.11	0.650	0.450	0.186	1.73e-4
ENC1	ENSG00000171617.13	33.690	7.090	2.100	1.39e-34
ENDOD1	ENSG00000149218.4	16.460	1.940	2.570	4.02e-75
ENDOG	ENSG00000167136.6	8.980	8.630	0.052	1.94e-1
ENDOU	ENSG00000111405.8	0.150	0.070	0.104	4.94e-5
ENDOV	ENSG00000173818.16	12.590	6.040	0.949	1.09e-32
ENG	ENSG00000106991.13	74.191	17.930	1.990	1.50e-46
ENGASE	ENSG00000167280.16	11.210	14.310	-0.326	1.37e-2
ENHO	ENSG00000168913.6	0.700	0.490	0.190	1.15e-4
ENKD1	ENSG00000124074.11	22.760	43.800	-0.915	3.78e-21
ENKUR	ENSG00000151023.16	0.510	0.030	0.552	6.28e-31
ENO1	ENSG00000074800.13	620.461	80.481	2.931	2.64e-65
ENO1-AS1	ENSG00000230679.1	0.260	0.140	0.144	1.89e-5
ENO1-IT1	ENSG00000236269.1	0.050	0.000	0.070	1.92e-8
ENO1P1	ENSG00000244457.2	0.640	0.330	0.302	7.56e-9
ENO2	ENSG00000111674.8	32.901	3.140	3.034	5.29e-61
ENO3	ENSG00000108515.17	4.520	4.230	0.078	9.14e-1
ENO4	ENSG00000188316.13	0.230	0.070	0.201	4.96e-16
ENOPH1	ENSG00000145293.14	26.020	7.340	1.696	1.50e-70
ENOSF1	ENSG00000132199.18	25.460	26.350	-0.048	7.13e-1
ENOX1	ENSG00000120658.12	2.020	0.260	1.261	3.05e-48
ENOX2	ENSG00000165675.16	6.590	1.790	1.444	1.84e-60
ENPEP	ENSG00000138792.9	2.660	0.650	1.149	1.79e-29
ENPP1	ENSG00000197594.11	2.370	4.110	-0.601	7.77e-5
ENPP2	ENSG00000136960.12	23.070	4.020	2.261	1.04e-33
ENPP3	ENSG00000154269.14	0.130	0.060	0.092	3.37e-9
ENPP4	ENSG00000001561.6	6.510	2.980	0.916	1.10e-27
ENPP5	ENSG00000112796.9	4.930	2.890	0.608	7.77e-10
ENPP6	ENSG00000164303.10	0.150	0.020	0.173	1.24e-18
ENPP7	ENSG00000182156.9	0.030	0.010	0.028	2.97e-3
ENPP7P10	ENSG00000249767.1	0.000	0.030	-0.043	2.03e-1
ENPP7P11	ENSG00000250942.1	0.350	0.100	0.295	1.02e-7
ENPP7P12	ENSG00000254527.1	0.080	0.130	-0.065	1.11e-2
ENPP7P2	ENSG00000239959.1	0.030	0.040	-0.014	4.10e-1
ENPP7P4	ENSG00000241278.1	0.080	0.070	0.013	3.41e-3
ENPP7P7	ENSG00000273819.1	0.020	0.000	0.029	8.92e-11
ENPP7P8	ENSG00000255319.5	0.020	0.000	0.029	4.75e-3
ENSA	ENSG00000143420.17	120.634	32.459	1.862	4.58e-61
ENSAP2	ENSG00000259032.2	1.370	0.860	0.350	2.07e-5
TSPAN6	ENSG00000000003.14	19.521	7.190	1.325	4.76e-32
TNMD	ENSG00000000005.5	0.040	0.020	0.028	1.44e-3
SCYL3	ENSG00000000457.13	6.120	2.570	0.996	1.82e-32
FGR	ENSG00000000938.12	7.760	1.760	1.666	4.92e-23
FUCA2	ENSG00000001036.13	35.651	12.320	1.460	6.00e-56
GCLC	ENSG00000001084.10	11.080	7.130	0.571	3.68e-13
NFYA	ENSG00000001167.14	9.610	3.940	1.103	1.06e-31
STPG1	ENSG00000001460.17	5.600	1.710	1.284	1.87e-56
NIPAL3	ENSG00000001461.16	10.560	4.990	0.949	6.18e-32
LAS1L	ENSG00000001497.16	19.740	9.400	0.996	7.88e-42
SEMA3F	ENSG00000001617.11	12.640	2.330	2.034	1.58e-53
KRIT1	ENSG00000001631.14	13.980	10.090	0.434	5.21e-9
RAD52	ENSG00000002016.16	5.010	5.300	-0.068	5.18e-1
MYH16	ENSG00000002079.12	0.720	0.000	0.782	9.20e-21
LAP3	ENSG00000002549.12	58.610	10.650	2.355	6.73e-59
HS3ST1	ENSG00000002587.9	7.170	0.150	2.829	3.65e-59
WNT16	ENSG00000002745.12	0.120	0.050	0.093	1.73e-6
HECW1	ENSG00000002746.14	0.450	0.010	0.522	1.34e-30
MAD1L1	ENSG00000002822.15	22.600	3.280	2.463	8.95e-60
LASP1	ENSG00000002834.17	97.592	21.170	2.153	5.62e-64
SNX11	ENSG00000002919.14	14.650	4.750	1.445	9.05e-62
TMEM176A	ENSG00000002933.7	155.653	10.480	3.770	3.27e-68
M6PR	ENSG00000003056.7	78.259	26.550	1.525	2.57e-48
KLHL13	ENSG00000003096.13	1.040	1.160	-0.082	7.62e-1
TFPI	ENSG00000003436.14	40.120	5.500	2.661	7.91e-44
NDUFAF7	ENSG00000003509.15	7.460	5.790	0.317	9.81e-8
RBM5	ENSG00000003756.16	58.590	59.779	-0.029	8.53e-1
MTMR7	ENSG00000003987.13	0.540	0.450	0.087	6.40e-5
SLC7A2	ENSG00000003989.16	5.450	14.690	-1.283	1.50e-11
SARM1	ENSG00000004139.13	7.640	8.660	-0.161	5.51e-1
POLDIP2	ENSG00000004142.11	53.079	28.310	0.884	2.69e-28
PLXND1	ENSG00000004399.12	69.300	13.770	2.251	1.03e-51
FKBP4	ENSG00000004478.7	40.209	22.000	0.841	2.97e-17
KDM1A	ENSG00000004487.15	37.820	15.740	1.213	8.99e-41
RBM6	ENSG00000004534.14	42.311	46.458	-0.132	2.39e-1
RECQL	ENSG00000004700.15	13.630	3.380	1.740	4.16e-47
HSPB6	ENSG00000004776.11	32.159	17.759	0.822	1.92e-6
NDUFAB1	ENSG00000004779.9	83.302	32.280	1.341	7.16e-44
PDK4	ENSG00000004799.7	23.160	66.362	-1.479	2.36e-6
SLC22A16	ENSG00000004809.13	0.160	0.030	0.171	3.16e-11
ZMYND10	ENSG00000004838.13	1.200	1.030	0.116	4.10e-6
SLC25A13	ENSG00000004864.13	12.240	4.230	1.340	1.50e-51
ST7	ENSG00000004866.18	15.190	10.740	0.464	2.14e-16
SLC4A1	ENSG00000004939.13	0.000	0.010	-0.014	4.48e-1
HCCS	ENSG00000004961.14	17.600	3.530	2.038	6.37e-81
PRSS22	ENSG00000005001.9	46.491	10.430	2.055	1.79e-20
UPF1	ENSG00000005007.12	35.510	14.770	1.211	9.15e-35
SKAP2	ENSG00000005020.12	20.269	1.690	2.983	7.38e-84
SLC25A5	ENSG00000005022.5	237.222	231.616	0.034	3.96e-2
HOXA11	ENSG00000005073.5	0.280	0.000	0.356	4.01e-17
POLR2J	ENSG00000005075.15	70.409	22.570	1.599	1.24e-55
MEOX1	ENSG00000005102.12	3.280	0.490	1.522	9.13e-27
THSD7A	ENSG00000005108.15	1.160	0.160	0.897	4.46e-35
LIG3	ENSG00000005156.11	8.850	5.500	0.600	5.44e-12
RPAP3	ENSG00000005175.9	13.350	3.720	1.604	9.36e-65
SPPL2B	ENSG00000005206.16	33.941	36.231	-0.092	4.93e-1
FAM214B	ENSG00000005238.19	18.301	2.480	2.472	6.95e-69
PRKAR2B	ENSG00000005249.12	3.640	2.020	0.620	8.28e-10
MSL3	ENSG00000005302.17	15.380	6.850	1.061	1.94e-31
MPO	ENSG00000005381.7	0.150	0.060	0.118	5.96e-7
PON1	ENSG00000005421.8	0.340	0.140	0.233	3.35e-4
GCFC2	ENSG00000005436.13	10.520	6.930	0.539	8.97e-11
WDR54	ENSG00000005448.16	16.580	3.140	2.086	1.41e-70
KMT2E	ENSG00000005483.19	16.330	7.580	1.014	3.07e-23
RHBDD2	ENSG00000005486.16	97.261	20.210	2.212	4.53e-69
SOX8	ENSG00000005513.9	1.490	0.650	0.594	4.22e-7
IBTK	ENSG00000005700.14	14.330	9.010	0.615	6.85e-19
ZNF195	ENSG00000005801.16	10.170	6.170	0.640	4.29e-18
MYCBP2	ENSG00000005810.17	21.591	12.050	0.792	5.09e-21
FBXL3	ENSG00000005812.10	16.740	5.930	1.356	3.94e-47
ITGAL	ENSG00000005844.17	4.580	0.510	1.886	9.05e-29
PDK2	ENSG00000005882.11	20.700	25.270	-0.276	1.51e-1
ITGA3	ENSG00000005884.17	135.082	9.700	3.669	2.99e-70
ZFX	ENSG00000005889.15	5.130	3.290	0.515	1.13e-18
LAMP2	ENSG00000005893.15	75.092	20.010	1.857	2.18e-60
ITGA2B	ENSG00000005961.17	0.290	0.170	0.141	9.23e-5
GDE1	ENSG00000006007.11	42.991	12.870	1.665	3.62e-54
OSBPL7	ENSG00000006025.11	15.850	9.230	0.720	1.65e-8
TMEM98	ENSG00000006042.11	64.699	27.899	1.185	2.21e-24
YBX2	ENSG00000006047.12	0.320	0.310	0.011	7.66e-3
MAP3K14	ENSG00000006062.13	7.630	4.590	0.627	2.94e-15
TMEM132A	ENSG00000006118.14	23.020	2.180	2.917	2.50e-63
TAC1	ENSG00000006128.11	0.460	0.140	0.357	2.05e-10
ZNF263	ENSG00000006194.9	18.060	7.190	1.219	1.06e-44
SPATA20	ENSG00000006282.19	35.150	24.190	0.521	1.17e-8
TNFRSF12A	ENSG00000006327.13	153.223	32.410	2.207	1.45e-35
MAP3K9	ENSG00000006432.15	1.420	1.160	0.164	2.25e-5
RALA	ENSG00000006451.7	31.831	4.560	2.562	9.82e-85
KDM7A	ENSG00000006459.10	4.730	2.390	0.757	1.15e-20
ETV1	ENSG00000006468.13	8.060	0.550	2.547	2.74e-72
TTC22	ENSG00000006555.10	9.760	3.940	1.123	6.84e-25
PHTF2	ENSG00000006576.16	7.440	1.550	1.727	4.09e-60
FARP2	ENSG00000006607.13	17.289	5.640	1.462	3.06e-42
USH1C	ENSG00000006611.15	53.459	2.400	4.002	3.11e-68
GGCT	ENSG00000006625.17	44.249	12.170	1.781	1.52e-62
TBXA2R	ENSG00000006638.11	1.480	0.320	0.910	3.87e-45
IFRD1	ENSG00000006652.13	20.359	53.319	-1.347	1.05e-26
GTF2IRD1	ENSG00000006704.10	22.139	4.210	2.151	4.47e-55
PAF1	ENSG00000006712.14	42.479	12.690	1.667	2.17e-61
VPS41	ENSG00000006715.15	22.841	8.490	1.329	4.28e-41
SCIN	ENSG00000006747.14	6.830	0.320	2.568	1.47e-58
PNPLA4	ENSG00000006757.11	12.330	6.470	0.835	1.85e-31
MYH13	ENSG00000006788.12	0.010	0.000	0.014	4.34e-10
UPP2	ENSG00000007001.12	0.030	0.000	0.043	2.17e-8
PRSS21	ENSG00000007038.10	4.320	0.710	1.637	3.82e-16
MARK4	ENSG00000007047.14	13.720	5.500	1.179	4.28e-44
PROM1	ENSG00000007062.11	34.871	5.980	2.362	1.22e-24
PAFAH1B1	ENSG00000007168.12	35.530	13.630	1.320	7.94e-44
NOS2	ENSG00000007171.16	0.250	0.030	0.279	1.40e-13
KIAA0100	ENSG00000007202.14	30.271	15.050	0.962	4.69e-32
SLC13A2	ENSG00000007216.14	0.430	0.020	0.487	7.95e-14
GAS7	ENSG00000007237.18	8.540	1.150	2.150	1.07e-48
TRAPPC6A	ENSG00000007255.10	42.670	10.430	1.934	2.39e-54
MATK	ENSG00000007264.13	1.960	0.340	1.143	3.64e-27
SCN4A	ENSG00000007314.11	0.060	0.090	-0.040	3.80e-1
ST7L	ENSG00000007341.18	9.190	5.580	0.631	1.44e-21
TKTL1	ENSG00000007350.16	0.090	0.010	0.110	2.90e-5
PAX6	ENSG00000007372.20	4.110	2.720	0.458	2.16e-4
RPUSD1	ENSG00000007376.7	14.150	5.860	1.143	2.84e-34
RHBDF1	ENSG00000007384.15	35.360	11.150	1.581	5.64e-22
LUC7L	ENSG00000007392.16	42.470	36.719	0.205	6.16e-1
TSR3	ENSG00000007520.3	56.332	23.420	1.231	8.22e-35
PIGQ	ENSG00000007541.14	28.080	23.750	0.233	2.42e-2
TEAD3	ENSG00000007866.18	20.150	3.970	2.089	1.24e-47
SELE	ENSG00000007908.15	0.790	0.140	0.651	4.27e-11
FMO3	ENSG00000007933.12	2.950	1.080	0.925	1.54e-12
MYLIP	ENSG00000007944.14	9.220	5.430	0.668	1.62e-18
NOX1	ENSG00000007952.17	0.170	0.000	0.227	9.77e-9
PSMB1	ENSG00000008018.8	173.825	58.850	1.546	2.05e-45
SYN1	ENSG00000008056.12	1.650	0.480	0.840	9.00e-24
JARID2	ENSG00000008083.13	4.170	1.260	1.194	1.17e-48
NADK	ENSG00000008130.15	39.590	23.280	0.741	4.72e-14
SYPL1	ENSG00000008282.7	80.682	21.520	1.859	5.82e-53
SPAG9	ENSG00000008294.20	19.770	14.850	0.390	4.25e-5
PLEKHG6	ENSG00000008323.15	13.220	2.280	2.116	1.91e-49
SS18L2	ENSG00000008324.10	25.060	7.900	1.550	1.17e-57
MPND	ENSG00000008382.15	19.650	7.490	1.282	6.15e-51
MGST1	ENSG00000008394.12	84.571	45.550	0.878	7.26e-5
NFIX	ENSG00000008441.16	23.620	5.320	1.962	1.07e-50
ST3GAL1	ENSG00000008513.14	20.340	4.400	1.983	2.71e-45
MMP25	ENSG00000008516.16	0.950	0.760	0.148	9.90e-2
IL32	ENSG00000008517.16	412.370	223.603	0.880	4.68e-4
PKD1	ENSG00000008710.17	24.770	20.700	0.248	3.53e-2
MAPK8IP2	ENSG00000008735.13	1.810	1.020	0.476	1.08e-8
MED24	ENSG00000008838.17	38.689	19.180	0.976	1.28e-22
RHOBTB2	ENSG00000008853.16	8.770	2.430	1.510	3.82e-54
HEATR5B	ENSG00000008869.11	6.080	6.350	-0.054	5.64e-1
SEC62	ENSG00000008952.16	45.129	27.359	0.702	4.44e-15
RPS20	ENSG00000008988.9	1879.977	854.596	1.136	1.26e-18
UBE3C	ENSG00000009335.17	23.470	8.770	1.325	1.73e-42
REV3L	ENSG00000009413.15	4.680	3.750	0.258	1.38e-7
TENM1	ENSG00000009694.13	0.060	0.040	0.027	2.55e-4
MASP2	ENSG00000009724.16	0.290	1.030	-0.654	6.36e-25
IYD	ENSG00000009765.14	2.530	0.050	1.749	8.58e-36
FAM76A	ENSG00000009780.15	5.490	2.560	0.866	5.03e-35
TRAF3IP3	ENSG00000009790.14	5.030	0.710	1.818	3.51e-31
POMT2	ENSG00000009830.11	10.770	7.720	0.433	3.23e-8
VTA1	ENSG00000009844.15	18.939	5.720	1.569	1.32e-57
MLXIPL	ENSG00000009950.15	6.790	13.680	-0.914	9.10e-6
RANBP9	ENSG00000010017.12	17.321	7.330	1.137	3.01e-35
ETV7	ENSG00000010030.13	6.680	0.400	2.456	1.28e-57
SPRTN	ENSG00000010072.15	3.750	1.090	1.184	2.24e-59
METTL13	ENSG00000010165.19	20.669	5.450	1.748	5.56e-66
ZNF207	ENSG00000010244.16	67.911	27.959	1.251	2.26e-33
UQCRC1	ENSG00000010256.10	155.750	53.419	1.526	1.69e-49
STARD3NL	ENSG00000010270.13	23.480	6.600	1.687	2.11e-63
HHATL	ENSG00000010282.14	0.200	0.540	-0.360	3.43e-2
NCAPD2	ENSG00000010292.12	14.830	3.450	1.831	3.46e-56
IFFO1	ENSG00000010295.19	10.680	6.620	0.616	3.45e-9
GIPR	ENSG00000010310.8	5.550	4.330	0.297	3.91e-3
PHF7	ENSG00000010318.19	3.100	3.580	-0.160	4.44e-1
SEMA3G	ENSG00000010319.6	3.260	1.080	1.034	6.07e-23
NISCH	ENSG00000010322.15	31.950	25.770	0.300	6.28e-4
STAB1	ENSG00000010327.10	33.139	15.160	1.079	1.74e-13
FUZ	ENSG00000010361.13	15.740	8.650	0.795	9.73e-14
SLC6A13	ENSG00000010379.15	0.100	0.030	0.095	3.82e-6
IDS	ENSG00000010404.17	39.549	9.730	1.918	1.62e-56
PRSS3	ENSG00000010438.16	93.370	2570.083	-4.768	1.09e-48
ZNF200	ENSG00000010539.11	3.560	1.070	1.139	2.79e-54
LRRC23	ENSG00000010626.14	8.640	2.120	1.628	2.94e-48
HFE	ENSG00000010704.18	5.470	2.090	1.066	7.85e-32
SCMH1	ENSG00000010803.16	20.040	16.450	0.270	9.43e-4
FYN	ENSG00000010810.17	32.491	5.440	2.379	1.84e-57
HIVEP2	ENSG00000010818.8	6.470	2.400	1.136	9.00e-34
FMO1	ENSG00000010932.15	3.570	0.720	1.410	5.09e-26
TCEB3	ENSG00000011007.12	14.420	8.490	0.700	2.35e-24
LYPLA2	ENSG00000011009.10	65.041	17.280	1.853	1.72e-55
MRC2	ENSG00000011028.13	50.011	2.770	3.758	3.44e-64
NME2	ENSG00000011052.21	20.870	5.960	1.652	4.59e-42
SLC6A7	ENSG00000011083.8	0.070	0.010	0.083	5.93e-5
TSPAN9	ENSG00000011105.11	22.500	4.550	2.082	9.18e-58
MKS1	ENSG00000011143.16	8.580	6.830	0.291	6.58e-6
MBTD1	ENSG00000011258.15	4.330	3.340	0.296	1.11e-5
UTP18	ENSG00000011260.13	23.140	8.980	1.274	3.88e-53
RNF216	ENSG00000011275.18	11.580	5.300	0.998	1.00e-36
TTC19	ENSG00000011295.15	18.210	12.640	0.494	3.92e-12
PTBP1	ENSG00000011304.16	116.589	41.961	1.453	1.35e-40
SYT7	ENSG00000011347.9	6.210	3.810	0.584	3.23e-6
LARS2	ENSG00000011376.9	5.800	2.050	1.157	1.02e-50
PIK3C2A	ENSG00000011405.13	8.310	3.870	0.935	1.50e-24
PLAUR	ENSG00000011422.11	101.279	1.780	5.201	3.92e-83
WIZ	ENSG00000011451.17	17.460	9.960	0.752	1.29e-17
RABGAP1	ENSG00000011454.16	14.780	6.800	1.017	9.37e-33
QPCTL	ENSG00000011478.11	6.930	3.040	0.973	1.85e-40
PPP5C	ENSG00000011485.14	41.291	15.980	1.317	1.08e-42
MAP4K3	ENSG00000011566.14	11.210	5.050	1.013	1.52e-29
ZBTB32	ENSG00000011590.13	0.320	0.170	0.174	6.39e-9
TYROBP	ENSG00000011600.11	156.161	9.380	3.920	4.74e-57
TMEM159	ENSG00000011638.10	31.480	4.680	2.516	3.82e-63
GABRA3	ENSG00000011677.12	0.020	0.000	0.029	7.99e-4
ERCC1	ENSG00000012061.15	56.759	21.850	1.338	9.62e-50
SEMA3B	ENSG00000012171.17	33.300	26.559	0.316	7.20e-1
[truncated: 1,081,458 more chars]
