# Supplementary material for: metilene3: identifying DMRs across multiple conditions with auto-classification
Source: Nat Commun. 2026 Jul 4;17:5848. doi: 10.1038/s41467-026-74931-y (PMC13333024; doi:10.1038/s41467-026-74931-y)
Supplement: Supplementary file 5 — Supplementary Software 2 [file 41467_2026_74931_MOESM5_ESM.zip › metilene3-fig-main/biological/get_data_step1.sh]

mkdir data;cd data;
mkdir geo;cd geo;

wget https://ftp.ncbi.nlm.nih.gov/geo/series/GSE121nnn/GSE121720/suppl/GSE121720_RAW.tar;

mkdir GSE121720_RAW; cd GSE121720_RAW;
mv ../GSE121720_RAW.tar ./;
tar -xvf GSE121720_RAW.tar;
wget https://ftp.ebi.ac.uk/pub/databases/gencode/Gencode_human/release_19/gencode.v19.annotation.gtf.gz;
gzip -d gencode.v19.annotation.gtf.gz;
gtf2bed < gencode.v19.annotation.gtf | cut -f1-8 |grep gene > gencode.v19.annotation.onlygenes.bed;

multiBigwigSummary BED-file -p 16 -v -b *.bigWig -o ../results.genes.npz --BED gencode.v19.annotation.onlygenes.bed --outRawCounts ../raw.genes.npz
