# Supplementary material for: metilene3: identifying DMRs across multiple conditions with auto-classification
Source: Nat Commun. 2026 Jul 4;17:5848. doi: 10.1038/s41467-026-74931-y (PMC13333024; doi:10.1038/s41467-026-74931-y)
Supplement: Supplementary file 5 — Supplementary Software 2 [file 41467_2026_74931_MOESM5_ESM.zip › metilene3-fig-main/simulation/2-dmtree.ipynb]

# %% [code]
import numpy as np
import pandas as pd
import os
import seaborn as sns
from matplotlib import pyplot as plt
from scipy.cluster.hierarchy import dendrogram
from sklearn.cluster import AgglomerativeClustering
from sklearn.decomposition import PCA
from sklearn.metrics.cluster import adjusted_rand_score
from Bio import Phylo
from sklearn.cluster import KMeans

# %% [code]
metilene = './metilene3/metilene3.py'
wd = os.getcwd()

# %% [code]
a = 10
os.system('mkdir -p ./data/results/tuning')
os.system('mkdir -p ./data/results/tuning/dmtrees')

bgab = '40 3'
abab = bgab+' 22 22'
for D in [1,25,5]:
    os.system(metilene+' \
-i '+wd+'/data/'+bgab.replace(' ','')+'-LGGGBM-a'+str(a)+'/'+bgab.replace(' ','')+'a'+str(a)+'.metilene3.tsv \
-o '+wd+'/data/results/tuning/'+bgab.replace(' ','')+'a'+str(a)+'.LGGGBM.metilene3.D'+str(D)+' \
-t 10 -wsup False -auto False -D 0.'+str(D)+' -n 2 -w 0')
    for n in [2,3,4,5,6]:
        for w in [1,2,5,10,20]:
            print(D,n,w)
            os.system(metilene+' \
        -i '+wd+'/data/'+bgab.replace(' ','')+'-LGGGBM-a'+str(a)+'/'+bgab.replace(' ','')+'a'+str(a)+'.metilene3.tsv \
        -udmr '+wd+'/data/results/tuning/'+bgab.replace(' ','')+'a'+str(a)+'.LGGGBM.metilene3.D'+str(D)+'/DMRs-unsupervised.tsv \
        -o '+wd+'/data/results/tuning/dmtrees/'+bgab.replace(' ','')+'a'+str(a)+'.LGGGBM.metilene3.D'+str(D)+'.n'+str(n)+'.w'+str(w)+' \
        -wsup False -auto False -D 0.'+str(D)+' -n '+str(n)+' -w '+str(w))

bgab = '15 5'
abab = bgab+' 10 10'
for D in [1,25,5]:
    os.system(metilene+' \
-i '+wd+'/data/'+bgab.replace(' ','')+'-LGGGBM-a'+str(a)+'/'+bgab.replace(' ','')+'a'+str(a)+'.metilene3.tsv \
-o '+wd+'/data/results/tuning/'+bgab.replace(' ','')+'a'+str(a)+'.LGGGBM.metilene3.D'+str(D)+' \
-t 10 -wsup False -auto False -D 0.'+str(D)+' -n 2 -w 0')
    for n in [2,3,4,5,6]:
        for w in [1,2,5,10,20]:
            print(D,n,w)
            os.system(metilene+' \
        -i '+wd+'/data/'+bgab.replace(' ','')+'-LGGGBM-a'+str(a)+'/'+bgab.replace(' ','')+'a'+str(a)+'.metilene3.tsv \
        -udmr '+wd+'/data/results/tuning/'+bgab.replace(' ','')+'a'+str(a)+'.LGGGBM.metilene3.D'+str(D)+'/DMRs-unsupervised.tsv \
        -o '+wd+'/data/results/tuning/dmtrees/'+bgab.replace(' ','')+'a'+str(a)+'.LGGGBM.metilene3.D'+str(D)+'.n'+str(n)+'.w'+str(w)+' \
        -wsup False -auto False -D 0.'+str(D)+' -n '+str(n)+' -w '+str(w))

# %% [code]
bgab = '40 3'
abab = bgab+' 22 22'
grp = {}
for D in [1,25,5]:
    for n in [2,3,4,5,6]:
        for w in [1,10,20]:
            try:
                grp[(D,n,w)] = pd.read_table(wd+'/data/results/tuning/dmtrees/'+bgab.replace(' ','')+'a'+str(a)+\
                              '.LGGGBM.metilene3.D'+str(D)+'.n'+str(n)+'.w'+str(w)+'/clusters.tsv', index_col=0)['Group']
            except:
                grp[(D,n,w)] = 'G0'
grp = pd.DataFrame(grp).applymap(lambda x:int(x.split('G')[1]))
grp['grp'] = [int(i.split('_')[0]) for i in grp.index]

bgab = '15 5'
abab = bgab+' 10 10'
grp155 = {}
for D in [1,25,5]:
    for n in [2,3,4,5,6]:
        for w in [1,10,20]:
            try:
                grp155[(D,n,w)] = pd.read_table(wd+'/data/results/tuning/dmtrees/'+bgab.replace(' ','')+'a'+str(a)+\
                              '.LGGGBM.metilene3.D'+str(D)+'.n'+str(n)+'.w'+str(w)+'/clusters.tsv', index_col=0)['Group']
            except:
                grp155[(D,n,w)] = 'G0'
grp155 = pd.DataFrame(grp155).applymap(lambda x:int(x.split('G')[1]))
grp155['grp'] = [int(i.split('_')[0]) for i in grp155.index]

crossARS = []
for i in grp.columns:
    if i[0]=='grp':continue
    for j in grp.columns:
        if j[0]=='grp':continue
        crossARS.append([i,j,adjusted_rand_score(grp[i],grp155[j]),len(grp[i].unique()),len(grp155[j].unique())])
crossARS = pd.DataFrame(crossARS)
crossARS.loc[(crossARS[0].apply(lambda x:x[1])==crossARS[1].apply(lambda x:x[1]))].sort_values(2)[-6:]

# %% [code]
a = 10
bgab = '40 3'
abab = bgab+' 22 22'

os.system(metilene+' \
-i '+wd+'/data/'+bgab.replace(' ','')+'-LGGGBM-a'+str(a)+'/'+bgab.replace(' ','')+'a'+str(a)+'.metilene3.tsv \
-o '+wd+'/data/results/unsup-'+bgab.replace(' ','')+' \
-t 10 -plot True -wsup False')

bgab = '15 5'
abab = bgab+' 10 10'

os.system(metilene+' \
-i '+wd+'/data/'+bgab.replace(' ','')+'-LGGGBM-a'+str(a)+'/'+bgab.replace(' ','')+'a'+str(a)+'.metilene3.tsv \
-o '+wd+'/data/results/unsup-'+bgab.replace(' ','')+' \
-t 10 -plot True -wsup False')

# %% [code]
a = 10

bgab = '40 3'
abab = bgab+' 22 22'

for purityMean in range(5,8+1):
    purityMean = purityMean/10
    print(purityMean)
    
    os.system(metilene+' \
    -i '+wd+'/data/'+bgab.replace(' ','')+'-puritymean'+str(int(purityMean*100))+'-a'+str(a)+'/'+bgab.replace(' ','')+'a'+str(a)+'.metilene3.tsv \
    -o '+wd+'/data/results-'+bgab.replace(' ','')+'-puritymean'+str(int(purityMean*100))+'-a'+str(a)+' \
    -t 10 -plot True -wsup False')
    
    

bgab = '15 5'
abab = bgab+' 10 10'

for purityMean in range(5,8+1):
    purityMean = purityMean/10
    print(purityMean)
    
    os.system(metilene+' \
    -i '+wd+'/data/'+bgab.replace(' ','')+'-puritymean'+str(int(purityMean*100))+'-a'+str(a)+'/'+bgab.replace(' ','')+'a'+str(a)+'.metilene3.tsv \
    -o '+wd+'/data/results-'+bgab.replace(' ','')+'-puritymean'+str(int(purityMean*100))+'-a'+str(a)+' \
    -t 10 -plot True -wsup False')
    
    

# %% [code]
bgab = '40 3'
abab = bgab+' 22 22'

from sklearn.metrics.cluster import adjusted_rand_score

purityARIs = []
tmp = pd.read_table('./data/results/unsup-403/clusters.tsv')
tmp['grp'] = tmp['ID'].apply(lambda x:x.split('_')[0])
print(adjusted_rand_score(tmp['grp'],tmp['Group']))
purityARIs.append(adjusted_rand_score(tmp['grp'],tmp['Group']))
for purityMean in range(5,8+1):
    try:
        purityMean = purityMean/10
        print('purityMean',purityMean)
        tmp = pd.read_table('./data/results-'+bgab.replace(' ','')+'-puritymean'+str(int(purityMean*100))+'-a10/clusters.tsv')
        print(pd.read_table('./data/results-'+bgab.replace(' ','')+'-puritymean'+str(int(purityMean*100))+'-a10/DMRs-unsupervised.tsv', skiprows=2)['meandiffabs'].min())
        tmp['grp'] = tmp['ID'].apply(lambda x:x.split('_')[0])
        purityARIs.append(adjusted_rand_score(tmp['grp'],tmp['Group']))
        print(adjusted_rand_score(tmp['grp'],tmp['Group']))
        print()
    except:
        print()

# %% [code]
bgab = '15 5'
abab = bgab+' 10 10'

from sklearn.metrics.cluster import adjusted_rand_score

purity155ARIs = []
tmp = pd.read_table('./data/results/unsup-403/clusters.tsv')
tmp['grp'] = tmp['ID'].apply(lambda x:x.split('_')[0])
print(adjusted_rand_score(tmp['grp'],tmp['Group']))
purity155ARIs.append(adjusted_rand_score(tmp['grp'],tmp['Group']))
for purityMean in range(5,8+1):
    try:
        purityMean = purityMean/10
        print('purityMean',purityMean)
        tmp = pd.read_table('./data/results-'+bgab.replace(' ','')+'-puritymean'+str(int(purityMean*100))+'-a10/clusters.tsv')
        print(pd.read_table('./data/results-'+bgab.replace(' ','')+'-puritymean'+str(int(purityMean*100))+'-a10/DMRs-unsupervised.tsv', skiprows=2)['meandiffabs'].min())
        tmp['grp'] = tmp['ID'].apply(lambda x:x.split('_')[0])
        purity155ARIs.append(adjusted_rand_score(tmp['grp'],tmp['Group']))
        print(adjusted_rand_score(tmp['grp'],tmp['Group']))
        print()
    except:
        print()

# %% [code]
pd.concat([pd.DataFrame(purityARIs,['A-bg1','E-bg1','D-bg1','C-bg1','B-bg1']).sort_index(),
pd.DataFrame(purity155ARIs,['A-bg2','E-bg2','D-bg2','C-bg2','B-bg2']).sort_index()]).to_csv('../SourceData/Fig.ED3g.txt',sep='\t')
pd.concat([pd.DataFrame(purityARIs,['A-bg1','E-bg1','D-bg1','C-bg1','B-bg1']).sort_index(),
pd.DataFrame(purity155ARIs,['A-bg2','E-bg2','D-bg2','C-bg2','B-bg2']).sort_index()])

# %% [code]
tmpdf = pd.DataFrame(purityARIs,['A','E','D','C','B']).sort_index()
sns.lineplot(x=tmpdf.index, y=tmpdf[0],sort=True)
tmpdf = pd.DataFrame(purity155ARIs,['A','E','D','C','B']).sort_index()
sns.lineplot(x=tmpdf.index, y=tmpdf[0],sort=True, linestyle='--',color='lightblue')
plt.ylim(0,1.05)
plt.savefig('./figures/ED3g.pdf')

# %% [code]
for bg in ['403','155']:
    EDornot = ''
    if bg=='155':
        EDornot = 'ED'
        
    met = pd.read_table('./data/'+bg+'-LGGGBM-a10/'+bg+'a10.metilene3.tsv').drop(columns=['chr','pos']).T
    
    sinfo = pd.read_csv('./data/'+bg+'-LGGGBM-a10/'+bg+'.a10.purity.csv',index_col=0)
    sinfo['c1'] = sinfo.index.map(pd.read_csv('./data/'+bg+'-LGGGBM-a10/'+bg+'.a10.c1.csv',index_col=0)['0'])
    sinfo['c2'] = sinfo.index.map(pd.read_csv('./data/'+bg+'-LGGGBM-a10/'+bg+'.a10.c2.csv',index_col=0)['0'])
    sinfo['grp'] = [i.split('_')[0] for i in sinfo.index]
    sinfo['batch'] = [int(i.split('s')[-1])%2 for i in sinfo.index]
    
    colors = pd.read_table("./data/results/unsup-"+bg+"/clusters.tsv", index_col=0)
    colors['cluster'] = [tuple([min(i*1.25,1) for i in sns.color_palette("Set2")[int(i.split('_')[0])]]) for i in colors.index]
    colors['group'] = [sns.color_palette("Set2")[int(i.split('_')[0])] for i in colors.index]
    colors['batch'] = colors.index.map(sinfo['batch']).map({0:(0.75,0.75,0.75),1:(0.5,0.5,0.5)})
    
    def rowcolor(row_vals, cmap):
        import matplotlib.colors as mcolors
        norm = mcolors.Normalize(vmin=row_vals.min(), vmax=row_vals.max())
        row_colors = row_vals.map(lambda x: cmap(norm(x)))
        return row_colors
    
    colors['purity'] = rowcolor(colors.index.map(sinfo['0']), sns.color_palette("Reds", as_cmap=True))
    colors['c1'] = rowcolor(colors.index.map(sinfo['c1']), sns.color_palette("Greens", as_cmap=True))
    colors['c2'] = rowcolor(colors.index.map(sinfo['c2']), sns.color_palette("Blues", as_cmap=True))
    
    ### DMTree on all samples
    tree = Phylo.read("./data/results/unsup-"+bg+"/DMTree.nwk", "newick")
    
    def change_labels(clade):
        if clade.name:
            clade.name = clade.name.split('_')[-1]+'-'.join(['' for i in range(35)])
        for subclade in clade.clades:
            change_labels(subclade)
    
    change_labels(tree.root)
    
    cmap = colors['cluster'].to_dict()
    for i in colors.index:
        cmap[i.split('_')[-1]+'-'.join(['' for i in range(35)])] = cmap[i]
    f,a = plt.subplots(figsize=[4,10])
    Phylo.draw(tree, axes=a, do_show=False, label_colors=cmap)
    # plt.xscale('symlog')
    plt.xticks([0,50,100,150])
    a.spines['top'].set_visible(False)
    a.spines['left'].set_visible(False)
    a.spines['right'].set_visible(False)
    a.yaxis.set_visible(False)
    plt.savefig('./figures/'+EDornot+'3a1.pdf', bbox_inches='tight')


    os.system("cp ./data/results/unsup-"+bg+"/DMRs-unsupervised.tsv"+' ../SourceData/Fig.'+EDornot+'3a.txt')
    
    dmrmean_m_rename = pd.read_table("./data/results/unsup-"+bg+"/heatmap.tsv", index_col=0)
    dmrmean_m_rename.index = [i.split(' ')[-1] for i in dmrmean_m_rename.index]
    
    
    print(dmrmean_m_rename.shape)
    
    cm = sns.clustermap(dmrmean_m_rename,\
            row_colors=[dmrmean_m_rename.index.map(colors['cluster']),\
                        (colors['group'].isna()).map({True:'white',False:'white'}),\
                        dmrmean_m_rename.index.map(colors['group']),\
                        (colors['group'].isna()).map({True:'white',False:'white'}),\
                        dmrmean_m_rename.index.map(colors['batch']),\
                        (colors['group'].isna()).map({True:'white',False:'white'}),\
                        dmrmean_m_rename.index.map(colors['purity']),\
                        (colors['group'].isna()).map({True:'white',False:'white'}),\
                        dmrmean_m_rename.index.map(colors['c1']),\
                        (colors['group'].isna()).map({True:'white',False:'white'}),\
                        dmrmean_m_rename.index.map(colors['c2']),\
                        (colors['group'].isna()).map({True:'white',False:'white'}),\
                        ],\
            # row_linkage=lk.linkage,\
            col_cluster=False,row_cluster=False,\
            cmap='Spectral_r', dendrogram_ratio=0.000001, xticklabels=False, yticklabels=False, \
            method='ward', cbar_pos=None, vmax=1, vmin=0, center=0.5, colors_ratio=0.03)
    
    plt.savefig('./figures/'+EDornot+'3a2.pdf', bbox_inches='tight')
    
    cpgstd = met.std().sort_values()
    selected = sorted(cpgstd[cpgstd>cpgstd.quantile(0.99)].index)
    print(len(selected))
    
    ### Hierarchical clustering on all samples
    hcres = met[[]]
    for k in range(3,8):
        model = AgglomerativeClustering(n_clusters=k)
        hcres[k] = model.fit_predict(met[selected])
        hcres[k] = hcres[k] + 1
        try:
            hcres[k] = hcres[k] + hcres[k-1]*10
        except:
            pass
    
    def plot_dendrogram(model, **kwargs):
        counts = np.zeros(model.children_.shape[0])
        n_samples = len(model.labels_)
        for i, merge in enumerate(model.children_):
            current_count = 0
            for child_idx in merge:
                if child_idx < n_samples:
                    current_count += 1
                else:
                    current_count += counts[child_idx - n_samples]
            counts[i] = current_count
    
        linkage_matrix = np.column_stack(
            [model.children_, model.distances_, counts]
        ).astype(float)
        dendrogram(linkage_matrix, **kwargs)
        return linkage_matrix
    
    
    model = AgglomerativeClustering(distance_threshold=0, n_clusters=None)
    model = model.fit(met[selected])
    linkage = plot_dendrogram(model, labels=met.index, truncate_mode="level", p=100000, orientation='top')
    
    hccolors = {}
    for k in range(3,8):
        hccolors[k] = {}
        ii = 0
        for i in hcres[k].value_counts().index:
            if k==3:
                hccolors[k][i] = sns.color_palette("Set1")[ii]
                ii += 1
            else:
                try:
                    print('new?',k,i,int(i/10))
                    hccolors[k][int(i/10)]
                    print('new',k,i,ii)
                    hccolors[k][i] = sns.color_palette("Set1")[ii+len(hcres[k-1].unique())]
                    print('new',k,i,ii)
                    ii += 1
                except:
                    print('old',k,i,ii)
                    hccolors[k][i] = hccolors[k-1][int(i/10)]
                    hccolors[k][int(i/10)] = hccolors[k-1][int(i/10)]

    hcres.to_csv('../SourceData/Fig.'+EDornot+'3b.txt',sep='\t')
    sns.clustermap(sinfo[['0']].T, col_colors=[list(sinfo.index.map(hcres[k]).map(hccolors[k])) for k in range(3,8)]+\
                        [(colors['group'].isna()).map({True:'white',False:'white'}),\
                        sinfo.index.map(colors['group']),\
                        (colors['group'].isna()).map({True:'white',False:'white'}),\
                         sinfo.index.map(colors['batch']),\
                        (colors['group'].isna()).map({True:'white',False:'white'}),\
                         sinfo.index.map(colors['purity']),\
                        (colors['group'].isna()).map({True:'white',False:'white'}),\
                         sinfo.index.map(colors['c1']),\
                        (colors['group'].isna()).map({True:'white',False:'white'}),\
                         sinfo.index.map(colors['c2']),\
                        (colors['group'].isna()).map({True:'white',False:'white'}),\
                        ],\
                   row_cluster=False, col_linkage=linkage, cmap='Reds')
    
    plt.savefig('./figures/'+EDornot+'3b.pdf')
    
    ### K-means on all samples
    kmres = met[[]]
    for k in range(3,8):
        model = KMeans(n_clusters=k, random_state=0)
        pca = PCA(n_components=2)
        kmres[k] = model.fit_predict(pca.fit_transform(np.array(met[selected])))
    
    kmcolors = {}
    for k in range(3,8):
        kmcolors[k] = {}
    
        for ii,i in enumerate(kmres[k].value_counts().index):
            kmcolors[k][i] = sns.color_palette("Set1")[ii]

    kmres.to_csv('../SourceData/Fig.'+EDornot+'3c.txt',sep='\t')
    
    sns.clustermap(sinfo[['0','c1','c2']].T[kmres.sort_values(list(range(3,8))).index], col_colors=[list(kmres.sort_values(list(range(3,8)))[k].map(kmcolors[k])) for k in range(3,8)]+\
                        [(colors['group'].isna()).map({True:'white',False:'white'}),\
                        sinfo.loc[kmres.sort_values(list(range(3,8))).index].index.map(colors['group']),\
                        (colors['group'].isna()).map({True:'white',False:'white'}),\
                         sinfo.loc[kmres.sort_values(list(range(3,8))).index].index.map(colors['batch']),\
                        (colors['group'].isna()).map({True:'white',False:'white'}),\
                         sinfo.loc[kmres.sort_values(list(range(3,8))).index].index.map(colors['purity']),\
                        (colors['group'].isna()).map({True:'white',False:'white'}),\
                         sinfo.loc[kmres.sort_values(list(range(3,8))).index].index.map(colors['c1']),\
                        (colors['group'].isna()).map({True:'white',False:'white'}),\
                         sinfo.loc[kmres.sort_values(list(range(3,8))).index].index.map(colors['c2']),\
                        (colors['group'].isna()).map({True:'white',False:'white'}),\
                        ],\
                   row_cluster=False, col_cluster=False, cmap='Reds')
    plt.savefig('./figures/'+EDornot+'3c.pdf')

# %% [markdown]
# consensus

# %% [code]
bg = '403'
bgab = '40 3'
abab = bgab+' 22 22'
a = 10

met = pd.read_table('./data/'+bg+'-LGGGBM-a10/'+bg+'a10.metilene3.tsv').drop(columns=['chr','pos']).T

os.system('mkdir -p ./data/results/consensus')

# %% [code]
for i in range(50):
    os.system(metilene+' \
-i '+wd+'/data/'+bgab.replace(' ','')+'-consensus/'+bgab.replace(' ','')+'a'+str(a)+'.metilene3.n40rep'+str(i)+'.tsv \
-o '+wd+'/data/results/consensus/'+bgab.replace(' ','')+'a'+str(a)+'.LGGGBM.n40rep'+str(i)+'.metilene3 \
-t 10 -plot True -wsup False')
    
    

# %% [code]
for n in range(2,7):
    n = str(n)
    for i in range(50):
        os.system(metilene+' \
    -i '+wd+'/data/'+bgab.replace(' ','')+'-consensus/'+bgab.replace(' ','')+'a'+str(a)+'.metilene3.n40rep'+str(i)+'.tsv \
    -udmr '+wd+'/data/results/consensus/'+bgab.replace(' ','')+'a'+str(a)+'.LGGGBM.n40rep'+str(i)+'.metilene3/DMRs-unsupervised.tsv \
    -o '+wd+'/data/results/consensus/'+bgab.replace(' ','')+'a'+str(a)+'.LGGGBM.n40rep'+str(i)+'.metilene3.n'+n+' \
    -t 10 -plot True -n '+n+' -w 10 -wsup False')

# %% [code]
consensus = {}
consensus['dmtree'] = met[[]]
for k in range(3,8):
    consensus['hc_dmt_k'+str(k)] = met[[]]
    consensus['pcakmeans_dmt_k'+str(k)] = met[[]]
    consensus['hc_top1_k'+str(k)] = met[[]]
    consensus['pcakmeans_top1_k'+str(k)] = met[[]]

# %% [code]
for i in range(50):
    asize = 1+i%10
    
    cls = pd.read_table('./data/results/consensus/'+bg+'a10.LGGGBM.n40rep'+str(i)+'.metilene3/clusters.tsv')
    cls.index = cls['ID']
    cpgmet = met.loc[cls.index]
    cpgstd = cpgmet.std().sort_values()
    
    ### DMTree DMRs
    udmrs = pd.read_table('./data/results/consensus/'+bg+'a10.LGGGBM.n40rep'+str(i)+'.metilene3/DMRs-unsupervised.tsv', skiprows=2)
    udmrmet = []
    udmrs.loc[(udmrs['DMTree'].str.contains('P'))&\
                    (udmrs['#Hyper']>=2)&\
                    (udmrs['#Hypo']>=2)]['mean'].apply(lambda x:udmrmet.append(x.split('|')))
    udmrmet = pd.DataFrame(udmrmet).astype(float).T
    udmrmet.index = cls.index
    
    top1cent = sorted(cpgstd[cpgstd>cpgstd.quantile(0.99)].index)

    from sklearn.cluster import KMeans
    pca = PCA(n_components=2)
    pcaudmrmettmp = pca.fit_transform(np.array(udmrmet))
    pcatop1centtmp = pca.fit_transform(np.array(cpgmet[top1cent]))
    
    for k in range(3,8):
        cls['hc_dmt_k'+str(k)] = AgglomerativeClustering(n_clusters=k).fit_predict(udmrmet)
        cls['pcakmeans_dmt_k'+str(k)] = KMeans(n_clusters=k, random_state=0).fit_predict(pcaudmrmettmp)
        
        cls['hc_top1_k'+str(k)] = AgglomerativeClustering(n_clusters=k).fit_predict(cpgmet[top1cent])
        cls['pcakmeans_top1_k'+str(k)] = KMeans(n_clusters=k, random_state=0).fit_predict(pcatop1centtmp)

    for k in range(3,8):
        for method in ['hc_top1_k','pcakmeans_top1_k',\
                       'hc_dmt_k','pcakmeans_dmt_k']:
            consensus[method+str(k)][i] = consensus[method+str(k)].index.map(cls[method+str(k)])
    
    print(i)

# %% [code]
sd_consensus = []
for i in consensus.keys():
    tmp = consensus[i].copy()
    tmp['model'] = i
    sd_consensus.append(tmp)
pd.concat(sd_consensus).fillna('NA').to_csv('../SourceData/Fig.3de_ED3e.txt',sep='\t')
pd.concat(sd_consensus).fillna('NA')

# %% [code]
for n in range(2,7):
    print(n)
    n = str(n)
    consensus['dmtree_n'+n] = met[[]]
    for i in range(50):
        asize = 1+i%10
        
        cls = pd.read_table('./data/results/consensus/'+bg+'a10.LGGGBM.n40rep'+str(i)+'.metilene3.n'+n+'/clusters.tsv')
        cls.index = cls['ID']
        cls['dmtree'] = cls['Group'].apply(lambda x:int(x[1:]))
        
        consensus['dmtree_n'+n][i] = consensus['dmtree_n'+n].index.map(cls['dmtree'])

# %% [code]
aris = {}
for i in consensus.keys():
    aris[i] = {}
    for j in consensus[i].columns:
        aris[i][j] = adjusted_rand_score(consensus[i][j].dropna(), \
                        [x.split('_')[0] for x in consensus[i][j].dropna().index])

aris = pd.DataFrame(aris)

# %% [code]
print(aris.mean()[aris.mean().index.str.contains('dmtree_n')].sort_index(ascending=False))

# %% [code]
print(aris.mean()[aris.mean().index.str.contains('hc_top1')])

# %% [code]
print(aris.mean()[aris.mean().index.str.contains('pcakmeans_top1')])

# %% [code]
print(aris.mean()[aris.mean().index.str.contains('pcakmeans_dmt')])

# %% [code]
print(aris.mean()[aris.mean().index.str.contains('hc_dmt')])

# %% [code]
aris01 = {}

for i in consensus.keys():
    aris01[i] = {}
    for j in consensus[i].columns:
        aris01[i][j] = adjusted_rand_score(consensus[i].loc[consensus[i].index.str.contains('0_s|1_s')][j].dropna(), \
                        [x.split('_')[0] for x in consensus[i].loc[consensus[i].index.str.contains('0_s|1_s')][j].dropna().index])


aris01 = pd.DataFrame(aris01)
aris01.mean().sort_values()

# %% [code]
fig,ax = plt.subplots(3,1,figsize=[3,5], sharey=True, sharex=True)
aris01['asize'] = [(i%10)+1 for i in aris01.index]

import matplotlib.colors as mcolors
cmap = sns.color_palette("coolwarm", as_cmap=True)

for k in range(3,8):
    norm = mcolors.Normalize(vmin=3, vmax=7)
    sns.lineplot(x=aris01.groupby('asize').mean().index,y=aris01.groupby('asize').mean()['hc_top1_k'+str(k)], ax=ax[1], \
                 color=cmap(norm(k)))
    sns.lineplot(x=aris01.groupby('asize').mean().index,y=aris01.groupby('asize').mean()['pcakmeans_top1_k'+str(k)], ax=ax[2], \
                 color=cmap(norm(k)))

for n in range(2,7):
    norm = mcolors.Normalize(vmin=3, vmax=7)
    sns.lineplot(x=aris01.groupby('asize').mean().index,y=aris01.groupby('asize').mean()['dmtree_n'+str(n)], ax=ax[0], \
                 color=cmap(norm(9-n)))

plt.savefig('./figures/3e.pdf')

# %% [code]
sns.color_palette("coolwarm", as_cmap=True)

# %% [code]
def cs(x,y):
    sumcs = 0
    sumall = 0
    import math
    for i,ii in enumerate(x):
        if math.isnan(x[i]) or math.isnan(y[i]): continue
        sumall+=1
        if x[i]==y[i]:
            sumcs+=1
    if sumall:
        return sumcs/sumall
    else:
        return None

# %% [code]
bg = '403'
sinfo = pd.read_csv('./data/'+bg+'-LGGGBM-a10/'+bg+'.a10.purity.csv',index_col=0)
sinfo['c1'] = sinfo.index.map(pd.read_csv('./data/'+bg+'-LGGGBM-a10/'+bg+'.a10.c1.csv',index_col=0)['0'])
sinfo['c2'] = sinfo.index.map(pd.read_csv('./data/'+bg+'-LGGGBM-a10/'+bg+'.a10.c2.csv',index_col=0)['0'])
sinfo['grp'] = [i.split('_')[0] for i in sinfo.index]
sinfo['batch'] = [int(i.split('s')[-1])%2 for i in sinfo.index]
sinfo

# %% [code]
fig,ax = plt.subplots(3,5,figsize=[15,9],sharex=True,sharey=True)
for k in range(3,8):
    sns.heatmap(consensus['dmtree_n'+str(9-k)].loc[sinfo.sort_values(['grp','batch','0']).index].T.corr(method=cs), cmap='Reds', ax=ax[0][k-3], cbar=False)
    ax[0][k-3].tick_params(left=False, bottom=False)
    sns.heatmap(consensus['hc_top1_k'+str(k)].loc[sinfo.sort_values(['grp','batch','0']).index].T.corr(method=cs), cmap='Reds', ax=ax[1][k-3], cbar=False)
    ax[1][k-3].tick_params(left=False, bottom=False)
    sns.heatmap(consensus['pcakmeans_top1_k'+str(k)].loc[sinfo.sort_values(['grp','batch','0']).index].T.corr(method=cs), cmap='Reds', ax=ax[2][k-3], cbar=False)
    ax[2][k-3].tick_params(left=False, bottom=False)

plt.savefig('./figures/3d.pdf')

# %% [code]
tmp = consensus['dmtree_n6'].loc[sinfo.sort_values(['grp','batch','0']).index].T.corr(method=cs)

cm = sns.clustermap(tmp,\
        row_colors=[\
                    (colors['group'].isna()).map({True:'white',False:'white'}),\
                    tmp.index.map(colors['group']),\
                    (colors['group'].isna()).map({True:'white',False:'white'}),\
                    tmp.index.map(colors['batch']),\
                    (colors['group'].isna()).map({True:'white',False:'white'}),\
                    tmp.index.map(colors['purity']),\
                    (colors['group'].isna()).map({True:'white',False:'white'}),\
                    tmp.index.map(colors['c1']),\
                    (colors['group'].isna()).map({True:'white',False:'white'}),\
                    tmp.index.map(colors['c2']),\
                    (colors['group'].isna()).map({True:'white',False:'white'}),\
                    ],\

        col_cluster=False,row_cluster=False,\
        cmap='Spectral_r', dendrogram_ratio=0.000001, xticklabels=False, yticklabels=False, \
        method='ward', cbar_pos=None, vmax=1, vmin=0, center=0.5, colors_ratio=0.03)

plt.savefig('./figures/3d-anno.pdf')

# %% [code]
fig,ax = plt.subplots(3,5,figsize=[15,9],sharex=True,sharey=True)
for k in range(3,8):
    sns.heatmap(consensus['dmtree_n'+str(9-k)].loc[sinfo.sort_values(['grp','batch','0']).index].T.corr(method=cs), cmap='Reds', ax=ax[0][k-3], cbar=False)
    ax[0][k-3].tick_params(left=False, bottom=False)
    sns.heatmap(consensus['hc_dmt_k'+str(k)].loc[sinfo.sort_values(['grp','batch','0']).index].T.corr(method=cs), cmap='Reds', ax=ax[1][k-3], cbar=False)
    ax[1][k-3].tick_params(left=False, bottom=False)
    sns.heatmap(consensus['pcakmeans_dmt_k'+str(k)].loc[sinfo.sort_values(['grp','batch','0']).index].T.corr(method=cs), cmap='Reds', ax=ax[2][k-3], cbar=False)
    ax[2][k-3].tick_params(left=False, bottom=False)

plt.savefig('./figures/ED3e.pdf')

# %% [code]
nsampled = (1-consensus['dmtree_n6'].isna())
nsampled['grp'] = [i.split('_')[0] for i in nsampled.index]
nsampled = nsampled.groupby(['grp']).sum().T
nsampled['a'] = [(i%10)+1 for i in nsampled.index]
nsampled = pd.melt(nsampled, id_vars=['a'], value_vars='0,1,2,3,4'.split(','))
nsampled

# %% [code]
f,ax = plt.subplots(2,5,figsize=[6,3],sharex=True,sharey=True)
for ii,a in enumerate(nsampled['a'].unique()):
    sns.barplot(x=nsampled.loc[nsampled['a']==a]['grp'],\
                y=nsampled.loc[nsampled['a']==a]['value'],\
                palette=dict([(i.split('_')[0],colors['group'][i]) for i in colors['group'].index]),\
                ax=ax[int(ii/5)][ii%5])
    sns.swarmplot(x=nsampled.loc[nsampled['a']==a]['grp'],\
                y=nsampled.loc[nsampled['a']==a]['value'],\
                ax=ax[int(ii/5)][ii%5],s=3)
f.tight_layout()
plt.savefig('./figures/ED3d.pdf')

# %% [code]
nsampled.to_csv('../SourceData/Fig.ED3d.txt',sep='\t')
nsampled
