# Supplementary material for: metilene3: identifying DMRs across multiple conditions with auto-classification
Source: Nat Commun. 2026 Jul 4;17:5848. doi: 10.1038/s41467-026-74931-y (PMC13333024; doi:10.1038/s41467-026-74931-y)
Supplement: Supplementary file 5 — Supplementary Software 2 [file 41467_2026_74931_MOESM5_ESM.zip › metilene3-fig-main/simulation/simulate-grpmet.R]

args <- commandArgs(trailingOnly = TRUE)

#### GENERAL PARAMETERS #####
require(plyr)
require(hash)

set.seed(1337)
min.boundary <- 5
max.boundary <- 10
min.length <- 15
max.length <- 50
region.min.length <- 70

# DMR signal alpha and beta
shape.1 <- as.numeric(args[1])
shape.2 <- as.numeric(args[2])
# noise alpha and beta
shape.3 <- as.numeric(args[3])
shape.4 <- as.numeric(args[4])
shape.ratio <- c(1,0.87,0.73,0.6) #as.numeric(args[5])
# shape.ratio <- c(1,1,1,1) #as.numeric(args[5])

no.type = 10
no.dmr = 25
d.bg <- (no.type*no.dmr)*length(shape.ratio)
d.fg <- (no.type*no.dmr)*length(shape.ratio)

groupNames = c('0', '1', '2', '3', '4')

groupNames.L1A = c('0', '1', '2')
groupNames.L1B = c('3', '4')

groupSizes = hash()
groupIDs = hash()

asize = as.numeric(args[7])
othersize = as.integer((50-asize)/4)
groupSizes[['0']] = asize
groupSizes[['1']] = othersize
groupSizes[['2']] = othersize
groupSizes[['3']] = othersize
groupSizes[['4']] = 50 - othersize*3 - asize
for (gn in c(1:length(groupNames))) {
  groupIDs[[groupNames[gn]]] = c()
}

#### simulate chr10 ####
setwd(args[5]) #setwd(args[6])
files = list.files(pattern = "^sample")
files
i = 1
for (gn in groupNames) {
  for (j in c(1:groupSizes[[gn]])) {
    groupIDs[[gn]][j] = files[i]
    if (i == 1) {
      tmp <- read.table(
        files[i],
        col.names = c(
          'chr',
          'pos',
          'strand',
          'context',
          paste0(paste(gn, files[i], sep = '_'), '_m'),
          paste0(paste(gn, files[i], sep = '_'), '_c'),
          'promoter'
        )
      )
      data <- cbind(tmp[, -c(5, 6)], tmp[, c(5, 6)])
      print(paste0(paste(gn, files[i], sep = '_'), '_m'))
      rm(tmp)
    } else {
      tmp <- read.table(
        files[i],
        col.names = c(
          'chr',
          'pos',
          'strand',
          'context',
          paste0(paste(gn, files[i], sep = '_'), '_m'),
          paste0(paste(gn, files[i], sep = '_'), '_c'),
          'promoter'
        )
      )
      data <- cbind(data, tmp[, c(5, 6)])
      rm(tmp)
      print(paste0(paste(gn, files[i], sep = '_'), '_m'))
    }
    i = i + 1
  }
}

## additional data
data$idx <- 1:nrow(data)
data$dist <- c(0, diff(data$pos))
data$breaks <- cumsum(c(0, abs(diff(data$promoter))))
data$group <- cumsum(as.integer(data$dist >= 300)) + 1
data$region <- data$breaks + data$group
region.bg <-
  ddply(
    data,
    .(region),
    summarise,
    st = min(idx),
    end = max(idx),
    len = length(pos),
    promoter = 0
  )
region.bg <- subset(region.bg, promoter == 0)

region.fg <- ddply(data, .(group), function(i) {
  breaks <- which(diff(i$promoter) != 0)
  if (length(breaks) == 0) {
    NULL
  }
  else {
    pos <-
      unique(sort(unlist(lapply(breaks, function(j) {
        max(1, j - max.length):min(nrow(i), j + max.length)
      }))))
    pos.breaks <- which(diff(c(-1, pos)) > 1)
    ival.st <- pos[pos.breaks]
    ival.end <- c(pos[pos.breaks[-1] - 1], pos[length(pos)])
    data.frame(
      st = i$idx[ival.st],
      end = i$idx[ival.end],
      len = ival.end - ival.st,
      promoter = 1
    )
  }
})

data.methyl = hash()
i = 1
for (gn in groupNames) {
  data.methyl[[gn]] = c()
  for (j in c(1:groupSizes[[gn]])) {
    data.methyl[[gn]][j] = 4 + i * 2 # idx of methyl read counts in the data
    i = i + 1
  }
}

set.seed(1337)
## DMR background data simulation
## (i.e., in non-promotor regions)
sample.bg.len <-
  sample(min.length:max.length, d.bg, replace = TRUE)

j <- 0
DMR.bg <- do.call(rbind.fill, lapply(1:d.bg, function(i) {
  ## init data line
  entry <-
    data.frame(
      chr = 0,
      st = 0,
      end = 0,
      diff = 0,
      st.idx = 0,
      end.idx = 0,
      comparison = 0,
      c = 0
    )
  ## sample start and calculate end
  len <- sample.bg.len[i] + (((j%%(no.type*no.dmr)) >= 4*no.dmr) && ((j%%(no.type*no.dmr)) < 5*no.dmr))*30
  set.seed(i)
  idx <-
    sample(1:nrow(region.bg),
           size = 1,
           prob = pmax.int(0, region.bg$len - len))
  set.seed(i)
  st <-
    sample(region.bg$st[idx]:(region.bg$end[idx] - len + 1), size =
             1)
  end <- st + len - 1
  
  ## store DMR boundaries
  entry$chr <- data$chr[st]
  entry$st <- data$pos[st] - 1
  entry$end <- data$pos[end]
  entry$st.idx <- st
  entry$end.idx <- end
  
  ## use simulated coverages
  cov.groups = hash()
  for (gn in groupNames) {
    if (((j%%(no.type*no.dmr)) >= 4*no.dmr) && ((j%%(no.type*no.dmr)) < 5*no.dmr)) {
        dist2border <- 5+j%%11 #sample(5:15,1)
        if (gn=='2'){
            cov.groups[[gn]] <- as.vector(apply(data[(st+dist2border):(end-dist2border), c(data.methyl[[gn]]) + 1], 1, unlist))
        } else {
            cov.groups[[gn]] <- as.vector(apply(data[st:end, c(data.methyl[[gn]]) + 1], 1, unlist))
        }
        
    } else {
        cov.groups[[gn]] <- as.vector(apply(data[st:end, c(data.methyl[[gn]]) + 1], 1, unlist))
    }
  }
  
  mean.groups = hash()
  if ((j%%(no.type*no.dmr)) < 1*no.dmr) {
    # major differences
    ## down-regulation
    if ((j%%(no.type*no.dmr)) %% 2 == 1) {
      for (gn in groupNames.L1A) {
        mean.groups[[gn]] <-
          c(
            rbeta(length(data.methyl[[gn]]), shape.1, shape.2) * shape.ratio[as.integer(j/(no.type*no.dmr))+1] + rbeta(length(data.methyl[[gn]]), shape.2, shape.1) *
              (1 - shape.ratio[as.integer(j/(no.type*no.dmr))+1])
          )
      }
      for (gn in groupNames.L1B) {
        mean.groups[[gn]] <-
          c(
            rbeta(length(data.methyl[[gn]]), shape.2, shape.1) * shape.ratio[as.integer(j/(no.type*no.dmr))+1] + rbeta(length(data.methyl[[gn]]), shape.1, shape.2) *
              (1 - shape.ratio[as.integer(j/(no.type*no.dmr))+1])
          )
      }
    }
    ## up-regulation
    else {
      for (gn in groupNames.L1A) {
        mean.groups[[gn]] <-
          c(
            rbeta(length(data.methyl[[gn]]), shape.2, shape.1) * shape.ratio[as.integer(j/(no.type*no.dmr))+1] + rbeta(length(data.methyl[[gn]]), shape.1, shape.2) *
              (1 - shape.ratio[as.integer(j/(no.type*no.dmr))+1])
          )
      }
      for (gn in groupNames.L1B) {
        mean.groups[[gn]] <-
          c(
            rbeta(length(data.methyl[[gn]]), shape.1, shape.2) * shape.ratio[as.integer(j/(no.type*no.dmr))+1] + rbeta(length(data.methyl[[gn]]), shape.2, shape.1) *
              (1 - shape.ratio[as.integer(j/(no.type*no.dmr))+1])
          )
      }
    }
    ## store true methylation difference
    mean.L1A = mean(mean.groups[[groupNames[1]]]) * 0
    gn.L1A = ''
    for (gn in groupNames.L1A) {
      mean.L1A = mean.L1A + mean(mean.groups[[gn]])
      gn.L1A = paste(gn.L1A, gn, sep = ',')
    }
    mean.L1B = mean(mean.groups[[groupNames[1]]]) * 0
    gn.L1B = ''
    for (gn in groupNames.L1B) {
      mean.L1B = mean.L1B + mean(mean.groups[[gn]])
      gn.L1B = paste(gn.L1B, gn, sep = ',')
    }
    entry$diff <-
      mean.L1A / length(groupNames.L1A) - mean(mean.L1B) / length(groupNames.L1B)
    entry$comparison <-
      paste(substr(gn.L1A, 2, 999), substr(gn.L1B, 2, 999), sep = '|')
    entry$c <- shape.ratio[as.integer(j/(no.type*no.dmr))+1]
  }
  
  if (((j%%(no.type*no.dmr)) >= 1*no.dmr) && ((j%%(no.type*no.dmr)) < 2*no.dmr)) {
    # one vs others
    gn_cmp = '0'#groupNames[((j - 1) / 2) %% length(groupNames) + 1]
    ## down-regulation
    if ((j%%(no.type*no.dmr)) %% 2 == 1) {
      for (gn in groupNames) {
        mean.groups[[gn_cmp]] <-
          c(
            rbeta(length(data.methyl[[gn_cmp]]), shape.1, shape.2) * shape.ratio[as.integer(j/(no.type*no.dmr))+1] + rbeta(length(data.methyl[[gn_cmp]]), shape.2, shape.1) *
              (1 - shape.ratio[as.integer(j/(no.type*no.dmr))+1])
          )
        if (gn != gn_cmp) {
          mean.groups[[gn]] <-
            c(
              rbeta(length(data.methyl[[gn]]), shape.2, shape.1) * shape.ratio[as.integer(j/(no.type*no.dmr))+1] + rbeta(length(data.methyl[[gn]]), shape.1, shape.2) *
                (1 - shape.ratio[as.integer(j/(no.type*no.dmr))+1])
            )
        }
      }
    }
    ## up-regulation
    else {
      for (gn in groupNames) {
        mean.groups[[gn_cmp]] <-
          c(
            rbeta(length(data.methyl[[gn_cmp]]), shape.2, shape.1) * shape.ratio[as.integer(j/(no.type*no.dmr))+1] + rbeta(length(data.methyl[[gn_cmp]]), shape.1, shape.2) *
              (1 - shape.ratio[as.integer(j/(no.type*no.dmr))+1])
          )
        if (gn != gn_cmp) {
          mean.groups[[gn]] <-
            c(
              rbeta(length(data.methyl[[gn]]), shape.1, shape.2) * shape.ratio[as.integer(j/(no.type*no.dmr))+1] + rbeta(length(data.methyl[[gn]]), shape.2, shape.1) *
                (1 - shape.ratio[as.integer(j/(no.type*no.dmr))+1])
            )
        }
      }
    }
    ## store true methylation difference
    mean.L2 = mean(mean.groups[[groupNames[1]]]) * 0
    for (gn in groupNames) {
      if (gn != gn_cmp) {
        mean.L2 = mean.L2 + mean(mean.groups[[gn]])
      }
    }
    entry$diff <-
      mean(mean.groups[[gn_cmp]]) - mean.L2 / (length(groupNames) - 1)
    entry$comparison <- paste0(gn_cmp, sep = '|others')
    entry$c <- shape.ratio[as.integer(j/(no.type*no.dmr))+1]
  }
  
  if (((j%%(no.type*no.dmr)) >= 2*no.dmr) && ((j%%(no.type*no.dmr)) < 3*no.dmr)) {
    # one vs two
    gn_cmp1 = '2'
    gn_cmp21 = '1'
    gn_cmp22 = '0'
    ## down-regulation
    if ((j%%(no.type*no.dmr)) %% 2 == 1) {
      for (gn in groupNames) {
        mean.groups[[gn_cmp1]] <-
          c(
            rbeta(length(data.methyl[[gn_cmp1]]), shape.1, shape.2) * shape.ratio[as.integer(j/(no.type*no.dmr))+1] +
              rbeta(length(data.methyl[[gn_cmp1]]), shape.2, shape.1) * (1 - shape.ratio[as.integer(j/(no.type*no.dmr))+1])
          )
        mean.groups[[gn_cmp21]] <-
          c(
            rbeta(length(data.methyl[[gn_cmp21]]), shape.2, shape.1) * shape.ratio[as.integer(j/(no.type*no.dmr))+1] +
              rbeta(length(data.methyl[[gn_cmp21]]), shape.1, shape.2) * (1 - shape.ratio[as.integer(j/(no.type*no.dmr))+1])
          )
        mean.groups[[gn_cmp22]] <-
          c(
            rbeta(length(data.methyl[[gn_cmp22]]), shape.2, shape.1) * shape.ratio[as.integer(j/(no.type*no.dmr))+1] +
              rbeta(length(data.methyl[[gn_cmp22]]), shape.1, shape.2) * (1 - shape.ratio[as.integer(j/(no.type*no.dmr))+1])
          )
        if ((gn != gn_cmp1) &&
            (gn != gn_cmp21) && (gn != gn_cmp22)) {
          if (((j%%(no.type*no.dmr)) %% 4) / 2 >= 1) {
            mean.groups[[gn]] <-
              c(
                rbeta(length(data.methyl[[gn]]), shape.4, shape.3)
              )
          } else {
            mean.groups[[gn]] <-
              c(
                rbeta(length(data.methyl[[gn]]), shape.3, shape.4)
              )
          }
        }
      }
    }
    ## up-regulation
    else {
      for (gn in groupNames) {
        mean.groups[[gn_cmp1]] <-
          c(
            rbeta(length(data.methyl[[gn_cmp1]]), shape.2, shape.1) * shape.ratio[as.integer(j/(no.type*no.dmr))+1] +
              rbeta(length(data.methyl[[gn_cmp1]]), shape.1, shape.2) * (1 - shape.ratio[as.integer(j/(no.type*no.dmr))+1])
          )
        mean.groups[[gn_cmp21]] <-
          c(
            rbeta(length(data.methyl[[gn_cmp21]]), shape.1, shape.2) * shape.ratio[as.integer(j/(no.type*no.dmr))+1] +
              rbeta(length(data.methyl[[gn_cmp21]]), shape.2, shape.1) * (1 - shape.ratio[as.integer(j/(no.type*no.dmr))+1])
          )
        mean.groups[[gn_cmp22]] <-
          c(
            rbeta(length(data.methyl[[gn_cmp22]]), shape.1, shape.2) * shape.ratio[as.integer(j/(no.type*no.dmr))+1] +
              rbeta(length(data.methyl[[gn_cmp22]]), shape.2, shape.1) * (1 - shape.ratio[as.integer(j/(no.type*no.dmr))+1])
          )
        if ((gn != gn_cmp1) &&
            (gn != gn_cmp21) && (gn != gn_cmp22)) {
          if (((j%%(no.type*no.dmr)) %% 4) / 2 >= 1) {
            mean.groups[[gn]] <-
              c(
                rbeta(length(data.methyl[[gn]]), shape.4, shape.3)
              )
          } else {
            mean.groups[[gn]] <-
              c(
                rbeta(length(data.methyl[[gn]]), shape.3, shape.4)
              )
          }
        }
      }
    }
    ## store true methylation difference
    entry$diff <-
      mean(mean.groups[[gn_cmp1]]) - (mean(mean.groups[[gn_cmp21]]) + mean(mean.groups[[gn_cmp22]])) /
      2
    entry$comparison <- '0,1|2'
    entry$c <- shape.ratio[as.integer(j/(no.type*no.dmr))+1]
  }
  
  if (((j%%(no.type*no.dmr)) >= 3*no.dmr) && ((j%%(no.type*no.dmr)) < 4*no.dmr)) {
    # one vs one
    gn_cmp1 = '3'
    gn_cmp2 = '4'
    ## down-regulation
    if ((j%%(no.type*no.dmr)) %% 2 == 1) {
      for (gn in groupNames) {
        mean.groups[[gn_cmp1]] <-
          c(
            rbeta(length(data.methyl[[gn_cmp1]]), shape.1, shape.2) * shape.ratio[as.integer(j/(no.type*no.dmr))+1] +
              rbeta(length(data.methyl[[gn_cmp1]]), shape.2, shape.1) * (1 - shape.ratio[as.integer(j/(no.type*no.dmr))+1])
          )
        mean.groups[[gn_cmp2]] <-
          c(
            rbeta(length(data.methyl[[gn_cmp2]]), shape.2, shape.1) * shape.ratio[as.integer(j/(no.type*no.dmr))+1] +
              rbeta(length(data.methyl[[gn_cmp2]]), shape.1, shape.2) * (1 - shape.ratio[as.integer(j/(no.type*no.dmr))+1])
          )
        if ((gn != gn_cmp1) && (gn != gn_cmp2)) {
          if (((j%%(no.type*no.dmr)) %% 4) / 2 >= 1) {
            mean.groups[[gn]] <-
              c(
                rbeta(length(data.methyl[[gn]]), shape.4, shape.3)
              )
          } else {
            mean.groups[[gn]] <-
              c(
                rbeta(length(data.methyl[[gn]]), shape.3, shape.4)
              )
          }
        }
      }
    }
    ## up-regulation
    else {
      for (gn in groupNames) {
        mean.groups[[gn_cmp1]] <-
          c(
            rbeta(length(data.methyl[[gn_cmp1]]), shape.2, shape.1) * shape.ratio[as.integer(j/(no.type*no.dmr))+1] +
              rbeta(length(data.methyl[[gn_cmp1]]), shape.1, shape.2) * (1 - shape.ratio[as.integer(j/(no.type*no.dmr))+1])
          )
        mean.groups[[gn_cmp2]] <-
          c(
            rbeta(length(data.methyl[[gn_cmp2]]), shape.1, shape.2) * shape.ratio[as.integer(j/(no.type*no.dmr))+1] +
              rbeta(length(data.methyl[[gn_cmp2]]), shape.2, shape.1) * (1 - shape.ratio[as.integer(j/(no.type*no.dmr))+1])
          )
        if ((gn != gn_cmp1) && (gn != gn_cmp2)) {
          if (((j%%(no.type*no.dmr)) %% 4) / 2 >= 1) {
            mean.groups[[gn]] <-
              c(
                rbeta(length(data.methyl[[gn]]), shape.4, shape.3)
              )
          } else {
            mean.groups[[gn]] <-
              c(
                rbeta(length(data.methyl[[gn]]), shape.3, shape.4)
              )
          }
        }
      }
    }
    ## store true methylation difference
    entry$diff <-
      mean(mean.groups[[gn_cmp1]]) - mean(mean.groups[[gn_cmp2]])
    entry$comparison <- '3|4'
    entry$c <- shape.ratio[as.integer(j/(no.type*no.dmr))+1]
  }

  if (((j%%(no.type*no.dmr)) >= 4*no.dmr) && ((j%%(no.type*no.dmr)) < 5*no.dmr)) {
    # major differences
    ## down-regulation
    if ((j%%(no.type*no.dmr)) %% 2 == 1) {
      for (gn in groupNames.L1A) {
        mean.groups[[gn]] <-
          c(
            rbeta(length(data.methyl[[gn]]), shape.1, shape.2) * (0.5+(1-0.5*(gn!='2'))*(shape.ratio[as.integer(j/(no.type*no.dmr))+1]-0.5)) + rbeta(length(data.methyl[[gn]]), shape.2, shape.1) *
              (1 - (0.5+(1-0.5*(gn!='2'))*(shape.ratio[as.integer(j/(no.type*no.dmr))+1]-0.5)))
          )
      }
      for (gn in groupNames.L1B) {
        mean.groups[[gn]] <-
          c(
            rbeta(length(data.methyl[[gn]]), shape.2, shape.1) * shape.ratio[as.integer(j/(no.type*no.dmr))+1] + rbeta(length(data.methyl[[gn]]), shape.1, shape.2) *
              (1 - shape.ratio[as.integer(j/(no.type*no.dmr))+1])
          )
      }
    }
    ## up-regulation
    else {
      for (gn in groupNames.L1A) {
        mean.groups[[gn]] <-
          c(
            rbeta(length(data.methyl[[gn]]), shape.2, shape.1) * (0.5+(1-0.5*(gn!='2'))*(shape.ratio[as.integer(j/(no.type*no.dmr))+1]-0.5)) + rbeta(length(data.methyl[[gn]]), shape.1, shape.2) *
              (1 - (0.5+(1-0.5*(gn!='2'))*(shape.ratio[as.integer(j/(no.type*no.dmr))+1]-0.5)))
          )
      }
      for (gn in groupNames.L1B) {
        mean.groups[[gn]] <-
          c(
            rbeta(length(data.methyl[[gn]]), shape.1, shape.2) * shape.ratio[as.integer(j/(no.type*no.dmr))+1] + rbeta(length(data.methyl[[gn]]), shape.2, shape.1) *
              (1 - shape.ratio[as.integer(j/(no.type*no.dmr))+1])
          )
      }
    }
    ## store true methylation difference
    mean.L1A = mean(mean.groups[[groupNames[1]]]) * 0
    gn.L1A = ''
    for (gn in groupNames.L1A) {
      mean.L1A = mean.L1A + mean(mean.groups[[gn]])
      gn.L1A = paste(gn.L1A, gn, sep = ',')
    }
    mean.L1B = mean(mean.groups[[groupNames[1]]]) * 0
    gn.L1B = ''
    for (gn in groupNames.L1B) {
      mean.L1B = mean.L1B + mean(mean.groups[[gn]])
      gn.L1B = paste(gn.L1B, gn, sep = ',')
    }
    entry$diff <-
      mean.L1A / length(groupNames.L1A) - mean(mean.L1B) / length(groupNames.L1B)
    entry$comparison <- paste0('leaf|', as.character(dist2border))
    entry$c <- shape.ratio[as.integer(j/(no.type*no.dmr))+1]
  }
  if (((j%%(no.type*no.dmr)) >= 5*no.dmr)) {
      for (gn in groupNames.L1A) {
        # set.seed(j*as.integer(gn))
        # ccf = runif(1,0,1)
        mean.groups[[gn]] <-
          c(
            rbeta(length(data.methyl[[gn]]), shape.2, shape.1)
          )
      }
      for (gn in groupNames.L1B) {
        # set.seed(j*as.integer(gn))
        # ccf = runif(1,0,1)
        mean.groups[[gn]] <-
          c(
            rbeta(length(data.methyl[[gn]]), shape.2, shape.1)
          )
      }
    entry$diff <- 0
    entry$comparison <- 'nogrp'
    entry$c <- 1
  }
  
  
  ## draw methylated read counts
  if (((j%%(no.type*no.dmr)) >= 4*no.dmr) && ((j%%(no.type*no.dmr)) < 5*no.dmr)) {
      for (gn in groupNames) {
          if (gn=='2') {
            data[(st+dist2border):(end-dist2border), data.methyl[[gn]]] <<-
              matrix(
                rbinom(length(cov.groups[[gn]]), cov.groups[[gn]], mean.groups[[gn]]),
                nrow = len-dist2border-dist2border,
                byrow = T
              )
          } else {
            data[st:end, data.methyl[[gn]]] <<-
              matrix(
                rbinom(length(cov.groups[[gn]]), cov.groups[[gn]], mean.groups[[gn]]),
                nrow = len,
                byrow = T
              )
          }
      }
  } 
  else {
      for (gn in groupNames) {
        data[st:end, data.methyl[[gn]]] <<-
          matrix(
            rbinom(length(cov.groups[[gn]]), cov.groups[[gn]], mean.groups[[gn]]),
            nrow = len,
            byrow = T
          )
      }
  }
    

  print(j)
  ## alternating variable for
  ## direction of change
  j <<- j + 1
  
  ## remove current region
  ## and add remainder to
  ## the end of region.bg
  region.bg$len[idx] <<- 0
  region.bg <<-
    rbind(
      region.bg,
      data.frame(
        region = region.bg$region[idx],
        st = region.bg$st[idx],
        end = st - 1,
        len = st - region.bg$st[idx],
        promoter = region.bg$promoter[idx]
      )
    )
  region.bg <<-
    rbind(
      region.bg,
      data.frame(
        region = region.bg$region[idx],
        st = end + 1,
        end = region.bg$end[idx],
        len = region.bg$end[idx] - end,
        promoter = region.bg$promoter[idx]
      )
    )
  
  ## return
  entry
}))

## DMR foreground data simulation
## (i.e., in promotor regions)
set.seed(1337)
sample.fg.len <-
  sample(min.length:max.length, d.fg, replace = TRUE)

j <- 0
DMR.fg <- do.call(rbind.fill, lapply(1:d.fg, function(i) {
  ## init data line
  entry <-
    data.frame(
      chr = 0,
      st = 0,
      end = 0,
      diff = 0,
      st.idx = 0,
      end.idx = 0,
      comparison = 0,
      c = 0
    )
  
  ## sample start and calculate end
  len <- sample.fg.len[i] + (((j%%(no.type*no.dmr)) >= 4*no.dmr) && ((j%%(no.type*no.dmr)) < 5*no.dmr))*30
  set.seed(i)
  idx <-
    sample(1:nrow(region.fg),
           size = 1,
           prob = pmax.int(0, region.fg$len - len))
  set.seed(i)
  st <-
    sample(region.fg$st[idx]:(region.fg$end[idx] - len + 1), size =
             1)
  end <- st + len - 1
  nloop <- 0
  while(dim(DMR.bg[DMR.bg$st.idx<=end & DMR.bg$end.idx>=st,])[1]>0){
    set.seed(nloop)
    idx <-
      sample(1:nrow(region.fg),
             size = 1,
             prob = pmax.int(0, region.fg$len - len))
    set.seed(nloop)
    st <-
      sample(region.fg$st[idx]:(region.fg$end[idx] - len + 1), size =
               1)
    end <- st + len - 1
    nloop <- nloop+1
    # print(st)
    # print(end)
    # print(dim(DMR.bg[DMR.bg$st.idx<end & DMR.bg$end.idx>st,]))
  }
  
  ## store DMR boundaries
  entry$chr <- data$chr[st]
  entry$st <- data$pos[st] - 1
  entry$end <- data$pos[end]
  entry$st.idx <- st
  entry$end.idx <- end
  
  ## use simulated coverages
  cov.groups = hash()
  for (gn in groupNames) {
    if (((j%%(no.type*no.dmr)) >= 4*no.dmr) && ((j%%(no.type*no.dmr)) < 5*no.dmr)) {
        dist2border <- 5+j%%11 #sample(5:15,1)
        if (gn=='2'){
            cov.groups[[gn]] <- as.vector(apply(data[(st+dist2border):(end-dist2border), c(data.methyl[[gn]]) + 1], 1, unlist))
        } else {
            cov.groups[[gn]] <- as.vector(apply(data[st:end, c(data.methyl[[gn]]) + 1], 1, unlist))
        }
        
    } else {
        cov.groups[[gn]] <- as.vector(apply(data[st:end, c(data.methyl[[gn]]) + 1], 1, unlist))
    }
  }
  
  mean.groups = hash()
  if ((j%%(no.type*no.dmr)) < 1*no.dmr) {
    # major differences
    ## down-regulation
    if ((j%%(no.type*no.dmr)) %% 2 == 1) {
      for (gn in groupNames.L1A) {
        mean.groups[[gn]] <-
          c(
            rbeta(length(data.methyl[[gn]]), shape.1, shape.2) * shape.ratio[as.integer(j/(no.type*no.dmr))+1] + rbeta(length(data.methyl[[gn]]), shape.2, shape.1) *
              (1 - shape.ratio[as.integer(j/(no.type*no.dmr))+1])
          )
      }
      for (gn in groupNames.L1B) {
        mean.groups[[gn]] <-
          c(
            rbeta(length(data.methyl[[gn]]), shape.2, shape.1) * shape.ratio[as.integer(j/(no.type*no.dmr))+1] + rbeta(length(data.methyl[[gn]]), shape.1, shape.2) *
              (1 - shape.ratio[as.integer(j/(no.type*no.dmr))+1])
          )
      }
    }
    ## up-regulation
    else {
      for (gn in groupNames.L1A) {
        mean.groups[[gn]] <-
          c(
            rbeta(length(data.methyl[[gn]]), shape.2, shape.1) * shape.ratio[as.integer(j/(no.type*no.dmr))+1] + rbeta(length(data.methyl[[gn]]), shape.1, shape.2) *
              (1 - shape.ratio[as.integer(j/(no.type*no.dmr))+1])
          )
      }
      for (gn in groupNames.L1B) {
        mean.groups[[gn]] <-
          c(
            rbeta(length(data.methyl[[gn]]), shape.1, shape.2) * shape.ratio[as.integer(j/(no.type*no.dmr))+1] + rbeta(length(data.methyl[[gn]]), shape.2, shape.1) *
              (1 - shape.ratio[as.integer(j/(no.type*no.dmr))+1])
          )
      }
    }
    ## store true methylation difference
    mean.L1A = mean(mean.groups[[groupNames[1]]]) * 0
    gn.L1A = ''
    for (gn in groupNames.L1A) {
      mean.L1A = mean.L1A + mean(mean.groups[[gn]])
      gn.L1A = paste(gn.L1A, gn, sep = ',')
    }
    mean.L1B = mean(mean.groups[[groupNames[1]]]) * 0
    gn.L1B = ''
    for (gn in groupNames.L1B) {
      mean.L1B = mean.L1B + mean(mean.groups[[gn]])
      gn.L1B = paste(gn.L1B, gn, sep = ',')
    }
    entry$diff <-
      mean.L1A / length(groupNames.L1A) - mean(mean.L1B) / length(groupNames.L1B)
    entry$comparison <-
      paste(substr(gn.L1A, 2, 999), substr(gn.L1B, 2, 999), sep = '|')
    entry$c <- shape.ratio[as.integer(j/(no.type*no.dmr))+1]
  }
  
  if (((j%%(no.type*no.dmr)) >= 1*no.dmr) && ((j%%(no.type*no.dmr)) < 2*no.dmr)) {
    # one vs others
    gn_cmp = '0'#groupNames[((j - 1) / 2) %% length(groupNames) + 1]
    ## down-regulation
    if ((j%%(no.type*no.dmr)) %% 2 == 1) {
      for (gn in groupNames) {
        mean.groups[[gn_cmp]] <-
          c(
            rbeta(length(data.methyl[[gn_cmp]]), shape.1, shape.2) * shape.ratio[as.integer(j/(no.type*no.dmr))+1] + rbeta(length(data.methyl[[gn_cmp]]), shape.2, shape.1) *
              (1 - shape.ratio[as.integer(j/(no.type*no.dmr))+1])
          )
        if (gn != gn_cmp) {
          mean.groups[[gn]] <-
            c(
              rbeta(length(data.methyl[[gn]]), shape.2, shape.1) * shape.ratio[as.integer(j/(no.type*no.dmr))+1] + rbeta(length(data.methyl[[gn]]), shape.1, shape.2) *
                (1 - shape.ratio[as.integer(j/(no.type*no.dmr))+1])
            )
        }
      }
    }
    ## up-regulation
    else {
      for (gn in groupNames) {
        mean.groups[[gn_cmp]] <-
          c(
            rbeta(length(data.methyl[[gn_cmp]]), shape.2, shape.1) * shape.ratio[as.integer(j/(no.type*no.dmr))+1] + rbeta(length(data.methyl[[gn_cmp]]), shape.1, shape.2) *
              (1 - shape.ratio[as.integer(j/(no.type*no.dmr))+1])
          )
        if (gn != gn_cmp) {
          mean.groups[[gn]] <-
            c(
              rbeta(length(data.methyl[[gn]]), shape.1, shape.2) * shape.ratio[as.integer(j/(no.type*no.dmr))+1] + rbeta(length(data.methyl[[gn]]), shape.2, shape.1) *
                (1 - shape.ratio[as.integer(j/(no.type*no.dmr))+1])
            )
        }
      }
    }
    ## store true methylation difference
    mean.L2 = mean(mean.groups[[groupNames[1]]]) * 0
    for (gn in groupNames) {
      if (gn != gn_cmp) {
        mean.L2 = mean.L2 + mean(mean.groups[[gn]])
      }
    }
    entry$diff <-
      mean(mean.groups[[gn_cmp]]) - mean.L2 / (length(groupNames) - 1)
    entry$comparison <- paste0(gn_cmp, sep = '|others')
    entry$c <- shape.ratio[as.integer(j/(no.type*no.dmr))+1]
  }
  
  if (((j%%(no.type*no.dmr)) >= 2*no.dmr) && ((j%%(no.type*no.dmr)) < 3*no.dmr)) {
    # one vs two
    gn_cmp1 = '2'
    gn_cmp21 = '1'
    gn_cmp22 = '0'
    ## down-regulation
    if ((j%%(no.type*no.dmr)) %% 2 == 1) {
      for (gn in groupNames) {
        mean.groups[[gn_cmp1]] <-
          c(
            rbeta(length(data.methyl[[gn_cmp1]]), shape.1, shape.2) * shape.ratio[as.integer(j/(no.type*no.dmr))+1] +
              rbeta(length(data.methyl[[gn_cmp1]]), shape.2, shape.1) * (1 - shape.ratio[as.integer(j/(no.type*no.dmr))+1])
          )
        mean.groups[[gn_cmp21]] <-
          c(
            rbeta(length(data.methyl[[gn_cmp21]]), shape.2, shape.1) * shape.ratio[as.integer(j/(no.type*no.dmr))+1] +
              rbeta(length(data.methyl[[gn_cmp21]]), shape.1, shape.2) * (1 - shape.ratio[as.integer(j/(no.type*no.dmr))+1])
          )
        mean.groups[[gn_cmp22]] <-
          c(
            rbeta(length(data.methyl[[gn_cmp22]]), shape.2, shape.1) * shape.ratio[as.integer(j/(no.type*no.dmr))+1] +
              rbeta(length(data.methyl[[gn_cmp22]]), shape.1, shape.2) * (1 - shape.ratio[as.integer(j/(no.type*no.dmr))+1])
          )
        if ((gn != gn_cmp1) &&
            (gn != gn_cmp21) && (gn != gn_cmp22)) {
          if (((j%%(no.type*no.dmr)) %% 4) / 2 >= 1) {
            mean.groups[[gn]] <-
              c(
                rbeta(length(data.methyl[[gn]]), shape.4, shape.3)
              )
          } else {
            mean.groups[[gn]] <-
              c(
                rbeta(length(data.methyl[[gn]]), shape.3, shape.4)
              )
          }
        }
      }
    }
    ## up-regulation
    else {
      for (gn in groupNames) {
        mean.groups[[gn_cmp1]] <-
          c(
            rbeta(length(data.methyl[[gn_cmp1]]), shape.2, shape.1) * shape.ratio[as.integer(j/(no.type*no.dmr))+1] +
              rbeta(length(data.methyl[[gn_cmp1]]), shape.1, shape.2) * (1 - shape.ratio[as.integer(j/(no.type*no.dmr))+1])
          )
        mean.groups[[gn_cmp21]] <-
          c(
            rbeta(length(data.methyl[[gn_cmp21]]), shape.1, shape.2) * shape.ratio[as.integer(j/(no.type*no.dmr))+1] +
              rbeta(length(data.methyl[[gn_cmp21]]), shape.2, shape.1) * (1 - shape.ratio[as.integer(j/(no.type*no.dmr))+1])
          )
        mean.groups[[gn_cmp22]] <-
          c(
            rbeta(length(data.methyl[[gn_cmp22]]), shape.1, shape.2) * shape.ratio[as.integer(j/(no.type*no.dmr))+1] +
              rbeta(length(data.methyl[[gn_cmp22]]), shape.2, shape.1) * (1 - shape.ratio[as.integer(j/(no.type*no.dmr))+1])
          )
        if ((gn != gn_cmp1) &&
            (gn != gn_cmp21) && (gn != gn_cmp22)) {
          if (((j%%(no.type*no.dmr)) %% 4) / 2 >= 1) {
            mean.groups[[gn]] <-
              c(
                rbeta(length(data.methyl[[gn]]), shape.4, shape.3)
              )
          } else {
            mean.groups[[gn]] <-
              c(
                rbeta(length(data.methyl[[gn]]), shape.3, shape.4)
              )
          }
        }
      }
    }
    ## store true methylation difference
    entry$diff <-
      mean(mean.groups[[gn_cmp1]]) - (mean(mean.groups[[gn_cmp21]]) + mean(mean.groups[[gn_cmp22]])) /
      2
    entry$comparison <- '0,1|2'
    entry$c <- shape.ratio[as.integer(j/(no.type*no.dmr))+1]
  }
  
  if (((j%%(no.type*no.dmr)) >= 3*no.dmr) && ((j%%(no.type*no.dmr)) < 4*no.dmr)) {
    # one vs one
    gn_cmp1 = '3'
    gn_cmp2 = '4'
    ## down-regulation
    if ((j%%(no.type*no.dmr)) %% 2 == 1) {
      for (gn in groupNames) {
        mean.groups[[gn_cmp1]] <-
          c(
            rbeta(length(data.methyl[[gn_cmp1]]), shape.1, shape.2) * shape.ratio[as.integer(j/(no.type*no.dmr))+1] +
              rbeta(length(data.methyl[[gn_cmp1]]), shape.2, shape.1) * (1 - shape.ratio[as.integer(j/(no.type*no.dmr))+1])
          )
        mean.groups[[gn_cmp2]] <-
          c(
            rbeta(length(data.methyl[[gn_cmp2]]), shape.2, shape.1) * shape.ratio[as.integer(j/(no.type*no.dmr))+1] +
              rbeta(length(data.methyl[[gn_cmp2]]), shape.1, shape.2) * (1 - shape.ratio[as.integer(j/(no.type*no.dmr))+1])
          )
        if ((gn != gn_cmp1) && (gn != gn_cmp2)) {
          if (((j%%(no.type*no.dmr)) %% 4) / 2 >= 1) {
            mean.groups[[gn]] <-
              c(
                rbeta(length(data.methyl[[gn]]), shape.4, shape.3)
              )
          } else {
            mean.groups[[gn]] <-
              c(
                rbeta(length(data.methyl[[gn]]), shape.3, shape.4)
              )
          }
        }
      }
    }
    ## up-regulation
    else {
      for (gn in groupNames) {
        mean.groups[[gn_cmp1]] <-
          c(
            rbeta(length(data.methyl[[gn_cmp1]]), shape.2, shape.1) * shape.ratio[as.integer(j/(no.type*no.dmr))+1] +
              rbeta(length(data.methyl[[gn_cmp1]]), shape.1, shape.2) * (1 - shape.ratio[as.integer(j/(no.type*no.dmr))+1])
          )
        mean.groups[[gn_cmp2]] <-
          c(
            rbeta(length(data.methyl[[gn_cmp2]]), shape.1, shape.2) * shape.ratio[as.integer(j/(no.type*no.dmr))+1] +
              rbeta(length(data.methyl[[gn_cmp2]]), shape.2, shape.1) * (1 - shape.ratio[as.integer(j/(no.type*no.dmr))+1])
          )
        if ((gn != gn_cmp1) && (gn != gn_cmp2)) {
          if (((j%%(no.type*no.dmr)) %% 4) / 2 >= 1) {
            mean.groups[[gn]] <-
              c(
                rbeta(length(data.methyl[[gn]]), shape.4, shape.3)
              )
          } else {
            mean.groups[[gn]] <-
              c(
                rbeta(length(data.methyl[[gn]]), shape.3, shape.4)
              )
          }
        }
      }
    }
    ## store true methylation difference
    entry$diff <-
      mean(mean.groups[[gn_cmp1]]) - mean(mean.groups[[gn_cmp2]])
    entry$comparison <- '3|4'
    entry$c <- shape.ratio[as.integer(j/(no.type*no.dmr))+1]
  }

  if (((j%%(no.type*no.dmr)) >= 4*no.dmr) && ((j%%(no.type*no.dmr)) < 5*no.dmr)) {
    # major differences
    ## down-regulation
    if ((j%%(no.type*no.dmr)) %% 2 == 1) {
      for (gn in groupNames.L1A) {
        mean.groups[[gn]] <-
          c(
            rbeta(length(data.methyl[[gn]]), shape.1, shape.2) * (0.5+(1-0.5*(gn!='2'))*(shape.ratio[as.integer(j/(no.type*no.dmr))+1]-0.5)) + rbeta(length(data.methyl[[gn]]), shape.2, shape.1) *
              (1 - (0.5+(1-0.5*(gn!='2'))*(shape.ratio[as.integer(j/(no.type*no.dmr))+1]-0.5)))
          )
      }
      for (gn in groupNames.L1B) {
        mean.groups[[gn]] <-
          c(
            rbeta(length(data.methyl[[gn]]), shape.2, shape.1) * shape.ratio[as.integer(j/(no.type*no.dmr))+1] + rbeta(length(data.methyl[[gn]]), shape.1, shape.2) *
              (1 - shape.ratio[as.integer(j/(no.type*no.dmr))+1])
          )
      }
    }
    ## up-regulation
    else {
      for (gn in groupNames.L1A) {
        mean.groups[[gn]] <-
          c(
            rbeta(length(data.methyl[[gn]]), shape.2, shape.1) * (0.5+(1-0.5*(gn!='2'))*(shape.ratio[as.integer(j/(no.type*no.dmr))+1]-0.5)) + rbeta(length(data.methyl[[gn]]), shape.1, shape.2) *
              (1 - (0.5+(1-0.5*(gn!='2'))*(shape.ratio[as.integer(j/(no.type*no.dmr))+1]-0.5)))
          )
      }
      for (gn in groupNames.L1B) {
        mean.groups[[gn]] <-
          c(
            rbeta(length(data.methyl[[gn]]), shape.1, shape.2) * shape.ratio[as.integer(j/(no.type*no.dmr))+1] + rbeta(length(data.methyl[[gn]]), shape.2, shape.1) *
              (1 - shape.ratio[as.integer(j/(no.type*no.dmr))+1])
          )
      }
    }
    ## store true methylation difference
    mean.L1A = mean(mean.groups[[groupNames[1]]]) * 0
    gn.L1A = ''
    for (gn in groupNames.L1A) {
      mean.L1A = mean.L1A + mean(mean.groups[[gn]])
      gn.L1A = paste(gn.L1A, gn, sep = ',')
    }
    mean.L1B = mean(mean.groups[[groupNames[1]]]) * 0
    gn.L1B = ''
    for (gn in groupNames.L1B) {
      mean.L1B = mean.L1B + mean(mean.groups[[gn]])
      gn.L1B = paste(gn.L1B, gn, sep = ',')
    }
    entry$diff <-
      mean.L1A / length(groupNames.L1A) - mean(mean.L1B) / length(groupNames.L1B)
    entry$comparison <- paste0('leaf|', as.character(dist2border))
    entry$c <- shape.ratio[as.integer(j/(no.type*no.dmr))+1]
  }
  if (((j%%(no.type*no.dmr)) >= 5*no.dmr)) {
      for (gn in groupNames.L1A) {
        # set.seed(j*as.integer(gn))
        # ccf = runif(1,0,1)
        mean.groups[[gn]] <-
          c(
            rbeta(length(data.methyl[[gn]]), shape.1, shape.2)
          )
      }
      for (gn in groupNames.L1B) {
        # set.seed(j*as.integer(gn))
        # ccf = runif(1,0,1)
        mean.groups[[gn]] <-
          c(
            rbeta(length(data.methyl[[gn]]), shape.1, shape.2)
          )
      }
    entry$diff <- 0
    entry$comparison <- 'nogrp'
    entry$c <- 1
  }
  
  
  ## draw methylated read counts
  if (((j%%(no.type*no.dmr)) >= 4*no.dmr) && ((j%%(no.type*no.dmr)) < 5*no.dmr)) {
      for (gn in groupNames) {
          if (gn=='2') {
            data[(st+dist2border):(end-dist2border), data.methyl[[gn]]] <<-
              matrix(
                rbinom(length(cov.groups[[gn]]), cov.groups[[gn]], mean.groups[[gn]]),
                nrow = len-dist2border-dist2border,
                byrow = T
              )
          } else {
            data[st:end, data.methyl[[gn]]] <<-
              matrix(
                rbinom(length(cov.groups[[gn]]), cov.groups[[gn]], mean.groups[[gn]]),
                nrow = len,
                byrow = T
              )
          }
      }
  } 
  else {
      for (gn in groupNames) {
        data[st:end, data.methyl[[gn]]] <<-
          matrix(
            rbinom(length(cov.groups[[gn]]), cov.groups[[gn]], mean.groups[[gn]]),
            nrow = len,
            byrow = T
          )
      }
  }
  print(j)
  ## alternating variable for
  ## direction of change
  j <<- j + 1
  
  ## remove current region
  ## and add remainder to
  ## the end of region.fg
  region.fg$len[idx] <<- 0
  region.fg <<-
    rbind(
      region.fg,
      data.frame(
        group = region.fg$group[idx],
        st = region.fg$st[idx],
        end = st - 1,
        len = st - region.fg$st[idx],
        promoter = region.fg$promoter[idx]
      )
    )
  region.fg <<-
    rbind(
      region.fg,
      data.frame(
        group = region.fg$group[idx],
        st = end + 1,
        end = region.fg$end[idx],
        len = region.fg$end[idx] - end,
        promoter = region.fg$promoter[idx]
      )
    )
  
  ## return
  entry
}))


names <- c()
for (gn in groupNames) {
  for (j in c(1:groupSizes[[gn]])) {
    names <-
      c(names, paste(gn, strsplit(
        strsplit(groupIDs[[gn]][j], split = 'ample_')[[1]][2], split = '.txt'
      )[[1]][1], sep = '_s'))
  }
}
names


setwd(args[6])
# annotation DMRs
DMR.bg$promoter <- 0
DMR.fg$promoter <- 1
DMR.bg$chr <- paste("chr", DMR.bg$chr, sep = "")
DMR.fg$chr <- paste("chr", DMR.fg$chr, sep = "")
write.table(
  file = paste0(
    "DMRs_",
    shape.1,
    "_",
    shape.2,
    "_",
    shape.3,
    "_",
    shape.4,
    "_a",
    asize,
    ".bed"
  ),
  format(DMR.bg, scientific = F, trim = T),
  col.names = F,
  row.names = F,
  sep = "\t",
  quote = F
)
write.table(
  file = paste0(
    "DMRs_",
    shape.1,
    "_",
    shape.2,
    "_",
    shape.3,
    "_",
    shape.4,
    "_a",
    asize,
    ".bed"
  ),
  format(DMR.fg, scientific = F, trim = T),
  col.names = F,
  row.names = F,
  sep = "\t",
  quote = F,
  append = T
)

data$chr <- paste("chr", data$chr, sep = "")

# purity == 1 bed files: m,c
j <- 1

data[, 3] <- data[, 2]+1

for (gn in groupNames) {
  for (i in data.methyl[[gn]]) {
	sample <- data[,c(1:3,i,(i+1))]
	sample <- na.omit(sample)
	write.table(file=paste0(names[j], ".beta_",
    shape.1,
    "_",
    shape.2,
    "_",
    shape.3,
    "_",
    shape.4,
    ".bed"), format(sample, scientific=F, trim=T), col.names=F, row.names=F, sep="\t", quote=F)
	j <- j+1
  }
}

# purity == 1 met ratio
j <- (ncol(data) + 1)
k <- (ncol(data) + 1)

for (gn in groupNames) {
  for (i in data.methyl[[gn]]) {
    data[, j] <- data[, i] / data[, (i + 1)]
    j <- j + 1
  }
}
data <- data[, c(1, 2, k:(j - 1))]
colnames(data)[3:ncol(data)] <- names
write.table(
  file = paste0(
    "beta_",
    shape.1,
    "_",
    shape.2,
    "_",
    shape.3,
    "_",
    shape.4,
    "_a",
    asize,
    ".tsv"
  ),
  format(
    data,
    scientific = F,
    trim = T,
    digits = 2
  ),
  col.names = T,
  row.names = F,
  sep = "\t",
  quote = F
)
