# Supplementary material for: metilene3: identifying DMRs across multiple conditions with auto-classification
Source: Nat Commun. 2026 Jul 4;17:5848. doi: 10.1038/s41467-026-74931-y (PMC13333024; doi:10.1038/s41467-026-74931-y)
Supplement: Supplementary file 8 — Source Data [file 41467_2026_74931_MOESM8_ESM.zip]

Archive with 48 entries (48 files):
- Fig.2a.txt
- Fig.2bcd_ED2eghi.zip
- Fig.3a.txt
- Fig.3b.txt
- Fig.3c.txt
- Fig.3de_ED3e.txt
- Fig.4b.txt
- Fig.4c-part1.txt
- Fig.4c-part2.txt
- Fig.4c-part3.txt
- Fig.4c-part4.txt
- Fig.5b.txt
- Fig.5c.txt
- Fig.5d.txt
- Fig.6b.txt
- Fig.6c.txt
- Fig.6de.txt
- Fig.6fg_ED10c.txt
- Fig.7a.txt
- Fig.7b_ED8a_ED10ab.txt
- Fig.7c.txt
- Fig.ED2abc.txt
- Fig.ED2d.txt
- Fig.ED3a.txt
- Fig.ED3b.txt
- Fig.ED3c.txt
- Fig.ED3d.txt
- Fig.ED3f.txt
- Fig.ED3g.txt
- Fig.ED4.txt
- Fig.ED5a.txt
- Fig.ED5b.txt
- Fig.ED6a.txt
- Fig.ED6b.txt
- Fig.ED6c-part1.txt
- Fig.ED6c-part2.txt
- Fig.ED7a.txt
- Fig.ED9a-part1.txt
- Fig.ED9a-part2.txt
- Fig.ED9a-part3.txt
- Fig.ED9a-part4.txt
- Fig.ED9bc-part1.txt
- Fig.ED9bc-part2.txt
- Fig.ED9d.txt
- Fig.ED9e-part1.txt
- Fig.ED9e-part2.txt
- Fig.ED9e-part3.txt
- Fig.ED9e-part4.txt
