# Supplementary material for: metilene3: identifying DMRs across multiple conditions with auto-classification
Source: Nat Commun. 2026 Jul 4;17:5848. doi: 10.1038/s41467-026-74931-y (PMC13333024; doi:10.1038/s41467-026-74931-y)
Supplement: Supplementary file 8 — Source Data [file 41467_2026_74931_MOESM8_ESM.zip › Fig.2a.txt]

	variable	value	grp	bg	type
0	0_s0	0.156	G1	403	0|others(N)
1	0_s0	0.367	G1	403	0|others(N)
2	0_s0	0.378	G1	403	0|others(N)
3	0_s0	0.257	G1	403	0|others(N)
4	0_s0	0.306	G1	403	0|others(N)
5	0_s0	0.156	G1	403	0|others(N)
6	0_s0	0.125	G1	403	0|others(N)
7	0_s0	0.304	G1	403	0|others(N)
8	0_s0	0.269	G1	403	0|others(N)
9	0_s0	0.267	G1	403	0|others(N)
10	0_s0	0.342	G1	403	0|others(N)
11	0_s0	0.303	G1	403	0|others(N)
12	0_s0	0.519	G1	403	0|others(N)
13	0_s0	0.269	G1	403	0|others(N)
14	0_s0	0.344	G1	403	0|others(N)
15	0_s0	0.214	G1	403	0|others(N)
16	0_s0	0.286	G1	403	0|others(N)
17	0_s0	0.219	G1	403	0|others(N)
18	0_s0	0.208	G1	403	0|others(N)
19	0_s0	0.324	G1	403	0|others(N)
20	0_s0	0.087	G1	403	0|others(N)
21	0_s0	0.206	G1	403	0|others(N)
22	0_s0	0.241	G1	403	0|others(N)
23	0_s0	0.25	G1	403	0|others(N)
24	0_s0	0.345	G1	403	0|others(N)
25	0_s0	0.333	G1	403	0|others(N)
26	0_s0	0.056	G1	403	0|others(N)
27	0_s0	0.2	G1	403	0|others(N)
28	0_s0	0.111	G1	403	0|others(N)
29	0_s0	0.29	G1	403	0|others(N)
30	0_s0	0.103	G1	403	0|others(N)
31	0_s0	0.13	G1	403	0|others(N)
32	0_s0	0.167	G1	403	0|others(N)
33	0_s0	0.029	G1	403	0|others(N)
34	0_s0	0.161	G1	403	0|others(N)
35	0_s0	0.333	G1	403	0|others(N)
36	0_s0	0.294	G1	403	0|others(N)
37	0_s0	0.103	G1	403	0|others(N)
38	0_s0	0.231	G1	403	0|others(N)
39	0_s0	0.167	G1	403	0|others(N)
40	0_s0	0.261	G1	403	0|others(N)
41	0_s0	0.034	G1	403	0|others(N)
42	0_s0	0.087	G1	403	0|others(N)
43	0_s0	0.111	G1	403	0|others(N)
44	0_s0	0.261	G1	403	0|others(N)
45	0_s0	0.185	G1	403	0|others(N)
46	0_s0	0.148	G1	403	0|others(N)
47	0_s0	0.361	G1	403	0|others(N)
48	0_s0	0.111	G1	403	0|others(N)
49	0_s0	0.278	G1	403	0|others(N)
50	0_s0	0.091	G1	403	0|others(N)
51	0_s0	0.115	G1	403	0|others(N)
52	0_s0	0.129	G1	403	0|others(N)
53	0_s0	0.889	G1	403	0|others(N)
54	0_s0	0.227	G1	403	0|others(N)
55	0_s0	0.258	G1	403	0|others(N)
56	0_s0	0.207	G1	403	0|others(N)
57	0_s0	0.345	G1	403	0|others(N)
58	0_s0	0.121	G1	403	0|others(N)
59	0_s0	0.214	G1	403	0|others(N)
60	0_s0	0.379	G1	403	0|others(N)
61	0_s0	0.12	G1	403	0|others(N)
62	0_s0	0.435	G1	403	0|others(N)
63	0_s0	0.333	G1	403	0|others(N)
64	0_s0	0.333	G1	403	0|others(N)
65	0_s0	0.375	G1	403	0|others(N)
66	0_s0	0.094	G1	403	0|others(N)
67	0_s0	0.324	G1	403	0|others(N)
68	0_s0	0.174	G1	403	0|others(N)
69	0_s0	0.333	G1	403	0|others(N)
70	0_s0	0.32	G1	403	0|others(N)
71	0_s0	0.214	G1	403	0|others(N)
72	0_s0	0.333	G1	403	0|others(N)
73	0_s0	0.231	G1	403	0|others(N)
74	0_s0	0.2	G1	403	0|others(N)
75	0_s0	0.355	G1	403	0|others(N)
76	0_s0	0.344	G1	403	0|others(N)
77	0_s0	0.276	G1	403	0|others(N)
78	0_s0	0.176	G1	403	0|others(N)
79	0_s0	0.2	G1	403	0|others(N)
80	0_s0	0.2	G1	403	0|others(N)
81	0_s0	0.097	G1	403	0|others(N)
82	0_s0	0.062	G1	403	0|others(N)
83	0_s0	0.257	G1	403	0|others(N)
84	0_s0	0.237	G1	403	0|others(N)
85	0_s0	0.387	G1	403	0|others(N)
86	0_s0	0.241	G1	403	0|others(N)
87	0_s0	0.167	G1	403	0|others(N)
88	0_s0	0.16	G1	403	0|others(N)
89	0_s0	0.125	G1	403	0|others(N)
90	0_s0	0.261	G1	403	0|others(N)
91	0_s0	0.182	G1	403	0|others(N)
92	0_s0	0.148	G1	403	0|others(N)
93	0_s0	0.167	G1	403	0|others(N)
94	0_s0	0.273	G1	403	0|others(N)
95	0_s0	0.211	G1	403	0|others(N)
96	0_s0	0.195	G1	403	0|others(N)
97	0_s0	0.184	G1	403	0|others(N)
98	0_s0	0.138	G1	403	0|others(N)
99	0_s0	0.167	G1	403	0|others(N)
100	0_s0	0.222	G1	403	0|others(N)
101	0_s0	0.143	G1	403	0|others(N)
102	0_s0	0.114	G1	403	0|others(N)
103	0_s0	0.138	G1	403	0|others(N)
104	0_s0	0.115	G1	403	0|others(N)
105	0_s0	0.077	G1	403	0|others(N)
106	0_s0	0.03	G1	403	0|others(N)
107	0_s0	0.037	G1	403	0|others(N)
108	0_s0	0.16	G1	403	0|others(N)
109	0_s0	0.103	G1	403	0|others(N)
110	0_s0	0.0	G1	403	0|others(N)
111	0_s0	0.067	G1	403	0|others(N)
112	0_s0	0.034	G1	403	0|others(N)
113	0_s0	0.0	G1	403	0|others(N)
114	0_s0	0.0	G1	403	0|others(N)
115	0_s0	0.034	G1	403	0|others(N)
116	0_s0	0.033	G1	403	0|others(N)
117	0_s0	0.16	G1	403	0|others(N)
118	0_s0	0.033	G1	403	0|others(N)
119	0_s0	0.038	G1	403	0|others(N)
120	0_s0	0.031	G1	403	0|others(N)
121	0_s0	0.1	G1	403	0|others(N)
122	0_s0	0.188	G1	403	0|others(N)
123	0_s0	0.03	G1	403	0|others(N)
124	0_s0	0.045	G1	403	0|others(N)
125	0_s0	0.105	G1	403	0|others(N)
126	0_s0	0.071	G1	403	0|others(N)
127	0_s0	0.097	G1	403	0|others(N)
128	0_s0	0.026	G1	403	0|others(N)
129	0_s0	0.086	G1	403	0|others(N)
130	0_s0	0.03	G1	403	0|others(N)
131	0_s0	0.031	G1	403	0|others(N)
132	0_s0	0.0	G1	403	0|others(N)
133	0_s0	0.154	G1	403	0|others(N)
134	0_s0	0.0	G1	403	0|others(N)
135	0_s0	0.143	G1	403	0|others(N)
136	0_s0	0.062	G1	403	0|others(N)
137	0_s0	0.034	G1	403	0|others(N)
138	0_s0	0.033	G1	403	0|others(N)
139	0_s0	0.0	G1	403	0|others(N)
140	0_s0	0.167	G1	403	0|others(N)
141	0_s0	0.053	G1	403	0|others(N)
142	0_s0	0.036	G1	403	0|others(N)
143	0_s0	0.0	G1	403	0|others(N)
144	0_s0	0.059	G1	403	0|others(N)
145	0_s0	0.062	G1	403	0|others(N)
146	0_s0	0.139	G1	403	0|others(N)
147	0_s0	0.133	G1	403	0|others(N)
148	0_s0	0.077	G1	403	0|others(N)
149	0_s0	0.04	G1	403	0|others(N)
150	0_s0	0.0	G1	403	0|others(N)
151	0_s0	0.097	G1	403	0|others(N)
152	0_s0	0.026	G1	403	0|others(N)
153	0_s0	0.963	G1	403	0|others(N)
154	0_s0	0.353	G1	403	0|others(N)
155	0_s0	0.258	G1	403	0|others(N)
156	0_s0	0.286	G1	403	0|others(N)
157	0_s0	0.267	G1	403	0|others(N)
158	0_s0	0.286	G1	403	0|others(N)
159	0_s0	0.2	G1	403	0|others(N)
160	0_s0	0.4	G1	403	0|others(N)
161	0_s0	0.229	G1	403	0|others(N)
162	0_s0	0.324	G1	403	0|others(N)
163	0_s0	0.333	G1	403	0|others(N)
164	0_s0	0.333	G1	403	0|others(N)
165	0_s0	0.154	G1	403	0|others(N)
166	0_s0	0.371	G1	403	0|others(N)
167	0_s0	0.409	G1	403	0|others(N)
168	0_s0	0.268	G1	403	0|others(N)
169	0_s0	0.261	G1	403	0|others(N)
170	0_s0	0.391	G1	403	0|others(N)
171	0_s0	0.367	G1	403	0|others(N)
172	0_s0	0.343	G1	403	0|others(N)
173	0_s0	0.2	G1	403	0|others(N)
174	0_s0	0.333	G1	403	0|others(N)
175	0_s0	0.28	G1	403	0|others(N)
176	0_s0	0.286	G1	403	0|others(N)
177	0_s0	0.303	G1	403	0|others(N)
178	0_s0	0.343	G1	403	0|others(N)
179	0_s0	0.364	G1	403	0|others(N)
180	0_s0	0.407	G1	403	0|others(N)
181	0_s0	0.344	G1	403	0|others(N)
182	0_s0	0.133	G1	403	0|others(N)
183	0_s0	0.302	G1	403	0|others(N)
184	0_s0	0.259	G1	403	0|others(N)
185	0_s0	0.364	G1	403	0|others(N)
186	0_s0	0.281	G1	403	0|others(N)
187	0_s0	0.333	G1	403	0|others(N)
188	0_s0	0.233	G1	403	0|others(N)
189	0_s0	0.275	G1	403	0|others(N)
190	0_s0	0.273	G1	403	0|others(N)
191	0_s0	0.351	G1	403	0|others(N)
192	0_s0	0.393	G1	403	0|others(N)
193	0_s0	0.267	G1	403	0|others(N)
194	0_s0	0.161	G1	403	0|others(N)
195	0_s0	0.4	G1	403	0|others(N)
196	0_s0	0.152	G1	403	0|others(N)
197	0_s0	0.353	G1	403	0|others(N)
198	0_s0	0.265	G1	403	0|others(N)
199	0_s0	0.231	G1	403	0|others(N)
200	0_s0	0.3	G1	403	0|others(N)
201	0_s0	0.375	G1	403	0|others(N)
202	0_s0	0.27	G1	403	0|others(N)
203	0_s0	0.259	G1	403	0|others(N)
204	0_s0	0.242	G1	403	0|others(N)
205	0_s0	0.379	G1	403	0|others(N)
206	0_s0	0.304	G1	403	0|others(N)
207	0_s0	0.462	G1	403	0|others(N)
208	0_s0	0.276	G1	403	0|others(N)
209	0_s0	0.258	G1	403	0|others(N)
210	0_s0	0.344	G1	403	0|others(N)
211	0_s0	0.206	G1	403	0|others(N)
212	0_s0	0.333	G1	403	0|others(N)
213	0_s0	0.325	G1	403	0|others(N)
214	0_s0	0.423	G1	403	0|others(N)
215	0_s0	0.414	G1	403	0|others(N)
216	0_s0	0.471	G1	403	0|others(N)
217	0_s0	0.343	G1	403	0|others(N)
218	0_s0	0.444	G1	403	0|others(N)
219	0_s0	0.545	G1	403	0|others(N)
220	0_s0	0.375	G1	403	0|others(N)
221	0_s0	0.407	G1	403	0|others(N)
222	0_s0	0.359	G1	403	0|others(N)
223	0_s0	0.393	G1	403	0|others(N)
224	0_s0	0.5	G1	403	0|others(N)
225	0_s0	0.571	G1	403	0|others(N)
226	0_s0	0.312	G1	403	0|others(N)
227	0_s0	0.394	G1	403	0|others(N)
228	0_s0	0.375	G1	403	0|others(N)
229	0_s0	0.208	G1	403	0|others(N)
230	0_s0	0.243	G1	403	0|others(N)
231	0_s0	0.6	G1	403	0|others(N)
232	0_s0	0.292	G1	403	0|others(N)
233	0_s0	0.375	G1	403	0|others(N)
234	0_s0	0.5	G1	403	0|others(N)
235	0_s0	0.581	G1	403	0|others(N)
236	0_s0	0.323	G1	403	0|others(N)
237	0_s0	0.4	G1	403	0|others(N)
238	0_s0	0.233	G1	403	0|others(N)
239	0_s0	0.345	G1	403	0|others(N)
240	0_s0	0.344	G1	403	0|others(N)
241	0_s0	0.192	G1	403	0|others(N)
242	0_s0	0.333	G1	403	0|others(N)
243	0_s0	0.267	G1	403	0|others(N)
244	0_s0	0.267	G1	403	0|others(N)
245	0_s0	0.296	G1	403	0|others(N)
246	0_s0	0.419	G1	403	0|others(N)
247	0_s0	0.286	G1	403	0|others(N)
248	0_s0	0.241	G1	403	0|others(N)
249	0_s0	0.188	G1	403	0|others(N)
250	0_s0	0.182	G1	403	0|others(N)
251	0_s0	0.147	G1	403	0|others(N)
252	0_s0	0.077	G1	403	0|others(N)
253	0_s0	0.115	G1	403	0|others(N)
254	0_s0	0.138	G1	403	0|others(N)
255	0_s0	0.172	G1	403	0|others(N)
256	0_s0	0.107	G1	403	0|others(N)
257	0_s0	0.217	G1	403	0|others(N)
258	0_s0	0.156	G1	403	0|others(N)
259	0_s0	0.243	G1	403	0|others(N)
260	0_s0	0.167	G1	403	0|others(N)
261	0_s0	0.107	G1	403	0|others(N)
262	0_s0	0.061	G1	403	0|others(N)
263	0_s0	0.176	G1	403	0|others(N)
264	0_s0	0.095	G1	403	0|others(N)
265	0_s0	0.031	G1	403	0|others(N)
266	0_s0	0.121	G1	403	0|others(N)
267	0_s0	0.207	G1	403	0|others(N)
268	0_s0	0.13	G1	403	0|others(N)
269	0_s0	0.069	G1	403	0|others(N)
270	0_s0	0.152	G1	403	0|others(N)
271	0_s0	0.294	G1	403	0|others(N)
272	0_s0	0.1	G1	403	0|others(N)
273	0_s0	0.07	G1	403	0|others(N)
274	0_s0	0.071	G1	403	0|others(N)
275	0_s0	0.188	G1	403	0|others(N)
276	0_s0	0.061	G1	403	0|others(N)
277	0_s0	0.778	G1	403	0|others(N)
278	0_s0	0.087	G1	403	0|others(N)
279	0_s0	0.071	G1	403	0|others(N)
280	0_s0	0.043	G1	403	0|others(N)
281	0_s0	0.027	G1	403	0|others(N)
282	0_s0	0.0	G1	403	0|others(N)
283	0_s0	0.0	G1	403	0|others(N)
284	0_s0	0.094	G1	403	0|others(N)
285	0_s0	0.026	G1	403	0|others(N)
286	0_s0	0.043	G1	403	0|others(N)
287	0_s0	0.0	G1	403	0|others(N)
288	0_s0	0.0	G1	403	0|others(N)
289	0_s0	0.062	G1	403	0|others(N)
290	0_s0	0.036	G1	403	0|others(N)
291	0_s0	0.034	G1	403	0|others(N)
292	0_s0	0.094	G1	403	0|others(N)
293	0_s0	0.036	G1	403	0|others(N)
294	0_s0	0.061	G1	403	0|others(N)
295	0_s0	0.029	G1	403	0|others(N)
296	0_s0	0.0	G1	403	0|others(N)
297	0_s0	0.0	G1	403	0|others(N)
298	0_s0	0.056	G1	403	0|others(N)
299	0_s0	0.036	G1	403	0|others(N)
300	0_s0	0.043	G1	403	0|others(N)
301	0_s0	0.0	G1	403	0|others(N)
302	0_s0	0.034	G1	403	0|others(N)
303	0_s0	0.034	G1	403	0|others(N)
304	0_s0	0.034	G1	403	0|others(N)
305	0_s0	0.057	G1	403	0|others(N)
306	0_s0	0.095	G1	403	0|others(N)
307	0_s0	0.033	G1	403	0|others(N)
308	0_s0	0.077	G1	403	0|others(N)
309	0_s0	0.0	G1	403	0|others(N)
310	0_s0	0.083	G1	403	0|others(N)
311	0_s0	0.065	G1	403	0|others(N)
312	0_s0	0.028	G1	403	0|others(N)
313	0_s0	0.455	G1	403	0|others(N)
314	0_s0	0.308	G1	403	0|others(N)
315	0_s0	0.379	G1	403	0|others(N)
316	0_s0	0.429	G1	403	0|others(N)
317	0_s0	0.429	G1	403	0|others(N)
318	0_s0	0.312	G1	403	0|others(N)
319	0_s0	0.455	G1	403	0|others(N)
320	0_s0	0.462	G1	403	0|others(N)
321	0_s0	0.321	G1	403	0|others(N)
322	0_s0	0.5	G1	403	0|others(N)
323	0_s0	0.387	G1	403	0|others(N)
324	0_s0	0.345	G1	403	0|others(N)
325	0_s0	0.286	G1	403	0|others(N)
326	0_s0	0.516	G1	403	0|others(N)
327	0_s0	0.6	G1	403	0|others(N)
328	0_s0	0.3	G1	403	0|others(N)
329	0_s0	0.543	G1	403	0|others(N)
330	0_s0	0.333	G1	403	0|others(N)
331	0_s0	0.438	G1	403	0|others(N)
332	0_s0	0.28	G1	403	0|others(N)
333	0_s0	0.613	G1	403	0|others(N)
334	0_s0	0.341	G1	403	0|others(N)
335	0_s0	0.556	G1	403	0|others(N)
336	0_s0	0.455	G1	403	0|others(N)
337	0_s0	0.528	G1	403	0|others(N)
338	0_s0	0.32	G1	403	0|others(N)
339	0_s0	0.387	G1	403	0|others(N)
340	0_s0	0.484	G1	403	0|others(N)
341	0_s0	0.333	G1	403	0|others(N)
342	0_s0	0.522	G1	403	0|others(N)
343	0_s0	0.375	G1	403	0|others(N)
344	0_s0	0.483	G1	403	0|others(N)
345	0_s0	0.429	G1	403	0|others(N)
346	0_s0	0.533	G1	403	0|others(N)
347	0_s0	0.407	G1	403	0|others(N)
348	0_s0	0.486	G1	403	0|others(N)
349	0_s0	0.36	G1	403	0|others(N)
350	0_s0	0.433	G1	403	0|others(N)
351	0_s0	0.368	G1	403	0|others(N)
352	0_s0	0.808	G1	403	0|others(N)
353	0_s0	0.533	G1	403	0|others(N)
354	0_s0	0.4	G1	403	0|others(N)
355	0_s0	0.4	G1	403	0|others(N)
356	0_s0	0.314	G1	403	0|others(N)
357	0_s0	0.417	G1	403	0|others(N)
358	0_s0	0.485	G1	403	0|others(N)
359	0_s0	0.29	G1	403	0|others(N)
360	0_s0	0.444	G1	403	0|others(N)
361	0_s0	0.556	G1	403	0|others(N)
362	0_s0	0.321	G1	403	0|others(N)
363	0_s0	0.3	G1	403	0|others(N)
364	0_s0	0.618	G1	403	0|others(N)
365	0_s0	0.333	G1	403	0|others(N)
366	0_s0	0.423	G1	403	0|others(N)
367	0_s0	0.387	G1	403	0|others(N)
368	0_s0	0.714	G1	403	0|others(N)
369	0_s0	0.414	G1	403	0|others(N)
370	0_s0	0.435	G1	403	0|others(N)
371	0_s0	0.448	G1	403	0|others(N)
372	0_s0	0.607	G1	403	0|others(N)
373	0_s0	0.483	G1	403	0|others(N)
374	0_s0	0.48	G1	403	0|others(N)
375	0_s0	0.478	G1	403	0|others(N)
376	0_s0	0.467	G1	403	0|others(N)
377	0_s0	0.562	G1	403	0|others(N)
378	0_s0	0.464	G1	403	0|others(N)
379	0_s0	0.414	G1	403	0|others(N)
380	0_s0	0.379	G1	403	0|others(N)
381	0_s0	0.273	G1	403	0|others(N)
382	0_s0	0.394	G1	403	0|others(N)
383	0_s0	0.5	G1	403	0|others(N)
384	0_s0	0.44	G1	403	0|others(N)
385	0_s0	0.733	G1	403	0|others(N)
386	0_s0	0.531	G1	403	0|others(N)
387	0_s0	0.294	G1	403	0|others(N)
388	0_s0	0.5	G1	403	0|others(N)
389	0_s0	0.939	G1	403	0|others(N)
390	0_s0	0.31	G1	403	0|others(N)
391	0_s0	0.333	G1	403	0|others(N)
392	0_s0	0.438	G1	403	0|others(N)
393	0_s0	0.29	G1	403	0|others(N)
394	0_s0	0.29	G1	403	0|others(N)
395	0_s0	0.241	G1	403	0|others(N)
396	0_s0	0.52	G1	403	0|others(N)
397	0_s0	0.231	G1	403	0|others(N)
398	0_s0	0.167	G1	403	0|others(N)
399	0_s0	0.107	G1	403	0|others(N)
400	0_s0	0.2	G1	403	0|others(N)
401	0_s0	0.324	G1	403	0|others(N)
402	0_s0	0.195	G1	403	0|others(N)
403	0_s0	0.312	G1	403	0|others(N)
404	0_s0	0.29	G1	403	0|others(N)
405	0_s0	0.423	G1	403	0|others(N)
406	0_s0	0.176	G1	403	0|others(N)
407	0_s0	0.323	G1	403	0|others(N)
408	0_s0	0.278	G1	403	0|others(N)
409	0_s0	0.207	G1	403	0|others(N)
410	0_s0	0.417	G1	403	0|others(N)
411	0_s0	0.133	G1	403	0|others(N)
412	0_s0	0.257	G1	403	0|others(N)
413	0_s0	0.333	G1	403	0|others(N)
414	0_s0	0.367	G1	403	0|others(N)
415	0_s0	0.162	G1	403	0|others(N)
416	0_s0	0.176	G1	403	0|others(N)
417	0_s0	0.375	G1	403	0|others(N)
418	0_s0	0.289	G1	403	0|others(N)
419	0_s0	0.241	G1	403	0|others(N)
420	0_s0	0.368	G1	403	0|others(N)
421	0_s0	0.125	G1	403	0|others(N)
422	0_s0	0.273	G1	403	0|others(N)
423	0_s0	0.286	G1	403	0|others(N)
424	0_s0	0.29	G1	403	0|others(N)
425	0_s0	0.189	G1	403	0|others(N)
426	0_s0	0.297	G1	403	0|others(N)
427	0_s0	0.346	G1	403	0|others(N)
428	0_s0	0.346	G1	403	0|others(N)
429	0_s0	0.222	G1	403	0|others(N)
430	0_s0	0.296	G1	403	0|others(N)
431	0_s0	0.324	G1	403	0|others(N)
432	0_s0	0.345	G1	403	0|others(N)
433	0_s0	0.882	G1	403	0|others(N)
434	0_s0	0.378	G1	403	0|others(N)
435	0_s0	0.28	G1	403	0|others(N)
436	0_s0	0.361	G1	403	0|others(N)
437	0_s0	0.571	G1	403	0|others(N)
438	0_s0	0.355	G1	403	0|others(N)
439	0_s0	0.259	G1	403	0|others(N)
440	0_s0	0.462	G1	403	0|others(N)
441	0_s0	0.323	G1	403	0|others(N)
442	0_s0	0.333	G1	403	0|others(N)
443	0_s0	0.273	G1	403	0|others(N)
444	0_s0	0.333	G1	403	0|others(N)
445	0_s0	0.351	G1	403	0|others(N)
446	0_s0	0.389	G1	403	0|others(N)
447	0_s0	0.5	G1	403	0|others(N)
448	0_s0	0.441	G1	403	0|others(N)
449	0_s0	0.516	G1	403	0|others(N)
450	0_s0	0.406	G1	403	0|others(N)
451	0_s0	0.308	G1	403	0|others(N)
452	0_s0	0.3	G1	403	0|others(N)
453	0_s0	0.229	G1	403	0|others(N)
454	0_s0	0.357	G1	403	0|others(N)
455	0_s0	0.333	G1	403	0|others(N)
456	0_s0	0.296	G1	403	0|others(N)
457	0_s0	0.242	G1	403	0|others(N)
458	0_s0	0.297	G1	403	0|others(N)
459	0_s0	0.429	G1	403	0|others(N)
460	0_s0	0.469	G1	403	0|others(N)
461	0_s0	0.538	G1	403	0|others(N)
462	0_s0	0.281	G1	403	0|others(N)
463	0_s0	0.353	G1	403	0|others(N)
464	0_s0	0.969	G1	403	0|others(N)
465	0_s0	0.029	G1	403	0|others(N)
466	0_s0	0.0	G1	403	0|others(N)
467	0_s0	0.067	G1	403	0|others(N)
468	0_s0	0.083	G1	403	0|others(N)
469	0_s0	0.033	G1	403	0|others(N)
470	0_s0	0.0	G1	403	0|others(N)
471	0_s0	0.056	G1	403	0|others(N)
472	0_s0	0.148	G1	403	0|others(N)
473	0_s0	0.0	G1	403	0|others(N)
474	0_s0	0.0	G1	403	0|others(N)
475	0_s0	0.056	G1	403	0|others(N)
476	0_s0	0.0	G1	403	0|others(N)
477	0_s0	0.034	G1	403	0|others(N)
478	0_s0	0.118	G1	403	0|others(N)
479	0_s0	0.143	G1	403	0|others(N)
480	0_s0	0.0	G1	403	0|others(N)
481	0_s0	0.081	G1	403	0|others(N)
482	0_s0	0.067	G1	403	0|others(N)
483	0_s0	0.062	G1	403	0|others(N)
484	0_s0	0.103	G1	403	0|others(N)
485	0_s0	0.037	G1	403	0|others(N)
486	0_s0	0.04	G1	403	0|others(N)
487	0_s0	0.0	G1	403	0|others(N)
488	0_s0	0.042	G1	403	0|others(N)
489	0_s0	0.05	G1	403	0|others(N)
490	0_s0	0.107	G1	403	0|others(N)
491	0_s0	0.087	G1	403	0|others(N)
492	0_s0	0.0	G1	403	0|others(N)
493	0_s0	0.0	G1	403	0|others(N)
494	0_s0	0.03	G1	403	0|others(N)
495	0_s0	0.091	G1	403	0|others(N)
496	0_s0	0.0	G1	403	0|others(N)
497	0_s0	0.138	G1	403	0|others(N)
498	0_s0	0.067	G1	403	0|others(N)
499	0_s0	0.034	G1	403	0|others(N)
500	0_s0	0.067	G1	403	0|others(N)
501	0_s0	0.0	G1	403	0|others(N)
502	0_s0	0.115	G1	403	0|others(N)
503	0_s0	0.028	G1	403	0|others(N)
504	0_s0	0.031	G1	403	0|others(N)
505	0_s0	0.029	G1	403	0|others(N)
506	0_s0	0.031	G1	403	0|others(N)
507	0_s0	0.038	G1	403	0|others(N)
508	0_s0	0.939	G1	403	0|others(N)
509	0_s0	0.069	G1	403	0|others(N)
510	0_s0	0.0	G1	403	0|others(N)
511	0_s0	0.0	G1	403	0|others(N)
512	0_s0	0.0	G1	403	0|others(N)
513	0_s0	0.081	G1	403	0|others(N)
514	0_s0	0.037	G1	403	0|others(N)
515	0_s0	0.0	G1	403	0|others(N)
516	0_s0	0.029	G1	403	0|others(N)
517	0_s0	0.061	G1	403	0|others(N)
518	0_s0	0.042	G1	403	0|others(N)
519	0_s0	0.069	G1	403	0|others(N)
520	0_s0	0.067	G1	403	0|others(N)
521	0_s0	0.086	G1	403	0|others(N)
522	0_s0	0.0	G1	403	0|others(N)
523	0_s0	0.103	G1	403	0|others(N)
524	0_s0	0.913	G1	403	0|others(N)
525	0_s0	0.325	G1	403	0|others(N)
526	0_s0	0.414	G1	403	0|others(N)
527	0_s0	0.438	G1	403	0|others(N)
528	0_s0	0.289	G1	403	0|others(N)
529	0_s0	0.576	G1	403	0|others(N)
530	0_s0	0.394	G1	403	0|others(N)
531	0_s0	0.542	G1	403	0|others(N)
532	0_s0	0.472	G1	403	0|others(N)
533	0_s0	0.364	G1	403	0|others(N)
534	0_s0	0.432	G1	403	0|others(N)
535	0_s0	0.381	G1	403	0|others(N)
536	0_s0	0.484	G1	403	0|others(N)
537	0_s0	0.5	G1	403	0|others(N)
538	0_s0	0.562	G1	403	0|others(N)
539	0_s0	0.276	G1	403	0|others(N)
540	0_s0	0.2	G1	403	0|others(N)
541	0_s0	0.471	G1	403	0|others(N)
542	0_s0	0.323	G1	403	0|others(N)
543	0_s0	0.517	G1	403	0|others(N)
544	0_s0	0.485	G1	403	0|others(N)
545	0_s0	0.406	G1	403	0|others(N)
546	0_s0	0.429	G1	403	0|others(N)
547	0_s0	0.261	G1	403	0|others(N)
548	0_s0	0.389	G1	403	0|others(N)
549	0_s0	0.231	G1	403	0|others(N)
550	0_s0	0.312	G1	403	0|others(N)
551	0_s0	0.321	G1	403	0|others(N)
552	0_s0	0.138	G1	403	0|others(N)
553	0_s0	0.25	G1	403	0|others(N)
554	0_s0	0.062	G1	403	0|others(N)
555	0_s0	0.118	G1	403	0|others(N)
556	0_s0	0.167	G1	403	0|others(N)
557	0_s0	0.154	G1	403	0|others(N)
558	0_s0	0.267	G1	403	0|others(N)
559	0_s0	0.0	G1	403	0|others(N)
560	0_s0	0.233	G1	403	0|others(N)
561	0_s0	0.2	G1	403	0|others(N)
562	0_s0	0.135	G1	403	0|others(N)
563	0_s0	0.148	G1	403	0|others(N)
564	0_s0	0.222	G1	403	0|others(N)
565	0_s0	0.129	G1	403	0|others(N)
566	0_s0	0.161	G1	403	0|others(N)
567	0_s0	0.138	G1	403	0|others(N)
568	0_s0	0.222	G1	403	0|others(N)
569	0_s0	0.188	G1	403	0|others(N)
570	0_s0	0.138	G1	403	0|others(N)
571	0_s0	0.219	G1	403	0|others(N)
572	0_s0	0.333	G1	403	0|others(N)
573	0_s0	0.121	G1	403	0|others(N)
574	0_s0	0.118	G1	403	0|others(N)
575	0_s0	0.133	G1	403	0|others(N)
576	0_s0	0.212	G1	403	0|others(N)
577	0_s0	0.161	G1	403	0|others(N)
578	0_s0	0.241	G1	403	0|others(N)
579	0_s0	0.235	G1	403	0|others(N)
580	0_s0	0.067	G1	403	0|others(N)
581	0_s0	0.963	G1	403	0|others(N)
582	0_s0	0.432	G1	403	0|others(N)
583	0_s0	0.385	G1	403	0|others(N)
584	0_s0	0.366	G1	403	0|others(N)
585	0_s0	0.344	G1	403	0|others(N)
586	0_s0	0.364	G1	403	0|others(N)
587	0_s0	0.48	G1	403	0|others(N)
588	0_s0	0.542	G1	403	0|others(N)
589	0_s0	0.286	G1	403	0|others(N)
590	0_s0	0.471	G1	403	0|others(N)
591	0_s0	0.467	G1	403	0|others(N)
592	0_s0	0.308	G1	403	0|others(N)
593	0_s0	0.276	G1	403	0|others(N)
594	0_s0	0.382	G1	403	0|others(N)
595	0_s0	0.308	G1	403	0|others(N)
596	0_s0	0.536	G1	403	0|others(N)
597	0_s0	0.103	G1	403	0|others(N)
598	0_s0	0.152	G1	403	0|others(N)
599	0_s0	0.107	G1	403	0|others(N)
600	0_s0	0.059	G1	403	0|others(N)
601	0_s0	0.042	G1	403	0|others(N)
602	0_s0	0.065	G1	403	0|others(N)
603	0_s0	0.067	G1	403	0|others(N)
604	0_s0	0.038	G1	403	0|others(N)
605	0_s0	0.097	G1	403	0|others(N)
606	0_s0	0.111	G1	403	0|others(N)
607	0_s0	0.091	G1	403	0|others(N)
608	0_s0	0.125	G1	403	0|others(N)
609	0_s0	0.074	G1	403	0|others(N)
610	0_s0	0.061	G1	403	0|others(N)
611	0_s0	0.0	G1	403	0|others(N)
612	0_s0	0.133	G1	403	0|others(N)
613	0_s0	0.077	G1	403	0|others(N)
614	0_s0	0.19	G1	403	0|others(N)
615	0_s0	0.036	G1	403	0|others(N)
616	0_s0	0.161	G1	403	0|others(N)
617	0_s0	0.036	G1	403	0|others(N)
618	0_s0	0.054	G1	403	0|others(N)
619	0_s0	0.042	G1	403	0|others(N)
620	0_s0	0.067	G1	403	0|others(N)
621	0_s0	0.093	G1	403	0|others(N)
622	0_s0	0.143	G1	403	0|others(N)
623	0_s0	0.029	G1	403	0|others(N)
624	0_s0	0.027	G1	403	0|others(N)
625	0_s0	0.143	G1	403	0|others(N)
626	0_s0	0.0	G1	403	0|others(N)
627	0_s0	0.08	G1	403	0|others(N)
628	0_s0	0.167	G1	403	0|others(N)
629	0_s0	0.036	G1	403	0|others(N)
630	0_s0	0.103	G1	403	0|others(N)
631	0_s0	0.034	G1	403	0|others(N)
632	0_s0	0.067	G1	403	0|others(N)
633	0_s0	0.138	G1	403	0|others(N)
634	0_s0	0.074	G1	403	0|others(N)
635	0_s0	0.0	G1	403	0|others(N)
636	0_s0	0.042	G1	403	0|others(N)
637	0_s0	0.057	G1	403	0|others(N)
638	0_s0	0.065	G1	403	0|others(N)
639	0_s0	0.115	G1	403	0|others(N)
640	0_s0	0.111	G1	403	0|others(N)
641	0_s0	0.071	G1	403	0|others(N)
642	0_s0	0.135	G1	403	0|others(N)
643	0_s0	0.161	G1	403	0|others(N)
644	0_s0	0.05	G1	403	0|others(N)
645	0_s0	0.108	G1	403	0|others(N)
646	0_s0	0.172	G1	403	0|others(N)
647	0_s0	0.296	G1	403	0|others(N)
648	0_s0	0.379	G1	403	0|others(N)
649	0_s0	0.296	G1	403	0|others(N)
650	0_s0	0.25	G1	403	0|others(N)
651	0_s0	0.321	G1	403	0|others(N)
652	0_s0	0.3	G1	403	0|others(N)
653	0_s0	0.235	G1	403	0|others(N)
654	0_s0	0.346	G1	403	0|others(N)
655	0_s0	0.207	G1	403	0|others(N)
656	0_s0	0.429	G1	403	0|others(N)
657	0_s0	0.455	G1	403	0|others(N)
658	0_s0	0.227	G1	403	0|others(N)
659	0_s0	0.357	G1	403	0|others(N)
660	0_s0	0.324	G1	403	0|others(N)
661	0_s0	0.412	G1	403	0|others(N)
662	0_s0	0.32	G1	403	0|others(N)
663	0_s0	0.375	G1	403	0|others(N)
664	0_s0	0.324	G1	403	0|others(N)
665	0_s0	0.263	G1	403	0|others(N)
666	0_s0	0.394	G1	403	0|others(N)
667	0_s0	0.45	G1	403	0|others(N)
668	0_s0	0.297	G1	403	0|others(N)
669	0_s0	0.609	G1	403	0|others(N)
670	0_s0	0.36	G1	403	0|others(N)
671	0_s0	0.36	G1	403	0|others(N)
672	0_s0	0.387	G1	403	0|others(N)
673	0_s0	0.419	G1	403	0|others(N)
674	0_s0	0.333	G1	403	0|others(N)
675	0_s0	0.32	G1	403	0|others(N)
676	0_s0	0.517	G1	403	0|others(N)
677	0_s0	0.484	G1	403	0|others(N)
678	0_s0	0.343	G1	403	0|others(N)
679	0_s0	0.433	G1	403	0|others(N)
680	0_s0	0.346	G1	403	0|others(N)
681	0_s0	0.353	G1	403	0|others(N)
682	0_s0	0.344	G1	403	0|others(N)
683	0_s0	0.516	G1	403	0|others(N)
684	0_s0	0.276	G1	403	0|others(N)
685	0_s0	0.375	G1	403	0|others(N)
686	0_s0	0.355	G1	403	0|others(N)
687	0_s0	0.432	G1	403	0|others(N)
688	0_s0	0.962	G1	403	0|others(N)
689	0_s0	0.407	G1	403	0|others(N)
690	0_s0	0.297	G1	403	0|others(N)
691	0_s0	0.24	G1	403	0|others(N)
692	0_s0	0.321	G1	403	0|others(N)
693	0_s0	0.296	G1	403	0|others(N)
694	0_s0	0.414	G1	403	0|others(N)
695	0_s0	0.387	G1	403	0|others(N)
696	0_s0	0.31	G1	403	0|others(N)
697	0_s0	0.355	G1	403	0|others(N)
698	0_s0	0.441	G1	403	0|others(N)
699	0_s0	0.375	G1	403	0|others(N)
700	0_s0	0.429	G1	403	0|others(N)
701	0_s0	0.355	G1	403	0|others(N)
702	0_s0	0.364	G1	403	0|others(N)
703	0_s0	0.154	G1	403	0|others(N)
704	0_s0	0.654	G1	403	0|others(N)
705	0_s0	0.357	G1	403	0|others(N)
706	0_s0	0.433	G1	403	0|others(N)
707	0_s0	0.516	G1	403	0|others(N)
708	0_s0	0.308	G1	403	0|others(N)
709	0_s0	0.417	G1	403	0|others(N)
710	0_s0	0.438	G1	403	0|others(N)
711	0_s0	0.4	G1	403	0|others(N)
712	0_s0	0.267	G1	403	0|others(N)
713	0_s0	0.182	G1	403	0|others(N)
714	0_s0	0.467	G1	403	0|others(N)
715	0_s0	0.545	G1	403	0|others(N)
716	0_s0	0.485	G1	403	0|others(N)
717	0_s0	0.438	G1	403	0|others(N)
718	0_s0	0.346	G1	403	0|others(N)
719	0_s0	0.407	G1	403	0|others(N)
720	0_s0	0.48	G1	403	0|others(N)
721	0_s0	0.357	G1	403	0|others(N)
722	0_s0	0.455	G1	403	0|others(N)
723	0_s0	0.5	G1	403	0|others(N)
724	0_s0	0.448	G1	403	0|others(N)
725	0_s0	0.436	G1	403	0|others(N)
726	0_s0	0.953	G1	403	0|others(N)
727	0_s0	0.037	G1	403	0|others(N)
728	0_s0	0.097	G1	403	0|others(N)
729	0_s0	0.071	G1	403	0|others(N)
730	0_s0	0.094	G1	403	0|others(N)
731	0_s0	0.086	G1	403	0|others(N)
732	0_s0	0.032	G1	403	0|others(N)
733	0_s0	0.1	G1	403	0|others(N)
734	0_s0	0.0	G1	403	0|others(N)
735	0_s0	0.043	G1	403	0|others(N)
736	0_s0	0.033	G1	403	0|others(N)
737	0_s0	0.051	G1	403	0|others(N)
738	0_s0	0.091	G1	403	0|others(N)
739	0_s0	0.03	G1	403	0|others(N)
740	0_s0	0.032	G1	403	0|others(N)
741	0_s0	0.15	G1	403	0|others(N)
742	0_s0	0.03	G1	403	0|others(N)
743	0_s0	0.033	G1	403	0|others(N)
744	0_s0	0.0	G1	403	0|others(N)
745	0_s0	0.034	G1	403	0|others(N)
746	0_s0	0.038	G1	403	0|others(N)
747	0_s0	0.045	G1	403	0|others(N)
748	0_s0	0.0	G1	403	0|others(N)
749	0_s0	0.028	G1	403	0|others(N)
750	0_s0	0.04	G1	403	0|others(N)
751	0_s0	0.065	G1	403	0|others(N)
752	0_s0	0.406	G1	403	0|others(N)
753	0_s0	0.367	G1	403	0|others(N)
754	0_s0	0.441	G1	403	0|others(N)
755	0_s0	0.517	G1	403	0|others(N)
756	0_s0	0.412	G1	403	0|others(N)
757	0_s0	0.353	G1	403	0|others(N)
758	0_s0	0.444	G1	403	0|others(N)
759	0_s0	0.308	G1	403	0|others(N)
760	0_s0	0.286	G1	403	0|others(N)
761	0_s0	0.531	G1	403	0|others(N)
762	0_s0	0.231	G1	403	0|others(N)
763	0_s0	0.467	G1	403	0|others(N)
764	0_s0	0.273	G1	403	0|others(N)
765	0_s0	0.192	G1	403	0|others(N)
766	0_s0	0.435	G1	403	0|others(N)
767	0_s0	0.4	G1	403	0|others(N)
768	0_s0	0.579	G1	403	0|others(N)
769	0_s0	0.28	G1	403	0|others(N)
770	0_s0	0.438	G1	403	0|others(N)
771	0_s0	0.185	G1	403	0|others(N)
772	0_s0	0.586	G1	403	0|others(N)
773	0_s0	0.613	G1	403	0|others(N)
774	0_s0	0.417	G1	403	0|others(N)
775	0_s0	0.429	G1	403	0|others(N)
776	0_s0	0.424	G1	403	0|others(N)
777	0_s0	0.222	G1	403	0|others(N)
778	0_s0	0.355	G1	403	0|others(N)
779	0_s0	0.464	G1	403	0|others(N)
780	0_s0	0.321	G1	403	0|others(N)
781	0_s0	0.394	G1	403	0|others(N)
782	0_s0	0.542	G1	403	0|others(N)
783	0_s0	0.484	G1	403	0|others(N)
784	0_s0	0.364	G1	403	0|others(N)
785	0_s0	0.6	G1	403	0|others(N)
786	0_s0	0.433	G1	403	0|others(N)
787	0_s0	0.4	G1	403	0|others(N)
788	0_s0	0.515	G1	403	0|others(N)
789	0_s0	0.429	G1	403	0|others(N)
790	0_s0	0.533	G1	403	0|others(N)
791	0_s0	0.97	G1	403	0|others(N)
792	0_s0	0.171	G1	403	0|others(N)
793	0_s0	0.235	G1	403	0|others(N)
794	0_s0	0.219	G1	403	0|others(N)
795	0_s0	0.048	G1	403	0|others(N)
796	0_s0	0.152	G1	403	0|others(N)
797	0_s0	0.152	G1	403	0|others(N)
798	0_s0	0.091	G1	403	0|others(N)
799	0_s0	0.148	G1	403	0|others(N)
800	0_s0	0.167	G1	403	0|others(N)
801	0_s0	0.138	G1	403	0|others(N)
802	0_s0	0.143	G1	403	0|others(N)
803	0_s0	0.111	G1	403	0|others(N)
804	0_s0	0.133	G1	403	0|others(N)
805	0_s0	0.1	G1	403	0|others(N)
806	0_s0	0.185	G1	403	0|others(N)
807	0_s0	0.107	G1	403	0|others(N)
808	0_s0	0.111	G1	403	0|others(N)
809	0_s0	0.231	G1	403	0|others(N)
810	0_s0	0.086	G1	403	0|others(N)
811	0_s0	0.061	G1	403	0|others(N)
812	0_s0	0.115	G1	403	0|others(N)
813	0_s0	0.15	G1	403	0|others(N)
814	0_s0	0.231	G1	403	0|others(N)
815	0_s0	0.182	G1	403	0|others(N)
816	0_s0	0.182	G1	403	0|others(N)
817	0_s0	0.214	G1	403	0|others(N)
818	0_s0	0.167	G1	403	0|others(N)
819	0_s0	0.231	G1	403	0|others(N)
820	0_s0	0.175	G1	403	0|others(N)
821	0_s0	0.129	G1	403	0|others(N)
822	0_s0	0.174	G1	403	0|others(N)
823	0_s0	0.207	G1	403	0|others(N)
824	0_s0	0.056	G1	403	0|others(N)
825	0_s0	0.029	G1	403	0|others(N)
826	0_s0	0.529	G1	403	0|others(N)
827	0_s0	0.2	G1	403	0|others(N)
828	0_s0	0.484	G1	403	0|others(N)
829	0_s0	0.5	G1	403	0|others(N)
830	0_s0	0.455	G1	403	0|others(N)
831	0_s0	0.448	G1	403	0|others(N)
832	0_s0	0.474	G1	403	0|others(N)
833	0_s0	0.513	G1	403	0|others(N)
834	0_s0	0.429	G1	403	0|others(N)
835	0_s0	0.333	G1	403	0|others(N)
836	0_s0	0.367	G1	403	0|others(N)
837	0_s0	0.348	G1	403	0|others(N)
838	0_s0	0.455	G1	403	0|others(N)
839	0_s0	0.4	G1	403	0|others(N)
840	0_s0	0.452	G1	403	0|others(N)
841	0_s0	0.522	G1	403	0|others(N)
842	0_s0	0.44	G1	403	0|others(N)
843	0_s0	0.389	G1	403	0|others(N)
844	0_s0	0.414	G1	403	0|others(N)
845	0_s0	0.5	G1	403	0|others(N)
846	0_s0	0.52	G1	403	0|others(N)
847	0_s0	0.412	G1	403	0|others(N)
848	0_s0	0.387	G1	403	0|others(N)
849	0_s0	0.419	G1	403	0|others(N)
850	0_s0	0.568	G1	403	0|others(N)
851	0_s0	0.559	G1	403	0|others(N)
852	0_s0	0.281	G1	403	0|others(N)
853	0_s0	0.37	G1	403	0|others(N)
854	0_s0	0.207	G1	403	0|others(N)
855	0_s0	0.519	G1	403	0|others(N)
856	0_s0	0.407	G1	403	0|others(N)
857	0_s0	0.594	G1	403	0|others(N)
858	0_s0	0.333	G1	403	0|others(N)
859	0_s0	0.905	G1	403	0|others(N)
860	0_s0	0.515	G1	403	0|others(N)
861	0_s0	0.393	G1	403	0|others(N)
862	0_s0	0.371	G1	403	0|others(N)
863	0_s0	0.517	G1	403	0|others(N)
864	0_s0	0.382	G1	403	0|others(N)
865	0_s0	0.5	G1	403	0|others(N)
866	0_s0	0.419	G1	403	0|others(N)
867	0_s0	0.211	G1	403	0|others(N)
868	0_s0	0.444	G1	403	0|others(N)
869	0_s0	0.357	G1	403	0|others(N)
870	0_s0	0.385	G1	403	0|others(N)
871	0_s0	0.351	G1	403	0|others(N)
872	0_s0	0.419	G1	403	0|others(N)
873	0_s0	0.333	G1	403	0|others(N)
874	0_s0	0.393	G1	403	0|others(N)
875	0_s0	0.417	G1	403	0|others(N)
876	0_s0	0.619	G1	403	0|others(N)
877	0_s0	0.353	G1	403	0|others(N)
878	0_s0	0.483	G1	403	0|others(N)
879	0_s0	0.357	G1	403	0|others(N)
880	0_s0	0.29	G1	403	0|others(N)
881	0_s0	0.448	G1	403	0|others(N)
882	0_s0	0.406	G1	403	0|others(N)
883	0_s0	0.321	G1	403	0|others(N)
884	0_s0	0.406	G1	403	0|others(N)
885	0_s0	0.227	G1	403	0|others(N)
886	0_s0	0.45	G1	403	0|others(N)
887	0_s0	0.417	G1	403	0|others(N)
888	0_s0	0.222	G1	403	0|others(N)
889	0_s0	0.345	G1	403	0|others(N)
890	0_s0	0.321	G1	403	0|others(N)
891	0_s0	0.393	G1	403	0|others(N)
892	0_s0	0.364	G1	403	0|others(N)
893	0_s0	0.306	G1	403	0|others(N)
894	0_s0	0.318	G1	403	0|others(N)
895	0_s0	0.28	G1	403	0|others(N)
896	0_s0	0.52	G1	403	0|others(N)
897	0_s0	0.519	G1	403	0|others(N)
898	0_s0	0.519	G1	403	0|others(N)
899	0_s0	0.323	G1	403	0|others(N)
900	0_s0	0.417	G1	403	0|others(N)
901	0_s0	0.48	G1	403	0|others(N)
902	0_s0	0.111	G1	403	0|others(N)
903	0_s0	0.393	G1	403	0|others(N)
904	0_s0	0.308	G1	403	0|others(N)
905	0_s0	0.346	G1	403	0|others(N)
906	0_s0	0.4	G1	403	0|others(N)
907	0_s0	0.45	G1	403	0|others(N)
908	0_s0	0.323	G1	403	0|others(N)
909	0_s0	0.424	G1	403	0|others(N)
910	0_s0	0.357	G1	403	0|others(N)
911	0_s0	0.412	G1	403	0|others(N)
912	0_s0	0.394	G1	403	0|others(N)
913	0_s0	0.429	G1	403	0|others(N)
914	0_s0	0.424	G1	403	0|others(N)
915	0_s0	0.421	G1	403	0|others(N)
916	0_s0	0.409	G1	403	0|others(N)
917	0_s0	0.467	G1	403	0|others(N)
918	0_s0	0.375	G1	403	0|others(N)
919	0_s0	0.375	G1	403	0|others(N)
920	0_s0	0.29	G1	403	0|others(N)
921	0_s0	0.486	G1	403	0|others(N)
922	0_s0	0.441	G1	403	0|others(N)
923	0_s0	0.393	G1	403	0|others(N)
924	0_s0	0.4	G1	403	0|others(N)
925	0_s0	0.52	G1	403	0|others(N)
926	0_s0	0.2	G1	403	0|others(N)
927	0_s0	0.343	G1	403	0|others(N)
928	0_s0	0.423	G1	403	0|others(N)
929	0_s0	0.333	G1	403	0|others(N)
930	0_s0	0.4	G1	403	0|others(N)
931	0_s0	0.3	G1	403	0|others(N)
932	0_s0	0.455	G1	403	0|others(N)
933	0_s0	0.484	G1	403	0|others(N)
934	0_s0	0.543	G1	403	0|others(N)
935	0_s0	0.531	G1	403	0|others(N)
936	0_s0	0.345	G1	403	0|others(N)
937	0_s0	0.444	G1	403	0|others(N)
938	0_s0	0.333	G1	403	0|others(N)
939	0_s0	0.276	G1	403	0|others(N)
940	0_s0	0.357	G1	403	0|others(N)
941	0_s0	0.37	G1	403	0|others(N)
942	0_s0	0.333	G1	403	0|others(N)
943	0_s0	0.548	G1	403	0|others(N)
944	0_s0	0.5	G1	403	0|others(N)
945	0_s0	0.421	G1	403	0|others(N)
946	0_s0	0.323	G1	403	0|others(N)
947	0_s0	0.438	G1	403	0|others(N)
948	0_s0	0.286	G1	403	0|others(N)
949	0_s0	0.25	G1	403	0|others(N)
950	0_s0	0.222	G1	403	0|others(N)
951	0_s0	0.267	G1	403	0|others(N)
952	0_s0	0.379	G1	403	0|others(N)
953	0_s0	0.481	G1	403	0|others(N)
954	0_s0	0.321	G1	403	0|others(N)
955	0_s0	0.471	G1	403	0|others(N)
956	0_s0	0.375	G1	403	0|others(N)
957	0_s0	0.5	G1	403	0|others(N)
958	0_s0	0.208	G1	403	0|others(N)
959	0_s0	0.455	G1	403	0|others(N)
960	0_s0	0.3	G1	403	0|others(N)
961	0_s0	0.429	G1	403	0|others(N)
962	0_s0	0.179	G1	403	0|others(N)
963	0_s0	0.448	G1	403	0|others(N)
964	0_s0	0.25	G1	403	0|others(N)
965	0_s0	0.44	G1	403	0|others(N)
966	0_s0	0.303	G1	403	0|others(N)
967	0_s0	0.297	G1	403	0|others(N)
968	0_s0	0.438	G1	403	0|others(N)
969	0_s0	0.219	G1	403	0|others(N)
970	0_s0	0.35	G1	403	0|others(N)
971	0_s0	0.28	G1	403	0|others(N)
972	0_s0	0.267	G1	403	0|others(N)
973	0_s0	0.318	G1	403	0|others(N)
974	0_s0	0.222	G1	403	0|others(N)
975	0_s0	0.174	G1	403	0|others(N)
976	0_s0	0.5	G1	403	0|others(N)
977	0_s0	0.176	G1	403	0|others(N)
978	0_s0	0.441	G1	403	0|others(N)
979	0_s0	0.192	G1	403	0|others(N)
980	0_s0	0.417	G1	403	0|others(N)
981	0_s0	0.385	G1	403	0|others(N)
982	0_s0	0.357	G1	403	0|others(N)
983	0_s0	0.417	G1	403	0|others(N)
984	0_s0	0.088	G1	403	0|others(N)
985	0_s0	0.429	G1	403	0|others(N)
986	0_s0	0.29	G1	403	0|others(N)
987	0_s0	0.345	G1	403	0|others(N)
988	0_s0	0.448	G1	403	0|others(N)
989	0_s0	0.333	G1	403	0|others(N)
990	0_s0	0.121	G1	403	0|others(N)
991	0_s0	0.258	G1	403	0|others(N)
992	0_s0	0.1	G1	403	0|others(N)
993	0_s0	0.115	G1	403	0|others(N)
994	0_s0	0.043	G1	403	0|others(N)
995	0_s0	0.125	G1	403	0|others(N)
996	0_s0	0.115	G1	403	0|others(N)
997	0_s0	0.125	G1	403	0|others(N)
998	0_s0	0.148	G1	403	0|others(N)
999	0_s0	0.094	G1	403	0|others(N)
1000	0_s0	0.135	G1	403	0|others(N)
1001	0_s0	0.206	G1	403	0|others(N)
1002	0_s0	0.179	G1	403	0|others(N)
1003	0_s0	0.077	G1	403	0|others(N)
1004	0_s0	0.103	G1	403	0|others(N)
1005	0_s0	0.219	G1	403	0|others(N)
1006	0_s0	0.265	G1	403	0|others(N)
1007	0_s0	0.125	G1	403	0|others(N)
1008	0_s0	0.1	G1	403	0|others(N)
1009	0_s0	0.0	G1	403	0|others(N)
1010	0_s0	0.133	G1	403	0|others(N)
1011	0_s0	0.138	G1	403	0|others(N)
1012	0_s0	0.032	G1	403	0|others(N)
1013	0_s0	0.095	G1	403	0|others(N)
1014	0_s0	0.148	G1	403	0|others(N)
1015	0_s0	0.111	G1	403	0|others(N)
1016	0_s0	0.069	G1	403	0|others(N)
1017	0_s0	0.1	G1	403	0|others(N)
1018	0_s0	0.091	G1	403	0|others(N)
1019	0_s0	0.067	G1	403	0|others(N)
1020	0_s0	0.088	G1	403	0|others(N)
1021	0_s0	0.065	G1	403	0|others(N)
1022	0_s0	0.086	G1	403	0|others(N)
1023	0_s0	0.034	G1	403	0|others(N)
1024	0_s0	0.121	G1	403	0|others(N)
1025	0_s0	0.128	G1	403	0|others(N)
1026	0_s0	0.114	G1	403	0|others(N)
1027	0_s0	0.086	G1	403	0|others(N)
1028	0_s0	0.043	G1	403	0|others(N)
1029	0_s0	0.074	G1	403	0|others(N)
1030	0_s0	0.065	G1	403	0|others(N)
1031	0_s0	0.037	G1	403	0|others(N)
1032	0_s0	0.094	G1	403	0|others(N)
1033	0_s0	0.034	G1	403	0|others(N)
1034	0_s0	0.114	G1	403	0|others(N)
1035	0_s0	0.091	G1	403	0|others(N)
1036	0_s0	0.121	G1	403	0|others(N)
1037	0_s0	0.097	G1	403	0|others(N)
1038	0_s0	0.091	G1	403	0|others(N)
1039	0_s0	0.029	G1	403	0|others(N)
1040	0_s0	0.03	G1	403	0|others(N)
1041	0_s0	0.031	G1	403	0|others(N)
1042	0_s0	0.182	G1	403	0|others(N)
1043	0_s0	0.059	G1	403	0|others(N)
1044	0_s0	0.129	G1	403	0|others(N)
1045	0_s0	0.069	G1	403	0|others(N)
1046	0_s0	0.083	G1	403	0|others(N)
1047	0_s0	0.04	G1	403	0|others(N)
1048	0_s0	0.029	G1	403	0|others(N)
1049	0_s0	0.033	G1	403	0|others(N)
1050	0_s0	0.091	G1	403	0|others(N)
1051	0_s0	0.136	G1	403	0|others(N)
1052	0_s0	0.0	G1	403	0|others(N)
1053	0_s0	0.071	G1	403	0|others(N)
1054	0_s0	0.074	G1	403	0|others(N)
1055	0_s0	0.107	G1	403	0|others(N)
1056	0_s0	0.036	G1	403	0|others(N)
1057	0_s0	0.1	G1	403	0|others(N)
1058	0_s0	0.963	G1	403	0|others(N)
1059	0_s0	0.378	G1	403	0|others(N)
1060	0_s0	0.194	G1	403	0|others(N)
1061	0_s0	0.323	G1	403	0|others(N)
1062	0_s0	0.448	G1	403	0|others(N)
1063	0_s0	0.4	G1	403	0|others(N)
1064	0_s0	0.357	G1	403	0|others(N)
1065	0_s0	0.281	G1	403	0|others(N)
1066	0_s0	0.333	G1	403	0|others(N)
1067	0_s0	0.321	G1	403	0|others(N)
1068	0_s0	0.387	G1	403	0|others(N)
1069	0_s0	0.267	G1	403	0|others(N)
1070	0_s0	0.139	G1	403	0|others(N)
1071	0_s0	0.321	G1	403	0|others(N)
1072	0_s0	0.371	G1	403	0|others(N)
1073	0_s0	0.233	G1	403	0|others(N)
1074	0_s0	0.37	G1	403	0|others(N)
1075	0_s0	0.214	G1	403	0|others(N)
1076	0_s0	0.364	G1	403	0|others(N)
1077	0_s0	0.333	G1	403	0|others(N)
1078	0_s0	0.286	G1	403	0|others(N)
1079	0_s0	0.217	G1	403	0|others(N)
1080	0_s0	0.31	G1	403	0|others(N)
1081	0_s0	0.917	G1	403	0|others(N)
1082	0_s0	0.2	G1	403	0|others(N)
1083	0_s0	0.103	G1	403	0|others(N)
1084	0_s0	0.32	G1	403	0|others(N)
1085	0_s0	0.152	G1	403	0|others(N)
1086	0_s0	0.235	G1	403	0|others(N)
1087	0_s0	0.3	G1	403	0|others(N)
1088	0_s0	0.172	G1	403	0|others(N)
1089	0_s0	0.125	G1	403	0|others(N)
1090	0_s0	0.258	G1	403	0|others(N)
1091	0_s0	0.233	G1	403	0|others(N)
1092	0_s0	0.143	G1	403	0|others(N)
1093	0_s0	0.261	G1	403	0|others(N)
1094	0_s0	0.367	G1	403	0|others(N)
1095	0_s0	0.129	G1	403	0|others(N)
1096	0_s0	0.25	G1	403	0|others(N)
1097	0_s0	0.133	G1	403	0|others(N)
1098	0_s0	0.179	G1	403	0|others(N)
1099	0_s0	0.233	G1	403	0|others(N)
1100	0_s0	0.171	G1	403	0|others(N)
1101	0_s0	0.071	G1	403	0|others(N)
1102	0_s0	0.091	G1	403	0|others(N)
1103	0_s0	0.111	G1	403	0|others(N)
1104	0_s0	0.179	G1	403	0|others(N)
1105	0_s0	0.179	G1	403	0|others(N)
1106	0_s0	0.095	G1	403	0|others(N)
1107	0_s0	0.095	G1	403	0|others(N)
1108	0_s0	0.182	G1	403	0|others(N)
1109	0_s0	0.206	G1	403	0|others(N)
1110	0_s0	0.179	G1	403	0|others(N)
1111	0_s0	0.19	G1	403	0|others(N)
1112	0_s0	0.189	G1	403	0|others(N)
1113	0_s0	0.143	G1	403	0|others(N)
1114	0_s0	0.167	G1	403	0|others(N)
1115	0_s0	0.067	G1	403	0|others(N)
1116	0_s0	0.074	G1	403	0|others(N)
1117	0_s0	0.133	G1	403	0|others(N)
1118	0_s0	0.143	G1	403	0|others(N)
1119	0_s0	0.115	G1	403	0|others(N)
1120	0_s0	0.231	G1	403	0|others(N)
1121	0_s0	0.25	G1	403	0|others(N)
1122	0_s0	0.139	G1	403	0|others(N)
1123	0_s0	0.062	G1	403	0|others(N)
1124	0_s0	0.135	G1	403	0|others(N)
1125	0_s0	0.081	G1	403	0|others(N)
1126	0_s0	0.207	G1	403	0|others(N)
1127	0_s0	0.115	G1	403	0|others(N)
1128	0_s0	0.103	G1	403	0|others(N)
1129	0_s0	0.065	G1	403	0|others(N)
1130	0_s0	0.034	G1	403	0|others(N)
1131	0_s0	0.029	G1	403	0|others(N)
1132	0_s0	0.143	G1	403	0|others(N)
1133	0_s0	0.088	G1	403	0|others(N)
1134	0_s0	0.161	G1	403	0|others(N)
1135	0_s0	0.053	G1	403	0|others(N)
1136	0_s0	0.053	G1	403	0|others(N)
1137	0_s0	0.25	G1	403	0|others(N)
1138	0_s0	0.053	G1	403	0|others(N)
1139	0_s0	0.086	G1	403	0|others(N)
1140	0_s0	0.107	G1	403	0|others(N)
1141	0_s0	0.056	G1	403	0|others(N)
1142	0_s0	0.097	G1	403	0|others(N)
1143	0_s0	0.115	G1	403	0|others(N)
1144	0_s0	0.057	G1	403	0|others(N)
1145	0_s0	0.094	G1	403	0|others(N)
1146	0_s0	0.167	G1	403	0|others(N)
1147	0_s0	0.179	G1	403	0|others(N)
1148	0_s0	0.115	G1	403	0|others(N)
1149	0_s0	0.0	G1	403	0|others(N)
1150	0_s0	0.083	G1	403	0|others(N)
1151	0_s0	0.216	G1	403	0|others(N)
1152	0_s0	0.194	G1	403	0|others(N)
1153	0_s0	0.225	G1	403	0|others(N)
1154	0_s0	0.265	G1	403	0|others(N)
1155	0_s0	0.179	G1	403	0|others(N)
1156	0_s0	0.214	G1	403	0|others(N)
1157	0_s0	0.188	G1	403	0|others(N)
1158	0_s0	0.152	G1	403	0|others(N)
1159	0_s0	0.3	G1	403	0|others(N)
1160	0_s0	0.094	G1	403	0|others(N)
1161	0_s0	0.333	G1	403	0|others(N)
1162	0_s0	0.4	G1	403	0|others(N)
1163	0_s0	0.208	G1	403	0|others(N)
1164	0_s0	0.174	G1	403	0|others(N)
1165	0_s0	0.158	G1	403	0|others(N)
1166	0_s0	0.194	G1	403	0|others(N)
1167	0_s0	0.241	G1	403	0|others(N)
1168	0_s0	0.273	G1	403	0|others(N)
1169	0_s0	0.321	G1	403	0|others(N)
1170	0_s0	0.2	G1	403	0|others(N)
1171	0_s0	0.132	G1	403	0|others(N)
1172	0_s0	0.121	G1	403	0|others(N)
1173	0_s0	0.146	G1	403	0|others(N)
1174	0_s0	0.2	G1	403	0|others(N)
1175	0_s0	0.143	G1	403	0|others(N)
1176	0_s0	0.115	G1	403	0|others(N)
1177	0_s0	0.138	G1	403	0|others(N)
1178	0_s0	0.161	G1	403	0|others(N)
1179	0_s0	0.25	G1	403	0|others(N)
1180	0_s0	0.281	G1	403	0|others(N)
1181	0_s0	0.167	G1	403	0|others(N)
1182	0_s0	0.194	G1	403	0|others(N)
1183	0_s0	0.138	G1	403	0|others(N)
1184	0_s0	0.3	G1	403	0|others(N)
1185	0_s0	0.25	G1	403	0|others(N)
1186	0_s0	0.243	G1	403	0|others(N)
1187	0_s0	0.077	G1	403	0|others(N)
1188	0_s0	0.147	G1	403	0|others(N)
1189	0_s0	0.152	G1	403	0|others(N)
1190	0_s0	0.174	G1	403	0|others(N)
1191	0_s0	0.176	G1	403	0|others(N)
1192	0_s0	0.125	G1	403	0|others(N)
1193	0_s0	0.143	G1	403	0|others(N)
1194	0_s0	0.161	G1	403	0|others(N)
1195	0_s0	0.444	G1	403	0|others(N)
1196	0_s0	0.214	G1	403	0|others(N)
1197	0_s0	0.214	G1	403	0|others(N)
1198	0_s0	0.194	G1	403	0|others(N)
1199	0_s0	0.148	G1	403	0|others(N)
1200	0_s0	0.152	G1	403	0|others(N)
1201	0_s0	0.148	G1	403	0|others(N)
1202	0_s0	0.069	G1	403	0|others(N)
1203	0_s0	0.214	G1	403	0|others(N)
1204	0_s0	0.259	G1	403	0|others(N)
1205	0_s0	0.152	G1	403	0|others(N)
1206	0_s0	0.033	G1	403	0|others(N)
1207	0_s0	0.194	G1	403	0|others(N)
1208	0_s0	0.233	G1	403	0|others(N)
1209	0_s0	0.308	G1	403	0|others(N)
1210	0_s0	0.227	G1	403	0|others(N)
1211	0_s0	0.067	G1	403	0|others(N)
1212	0_s0	0.136	G1	403	0|others(N)
1213	0_s0	0.133	G1	403	0|others(N)
1214	0_s0	0.097	G1	403	0|others(N)
1215	0_s0	0.167	G1	403	0|others(N)
1216	0_s0	0.188	G1	403	0|others(N)
1217	0_s0	0.263	G1	403	0|others(N)
1218	0_s0	0.12	G1	403	0|others(N)
1219	0_s0	0.241	G1	403	0|others(N)
1220	0_s0	0.25	G1	403	0|others(N)
1221	0_s0	0.219	G1	403	0|others(N)
1222	0_s0	0.278	G1	403	0|others(N)
1223	0_s0	0.121	G1	403	0|others(N)
1224	0_s0	0.161	G1	403	0|others(N)
1225	0_s0	0.154	G1	403	0|others(N)
1226	0_s0	0.294	G1	403	0|others(N)
1227	0_s0	0.208	G1	403	0|others(N)
1228	0_s0	0.286	G1	403	0|others(N)
1229	0_s0	0.219	G1	403	0|others(N)
1230	0_s0	0.231	G1	403	0|others(N)
1231	0_s0	0.364	G1	403	0|others(N)
1232	0_s0	0.296	G1	403	0|others(N)
1233	0_s0	0.25	G1	403	0|others(N)
1234	0_s0	0.276	G1	403	0|others(N)
1235	0_s0	0.886	G1	403	0|others(N)
1236	0_s0	0.172	G1	403	0|others(N)
1237	0_s0	0.083	G1	403	0|others(N)
1238	0_s0	0.28	G1	403	0|others(N)
1239	0_s0	0.118	G1	403	0|others(N)
1240	0_s0	0.152	G1	403	0|others(N)
1241	0_s0	0.028	G1	403	0|others(N)
1242	0_s0	0.194	G1	403	0|others(N)
1243	0_s0	0.13	G1	403	0|others(N)
1244	0_s0	0.171	G1	403	0|others(N)
1245	0_s0	0.308	G1	403	0|others(N)
1246	0_s0	0.161	G1	403	0|others(N)
1247	0_s0	0.257	G1	403	0|others(N)
1248	0_s0	0.156	G1	403	0|others(N)
1249	0_s0	0.2	G1	403	0|others(N)
1250	0_s0	0.222	G1	403	0|others(N)
1251	0_s0	0.207	G1	403	0|others(N)
1252	0_s0	0.176	G1	403	0|others(N)
1253	0_s0	0.176	G1	403	0|others(N)
1254	0_s0	0.269	G1	403	0|others(N)
1255	0_s0	0.133	G1	403	0|others(N)
1256	0_s0	0.143	G1	403	0|others(N)
1257	0_s0	0.162	G1	403	0|others(N)
1258	0_s0	0.273	G1	403	0|others(N)
1259	0_s0	0.138	G1	403	0|others(N)
1260	0_s0	0.038	G1	403	0|others(N)
1261	0_s0	0.0	G1	403	0|others(N)
1262	0_s0	0.0	G1	403	0|others(N)
1263	0_s0	0.0	G1	403	0|others(N)
1264	0_s0	0.0	G1	403	0|others(N)
1265	0_s0	0.0	G1	403	0|others(N)
1266	0_s0	0.0	G1	403	0|others(N)
1267	0_s0	0.0	G1	403	0|others(N)
1268	0_s0	0.025	G1	403	0|others(N)
1269	0_s0	0.025	G1	403	0|others(N)
1270	0_s0	0.0	G1	403	0|others(N)
1271	0_s0	0.033	G1	403	0|others(N)
1272	0_s0	0.038	G1	403	0|others(N)
1273	0_s0	0.0	G1	403	0|others(N)
1274	0_s0	0.0	G1	403	0|others(N)
1275	0_s0	0.077	G1	403	0|others(N)
1276	0_s0	0.0	G1	403	0|others(N)
1277	0_s0	0.037	G1	403	0|others(N)
1278	0_s0	0.034	G1	403	0|others(N)
1279	0_s0	0.0	G1	403	0|others(N)
1280	0_s0	0.0	G1	403	0|others(N)
1281	0_s0	0.0	G1	403	0|others(N)
1282	0_s0	0.056	G1	403	0|others(N)
1283	0_s0	0.0	G1	403	0|others(N)
1284	0_s0	0.036	G1	403	0|others(N)
1285	0_s0	0.049	G1	403	0|others(N)
1286	0_s0	0.03	G1	403	0|others(N)
1287	0_s0	0.028	G1	403	0|others(N)
1288	0_s0	0.032	G1	403	0|others(N)
1289	0_s0	0.027	G1	403	0|others(N)
1290	0_s0	0.0	G1	403	0|others(N)
1291	0_s0	0.0	G1	403	0|others(N)
1292	0_s0	0.065	G1	403	0|others(N)
1293	0_s0	0.034	G1	403	0|others(N)
1294	0_s0	0.027	G1	403	0|others(N)
1295	0_s0	0.043	G1	403	0|others(N)
1296	0_s0	0.0	G1	403	0|others(N)
1297	0_s0	0.059	G1	403	0|others(N)
1298	0_s0	0.103	G1	403	0|others(N)
1299	0_s0	0.057	G1	403	0|others(N)
1300	0_s0	0.067	G1	403	0|others(N)
1301	0_s0	0.081	G1	403	0|others(N)
1302	0_s0	0.111	G1	403	0|others(N)
1303	0_s0	0.107	G1	403	0|others(N)
1304	0_s0	0.053	G1	403	0|others(N)
1305	0_s0	0.071	G1	403	0|others(N)
1306	0_s0	0.074	G1	403	0|others(N)
1307	0_s0	0.0	G1	403	0|others(N)
1308	0_s0	0.077	G1	403	0|others(N)
1309	0_s0	0.029	G1	403	0|others(N)
1310	0_s0	0.0	G1	403	0|others(N)
1311	0_s0	0.033	G1	403	0|others(N)
1312	0_s0	0.1	G1	403	0|others(N)
1313	0_s0	0.0	G1	403	0|others(N)
1314	0_s0	0.034	G1	403	0|others(N)
1315	0_s0	0.04	G1	403	0|others(N)
1316	0_s0	0.074	G1	403	0|others(N)
1317	0_s0	0.152	G1	403	0|others(N)
1318	0_s0	0.088	G1	403	0|others(N)
1319	0_s0	0.0	G1	403	0|others(N)
1320	0_s0	0.0	G1	403	0|others(N)
1321	0_s0	0.065	G1	403	0|others(N)
1322	0_s0	0.061	G1	403	0|others(N)
1323	0_s0	0.091	G1	403	0|others(N)
1324	0_s0	0.033	G1	403	0|others(N)
1325	0_s0	0.057	G1	403	0|others(N)
1326	0_s0	0.031	G1	403	0|others(N)
1327	0_s0	0.042	G1	403	0|others(N)
1328	0_s0	0.0	G1	403	0|others(N)
1329	0_s0	0.0	G1	403	0|others(N)
1330	0_s0	0.031	G1	403	0|others(N)
1331	0_s0	0.067	G1	403	0|others(N)
1332	0_s0	0.087	G1	403	0|others(N)
1333	0_s0	0.056	G1	403	0|others(N)
1334	0_s0	0.028	G1	403	0|others(N)
1335	0_s0	0.121	G1	403	0|others(N)
1336	0_s0	0.054	G1	403	0|others(N)
1337	0_s0	0.086	G1	403	0|others(N)
1338	0_s0	0.0	G1	403	0|others(N)
1339	0_s0	0.04	G1	403	0|others(N)
1340	0_s0	0.0	G1	403	0|others(N)
1341	0_s0	0.912	G1	403	0|others(N)
1342	0_s0	0.1	G1	403	0|others(N)
1343	0_s0	0.212	G1	403	0|others(N)
1344	0_s0	0.226	G1	403	0|others(N)
1345	0_s0	0.125	G1	403	0|others(N)
1346	0_s0	0.077	G1	403	0|others(N)
1347	0_s0	0.038	G1	403	0|others(N)
1348	0_s0	0.214	G1	403	0|others(N)
1349	0_s0	0.294	G1	403	0|others(N)
1350	0_s0	0.105	G1	403	0|others(N)
1351	0_s0	0.25	G1	403	0|others(N)
1352	0_s0	0.129	G1	403	0|others(N)
1353	0_s0	0.161	G1	403	0|others(N)
1354	0_s0	0.061	G1	403	0|others(N)
1355	0_s0	0.057	G1	403	0|others(N)
1356	0_s0	0.077	G1	403	0|others(N)
1357	0_s0	0.161	G1	403	0|others(N)
1358	0_s0	0.143	G1	403	0|others(N)
1359	0_s0	0.275	G1	403	0|others(N)
1360	0_s0	0.296	G1	403	0|others(N)
1361	0_s0	0.152	G1	403	0|others(N)
1362	0_s0	0.194	G1	403	0|others(N)
1363	0_s0	0.139	G1	403	0|others(N)
1364	0_s0	0.143	G1	403	0|others(N)
1365	0_s0	0.241	G1	403	0|others(N)
1366	0_s0	0.2	G1	403	0|others(N)
1367	0_s0	0.182	G1	403	0|others(N)
1368	0_s0	0.16	G1	403	0|others(N)
1369	0_s0	0.156	G1	403	0|others(N)
1370	0_s0	0.094	G1	403	0|others(N)
1371	0_s0	0.275	G1	403	0|others(N)
1372	0_s0	0.148	G1	403	0|others(N)
1373	0_s0	0.12	G1	403	0|others(N)
1374	0_s0	0.241	G1	403	0|others(N)
1375	0_s0	0.059	G1	403	0|others(N)
1376	0_s0	0.348	G1	403	0|others(N)
1377	0_s0	0.111	G1	403	0|others(N)
1378	0_s0	0.152	G1	403	0|others(N)
1379	0_s0	0.16	G1	403	0|others(N)
1380	0_s0	0.103	G1	403	0|others(N)
1381	0_s0	0.074	G1	403	0|others(N)
1382	0_s0	0.167	G1	403	0|others(N)
1383	0_s0	0.886	G1	403	0|others(N)
1384	0_s0	0.0	G1	403	0|others(N)
1385	0_s0	0.061	G1	403	0|others(N)
1386	0_s0	0.053	G1	403	0|others(N)
1387	0_s0	0.057	G1	403	0|others(N)
1388	0_s0	0.031	G1	403	0|others(N)
1389	0_s0	0.136	G1	403	0|others(N)
1390	0_s0	0.034	G1	403	0|others(N)
1391	0_s0	0.04	G1	403	0|others(N)
1392	0_s0	0.071	G1	403	0|others(N)
1393	0_s0	0.077	G1	403	0|others(N)
1394	0_s0	0.13	G1	403	0|others(N)
1395	0_s0	0.0	G1	403	0|others(N)
1396	0_s0	0.04	G1	403	0|others(N)
1397	0_s0	0.087	G1	403	0|others(N)
1398	0_s0	0.069	G1	403	0|others(N)
1399	0_s0	0.088	G1	403	0|others(N)
1400	0_s0	0.1	G1	403	0|others(N)
1401	0_s0	0.074	G1	403	0|others(N)
1402	0_s0	0.086	G1	403	0|others(N)
1403	0_s0	0.111	G1	403	0|others(N)
1404	0_s0	0.037	G1	403	0|others(N)
1405	0_s0	0.069	G1	403	0|others(N)
1406	0_s0	0.0	G1	403	0|others(N)
1407	0_s0	0.0	G1	403	0|others(N)
1408	0_s0	0.097	G1	403	0|others(N)
1409	0_s0	0.122	G1	403	0|others(N)
1410	0_s0	0.031	G1	403	0|others(N)
1411	0_s0	0.024	G1	403	0|others(N)
1412	0_s0	0.04	G1	403	0|others(N)
1413	0_s0	0.062	G1	403	0|others(N)
1414	0_s0	0.902	G1	403	0|others(N)
1415	0_s0	0.217	G1	403	0|others(N)
1416	0_s0	0.194	G1	403	0|others(N)
1417	0_s0	0.174	G1	403	0|others(N)
1418	0_s0	0.343	G1	403	0|others(N)
1419	0_s0	0.167	G1	403	0|others(N)
1420	0_s0	0.167	G1	403	0|others(N)
1421	0_s0	0.176	G1	403	0|others(N)
1422	0_s0	0.156	G1	403	0|others(N)
1423	0_s0	0.303	G1	403	0|others(N)
1424	0_s0	0.147	G1	403	0|others(N)
1425	0_s0	0.111	G1	403	0|others(N)
1426	0_s0	0.414	G1	403	0|others(N)
1427	0_s0	0.324	G1	403	0|others(N)
1428	0_s0	0.207	G1	403	0|others(N)
1429	0_s0	0.343	G1	403	0|others(N)
1430	0_s0	0.207	G1	403	0|others(N)
1431	0_s0	0.242	G1	403	0|others(N)
1432	0_s0	0.217	G1	403	0|others(N)
1433	0_s0	0.25	G1	403	0|others(N)
1434	0_s0	0.158	G1	403	0|others(N)
1435	0_s0	0.297	G1	403	0|others(N)
1436	0_s0	0.194	G1	403	0|others(N)
1437	0_s0	0.226	G1	403	0|others(N)
1438	0_s0	0.233	G1	403	0|others(N)
1439	0_s0	0.179	G1	403	0|others(N)
1440	0_s0	0.371	G1	403	0|others(N)
1441	0_s0	0.192	G1	403	0|others(N)
1442	0_s0	0.368	G1	403	0|others(N)
1443	0_s0	0.231	G1	403	0|others(N)
1444	0_s0	0.16	G1	403	0|others(N)
1445	0_s0	0.259	G1	403	0|others(N)
1446	0_s0	0.25	G1	403	0|others(N)
1447	0_s0	0.31	G1	403	0|others(N)
1448	0_s0	0.125	G1	403	0|others(N)
1449	0_s0	0.231	G1	403	0|others(N)
1450	0_s0	0.286	G1	403	0|others(N)
1451	0_s0	0.294	G1	403	0|others(N)
1452	0_s0	0.29	G1	403	0|others(N)
1453	0_s0	0.393	G1	403	0|others(N)
1454	0_s0	0.353	G1	403	0|others(N)
1455	0_s0	0.25	G1	403	0|others(N)
1456	0_s0	0.182	G1	403	0|others(N)
1457	0_s0	0.308	G1	403	0|others(N)
1458	0_s0	0.314	G1	403	0|others(N)
1459	0_s0	0.343	G1	403	0|others(N)
1460	0_s0	0.094	G1	403	0|others(N)
1461	0_s0	0.29	G1	403	0|others(N)
1462	0_s0	0.364	G1	403	0|others(N)
1463	0_s0	0.333	G1	403	0|others(N)
1464	0_s0	0.267	G1	403	0|others(N)
1465	0_s0	0.172	G1	403	0|others(N)
1466	0_s0	0.259	G1	403	0|others(N)
1467	0_s0	0.333	G1	403	0|others(N)
1468	0_s0	0.182	G1	403	0|others(N)
1469	0_s0	0.4	G1	403	0|others(N)
1470	0_s0	0.222	G1	403	0|others(N)
1471	0_s0	0.161	G1	403	0|others(N)
1472	0_s0	0.171	G1	403	0|others(N)
1473	0_s0	0.265	G1	403	0|others(N)
1474	0_s0	0.273	G1	403	0|others(N)
1475	0_s0	0.192	G1	403	0|others(N)
1476	0_s0	0.306	G1	403	0|others(N)
1477	0_s0	0.393	G1	403	0|others(N)
1478	0_s0	0.259	G1	403	0|others(N)
1479	0_s0	0.182	G1	403	0|others(N)
1480	0_s0	0.219	G1	403	0|others(N)
1481	0_s0	0.333	G1	403	0|others(N)
1482	0_s0	0.167	G1	403	0|others(N)
1483	0_s0	0.241	G1	403	0|others(N)
1484	0_s0	0.176	G1	403	0|others(N)
1485	0_s0	0.414	G1	403	0|others(N)
1486	0_s0	0.286	G1	403	0|others(N)
1487	0_s0	0.206	G1	403	0|others(N)
1488	0_s0	0.227	G1	403	0|others(N)
1489	0_s0	0.174	G1	403	0|others(N)
1490	0_s0	0.219	G1	403	0|others(N)
1491	0_s0	0.13	G1	403	0|others(N)
1492	0_s0	0.19	G1	403	0|others(N)
1493	0_s0	0.217	G1	403	0|others(N)
1494	0_s0	0.281	G1	403	0|others(N)
1495	0_s0	0.214	G1	403	0|others(N)
1496	0_s0	0.13	G1	403	0|others(N)
1497	0_s0	0.231	G1	403	0|others(N)
1498	0_s0	0.36	G1	403	0|others(N)
1499	0_s0	0.235	G1	403	0|others(N)
1500	0_s0	0.261	G1	403	0|others(N)
1501	0_s0	0.308	G1	403	0|others(N)
1502	0_s0	0.259	G1	403	0|others(N)
1503	0_s0	0.312	G1	403	0|others(N)
1504	0_s0	0.303	G1	403	0|others(N)
1505	0_s0	0.286	G1	403	0|others(N)
1506	0_s0	0.222	G1	403	0|others(N)
1507	0_s0	0.152	G1	403	0|others(N)
1508	0_s0	0.036	G1	403	0|others(N)
1509	0_s0	0.0	G1	403	0|others(N)
1510	0_s0	0.0	G1	403	0|others(N)
1511	0_s0	0.0	G1	403	0|others(N)
1512	0_s0	0.0	G1	403	0|others(N)
1513	0_s0	0.033	G1	403	0|others(N)
1514	0_s0	0.038	G1	403	0|others(N)
1515	0_s0	0.028	G1	403	0|others(N)
1516	0_s0	0.0	G1	403	0|others(N)
1517	0_s0	0.0	G1	403	0|others(N)
1518	0_s0	0.033	G1	403	0|others(N)
1519	0_s0	0.0	G1	403	0|others(N)
1520	0_s0	0.0	G1	403	0|others(N)
1521	0_s0	0.0	G1	403	0|others(N)
1522	0_s0	0.067	G1	403	0|others(N)
1523	0_s0	0.034	G1	403	0|others(N)
1524	0_s0	0.086	G1	403	0|others(N)
1525	0_s0	0.053	G1	403	0|others(N)
1526	0_s0	0.061	G1	403	0|others(N)
1527	0_s0	0.045	G1	403	0|others(N)
1528	0_s0	0.0	G1	403	0|others(N)
1529	0_s0	0.0	G1	403	0|others(N)
1530	0_s0	0.0	G1	403	0|others(N)
1531	0_s0	0.0	G1	403	0|others(N)
1532	0_s0	0.0	G1	403	0|others(N)
1533	0_s0	0.0	G1	403	0|others(N)
1534	0_s0	0.0	G1	403	0|others(N)
1535	0_s0	0.059	G1	403	0|others(N)
1536	0_s0	0.081	G1	403	0|others(N)
1537	0_s0	0.0	G1	403	0|others(N)
1538	0_s0	0.0	G1	403	0|others(N)
1539	0_s0	0.0	G1	403	0|others(N)
1540	0_s0	0.0	G1	403	0|others(N)
1541	0_s0	0.0	G1	403	0|others(N)
1542	0_s0	0.07	G1	403	0|others(N)
1543	0_s0	0.031	G1	403	0|others(N)
1544	0_s0	0.042	G1	403	0|others(N)
1545	0_s0	0.069	G1	403	0|others(N)
1546	0_s0	0.036	G1	403	0|others(N)
1547	0_s0	0.0	G1	403	0|others(N)
1548	0_s0	0.03	G1	403	0|others(N)
1549	0_s0	0.077	G1	403	0|others(N)
1550	0_s0	0.048	G1	403	0|others(N)
1551	0_s0	0.324	G1	403	0|others(N)
1552	0_s0	0.438	G1	403	0|others(N)
1553	0_s0	0.522	G1	403	0|others(N)
1554	0_s0	0.484	G1	403	0|others(N)
1555	0_s0	0.259	G1	403	0|others(N)
1556	0_s0	0.484	G1	403	0|others(N)
1557	0_s0	0.455	G1	403	0|others(N)
1558	0_s0	0.393	G1	403	0|others(N)
1559	0_s0	0.6	G1	403	0|others(N)
1560	0_s0	0.581	G1	403	0|others(N)
1561	0_s0	0.472	G1	403	0|others(N)
1562	0_s0	0.467	G1	403	0|others(N)
1563	0_s0	0.455	G1	403	0|others(N)
1564	0_s0	0.471	G1	403	0|others(N)
1565	0_s0	0.545	G1	403	0|others(N)
1566	0_s0	0.545	G1	403	0|others(N)
1567	0_s0	0.459	G1	403	0|others(N)
1568	0_s0	0.429	G1	403	0|others(N)
1569	0_s0	0.548	G1	403	0|others(N)
1570	0_s0	0.457	G1	403	0|others(N)
1571	0_s0	0.524	G1	403	0|others(N)
1572	0_s0	0.531	G1	403	0|others(N)
1573	0_s0	0.464	G1	403	0|others(N)
1574	0_s0	0.571	G1	403	0|others(N)
1575	0_s0	0.433	G1	403	0|others(N)
1576	0_s0	0.412	G1	403	0|others(N)
1577	0_s0	0.6	G1	403	0|others(N)
1578	0_s0	0.421	G1	403	0|others(N)
1579	0_s0	0.4	G1	403	0|others(N)
1580	0_s0	0.583	G1	403	0|others(N)
1581	0_s0	0.448	G1	403	0|others(N)
1582	0_s0	0.385	G1	403	0|others(N)
1583	0_s0	0.464	G1	403	0|others(N)
1584	0_s0	0.467	G1	403	0|others(N)
1585	0_s0	0.562	G1	403	0|others(N)
1586	0_s0	0.571	G1	403	0|others(N)
1587	0_s0	0.462	G1	403	0|others(N)
1588	0_s1	0.391	G1	403	0|others(N)
1589	0_s1	0.258	G1	403	0|others(N)
1590	0_s1	0.375	G1	403	0|others(N)
1591	0_s1	0.231	G1	403	0|others(N)
1592	0_s1	0.286	G1	403	0|others(N)
1593	0_s1	0.303	G1	403	0|others(N)
1594	0_s1	0.207	G1	403	0|others(N)
1595	0_s1	0.308	G1	403	0|others(N)
1596	0_s1	0.214	G1	403	0|others(N)
1597	0_s1	0.269	G1	403	0|others(N)
1598	0_s1	0.222	G1	403	0|others(N)
1599	0_s1	0.231	G1	403	0|others(N)
1600	0_s1	0.323	G1	403	0|others(N)
1601	0_s1	0.357	G1	403	0|others(N)
1602	0_s1	0.231	G1	403	0|others(N)
1603	0_s1	0.357	G1	403	0|others(N)
1604	0_s1	0.353	G1	403	0|others(N)
1605	0_s1	0.342	G1	403	0|others(N)
1606	0_s1	0.091	G1	403	0|others(N)
1607	0_s1	0.346	G1	403	0|others(N)
1608	0_s1	0.444	G1	403	0|others(N)
1609	0_s1	0.333	G1	403	0|others(N)
1610	0_s1	0.447	G1	403	0|others(N)
1611	0_s1	0.364	G1	403	0|others(N)
1612	0_s1	0.423	G1	403	0|others(N)
1613	0_s1	0.292	G1	403	0|others(N)
1614	0_s1	0.094	G1	403	0|others(N)
1615	0_s1	0.179	G1	403	0|others(N)
1616	0_s1	0.0	G1	403	0|others(N)
1617	0_s1	0.027	G1	403	0|others(N)
1618	0_s1	0.259	G1	403	0|others(N)
1619	0_s1	0.188	G1	403	0|others(N)
1620	0_s1	0.103	G1	403	0|others(N)
1621	0_s1	0.259	G1	403	0|others(N)
1622	0_s1	0.192	G1	403	0|others(N)
1623	0_s1	0.107	G1	403	0|others(N)
1624	0_s1	0.172	G1	403	0|others(N)
1625	0_s1	0.167	G1	403	0|others(N)
1626	0_s1	0.121	G1	403	0|others(N)
1627	0_s1	0.154	G1	403	0|others(N)
1628	0_s1	0.219	G1	403	0|others(N)
1629	0_s1	0.115	G1	403	0|others(N)
1630	0_s1	0.231	G1	403	0|others(N)
1631	0_s1	0.059	G1	403	0|others(N)
1632	0_s1	0.167	G1	403	0|others(N)
1633	0_s1	0.167	G1	403	0|others(N)
1634	0_s1	0.2	G1	403	0|others(N)
1635	0_s1	0.174	G1	403	0|others(N)
1636	0_s1	0.125	G1	403	0|others(N)
1637	0_s1	0.115	G1	403	0|others(N)
1638	0_s1	0.0	G1	403	0|others(N)
1639	0_s1	0.115	G1	403	0|others(N)
1640	0_s1	0.129	G1	403	0|others(N)
1641	0_s1	0.889	G1	403	0|others(N)
1642	0_s1	0.107	G1	403	0|others(N)
1643	0_s1	0.387	G1	403	0|others(N)
1644	0_s1	0.242	G1	403	0|others(N)
1645	0_s1	0.261	G1	403	0|others(N)
1646	0_s1	0.333	G1	403	0|others(N)
1647	0_s1	0.174	G1	403	0|others(N)
1648	0_s1	0.333	G1	403	0|others(N)
1649	0_s1	0.485	G1	403	0|others(N)
1650	0_s1	0.438	G1	403	0|others(N)
1651	0_s1	0.2	G1	403	0|others(N)
1652	0_s1	0.333	G1	403	0|others(N)
1653	0_s1	0.148	G1	403	0|others(N)
1654	0_s1	0.333	G1	403	0|others(N)
1655	0_s1	0.282	G1	403	0|others(N)
1656	0_s1	0.32	G1	403	0|others(N)
1657	0_s1	0.407	G1	403	0|others(N)
1658	0_s1	0.312	G1	403	0|others(N)
1659	0_s1	0.269	G1	403	0|others(N)
1660	0_s1	0.318	G1	403	0|others(N)
1661	0_s1	0.25	G1	403	0|others(N)
1662	0_s1	0.333	G1	403	0|others(N)
1663	0_s1	0.333	G1	403	0|others(N)
1664	0_s1	0.242	G1	403	0|others(N)
1665	0_s1	0.138	G1	403	0|others(N)
1666	0_s1	0.042	G1	403	0|others(N)
1667	0_s1	0.143	G1	403	0|others(N)
1668	0_s1	0.158	G1	403	0|others(N)
1669	0_s1	0.094	G1	403	0|others(N)
1670	0_s1	0.207	G1	403	0|others(N)
1671	0_s1	0.111	G1	403	0|others(N)
1672	0_s1	0.121	G1	403	0|others(N)
1673	0_s1	0.143	G1	403	0|others(N)
1674	0_s1	0.207	G1	403	0|others(N)
1675	0_s1	0.057	G1	403	0|others(N)
1676	0_s1	0.314	G1	403	0|others(N)
1677	0_s1	0.121	G1	403	0|others(N)
1678	0_s1	0.179	G1	403	0|others(N)
1679	0_s1	0.262	G1	403	0|others(N)
1680	0_s1	0.108	G1	403	0|others(N)
1681	0_s1	0.075	G1	403	0|others(N)
1682	0_s1	0.0	G1	403	0|others(N)
1683	0_s1	0.129	G1	403	0|others(N)
1684	0_s1	0.139	G1	403	0|others(N)
1685	0_s1	0.067	G1	403	0|others(N)
1686	0_s1	0.161	G1	403	0|others(N)
1687	0_s1	0.143	G1	403	0|others(N)
1688	0_s1	0.143	G1	403	0|others(N)
1689	0_s1	0.115	G1	403	0|others(N)
1690	0_s1	0.125	G1	403	0|others(N)
1691	0_s1	0.121	G1	403	0|others(N)
1692	0_s1	0.0	G1	403	0|others(N)
1693	0_s1	0.077	G1	403	0|others(N)
1694	0_s1	0.074	G1	403	0|others(N)
1695	0_s1	0.0	G1	403	0|others(N)
1696	0_s1	0.042	G1	403	0|others(N)
1697	0_s1	0.0	G1	403	0|others(N)
1698	0_s1	0.045	G1	403	0|others(N)
1699	0_s1	0.03	G1	403	0|others(N)
1700	0_s1	0.061	G1	403	0|others(N)
1701	0_s1	0.037	G1	403	0|others(N)
1702	0_s1	0.0	G1	403	0|others(N)
1703	0_s1	0.0	G1	403	0|others(N)
1704	0_s1	0.0	G1	403	0|others(N)
1705	0_s1	0.028	G1	403	0|others(N)
1706	0_s1	0.0	G1	403	0|others(N)
1707	0_s1	0.091	G1	403	0|others(N)
1708	0_s1	0.074	G1	403	0|others(N)
1709	0_s1	0.083	G1	403	0|others(N)
1710	0_s1	0.0	G1	403	0|others(N)
1711	0_s1	0.0	G1	403	0|others(N)
1712	0_s1	0.0	G1	403	0|others(N)
1713	0_s1	0.034	G1	403	0|others(N)
1714	0_s1	0.0	G1	403	0|others(N)
1715	0_s1	0.032	G1	403	0|others(N)
1716	0_s1	0.032	G1	403	0|others(N)
1717	0_s1	0.0	G1	403	0|others(N)
1718	0_s1	0.0	G1	403	0|others(N)
1719	0_s1	0.079	G1	403	0|others(N)
1720	0_s1	0.038	G1	403	0|others(N)
1721	0_s1	0.0	G1	403	0|others(N)
1722	0_s1	0.0	G1	403	0|others(N)
1723	0_s1	0.075	G1	403	0|others(N)
1724	0_s1	0.032	G1	403	0|others(N)
1725	0_s1	0.138	G1	403	0|others(N)
1726	0_s1	0.0	G1	403	0|others(N)
1727	0_s1	0.032	G1	403	0|others(N)
1728	0_s1	0.043	G1	403	0|others(N)
1729	0_s1	0.0	G1	403	0|others(N)
1730	0_s1	0.029	G1	403	0|others(N)
1731	0_s1	0.074	G1	403	0|others(N)
1732	0_s1	0.0	G1	403	0|others(N)
1733	0_s1	0.0	G1	403	0|others(N)
1734	0_s1	0.091	G1	403	0|others(N)
1735	0_s1	0.053	G1	403	0|others(N)
1736	0_s1	0.038	G1	403	0|others(N)
1737	0_s1	0.034	G1	403	0|others(N)
1738	0_s1	0.061	G1	403	0|others(N)
1739	0_s1	0.0	G1	403	0|others(N)
1740	0_s1	0.038	G1	403	0|others(N)
1741	0_s1	0.852	G1	403	0|others(N)
1742	0_s1	0.29	G1	403	0|others(N)
1743	0_s1	0.4	G1	403	0|others(N)
1744	0_s1	0.2	G1	403	0|others(N)
1745	0_s1	0.533	G1	403	0|others(N)
1746	0_s1	0.276	G1	403	0|others(N)
1747	0_s1	0.421	G1	403	0|others(N)
1748	0_s1	0.353	G1	403	0|others(N)
1749	0_s1	0.231	G1	403	0|others(N)
1750	0_s1	0.4	G1	403	0|others(N)
1751	0_s1	0.348	G1	403	0|others(N)
1752	0_s1	0.24	G1	403	0|others(N)
1753	0_s1	0.324	G1	403	0|others(N)
1754	0_s1	0.37	G1	403	0|others(N)
1755	0_s1	0.364	G1	403	0|others(N)
1756	0_s1	0.333	G1	403	0|others(N)
1757	0_s1	0.4	G1	403	0|others(N)
1758	0_s1	0.263	G1	403	0|others(N)
1759	0_s1	0.12	G1	403	0|others(N)
1760	0_s1	0.438	G1	403	0|others(N)
1761	0_s1	0.206	G1	403	0|others(N)
1762	0_s1	0.167	G1	403	0|others(N)
1763	0_s1	0.355	G1	403	0|others(N)
1764	0_s1	0.455	G1	403	0|others(N)
1765	0_s1	0.351	G1	403	0|others(N)
1766	0_s1	0.129	G1	403	0|others(N)
1767	0_s1	0.2	G1	403	0|others(N)
1768	0_s1	0.276	G1	403	0|others(N)
1769	0_s1	0.242	G1	403	0|others(N)
1770	0_s1	0.182	G1	403	0|others(N)
1771	0_s1	0.367	G1	403	0|others(N)
1772	0_s1	0.192	G1	403	0|others(N)
1773	0_s1	0.429	G1	403	0|others(N)
1774	0_s1	0.294	G1	403	0|others(N)
1775	0_s1	0.241	G1	403	0|others(N)
1776	0_s1	0.25	G1	403	0|others(N)
1777	0_s1	0.263	G1	403	0|others(N)
1778	0_s1	0.276	G1	403	0|others(N)
1779	0_s1	0.226	G1	403	0|others(N)
1780	0_s1	0.3	G1	403	0|others(N)
1781	0_s1	0.316	G1	403	0|others(N)
1782	0_s1	0.344	G1	403	0|others(N)
1783	0_s1	0.269	G1	403	0|others(N)
1784	0_s1	0.263	G1	403	0|others(N)
1785	0_s1	0.192	G1	403	0|others(N)
1786	0_s1	0.25	G1	403	0|others(N)
1787	0_s1	0.412	G1	403	0|others(N)
1788	0_s1	0.208	G1	403	0|others(N)
1789	0_s1	0.324	G1	403	0|others(N)
1790	0_s1	0.348	G1	403	0|others(N)
1791	0_s1	0.286	G1	403	0|others(N)
1792	0_s1	0.609	G1	403	0|others(N)
1793	0_s1	0.241	G1	403	0|others(N)
1794	0_s1	0.37	G1	403	0|others(N)
1795	0_s1	0.133	G1	403	0|others(N)
1796	0_s1	0.29	G1	403	0|others(N)
1797	0_s1	0.306	G1	403	0|others(N)
1798	0_s1	0.243	G1	403	0|others(N)
1799	0_s1	0.333	G1	403	0|others(N)
1800	0_s1	0.286	G1	403	0|others(N)
1801	0_s1	0.214	G1	403	0|others(N)
1802	0_s1	0.548	G1	403	0|others(N)
1803	0_s1	0.541	G1	403	0|others(N)
1804	0_s1	0.3	G1	403	0|others(N)
1805	0_s1	0.553	G1	403	0|others(N)
1806	0_s1	0.545	G1	403	0|others(N)
1807	0_s1	0.5	G1	403	0|others(N)
1808	0_s1	0.517	G1	403	0|others(N)
1809	0_s1	0.464	G1	403	0|others(N)
1810	0_s1	0.375	G1	403	0|others(N)
1811	0_s1	0.5	G1	403	0|others(N)
1812	0_s1	0.333	G1	403	0|others(N)
1813	0_s1	0.474	G1	403	0|others(N)
1814	0_s1	0.515	G1	403	0|others(N)
1815	0_s1	0.5	G1	403	0|others(N)
1816	0_s1	0.415	G1	403	0|others(N)
1817	0_s1	0.548	G1	403	0|others(N)
1818	0_s1	0.333	G1	403	0|others(N)
1819	0_s1	0.348	G1	403	0|others(N)
1820	0_s1	0.543	G1	403	0|others(N)
1821	0_s1	0.455	G1	403	0|others(N)
1822	0_s1	0.516	G1	403	0|others(N)
1823	0_s1	0.677	G1	403	0|others(N)
1824	0_s1	0.4	G1	403	0|others(N)
1825	0_s1	0.276	G1	403	0|others(N)
1826	0_s1	0.385	G1	403	0|others(N)
1827	0_s1	0.615	G1	403	0|others(N)
1828	0_s1	0.571	G1	403	0|others(N)
1829	0_s1	0.588	G1	403	0|others(N)
1830	0_s1	0.296	G1	403	0|others(N)
1831	0_s1	0.348	G1	403	0|others(N)
1832	0_s1	0.478	G1	403	0|others(N)
1833	0_s1	0.5	G1	403	0|others(N)
1834	0_s1	0.423	G1	403	0|others(N)
1835	0_s1	0.5	G1	403	0|others(N)
1836	0_s1	0.192	G1	403	0|others(N)
1837	0_s1	0.129	G1	403	0|others(N)
1838	0_s1	0.321	G1	403	0|others(N)
1839	0_s1	0.2	G1	403	0|others(N)
1840	0_s1	0.214	G1	403	0|others(N)
1841	0_s1	0.105	G1	403	0|others(N)
1842	0_s1	0.167	G1	403	0|others(N)
1843	0_s1	0.185	G1	403	0|others(N)
1844	0_s1	0.22	G1	403	0|others(N)
1845	0_s1	0.273	G1	403	0|others(N)
1846	0_s1	0.103	G1	403	0|others(N)
1847	0_s1	0.227	G1	403	0|others(N)
1848	0_s1	0.212	G1	403	0|others(N)
1849	0_s1	0.212	G1	403	0|others(N)
1850	0_s1	0.25	G1	403	0|others(N)
1851	0_s1	0.185	G1	403	0|others(N)
1852	0_s1	0.29	G1	403	0|others(N)
1853	0_s1	0.091	G1	403	0|others(N)
1854	0_s1	0.233	G1	403	0|others(N)
1855	0_s1	0.257	G1	403	0|others(N)
1856	0_s1	0.229	G1	403	0|others(N)
1857	0_s1	0.12	G1	403	0|others(N)
1858	0_s1	0.132	G1	403	0|others(N)
1859	0_s1	0.12	G1	403	0|others(N)
1860	0_s1	0.174	G1	403	0|others(N)
1861	0_s1	0.286	G1	403	0|others(N)
1862	0_s1	0.114	G1	403	0|others(N)
1863	0_s1	0.171	G1	403	0|others(N)
1864	0_s1	0.136	G1	403	0|others(N)
1865	0_s1	0.941	G1	403	0|others(N)
1866	0_s1	0.0	G1	403	0|others(N)
1867	0_s1	0.0	G1	403	0|others(N)
1868	0_s1	0.0	G1	403	0|others(N)
1869	0_s1	0.054	G1	403	0|others(N)
1870	0_s1	0.033	G1	403	0|others(N)
1871	0_s1	0.04	G1	403	0|others(N)
1872	0_s1	0.0	G1	403	0|others(N)
1873	0_s1	0.0	G1	403	0|others(N)
1874	0_s1	0.1	G1	403	0|others(N)
1875	0_s1	0.0	G1	403	0|others(N)
1876	0_s1	0.0	G1	403	0|others(N)
1877	0_s1	0.0	G1	403	0|others(N)
1878	0_s1	0.0	G1	403	0|others(N)
1879	0_s1	0.0	G1	403	0|others(N)
1880	0_s1	0.0	G1	403	0|others(N)
1881	0_s1	0.0	G1	403	0|others(N)
1882	0_s1	0.0	G1	403	0|others(N)
1883	0_s1	0.0	G1	403	0|others(N)
1884	0_s1	0.0	G1	403	0|others(N)
1885	0_s1	0.0	G1	403	0|others(N)
1886	0_s1	0.045	G1	403	0|others(N)
1887	0_s1	0.036	G1	403	0|others(N)
1888	0_s1	0.071	G1	403	0|others(N)
1889	0_s1	0.037	G1	403	0|others(N)
1890	0_s1	0.0	G1	403	0|others(N)
1891	0_s1	0.0	G1	403	0|others(N)
1892	0_s1	0.0	G1	403	0|others(N)
1893	0_s1	0.0	G1	403	0|others(N)
1894	0_s1	0.037	G1	403	0|others(N)
1895	0_s1	0.0	G1	403	0|others(N)
1896	0_s1	0.042	G1	403	0|others(N)
1897	0_s1	0.029	G1	403	0|others(N)
1898	0_s1	0.0	G1	403	0|others(N)
1899	0_s1	0.0	G1	403	0|others(N)
1900	0_s1	0.0	G1	403	0|others(N)
1901	0_s1	0.276	G1	403	0|others(N)
1902	0_s1	0.536	G1	403	0|others(N)
1903	0_s1	0.519	G1	403	0|others(N)
1904	0_s1	0.522	G1	403	0|others(N)
1905	0_s1	0.391	G1	403	0|others(N)
1906	0_s1	0.519	G1	403	0|others(N)
1907	0_s1	0.375	G1	403	0|others(N)
1908	0_s1	0.375	G1	403	0|others(N)
1909	0_s1	0.321	G1	403	0|others(N)
1910	0_s1	0.405	G1	403	0|others(N)
1911	0_s1	0.357	G1	403	0|others(N)
1912	0_s1	0.259	G1	403	0|others(N)
1913	0_s1	0.467	G1	403	0|others(N)
1914	0_s1	0.419	G1	403	0|others(N)
1915	0_s1	0.364	G1	403	0|others(N)
1916	0_s1	0.219	G1	403	0|others(N)
1917	0_s1	0.439	G1	403	0|others(N)
1918	0_s1	0.5	G1	403	0|others(N)
1919	0_s1	0.4	G1	403	0|others(N)
1920	0_s1	0.455	G1	403	0|others(N)
1921	0_s1	0.467	G1	403	0|others(N)
1922	0_s1	0.391	G1	403	0|others(N)
1923	0_s1	0.333	G1	403	0|others(N)
1924	0_s1	0.441	G1	403	0|others(N)
1925	0_s1	0.5	G1	403	0|others(N)
1926	0_s1	0.364	G1	403	0|others(N)
1927	0_s1	0.259	G1	403	0|others(N)
1928	0_s1	0.24	G1	403	0|others(N)
1929	0_s1	0.414	G1	403	0|others(N)
1930	0_s1	0.5	G1	403	0|others(N)
1931	0_s1	0.333	G1	403	0|others(N)
1932	0_s1	0.346	G1	403	0|others(N)
1933	0_s1	0.48	G1	403	0|others(N)
1934	0_s1	0.571	G1	403	0|others(N)
1935	0_s1	0.429	G1	403	0|others(N)
1936	0_s1	0.36	G1	403	0|others(N)
1937	0_s1	0.559	G1	403	0|others(N)
1938	0_s1	0.414	G1	403	0|others(N)
1939	0_s1	0.314	G1	403	0|others(N)
1940	0_s1	0.95	G1	403	0|others(N)
1941	0_s1	0.346	G1	403	0|others(N)
1942	0_s1	0.588	G1	403	0|others(N)
1943	0_s1	0.52	G1	403	0|others(N)
1944	0_s1	0.474	G1	403	0|others(N)
1945	0_s1	0.5	G1	403	0|others(N)
1946	0_s1	0.429	G1	403	0|others(N)
1947	0_s1	0.59	G1	403	0|others(N)
1948	0_s1	0.433	G1	403	0|others(N)
1949	0_s1	0.382	G1	403	0|others(N)
1950	0_s1	0.5	G1	403	0|others(N)
1951	0_s1	0.435	G1	403	0|others(N)
1952	0_s1	0.476	G1	403	0|others(N)
1953	0_s1	0.652	G1	403	0|others(N)
1954	0_s1	0.333	G1	403	0|others(N)
1955	0_s1	0.333	G1	403	0|others(N)
1956	0_s1	0.424	G1	403	0|others(N)
1957	0_s1	0.382	G1	403	0|others(N)
1958	0_s1	0.364	G1	403	0|others(N)
1959	0_s1	0.586	G1	403	0|others(N)
1960	0_s1	0.321	G1	403	0|others(N)
1961	0_s1	0.5	G1	403	0|others(N)
1962	0_s1	0.44	G1	403	0|others(N)
1963	0_s1	0.5	G1	403	0|others(N)
1964	0_s1	0.292	G1	403	0|others(N)
1965	0_s1	0.414	G1	403	0|others(N)
1966	0_s1	0.4	G1	403	0|others(N)
1967	0_s1	0.281	G1	403	0|others(N)
1968	0_s1	0.448	G1	403	0|others(N)
1969	0_s1	0.286	G1	403	0|others(N)
1970	0_s1	0.375	G1	403	0|others(N)
1971	0_s1	0.545	G1	403	0|others(N)
1972	0_s1	0.419	G1	403	0|others(N)
1973	0_s1	0.429	G1	403	0|others(N)
1974	0_s1	0.424	G1	403	0|others(N)
1975	0_s1	0.429	G1	403	0|others(N)
1976	0_s1	0.55	G1	403	0|others(N)
1977	0_s1	0.933	G1	403	0|others(N)
1978	0_s1	0.289	G1	403	0|others(N)
1979	0_s1	0.24	G1	403	0|others(N)
1980	0_s1	0.367	G1	403	0|others(N)
1981	0_s1	0.24	G1	403	0|others(N)
1982	0_s1	0.258	G1	403	0|others(N)
1983	0_s1	0.192	G1	403	0|others(N)
1984	0_s1	0.324	G1	403	0|others(N)
1985	0_s1	0.48	G1	403	0|others(N)
1986	0_s1	0.296	G1	403	0|others(N)
1987	0_s1	0.324	G1	403	0|others(N)
1988	0_s1	0.452	G1	403	0|others(N)
1989	0_s1	0.308	G1	403	0|others(N)
1990	0_s1	0.333	G1	403	0|others(N)
1991	0_s1	0.435	G1	403	0|others(N)
1992	0_s1	0.458	G1	403	0|others(N)
1993	0_s1	0.286	G1	403	0|others(N)
1994	0_s1	0.297	G1	403	0|others(N)
1995	0_s1	0.12	G1	403	0|others(N)
1996	0_s1	0.294	G1	403	0|others(N)
1997	0_s1	0.423	G1	403	0|others(N)
1998	0_s1	0.211	G1	403	0|others(N)
[truncated: 998,000+ more rows]
