# Supplementary material for: metilene3: identifying DMRs across multiple conditions with auto-classification
Source: Nat Commun. 2026 Jul 4;17:5848. doi: 10.1038/s41467-026-74931-y (PMC13333024; doi:10.1038/s41467-026-74931-y)
Supplement: Supplementary file 8 — Source Data [file 41467_2026_74931_MOESM8_ESM.zip › Fig.3a.txt]

#non-NA CpGs:2702582
#test:38506
chr	start	stop	meandiffabs	length	mean	sig.comparison	#Hypo	#Int	#Hyper	meanHypo	meanInt	meanHyper	Hypo-samples	Int-samples	Hyper-samples	meandiff	p-ks	q-ks	p-mwu	DMTree
chr10	122133	122353	0.56905	28	0.232|0.248|0.254|0.142|0.240|0.264|0.214|0.215|0.131|0.385|0.266|0.322|0.200|0.445|0.183|0.169|0.293|0.159|0.399|0.238|0.831|0.799|0.835|0.738|0.839|0.827|0.892|0.893|0.836|0.831|0.541|0.607|0.527|0.575|0.485|0.536|0.636|0.634|0.595|0.543|0.598|0.560|0.575|0.602|0.466|0.645|0.534|0.445|0.508|0.539	1|1|1|1|1|1|1|1|1|1|1|1|1|2|1|1|1|1|2|1|3|3|3|3|3|3|3|3|3|3|2|2|2|2|2|2|2|3|2|2|2|2|2|2|2|3|2|2|2|2	18	20	12	0.2308333333333333	0.5357999999999999	0.7999999999999999	0_s0,0_s1,0_s10,0_s11,0_s12,0_s13,0_s14,0_s15,0_s16,0_s17,1_s18,1_s19,1_s2,1_s21,1_s22,1_s23,1_s24,1_s26	1_s20,1_s25,3_s36,3_s37,3_s38,3_s39,3_s4,3_s40,3_s41,3_s43,3_s44,4_s45,4_s46,4_s47,4_s48,4_s49,4_s6,4_s7,4_s8,4_s9	2_s27,2_s28,2_s29,2_s3,2_s30,2_s31,2_s32,2_s33,2_s34,2_s35,3_s42,4_s5	-0.56905	2.8922e-114	1.1137e-109	6.628e-14
chr10	122487	122617	0.522244	40	0.783|0.691|0.702|0.771|0.809|0.672|0.726|0.739|0.858|0.725|0.698|0.620|0.818|0.452|0.701|0.800|0.609|0.801|0.573|0.734|0.137|0.293|0.174|0.170|0.133|0.205|0.108|0.111|0.145|0.136|0.481|0.454|0.364|0.381|0.522|0.385|0.348|0.422|0.590|0.299|0.328|0.383|0.491|0.415|0.461|0.385|0.325|0.271|0.505|0.522	3|3|3|3|3|3|3|3|3|3|3|3|3|2|3|3|2|3|2|3|1|1|1|1|1|1|1|1|1|1|2|2|1|2|2|2|1|2|2|1|1|2|2|2|2|2|1|1|2|2	16	17	17	0.2216874999999999	0.4724117647058823	0.744	2_s27,2_s28,2_s29,2_s3,2_s30,2_s31,2_s32,2_s33,2_s34,2_s35,3_s38,3_s41,3_s44,4_s45,4_s6,4_s7	1_s20,1_s23,1_s25,3_s36,3_s37,3_s39,3_s4,3_s40,3_s42,3_s43,4_s46,4_s47,4_s48,4_s49,4_s5,4_s8,4_s9	0_s0,0_s1,0_s10,0_s11,0_s12,0_s13,0_s14,0_s15,0_s16,0_s17,1_s18,1_s19,1_s2,1_s21,1_s22,1_s24,1_s26	0.522244	1.6015000000000001e-192	6.1668e-188	2.9421e-14
chr10	369460	370688	0.545713	45	0.593|0.535|0.460|0.546|0.599|0.456|0.517|0.506|0.476|0.671|0.535|0.529|0.469|0.612|0.539|0.440|0.628|0.598|0.570|0.587|0.490|0.467|0.531|0.541|0.480|0.553|0.567|0.523|0.539|0.454|0.063|0.035|0.216|0.188|0.037|0.198|0.225|0.317|0.104|0.219|0.934|0.898|0.818|0.903|0.875|0.801|0.868|0.888|0.931|0.903	3|2|2|3|3|2|2|2|2|3|3|2|2|3|3|2|3|3|3|3|2|2|2|2|2|3|3|3|2|2|1|1|1|1|1|1|1|1|1|1|3|3|3|3|3|3|3|3|3|3	10	16	24	0.1602	0.493125	0.7058333333333332	3_s36,3_s37,3_s38,3_s39,3_s4,3_s40,3_s41,3_s42,3_s43,3_s44	0_s1,0_s10,0_s13,0_s14,0_s15,0_s16,1_s19,1_s2,1_s22,2_s27,2_s28,2_s29,2_s3,2_s30,2_s34,2_s35	0_s0,0_s11,0_s12,0_s17,1_s18,1_s20,1_s21,1_s23,1_s24,1_s25,1_s26,2_s31,2_s32,2_s33,4_s45,4_s46,4_s47,4_s48,4_s49,4_s5,4_s6,4_s7,4_s8,4_s9	-0.545713	4.642700000000001e-161	1.7877e-156	3.0864e-14
chr10	412059	413085	0.533996	55	0.310|0.388|0.415|0.352|0.340|0.357|0.365|0.423|0.287|0.414|0.359|0.456|0.330|0.560|0.340|0.291|0.476|0.326|0.481|0.381|0.329|0.235|0.247|0.141|0.214|0.213|0.342|0.421|0.266|0.223|0.849|0.806|0.770|0.837|0.858|0.882|0.836|0.856|0.823|0.847|0.810|0.844|0.817|0.816|0.812|0.823|0.872|0.869|0.788|0.813	1|2|2|1|1|1|1|2|1|2|1|2|1|2|1|1|2|1|2|1|1|1|1|1|1|1|1|2|1|1|3|3|3|3|3|3|3|3|3|3|3|3|3|3|3|3|3|3|3|3	21	9	20	0.2975238095238095	0.4482222222222222	0.8314	0_s0,0_s11,0_s12,0_s13,0_s14,0_s16,1_s18,1_s2,1_s21,1_s22,1_s24,1_s26,2_s27,2_s28,2_s29,2_s3,2_s30,2_s31,2_s32,2_s34,2_s35	0_s1,0_s10,0_s15,0_s17,1_s19,1_s20,1_s23,1_s25,2_s33	3_s36,3_s37,3_s38,3_s39,3_s4,3_s40,3_s41,3_s42,3_s43,3_s44,4_s45,4_s46,4_s47,4_s48,4_s49,4_s5,4_s6,4_s7,4_s8,4_s9	-0.533996	4.24e-321	1.6323e-316	0.0
chr10	438659	439070	0.562693	47	0.389|0.228|0.938|0.359|0.541|0.435|0.911|0.533|0.475|0.054|0.753|0.930|0.938|0.137|0.561|0.768|0.051|0.070|0.454|0.815|0.928|0.837|0.293|0.094|0.525|0.482|0.180|0.202|0.078|0.580|0.289|0.878|0.947|0.386|0.538|0.068|0.445|0.641|0.206|0.925|0.262|0.590|0.052|0.428|0.529|0.495|0.672|0.660|0.579|0.109	1|1|3|1|2|1|3|2|2|1|3|3|3|1|3|3|1|1|2|3|3|3|1|1|2|2|1|1|1|3|1|3|3|1|2|1|1|3|1|3|1|3|1|1|2|2|3|3|3|1	22	9	19	0.2188636363636363	0.508	0.7816315789473685	0_s0,0_s1,0_s11,0_s13,0_s17,1_s20,1_s23,1_s24,2_s29,2_s3,2_s32,2_s33,2_s34,3_s36,3_s39,3_s40,3_s41,3_s43,4_s45,4_s47,4_s48,4_s9	0_s12,0_s15,0_s16,1_s25,2_s30,2_s31,3_s4,4_s49,4_s5	0_s10,0_s14,1_s18,1_s19,1_s2,1_s21,1_s22,1_s26,2_s27,2_s28,2_s35,3_s37,3_s38,3_s42,3_s44,4_s46,4_s6,4_s7,4_s8	0.562693	1.3138e-241	5.0588e-237	9.881e-14
chr10	557237	557936	0.763114	38	0.100|0.113|0.188|0.027|0.102|0.158|0.103|0.178|0.034|0.192|0.136|0.242|0.052|0.383|0.087|0.060|0.280|0.134|0.413|0.194|0.221|0.072|0.069|0.050|0.161|0.125|0.255|0.322|0.188|0.232|0.916|0.895|0.908|0.969|0.900|0.944|0.895|0.939|0.903|0.954|0.907|0.906|0.962|0.912|0.929|0.953|0.953|0.898|0.924|0.942	1|1|1|1|1|1|1|1|1|1|1|1|1|1|1|1|1|1|1|1|1|1|1|1|1|1|1|1|1|1|3|3|3|3|3|3|3|3|3|3|3|3|3|3|3|3|3|3|3|3	30	0	20	0.1623666666666667		0.92545	0_s0,0_s1,0_s10,0_s11,0_s12,0_s13,0_s14,0_s15,0_s16,0_s17,1_s18,1_s19,1_s2,1_s20,1_s21,1_s22,1_s23,1_s24,1_s25,1_s26,2_s27,2_s28,2_s29,2_s3,2_s30,2_s31,2_s32,2_s33,2_s34,2_s35	-	3_s36,3_s37,3_s38,3_s39,3_s4,3_s40,3_s41,3_s42,3_s43,3_s44,4_s45,4_s46,4_s47,4_s48,4_s49,4_s5,4_s6,4_s7,4_s8,4_s9	-0.763114	3.2925e-261	1.2677999999999999e-256	7.0277e-14	N2|2|3|3|3,
chr10	637212	637818	0.578126	19	0.532|0.876|0.598|0.178|0.341|0.864|0.051|0.509|0.607|0.127|0.423|0.028|0.364|0.896|0.928|0.351|0.424|0.804|0.916|0.534|0.150|0.080|0.704|0.488|0.483|0.430|0.783|0.485|0.738|0.160|0.913|0.923|0.025|0.588|0.236|0.904|0.675|0.399|0.440|0.900|0.180|0.297|0.082|0.229|0.046|0.204|0.264|0.059|0.281|0.108	3|3|3|1|1|3|1|2|3|1|2|1|1|3|3|1|2|3|3|3|1|1|3|2|2|1|3|2|3|1|3|3|1|3|1|3|3|1|2|3|1|1|1|1|1|1|1|1|1|1	24	7	19	0.1945833333333333	0.4645714285714285	0.7727894736842105	0_s11,0_s12,0_s14,0_s17,1_s19,1_s2,1_s22,2_s27,2_s28,2_s31,2_s35,3_s38,3_s4,3_s42,4_s45,4_s46,4_s47,4_s48,4_s49,4_s5,4_s6,4_s7,4_s8,4_s9	0_s15,1_s18,1_s23,2_s3,2_s30,2_s33,3_s43	0_s0,0_s1,0_s10,0_s13,0_s16,1_s20,1_s21,1_s24,1_s25,1_s26,2_s29,2_s32,2_s34,3_s36,3_s37,3_s39,3_s40,3_s41,3_s44	0.578126	4.6301e-106	1.7829000000000002e-101	6.0507e-14
chr10	670826	670923	0.599448	15	0.162|0.172|0.254|0.130|0.212|0.250|0.198|0.232|0.144|0.251|0.307|0.280|0.198|0.483|0.284|0.338|0.320|0.165|0.394|0.352|0.294|0.147|0.215|0.234|0.212|0.212|0.332|0.493|0.367|0.246|0.894|0.794|0.848|0.833|0.826|0.846|0.837|0.844|0.850|0.814|0.832|0.817|0.828|0.848|0.833|0.824|0.845|0.850|0.861|0.885	1|1|1|1|1|1|1|1|1|1|1|1|1|2|1|1|1|1|2|1|1|1|1|1|1|1|1|2|1|1|3|3|3|3|3|3|3|3|3|3|3|3|3|3|3|3|3|3|3|3	27	3	20	0.241037037037037	0.4566666666666667	0.84045	0_s0,0_s1,0_s10,0_s11,0_s12,0_s13,0_s14,0_s15,0_s16,0_s17,1_s18,1_s19,1_s2,1_s21,1_s22,1_s23,1_s24,1_s26,2_s27,2_s28,2_s29,2_s3,2_s30,2_s31,2_s32,2_s34,2_s35	1_s20,1_s25,2_s33	3_s36,3_s37,3_s38,3_s39,3_s4,3_s40,3_s41,3_s42,3_s43,3_s44,4_s45,4_s46,4_s47,4_s48,4_s49,4_s5,4_s6,4_s7,4_s8,4_s9	-0.599448	9.8645e-99	3.7984e-94	5.7065e-14
chr10	736044	736342	0.555701	36	0.929|0.780|0.928|0.690|0.929|0.103|0.828|0.445|0.639|0.040|0.391|0.642|0.933|0.017|0.022|0.083|0.520|0.262|0.324|0.597|0.706|0.919|0.281|0.308|0.916|0.217|0.230|0.513|0.422|0.914|0.097|0.353|0.947|0.084|0.923|0.117|0.235|0.907|0.432|0.754|0.935|0.140|0.758|0.582|0.538|0.812|0.325|0.352|0.874|0.226	3|3|3|3|3|1|3|1|3|1|1|3|3|1|1|1|3|1|1|3|3|3|1|1|3|1|1|3|1|3|1|1|3|1|3|1|1|3|1|3|3|1|3|3|3|3|1|1|3|1	24	0	26	0.2294166666666666		0.7851153846153847	0_s13,0_s15,0_s17,1_s18,1_s20,1_s21,1_s22,1_s24,1_s25,2_s29,2_s3,2_s31,2_s32,2_s34,3_s36,3_s37,3_s39,3_s40,3_s41,3_s43,4_s46,4_s6,4_s7,4_s9	-	0_s0,0_s1,0_s10,0_s11,0_s12,0_s14,0_s16,1_s19,1_s2,1_s23,1_s26,2_s27,2_s28,2_s30,2_s33,2_s35,3_s38,3_s4,3_s42,3_s44,4_s45,4_s47,4_s48,4_s49,4_s5,4_s8	-0.555701	8.022199999999999e-226	3.089e-221	7.5495e-15
chr10	772466	772652	0.748034	44	0.965|0.968|0.918|0.989|0.886|0.942|0.926|0.928|0.961|0.887|0.978|0.907|0.941|0.949|0.909|0.949|0.921|0.961|0.899|0.896|0.936|0.931|0.950|0.943|0.866|0.967|0.923|0.953|0.974|0.929|0.076|0.151|0.199|0.245|0.025|0.291|0.262|0.312|0.075|0.220|0.202|0.279|0.167|0.294|0.174|0.236|0.068|0.206|0.144|0.116	3|3|3|3|3|3|3|3|3|3|3|3|3|3|3|3|3|3|3|3|3|3|3|3|3|3|3|3|3|3|1|1|1|1|1|1|1|1|1|1|1|1|1|1|1|1|1|1|1|1	20	0	30	0.1871		0.9350666666666668	3_s36,3_s37,3_s38,3_s39,3_s4,3_s40,3_s41,3_s42,3_s43,3_s44,4_s45,4_s46,4_s47,4_s48,4_s49,4_s5,4_s6,4_s7,4_s8,4_s9	-	0_s0,0_s1,0_s10,0_s11,0_s12,0_s13,0_s14,0_s15,0_s16,0_s17,1_s18,1_s19,1_s2,1_s20,1_s21,1_s22,1_s23,1_s24,1_s25,1_s26,2_s27,2_s28,2_s29,2_s3,2_s30,2_s31,2_s32,2_s33,2_s34,2_s35	0.748034	6.221800000000001e-301	2.3958e-296	1.0	P2|2|3|3|3,
chr10	835605	835887	0.552078	31	0.853|0.816|0.712|0.765|0.585|0.564|0.248|0.286|0.183|0.535|0.536|0.412|0.310|0.904|0.683|0.501|0.036|0.774|0.711|0.505|0.138|0.024|0.705|0.114|0.033|0.829|0.731|0.620|0.791|0.052|0.101|0.469|0.043|0.706|0.060|0.926|0.207|0.348|0.261|0.082|0.677|0.647|0.083|0.460|0.256|0.031|0.232|0.095|0.450|0.339	3|3|3|3|3|3|1|1|1|3|3|1|1|3|3|2|1|3|3|2|1|1|3|1|1|3|3|3|3|1|1|2|1|3|1|3|1|1|1|1|3|3|1|2|1|1|1|1|2|1	24	5	21	0.1655833333333333	0.477	0.7176190476190476	0_s14,0_s15,0_s16,1_s19,1_s2,1_s23,2_s27,2_s28,2_s3,2_s30,2_s35,3_s36,3_s38,3_s4,3_s41,3_s42,3_s43,3_s44,4_s47,4_s49,4_s5,4_s6,4_s7,4_s9	1_s22,1_s26,3_s37,4_s48,4_s8	0_s0,0_s1,0_s10,0_s11,0_s12,0_s13,0_s17,1_s18,1_s20,1_s21,1_s24,1_s25,2_s29,2_s31,2_s32,2_s33,2_s34,3_s39,3_s40,4_s45,4_s46	-0.552078	1.8863e-193	7.2634e-189	-9.3259e-15
chr10	973937	974157	0.513938	13	0.430|0.467|0.509|0.395|0.402|0.469|0.507|0.463|0.414|0.485|0.441|0.531|0.400|0.604|0.469|0.430|0.475|0.347|0.525|0.428|0.938|0.925|0.910|0.942|0.901|0.910|0.915|0.937|0.944|0.912|0.705|0.692|0.716|0.669|0.665|0.739|0.793|0.741|0.651|0.687|0.725|0.783|0.703|0.781|0.761|0.775|0.754|0.762|0.749|0.700	1|2|2|1|1|2|2|2|1|2|1|2|1|2|2|1|2|1|2|1|3|3|3|3|3|3|3|3|3|3|2|2|2|2|2|2|2|2|2|2|2|2|2|2|2|2|2|2|2|2	9	31	10	0.4096666666666666	0.6469354838709677	0.9234	0_s0,0_s11,0_s12,0_s16,1_s18,1_s2,1_s22,1_s24,1_s26	0_s1,0_s10,0_s13,0_s14,0_s15,0_s17,1_s19,1_s20,1_s21,1_s23,1_s25,3_s36,3_s37,3_s38,3_s39,3_s4,3_s40,3_s41,3_s42,3_s43,3_s44,4_s45,4_s46,4_s47,4_s48,4_s49,4_s5,4_s6,4_s7,4_s8,4_s9	2_s27,2_s28,2_s29,2_s3,2_s30,2_s31,2_s32,2_s33,2_s34,2_s35	-0.513938	4.902700000000001e-35	1.8878e-30	4.8406e-14	P0|0|0|2|3,
chr10	978489	978697	0.600179	28	0.251|0.224|0.249|0.148|0.207|0.292|0.250|0.256|0.192|0.264|0.753|0.817|0.814|0.888|0.833|0.771|0.830|0.777|0.889|0.838|0.856|0.821|0.799|0.834|0.786|0.860|0.832|0.809|0.805|0.891|0.862|0.863|0.847|0.828|0.849|0.842|0.843|0.827|0.805|0.835|0.822|0.839|0.804|0.876|0.848|0.878|0.848|0.806|0.865|0.852	1|1|1|1|1|1|1|1|1|1|3|3|3|3|3|3|3|3|3|3|3|3|3|3|3|3|3|3|3|3|3|3|3|3|3|3|3|3|3|3|3|3|3|3|3|3|3|3|3|3	10	0	40	0.2333		0.8335499999999998	0_s0,0_s1,0_s10,0_s11,0_s12,0_s13,0_s14,0_s15,0_s16,0_s17	-	1_s18,1_s19,1_s2,1_s20,1_s21,1_s22,1_s23,1_s24,1_s25,1_s26,2_s27,2_s28,2_s29,2_s3,2_s30,2_s31,2_s32,2_s33,2_s34,2_s35,3_s36,3_s37,3_s38,3_s39,3_s4,3_s40,3_s41,3_s42,3_s43,3_s44,4_s45,4_s46,4_s47,4_s48,4_s49,4_s5,4_s6,4_s7,4_s8,4_s9	-0.600179	1.6987e-134	6.541200000000001e-130	4.4964e-14	P0|0|2|3|3,
chr10	983043	983972	0.539189	41	0.311|0.300|0.413|0.386|0.510|0.519|0.924|0.788|0.451|0.597|0.563|0.916|0.912|0.277|0.349|0.654|0.119|0.382|0.288|0.917|0.643|0.644|0.444|0.698|0.857|0.880|0.057|0.540|0.043|0.834|0.311|0.425|0.771|0.631|0.945|0.102|0.207|0.328|0.063|0.936|0.536|0.064|0.836|0.551|0.741|0.700|0.896|0.123|0.391|0.237	1|1|1|1|2|2|3|3|2|3|3|3|3|1|1|3|1|1|1|3|3|3|2|3|3|3|1|2|1|3|1|1|3|3|3|1|1|1|1|3|2|1|3|2|3|3|3|1|1|1	21	7	22	0.2464761904761905	0.5072857142857143	0.7855909090909091	0_s0,0_s1,0_s10,0_s11,1_s20,1_s21,1_s23,1_s24,1_s25,2_s32,2_s34,3_s36,3_s37,3_s40,3_s41,3_s42,3_s43,4_s46,4_s7,4_s8,4_s9	0_s12,0_s13,0_s16,2_s29,2_s33,4_s45,4_s48	0_s14,0_s15,0_s17,1_s18,1_s19,1_s2,1_s22,1_s26,2_s27,2_s28,2_s3,2_s30,2_s31,2_s35,3_s38,3_s39,3_s4,3_s44,4_s47,4_s49,4_s5,4_s6	0.539189	1.2120999999999999e-241	4.6675e-237	-2.8866e-15
chr10	1000628	1000944	0.603926	27	0.168|0.196|0.225|0.208|0.232|0.298|0.197|0.244|0.231|0.258|0.820|0.817|0.818|0.843|0.828|0.839|0.859|0.812|0.869|0.843|0.780|0.853|0.820|0.822|0.856|0.818|0.853|0.895|0.863|0.854|0.858|0.771|0.727|0.866|0.736|0.843|0.861|0.834|0.809|0.833|0.840|0.874|0.848|0.860|0.765|0.831|0.824|0.850|0.774|0.819	1|1|1|1|1|1|1|1|1|1|3|3|3|3|3|3|3|3|3|3|3|3|3|3|3|3|3|3|3|3|3|3|3|3|3|3|3|3|3|3|3|3|3|3|3|3|3|3|3|3	10	0	40	0.2257		0.8296250000000001	0_s0,0_s1,0_s10,0_s11,0_s12,0_s13,0_s14,0_s15,0_s16,0_s17	-	1_s18,1_s19,1_s2,1_s20,1_s21,1_s22,1_s23,1_s24,1_s25,1_s26,2_s27,2_s28,2_s29,2_s3,2_s30,2_s31,2_s32,2_s33,2_s34,2_s35,3_s36,3_s37,3_s38,3_s39,3_s4,3_s40,3_s41,3_s42,3_s43,3_s44,4_s45,4_s46,4_s47,4_s48,4_s49,4_s5,4_s6,4_s7,4_s8,4_s9	-0.603926	1.4855e-128	5.7199e-124	3.0198e-14	P0|0|2|3|3,
chr10	1033466	1033937	0.535008	40	0.606|0.590|0.575|0.696|0.640|0.559|0.615|0.608|0.698|0.552|0.625|0.494|0.621|0.383|0.653|0.649|0.485|0.592|0.466|0.574|0.695|0.739|0.804|0.818|0.744|0.724|0.650|0.523|0.726|0.699|0.181|0.129|0.126|0.153|0.138|0.136|0.123|0.134|0.181|0.181|0.134|0.106|0.208|0.157|0.148|0.152|0.188|0.159|0.199|0.137	3|2|2|3|3|2|2|3|3|2|3|2|3|2|3|3|2|2|2|2|3|3|3|3|3|3|3|2|3|3|1|1|1|1|1|1|1|1|1|1|1|1|1|1|1|1|1|1|1|1	20	12	18	0.1535	0.534	0.6886111111111112	3_s36,3_s37,3_s38,3_s39,3_s4,3_s40,3_s41,3_s42,3_s43,3_s44,4_s45,4_s46,4_s47,4_s48,4_s49,4_s5,4_s6,4_s7,4_s8,4_s9	0_s1,0_s10,0_s13,0_s14,0_s17,1_s19,1_s20,1_s23,1_s24,1_s25,1_s26,2_s33	0_s0,0_s11,0_s12,0_s15,0_s16,1_s18,1_s2,1_s21,1_s22,2_s27,2_s28,2_s29,2_s3,2_s30,2_s31,2_s32,2_s34,2_s35	0.535008	5.964e-206	2.2965e-201	7.6383e-14
chr10	1095936	1097771	0.520638	40	0.697|0.610|0.607|0.692|0.668|0.595|0.552|0.642|0.732|0.596|0.636|0.527|0.719|0.457|0.627|0.649|0.553|0.622|0.551|0.569|0.252|0.257|0.288|0.269|0.205|0.239|0.246|0.291|0.251|0.268|0.373|0.446|0.407|0.307|0.589|0.459|0.435|0.264|0.489|0.454|0.477|0.424|0.573|0.401|0.443|0.365|0.444|0.413|0.325|0.474	2|2|2|2|2|2|2|2|3|2|2|2|3|2|2|2|2|2|2|2|2|2|2|2|1|2|2|2|2|2|2|2|2|2|2|2|2|2|2|2|2|2|2|2|2|2|2|2|2|2	1	47	2	0.205	0.4632553191489362	0.7255	2_s30	0_s0,0_s1,0_s10,0_s11,0_s12,0_s13,0_s14,0_s15,0_s17,1_s18,1_s19,1_s20,1_s21,1_s22,1_s23,1_s24,1_s25,1_s26,2_s27,2_s28,2_s29,2_s3,2_s31,2_s32,2_s33,2_s34,2_s35,3_s36,3_s37,3_s38,3_s39,3_s4,3_s40,3_s41,3_s42,3_s43,3_s44,4_s45,4_s46,4_s47,4_s48,4_s49,4_s5,4_s6,4_s7,4_s8,4_s9	0_s16,1_s2	0.520638	1.8482e-17	7.1168e-13	4.5297e-14
chr10	1165655	1166683	0.568756	50	0.934|0.513|0.777|0.476|0.775|0.679|0.089|0.766|0.482|0.251|0.184|0.112|0.039|0.669|0.940|0.579|0.714|0.745|0.667|0.063|0.043|0.731|0.789|0.787|0.022|0.147|0.665|0.441|0.722|0.402|0.475|0.299|0.711|0.374|0.068|0.918|0.629|0.674|0.922|0.071|0.654|0.939|0.580|0.528|0.079|0.075|0.585|0.530|0.573|0.470	3|3|3|2|3|3|1|3|2|1|1|1|1|3|3|3|3|3|3|1|1|3|3|3|1|1|3|2|3|1|2|1|3|1|1|3|3|3|3|1|3|3|3|3|1|1|3|3|3|2	16	5	29	0.144875	0.4688	0.7136206896551722	0_s14,0_s17,1_s18,1_s19,1_s2,1_s26,2_s27,2_s30,2_s31,2_s35,3_s37,3_s39,3_s4,3_s44,4_s49,4_s5	0_s11,0_s16,2_s33,3_s36,4_s9	0_s0,0_s1,0_s10,0_s12,0_s13,0_s15,1_s20,1_s21,1_s22,1_s23,1_s24,1_s25,2_s28,2_s29,2_s3,2_s32,2_s34,3_s38,3_s40,3_s41,3_s42,3_s43,4_s45,4_s46,4_s47,4_s48,4_s6,4_s7,4_s8	-0.568756	7.3963e-282	2.848e-277	1.0
chr10	1230907	1231128	0.567418	31	0.409|0.524|0.818|0.325|0.921|0.530|0.746|0.949|0.168|0.557|0.750|0.327|0.878|0.622|0.487|0.567|0.788|0.486|0.386|0.855|0.641|0.510|0.171|0.095|0.485|0.680|0.043|0.609|0.075|0.314|0.035|0.189|0.934|0.771|0.791|0.086|0.130|0.584|0.286|0.677|0.863|0.049|0.822|0.489|0.922|0.923|0.711|0.668|0.936|0.783	1|2|3|1|3|3|3|3|1|3|3|1|3|3|2|3|3|2|1|3|3|2|1|1|2|3|1|3|1|1|1|1|3|3|3|1|1|3|1|3|3|1|3|2|3|3|3|3|3|3	16	6	28	0.193	0.4968333333333333	0.7605714285714286	0_s0,0_s11,0_s16,1_s19,1_s25,2_s29,2_s3,2_s32,2_s34,2_s35,3_s36,3_s37,3_s40,3_s41,3_s43,4_s46	0_s1,1_s21,1_s24,2_s28,2_s30,4_s48	0_s10,0_s12,0_s13,0_s14,0_s15,0_s17,1_s18,1_s2,1_s20,1_s22,1_s23,1_s26,2_s27,2_s31,2_s33,3_s38,3_s39,3_s4,3_s42,3_s44,4_s45,4_s47,4_s49,4_s5,4_s6,4_s7,4_s8,4_s9	0.567418	5.5501e-175	2.1371e-170	5.0404e-14
chr10	1252819	1253905	0.561749	48	0.838|0.055|0.582|0.787|0.838|0.142|0.940|0.296|0.937|0.651|0.558|0.512|0.932|0.313|0.405|0.925|0.408|0.058|0.021|0.942|0.922|0.932|0.203|0.557|0.850|0.123|0.083|0.037|0.316|0.500|0.621|0.387|0.549|0.384|0.779|0.032|0.810|0.937|0.550|0.910|0.275|0.231|0.600|0.938|0.487|0.706|0.490|0.794|0.893|0.342	3|1|3|3|3|1|3|1|3|3|3|3|3|1|1|3|1|1|1|3|3|3|1|3|3|1|1|1|1|2|3|1|3|1|3|1|3|3|3|3|1|1|3|3|2|3|2|3|3|1	19	3	28	0.2163684210526315	0.4923333333333333	0.7782142857142859	0_s1,0_s13,0_s15,1_s20,1_s21,1_s23,1_s24,1_s25,2_s29,2_s31,2_s32,2_s33,2_s34,3_s37,3_s39,3_s40,4_s45,4_s46,4_s9	2_s35,4_s49,4_s6	0_s0,0_s10,0_s11,0_s12,0_s14,0_s16,0_s17,1_s18,1_s19,1_s2,1_s22,1_s26,2_s27,2_s28,2_s3,2_s30,3_s36,3_s38,3_s4,3_s41,3_s42,3_s43,3_s44,4_s47,4_s48,4_s5,4_s7,4_s8	0.561749	2.3967e-281	9.2289e-277	0.0
chr10	1274097	1274667	0.536316	19	0.919|0.311|0.753|0.093|0.857|0.382|0.818|0.011|0.866|0.518|0.880|0.702|0.664|0.946|0.125|0.421|0.227|0.335|0.584|0.876|0.686|0.749|0.149|0.205|0.929|0.565|0.181|0.305|0.415|0.636|0.186|0.390|0.657|0.392|0.949|0.040|0.714|0.094|0.078|0.888|0.168|0.252|0.074|0.302|0.937|0.591|0.800|0.416|0.379|0.857	3|1|3|1|3|1|3|1|3|3|3|3|3|3|1|1|1|1|3|3|3|3|1|1|3|3|1|1|1|3|1|1|3|1|3|1|3|1|1|3|1|1|1|1|3|3|3|1|1|3	25	0	25	0.23724		0.77364	0_s1,0_s11,0_s13,0_s15,1_s21,1_s22,1_s23,1_s24,2_s29,2_s3,2_s32,2_s33,2_s34,3_s36,3_s37,3_s39,3_s40,3_s42,3_s43,4_s45,4_s46,4_s47,4_s48,4_s7,4_s8	-	0_s0,0_s10,0_s12,0_s14,0_s16,0_s17,1_s18,1_s19,1_s2,1_s20,1_s25,1_s26,2_s27,2_s28,2_s30,2_s31,2_s35,3_s38,3_s4,3_s41,3_s44,4_s49,4_s5,4_s6,4_s9	-0.536316	5.1832e-131	1.9958999999999998e-126	6.1284e-14
chr10	1446477	1446641	0.587047	10	0.258|0.382|0.326|0.375|0.348|0.366|0.340|0.318|0.307|0.388|0.377|0.438|0.325|0.534|0.332|0.315|0.409|0.291|0.524|0.355|0.952|0.951|0.958|0.946|0.948|0.925|0.930|0.939|0.947|0.936|0.839|0.966|0.949|0.897|0.944|0.950|0.931|0.929|0.906|0.886|0.901|0.968|0.960|0.907|0.926|0.963|0.990|0.845|0.960|0.980	1|1|1|1|1|1|1|1|1|1|1|1|1|2|1|1|1|1|2|1|3|3|3|3|3|3|3|3|3|3|3|3|3|3|3|3|3|3|3|3|3|3|3|3|3|3|3|3|3|3	18	2	30	0.3472222222222222	0.529	0.9342999999999998	0_s0,0_s1,0_s10,0_s11,0_s12,0_s13,0_s14,0_s15,0_s16,0_s17,1_s18,1_s19,1_s2,1_s21,1_s22,1_s23,1_s24,1_s26	1_s20,1_s25	2_s27,2_s28,2_s29,2_s3,2_s30,2_s31,2_s32,2_s33,2_s34,2_s35,3_s36,3_s37,3_s38,3_s39,3_s4,3_s40,3_s41,3_s42,3_s43,3_s44,4_s45,4_s46,4_s47,4_s48,4_s49,4_s5,4_s6,4_s7,4_s8,4_s9	-0.587047	1.4737e-67	5.6747e-63	5.3846e-14	P0|0|0|2|3,
chr10	1446650	1447073	0.635504	28	0.278|0.376|0.304|0.353|0.372|0.328|0.345|0.320|0.304|0.365|0.370|0.448|0.314|0.526|0.315|0.296|0.409|0.378|0.484|0.371|0.174|0.052|0.094|0.062|0.143|0.126|0.251|0.425|0.197|0.186|0.852|0.925|0.968|0.900|0.962|0.944|0.945|0.915|0.918|0.889|0.890|0.957|0.912|0.919|0.923|0.940|0.993|0.856|0.972|0.952	1|1|1|1|1|1|1|1|1|1|1|1|1|2|1|1|1|1|1|1|1|1|1|1|1|1|1|1|1|1|3|3|3|3|3|3|3|3|3|3|3|3|3|3|3|3|3|3|3|3	29	1	20	0.2910344827586207	0.526	0.9266000000000002	0_s0,0_s1,0_s10,0_s11,0_s12,0_s13,0_s14,0_s15,0_s16,0_s17,1_s18,1_s19,1_s2,1_s21,1_s22,1_s23,1_s24,1_s25,1_s26,2_s27,2_s28,2_s29,2_s3,2_s30,2_s31,2_s32,2_s33,2_s34,2_s35	1_s20	3_s36,3_s37,3_s38,3_s39,3_s4,3_s40,3_s41,3_s42,3_s43,3_s44,4_s45,4_s46,4_s47,4_s48,4_s49,4_s5,4_s6,4_s7,4_s8,4_s9	-0.635504	4.3422e-189	1.672e-184	6.0063e-14
chr10	1447081	1447207	0.578236	10	0.313|0.428|0.347|0.320|0.389|0.309|0.317|0.318|0.265|0.384|0.340|0.432|0.279|0.572|0.291|0.276|0.401|0.357|0.489|0.345|0.952|0.930|0.935|0.930|0.932|0.930|0.921|0.951|0.939|0.953|0.877|0.928|0.956|0.868|0.962|0.954|0.910|0.927|0.912|0.873|0.899|0.951|0.903|0.903|0.929|0.913|0.988|0.797|0.977|0.969	1|1|1|1|1|1|1|1|1|1|1|1|1|2|1|1|1|1|1|1|3|3|3|3|3|3|3|3|3|3|3|3|3|3|3|3|3|3|3|3|3|3|3|3|3|3|3|3|3|3	19	1	30	0.3473684210526316	0.572	0.9256333333333334	0_s0,0_s1,0_s10,0_s11,0_s12,0_s13,0_s14,0_s15,0_s16,0_s17,1_s18,1_s19,1_s2,1_s21,1_s22,1_s23,1_s24,1_s25,1_s26	1_s20	2_s27,2_s28,2_s29,2_s3,2_s30,2_s31,2_s32,2_s33,2_s34,2_s35,3_s36,3_s37,3_s38,3_s39,3_s4,3_s40,3_s41,3_s42,3_s43,3_s44,4_s45,4_s46,4_s47,4_s48,4_s49,4_s5,4_s6,4_s7,4_s8,4_s9	-0.578236	1.7201e-66	6.6236e-62	5.7621e-14	P0|0|0|2|3,
chr10	1508273	1509258	0.504895	57	0.296|0.358|0.359|0.322|0.364|0.339|0.370|0.359|0.362|0.323|0.364|0.404|0.317|0.471|0.408|0.320|0.441|0.356|0.453|0.385|0.216|0.225|0.161|0.168|0.236|0.165|0.249|0.331|0.257|0.270|0.827|0.774|0.773|0.788|0.874|0.800|0.824|0.764|0.877|0.792|0.803|0.769|0.822|0.815|0.787|0.807|0.791|0.768|0.731|0.834	1|1|1|1|1|1|1|1|1|1|2|2|1|2|2|1|2|1|2|1|1|1|1|1|1|1|1|1|1|1|3|3|3|3|3|3|3|3|3|3|3|3|3|3|3|3|3|3|3|3	24	6	20	0.2961666666666666	0.4234999999999999	0.8010000000000002	0_s0,0_s1,0_s10,0_s11,0_s12,0_s13,0_s14,0_s15,0_s16,0_s17,1_s2,1_s22,1_s24,1_s26,2_s27,2_s28,2_s29,2_s3,2_s30,2_s31,2_s32,2_s33,2_s34,2_s35	1_s18,1_s19,1_s20,1_s21,1_s23,1_s25	3_s36,3_s37,3_s38,3_s39,3_s4,3_s40,3_s41,3_s42,3_s43,3_s44,4_s45,4_s46,4_s47,4_s48,4_s49,4_s5,4_s6,4_s7,4_s8,4_s9	-0.504895	0.0	0.0	0.0
chr10	1593041	1593386	0.514011	20	0.227|0.458|0.825|0.744|0.506|0.260|0.383|0.398|0.402|0.881|0.896|0.649|0.929|0.263|0.255|0.945|0.155|0.229|0.476|0.777|0.313|0.820|0.169|0.652|0.939|0.464|0.430|0.722|0.371|0.573|0.497|0.267|0.785|0.390|0.488|0.025|0.330|0.350|0.470|0.931|0.044|0.459|0.896|0.545|0.609|0.919|0.913|0.928|0.435|0.696	1|2|3|3|2|1|1|1|1|3|3|3|3|1|1|3|1|1|2|3|1|3|1|3|3|2|1|3|1|3|2|1|3|1|2|1|1|1|2|3|1|2|3|3|3|3|3|3|1|3	20	8	22	0.2847999999999999	0.47725	0.7988181818181821	0_s0,0_s13,0_s14,0_s15,0_s16,1_s20,1_s21,1_s23,1_s24,2_s27,2_s29,2_s32,2_s34,3_s37,3_s39,3_s40,3_s41,3_s42,4_s45,4_s8	0_s1,0_s12,1_s25,2_s31,3_s36,3_s4,3_s43,4_s46	0_s10,0_s11,0_s17,1_s18,1_s19,1_s2,1_s22,1_s26,2_s28,2_s3,2_s30,2_s33,2_s35,3_s38,3_s44,4_s47,4_s48,4_s49,4_s5,4_s6,4_s7,4_s9	0.514011	2.0397e-113	7.8541e-109	4.6407e-14
chr10	1685827	1686187	0.562532	20	0.563|0.532|0.599|0.547|0.529|0.537|0.664|0.482|0.604|0.541|0.575|0.571|0.386|0.606|0.607|0.498|0.679|0.453|0.707|0.507|0.511|0.535|0.624|0.434|0.577|0.653|0.548|0.645|0.565|0.564|0.253|0.193|0.383|0.267|0.204|0.336|0.391|0.440|0.221|0.325|0.894|0.844|0.864|0.815|0.821|0.870|0.858|0.843|0.841|0.830	2|2|2|2|2|2|2|2|2|2|2|2|1|2|2|2|2|2|2|2|2|2|2|2|2|2|2|2|2|2|1|1|1|1|1|1|2|2|1|1|3|3|3|3|3|3|3|3|3|3	9	31	10	0.2853333333333334	0.5576774193548387	0.8479999999999999	1_s2,3_s36,3_s37,3_s38,3_s39,3_s4,3_s40,3_s43,3_s44	0_s0,0_s1,0_s10,0_s11,0_s12,0_s13,0_s14,0_s15,0_s16,0_s17,1_s18,1_s19,1_s20,1_s21,1_s22,1_s23,1_s24,1_s25,1_s26,2_s27,2_s28,2_s29,2_s3,2_s30,2_s31,2_s32,2_s33,2_s34,2_s35,3_s41,3_s42	4_s45,4_s46,4_s47,4_s48,4_s49,4_s5,4_s6,4_s7,4_s8,4_s9	-0.562532	2.5189e-55	9.6994e-51	5.1292e-14
chr10	1782127	1782851	0.526003	26	0.317|0.427|0.478|0.110|0.672|0.585|0.507|0.168|0.242|0.771|0.571|0.291|0.903|0.732|0.954|0.814|0.932|0.203|0.368|0.474|0.761|0.396|0.762|0.743|0.694|0.051|0.852|0.368|0.568|0.526|0.523|0.774|0.176|0.527|0.803|0.943|0.861|0.851|0.567|0.801|0.932|0.259|0.827|0.447|0.238|0.175|0.884|0.514|0.178|0.200	1|1|2|1|3|3|2|1|1|3|3|1|3|3|3|3|3|1|1|2|3|1|3|3|3|1|3|1|3|2|2|3|1|2|3|3|3|3|3|3|3|1|3|1|1|1|3|2|1|1	18	7	25	0.2563333333333333	0.507	0.7822800000000001	0_s0,0_s1,0_s11,0_s15,0_s16,1_s19,1_s24,1_s25,2_s28,2_s31,2_s33,3_s38,4_s46,4_s48,4_s49,4_s5,4_s8,4_s9	0_s10,0_s14,1_s26,2_s35,3_s36,3_s39,4_s7	0_s12,0_s13,0_s17,1_s18,1_s2,1_s20,1_s21,1_s22,1_s23,2_s27,2_s29,2_s3,2_s30,2_s32,2_s34,3_s37,3_s4,3_s40,3_s41,3_s42,3_s43,3_s44,4_s45,4_s47,4_s6	0.526003	8.5286e-149	3.284e-144	5.0515e-14
chr10	1785834	1786410	0.514891	23	0.273|0.344|0.342|0.308|0.276|0.385|0.347|0.428|0.311|0.382|0.719|0.772|0.652|0.785|0.701|0.684|0.739|0.676|0.742|0.774|0.736|0.726|0.762|0.717|0.648|0.740|0.671|0.799|0.768|0.709|0.700|0.734|0.722|0.727|0.751|0.736|0.784|0.788|0.661|0.769|0.741|0.767|0.741|0.706|0.721|0.724|0.721|0.716|0.752|0.693	1|2|2|2|1|2|2|2|2|2|2|2|2|3|2|2|2|2|2|2|2|2|2|2|2|2|2|3|2|2|2|2|2|2|2|2|3|3|2|2|2|2|2|2|2|2|2|2|2|2	2	44	4	0.2745	0.6560227272727274	0.7890000000000001	0_s0,0_s12	0_s1,0_s10,0_s11,0_s13,0_s14,0_s15,0_s16,0_s17,1_s18,1_s19,1_s2,1_s21,1_s22,1_s23,1_s24,1_s25,1_s26,2_s27,2_s28,2_s29,2_s3,2_s30,2_s31,2_s32,2_s34,2_s35,3_s36,3_s37,3_s38,3_s39,3_s4,3_s40,3_s43,3_s44,4_s45,4_s46,4_s47,4_s48,4_s49,4_s5,4_s6,4_s7,4_s8,4_s9	1_s20,2_s33,3_s41,3_s42	-0.514891	8.8547e-19	3.4096e-14	4.0856e-14
chr10	2148100	2149306	0.552092	28	0.427|0.435|0.188|0.249|0.612|0.054|0.934|0.423|0.822|0.858|0.753|0.924|0.812|0.043|0.530|0.852|0.339|0.194|0.083|0.941|0.870|0.791|0.053|0.630|0.473|0.517|0.080|0.514|0.365|0.544|0.612|0.063|0.957|0.638|0.934|0.036|0.115|0.703|0.056|0.906|0.601|0.539|0.202|0.037|0.445|0.513|0.411|0.582|0.469|0.107	1|1|1|1|3|1|3|1|3|3|3|3|3|1|2|3|1|1|1|3|3|3|1|3|2|3|1|3|1|3|3|1|3|3|3|1|1|3|1|3|3|2|1|1|1|2|1|3|2|1	22	5	23	0.2002272727272727	0.5048	0.7524782608695652	0_s0,0_s1,0_s10,0_s11,0_s13,0_s15,1_s20,1_s23,1_s24,1_s25,2_s29,2_s32,2_s34,3_s37,3_s40,3_s41,3_s43,4_s47,4_s48,4_s49,4_s6,4_s9	1_s21,2_s30,4_s46,4_s5,4_s8	0_s12,0_s14,0_s16,0_s17,1_s18,1_s19,1_s2,1_s22,1_s26,2_s27,2_s28,2_s3,2_s31,2_s33,2_s35,3_s36,3_s38,3_s39,3_s4,3_s42,3_s44,4_s45,4_s7	0.552092	1.2590000000000002e-156	4.8477e-152	3.5749e-14
chr10	2214692	2216167	0.757017	48	0.934|0.943|0.937|0.923|0.901|0.919|0.957|0.953|0.971|0.967|0.122|0.297|0.069|0.411|0.099|0.150|0.232|0.072|0.290|0.184|0.216|0.073|0.074|0.059|0.165|0.119|0.280|0.326|0.266|0.139|0.055|0.029|0.231|0.163|0.066|0.256|0.278|0.319|0.026|0.241|0.208|0.279|0.099|0.333|0.217|0.232|0.129|0.147|0.185|0.197	3|3|3|3|3|3|3|3|3|3|1|1|1|1|1|1|1|1|1|1|1|1|1|1|1|1|1|1|1|1|1|1|1|1|1|1|1|1|1|1|1|1|1|1|1|1|1|1|1|1	40	0	10	0.183325		0.9405	1_s18,1_s19,1_s2,1_s20,1_s21,1_s22,1_s23,1_s24,1_s25,1_s26,2_s27,2_s28,2_s29,2_s3,2_s30,2_s31,2_s32,2_s33,2_s34,2_s35,3_s36,3_s37,3_s38,3_s39,3_s4,3_s40,3_s41,3_s42,3_s43,3_s44,4_s45,4_s46,4_s47,4_s48,4_s49,4_s5,4_s6,4_s7,4_s8,4_s9	-	0_s0,0_s1,0_s10,0_s11,0_s12,0_s13,0_s14,0_s15,0_s16,0_s17	0.757017	3.9797e-225	1.5324e-220	8.8707e-14	N0|0|2|3|3,
chr10	2364471	2364842	0.515319	32	0.471|0.717|0.737|0.060|0.816|0.539|0.668|0.560|0.437|0.444|0.829|0.839|0.926|0.398|0.431|0.360|0.395|0.393|0.268|0.731|0.838|0.934|0.085|0.634|0.726|0.838|0.057|0.465|0.374|0.194|0.099|0.139|0.920|0.444|0.939|0.806|0.409|0.852|0.085|0.507|0.307|0.246|0.612|0.613|0.931|0.925|0.922|0.763|0.615|0.581	2|3|3|1|3|2|3|2|2|1|3|3|3|1|1|1|1|1|1|3|3|3|1|3|3|3|1|2|1|1|1|1|3|1|3|3|1|3|1|2|1|1|3|3|3|3|3|3|3|3	19	6	25	0.2730526315789474	0.4965	0.78848	0_s11,0_s17,1_s20,1_s21,1_s22,1_s23,1_s24,1_s25,2_s29,2_s32,2_s34,2_s35,3_s36,3_s37,3_s39,3_s41,3_s43,4_s45,4_s46	0_s0,0_s13,0_s15,0_s16,2_s33,3_s44	0_s1,0_s10,0_s12,0_s14,1_s18,1_s19,1_s2,1_s26,2_s27,2_s28,2_s3,2_s30,2_s31,3_s38,3_s4,3_s40,3_s42,4_s47,4_s48,4_s49,4_s5,4_s6,4_s7,4_s8,4_s9	-0.515319	7.7931e-184	3.0008000000000002e-179	5.1847e-14
chr10	2663653	2664937	0.548468	30	0.173|0.260|0.251|0.280|0.207|0.266|0.277|0.217|0.144|0.260|0.246|0.343|0.181|0.466|0.189|0.213|0.270|0.165|0.362|0.230|0.788|0.860|0.857|0.813|0.849|0.851|0.755|0.857|0.827|0.834|0.515|0.366|0.694|0.513|0.497|0.676|0.553|0.623|0.465|0.575|0.610|0.723|0.502|0.536|0.504|0.599|0.491|0.519|0.574|0.639	1|1|1|1|1|1|1|1|1|1|1|1|1|2|1|1|1|1|1|1|3|3|3|3|3|3|3|3|3|3|2|2|3|2|2|3|2|2|2|2|2|3|2|2|2|2|2|2|2|3	19	17	14	0.2386315789473684	0.524	0.7873571428571429	0_s0,0_s1,0_s10,0_s11,0_s12,0_s13,0_s14,0_s15,0_s16,0_s17,1_s18,1_s19,1_s2,1_s21,1_s22,1_s23,1_s24,1_s25,1_s26	1_s20,3_s36,3_s37,3_s39,3_s4,3_s41,3_s42,3_s43,3_s44,4_s45,4_s47,4_s48,4_s49,4_s5,4_s6,4_s7,4_s8	2_s27,2_s28,2_s29,2_s3,2_s30,2_s31,2_s32,2_s33,2_s34,2_s35,3_s38,3_s40,4_s46,4_s9	-0.548468	1.3931e-133	5.3642e-129	6.8279e-14
chr10	2815269	2815458	0.57953	25	0.146|0.264|0.225|0.183|0.226|0.217|0.220|0.252|0.194|0.315|0.235|0.316|0.150|0.469|0.220|0.179|0.278|0.159|0.398|0.251|0.247|0.173|0.333|0.173|0.271|0.212|0.322|0.441|0.297|0.227|0.778|0.739|0.799|0.813|0.825|0.861|0.830|0.889|0.847|0.782|0.805|0.826|0.768|0.844|0.870|0.819|0.803|0.804|0.883|0.782	1|1|1|1|1|1|1|1|1|1|1|1|1|2|1|1|1|1|1|1|1|1|1|1|1|1|1|2|1|1|3|3|3|3|3|3|3|3|3|3|3|3|3|3|3|3|3|3|3|3	28	2	20	0.2386785714285714	0.4549999999999999	0.81835	0_s0,0_s1,0_s10,0_s11,0_s12,0_s13,0_s14,0_s15,0_s16,0_s17,1_s18,1_s19,1_s2,1_s21,1_s22,1_s23,1_s24,1_s25,1_s26,2_s27,2_s28,2_s29,2_s3,2_s30,2_s31,2_s32,2_s34,2_s35	1_s20,2_s33	3_s36,3_s37,3_s38,3_s39,3_s4,3_s40,3_s41,3_s42,3_s43,3_s44,4_s45,4_s46,4_s47,4_s48,4_s49,4_s5,4_s6,4_s7,4_s8,4_s9	-0.57953	5.2139e-172	2.0077e-167	2.0983e-14
chr10	2950388	2951144	0.530798	32	0.545|0.743|0.513|0.748|0.800|0.637|0.099|0.298|0.396|0.724|0.455|0.013|0.299|0.929|0.931|0.496|0.325|0.904|0.882|0.499|0.123|0.063|0.633|0.491|0.171|0.008|0.886|0.101|0.449|0.017|0.718|0.796|0.316|0.761|0.376|0.661|0.931|0.135|0.229|0.029|0.041|0.513|0.453|0.066|0.318|0.160|0.407|0.407|0.592|0.392	3|3|3|3|3|3|1|1|1|3|2|1|1|3|3|2|1|3|3|2|1|1|3|3|1|1|3|1|2|1|3|3|1|3|1|3|3|1|1|1|1|3|2|1|1|1|1|1|3|1	24	5	21	0.1995416666666666	0.4704	0.7303809523809522	0_s14,0_s15,0_s16,1_s19,1_s2,1_s23,2_s27,2_s28,2_s30,2_s31,2_s33,2_s35,3_s38,3_s4,3_s42,3_s43,3_s44,4_s45,4_s48,4_s49,4_s5,4_s6,4_s7,4_s9	1_s18,1_s22,1_s26,2_s34,4_s47	0_s0,0_s1,0_s10,0_s11,0_s12,0_s13,0_s17,1_s20,1_s21,1_s24,1_s25,2_s29,2_s3,2_s32,3_s36,3_s37,3_s39,3_s40,3_s41,4_s46,4_s8	-0.530798	1.2338e-187	4.751e-183	6.1062e-15
chr10	3124798	3126489	0.660165	46	0.258|0.312|0.354|0.287|0.348|0.313|0.319|0.366|0.323|0.371|0.353|0.448|0.288|0.526|0.257|0.250|0.418|0.246|0.445|0.411|0.157|0.102|0.058|0.042|0.138|0.129|0.254|0.368|0.270|0.103|0.882|0.887|0.953|0.941|0.956|0.926|0.958|0.911|0.985|0.948|0.917|0.951|0.950|0.931|0.964|0.783|0.982|0.944|0.983|0.959	1|1|1|1|1|1|1|1|1|1|1|1|1|2|1|1|1|1|1|1|1|1|1|1|1|1|1|1|1|1|3|3|3|3|3|3|3|3|3|3|3|3|3|3|3|3|3|3|3|3	29	1	20	0.2754482758620689	0.526	0.93555	0_s0,0_s1,0_s10,0_s11,0_s12,0_s13,0_s14,0_s15,0_s16,0_s17,1_s18,1_s19,1_s2,1_s21,1_s22,1_s23,1_s24,1_s25,1_s26,2_s27,2_s28,2_s29,2_s3,2_s30,2_s31,2_s32,2_s33,2_s34,2_s35	1_s20	3_s36,3_s37,3_s38,3_s39,3_s4,3_s40,3_s41,3_s42,3_s43,3_s44,4_s45,4_s46,4_s47,4_s48,4_s49,4_s5,4_s6,4_s7,4_s8,4_s9	-0.660165	6.8095e-309	2.622e-304	0.0
chr10	3144239	3144392	0.543963	23	0.413|0.885|0.274|0.504|0.031|0.822|0.150|0.552|0.429|0.762|0.406|0.568|0.095|0.750|0.936|0.335|0.393|0.938|0.898|0.008|0.062|0.045|0.629|0.054|0.232|0.351|0.676|0.834|0.746|0.012|0.948|0.934|0.538|0.771|0.286|0.931|0.682|0.127|0.590|0.079|0.405|0.593|0.930|0.670|0.120|0.595|0.593|0.134|0.820|0.378	1|3|1|2|1|3|1|3|1|3|1|3|1|3|3|1|1|3|3|1|1|1|3|1|1|1|3|3|3|1|3|3|3|3|1|3|3|1|3|1|1|3|3|3|1|3|3|1|3|1	23	1	26	0.2095217391304348	0.504	0.7535000000000002	0_s0,0_s10,0_s12,0_s14,0_s16,1_s18,1_s2,1_s22,1_s23,1_s26,2_s27,2_s28,2_s3,2_s30,2_s31,2_s35,3_s4,3_s42,3_s44,4_s45,4_s49,4_s7,4_s9	0_s11	0_s1,0_s13,0_s15,0_s17,1_s19,1_s20,1_s21,1_s24,1_s25,2_s29,2_s32,2_s33,2_s34,3_s36,3_s37,3_s38,3_s39,3_s40,3_s41,3_s43,4_s46,4_s47,4_s48,4_s5,4_s6,4_s8	-0.543963	6.3882e-149	2.4598e-144	6.4171e-14
chr10	3170860	3171386	0.549936	38	0.181|0.254|0.291|0.176|0.160|0.268|0.242|0.317|0.179|0.328|0.258|0.436|0.168|0.521|0.180|0.169|0.331|0.215|0.367|0.288|0.830|0.777|0.820|0.849|0.863|0.861|0.817|0.853|0.783|0.807|0.460|0.509|0.578|0.541|0.517|0.549|0.531|0.668|0.416|0.512|0.665|0.647|0.557|0.618|0.598|0.482|0.468|0.550|0.714|0.464	1|1|1|1|1|1|1|1|1|1|1|2|1|2|1|1|1|1|1|1|3|3|3|3|3|3|3|3|3|3|2|2|2|2|2|2|2|3|2|2|3|2|2|2|2|2|2|2|3|2	18	19	13	0.2428888888888888	0.5238947368421054	0.7928461538461539	0_s0,0_s1,0_s10,0_s11,0_s12,0_s13,0_s14,0_s15,0_s16,0_s17,1_s18,1_s2,1_s21,1_s22,1_s23,1_s24,1_s25,1_s26	1_s19,1_s20,3_s36,3_s37,3_s38,3_s39,3_s4,3_s40,3_s41,3_s43,3_s44,4_s46,4_s47,4_s48,4_s49,4_s5,4_s6,4_s7,4_s9	2_s27,2_s28,2_s29,2_s3,2_s30,2_s31,2_s32,2_s33,2_s34,2_s35,3_s42,4_s45,4_s8	-0.549936	1.6418e-163	6.321900000000001e-159	3.6415e-14
chr10	3240536	3241588	0.539258	35	0.093|0.153|0.219|0.062|0.105|0.175|0.207|0.133|0.050|0.210|0.182|0.229|0.063|0.428|0.083|0.153|0.254|0.035|0.322|0.175|0.858|0.971|0.920|0.910|0.977|0.943|0.968|0.886|0.814|0.955|0.553|0.547|0.505|0.439|0.632|0.686|0.569|0.616|0.499|0.578|0.588|0.545|0.529|0.694|0.543|0.620|0.435|0.531|0.629|0.476	1|1|1|1|1|1|1|1|1|1|1|1|1|1|1|1|1|1|1|1|3|3|3|3|3|3|3|3|3|3|3|3|2|1|3|3|3|3|2|3|3|3|2|3|3|3|1|3|3|2	22	4	24	0.1911363636363636	0.50225	0.7305416666666665	0_s0,0_s1,0_s10,0_s11,0_s12,0_s13,0_s14,0_s15,0_s16,0_s17,1_s18,1_s19,1_s2,1_s20,1_s21,1_s22,1_s23,1_s24,1_s25,1_s26,3_s39,4_s6	3_s38,3_s43,4_s47,4_s9	2_s27,2_s28,2_s29,2_s3,2_s30,2_s31,2_s32,2_s33,2_s34,2_s35,3_s36,3_s37,3_s4,3_s40,3_s41,3_s42,3_s44,4_s45,4_s46,4_s48,4_s49,4_s5,4_s7,4_s8	-0.539258	2.1603e-196	8.3185e-192	1.9984e-14	P0|0|0|2|3,
chr10	3360652	3360948	0.509525	50	0.643|0.691|0.693|0.710|0.644|0.665|0.705|0.696|0.625|0.738|0.678|0.758|0.709|0.779|0.661|0.652|0.698|0.637|0.769|0.708|0.877|0.813|0.855|0.839|0.830|0.824|0.873|0.902|0.897|0.889|0.172|0.141|0.293|0.262|0.141|0.335|0.395|0.405|0.184|0.311|0.306|0.346|0.228|0.392|0.268|0.346|0.168|0.256|0.317|0.224	2|3|3|3|2|3|3|3|2|3|3|3|3|3|3|2|3|2|3|3|3|3|3|3|3|3|3|3|3|3|1|1|1|1|1|1|1|2|1|1|1|1|1|2|1|1|1|1|1|1	18	7	25	0.2607222222222223	0.5711428571428571	0.7702800000000001	3_s36,3_s37,3_s38,3_s39,3_s4,3_s40,3_s41,3_s43,3_s44,4_s45,4_s46,4_s47,4_s49,4_s5,4_s6,4_s7,4_s8,4_s9	0_s0,0_s12,0_s16,1_s22,1_s24,3_s42,4_s48	0_s1,0_s10,0_s11,0_s13,0_s14,0_s15,0_s17,1_s18,1_s19,1_s2,1_s20,1_s21,1_s23,1_s25,1_s26,2_s27,2_s28,2_s29,2_s3,2_s30,2_s31,2_s32,2_s33,2_s34,2_s35	0.509525	2.8845e-292	1.1107e-287	1.0
chr10	3446220	3446449	0.5032	11	0.422|0.448|0.486|0.413|0.487|0.499|0.425|0.421|0.416|0.536|0.388|0.518|0.470|0.598|0.431|0.444|0.507|0.358|0.540|0.427|0.931|0.900|0.921|0.906|0.937|0.951|0.909|0.925|0.934|0.913|0.690|0.632|0.637|0.775|0.707|0.808|0.719|0.781|0.743|0.729|0.715|0.753|0.681|0.772|0.708|0.748|0.700|0.679|0.719|0.738	1|1|2|1|2|2|2|1|1|2|1|2|1|2|1|2|2|1|2|1|3|3|3|3|3|3|3|3|3|3|2|2|2|2|2|2|2|2|2|2|2|2|2|2|2|2|2|2|2|2	10	30	10	0.4194	0.6491333333333333	0.9227	0_s0,0_s1,0_s11,0_s15,0_s16,1_s18,1_s2,1_s21,1_s24,1_s26	0_s10,0_s12,0_s13,0_s14,0_s17,1_s19,1_s20,1_s22,1_s23,1_s25,3_s36,3_s37,3_s38,3_s39,3_s4,3_s40,3_s41,3_s42,3_s43,3_s44,4_s45,4_s46,4_s47,4_s48,4_s49,4_s5,4_s6,4_s7,4_s8,4_s9	2_s27,2_s28,2_s29,2_s3,2_s30,2_s31,2_s32,2_s33,2_s34,2_s35	-0.5032	2.5525e-35	9.8288e-31	3.6526e-14
chr10	3446947	3447073	0.511995	10	0.408|0.452|0.425|0.403|0.447|0.458|0.403|0.476|0.391|0.516|0.403|0.535|0.437|0.623|0.455|0.466|0.509|0.422|0.502|0.389|0.931|0.926|0.950|0.922|0.926|0.910|0.937|0.934|0.930|0.951|0.722|0.708|0.715|0.747|0.709|0.787|0.734|0.783|0.740|0.687|0.773|0.748|0.713|0.725|0.756|0.775|0.687|0.659|0.731|0.727	1|1|1|1|1|1|1|2|1|2|1|2|1|2|2|2|2|1|2|1|3|3|3|3|3|3|3|3|3|3|2|2|2|2|2|2|2|2|2|2|2|2|2|2|2|2|2|2|2|2	12	28	10	0.4198333333333333	0.668142857142857	0.9317000000000002	0_s0,0_s1,0_s10,0_s11,0_s12,0_s13,0_s14,0_s16,1_s18,1_s2,1_s24,1_s26	0_s15,0_s17,1_s19,1_s20,1_s21,1_s22,1_s23,1_s25,3_s36,3_s37,3_s38,3_s39,3_s4,3_s40,3_s41,3_s42,3_s43,3_s44,4_s45,4_s46,4_s47,4_s48,4_s49,4_s5,4_s6,4_s7,4_s8,4_s9	2_s27,2_s28,2_s29,2_s3,2_s30,2_s31,2_s32,2_s33,2_s34,2_s35	-0.511995	3.9957e-35	1.5386000000000001e-30	4.8073e-14
chr10	3471789	3472432	0.736858	18	0.841|0.945|0.868|0.972|0.919|0.943|0.954|0.894|0.955|0.915|0.124|0.202|0.111|0.419|0.103|0.076|0.210|0.024|0.328|0.165|0.211|0.188|0.157|0.094|0.176|0.106|0.250|0.333|0.195|0.143|0.052|0.049|0.164|0.228|0.086|0.305|0.295|0.332|0.018|0.164|0.235|0.251|0.061|0.317|0.253|0.317|0.056|0.189|0.256|0.108	3|3|3|3|3|3|3|3|3|3|1|1|1|1|1|1|1|1|1|1|1|1|1|1|1|1|1|1|1|1|1|1|1|1|1|1|1|1|1|1|1|1|1|1|1|1|1|1|1|1	40	0	10	0.183775		0.9206	1_s18,1_s19,1_s2,1_s20,1_s21,1_s22,1_s23,1_s24,1_s25,1_s26,2_s27,2_s28,2_s29,2_s3,2_s30,2_s31,2_s32,2_s33,2_s34,2_s35,3_s36,3_s37,3_s38,3_s39,3_s4,3_s40,3_s41,3_s42,3_s43,3_s44,4_s45,4_s46,4_s47,4_s48,4_s49,4_s5,4_s6,4_s7,4_s8,4_s9	-	0_s0,0_s1,0_s10,0_s11,0_s12,0_s13,0_s14,0_s15,0_s16,0_s17	0.736858	1.2616e-84	4.8577e-80	4.0301e-14	N0|0|2|3|3,
chr10	3557971	3558567	0.516645	31	0.391|0.155|0.440|0.952|0.629|0.757|0.165|0.869|0.695|0.902|0.339|0.567|0.161|0.388|0.934|0.121|0.672|0.925|0.548|0.054|0.331|0.455|0.940|0.115|0.720|0.377|0.679|0.835|0.923|0.774|0.616|0.161|0.431|0.851|0.239|0.934|0.479|0.350|0.486|0.025|0.503|0.792|0.585|0.117|0.666|0.263|0.408|0.462|0.824|0.388	1|1|1|3|3|3|1|3|3|3|1|3|1|1|3|1|3|3|3|1|1|2|3|1|3|1|3|3|3|3|3|1|1|3|1|3|2|1|2|1|2|3|3|1|3|1|1|2|3|1	21	5	24	0.2580476190476191	0.477	0.7745416666666666	0_s0,0_s1,0_s10,0_s14,1_s18,1_s2,1_s20,1_s22,1_s26,2_s27,2_s3,2_s31,3_s37,3_s38,3_s4,3_s42,3_s44,4_s48,4_s5,4_s6,4_s9	2_s28,3_s41,3_s43,4_s45,4_s7	0_s11,0_s12,0_s13,0_s15,0_s16,0_s17,1_s19,1_s21,1_s23,1_s24,1_s25,2_s29,2_s30,2_s32,2_s33,2_s34,2_s35,3_s36,3_s39,3_s40,4_s46,4_s47,4_s49,4_s8	0.516645	2.8919e-185	1.1136e-180	6.5836e-14
chr10	3642199	3643191	0.574061	40	0.816|0.842|0.834|0.714|0.854|0.859|0.835|0.829|0.823|0.894|0.837|0.871|0.835|0.883|0.791|0.824|0.865|0.843|0.868|0.886|0.288|0.236|0.200|0.245|0.301|0.268|0.320|0.449|0.280|0.257|0.486|0.401|0.554|0.503|0.562|0.592|0.599|0.666|0.537|0.690|0.647|0.632|0.593|0.602|0.614|0.666|0.398|0.493|0.668|0.547	3|3|3|3|3|3|3|3|3|3|3|3|3|3|3|3|3|3|3|3|1|1|1|1|1|1|1|2|1|1|2|2|2|2|2|2|2|2|2|2|2|2|2|2|2|2|2|2|2|2	9	21	20	0.2661111111111111	0.5666190476190477	0.8401500000000001	2_s27,2_s28,2_s29,2_s3,2_s30,2_s31,2_s32,2_s34,2_s35	2_s33,3_s36,3_s37,3_s38,3_s39,3_s4,3_s40,3_s41,3_s42,3_s43,3_s44,4_s45,4_s46,4_s47,4_s48,4_s49,4_s5,4_s6,4_s7,4_s8,4_s9	0_s0,0_s1,0_s10,0_s11,0_s12,0_s13,0_s14,0_s15,0_s16,0_s17,1_s18,1_s19,1_s2,1_s20,1_s21,1_s22,1_s23,1_s24,1_s25,1_s26	0.574061	5.0767e-141	1.9547999999999998e-136	7.172e-14
chr10	3828509	3829732	0.59749	47	0.745|0.702|0.771|0.731|0.723|0.668|0.758|0.702|0.756|0.740|0.771|0.786|0.760|0.825|0.678|0.777|0.766|0.706|0.776|0.763|0.892|0.914|0.943|0.939|0.915|0.906|0.903|0.932|0.955|0.946|0.092|0.090|0.221|0.185|0.067|0.285|0.363|0.278|0.123|0.217|0.185|0.268|0.224|0.334|0.285|0.216|0.183|0.160|0.176|0.196	3|3|3|3|3|3|3|3|3|3|3|3|3|3|3|3|3|3|3|3|3|3|3|3|3|3|3|3|3|3|1|1|1|1|1|1|1|1|1|1|1|1|1|1|1|1|1|1|1|1	20	0	30	0.2074		0.8049666666666665	3_s36,3_s37,3_s38,3_s39,3_s4,3_s40,3_s41,3_s42,3_s43,3_s44,4_s45,4_s46,4_s47,4_s48,4_s49,4_s5,4_s6,4_s7,4_s8,4_s9	-	0_s0,0_s1,0_s10,0_s11,0_s12,0_s13,0_s14,0_s15,0_s16,0_s17,1_s18,1_s19,1_s2,1_s20,1_s21,1_s22,1_s23,1_s24,1_s25,1_s26,2_s27,2_s28,2_s29,2_s3,2_s30,2_s31,2_s32,2_s33,2_s34,2_s35	0.59749	0.0	0.0	0.0	P2|2|3|3|3,
chr10	3973401	3974515	0.762933	46	0.947|0.967|0.913|0.900|0.952|0.947|0.948|0.976|0.984|0.917|0.121|0.264|0.018|0.375|0.242|0.176|0.267|0.010|0.297|0.129|0.179|0.071|0.025|0.085|0.132|0.125|0.240|0.327|0.268|0.153|0.050|0.070|0.240|0.194|0.049|0.243|0.345|0.293|0.131|0.247|0.246|0.250|0.110|0.328|0.188|0.242|0.064|0.139|0.208|0.140	3|3|3|3|3|3|3|3|3|3|1|1|1|1|1|1|1|1|1|1|1|1|1|1|1|1|1|1|1|1|1|1|1|1|1|1|1|1|1|1|1|1|1|1|1|1|1|1|1|1	40	0	10	0.182025		0.9450999999999998	1_s18,1_s19,1_s2,1_s20,1_s21,1_s22,1_s23,1_s24,1_s25,1_s26,2_s27,2_s28,2_s29,2_s3,2_s30,2_s31,2_s32,2_s33,2_s34,2_s35,3_s36,3_s37,3_s38,3_s39,3_s4,3_s40,3_s41,3_s42,3_s43,3_s44,4_s45,4_s46,4_s47,4_s48,4_s49,4_s5,4_s6,4_s7,4_s8,4_s9	-	0_s0,0_s1,0_s10,0_s11,0_s12,0_s13,0_s14,0_s15,0_s16,0_s17	0.762933	2.7175e-214	1.0464e-209	7.9159e-14	N0|0|2|3|3,
chr10	4132810	4133675	0.526229	27	0.363|0.286|0.427|0.868|0.088|0.906|0.263|0.706|0.538|0.939|0.168|0.325|0.031|0.624|0.829|0.045|0.795|0.560|0.938|0.672|0.192|0.233|0.743|0.182|0.100|0.637|0.688|0.804|0.548|0.279|0.947|0.538|0.135|0.700|0.203|0.406|0.692|0.357|0.676|0.074|0.351|0.917|0.244|0.268|0.236|0.110|0.282|0.615|0.411|0.050	1|1|1|3|1|3|1|3|2|3|1|1|1|3|3|1|3|3|3|3|1|1|3|1|1|3|3|3|3|1|3|2|1|3|1|1|3|1|3|1|1|3|1|1|1|1|1|3|1|1	27	2	21	0.2262592592592592	0.538	0.7525714285714286	0_s0,0_s1,0_s10,0_s12,0_s14,1_s18,1_s19,1_s2,1_s22,2_s27,2_s28,2_s3,2_s30,2_s35,3_s38,3_s4,3_s40,3_s42,3_s44,4_s45,4_s47,4_s48,4_s49,4_s5,4_s6,4_s8,4_s9	0_s16,3_s37	0_s11,0_s13,0_s15,0_s17,1_s20,1_s21,1_s23,1_s24,1_s25,1_s26,2_s29,2_s31,2_s32,2_s33,2_s34,3_s36,3_s39,3_s41,3_s43,4_s46,4_s7	-0.526229	6.0367e-179	2.3245e-174	2.8866e-14
chr10	4373807	4374951	0.504142	41	0.711|0.330|0.782|0.652|0.170|0.469|0.940|0.463|0.144|0.540|0.567|0.547|0.497|0.334|0.453|0.891|0.711|0.333|0.601|0.083|0.639|0.466|0.484|0.804|0.295|0.678|0.215|0.407|0.533|0.198|0.275|0.418|0.558|0.442|0.565|0.776|0.314|0.879|0.704|0.852|0.914|0.798|0.469|0.087|0.327|0.359|0.309|0.918|0.553|0.179	3|1|3|3|1|2|3|2|1|2|2|2|2|1|1|3|3|1|3|1|3|2|2|3|1|3|1|1|2|1|1|1|2|2|2|3|1|3|3|3|3|3|2|1|1|1|1|3|2|1	19	14	17	0.2752631578947369	0.5109285714285715	0.7794117647058824	0_s1,0_s12,0_s16,1_s20,1_s21,1_s24,1_s26,2_s30,2_s32,2_s33,2_s35,3_s36,3_s37,3_s41,4_s48,4_s49,4_s5,4_s6,4_s9	0_s13,0_s15,0_s17,1_s18,1_s19,1_s2,2_s28,2_s29,2_s34,3_s38,3_s39,3_s4,4_s47,4_s8	0_s0,0_s10,0_s11,0_s14,1_s22,1_s23,1_s25,2_s27,2_s3,2_s31,3_s40,3_s42,3_s43,3_s44,4_s45,4_s46,4_s7	0.504142	3.3829e-207	1.3026e-202	4.4631e-14
chr10	4499208	4499997	0.511652	27	0.609|0.342|0.547|0.396|0.705|0.191|0.845|0.563|0.481|0.403|0.497|0.642|0.693|0.103|0.710|0.767|0.358|0.088|0.076|0.900|0.831|0.657|0.259|0.736|0.923|0.093|0.158|0.798|0.281|0.528|0.638|0.079|0.948|0.450|0.487|0.084|0.328|0.486|0.124|0.931|0.601|0.533|0.647|0.704|0.923|0.707|0.574|0.483|0.487|0.030	3|1|3|1|3|1|3|3|2|1|2|3|3|1|3|3|1|1|1|3|3|3|1|3|3|1|1|3|1|3|3|1|3|1|2|1|1|2|1|3|3|2|3|3|3|3|3|2|2|1	18	7	25	0.2135	0.4934285714285714	0.7250800000000003	0_s1,0_s11,0_s13,0_s17,1_s20,1_s23,1_s24,1_s25,2_s29,2_s31,2_s32,2_s34,3_s37,3_s39,3_s40,3_s41,3_s43,4_s9	0_s16,1_s18,3_s4,3_s42,4_s46,4_s7,4_s8	0_s0,0_s10,0_s12,0_s14,0_s15,1_s19,1_s2,1_s21,1_s22,1_s26,2_s27,2_s28,2_s3,2_s30,2_s33,2_s35,3_s36,3_s38,3_s44,4_s45,4_s47,4_s48,4_s49,4_s5,4_s6	0.511652	2.7203e-149	1.0475e-144	2.1427e-14
chr10	5454437	5454589	0.583489	30	0.912|0.875|0.726|0.923|0.880|0.858|0.880|0.865|0.942|0.815|0.851|0.764|0.876|0.542|0.821|0.822|0.728|0.939|0.709|0.801|0.074|0.050|0.076|0.180|0.036|0.080|0.028|0.051|0.040|0.007|0.432|0.455|0.292|0.488|0.360|0.414|0.333|0.357|0.565|0.443|0.522|0.460|0.444|0.311|0.436|0.321|0.500|0.379|0.479|0.292	3|3|3|3|3|3|3|3|3|3|3|3|3|3|3|3|3|3|3|3|1|1|1|1|1|1|1|1|1|1|2|2|1|2|1|1|1|1|3|2|3|2|1|1|1|1|2|1|2|1	21	7	22	0.2171904761904761	0.4652857142857143	0.8007272727272725	2_s27,2_s28,2_s29,2_s3,2_s30,2_s31,2_s32,2_s33,2_s34,2_s35,3_s38,3_s4,3_s40,3_s41,3_s42,4_s47,4_s48,4_s49,4_s5,4_s7,4_s9	3_s36,3_s37,3_s39,3_s44,4_s46,4_s6,4_s8	0_s0,0_s1,0_s10,0_s11,0_s12,0_s13,0_s14,0_s15,0_s16,0_s17,1_s18,1_s19,1_s2,1_s20,1_s21,1_s22,1_s23,1_s24,1_s25,1_s26,3_s43,4_s45	0.583489	1.6032e-165	6.1734000000000006e-161	2.7423e-14
chr10	5454688	5454730	0.508786	14	0.493|0.491|0.529|0.502|0.453|0.478|0.462|0.538|0.565|0.437|0.509|0.431|0.552|0.382|0.541|0.601|0.477|0.606|0.397|0.447|0.072|0.055|0.079|0.082|0.043|0.049|0.060|0.053|0.036|0.054|0.406|0.397|0.332|0.280|0.428|0.317|0.300|0.304|0.449|0.350|0.339|0.350|0.381|0.312|0.363|0.352|0.373|0.391|0.361|0.316	2|2|2|2|2|2|2|3|3|2|2|2|3|2|3|3|2|3|2|2|1|1|1|1|1|1|1|1|1|1|2|2|2|2|2|2|2|2|2|2|2|2|2|2|2|2|2|2|2|2	10	34	6	0.0583	0.3996764705882353	0.5671666666666667	2_s27,2_s28,2_s29,2_s3,2_s30,2_s31,2_s32,2_s33,2_s34,2_s35	0_s0,0_s1,0_s10,0_s11,0_s12,0_s13,0_s14,0_s17,1_s18,1_s19,1_s20,1_s23,1_s25,1_s26,3_s36,3_s37,3_s38,3_s39,3_s4,3_s40,3_s41,3_s42,3_s43,3_s44,4_s45,4_s46,4_s47,4_s48,4_s49,4_s5,4_s6,4_s7,4_s8,4_s9	0_s15,0_s16,1_s2,1_s21,1_s22,1_s24	0.508786	2.5114000000000006e-33	9.6703e-29	4.6518e-14	N0|0|0|2|3,
chr10	5454840	5454958	0.50349	15	0.517|0.566|0.568|0.549|0.536|0.625|0.550|0.653|0.525|0.610|0.640|0.634|0.566|0.697|0.600|0.630|0.627|0.542|0.612|0.559|0.936|0.957|0.914|0.937|0.932|0.912|0.927|0.933|0.919|0.938|0.454|0.439|0.486|0.459|0.356|0.514|0.546|0.540|0.441|0.525|0.501|0.551|0.467|0.578|0.462|0.533|0.414|0.469|0.500|0.381	2|2|2|2|2|2|2|2|2|2|2|2|2|2|2|2|2|2|2|2|3|3|3|3|3|3|3|3|3|3|1|1|2|2|1|2|2|2|1|2|2|2|2|2|1|2|1|1|2|1	8	32	10	0.427	0.5626875	0.9305	3_s36,3_s37,3_s4,3_s43,4_s49,4_s6,4_s7,4_s9	0_s0,0_s1,0_s10,0_s11,0_s12,0_s13,0_s14,0_s15,0_s16,0_s17,1_s18,1_s19,1_s2,1_s20,1_s21,1_s22,1_s23,1_s24,1_s25,1_s26,3_s38,3_s39,3_s40,3_s41,3_s42,3_s44,4_s45,4_s46,4_s47,4_s48,4_s5,4_s8	2_s27,2_s28,2_s29,2_s3,2_s30,2_s31,2_s32,2_s33,2_s34,2_s35	0.50349	4.37e-41	1.6827e-36	3.7637e-14	P0|0|0|2|3,
chr10	5488365	5489084	0.770839	50	0.077|0.088|0.077|0.155|0.037|0.143|0.070|0.196|0.069|0.120|0.881|0.772|0.969|0.791|0.925|0.924|0.852|0.947|0.821|0.851|0.821|0.929|0.880|0.964|0.805|0.904|0.830|0.802|0.819|0.881|0.951|0.880|0.861|0.845|0.915|0.856|0.835|0.810|0.930|0.869|0.860|0.846|0.939|0.822|0.885|0.844|0.932|0.865|0.911|0.939	1|1|1|1|1|1|1|1|1|1|3|3|3|3|3|3|3|3|3|3|3|3|3|3|3|3|3|3|3|3|3|3|3|3|3|3|3|3|3|3|3|3|3|3|3|3|3|3|3|3	10	0	40	0.1032		0.8740750000000002	0_s0,0_s1,0_s10,0_s11,0_s12,0_s13,0_s14,0_s15,0_s16,0_s17	-	1_s18,1_s19,1_s2,1_s20,1_s21,1_s22,1_s23,1_s24,1_s25,1_s26,2_s27,2_s28,2_s29,2_s3,2_s30,2_s31,2_s32,2_s33,2_s34,2_s35,3_s36,3_s37,3_s38,3_s39,3_s4,3_s40,3_s41,3_s42,3_s43,3_s44,4_s45,4_s46,4_s47,4_s48,4_s49,4_s5,4_s6,4_s7,4_s8,4_s9	-0.770839	8.7348e-232	3.3633999999999997e-227	1.3767e-14	P0|0|2|3|3,
chr10	5511904	5513152	0.763742	49	0.930|0.957|0.952|0.929|0.926|0.976|0.919|0.938|0.971|0.946|0.185|0.220|0.031|0.420|0.080|0.108|0.197|0.011|0.348|0.189|0.156|0.028|0.068|0.125|0.113|0.119|0.234|0.400|0.191|0.194|0.054|0.023|0.217|0.288|0.077|0.243|0.355|0.337|0.056|0.242|0.210|0.275|0.066|0.321|0.218|0.246|0.122|0.157|0.177|0.133	3|3|3|3|3|3|3|3|3|3|1|1|1|1|1|1|1|1|1|1|1|1|1|1|1|1|1|1|1|1|1|1|1|1|1|1|1|1|1|1|1|1|1|1|1|1|1|1|1|1	40	0	10	0.1808499999999999		0.9444	1_s18,1_s19,1_s2,1_s20,1_s21,1_s22,1_s23,1_s24,1_s25,1_s26,2_s27,2_s28,2_s29,2_s3,2_s30,2_s31,2_s32,2_s33,2_s34,2_s35,3_s36,3_s37,3_s38,3_s39,3_s4,3_s40,3_s41,3_s42,3_s43,3_s44,4_s45,4_s46,4_s47,4_s48,4_s49,4_s5,4_s6,4_s7,4_s8,4_s9	-	0_s0,0_s1,0_s10,0_s11,0_s12,0_s13,0_s14,0_s15,0_s16,0_s17	0.763742	2.7070000000000004e-225	1.0424e-220	7.3275e-14	N0|0|2|3|3,
chr10	5554343	5554768	0.63123	51	0.223|0.300|0.344|0.292|0.306|0.330|0.305|0.347|0.263|0.371|0.330|0.432|0.267|0.520|0.351|0.289|0.397|0.295|0.465|0.360|0.178|0.018|0.091|0.072|0.152|0.124|0.255|0.344|0.195|0.147|0.890|0.902|0.931|0.913|0.905|0.892|0.921|0.911|0.955|0.932|0.925|0.877|0.852|0.953|0.955|0.938|0.929|0.943|0.920|0.968	1|1|1|1|1|1|1|1|1|1|1|1|1|3|1|1|1|1|1|1|1|1|1|1|1|1|1|1|1|1|3|3|3|3|3|3|3|3|3|3|3|3|3|3|3|3|3|3|3|3	29	0	21	0.270448275862069		0.9015238095238098	0_s0,0_s1,0_s10,0_s11,0_s12,0_s13,0_s14,0_s15,0_s16,0_s17,1_s18,1_s19,1_s2,1_s21,1_s22,1_s23,1_s24,1_s25,1_s26,2_s27,2_s28,2_s29,2_s3,2_s30,2_s31,2_s32,2_s33,2_s34,2_s35	-	1_s20,3_s36,3_s37,3_s38,3_s39,3_s4,3_s40,3_s41,3_s42,3_s43,3_s44,4_s45,4_s46,4_s47,4_s48,4_s49,4_s5,4_s6,4_s7,4_s8,4_s9	-0.63123	0.0	0.0	0.0
chr10	5831743	5833207	0.561611	31	0.412|0.404|0.033|0.715|0.038|0.748|0.065|0.651|0.609|0.326|0.387|0.109|0.413|0.946|0.939|0.248|0.349|0.917|0.928|0.076|0.276|0.038|0.931|0.688|0.044|0.023|0.601|0.323|0.758|0.759|0.793|0.740|0.185|0.745|0.155|0.512|0.823|0.036|0.711|0.263|0.666|0.863|0.435|0.117|0.098|0.050|0.039|0.458|0.820|0.650	1|1|1|3|1|3|1|3|3|1|1|1|1|3|3|1|1|3|3|1|1|1|3|3|1|1|3|1|3|3|3|3|1|3|1|3|3|1|3|1|3|3|1|1|1|1|1|1|3|3	27	0	23	0.2		0.7614347826086956	0_s0,0_s1,0_s10,0_s12,0_s14,0_s17,1_s18,1_s19,1_s2,1_s22,1_s23,1_s26,2_s27,2_s28,2_s30,2_s31,2_s33,3_s38,3_s4,3_s42,3_s44,4_s47,4_s48,4_s49,4_s5,4_s6,4_s7	-	0_s11,0_s13,0_s15,0_s16,1_s20,1_s21,1_s24,1_s25,2_s29,2_s3,2_s32,2_s34,2_s35,3_s36,3_s37,3_s39,3_s40,3_s41,3_s43,4_s45,4_s46,4_s8,4_s9	0.561611	2.7073e-206	1.0425e-201	9.6922e-14
chr10	5856071	5856436	0.504869	21	0.310|0.297|0.340|0.314|0.332|0.389|0.299|0.319|0.283|0.415|0.320|0.457|0.262|0.548|0.375|0.292|0.427|0.257|0.474|0.347|0.370|0.288|0.439|0.275|0.325|0.322|0.398|0.505|0.405|0.352|0.706|0.656|0.718|0.740|0.708|0.711|0.756|0.778|0.608|0.693|0.746|0.781|0.658|0.786|0.722|0.745|0.667|0.709|0.787|0.736	2|2|2|2|2|2|2|2|1|2|2|2|1|2|2|2|2|1|2|2|2|2|2|1|2|2|2|2|2|2|2|2|2|2|2|2|2|3|2|2|3|2|2|3|2|2|2|2|3|2	4	42	4	0.26925	0.499357142857143	0.77425	0_s16,1_s2,1_s24,2_s3	0_s0,0_s1,0_s10,0_s11,0_s12,0_s13,0_s14,0_s15,0_s17,1_s18,1_s19,1_s20,1_s21,1_s22,1_s23,1_s25,1_s26,2_s27,2_s28,2_s29,2_s30,2_s31,2_s32,2_s33,2_s34,2_s35,3_s36,3_s37,3_s38,3_s39,3_s4,3_s40,3_s41,3_s43,3_s44,4_s46,4_s47,4_s49,4_s5,4_s6,4_s7,4_s9	3_s42,4_s45,4_s48,4_s8	-0.504869	2.2647e-23	8.7204e-19	4.2411e-14
chr10	5933126	5933718	0.510613	32	0.217|0.071|0.068|0.088|0.071|0.074|0.084|0.076|0.135|0.090|0.086|0.118|0.063|0.266|0.159|0.071|0.177|0.009|0.148|0.080|0.810|0.964|0.977|0.888|0.918|0.854|0.817|0.739|0.853|0.896|0.403|0.573|0.502|0.457|0.458|0.464|0.528|0.490|0.518|0.517|0.428|0.585|0.558|0.511|0.614|0.456|0.512|0.479|0.534|0.483	1|1|1|1|1|1|1|1|1|1|1|1|1|1|1|1|1|1|1|1|3|3|3|3|3|3|3|3|3|3|1|3|2|1|1|1|3|2|3|3|1|3|3|3|3|1|2|1|3|3	27	3	20	0.1961481481481481	0.5013333333333333	0.7068500000000001	0_s0,0_s1,0_s10,0_s11,0_s12,0_s13,0_s14,0_s15,0_s16,0_s17,1_s18,1_s19,1_s2,1_s20,1_s21,1_s22,1_s23,1_s24,1_s25,1_s26,3_s36,3_s39,3_s4,3_s40,4_s45,4_s5,4_s7	3_s38,3_s42,4_s6	2_s27,2_s28,2_s29,2_s3,2_s30,2_s31,2_s32,2_s33,2_s34,2_s35,3_s37,3_s41,3_s43,3_s44,4_s46,4_s47,4_s48,4_s49,4_s8,4_s9	-0.510613	7.5675e-125	2.9139e-120	4.8184e-14
chr10	6017614	6017811	0.748106	18	0.947|0.919|0.946|0.969|0.930|0.933|0.958|0.956|0.924|0.897|0.165|0.225|0.026|0.386|0.096|0.079|0.210|0.147|0.371|0.142|0.183|0.162|0.107|0.086|0.302|0.121|0.263|0.326|0.148|0.154|0.018|0.051|0.199|0.205|0.044|0.234|0.299|0.287|0.079|0.228|0.239|0.276|0.163|0.348|0.345|0.245|0.146|0.179|0.164|0.144	3|3|3|3|3|3|3|3|3|3|1|1|1|1|1|1|1|1|1|1|1|1|1|1|1|1|1|1|1|1|1|1|1|1|1|1|1|1|1|1|1|1|1|1|1|1|1|1|1|1	40	0	10	0.1897999999999999		0.9379	1_s18,1_s19,1_s2,1_s20,1_s21,1_s22,1_s23,1_s24,1_s25,1_s26,2_s27,2_s28,2_s29,2_s3,2_s30,2_s31,2_s32,2_s33,2_s34,2_s35,3_s36,3_s37,3_s38,3_s39,3_s4,3_s40,3_s41,3_s42,3_s43,3_s44,4_s45,4_s46,4_s47,4_s48,4_s49,4_s5,4_s6,4_s7,4_s8,4_s9	-	0_s0,0_s1,0_s10,0_s11,0_s12,0_s13,0_s14,0_s15,0_s16,0_s17	0.748106	2.3774e-85	9.1546e-81	4.0301e-14	N0|0|2|3|3,
chr10	6108454	6109202	0.542072	24	0.508|0.453|0.274|0.361|0.288|0.096|0.826|0.472|0.258|0.365|0.880|0.922|0.516|0.186|0.681|0.441|0.553|0.477|0.073|0.580|0.422|0.240|0.171|0.118|0.240|0.923|0.701|0.601|0.806|0.925|0.129|0.879|0.483|0.410|0.788|0.515|0.304|0.282|0.785|0.738|0.402|0.840|0.935|0.187|0.254|0.744|0.666|0.560|0.123|0.938	2|2|1|1|1|1|3|2|1|1|3|3|2|1|3|1|2|2|1|3|1|1|1|1|1|3|3|3|3|3|1|3|2|1|3|2|1|1|3|3|1|3|3|1|1|3|3|2|1|3	22	9	19	0.2556363636363637	0.5041111111111112	0.7977894736842106	0_s10,0_s11,0_s12,0_s13,0_s16,0_s17,1_s20,1_s22,1_s25,2_s27,2_s28,2_s29,2_s3,2_s30,3_s36,3_s39,3_s41,3_s42,4_s45,4_s48,4_s49,4_s8	0_s0,0_s1,0_s15,1_s2,1_s23,1_s24,3_s38,3_s40,4_s7	0_s14,1_s18,1_s19,1_s21,1_s26,2_s31,2_s32,2_s33,2_s34,2_s35,3_s37,3_s4,3_s43,3_s44,4_s46,4_s47,4_s5,4_s6,4_s9	-0.542072	3.1625e-138	1.2178e-133	6.6058e-14
chr10	6205410	6205501	0.552552	10	0.404|0.418|0.375|0.430|0.334|0.361|0.352|0.349|0.430|0.317|0.319|0.298|0.415|0.200|0.379|0.361|0.391|0.338|0.279|0.286|0.047|0.085|0.055|0.064|0.064|0.072|0.068|0.045|0.086|0.091|0.646|0.580|0.525|0.508|0.730|0.500|0.545|0.512|0.681|0.551|0.627|0.453|0.661|0.465|0.598|0.560|0.653|0.620|0.574|0.547	2|2|2|2|2|2|2|2|2|2|2|2|2|2|2|2|2|2|2|2|1|1|1|1|1|1|1|1|1|2|3|3|2|2|3|2|3|2|3|3|3|2|3|2|3|3|3|3|3|2	9	28	13	0.0651111111111111	0.3798928571428571	0.6173846153846155	2_s27,2_s28,2_s29,2_s3,2_s30,2_s31,2_s32,2_s33,2_s34	0_s0,0_s1,0_s10,0_s11,0_s12,0_s13,0_s14,0_s15,0_s16,0_s17,1_s18,1_s19,1_s2,1_s20,1_s21,1_s22,1_s23,1_s24,1_s25,1_s26,2_s35,3_s38,3_s39,3_s40,3_s42,4_s46,4_s48,4_s9	3_s36,3_s37,3_s4,3_s41,3_s43,3_s44,4_s45,4_s47,4_s49,4_s5,4_s6,4_s7,4_s8	-0.552552	1.5745e-35	6.0627000000000005e-31	3.8192e-14
chr10	6206579	6207156	0.506951	19	0.769|0.814|0.616|0.335|0.156|0.959|0.092|0.046|0.728|0.570|0.073|0.545|0.694|0.825|0.391|0.738|0.407|0.155|0.060|0.489|0.460|0.564|0.873|0.866|0.884|0.332|0.819|0.580|0.612|0.517|0.271|0.085|0.512|0.600|0.730|0.303|0.104|0.477|0.345|0.827|0.463|0.330|0.570|0.908|0.084|0.614|0.358|0.838|0.860|0.589	3|3|3|1|1|3|1|1|3|3|1|2|3|3|1|3|1|1|1|2|2|3|3|3|3|1|3|3|3|2|1|1|2|3|3|1|1|2|1|3|1|1|3|3|1|3|1|3|3|3	19	6	25	0.2310526315789473	0.5	0.73788	0_s11,0_s12,0_s14,0_s15,1_s18,1_s21,1_s23,1_s24,1_s25,2_s31,3_s36,3_s37,3_s40,3_s41,3_s43,4_s45,4_s46,4_s49,4_s6	1_s19,1_s26,2_s27,2_s35,3_s38,3_s42	0_s0,0_s1,0_s10,0_s13,0_s16,0_s17,1_s2,1_s20,1_s22,2_s28,2_s29,2_s3,2_s30,2_s32,2_s33,2_s34,3_s39,3_s4,3_s44,4_s47,4_s48,4_s5,4_s7,4_s8,4_s9	0.506951	1.4847e-110	5.716799999999998e-106	2.5868e-14
chr10	6236895	6237285	0.577889	19	0.827|0.853|0.807|0.795|0.785|0.780|0.849|0.805|0.849|0.822|0.847|0.840|0.869|0.852|0.840|0.819|0.861|0.750|0.872|0.849|0.860|0.808|0.837|0.841|0.790|0.824|0.827|0.852|0.815|0.843|0.157|0.211|0.358|0.321|0.142|0.335|0.420|0.458|0.177|0.294|0.320|0.393|0.247|0.429|0.285|0.384|0.151|0.278|0.281|0.209	3|3|3|3|3|3|3|3|3|3|3|3|3|3|3|3|3|3|3|3|3|3|3|3|3|3|3|3|3|3|1|1|1|1|1|1|2|2|1|1|1|2|1|2|1|2|1|1|1|1	15	5	30	0.2510666666666666	0.4168	0.8289333333333335	3_s36,3_s37,3_s38,3_s39,3_s4,3_s40,3_s43,3_s44,4_s45,4_s47,4_s49,4_s6,4_s7,4_s8,4_s9	3_s41,3_s42,4_s46,4_s48,4_s5	0_s0,0_s1,0_s10,0_s11,0_s12,0_s13,0_s14,0_s15,0_s16,0_s17,1_s18,1_s19,1_s2,1_s20,1_s21,1_s22,1_s23,1_s24,1_s25,1_s26,2_s27,2_s28,2_s29,2_s3,2_s30,2_s31,2_s32,2_s33,2_s34,2_s35	0.577889	4.3595e-114	1.6787e-109	4.774e-14	P2|2|3|3|3,
chr10	6243133	6243394	0.562059	44	0.502|0.470|0.419|0.620|0.231|0.398|0.471|0.452|0.598|0.392|0.470|0.511|0.517|0.266|0.374|0.477|0.463|0.442|0.384|0.515|0.463|0.433|0.591|0.448|0.426|0.409|0.470|0.388|0.478|0.463|0.805|0.710|0.688|0.692|0.875|0.667|0.634|0.624|0.828|0.703|0.149|0.131|0.145|0.130|0.124|0.171|0.162|0.170|0.221|0.160	2|2|2|2|1|2|2|2|2|2|2|2|2|1|2|2|2|2|2|2|2|2|2|2|2|2|2|2|2|2|3|3|3|3|3|3|3|2|3|3|1|1|1|1|1|1|1|1|1|1	12	29	9	0.1716666666666666	0.4713103448275862	0.7335555555555557	0_s12,1_s20,4_s45,4_s46,4_s47,4_s48,4_s49,4_s5,4_s6,4_s7,4_s8,4_s9	0_s0,0_s1,0_s10,0_s11,0_s13,0_s14,0_s15,0_s16,0_s17,1_s18,1_s19,1_s2,1_s21,1_s22,1_s23,1_s24,1_s25,1_s26,2_s27,2_s28,2_s29,2_s3,2_s30,2_s31,2_s32,2_s33,2_s34,2_s35,3_s42	3_s36,3_s37,3_s38,3_s39,3_s4,3_s40,3_s41,3_s43,3_s44	0.562059	5.7787e-131	2.2251e-126	5.9952e-14
chr10	6282295	6282516	0.576856	23	0.530|0.430|0.401|0.565|0.936|0.534|0.832|0.922|0.165|0.587|0.909|0.792|0.926|0.025|0.089|0.373|0.824|0.089|0.040|0.385|0.945|0.847|0.308|0.907|0.782|0.942|0.250|0.224|0.200|0.842|0.294|0.051|0.075|0.742|0.877|0.177|0.330|0.853|0.118|0.277|0.228|0.103|0.548|0.595|0.798|0.621|0.642|0.936|0.044|0.586	3|1|1|3|3|2|3|3|1|3|3|3|3|1|1|1|3|1|1|1|3|3|1|3|3|3|1|1|1|3|1|1|1|3|3|1|1|3|1|1|1|1|3|3|3|3|3|3|1|3	23	1	26	0.2033043478260869	0.534	0.7802307692307691	0_s1,0_s10,0_s16,1_s20,1_s21,1_s22,1_s24,1_s25,1_s26,2_s29,2_s32,2_s33,2_s34,3_s36,3_s37,3_s38,3_s40,3_s41,3_s43,3_s44,4_s45,4_s46,4_s8	0_s13	0_s0,0_s11,0_s12,0_s14,0_s15,0_s17,1_s18,1_s19,1_s2,1_s23,2_s27,2_s28,2_s3,2_s30,2_s31,2_s35,3_s39,3_s4,3_s42,4_s47,4_s48,4_s49,4_s5,4_s6,4_s7,4_s9	-0.576856	2.3925e-156	9.2127e-152	3.4528e-14
chr10	6309241	6309509	0.533644	15	0.486|0.314|0.638|0.229|0.949|0.689|0.096|0.615|0.062|0.102|0.500|0.159|0.086|0.085|0.493|0.544|0.389|0.832|0.331|0.694|0.547|0.664|0.424|0.116|0.697|0.828|0.561|0.940|0.541|0.598|0.366|0.522|0.225|0.468|0.657|0.397|0.395|0.195|0.801|0.556|0.432|0.913|0.295|0.548|0.930|0.749|0.298|0.075|0.598|0.655	2|1|3|1|3|3|1|3|1|1|2|1|1|1|2|2|1|3|1|3|2|3|1|1|3|3|2|3|2|2|1|2|1|2|3|1|1|1|3|2|2|3|1|2|3|3|1|1|2|3	20	14	16	0.23195	0.5281428571428572	0.7656875	0_s1,0_s11,0_s14,0_s16,0_s17,1_s19,1_s2,1_s20,1_s23,1_s25,2_s29,2_s3,3_s36,3_s38,3_s40,3_s41,3_s42,4_s47,4_s6,4_s7	0_s0,1_s18,1_s21,1_s22,2_s27,2_s32,2_s34,2_s35,3_s37,3_s39,3_s44,4_s45,4_s48,4_s8	0_s10,0_s12,0_s13,0_s15,1_s24,1_s26,2_s28,2_s30,2_s31,2_s33,3_s4,3_s43,4_s46,4_s49,4_s5,4_s9	-0.533644	8.0428e-79	3.097e-74	4.8628e-14
chr10	7028225	7029067	0.61299	27	0.190|0.193|0.247|0.141|0.207|0.262|0.235|0.225|0.161|0.314|0.819|0.879|0.766|0.879|0.819|0.838|0.792|0.841|0.836|0.797|0.788|0.821|0.804|0.832|0.848|0.845|0.861|0.872|0.817|0.866|0.823|0.831|0.849|0.786|0.873|0.846|0.865|0.821|0.761|0.808|0.841|0.853|0.828|0.893|0.836|0.826|0.845|0.790|0.844|0.784	1|1|1|1|1|1|1|1|1|1|3|3|3|3|3|3|3|3|3|3|3|3|3|3|3|3|3|3|3|3|3|3|3|3|3|3|3|3|3|3|3|3|3|3|3|3|3|3|3|3	10	0	40	0.2175		0.8305750000000002	0_s0,0_s1,0_s10,0_s11,0_s12,0_s13,0_s14,0_s15,0_s16,0_s17	-	1_s18,1_s19,1_s2,1_s20,1_s21,1_s22,1_s23,1_s24,1_s25,1_s26,2_s27,2_s28,2_s29,2_s3,2_s30,2_s31,2_s32,2_s33,2_s34,2_s35,3_s36,3_s37,3_s38,3_s39,3_s4,3_s40,3_s41,3_s42,3_s43,3_s44,4_s45,4_s46,4_s47,4_s48,4_s49,4_s5,4_s6,4_s7,4_s8,4_s9	-0.61299	1.1876999999999998e-124	4.5734e-120	3.0198e-14	P0|0|2|3|3,
chr10	7234627	7234953	0.511223	21	0.583|0.094|0.650|0.104|0.456|0.495|0.935|0.840|0.617|0.412|0.548|0.601|0.650|0.377|0.165|0.842|0.637|0.478|0.423|0.889|0.779|0.663|0.122|0.186|0.923|0.753|0.509|0.634|0.074|0.665|0.076|0.487|0.794|0.302|0.476|0.384|0.937|0.567|0.198|0.577|0.675|0.039|0.608|0.682|0.239|0.347|0.753|0.938|0.127|0.896	3|1|3|1|2|2|3|3|3|1|3|3|3|1|1|3|3|2|1|3|3|3|1|1|3|3|2|3|1|3|1|2|3|1|2|1|3|3|1|3|3|1|3|3|1|1|3|3|1|3	17	6	27	0.2158235294117647	0.4835	0.7272592592592594	0_s1,0_s11,0_s17,1_s20,1_s21,1_s25,2_s29,2_s3,2_s34,3_s36,3_s39,3_s40,3_s43,4_s46,4_s49,4_s5,4_s8	0_s12,0_s13,1_s24,2_s32,3_s37,3_s4	0_s0,0_s10,0_s14,0_s15,0_s16,1_s18,1_s19,1_s2,1_s22,1_s23,1_s26,2_s27,2_s28,2_s30,2_s31,2_s33,2_s35,3_s38,3_s41,3_s42,3_s44,4_s45,4_s47,4_s48,4_s6,4_s7,4_s9	-0.511223	1.3003000000000002e-120	5.0071e-116	4.5741e-14
chr10	7345653	7347467	0.813646	49	0.063|0.096|0.217|0.047|0.081|0.199|0.094|0.116|0.029|0.152|0.930|0.928|0.866|0.947|0.923|0.930|0.960|0.966|0.920|0.844|0.946|0.932|0.932|0.953|0.901|0.897|0.921|0.930|0.896|0.980|0.893|0.924|0.937|0.926|0.937|0.882|0.907|0.902|0.925|0.886|0.937|0.963|0.968|0.898|0.924|0.925|0.929|0.889|0.943|0.919	1|1|1|1|1|1|1|1|1|1|3|3|3|3|3|3|3|3|3|3|3|3|3|3|3|3|3|3|3|3|3|3|3|3|3|3|3|3|3|3|3|3|3|3|3|3|3|3|3|3	10	0	40	0.1094		0.9229	0_s0,0_s1,0_s10,0_s11,0_s12,0_s13,0_s14,0_s15,0_s16,0_s17	-	1_s18,1_s19,1_s2,1_s20,1_s21,1_s22,1_s23,1_s24,1_s25,1_s26,2_s27,2_s28,2_s29,2_s3,2_s30,2_s31,2_s32,2_s33,2_s34,2_s35,3_s36,3_s37,3_s38,3_s39,3_s4,3_s40,3_s41,3_s42,3_s43,3_s44,4_s45,4_s46,4_s47,4_s48,4_s49,4_s5,4_s6,4_s7,4_s8,4_s9	-0.813646	2.3641000000000003e-215	9.1033e-211	7.3275e-14	P0|0|2|3|3,
chr10	7378657	7379526	0.502481	18	0.331|0.311|0.414|0.340|0.336|0.390|0.438|0.328|0.288|0.344|0.395|0.425|0.345|0.528|0.362|0.408|0.439|0.299|0.481|0.317|0.366|0.333|0.283|0.304|0.381|0.406|0.375|0.514|0.440|0.361|0.708|0.718|0.764|0.793|0.720|0.770|0.743|0.782|0.725|0.773|0.659|0.780|0.735|0.800|0.715|0.727|0.743|0.726|0.747|0.703	2|2|2|2|2|2|2|2|1|2|2|2|2|2|2|2|2|1|2|2|2|2|1|2|2|2|2|2|2|2|2|2|2|3|2|2|2|2|2|2|2|2|2|2|2|2|2|2|2|2	3	46	1	0.29	0.5315217391304348	0.793	0_s16,1_s24,2_s29	0_s0,0_s1,0_s10,0_s11,0_s12,0_s13,0_s14,0_s15,0_s17,1_s18,1_s19,1_s2,1_s20,1_s21,1_s22,1_s23,1_s25,1_s26,2_s27,2_s28,2_s3,2_s30,2_s31,2_s32,2_s33,2_s34,2_s35,3_s36,3_s37,3_s38,3_s4,3_s40,3_s41,3_s42,3_s43,3_s44,4_s45,4_s46,4_s47,4_s48,4_s49,4_s5,4_s6,4_s7,4_s8,4_s9	3_s39	-0.502481	1.4966e-07	0.005763	2.6123e-10
chr10	7453940	7454346	0.528783	41	0.549|0.513|0.453|0.393|0.577|0.618|0.459|0.344|0.631|0.533|0.498|0.449|0.501|0.479|0.550|0.549|0.473|0.514|0.581|0.539|0.522|0.535|0.609|0.587|0.397|0.554|0.525|0.532|0.524|0.400|0.212|0.139|0.278|0.195|0.280|0.263|0.292|0.298|0.190|0.291|0.769|0.783|0.814|0.774|0.803|0.720|0.850|0.713|0.810|0.779	2|2|2|2|2|2|2|1|2|2|2|2|2|2|2|2|2|2|2|2|2|2|2|2|2|2|2|2|2|2|1|1|1|1|1|1|1|1|1|1|3|3|3|3|3|3|3|3|3|3	11	29	10	0.2529090909090908	0.5187586206896553	0.7815	0_s15,3_s36,3_s37,3_s38,3_s39,3_s4,3_s40,3_s41,3_s42,3_s43,3_s44	0_s0,0_s1,0_s10,0_s11,0_s12,0_s13,0_s14,0_s16,0_s17,1_s18,1_s19,1_s2,1_s20,1_s21,1_s22,1_s23,1_s24,1_s25,1_s26,2_s27,2_s28,2_s29,2_s3,2_s30,2_s31,2_s32,2_s33,2_s34,2_s35	4_s45,4_s46,4_s47,4_s48,4_s49,4_s5,4_s6,4_s7,4_s8,4_s9	-0.528783	4.9736e-128	1.9151e-123	6.0396e-14	N2|3|0|0|0,
chr10	7654854	7656241	0.503938	40	0.701|0.688|0.710|0.690|0.718|0.695|0.632|0.735|0.733|0.727|0.724|0.725|0.743|0.812|0.697|0.684|0.735|0.618|0.797|0.682|0.385|0.257|0.290|0.268|0.306|0.322|0.446|0.574|0.400|0.377|0.408|0.468|0.563|0.465|0.590|0.663|0.682|0.526|0.486|0.612|0.630|0.650|0.611|0.671|0.580|0.560|0.473|0.538|0.449|0.557	2|2|2|2|2|2|2|2|2|2|2|2|3|3|2|2|2|2|3|2|2|1|1|1|1|2|2|2|2|2|2|2|2|2|2|2|2|2|2|2|2|2|2|2|2|2|2|2|2|2	4	43	3	0.28025	0.5948837209302323	0.7840000000000001	2_s28,2_s29,2_s3,2_s30	0_s0,0_s1,0_s10,0_s11,0_s12,0_s13,0_s14,0_s15,0_s16,0_s17,1_s18,1_s19,1_s21,1_s22,1_s23,1_s24,1_s26,2_s27,2_s31,2_s32,2_s33,2_s34,2_s35,3_s36,3_s37,3_s38,3_s39,3_s4,3_s40,3_s41,3_s42,3_s43,3_s44,4_s45,4_s46,4_s47,4_s48,4_s49,4_s5,4_s6,4_s7,4_s8,4_s9	1_s2,1_s20,1_s25	0.503938	1.5374e-39	5.919700000000001e-35	4.7184e-14
chr10	7831669	7833195	0.56983	42	0.236|0.176|0.222|0.226|0.212|0.285|0.204|0.195|0.169|0.225|0.291|0.293|0.121|0.385|0.164|0.261|0.277|0.220|0.336|0.310|0.259|0.161|0.164|0.228|0.255|0.267|0.332|0.355|0.288|0.302|0.796|0.847|0.827|0.736|0.851|0.804|0.823|0.809|0.833|0.763|0.835|0.746|0.774|0.736|0.789|0.821|0.849|0.818|0.850|0.786	1|1|1|1|1|1|1|1|1|1|1|1|1|2|1|1|1|1|2|1|1|1|1|1|1|1|1|2|1|1|3|3|3|3|3|3|3|3|3|3|3|3|3|3|3|3|3|3|3|3	27	3	20	0.2349259259259259	0.3586666666666667	0.80465	0_s0,0_s1,0_s10,0_s11,0_s12,0_s13,0_s14,0_s15,0_s16,0_s17,1_s18,1_s19,1_s2,1_s21,1_s22,1_s23,1_s24,1_s26,2_s27,2_s28,2_s29,2_s3,2_s30,2_s31,2_s32,2_s34,2_s35	1_s20,1_s25,2_s33	3_s36,3_s37,3_s38,3_s39,3_s4,3_s40,3_s41,3_s42,3_s43,3_s44,4_s45,4_s46,4_s47,4_s48,4_s49,4_s5,4_s6,4_s7,4_s8,4_s9	-0.56983	4.0291e-285	1.5515e-280	-inf
chr10	8069514	8070266	0.555244	39	0.465|0.577|0.711|0.527|0.585|0.437|0.450|0.391|0.496|0.560|0.543|0.615|0.544|0.619|0.548|0.506|0.648|0.489|0.597|0.531|0.521|0.325|0.472|0.548|0.549|0.712|0.558|0.653|0.603|0.497|0.168|0.211|0.297|0.269|0.190|0.387|0.379|0.428|0.235|0.321|0.866|0.856|0.869|0.855|0.830|0.864|0.825|0.771|0.863|0.823	2|2|3|2|2|2|2|2|2|2|2|2|2|2|2|2|3|2|2|2|2|1|2|2|2|3|2|2|2|2|1|1|1|1|1|2|2|2|1|1|3|3|3|3|3|3|3|3|3|3	8	29	13	0.252	0.5198275862068966	0.8071538461538462	2_s28,3_s36,3_s37,3_s38,3_s39,3_s4,3_s43,3_s44	0_s0,0_s1,0_s11,0_s12,0_s13,0_s14,0_s15,0_s16,0_s17,1_s18,1_s19,1_s2,1_s20,1_s21,1_s22,1_s24,1_s25,1_s26,2_s27,2_s29,2_s3,2_s30,2_s32,2_s33,2_s34,2_s35,3_s40,3_s41,3_s42	0_s10,1_s23,2_s31,4_s45,4_s46,4_s47,4_s48,4_s49,4_s5,4_s6,4_s7,4_s8,4_s9	-0.555244	1.4047e-109	5.409e-105	2.3426e-14
chr10	8075763	8076235	0.542854	50	0.488|0.506|0.511|0.345|0.417|0.593|0.557|0.488|0.511|0.572|0.549|0.588|0.532|0.648|0.444|0.505|0.503|0.454|0.597|0.518|0.622|0.662|0.494|0.588|0.552|0.599|0.639|0.593|0.519|0.507|0.216|0.209|0.316|0.281|0.231|0.348|0.382|0.369|0.225|0.361|0.864|0.850|0.793|0.818|0.790|0.856|0.789|0.822|0.811|0.848	2|2|2|1|2|2|2|2|2|2|2|2|2|2|2|2|2|2|2|2|2|2|2|2|2|2|2|2|2|2|1|1|1|1|1|1|2|2|1|1|3|3|3|3|3|3|3|3|3|3	9	31	10	0.2813333333333333	0.5324838709677419	0.8240999999999999	0_s11,3_s36,3_s37,3_s38,3_s39,3_s4,3_s40,3_s43,3_s44	0_s0,0_s1,0_s10,0_s12,0_s13,0_s14,0_s15,0_s16,0_s17,1_s18,1_s19,1_s2,1_s20,1_s21,1_s22,1_s23,1_s24,1_s25,1_s26,2_s27,2_s28,2_s29,2_s3,2_s30,2_s31,2_s32,2_s33,2_s34,2_s35,3_s41,3_s42	4_s45,4_s46,4_s47,4_s48,4_s49,4_s5,4_s6,4_s7,4_s8,4_s9	-0.542854	1.9034e-139	7.3291e-135	3.253e-14
chr10	8086800	8087373	0.553434	45	0.108|0.766|0.732|0.551|0.301|0.402|0.096|0.548|0.416|0.522|0.651|0.586|0.093|0.669|0.535|0.197|0.585|0.226|0.574|0.770|0.945|0.116|0.754|0.268|0.915|0.276|0.543|0.966|0.172|0.932|0.908|0.832|0.557|0.618|0.160|0.196|0.538|0.816|0.107|0.671|0.559|0.643|0.506|0.572|0.148|0.382|0.877|0.698|0.085|0.305	1|3|3|2|1|1|1|2|1|2|3|3|1|3|2|1|3|1|2|3|3|1|3|1|3|1|2|3|1|3|3|3|2|3|1|1|2|3|1|3|2|3|2|2|1|1|3|3|1|1	19	11	20	0.2133684210526316	0.545909090909091	0.7667000000000002	0_s0,0_s12,0_s13,0_s14,0_s16,1_s2,1_s22,1_s24,2_s28,2_s3,2_s31,2_s34,3_s4,3_s40,3_s43,4_s49,4_s5,4_s8,4_s9	0_s11,0_s15,0_s17,1_s21,1_s25,2_s32,3_s38,3_s41,4_s45,4_s47,4_s48	0_s1,0_s10,1_s18,1_s19,1_s20,1_s23,1_s26,2_s27,2_s29,2_s30,2_s33,2_s35,3_s36,3_s37,3_s39,3_s42,3_s44,4_s46,4_s6,4_s7	0.553434	2.5835e-234	9.947899999999999e-230	3.1419e-14
chr10	8092870	8092891	0.506589	12	0.608|0.552|0.533|0.568|0.607|0.538|0.567|0.585|0.565|0.470|0.563|0.453|0.521|0.388|0.582|0.642|0.509|0.591|0.350|0.528|0.029|0.075|0.095|0.030|0.042|0.050|0.038|0.064|0.055|0.039|0.258|0.339|0.248|0.237|0.230|0.184|0.236|0.164|0.272|0.234|0.246|0.207|0.354|0.224|0.276|0.233|0.245|0.216|0.290|0.238	3|3|3|3|3|3|3|3|3|2|3|2|3|2|3|3|3|3|2|2|1|1|1|1|1|1|1|1|1|1|2|2|2|2|2|2|2|1|2|2|2|2|2|2|2|2|2|2|2|2	11	24	15	0.0619090909090909	0.2898333333333333	0.5687333333333334	2_s27,2_s28,2_s29,2_s3,2_s30,2_s31,2_s32,2_s33,2_s34,2_s35,3_s42	0_s17,1_s19,1_s20,1_s25,1_s26,3_s36,3_s37,3_s38,3_s39,3_s4,3_s40,3_s41,3_s43,3_s44,4_s45,4_s46,4_s47,4_s48,4_s49,4_s5,4_s6,4_s7,4_s8,4_s9	0_s0,0_s1,0_s10,0_s11,0_s12,0_s13,0_s14,0_s15,0_s16,1_s18,1_s2,1_s21,1_s22,1_s23,1_s24	0.506589	6.3726e-49	2.4538e-44	4.2522e-14
chr10	8096634	8097026	0.531087	38	0.167|0.180|0.166|0.201|0.170|0.149|0.191|0.167|0.239|0.159|0.163|0.158|0.193|0.184|0.193|0.100|0.134|0.178|0.158|0.147|0.688|0.776|0.771|0.805|0.714|0.731|0.642|0.583|0.673|0.610|0.491|0.436|0.395|0.310|0.478|0.417|0.345|0.375|0.471|0.358|0.389|0.407|0.499|0.280|0.449|0.389|0.528|0.489|0.448|0.470	1|1|1|1|1|1|1|1|1|1|1|1|1|1|1|1|1|1|1|1|3|3|3|3|3|3|3|2|3|3|2|2|2|1|2|2|2|2|2|2|2|2|2|1|2|2|2|2|2|2	22	19	9	0.1812272727272727	0.443	0.7122222222222223	0_s0,0_s1,0_s10,0_s11,0_s12,0_s13,0_s14,0_s15,0_s16,0_s17,1_s18,1_s19,1_s2,1_s20,1_s21,1_s22,1_s23,1_s24,1_s25,1_s26,3_s39,4_s48	2_s33,3_s36,3_s37,3_s38,3_s4,3_s40,3_s41,3_s42,3_s43,3_s44,4_s45,4_s46,4_s47,4_s49,4_s5,4_s6,4_s7,4_s8,4_s9	2_s27,2_s28,2_s29,2_s3,2_s30,2_s31,2_s32,2_s34,2_s35	-0.531087	2.7505e-137	1.0590999999999999e-132	5.4512e-14
chr10	8124951	8125135	0.582218	19	0.104|0.670|0.213|0.873|0.119|0.908|0.816|0.836|0.872|0.366|0.084|0.275|0.247|0.937|0.376|0.649|0.591|0.937|0.748|0.194|0.668|0.149|0.930|0.475|0.343|0.876|0.812|0.292|0.479|0.326|0.928|0.909|0.229|0.394|0.063|0.924|0.840|0.373|0.509|0.050|0.427|0.720|0.454|0.100|0.401|0.253|0.213|0.089|0.692|0.164	1|3|1|3|1|3|3|3|3|1|1|1|1|3|1|3|3|3|3|1|3|1|3|2|1|3|3|1|2|1|3|3|1|1|1|3|3|1|2|1|1|3|2|1|1|1|1|1|3|1	25	4	21	0.2337599999999999	0.47925	0.816	0_s0,0_s10,0_s12,0_s17,1_s18,1_s19,1_s2,1_s21,1_s26,2_s28,2_s30,2_s33,2_s35,3_s38,3_s39,3_s4,3_s42,3_s44,4_s45,4_s48,4_s49,4_s5,4_s6,4_s7,4_s9	2_s3,2_s34,3_s43,4_s47	0_s1,0_s11,0_s13,0_s14,0_s15,0_s16,1_s20,1_s22,1_s23,1_s24,1_s25,2_s27,2_s29,2_s31,2_s32,3_s36,3_s37,3_s40,3_s41,4_s46,4_s8	0.582218	2.2796e-126	8.777800000000001e-122	5.7843e-14
chr10	8151547	8152661	0.518836	22	0.565|0.122|0.928|0.659|0.918|0.153|0.709|0.472|0.812|0.164|0.718|0.468|0.893|0.349|0.034|0.423|0.556|0.648|0.059|0.148|0.782|0.410|0.322|0.739|0.926|0.478|0.148|0.481|0.401|0.932|0.792|0.173|0.915|0.292|0.641|0.435|0.478|0.070|0.184|0.327|0.099|0.672|0.650|0.709|0.853|0.283|0.650|0.641|0.511|0.312	3|1|3|3|3|1|3|2|3|1|3|2|3|1|1|1|3|3|1|1|3|1|1|3|3|2|1|2|1|3|3|1|3|1|3|1|2|1|1|1|1|3|3|3|3|1|3|3|2|1	21	6	23	0.2337142857142857	0.4813333333333333	0.7525217391304347	0_s1,0_s13,0_s17,1_s20,1_s21,1_s22,1_s25,1_s26,2_s28,2_s29,2_s32,2_s34,3_s37,3_s39,3_s40,3_s42,3_s43,3_s44,4_s45,4_s5,4_s9	0_s15,1_s19,2_s31,2_s33,3_s41,4_s8	0_s0,0_s10,0_s11,0_s12,0_s14,0_s16,1_s18,1_s2,1_s23,1_s24,2_s27,2_s3,2_s30,2_s35,3_s36,3_s38,3_s4,4_s46,4_s47,4_s48,4_s49,4_s6,4_s7	-0.518836	7.2045e-136	2.7742000000000003e-131	2.3759e-14
chr10	8176891	8177384	0.502267	20	0.351|0.382|0.314|0.323|0.356|0.371|0.351|0.416|0.303|0.356|0.741|0.746|0.717|0.817|0.721|0.735|0.744|0.611|0.818|0.700|0.650|0.723|0.690|0.693|0.631|0.741|0.749|0.811|0.735|0.746|0.706|0.620|0.748|0.772|0.731|0.747|0.747|0.752|0.651|0.688|0.760|0.782|0.761|0.765|0.744|0.748|0.730|0.765|0.673|0.685	2|2|1|1|2|2|2|2|1|2|2|2|2|3|2|2|2|2|3|2|2|2|2|2|2|2|2|3|2|2|2|2|2|2|2|2|2|2|2|2|2|2|2|2|2|2|2|2|2|2	3	44	3	0.3133333333333333	0.664340909090909	0.8153333333333332	0_s10,0_s11,0_s16	0_s0,0_s1,0_s12,0_s13,0_s14,0_s15,0_s17,1_s18,1_s19,1_s2,1_s21,1_s22,1_s23,1_s24,1_s26,2_s27,2_s28,2_s29,2_s3,2_s30,2_s31,2_s32,2_s34,2_s35,3_s36,3_s37,3_s38,3_s39,3_s4,3_s40,3_s41,3_s42,3_s43,3_s44,4_s45,4_s46,4_s47,4_s48,4_s49,4_s5,4_s6,4_s7,4_s8,4_s9	1_s20,1_s25,2_s33	-0.502267	4.112900000000001e-19	1.5837e-14	4.2966e-14
chr10	8373521	8374391	0.565677	43	0.669|0.642|0.619|0.647|0.668|0.691|0.669|0.563|0.625|0.592|0.577|0.604|0.646|0.592|0.635|0.637|0.591|0.695|0.608|0.643|0.795|0.818|0.828|0.828|0.767|0.827|0.740|0.717|0.775|0.819|0.146|0.145|0.195|0.163|0.186|0.229|0.238|0.229|0.164|0.261|0.197|0.246|0.124|0.234|0.186|0.222|0.157|0.170|0.204|0.186	3|2|2|2|3|3|2|2|2|2|2|2|2|2|2|2|2|3|2|2|3|3|3|3|3|3|3|3|3|3|1|1|1|1|1|1|1|1|1|1|1|1|1|1|1|1|1|1|1|1	20	16	14	0.1941	0.6181249999999999	0.7597857142857143	3_s36,3_s37,3_s38,3_s39,3_s4,3_s40,3_s41,3_s42,3_s43,3_s44,4_s45,4_s46,4_s47,4_s48,4_s49,4_s5,4_s6,4_s7,4_s8,4_s9	0_s1,0_s10,0_s11,0_s14,0_s15,0_s16,0_s17,1_s18,1_s19,1_s2,1_s20,1_s21,1_s22,1_s23,1_s25,1_s26	0_s0,0_s12,0_s13,1_s24,2_s27,2_s28,2_s29,2_s3,2_s30,2_s31,2_s32,2_s33,2_s34,2_s35	0.565677	7.456e-210	2.871e-205	7.7938e-14
chr10	9449437	9449842	0.513184	47	0.556|0.567|0.600|0.602|0.640|0.606|0.643|0.666|0.614|0.625|0.592|0.682|0.557|0.758|0.589|0.590|0.704|0.615|0.697|0.612|0.727|0.762|0.697|0.716|0.722|0.783|0.793|0.775|0.790|0.801|0.345|0.287|0.375|0.383|0.336|0.465|0.457|0.495|0.255|0.487|0.381|0.475|0.327|0.464|0.369|0.426|0.344|0.356|0.372|0.372	2|2|2|2|2|2|2|2|2|2|2|2|2|2|2|2|2|2|2|2|2|3|2|2|2|3|3|3|3|3|2|1|2|2|2|2|2|2|1|2|2|2|2|2|2|2|2|2|2|2	2	42	6	0.271	0.5382380952380953	0.7839999999999999	3_s37,3_s43	0_s0,0_s1,0_s10,0_s11,0_s12,0_s13,0_s14,0_s15,0_s16,0_s17,1_s18,1_s19,1_s2,1_s20,1_s21,1_s22,1_s23,1_s24,1_s25,1_s26,2_s27,2_s29,2_s3,2_s30,3_s36,3_s38,3_s39,3_s4,3_s40,3_s41,3_s42,3_s44,4_s45,4_s46,4_s47,4_s48,4_s49,4_s5,4_s6,4_s7,4_s8,4_s9	2_s28,2_s31,2_s32,2_s33,2_s34,2_s35	0.513184	3.4228e-38	1.318e-33	3.9191e-14
chr10	9534440	9535941	0.521381	33	0.481|0.923|0.677|0.533|0.504|0.424|0.095|0.936|0.350|0.501|0.546|0.480|0.074|0.890|0.692|0.049|0.436|0.252|0.874|0.279|0.046|0.206|0.402|0.677|0.502|0.545|0.929|0.505|0.859|0.565|0.556|0.313|0.340|0.554|0.188|0.936|0.924|0.025|0.930|0.052|0.707|0.926|0.088|0.598|0.045|0.358|0.564|0.391|0.263|0.408	2|3|3|3|2|1|1|3|1|2|3|2|1|3|3|1|2|1|3|1|1|1|1|3|2|3|3|2|3|3|3|1|1|3|1|3|3|1|3|1|3|3|1|3|1|1|3|1|1|1	21	7	22	0.2213333333333333	0.487	0.7427727272727271	0_s13,0_s14,0_s16,1_s2,1_s22,1_s24,1_s26,2_s27,2_s28,2_s29,3_s37,3_s38,3_s4,3_s42,3_s44,4_s47,4_s49,4_s5,4_s7,4_s8,4_s9	0_s0,0_s12,0_s17,1_s19,1_s23,2_s30,2_s33	0_s1,0_s10,0_s11,0_s15,1_s18,1_s20,1_s21,1_s25,2_s3,2_s31,2_s32,2_s34,2_s35,3_s36,3_s39,3_s40,3_s41,3_s43,4_s45,4_s46,4_s48,4_s6	-0.521381	1.0425e-186	4.0141e-182	2.4425e-15
chr10	10335895	10337277	0.534049	60	0.335|0.321|0.394|0.353|0.342|0.388|0.459|0.424|0.313|0.421|0.347|0.420|0.332|0.541|0.381|0.338|0.436|0.313|0.484|0.395|0.307|0.198|0.172|0.179|0.251|0.240|0.336|0.425|0.302|0.233|0.737|0.876|0.783|0.780|0.829|0.854|0.891|0.842|0.844|0.843|0.848|0.823|0.798|0.855|0.834|0.833|0.845|0.868|0.821|0.764	1|1|2|1|1|2|2|2|1|2|1|2|1|2|1|1|2|1|2|2|1|1|1|1|1|1|1|2|1|1|3|3|3|3|3|3|3|3|3|3|3|3|3|3|3|3|3|3|3|3	19	11	20	0.2943684210526316	0.4351818181818181	0.8284	0_s0,0_s1,0_s11,0_s12,0_s16,1_s18,1_s2,1_s21,1_s22,1_s24,2_s27,2_s28,2_s29,2_s3,2_s30,2_s31,2_s32,2_s34,2_s35	0_s10,0_s13,0_s14,0_s15,0_s17,1_s19,1_s20,1_s23,1_s25,1_s26,2_s33	3_s36,3_s37,3_s38,3_s39,3_s4,3_s40,3_s41,3_s42,3_s43,3_s44,4_s45,4_s46,4_s47,4_s48,4_s49,4_s5,4_s6,4_s7,4_s8,4_s9	-0.534049	0.0	0.0	0.0
chr10	11060006	11060085	0.743471	24	0.173|0.054|0.022|0.041|0.028|0.067|0.034|0.016|0.056|0.040|0.068|0.143|0.044|0.039|0.073|0.041|0.045|0.056|0.026|0.085|0.105|0.064|0.079|0.051|0.041|0.070|0.063|0.073|0.036|0.005|0.919|0.879|0.815|0.791|0.901|0.717|0.680|0.666|0.980|0.797|0.762|0.686|0.876|0.625|0.743|0.742|0.921|0.793|0.840|0.895	1|1|1|1|1|1|1|1|1|1|1|1|1|1|1|1|1|1|1|1|1|1|1|1|1|1|1|1|1|1|3|3|3|3|3|3|3|3|3|3|3|3|3|3|3|3|3|3|3|3	30	0	20	0.0579333333333333		0.8013999999999999	0_s0,0_s1,0_s10,0_s11,0_s12,0_s13,0_s14,0_s15,0_s16,0_s17,1_s18,1_s19,1_s2,1_s20,1_s21,1_s22,1_s23,1_s24,1_s25,1_s26,2_s27,2_s28,2_s29,2_s3,2_s30,2_s31,2_s32,2_s33,2_s34,2_s35	-	3_s36,3_s37,3_s38,3_s39,3_s4,3_s40,3_s41,3_s42,3_s43,3_s44,4_s45,4_s46,4_s47,4_s48,4_s49,4_s5,4_s6,4_s7,4_s8,4_s9	-0.743471	6.7943e-158	2.6162e-153	2.2204e-14	N2|2|3|3|3,
chr10	11060629	11061110	0.615301	58	0.254|0.213|0.229|0.303|0.222|0.222|0.249|0.292|0.268|0.236|0.219|0.199|0.228|0.186|0.230|0.253|0.230|0.299|0.251|0.282|0.071|0.118|0.062|0.169|0.069|0.045|0.087|0.075|0.042|0.041|0.948|0.910|0.776|0.783|0.950|0.722|0.652|0.653|0.966|0.768|0.776|0.685|0.921|0.677|0.742|0.702|0.918|0.802|0.837|0.882	1|1|1|1|1|1|1|1|1|1|1|1|1|1|1|1|1|1|1|1|1|1|1|1|1|1|1|1|1|1|3|3|3|3|3|3|3|3|3|3|3|3|3|3|3|3|3|3|3|3	30	0	20	0.1881333333333333		0.8034999999999999	0_s0,0_s1,0_s10,0_s11,0_s12,0_s13,0_s14,0_s15,0_s16,0_s17,1_s18,1_s19,1_s2,1_s20,1_s21,1_s22,1_s23,1_s24,1_s25,1_s26,2_s27,2_s28,2_s29,2_s3,2_s30,2_s31,2_s32,2_s33,2_s34,2_s35	-	3_s36,3_s37,3_s38,3_s39,3_s4,3_s40,3_s41,3_s42,3_s43,3_s44,4_s45,4_s46,4_s47,4_s48,4_s49,4_s5,4_s6,4_s7,4_s8,4_s9	-0.615301	0.0	0.0	0.0	N2|2|3|3|3,
chr10	11104642	11105673	0.769301	23	0.126|0.089|0.166|0.022|0.066|0.167|0.128|0.097|0.043|0.217|0.171|0.267|0.040|0.404|0.092|0.083|0.253|0.069|0.326|0.275|0.177|0.118|0.150|0.068|0.134|0.130|0.326|0.321|0.249|0.139|0.951|0.932|0.881|0.909|0.946|0.933|0.920|0.948|0.934|0.975|0.923|0.975|0.943|0.975|0.937|0.942|0.928|0.904|0.942|0.864	1|1|1|1|1|1|1|1|1|1|1|1|1|1|1|1|1|1|1|1|1|1|1|1|1|1|1|1|1|1|3|3|3|3|3|3|3|3|3|3|3|3|3|3|3|3|3|3|3|3	30	0	20	0.1637666666666666		0.9331	0_s0,0_s1,0_s10,0_s11,0_s12,0_s13,0_s14,0_s15,0_s16,0_s17,1_s18,1_s19,1_s2,1_s20,1_s21,1_s22,1_s23,1_s24,1_s25,1_s26,2_s27,2_s28,2_s29,2_s3,2_s30,2_s31,2_s32,2_s33,2_s34,2_s35	-	3_s36,3_s37,3_s38,3_s39,3_s4,3_s40,3_s41,3_s42,3_s43,3_s44,4_s45,4_s46,4_s47,4_s48,4_s49,4_s5,4_s6,4_s7,4_s8,4_s9	-0.769301	2.436e-163	9.38e-159	5.54e-14	N2|2|3|3|3,
chr10	11221594	11222408	0.532316	30	0.637|0.624|0.932|0.666|0.435|0.150|0.905|0.500|0.511|0.140|0.269|0.924|0.898|0.172|0.638|0.225|0.524|0.154|0.318|0.911|0.931|0.292|0.416|0.328|0.601|0.588|0.662|0.143|0.125|0.563|0.591|0.546|0.926|0.288|0.629|0.242|0.343|0.467|0.468|0.795|0.435|0.668|0.771|0.872|0.394|0.735|0.898|0.294|0.424|0.355	3|2|3|3|1|1|3|2|2|1|1|3|3|1|3|1|2|1|1|3|3|1|1|1|2|2|3|1|1|2|2|2|3|1|3|1|1|2|2|3|2|3|3|3|1|3|3|1|2|1	19	13	18	0.2675263157894736	0.5263076923076924	0.7998888888888888	0_s12,0_s13,0_s17,1_s18,1_s20,1_s22,1_s24,1_s25,2_s28,2_s29,2_s3,2_s33,2_s34,3_s39,3_s40,3_s41,4_s49,4_s7,4_s9	0_s1,0_s15,0_s16,1_s23,2_s30,2_s31,2_s35,3_s36,3_s37,3_s42,3_s43,4_s45,4_s8	0_s0,0_s10,0_s11,0_s14,1_s19,1_s2,1_s21,1_s26,2_s27,2_s32,3_s38,3_s4,3_s44,4_s46,4_s47,4_s48,4_s5,4_s6	0.532316	2.4099e-160	9.2795e-156	1.41e-14
chr10	11235369	11235979	0.597164	17	0.908|0.905|0.898|0.895|0.956|0.952|0.935|0.951|0.895|0.909|0.969|0.904|0.955|0.898|0.942|0.938|0.920|0.901|0.935|0.978|0.169|0.071|0.027|0.049|0.115|0.167|0.260|0.351|0.207|0.163|0.661|0.421|0.645|0.557|0.585|0.613|0.626|0.600|0.522|0.553|0.580|0.652|0.488|0.639|0.578|0.535|0.504|0.505|0.609|0.556	3|3|3|3|3|3|3|3|3|3|3|3|3|3|3|3|3|3|3|3|1|1|1|1|1|1|1|1|1|1|3|1|3|3|3|3|3|3|2|3|3|3|2|3|3|3|3|2|3|3	11	3	36	0.1818181818181818	0.505	0.7788055555555556	2_s27,2_s28,2_s29,2_s3,2_s30,2_s31,2_s32,2_s33,2_s34,2_s35,3_s37	3_s43,4_s47,4_s7	0_s0,0_s1,0_s10,0_s11,0_s12,0_s13,0_s14,0_s15,0_s16,0_s17,1_s18,1_s19,1_s2,1_s20,1_s21,1_s22,1_s23,1_s24,1_s25,1_s26,3_s36,3_s38,3_s39,3_s4,3_s40,3_s41,3_s42,3_s44,4_s45,4_s46,4_s48,4_s49,4_s5,4_s6,4_s8,4_s9	0.597164	1.3647e-77	5.2547e-73	4.2411e-14
chr10	11238194	11239566	0.525494	48	0.252|0.346|0.354|0.280|0.322|0.346|0.370|0.375|0.244|0.417|0.333|0.376|0.265|0.535|0.382|0.337|0.419|0.261|0.453|0.392|0.505|0.501|0.486|0.521|0.544|0.478|0.561|0.617|0.542|0.499|0.957|0.961|0.930|0.957|0.970|0.896|0.957|0.924|0.981|0.945|0.967|0.967|0.937|0.874|0.871|0.919|0.935|0.904|0.910|0.871	1|1|1|1|1|1|1|1|1|1|1|1|1|2|1|1|1|1|1|1|1|1|1|1|1|1|1|1|1|1|3|3|3|3|3|3|3|3|3|3|3|3|3|3|3|3|3|3|3|3	29	1	20	0.4061379310344828	0.535	0.93165	0_s0,0_s1,0_s10,0_s11,0_s12,0_s13,0_s14,0_s15,0_s16,0_s17,1_s18,1_s19,1_s2,1_s21,1_s22,1_s23,1_s24,1_s25,1_s26,2_s27,2_s28,2_s29,2_s3,2_s30,2_s31,2_s32,2_s33,2_s34,2_s35	1_s20	3_s36,3_s37,3_s38,3_s39,3_s4,3_s40,3_s41,3_s42,3_s43,3_s44,4_s45,4_s46,4_s47,4_s48,4_s49,4_s5,4_s6,4_s7,4_s8,4_s9	-0.525494	3.6546e-223	1.4073e-218	5.9175e-14
chr10	11436830	11437597	0.525367	15	0.695|0.698|0.773|0.683|0.671|0.751|0.682|0.746|0.747|0.773|0.736|0.733|0.711|0.781|0.732|0.713|0.714|0.705|0.782|0.693|0.761|0.707|0.670|0.638|0.724|0.726|0.757|0.806|0.754|0.685|0.265|0.319|0.421|0.396|0.394|0.422|0.505|0.519|0.302|0.458|0.423|0.490|0.307|0.490|0.382|0.499|0.273|0.345|0.416|0.365	2|2|2|2|2|2|2|2|2|2|2|2|2|2|2|2|2|2|3|2|2|2|2|2|2|2|2|3|2|2|1|2|2|2|2|2|2|2|2|2|2|2|2|2|2|2|1|2|2|2	2	46	2	0.269	0.6002608695652171	0.794	3_s36,4_s6	0_s0,0_s1,0_s10,0_s11,0_s12,0_s13,0_s14,0_s15,0_s16,0_s17,1_s18,1_s19,1_s2,1_s20,1_s21,1_s22,1_s23,1_s24,1_s26,2_s27,2_s28,2_s29,2_s3,2_s30,2_s31,2_s32,2_s34,2_s35,3_s37,3_s38,3_s39,3_s4,3_s40,3_s41,3_s42,3_s43,3_s44,4_s45,4_s46,4_s47,4_s48,4_s49,4_s5,4_s7,4_s8,4_s9	1_s25,2_s33	0.525367	1.3063e-10	5.03e-06	2.8764e-11
chr10	11470470	11472455	0.500761	44	0.719|0.677|0.715|0.672|0.695|0.792|0.695|0.724|0.714|0.704|0.727|0.755|0.729|0.776|0.717|0.726|0.757|0.762|0.779|0.699|0.377|0.276|0.352|0.292|0.380|0.354|0.427|0.493|0.376|0.398|0.563|0.437|0.509|0.568|0.467|0.541|0.636|0.745|0.482|0.507|0.519|0.567|0.614|0.613|0.585|0.556|0.373|0.559|0.545|0.538	2|2|2|2|2|3|2|2|2|2|2|2|2|3|2|2|2|2|2|2|2|1|2|1|2|2|2|2|2|2|2|2|2|2|2|2|2|2|2|2|2|2|2|2|2|2|2|2|2|2	2	46	2	0.284	0.5879782608695654	0.784	2_s28,2_s3	0_s0,0_s1,0_s10,0_s11,0_s12,0_s14,0_s15,0_s16,0_s17,1_s18,1_s19,1_s2,1_s21,1_s22,1_s23,1_s24,1_s25,1_s26,2_s27,2_s29,2_s30,2_s31,2_s32,2_s33,2_s34,2_s35,3_s36,3_s37,3_s38,3_s39,3_s4,3_s40,3_s41,3_s42,3_s43,3_s44,4_s45,4_s46,4_s47,4_s48,4_s49,4_s5,4_s6,4_s7,4_s8,4_s9	0_s13,1_s20	0.500761	2.3963000000000002e-29	9.227e-25	4.0079e-14
chr10	11483240	11483579	0.757909	29	0.902|0.902|0.870|0.980|0.954|0.895|0.862|0.865|0.954|0.889|0.134|0.140|0.049|0.265|0.082|0.174|0.191|0.114|0.240|0.105|0.195|0.072|0.115|0.138|0.094|0.087|0.228|0.252|0.136|0.233|0.160|0.059|0.145|0.149|0.178|0.139|0.212|0.237|0.024|0.146|0.205|0.169|0.032|0.275|0.142|0.188|0.071|0.135|0.151|0.117	3|3|3|3|3|3|3|3|3|3|1|1|1|1|1|1|1|1|1|1|1|1|1|1|1|1|1|1|1|1|1|1|1|1|1|1|1|1|1|1|1|1|1|1|1|1|1|1|1|1	40	0	10	0.14945		0.9073	1_s18,1_s19,1_s2,1_s20,1_s21,1_s22,1_s23,1_s24,1_s25,1_s26,2_s27,2_s28,2_s29,2_s3,2_s30,2_s31,2_s32,2_s33,2_s34,2_s35,3_s36,3_s37,3_s38,3_s39,3_s4,3_s40,3_s41,3_s42,3_s43,3_s44,4_s45,4_s46,4_s47,4_s48,4_s49,4_s5,4_s6,4_s7,4_s8,4_s9	-	0_s0,0_s1,0_s10,0_s11,0_s12,0_s13,0_s14,0_s15,0_s16,0_s17	0.757909	7.5039e-136	2.8894e-131	1.7986e-14	N0|0|2|3|3,
chr10	11777799	11778268	0.522964	14	0.373|0.409|0.485|0.378|0.413|0.417|0.460|0.479|0.366|0.481|0.429|0.515|0.375|0.621|0.391|0.437|0.528|0.447|0.550|0.392|0.926|0.924|0.898|0.934|0.940|0.958|0.918|0.923|0.957|0.933|0.666|0.692|0.792|0.756|0.729|0.744|0.729|0.767|0.728|0.748|0.777|0.776|0.739|0.778|0.732|0.795|0.734|0.766|0.723|0.743	1|1|2|1|1|1|2|1|1|2|1|2|1|2|1|1|2|1|2|1|3|3|3|3|3|3|3|3|3|3|2|2|2|2|2|2|2|2|2|2|2|2|2|2|2|2|2|2|2|2	13	27	10	0.4081538461538462	0.6871851851851851	0.9311	0_s0,0_s1,0_s11,0_s12,0_s13,0_s15,0_s16,1_s18,1_s2,1_s21,1_s22,1_s24,1_s26	0_s10,0_s14,0_s17,1_s19,1_s20,1_s23,1_s25,3_s36,3_s37,3_s38,3_s39,3_s4,3_s40,3_s41,3_s42,3_s43,3_s44,4_s45,4_s46,4_s47,4_s48,4_s49,4_s5,4_s6,4_s7,4_s8,4_s9	2_s27,2_s28,2_s29,2_s3,2_s30,2_s31,2_s32,2_s33,2_s34,2_s35	-0.522964	1.0398e-47	4.0039e-43	4.1633e-14
chr10	11778268	11778816	0.501976	21	0.397|0.438|0.479|0.390|0.452|0.451|0.487|0.454|0.360|0.511|0.476|0.481|0.371|0.618|0.420|0.438|0.535|0.437|0.562|0.428|0.390|0.268|0.257|0.235|0.339|0.419|0.422|0.552|0.382|0.372|0.675|0.681|0.774|0.763|0.713|0.755|0.747|0.785|0.718|0.740|0.759|0.739|0.734|0.788|0.727|0.785|0.675|0.751|0.727|0.734	2|2|2|2|2|2|2|2|2|2|2|2|1|2|2|2|2|2|2|2|2|1|1|1|2|2|2|2|2|2|2|2|2|2|2|2|2|3|2|2|2|2|2|2|2|2|2|2|2|2	4	45	1	0.28275	0.5705555555555557	0.785	1_s2,2_s28,2_s29,2_s3	0_s0,0_s1,0_s10,0_s11,0_s12,0_s13,0_s14,0_s15,0_s16,0_s17,1_s18,1_s19,1_s20,1_s21,1_s22,1_s23,1_s24,1_s25,1_s26,2_s27,2_s30,2_s31,2_s32,2_s33,2_s34,2_s35,3_s36,3_s37,3_s38,3_s39,3_s4,3_s40,3_s41,3_s43,3_s44,4_s45,4_s46,4_s47,4_s48,4_s49,4_s5,4_s6,4_s7,4_s8,4_s9	3_s42	-0.501976	8.5457e-12	3.2906e-07	1.6397e-12
chr10	11778946	11779090	0.523714	14	0.388|0.431|0.482|0.382|0.408|0.481|0.503|0.427|0.403|0.501|0.492|0.524|0.404|0.614|0.365|0.364|0.483|0.485|0.526|0.435|0.948|0.900|0.933|0.932|0.925|0.910|0.928|0.905|0.928|0.936|0.723|0.714|0.756|0.772|0.715|0.757|0.793|0.763|0.746|0.756|0.739|0.769|0.754|0.800|0.741|0.781|0.661|0.752|0.721|0.738	1|1|2|1|1|2|2|1|1|2|2|2|1|2|1|1|2|2|2|1|3|3|3|3|3|3|3|3|3|3|2|2|2|2|2|2|2|2|2|2|2|2|2|2|2|2|2|2|2|2	10	30	10	0.4006999999999999	0.6680666666666667	0.9245	0_s0,0_s1,0_s11,0_s12,0_s15,0_s16,1_s2,1_s21,1_s22,1_s26	0_s10,0_s13,0_s14,0_s17,1_s18,1_s19,1_s20,1_s23,1_s24,1_s25,3_s36,3_s37,3_s38,3_s39,3_s4,3_s40,3_s41,3_s42,3_s43,3_s44,4_s45,4_s46,4_s47,4_s48,4_s49,4_s5,4_s6,4_s7,4_s8,4_s9	2_s27,2_s28,2_s29,2_s3,2_s30,2_s31,2_s32,2_s33,2_s34,2_s35	-0.523714	1.7300999999999995e-38	6.6620000000000015e-34	3.9746e-14
chr10	11779311	11779870	0.812904	29	0.101|0.141|0.157|0.035|0.052|0.116|0.147|0.163|0.077|0.146|0.900|0.930|0.959|0.903|0.893|0.959|0.918|0.925|0.941|0.891|0.905|0.947|0.936|0.933|0.866|0.943|0.913|0.944|0.881|0.876|0.948|0.904|0.910|0.934|0.983|0.933|0.957|0.927|0.969|0.823|0.925|0.936|0.965|0.929|0.964|0.935|0.938|0.951|0.925|0.937	1|1|1|1|1|1|1|1|1|1|3|3|3|3|3|3|3|3|3|3|3|3|3|3|3|3|3|3|3|3|3|3|3|3|3|3|3|3|3|3|3|3|3|3|3|3|3|3|3|3	10	0	40	0.1135		0.9264	0_s0,0_s1,0_s10,0_s11,0_s12,0_s13,0_s14,0_s15,0_s16,0_s17	-	1_s18,1_s19,1_s2,1_s20,1_s21,1_s22,1_s23,1_s24,1_s25,1_s26,2_s27,2_s28,2_s29,2_s3,2_s30,2_s31,2_s32,2_s33,2_s34,2_s35,3_s36,3_s37,3_s38,3_s39,3_s4,3_s40,3_s41,3_s42,3_s43,3_s44,4_s45,4_s46,4_s47,4_s48,4_s49,4_s5,4_s6,4_s7,4_s8,4_s9	-0.812904	4.0577e-135	1.5625e-130	1.7986e-14	P0|0|2|3|3,
chr10	11783456	11783795	0.526577	29	0.098|0.162|0.181|0.065|0.078|0.167|0.122|0.211|0.056|0.179|0.232|0.230|0.071|0.395|0.067|0.087|0.225|0.011|0.253|0.183|0.938|0.910|0.973|0.985|0.933|0.908|0.981|0.867|0.950|0.897|0.437|0.531|0.551|0.506|0.576|0.636|0.657|0.601|0.430|0.507|0.617|0.555|0.496|0.611|0.612|0.559|0.476|0.610|0.494|0.538	1|1|1|1|1|1|1|1|1|1|1|1|1|1|1|1|1|1|1|1|3|3|3|3|3|3|3|3|3|3|1|3|3|3|3|3|3|3|1|1|3|3|3|3|3|3|2|3|2|3	23	2	25	0.1933478260869565	0.485	0.7199200000000002	0_s0,0_s1,0_s10,0_s11,0_s12,0_s13,0_s14,0_s15,0_s16,0_s17,1_s18,1_s19,1_s2,1_s20,1_s21,1_s22,1_s23,1_s24,1_s25,1_s26,3_s36,3_s43,3_s44	4_s6,4_s8	2_s27,2_s28,2_s29,2_s3,2_s30,2_s31,2_s32,2_s33,2_s34,2_s35,3_s37,3_s38,3_s39,3_s4,3_s40,3_s41,3_s42,4_s45,4_s46,4_s47,4_s48,4_s49,4_s5,4_s7,4_s9	-0.526577	8.1403e-155	3.1345e-150	2.6201e-14	P0|0|0|2|3,
chr10	11784359	11784531	0.508138	47	0.591|0.544|0.597|0.585|0.603|0.562|0.578|0.591|0.535|0.528|0.590|0.563|0.538|0.475|0.569|0.623|0.579|0.584|0.439|0.594|0.662|0.745|0.757|0.730|0.659|0.698|0.618|0.565|0.666|0.682|0.293|0.321|0.296|0.292|0.278|0.243|0.287|0.265|0.316|0.282|0.302|0.287|0.370|0.311|0.303|0.281|0.270|0.281|0.284|0.272	2|2|2|2|2|2|2|2|2|2|2|2|2|2|2|2|2|2|2|2|2|3|3|2|2|2|2|2|2|2|2|2|2|2|2|1|2|2|2|2|2|2|2|2|2|2|2|2|2|2	1	47	2	0.243	0.4710425531914893	0.751	3_s40	0_s0,0_s1,0_s10,0_s11,0_s12,0_s13,0_s14,0_s15,0_s16,0_s17,1_s18,1_s19,1_s2,1_s20,1_s21,1_s22,1_s23,1_s24,1_s25,1_s26,2_s27,2_s3,2_s30,2_s31,2_s32,2_s33,2_s34,2_s35,3_s36,3_s37,3_s38,3_s39,3_s4,3_s41,3_s42,3_s43,3_s44,4_s45,4_s46,4_s47,4_s48,4_s49,4_s5,4_s6,4_s7,4_s8,4_s9	2_s28,2_s29	0.508138	1.4707000000000002e-20	5.663e-16	4.4187e-14
chr10	12173170	12173975	0.526464	31	0.865|0.044|0.934|0.370|0.933|0.528|0.858|0.556|0.220|0.395|0.466|0.515|0.603|0.027|0.472|0.748|0.038|0.102|0.076|0.865|0.552|0.615|0.557|0.891|0.765|0.950|0.461|0.473|0.525|0.243|0.060|0.050|0.023|0.062|0.477|0.508|0.224|0.719|0.834|0.846|0.407|0.402|0.471|0.836|0.826|0.609|0.617|0.441|0.439|0.445	3|1|3|1|3|3|3|3|1|1|2|2|3|1|2|3|1|1|1|3|3|3|3|3|3|3|2|2|3|1|1|1|1|1|2|2|1|3|3|3|1|1|2|3|3|3|3|1|1|1	19	8	23	0.2141052631578947	0.480375	0.7405217391304347	0_s1,0_s11,0_s16,0_s17,1_s20,1_s23,1_s24,1_s25,2_s35,3_s36,3_s37,3_s38,3_s39,3_s41,4_s45,4_s46,4_s7,4_s8,4_s9	1_s18,1_s19,1_s21,2_s32,2_s33,3_s4,3_s40,4_s47	0_s0,0_s10,0_s12,0_s13,0_s14,0_s15,1_s2,1_s22,1_s26,2_s27,2_s28,2_s29,2_s3,2_s30,2_s31,2_s34,3_s42,3_s43,3_s44,4_s48,4_s49,4_s5,4_s6	0.526464	9.2642e-155	3.5673e-150	5.8953e-14
chr10	12201124	12201546	0.5583	24	0.666|0.167|0.551|0.329|0.940|0.060|0.919|0.462|0.534|0.484|0.840|0.286|0.824|0.201|0.009|0.585|0.248|0.156|0.144|0.852|0.920|0.947|0.121|0.581|0.926|0.439|0.228|0.537|0.280|0.786|0.475|0.077|0.953|0.685|0.545|0.084|0.614|0.450|0.697|0.921|0.314|0.043|0.917|0.669|0.467|0.918|0.914|0.738|0.710|0.599	3|1|3|1|3|1|3|2|3|2|3|1|3|1|1|3|1|1|1|3|3|3|1|3|3|1|1|3|1|3|2|1|3|3|3|1|3|1|3|3|1|1|3|3|2|3|3|3|3|3	18	4	28	0.202	0.472	0.7602857142857143	0_s1,0_s11,0_s13,1_s19,1_s20,1_s21,1_s23,1_s24,1_s25,2_s29,2_s31,2_s32,2_s34,3_s37,3_s40,3_s42,4_s45,4_s46	0_s15,0_s17,3_s36,4_s49	0_s0,0_s10,0_s12,0_s14,0_s16,1_s18,1_s2,1_s22,1_s26,2_s27,2_s28,2_s3,2_s30,2_s33,2_s35,3_s38,3_s39,3_s4,3_s41,3_s43,3_s44,4_s47,4_s48,4_s5,4_s6,4_s7,4_s8,4_s9	-0.5583	1.5641e-138	6.0229e-134	6.9167e-14
chr10	12306357	12306459	0.512268	16	0.992|0.765|0.786|0.891|0.896|0.823|0.884|0.852|0.861|0.843|0.796|0.720|0.946|0.573|0.832|0.887|0.736|0.866|0.671|0.806|0.015|0.022|0.069|0.075|0.064|0.027|0.073|0.051|0.055|0.119|0.537|0.331|0.540|0.348|0.478|0.390|0.404|0.271|0.451|0.496|0.455|0.468|0.416|0.394|0.332|0.314|0.522|0.404|0.434|0.370	3|3|3|3|3|3|3|3|3|3|3|3|3|3|3|3|3|3|3|3|1|1|1|1|1|1|1|1|1|1|3|1|3|1|1|1|1|1|1|1|1|1|1|1|1|1|3|1|1|1	27	0	23	0.2713333333333333		0.783695652173913	2_s27,2_s28,2_s29,2_s3,2_s30,2_s31,2_s32,2_s33,2_s34,2_s35,3_s37,3_s39,3_s4,3_s40,3_s41,3_s42,3_s43,3_s44,4_s45,4_s46,4_s47,4_s48,4_s49,4_s5,4_s7,4_s8,4_s9	-	0_s0,0_s1,0_s10,0_s11,0_s12,0_s13,0_s14,0_s15,0_s16,0_s17,1_s18,1_s19,1_s2,1_s20,1_s21,1_s22,1_s23,1_s24,1_s25,1_s26,3_s36,3_s38,4_s6	0.512268	2.5909e-94	9.9765e-90	4.3521e-14	N0|0|0|2|3,
chr10	12481385	12481760	0.501662	16	0.590|0.317|0.928|0.325|0.933|0.364|0.821|0.324|0.668|0.339|0.465|0.636|0.935|0.388|0.130|0.545|0.424|0.160|0.361|0.931|0.944|0.921|0.079|0.377|0.816|0.381|0.120|0.892|0.743|0.564|0.403|0.091|0.697|0.245|0.884|0.242|0.647|0.547|0.314|0.557|0.277|0.025|0.568|0.936|0.937|0.819|0.792|0.370|0.171|0.217	3|1|3|1|3|1|3|1|3|1|2|3|3|1|1|3|1|1|1|3|3|3|1|1|3|1|1|3|3|3|1|1|3|1|3|1|3|3|1|3|1|1|3|3|3|3|3|1|1|1	24	1	25	0.2685	0.465	0.7700400000000002	0_s1,0_s11,0_s13,0_s15,0_s17,1_s20,1_s21,1_s23,1_s24,1_s25,2_s29,2_s3,2_s31,2_s32,3_s36,3_s37,3_s39,3_s40,3_s43,4_s45,4_s46,4_s7,4_s8,4_s9	1_s18	0_s0,0_s10,0_s12,0_s14,0_s16,1_s19,1_s2,1_s22,1_s26,2_s27,2_s28,2_s30,2_s33,2_s34,2_s35,3_s38,3_s4,3_s41,3_s42,3_s44,4_s47,4_s48,4_s49,4_s5,4_s6	0.501662	8.4623e-105	3.2585e-100	3.4639e-14
chr10	12504305	12506196	0.503734	50	0.620|0.674|0.514|0.906|0.302|0.522|0.351|0.656|0.770|0.301|0.108|0.597|0.117|0.560|0.438|0.487|0.618|0.086|0.925|0.037|0.292|0.684|0.558|0.204|0.940|0.789|0.613|0.429|0.376|0.402|0.759|0.204|0.032|0.899|0.450|0.786|0.034|0.304|0.045|0.060|0.821|0.932|0.924|0.361|0.418|0.278|0.369|0.810|0.775|0.447	3|3|2|3|1|3|1|3|3|1|1|3|1|3|1|2|3|1|3|1|1|3|3|1|3|3|3|1|1|1|3|1|1|3|2|3|1|1|1|1|3|3|3|1|1|1|1|3|3|2	23	4	23	0.2412173913043478	0.4745	0.7451304347826087	0_s12,0_s14,0_s17,1_s18,1_s2,1_s21,1_s24,1_s26,2_s27,2_s3,2_s33,2_s34,2_s35,3_s37,3_s38,3_s41,3_s42,3_s43,3_s44,4_s48,4_s49,4_s5,4_s6	0_s10,1_s22,3_s4,4_s9	0_s0,0_s1,0_s11,0_s13,0_s15,0_s16,1_s19,1_s20,1_s23,1_s25,2_s28,2_s29,2_s30,2_s31,2_s32,3_s36,3_s39,3_s40,4_s45,4_s46,4_s47,4_s7,4_s8	-0.503734	2.6832e-300	1.0332e-295	0.0
chr10	12628343	12628658	0.545147	10	0.640|0.621|0.637|0.576|0.650|0.641|0.657|0.679|0.578|0.602|0.614|0.690|0.536|0.735|0.622|0.669|0.733|0.571|0.633|0.654|0.925|0.900|0.930|0.921|0.942|0.886|0.936|0.938|0.928|0.931|0.258|0.328|0.398|0.436|0.307|0.386|0.520|0.480|0.292|0.420|0.410|0.482|0.398|0.498|0.383|0.389|0.348|0.348|0.342|0.340	2|2|2|2|2|2|2|2|2|2|2|2|2|3|2|2|2|2|2|2|3|3|3|3|3|3|3|3|3|3|1|1|1|1|1|1|2|2|1|1|1|2|1|2|1|1|1|1|1|1	16	23	11	0.3614374999999999	0.6079565217391304	0.9065454545454548	3_s36,3_s37,3_s38,3_s39,3_s4,3_s40,3_s43,3_s44,4_s45,4_s47,4_s49,4_s5,4_s6,4_s7,4_s8,4_s9	0_s0,0_s1,0_s10,0_s11,0_s12,0_s13,0_s14,0_s15,0_s16,0_s17,1_s18,1_s19,1_s2,1_s21,1_s22,1_s23,1_s24,1_s25,1_s26,3_s41,3_s42,4_s46,4_s48	1_s20,2_s27,2_s28,2_s29,2_s3,2_s30,2_s31,2_s32,2_s33,2_s34,2_s35	0.545147	4.2959e-39	1.6542e-34	4.4853e-14
chr10	12630620	12632476	0.604488	49	0.743|0.722|0.709|0.746|0.707|0.699|0.708|0.710|0.668|0.803|0.715|0.800|0.778|0.735|0.680|0.700|0.731|0.752|0.779|0.727|0.919|0.964|0.935|0.901|0.922|0.888|0.937|0.913|0.918|0.948|0.075|0.008|0.181|0.248|0.012|0.347|0.272|0.302|0.064|0.202|0.252|0.311|0.156|0.357|0.238|0.262|0.097|0.193|0.166|0.072	3|3|3|3|3|3|3|3|3|3|3|3|3|3|3|3|3|3|3|3|3|3|3|3|3|3|3|3|3|3|1|1|1|1|1|1|1|1|1|1|1|1|1|1|1|1|1|1|1|1	20	0	30	0.19075		0.7952333333333335	3_s36,3_s37,3_s38,3_s39,3_s4,3_s40,3_s41,3_s42,3_s43,3_s44,4_s45,4_s46,4_s47,4_s48,4_s49,4_s5,4_s6,4_s7,4_s8,4_s9	-	0_s0,0_s1,0_s10,0_s11,0_s12,0_s13,0_s14,0_s15,0_s16,0_s17,1_s18,1_s19,1_s2,1_s20,1_s21,1_s22,1_s23,1_s24,1_s25,1_s26,2_s27,2_s28,2_s29,2_s3,2_s30,2_s31,2_s32,2_s33,2_s34,2_s35	0.604488	0.0	0.0	0.0	P2|2|3|3|3,
chr10	12946666	12947904	0.504457	33	0.853|0.452|0.405|0.488|0.282|0.733|0.460|0.503|0.039|0.687|0.385|0.292|0.024|0.651|0.806|0.146|0.417|0.352|0.741|0.455|0.246|0.498|0.460|0.534|0.690|0.040|0.221|0.347|0.773|0.874|0.406|0.349|0.062|0.441|0.144|0.435|0.499|0.126|0.763|0.337|0.722|0.915|0.418|0.455|0.350|0.223|0.211|0.483|0.227|0.423	3|2|1|2|1|3|2|2|1|3|1|1|1|3|3|1|2|1|3|2|1|2|2|3|3|1|1|1|3|3|1|1|1|2|1|2|2|1|3|1|3|3|1|2|1|1|1|2|1|2	23	14	13	0.2448695652173913	0.4620714285714284	0.7493846153846152	0_s10,0_s12,0_s16,1_s18,1_s19,1_s2,1_s22,1_s24,2_s27,2_s31,2_s32,2_s33,3_s36,3_s37,3_s38,3_s4,3_s42,3_s44,4_s47,4_s49,4_s5,4_s6,4_s8	0_s1,0_s11,0_s14,0_s15,1_s23,1_s26,2_s28,2_s29,3_s39,3_s40,3_s41,4_s48,4_s7,4_s9	0_s0,0_s13,0_s17,1_s20,1_s21,1_s25,2_s3,2_s30,2_s34,2_s35,3_s43,4_s45,4_s46	-0.504457	1.6632e-150	6.4044e-146	6.4393e-14
chr10	13220154	13221007	0.545752	27	0.047|0.783|0.160|0.807|0.383|0.620|0.514|0.928|0.496|0.260|0.258|0.047|0.110|0.702|0.698|0.498|0.590|0.921|0.887|0.048|0.188|0.087|0.529|0.199|0.093|0.099|0.506|0.589|0.325|0.597|0.924|0.467|0.501|0.645|0.026|0.748|0.532|0.054|0.728|0.269|0.096|0.605|0.391|0.545|0.068|0.104|0.045|0.651|0.317|0.609	1|3|1|3|1|3|2|3|2|1|1|1|1|3|3|2|3|3|3|1|1|1|2|1|1|1|2|3|1|3|3|2|2|3|1|3|3|1|3|1|1|3|1|3|1|1|1|3|1|3	23	7	20	0.1597391304347826	0.5015714285714286	0.7054499999999999	0_s0,0_s10,0_s12,0_s17,1_s18,1_s19,1_s2,1_s26,2_s27,2_s28,2_s3,2_s30,2_s31,2_s34,3_s4,3_s42,3_s44,4_s45,4_s47,4_s49,4_s5,4_s6,4_s8	0_s14,0_s16,1_s22,2_s29,2_s32,3_s37,3_s38	0_s1,0_s11,0_s13,0_s15,1_s20,1_s21,1_s23,1_s24,1_s25,2_s33,2_s35,3_s36,3_s39,3_s40,3_s41,3_s43,4_s46,4_s48,4_s7,4_s9	0.545752	7.7178e-162	2.9718e-157	4.5297e-14
chr10	13340293	13341075	0.529272	37	0.543|0.613|0.519|0.527|0.657|0.502|0.445|0.564|0.535|0.534|0.505|0.585|0.544|0.671|0.522|0.562|0.641|0.374|0.627|0.528|0.563|0.692|0.486|0.464|0.599|0.427|0.604|0.659|0.535|0.541|0.824|0.782|0.831|0.860|0.767|0.860|0.817|0.825|0.766|0.797|0.332|0.353|0.220|0.400|0.272|0.362|0.183|0.263|0.242|0.197	2|2|2|2|2|2|2|2|2|2|2|2|2|3|2|2|2|1|2|2|2|2|2|2|2|2|2|2|2|2|3|3|3|3|3|3|3|3|3|3|1|1|1|2|1|2|1|1|1|1	9	30	11	0.2706666666666666	0.5428333333333335	0.8	1_s24,4_s45,4_s46,4_s47,4_s49,4_s6,4_s7,4_s8,4_s9	0_s0,0_s1,0_s10,0_s11,0_s12,0_s13,0_s14,0_s15,0_s16,0_s17,1_s18,1_s19,1_s2,1_s21,1_s22,1_s23,1_s25,1_s26,2_s27,2_s28,2_s29,2_s3,2_s30,2_s31,2_s32,2_s33,2_s34,2_s35,4_s48,4_s5	1_s20,3_s36,3_s37,3_s38,3_s39,3_s4,3_s40,3_s41,3_s42,3_s43,3_s44	0.529272	2.3978e-104	9.2329e-100	4.341e-14	P2|3|0|0|0,
chr10	13349134	13350790	0.546032	50	0.202|0.220|0.251|0.139|0.209|0.247|0.238|0.236|0.176|0.305|0.197|0.400|0.170|0.519|0.237|0.229|0.348|0.176|0.366|0.262|0.858|0.808|0.863|0.789|0.797|0.861|0.852|0.860|0.823|0.782|0.632|0.381|0.538|0.530|0.471|0.625|0.564|0.593|0.565|0.569|0.640|0.683|0.593|0.668|0.523|0.598|0.414|0.531|0.555|0.558	1|1|1|1|1|1|1|1|1|1|1|2|1|2|1|1|1|1|1|1|3|3|3|3|3|3|3|3|3|3|3|2|2|2|2|2|2|2|2|2|3|3|2|3|2|2|2|2|2|2	18	18	14	0.2337777777777777	0.5292777777777777	0.7797142857142857	0_s0,0_s1,0_s10,0_s11,0_s12,0_s13,0_s14,0_s15,0_s16,0_s17,1_s18,1_s2,1_s21,1_s22,1_s23,1_s24,1_s25,1_s26	1_s19,1_s20,3_s37,3_s38,3_s39,3_s4,3_s40,3_s41,3_s42,3_s43,3_s44,4_s47,4_s49,4_s5,4_s6,4_s7,4_s8,4_s9	2_s27,2_s28,2_s29,2_s3,2_s30,2_s31,2_s32,2_s33,2_s34,2_s35,3_s36,4_s45,4_s46,4_s48	-0.546032	2.0891e-224	8.0442e-220	2.6201e-14
chr10	13411322	13411812	0.629922	21	0.574|0.522|0.468|0.456|0.120|0.948|0.079|0.859|0.226|0.395|0.557|0.278|0.046|0.951|0.831|0.439|0.923|0.917|0.934|0.115|0.337|0.139|0.913|0.349|0.097|0.306|0.777|0.858|0.794|0.206|0.811|0.926|0.139|0.913|0.129|0.926|0.925|0.542|0.657|0.043|0.207|0.859|0.019|0.026|0.007|0.209|0.105|0.152|0.254|0.371	3|3|2|2|1|3|1|3|1|1|3|1|1|3|3|1|3|3|3|1|1|1|3|1|1|1|3|3|3|1|3|3|1|3|1|3|3|3|3|1|1|3|1|1|1|1|1|1|1|1	26	2	22	0.1843461538461538	0.462	0.814409090909091	0_s12,0_s14,0_s16,0_s17,1_s19,1_s2,1_s22,1_s26,2_s27,2_s28,2_s3,2_s30,2_s31,2_s35,3_s38,3_s4,3_s44,4_s45,4_s47,4_s48,4_s49,4_s5,4_s6,4_s7,4_s8,4_s9	0_s10,0_s11	0_s0,0_s1,0_s13,0_s15,1_s18,1_s20,1_s21,1_s23,1_s24,1_s25,2_s29,2_s32,2_s33,2_s34,3_s36,3_s37,3_s39,3_s40,3_s41,3_s42,3_s43,4_s46	0.629922	4.1504e-141	1.5982e-136	4.2411e-14
chr10	13428314	13430150	0.599754	49	0.232|0.543|0.205|0.606|0.420|0.602|0.094|0.714|0.745|0.742|0.062|0.049|0.092|0.333|0.898|0.924|0.894|0.356|0.934|0.587|0.179|0.262|0.380|0.583|0.108|0.699|0.943|0.944|0.761|0.133|0.930|0.924|0.068|0.903|0.644|0.822|0.922|0.341|0.717|0.343|0.848|0.932|0.084|0.104|0.065|0.097|0.102|0.059|0.469|0.411	1|3|1|3|1|3|1|3|3|3|1|1|1|1|3|3|3|1|3|3|1|1|1|3|1|3|3|3|3|1|3|3|1|3|3|3|3|1|3|1|3|3|1|1|1|1|1|1|2|1	24	1	25	0.1907916666666667	0.469	0.7904399999999998	0_s0,0_s10,0_s12,0_s14,1_s18,1_s19,1_s2,1_s20,1_s24,2_s27,2_s28,2_s29,2_s30,2_s35,3_s38,3_s42,3_s44,4_s47,4_s48,4_s49,4_s5,4_s6,4_s7,4_s9	4_s8	0_s1,0_s11,0_s13,0_s15,0_s16,0_s17,1_s21,1_s22,1_s23,1_s25,1_s26,2_s3,2_s31,2_s32,2_s33,2_s34,3_s36,3_s37,3_s39,3_s4,3_s40,3_s41,3_s43,4_s45,4_s46	-0.599754	0.0	0.0	0.0
chr10	13464770	13466139	0.59323	41	0.825|0.746|0.831|0.880|0.805|0.788|0.807|0.797|0.868|0.756|0.164|0.222|0.147|0.340|0.182|0.145|0.254|0.132|0.229|0.200|0.201|0.222|0.182|0.177|0.296|0.239|0.243|0.311|0.231|0.222|0.191|0.158|0.266|0.216|0.133|0.253|0.249|0.252|0.215|0.255|0.199|0.269|0.187|0.244|0.229|0.245|0.181|0.189|0.202|0.213	3|3|3|3|3|3|3|3|3|3|1|1|1|1|1|1|1|1|1|1|1|1|1|1|1|1|1|1|1|1|1|1|1|1|1|1|1|1|1|1|1|1|1|1|1|1|1|1|1|1	40	0	10	0.2171249999999999		0.8103	1_s18,1_s19,1_s2,1_s20,1_s21,1_s22,1_s23,1_s24,1_s25,1_s26,2_s27,2_s28,2_s29,2_s3,2_s30,2_s31,2_s32,2_s33,2_s34,2_s35,3_s36,3_s37,3_s38,3_s39,3_s4,3_s40,3_s41,3_s42,3_s43,3_s44,4_s45,4_s46,4_s47,4_s48,4_s49,4_s5,4_s6,4_s7,4_s8,4_s9	-	0_s0,0_s1,0_s10,0_s11,0_s12,0_s13,0_s14,0_s15,0_s16,0_s17	0.59323	9.9522e-190	3.8322e-185	4.9405e-14	N0|0|2|3|3,
chr10	13481748	13481838	0.516046	13	0.571|0.414|0.444|0.505|0.543|0.419|0.545|0.451|0.500|0.426|0.462|0.466|0.446|0.330|0.554|0.581|0.469|0.532|0.370|0.493|0.049|0.036|0.058|0.058|0.061|0.038|0.073|0.030|0.037|0.054|0.396|0.418|0.296|0.332|0.498|0.348|0.275|0.312|0.428|0.335|0.323|0.285|0.359|0.264|0.337|0.293|0.381|0.363|0.365|0.342	3|2|2|2|2|2|3|2|2|2|2|2|2|2|2|3|2|2|2|2|1|1|1|1|1|1|1|1|1|1|2|2|2|2|2|2|2|2|2|2|2|2|2|2|2|2|2|2|2|2	10	37	3	0.0494	0.3992972972972973	0.5656666666666667	2_s27,2_s28,2_s29,2_s3,2_s30,2_s31,2_s32,2_s33,2_s34,2_s35	0_s1,0_s10,0_s11,0_s12,0_s13,0_s15,0_s16,0_s17,1_s18,1_s19,1_s2,1_s20,1_s21,1_s23,1_s24,1_s25,1_s26,3_s36,3_s37,3_s38,3_s39,3_s4,3_s40,3_s41,3_s42,3_s43,3_s44,4_s45,4_s46,4_s47,4_s48,4_s49,4_s5,4_s6,4_s7,4_s8,4_s9	0_s0,0_s14,1_s22	0.516046	2.1102e-17	8.1255e-13	4.1189e-14	N0|0|0|2|3,
chr10	13546765	13548137	0.619213	45	0.722|0.716|0.750|0.772|0.724|0.716|0.717|0.761|0.677|0.731|0.690|0.775|0.760|0.808|0.727|0.753|0.772|0.666|0.756|0.732|0.938|0.933|0.941|0.929|0.905|0.940|0.949|0.942|0.928|0.945|0.053|0.048|0.212|0.277|0.056|0.268|0.312|0.325|0.087|0.169|0.194|0.284|0.056|0.321|0.186|0.237|0.081|0.192|0.172|0.138	3|3|3|3|3|3|3|3|3|3|3|3|3|3|3|3|3|3|3|3|3|3|3|3|3|3|3|3|3|3|1|1|1|1|1|1|1|1|1|1|1|1|1|1|1|1|1|1|1|1	20	0	30	0.1834		0.8025000000000001	3_s36,3_s37,3_s38,3_s39,3_s4,3_s40,3_s41,3_s42,3_s43,3_s44,4_s45,4_s46,4_s47,4_s48,4_s49,4_s5,4_s6,4_s7,4_s8,4_s9	-	0_s0,0_s1,0_s10,0_s11,0_s12,0_s13,0_s14,0_s15,0_s16,0_s17,1_s18,1_s19,1_s2,1_s20,1_s21,1_s22,1_s23,1_s24,1_s25,1_s26,2_s27,2_s28,2_s29,2_s3,2_s30,2_s31,2_s32,2_s33,2_s34,2_s35	0.619213	5.677399999999999e-302	2.1862e-297	0.0	P2|2|3|3|3,
chr10	13558514	13558712	0.510738	22	0.640|0.652|0.911|0.725|0.931|0.251|0.742|0.940|0.135|0.738|0.703|0.941|0.461|0.206|0.383|0.360|0.127|0.384|0.394|0.736|0.940|0.812|0.147|0.134|0.826|0.676|0.067|0.449|0.538|0.226|0.024|0.446|0.722|0.394|0.626|0.587|0.658|0.490|0.222|0.618|0.556|0.059|0.544|0.722|0.939|0.516|0.505|0.743|0.920|0.760	3|3|3|3|3|1|3|3|1|3|3|3|1|1|1|1|1|1|1|3|3|3|1|1|3|3|1|2|3|1|1|2|3|1|3|3|3|2|1|3|3|1|3|3|3|2|2|3|3|3	17	5	28	0.2337647058823529	0.4812	0.7445000000000002	0_s13,0_s16,1_s2,1_s20,1_s21,1_s22,1_s23,1_s24,1_s25,2_s29,2_s3,2_s32,2_s35,3_s36,3_s39,3_s43,4_s46	2_s33,3_s37,3_s42,4_s5,4_s6	0_s0,0_s1,0_s10,0_s11,0_s12,0_s14,0_s15,0_s17,1_s18,1_s19,1_s26,2_s27,2_s28,2_s30,2_s31,2_s34,3_s38,3_s4,3_s40,3_s41,3_s44,4_s45,4_s47,4_s48,4_s49,4_s7,4_s8,4_s9	0.510738	8.0401e-125	3.0959e-120	6.2395e-14
chr10	13605202	13605800	0.740199	23	0.035|0.151|0.141|0.145|0.142|0.182|0.189|0.165|0.130|0.174|0.174|0.217|0.115|0.431|0.094|0.075|0.252|0.092|0.317|0.147|0.158|0.161|0.036|0.103|0.163|0.142|0.251|0.331|0.172|0.141|0.909|0.875|0.883|0.914|0.873|0.920|0.924|0.882|0.865|0.880|0.908|0.894|0.923|0.931|0.913|0.929|0.874|0.966|0.949|0.941	1|1|1|1|1|1|1|1|1|1|1|1|1|1|1|1|1|1|1|1|1|1|1|1|1|1|1|1|1|1|3|3|3|3|3|3|3|3|3|3|3|3|3|3|3|3|3|3|3|3	30	0	20	0.1675333333333333		0.90765	0_s0,0_s1,0_s10,0_s11,0_s12,0_s13,0_s14,0_s15,0_s16,0_s17,1_s18,1_s19,1_s2,1_s20,1_s21,1_s22,1_s23,1_s24,1_s25,1_s26,2_s27,2_s28,2_s29,2_s3,2_s30,2_s31,2_s32,2_s33,2_s34,2_s35	-	3_s36,3_s37,3_s38,3_s39,3_s4,3_s40,3_s41,3_s42,3_s43,3_s44,4_s45,4_s46,4_s47,4_s48,4_s49,4_s5,4_s6,4_s7,4_s8,4_s9	-0.740199	2.6707e-161	1.0284e-156	5.54e-14	N2|2|3|3|3,
chr10	13676994	13678689	0.537569	46	0.208|0.742|0.611|0.425|0.327|0.918|0.038|0.829|0.272|0.172|0.551|0.209|0.314|0.719|0.925|0.461|0.931|0.670|0.917|0.362|0.360|0.073|0.836|0.694|0.747|0.532|0.296|0.492|0.349|0.141|0.706|0.642|0.366|0.928|0.184|0.951|0.923|0.686|0.462|0.477|0.935|0.868|0.785|0.281|0.213|0.070|0.185|0.209|0.557|0.853	1|3|3|1|1|3|1|3|1|1|3|1|1|3|3|2|3|3|3|1|1|1|3|3|3|3|1|2|1|1|3|3|1|3|1|3|3|3|2|2|3|3|3|1|1|1|1|1|3|3	21	4	25	0.2406666666666665	0.473	0.7782399999999999	0_s0,0_s11,0_s12,0_s14,0_s16,0_s17,1_s19,1_s2,1_s26,2_s27,2_s28,2_s32,2_s34,2_s35,3_s38,3_s4,4_s48,4_s49,4_s5,4_s6,4_s7	1_s22,2_s33,3_s43,3_s44	0_s1,0_s10,0_s13,0_s15,1_s18,1_s20,1_s21,1_s23,1_s24,1_s25,2_s29,2_s3,2_s30,2_s31,3_s36,3_s37,3_s39,3_s40,3_s41,3_s42,4_s45,4_s46,4_s47,4_s8,4_s9	-0.537569	1.5597999999999998e-278	6.006200000000001e-274	1.0
chr10	13730459	13732362	0.51865	39	0.403|0.414|0.452|0.409|0.361|0.456|0.405|0.460|0.351|0.498|0.436|0.522|0.395|0.607|0.431|0.427|0.486|0.428|0.538|0.515|0.357|0.263|0.312|0.293|0.398|0.313|0.425|0.527|0.384|0.352|0.737|0.692|0.733|0.677|0.649|0.713|0.770|0.731|0.668|0.712|0.757|0.779|0.646|0.795|0.714|0.717|0.687|0.711|0.729|0.760	2|2|2|2|2|2|2|2|2|2|2|2|2|2|2|2|2|2|2|2|2|1|2|2|2|2|2|2|2|2|2|2|2|2|2|2|3|2|2|2|2|3|2|3|2|2|2|2|2|2	1	46	3	0.263	0.5301739130434783	0.7813333333333333	2_s28	0_s0,0_s1,0_s10,0_s11,0_s12,0_s13,0_s14,0_s15,0_s16,0_s17,1_s18,1_s19,1_s2,1_s20,1_s21,1_s22,1_s23,1_s24,1_s25,1_s26,2_s27,2_s29,2_s3,2_s30,2_s31,2_s32,2_s33,2_s34,2_s35,3_s36,3_s37,3_s38,3_s39,3_s4,3_s40,3_s42,3_s43,3_s44,4_s45,4_s47,4_s49,4_s5,4_s6,4_s7,4_s8,4_s9	3_s41,4_s46,4_s48	-0.51865	1.2102e-17	4.6599e-13	4.2188e-14
chr10	13745186	13745778	0.582914	27	0.169|0.167|0.183|0.207|0.211|0.251|0.168|0.210|0.230|0.207|0.786|0.733|0.810|0.698|0.803|0.816|0.797|0.813|0.766|0.806|0.739|0.853|0.820|0.823|0.824|0.780|0.774|0.771|0.794|0.800|0.848|0.753|0.671|0.808|0.738|0.756|0.772|0.726|0.810|0.772|0.786|0.799|0.825|0.755|0.716|0.752|0.807|0.797|0.721|0.800	1|1|1|1|1|1|1|1|1|1|3|3|3|3|3|3|3|3|3|3|3|3|3|3|3|3|3|3|3|3|3|3|2|3|3|3|3|3|3|3|3|3|3|3|3|3|3|3|3|3	10	1	39	0.2002999999999999	0.671	0.7832564102564101	0_s0,0_s1,0_s10,0_s11,0_s12,0_s13,0_s14,0_s15,0_s16,0_s17	3_s38	1_s18,1_s19,1_s2,1_s20,1_s21,1_s22,1_s23,1_s24,1_s25,1_s26,2_s27,2_s28,2_s29,2_s3,2_s30,2_s31,2_s32,2_s33,2_s34,2_s35,3_s36,3_s37,3_s39,3_s4,3_s40,3_s41,3_s42,3_s43,3_s44,4_s45,4_s46,4_s47,4_s48,4_s49,4_s5,4_s6,4_s7,4_s8,4_s9	-0.582914	3.782e-131	1.4562999999999999e-126	6.5059e-14	P0|0|2|3|3,
chr10	13804702	13806185	0.519438	41	0.357|0.392|0.630|0.168|0.922|0.500|0.402|0.395|0.368|0.637|0.927|0.631|0.937|0.248|0.043|0.613|0.905|0.064|0.106|0.651|0.923|0.917|0.301|0.920|0.593|0.400|0.309|0.069|0.380|0.923|0.611|0.177|0.851|0.391|0.712|0.228|0.249|0.439|0.052|0.593|0.393|0.484|0.748|0.835|0.912|0.746|0.856|0.616|0.271|0.924	1|1|3|1|3|2|1|1|1|3|3|3|3|1|1|3|3|1|1|3|3|3|1|3|3|1|1|1|1|3|3|1|3|1|3|1|1|2|1|3|1|2|3|3|3|3|3|3|1|3	22	3	25	0.2619545454545454	0.4743333333333333	0.7813199999999999	0_s0,0_s1,0_s11,0_s14,0_s15,0_s16,1_s20,1_s21,1_s24,1_s25,2_s29,2_s31,2_s32,2_s33,2_s34,3_s37,3_s39,3_s40,3_s41,3_s43,4_s45,4_s8	0_s13,3_s42,4_s46	0_s10,0_s12,0_s17,1_s18,1_s19,1_s2,1_s22,1_s23,1_s26,2_s27,2_s28,2_s3,2_s30,2_s35,3_s36,3_s38,3_s4,3_s44,4_s47,4_s48,4_s49,4_s5,4_s6,4_s7,4_s9	0.519438	4.2536e-261	1.6379e-256	-inf
chr10	13934074	13934169	0.513776	23	0.562|0.391|0.636|0.383|0.502|0.497|0.589|0.519|0.642|0.433|0.528|0.603|0.325|0.680|0.599|0.506|0.617|0.536|0.626|0.526|0.489|0.381|0.421|0.489|0.544|0.538|0.650|0.614|0.585|0.569|0.881|0.943|0.929|0.937|0.951|0.902|0.945|0.879|0.939|0.904|0.202|0.266|0.131|0.347|0.228|0.286|0.085|0.157|0.170|0.099	2|1|3|1|2|2|2|2|3|1|2|3|1|3|3|2|3|2|3|2|2|1|1|2|2|2|3|3|2|2|3|3|3|3|3|3|3|3|3|3|1|1|1|1|1|1|1|1|1|1	16	15	19	0.2690625	0.5319333333333334	0.7829999999999999	0_s1,0_s11,0_s17,1_s2,2_s28,2_s29,4_s45,4_s46,4_s47,4_s48,4_s49,4_s5,4_s6,4_s7,4_s8,4_s9	0_s0,0_s12,0_s13,0_s14,0_s15,1_s18,1_s22,1_s24,1_s26,2_s27,2_s3,2_s30,2_s31,2_s34,2_s35	0_s10,0_s16,1_s19,1_s20,1_s21,1_s23,1_s25,2_s32,2_s33,3_s36,3_s37,3_s38,3_s39,3_s4,3_s40,3_s41,3_s42,3_s43,3_s44	0.513776	1.3405e-105	5.1619e-101	4.8073e-14	P2|3|0|0|0,
chr10	14216205	14216565	0.754907	26	0.949|0.899|0.925|0.919|0.876|0.895|0.875|0.837|0.933|0.839|0.837|0.772|0.949|0.749|0.942|0.897|0.810|0.971|0.808|0.904|0.831|0.883|0.936|0.916|0.861|0.870|0.858|0.740|0.896|0.927|0.047|0.110|0.133|0.107|0.066|0.205|0.189|0.171|0.004|0.161|0.103|0.182|0.030|0.209|0.120|0.184|0.071|0.155|0.087|0.102	3|3|3|3|3|3|3|3|3|3|3|3|3|3|3|3|3|3|3|3|3|3|3|3|3|3|3|3|3|3|1|1|1|1|1|1|1|1|1|1|1|1|1|1|1|1|1|1|1|1	20	0	30	0.1218		0.8768	3_s36,3_s37,3_s38,3_s39,3_s4,3_s40,3_s41,3_s42,3_s43,3_s44,4_s45,4_s46,4_s47,4_s48,4_s49,4_s5,4_s6,4_s7,4_s8,4_s9	-	0_s0,0_s1,0_s10,0_s11,0_s12,0_s13,0_s14,0_s15,0_s16,0_s17,1_s18,1_s19,1_s2,1_s20,1_s21,1_s22,1_s23,1_s24,1_s25,1_s26,2_s27,2_s28,2_s29,2_s3,2_s30,2_s31,2_s32,2_s33,2_s34,2_s35	0.754907	3.8925e-193	1.4989e-188	2.6978e-14	P2|2|3|3|3,
chr10	14517321	14517509	0.549839	17	0.440|0.246|0.933|0.298|0.938|0.702|0.872|0.514|0.393|0.625|0.935|0.882|0.926|0.362|0.076|0.862|0.219|0.066|0.441|0.607|0.939|0.542|0.038|0.229|0.668|0.791|0.070|0.335|0.230|0.747|0.319|0.465|0.934|0.333|0.821|0.145|0.056|0.953|0.279|0.930|0.582|0.072|0.592|0.938|0.645|0.494|0.921|0.674|0.425|0.613	1|1|3|1|3|3|3|2|1|3|3|3|3|1|1|3|1|1|1|3|3|3|1|1|3|3|1|1|1|3|1|2|3|1|3|1|1|3|1|3|3|1|3|3|3|2|3|3|1|3	21	3	26	0.2415238095238094	0.491	0.791230769230769	0_s0,0_s1,0_s11,0_s16,1_s20,1_s21,1_s23,1_s24,1_s25,2_s29,2_s3,2_s32,2_s33,2_s34,3_s36,3_s39,3_s40,3_s41,3_s43,4_s46,4_s8	0_s15,3_s37,4_s5	0_s10,0_s12,0_s13,0_s14,0_s17,1_s18,1_s19,1_s2,1_s22,1_s26,2_s27,2_s28,2_s30,2_s31,2_s35,3_s38,3_s4,3_s42,3_s44,4_s45,4_s47,4_s48,4_s49,4_s6,4_s7,4_s9	-0.549839	3.4004e-109	1.3094e-104	3.8303e-14
chr10	14524325	14525991	0.575616	49	0.692|0.247|0.384|0.633|0.810|0.126|0.935|0.325|0.327|0.103|0.935|0.935|0.653|0.043|0.174|0.933|0.189|0.102|0.035|0.667|0.722|0.598|0.122|0.491|0.854|0.431|0.257|0.118|0.443|0.921|0.677|0.349|0.920|0.030|0.330|0.187|0.715|0.619|0.055|0.766|0.408|0.287|0.164|0.942|0.721|0.937|0.933|0.762|0.833|0.731	3|1|1|3|3|1|3|1|1|1|3|3|3|1|1|3|1|1|1|3|3|3|1|2|3|1|1|1|1|3|3|1|3|1|1|1|3|3|1|3|1|1|1|3|3|3|3|3|3|3	24	1	25	0.2181666666666666	0.491	0.7937599999999999	0_s1,0_s10,0_s13,0_s15,0_s16,0_s17,1_s20,1_s21,1_s23,1_s24,1_s25,2_s29,2_s31,2_s32,2_s33,2_s34,3_s37,3_s39,3_s4,3_s40,3_s43,4_s45,4_s46,4_s47	2_s3	0_s0,0_s11,0_s12,0_s14,1_s18,1_s19,1_s2,1_s22,1_s26,2_s27,2_s28,2_s30,2_s35,3_s36,3_s38,3_s41,3_s42,3_s44,4_s48,4_s49,4_s5,4_s6,4_s7,4_s8,4_s9	-0.575616	0.0	0.0	0.0
chr10	14625465	14626423	0.520235	45	0.032|0.119|0.149|0.139|0.127|0.114|0.133|0.183|0.027|0.136|0.159|0.145|0.059|0.273|0.078|0.136|0.197|0.032|0.190|0.152|0.911|0.957|0.883|0.955|0.924|0.812|0.822|0.808|0.861|0.903|0.646|0.360|0.517|0.557|0.402|0.492|0.606|0.398|0.534|0.472|0.404|0.416|0.578|0.590|0.550|0.567|0.415|0.427|0.553|0.592	1|1|1|1|1|1|1|1|1|1|1|1|1|1|1|1|1|1|1|1|3|3|3|3|3|3|3|3|3|3|3|1|3|3|1|2|3|1|3|2|1|1|3|3|3|3|1|1|3|3	27	2	21	0.200074074074074	0.482	0.7202857142857144	0_s0,0_s1,0_s10,0_s11,0_s12,0_s13,0_s14,0_s15,0_s16,0_s17,1_s18,1_s19,1_s2,1_s20,1_s21,1_s22,1_s23,1_s24,1_s25,1_s26,3_s37,3_s4,3_s42,4_s45,4_s46,4_s6,4_s7	3_s40,3_s44	2_s27,2_s28,2_s29,2_s3,2_s30,2_s31,2_s32,2_s33,2_s34,2_s35,3_s36,3_s38,3_s39,3_s41,3_s43,4_s47,4_s48,4_s49,4_s5,4_s8,4_s9	-0.520235	1.7511999999999998e-217	6.7433e-213	-inf
chr10	14634304	14635607	0.525685	37	0.347|0.349|0.349|0.380|0.387|0.440|0.418|0.402|0.379|0.376|0.387|0.512|0.371|0.574|0.352|0.389|0.507|0.309|0.535|0.414|0.274|0.214|0.208|0.180|0.231|0.273|0.322|0.472|0.282|0.222|0.866|0.820|0.865|0.844|0.828|0.840|0.851|0.863|0.845|0.810|0.895|0.869|0.846|0.863|0.841|0.834|0.832|0.825|0.821|0.802	1|1|1|1|1|2|2|1|1|1|1|2|1|2|1|1|2|1|2|2|1|1|1|1|1|1|1|2|1|1|3|3|3|3|3|3|3|3|3|3|3|3|3|3|3|3|3|3|3|3	22	8	20	0.3174090909090909	0.484	0.8429999999999997	0_s0,0_s1,0_s10,0_s11,0_s12,0_s15,0_s16,0_s17,1_s18,1_s2,1_s21,1_s22,1_s24,2_s27,2_s28,2_s29,2_s3,2_s30,2_s31,2_s32,2_s34,2_s35	0_s13,0_s14,1_s19,1_s20,1_s23,1_s25,1_s26,2_s33	3_s36,3_s37,3_s38,3_s39,3_s4,3_s40,3_s41,3_s42,3_s43,3_s44,4_s45,4_s46,4_s47,4_s48,4_s49,4_s5,4_s6,4_s7,4_s8,4_s9	-0.525685	2.77e-218	1.0666e-213	9.9698e-14
chr10	14918719	14920005	0.626233	54	0.258|0.256|0.265|0.292|0.305|0.239|0.257|0.297|0.318|0.267|0.283|0.293|0.259|0.253|0.212|0.216|0.272|0.244|0.261|0.325|0.061|0.099|0.058|0.048|0.062|0.062|0.094|0.140|0.148|0.043|0.870|0.877|0.841|0.810|0.957|0.767|0.777|0.706|0.985|0.816|0.800|0.764|0.908|0.718|0.855|0.618|0.959|0.845|0.887|0.892	1|1|1|1|1|1|1|1|1|1|1|1|1|1|1|1|1|1|1|1|1|1|1|1|1|1|1|1|1|1|3|3|3|3|3|3|3|3|3|3|3|3|3|3|3|3|3|3|3|3	30	0	20	0.2062333333333333		0.8326	0_s0,0_s1,0_s10,0_s11,0_s12,0_s13,0_s14,0_s15,0_s16,0_s17,1_s18,1_s19,1_s2,1_s20,1_s21,1_s22,1_s23,1_s24,1_s25,1_s26,2_s27,2_s28,2_s29,2_s3,2_s30,2_s31,2_s32,2_s33,2_s34,2_s35	-	3_s36,3_s37,3_s38,3_s39,3_s4,3_s40,3_s41,3_s42,3_s43,3_s44,4_s45,4_s46,4_s47,4_s48,4_s49,4_s5,4_s6,4_s7,4_s8,4_s9	-0.626233	0.0	0.0	0.0	N2|2|3|3|3,
chr10	14974507	14976485	0.602339	77	0.753|0.693|0.773|0.758|0.733|0.738|0.691|0.735|0.712|0.781|0.724|0.795|0.700|0.820|0.714|0.715|0.751|0.768|0.783|0.763|0.922|0.932|0.910|0.946|0.939|0.922|0.942|0.912|0.934|0.954|0.087|0.073|0.214|0.186|0.140|0.294|0.272|0.364|0.084|0.233|0.195|0.326|0.153|0.304|0.182|0.320|0.096|0.178|0.266|0.126	3|3|3|3|3|3|3|3|3|3|3|3|3|3|3|3|3|3|3|3|3|3|3|3|3|3|3|3|3|3|1|1|1|1|1|1|1|1|1|1|1|1|1|1|1|1|1|1|1|1	20	0	30	0.20465		0.8071	3_s36,3_s37,3_s38,3_s39,3_s4,3_s40,3_s41,3_s42,3_s43,3_s44,4_s45,4_s46,4_s47,4_s48,4_s49,4_s5,4_s6,4_s7,4_s8,4_s9	-	0_s0,0_s1,0_s10,0_s11,0_s12,0_s13,0_s14,0_s15,0_s16,0_s17,1_s18,1_s19,1_s2,1_s20,1_s21,1_s22,1_s23,1_s24,1_s25,1_s26,2_s27,2_s28,2_s29,2_s3,2_s30,2_s31,2_s32,2_s33,2_s34,2_s35	0.602339	0.0	0.0	0.0	P2|2|3|3|3,
chr10	15003111	15003698	0.550869	26	0.791|0.843|0.846|0.791|0.787|0.820|0.826|0.812|0.814|0.838|0.865|0.846|0.833|0.825|0.868|0.825|0.780|0.802|0.858|0.752|0.870|0.784|0.851|0.819|0.840|0.866|0.742|0.853|0.861|0.868|0.130|0.241|0.290|0.260|0.202|0.361|0.358|0.431|0.131|0.319|0.350|0.364|0.224|0.392|0.307|0.327|0.216|0.335|0.283|0.251	3|3|3|3|3|3|3|3|3|3|3|3|3|3|3|3|3|3|3|3|3|3|3|3|3|3|3|3|3|3|1|1|1|1|1|1|1|2|1|1|1|1|1|2|1|1|1|1|1|1	18	2	30	0.2749444444444445	0.4115	0.8258666666666665	3_s36,3_s37,3_s38,3_s39,3_s4,3_s40,3_s41,3_s43,3_s44,4_s45,4_s46,4_s47,4_s49,4_s5,4_s6,4_s7,4_s8,4_s9	3_s42,4_s48	0_s0,0_s1,0_s10,0_s11,0_s12,0_s13,0_s14,0_s15,0_s16,0_s17,1_s18,1_s19,1_s2,1_s20,1_s21,1_s22,1_s23,1_s24,1_s25,1_s26,2_s27,2_s28,2_s29,2_s3,2_s30,2_s31,2_s32,2_s33,2_s34,2_s35	0.550869	1.6406e-172	6.3172e-168	3.3418e-14	P2|2|3|3|3,
chr10	15172176	15173302	0.600962	45	0.154|0.227|0.256|0.145|0.167|0.285|0.213|0.297|0.170|0.274|0.213|0.349|0.151|0.467|0.235|0.180|0.343|0.188|0.401|0.297|0.299|0.145|0.209|0.146|0.250|0.245|0.396|0.440|0.275|0.333|0.832|0.855|0.871|0.864|0.813|0.860|0.830|0.784|0.831|0.869|0.798|0.819|0.849|0.854|0.842|0.851|0.820|0.830|0.831|0.766	1|1|1|1|1|1|1|1|1|1|1|1|1|2|1|1|1|1|2|1|1|1|1|1|1|1|2|2|1|1|3|3|3|3|3|3|3|3|3|3|3|3|3|3|3|3|3|3|3|3	26	4	20	0.2325384615384615	0.426	0.83345	0_s0,0_s1,0_s10,0_s11,0_s12,0_s13,0_s14,0_s15,0_s16,0_s17,1_s18,1_s19,1_s2,1_s21,1_s22,1_s23,1_s24,1_s26,2_s27,2_s28,2_s29,2_s3,2_s30,2_s31,2_s34,2_s35	1_s20,1_s25,2_s32,2_s33	3_s36,3_s37,3_s38,3_s39,3_s4,3_s40,3_s41,3_s42,3_s43,3_s44,4_s45,4_s46,4_s47,4_s48,4_s49,4_s5,4_s6,4_s7,4_s8,4_s9	-0.600962	2.7212e-298	1.0478e-293	1.0
chr10	15251371	15252306	0.555408	28	0.082|0.148|0.141|0.070|0.113|0.162|0.122|0.145|0.085|0.140|0.103|0.229|0.103|0.359|0.090|0.061|0.190|0.052|0.255|0.146|0.938|0.947|0.891|0.976|0.964|0.821|0.941|0.905|0.916|0.906|0.470|0.448|0.580|0.570|0.534|0.560|0.709|0.566|0.365|0.521|0.566|0.631|0.424|0.598|0.482|0.623|0.510|0.623|0.489|0.374	1|1|1|1|1|1|1|1|1|1|1|1|1|1|1|1|1|1|1|1|3|3|3|3|3|3|3|3|3|3|1|1|3|3|2|3|3|3|1|2|3|3|1|3|1|3|2|3|2|1	26	4	20	0.2061153846153846	0.5135000000000001	0.7615500000000001	0_s0,0_s1,0_s10,0_s11,0_s12,0_s13,0_s14,0_s15,0_s16,0_s17,1_s18,1_s19,1_s2,1_s20,1_s21,1_s22,1_s23,1_s24,1_s25,1_s26,3_s36,3_s37,3_s43,4_s47,4_s49,4_s9	3_s4,3_s44,4_s6,4_s8	2_s27,2_s28,2_s29,2_s3,2_s30,2_s31,2_s32,2_s33,2_s34,2_s35,3_s38,3_s39,3_s40,3_s41,3_s42,4_s45,4_s46,4_s48,4_s5,4_s7	-0.555408	2.8365e-149	1.0922e-144	2.6645e-14
chr10	15264765	15265726	0.555206	40	0.939|0.920|0.598|0.814|0.062|0.876|0.493|0.836|0.043|0.203|0.672|0.740|0.136|0.932|0.628|0.512|0.327|0.381|0.644|0.154|0.198|0.146|0.746|0.897|0.050|0.093|0.750|0.333|0.535|0.073|0.961|0.627|0.047|0.533|0.325|0.644|0.750|0.935|0.754|0.285|0.339|0.404|0.730|0.146|0.009|0.100|0.190|0.465|0.742|0.403	3|3|3|3|1|3|2|3|1|1|3|3|1|3|3|3|1|1|3|1|1|1|3|3|1|1|3|1|3|1|3|3|1|3|1|3|3|3|3|1|1|1|3|1|1|1|1|2|3|1	23	2	25	0.1933478260869565	0.479	0.7486000000000002	0_s12,0_s16,0_s17,1_s2,1_s23,1_s24,1_s26,2_s27,2_s28,2_s30,2_s31,2_s33,2_s35,3_s38,3_s4,3_s44,4_s45,4_s46,4_s48,4_s49,4_s5,4_s6,4_s9	0_s14,4_s7	0_s0,0_s1,0_s10,0_s11,0_s13,0_s15,1_s18,1_s19,1_s20,1_s21,1_s22,1_s25,2_s29,2_s3,2_s32,2_s34,3_s36,3_s37,3_s39,3_s40,3_s41,3_s42,3_s43,4_s47,4_s8	0.555206	5.6299e-251	2.1678e-246	6.0285e-14
chr10	15277045	15278017	0.660434	33	0.226|0.338|0.351|0.291|0.412|0.335|0.324|0.352|0.288|0.378|0.323|0.403|0.265|0.530|0.316|0.277|0.375|0.291|0.448|0.375|0.178|0.076|0.032|0.042|0.120|0.119|0.256|0.319|0.171|0.172|0.947|0.963|0.942|0.947|0.945|0.920|0.954|0.943|0.952|0.885|0.927|0.921|0.940|0.919|0.863|0.954|0.954|0.948|0.905|0.895	1|1|1|1|1|1|1|1|1|1|1|1|1|2|1|1|1|1|1|1|1|1|1|1|1|1|1|1|1|1|3|3|3|3|3|3|3|3|3|3|3|3|3|3|3|3|3|3|3|3	29	1	20	0.2707931034482758	0.53	0.9312	0_s0,0_s1,0_s10,0_s11,0_s12,0_s13,0_s14,0_s15,0_s16,0_s17,1_s18,1_s19,1_s2,1_s21,1_s22,1_s23,1_s24,1_s25,1_s26,2_s27,2_s28,2_s29,2_s3,2_s30,2_s31,2_s32,2_s33,2_s34,2_s35	1_s20	3_s36,3_s37,3_s38,3_s39,3_s4,3_s40,3_s41,3_s42,3_s43,3_s44,4_s45,4_s46,4_s47,4_s48,4_s49,4_s5,4_s6,4_s7,4_s8,4_s9	-0.660434	1.5438e-216	5.9447e-212	5.429e-14
chr10	15413460	15413626	0.505685	10	0.672|0.533|0.554|0.665|0.637|0.584|0.545|0.622|0.675|0.530|0.549|0.479|0.638|0.350|0.619|0.660|0.509|0.682|0.486|0.613|0.028|0.079|0.075|0.073|0.042|0.045|0.078|0.044|0.045|0.077|0.163|0.132|0.127|0.138|0.129|0.156|0.118|0.111|0.197|0.106|0.145|0.108|0.219|0.099|0.155|0.153|0.136|0.128|0.186|0.153	3|3|3|3|3|3|3|3|3|2|3|2|3|2|3|3|2|3|2|3|1|1|1|1|1|1|1|1|1|1|1|1|1|1|1|2|1|1|1|1|1|1|1|1|1|1|1|1|2|1	28	7	15	0.1108214285714285	0.3851428571428572	0.6165333333333333	2_s27,2_s28,2_s29,2_s3,2_s30,2_s31,2_s32,2_s33,2_s34,2_s35,3_s36,3_s37,3_s38,3_s39,3_s4,3_s41,3_s42,3_s43,3_s44,4_s45,4_s46,4_s47,4_s48,4_s49,4_s5,4_s6,4_s7,4_s9	0_s17,1_s19,1_s20,1_s23,1_s25,3_s40,4_s8	0_s0,0_s1,0_s10,0_s11,0_s12,0_s13,0_s14,0_s15,0_s16,1_s18,1_s2,1_s21,1_s22,1_s24,1_s26	0.505685	9.6126e-61	3.7014e-56	3.0087e-14	N0|0|0|2|3,
chr10	15901913	15902081	0.525279	14	0.475|0.460|0.486|0.560|0.473|0.441|0.460|0.480|0.483|0.414|0.463|0.438|0.479|0.339|0.461|0.552|0.432|0.612|0.386|0.461|0.060|0.065|0.039|0.048|0.063|0.057|0.054|0.059|0.072|0.051|0.400|0.334|0.302|0.297|0.396|0.273|0.317|0.299|0.419|0.347|0.277|0.250|0.330|0.326|0.372|0.284|0.347|0.362|0.368|0.347	2|2|2|2|2|2|2|2|2|2|2|2|2|2|2|3|2|3|2|2|1|1|1|1|1|1|1|1|1|1|2|2|2|2|2|2|2|2|2|2|2|2|2|2|2|2|2|2|2|2	10	38	2	0.0568	0.3904736842105263	0.5820000000000001	2_s27,2_s28,2_s29,2_s3,2_s30,2_s31,2_s32,2_s33,2_s34,2_s35	0_s0,0_s1,0_s10,0_s11,0_s12,0_s13,0_s14,0_s15,0_s16,0_s17,1_s18,1_s19,1_s2,1_s20,1_s21,1_s23,1_s25,1_s26,3_s36,3_s37,3_s38,3_s39,3_s4,3_s40,3_s41,3_s42,3_s43,3_s44,4_s45,4_s46,4_s47,4_s48,4_s49,4_s5,4_s6,4_s7,4_s8,4_s9	1_s22,1_s24	0.525279	3.6316e-15	1.3984e-10	4.5186e-14	N0|0|0|2|3,
chr10	16483531	16484903	0.579195	42	0.020|0.091|0.154|0.107|0.036|0.126|0.140|0.097|0.189|0.135|0.194|0.169|0.067|0.302|0.052|0.143|0.190|0.130|0.244|0.118|0.933|0.975|0.976|0.921|0.866|0.965|0.870|0.841|0.935|0.921|0.501|0.550|0.449|0.515|0.518|0.484|0.484|0.663|0.530|0.513|0.565|0.602|0.340|0.591|0.610|0.479|0.472|0.508|0.593|0.370	1|1|1|1|1|1|1|1|1|1|1|1|1|1|1|1|1|1|1|1|3|3|3|3|3|3|3|3|3|3|2|3|1|3|3|2|2|3|3|2|3|3|1|3|3|2|2|2|3|1	23	7	20	0.1679565217391304	0.4915714285714285	0.747	0_s0,0_s1,0_s10,0_s11,0_s12,0_s13,0_s14,0_s15,0_s16,0_s17,1_s18,1_s19,1_s2,1_s20,1_s21,1_s22,1_s23,1_s24,1_s25,1_s26,3_s38,4_s47,4_s9	3_s36,3_s40,3_s41,3_s44,4_s5,4_s6,4_s7	2_s27,2_s28,2_s29,2_s3,2_s30,2_s31,2_s32,2_s33,2_s34,2_s35,3_s37,3_s39,3_s4,3_s42,3_s43,4_s45,4_s46,4_s48,4_s49,4_s8	-0.579195	1.4369e-219	5.532800000000001e-215	8.7264e-14
chr10	16651578	16652987	0.513913	41	0.672|0.940|0.035|0.156|0.151|0.267|0.598|0.801|0.501|0.339|0.094|0.578|0.286|0.509|0.055|0.410|0.599|0.027|0.610|0.908|0.315|0.632|0.518|0.386|0.492|0.910|0.509|0.883|0.342|0.931|0.220|0.042|0.205|0.392|0.594|0.298|0.358|0.322|0.646|0.226|0.195|0.101|0.170|0.406|0.910|0.933|0.756|0.616|0.810|0.442	3|3|1|1|1|1|3|3|2|1|1|3|1|2|1|1|3|1|3|3|1|3|2|1|2|3|2|3|1|3|1|1|1|1|3|1|1|1|3|1|1|1|1|1|3|3|3|3|3|1	26	5	19	0.2399999999999999	0.5058	0.7540526315789474	0_s10,0_s11,0_s12,0_s13,0_s17,1_s18,1_s2,1_s21,1_s22,1_s24,2_s27,2_s3,2_s34,3_s36,3_s37,3_s38,3_s39,3_s40,3_s41,3_s42,3_s44,4_s45,4_s46,4_s47,4_s48,4_s9	0_s16,1_s20,2_s29,2_s30,2_s32	0_s0,0_s1,0_s14,0_s15,1_s19,1_s23,1_s25,1_s26,2_s28,2_s31,2_s33,2_s35,3_s4,3_s43,4_s49,4_s5,4_s6,4_s7,4_s8	-0.513913	1.4893e-243	5.7347e-239	1.0092e-13
chr10	16859203	16859635	0.506136	72	0.391|0.362|0.354|0.369|0.314|0.326|0.323|0.337|0.320|0.355|0.379|0.389|0.295|0.436|0.316|0.357|0.388|0.349|0.383|0.330|0.225|0.212|0.207|0.185|0.264|0.258|0.271|0.344|0.255|0.235|0.798|0.795|0.806|0.744|0.808|0.738|0.755|0.739|0.780|0.753|0.742|0.747|0.811|0.736|0.797|0.735|0.826|0.750|0.747|0.702	2|2|2|2|1|2|2|2|1|2|2|2|1|2|2|2|2|2|2|1|1|1|1|1|1|1|1|2|1|1|3|3|3|3|3|3|3|3|3|3|3|3|3|3|3|3|3|3|3|3	13	17	20	0.2593076923076923	0.3622352941176471	0.7654500000000001	0_s12,0_s16,1_s2,1_s26,2_s27,2_s28,2_s29,2_s3,2_s30,2_s31,2_s32,2_s34,2_s35	0_s0,0_s1,0_s10,0_s11,0_s13,0_s14,0_s15,0_s17,1_s18,1_s19,1_s20,1_s21,1_s22,1_s23,1_s24,1_s25,2_s33	3_s36,3_s37,3_s38,3_s39,3_s4,3_s40,3_s41,3_s42,3_s43,3_s44,4_s45,4_s46,4_s47,4_s48,4_s49,4_s5,4_s6,4_s7,4_s8,4_s9	-0.506136	5.097199999999998e-305	1.9627e-300	1.0
chr10	17003359	17003811	0.555284	19	0.487|0.474|0.494|0.479|0.474|0.581|0.597|0.491|0.471|0.699|0.471|0.465|0.381|0.596|0.570|0.548|0.596|0.564|0.656|0.571|0.645|0.657|0.584|0.536|0.561|0.515|0.606|0.662|0.451|0.481|0.837|0.847|0.846|0.854|0.849|0.825|0.889|0.846|0.794|0.855|0.267|0.365|0.210|0.395|0.290|0.367|0.229|0.321|0.309|0.243	2|2|2|2|2|2|2|2|2|2|2|2|2|2|2|2|2|2|2|2|2|2|2|2|2|2|2|2|2|2|3|3|3|3|3|3|3|3|3|3|1|1|1|2|1|1|1|1|1|1	9	31	10	0.289	0.5405806451612905	0.8442000000000001	4_s45,4_s46,4_s47,4_s49,4_s5,4_s6,4_s7,4_s8,4_s9	0_s0,0_s1,0_s10,0_s11,0_s12,0_s13,0_s14,0_s15,0_s16,0_s17,1_s18,1_s19,1_s2,1_s20,1_s21,1_s22,1_s23,1_s24,1_s25,1_s26,2_s27,2_s28,2_s29,2_s3,2_s30,2_s31,2_s32,2_s33,2_s34,2_s35,4_s48	3_s36,3_s37,3_s38,3_s39,3_s4,3_s40,3_s41,3_s42,3_s43,3_s44	0.555284	3.1657999999999997e-53	1.219e-48	4.7407e-14	P2|3|0|0|0,
chr10	17242806	17243220	0.553126	20	0.501|0.513|0.193|0.901|0.185|0.701|0.411|0.103|0.936|0.948|0.895|0.272|0.126|0.833|0.691|0.649|0.149|0.632|0.901|0.458|0.341|0.512|0.264|0.335|0.087|0.070|0.949|0.338|0.188|0.150|0.523|0.876|0.686|0.785|0.650|0.380|0.203|0.747|0.605|0.371|0.102|0.496|0.280|0.845|0.516|0.911|0.515|0.435|0.569|0.885	2|2|1|3|1|3|1|1|3|3|3|1|1|3|3|3|1|3|3|2|1|2|1|1|1|1|3|1|1|1|2|3|3|3|3|1|1|3|3|1|1|2|1|3|2|3|2|1|3|3	21	8	21	0.2372857142857143	0.50425	0.7902380952380954	0_s10,0_s12,0_s14,0_s15,1_s19,1_s2,1_s23,2_s27,2_s29,2_s3,2_s30,2_s31,2_s33,2_s34,2_s35,3_s40,3_s41,3_s44,4_s45,4_s47,4_s7	0_s0,0_s1,1_s26,2_s28,3_s36,4_s46,4_s49,4_s6	0_s11,0_s13,0_s16,0_s17,1_s18,1_s20,1_s21,1_s22,1_s24,1_s25,2_s32,3_s37,3_s38,3_s39,3_s4,3_s42,3_s43,4_s48,4_s5,4_s8,4_s9	0.553126	7.4884e-119	2.8835e-114	1.6653e-14
chr10	17243620	17243880	0.507099	42	0.324|0.233|0.285|0.343|0.312|0.303|0.305|0.290|0.318|0.263|0.315|0.296|0.323|0.226|0.345|0.332|0.298|0.343|0.237|0.292|0.142|0.168|0.135|0.109|0.131|0.148|0.107|0.133|0.100|0.155|0.825|0.837|0.701|0.704|0.874|0.611|0.573|0.575|0.838|0.670|0.687|0.636|0.743|0.574|0.708|0.590|0.853|0.715|0.693|0.777	1|1|1|1|1|1|1|1|1|1|1|1|1|1|1|1|1|1|1|1|1|1|1|1|1|1|1|1|1|1|3|3|3|3|3|2|2|2|3|3|3|3|3|2|3|2|3|3|3|3	30	5	15	0.2437	0.5845999999999999	0.7507333333333333	0_s0,0_s1,0_s10,0_s11,0_s12,0_s13,0_s14,0_s15,0_s16,0_s17,1_s18,1_s19,1_s2,1_s20,1_s21,1_s22,1_s23,1_s24,1_s25,1_s26,2_s27,2_s28,2_s29,2_s3,2_s30,2_s31,2_s32,2_s33,2_s34,2_s35	3_s40,3_s41,3_s42,4_s48,4_s5	3_s36,3_s37,3_s38,3_s39,3_s4,3_s43,3_s44,4_s45,4_s46,4_s47,4_s49,4_s6,4_s7,4_s8,4_s9	-0.507099	2.4629e-232	9.483499999999999e-228	5.5955e-14	N2|2|3|3|3,
chr10	17684863	17685303	0.568003	37	0.546|0.532|0.411|0.531|0.611|0.398|0.368|0.475|0.541|0.389|0.414|0.373|0.511|0.313|0.453|0.526|0.440|0.372|0.371|0.412|0.430|0.690|0.495|0.463|0.491|0.348|0.402|0.347|0.382|0.433|0.803|0.756|0.672|0.713|0.766|0.650|0.560|0.547|0.767|0.629|0.166|0.126|0.166|0.127|0.134|0.151|0.154|0.127|0.118|0.109	2|2|2|2|3|2|2|2|2|2|2|2|2|2|2|2|2|2|2|2|2|3|2|2|2|2|2|2|2|2|3|3|3|3|3|3|2|2|3|3|1|1|1|1|1|1|1|1|1|1	10	30	10	0.1378	0.4424666666666666	0.7057	4_s45,4_s46,4_s47,4_s48,4_s49,4_s5,4_s6,4_s7,4_s8,4_s9	0_s0,0_s1,0_s10,0_s11,0_s13,0_s14,0_s15,0_s16,0_s17,1_s18,1_s19,1_s2,1_s20,1_s21,1_s22,1_s23,1_s24,1_s25,1_s26,2_s27,2_s29,2_s3,2_s30,2_s31,2_s32,2_s33,2_s34,2_s35,3_s41,3_s42	0_s12,2_s28,3_s36,3_s37,3_s38,3_s39,3_s4,3_s40,3_s43,3_s44	0.568003	4.557e-109	1.7547e-104	4.6629e-14
chr10	17774367	17775046	0.525669	35	0.257|0.871|0.647|0.652|0.168|0.361|0.118|0.633|0.510|0.625|0.942|0.422|0.031|0.924|0.889|0.456|0.216|0.535|0.810|0.251|0.130|0.121|0.891|0.397|0.320|0.153|0.676|0.464|0.795|0.331|0.553|0.811|0.027|0.390|0.408|0.921|0.315|0.164|0.929|0.084|0.308|0.934|0.467|0.519|0.359|0.142|0.464|0.626|0.558|0.814	1|3|3|3|1|1|1|3|2|3|3|1|1|3|3|2|1|3|3|1|1|1|3|1|1|1|3|2|3|1|3|3|1|1|1|3|1|1|3|1|1|3|2|2|1|1|2|3|3|3	23	6	21	0.2379565217391304	0.48	0.7636190476190475	0_s0,0_s12,0_s13,0_s14,1_s19,1_s2,1_s23,1_s26,2_s27,2_s28,2_s3,2_s30,2_s31,2_s35,3_s38,3_s39,3_s4,3_s41,3_s42,3_s44,4_s45,4_s49,4_s5	0_s16,1_s22,2_s33,4_s47,4_s48,4_s6	0_s1,0_s10,0_s11,0_s15,0_s17,1_s18,1_s20,1_s21,1_s24,1_s25,2_s29,2_s32,2_s34,3_s36,3_s37,3_s40,3_s43,4_s46,4_s7,4_s8,4_s9	0.525669	1.7649e-199	6.7958e-195	6.2617e-14
chr10	18589019	18589671	0.543425	23	0.399|0.668|0.613|0.726|0.460|0.908|0.355|0.501|0.331|0.352|0.090|0.095|0.065|0.747|0.718|0.207|0.764|0.951|0.934|0.030|0.203|0.110|0.820|0.843|0.142|0.489|0.726|0.718|0.707|0.384|0.824|0.564|0.088|0.253|0.606|0.901|0.826|0.682|0.553|0.057|0.781|0.410|0.204|0.354|0.305|0.095|0.131|0.305|0.474|0.883	1|3|3|3|2|3|1|2|1|1|1|1|1|3|3|1|3|3|3|1|1|1|3|3|1|2|3|3|3|1|3|3|1|1|3|3|3|3|3|1|3|1|1|1|1|1|1|1|2|3	23	4	23	0.2158695652173912	0.481	0.7592608695652174	0_s0,0_s14,0_s16,0_s17,1_s18,1_s19,1_s2,1_s22,1_s26,2_s27,2_s28,2_s30,2_s35,3_s38,3_s39,3_s44,4_s46,4_s47,4_s48,4_s49,4_s5,4_s6,4_s7	0_s12,0_s15,2_s31,4_s8	0_s1,0_s10,0_s11,0_s13,1_s20,1_s21,1_s23,1_s24,1_s25,2_s29,2_s3,2_s32,2_s33,2_s34,3_s36,3_s37,3_s4,3_s40,3_s41,3_s42,3_s43,4_s45,4_s9	0.543425	1.1583e-150	4.46e-146	4.3188e-14
chr10	18693584	18695460	0.554982	44	0.157|0.259|0.263|0.138|0.230|0.299|0.274|0.252|0.155|0.298|0.227|0.347|0.180|0.495|0.199|0.249|0.348|0.230|0.431|0.238|0.787|0.800|0.804|0.866|0.781|0.847|0.870|0.845|0.830|0.835|0.358|0.522|0.505|0.554|0.383|0.675|0.536|0.738|0.563|0.428|0.544|0.613|0.462|0.753|0.579|0.586|0.548|0.528|0.570|0.516	1|1|1|1|1|1|1|1|1|1|1|1|1|2|1|1|1|1|2|1|3|3|3|3|3|3|3|3|3|3|1|2|2|2|2|3|2|3|2|2|2|2|2|3|2|2|2|2|2|2	19	18	13	0.2474210526315789	0.5201666666666667	0.8023846153846155	0_s0,0_s1,0_s10,0_s11,0_s12,0_s13,0_s14,0_s15,0_s16,0_s17,1_s18,1_s19,1_s2,1_s21,1_s22,1_s23,1_s24,1_s26,3_s36	1_s20,1_s25,3_s37,3_s38,3_s39,3_s4,3_s41,3_s43,3_s44,4_s45,4_s46,4_s47,4_s49,4_s5,4_s6,4_s7,4_s8,4_s9	2_s27,2_s28,2_s29,2_s3,2_s30,2_s31,2_s32,2_s33,2_s34,2_s35,3_s40,3_s42,4_s48	-0.554982	1.5648e-190	6.0253e-186	7.1498e-14
chr10	18915285	18916398	0.587485	39	0.208|0.295|0.189|0.197|0.170|0.280|0.207|0.251|0.187|0.289|0.246|0.247|0.135|0.398|0.175|0.133|0.253|0.153|0.362|0.313|0.286|0.196|0.162|0.160|0.207|0.248|0.330|0.339|0.248|0.265|0.812|0.868|0.765|0.811|0.799|0.761|0.774|0.747|0.828|0.813|0.809|0.774|0.810|0.756|0.778|0.784|0.861|0.762|0.822|0.792	1|2|1|1|1|1|1|1|1|2|1|1|1|2|1|1|1|1|2|2|1|1|1|1|1|1|2|2|1|1|3|3|3|3|3|3|3|3|3|3|3|3|3|3|3|3|3|3|3|3	23	7	20	0.2088260869565217	0.3322857142857143	0.7963000000000001	0_s0,0_s10,0_s11,0_s12,0_s13,0_s14,0_s15,0_s16,1_s18,1_s19,1_s2,1_s21,1_s22,1_s23,1_s24,2_s27,2_s28,2_s29,2_s3,2_s30,2_s31,2_s34,2_s35	0_s1,0_s17,1_s20,1_s25,1_s26,2_s32,2_s33	3_s36,3_s37,3_s38,3_s39,3_s4,3_s40,3_s41,3_s42,3_s43,3_s44,4_s45,4_s46,4_s47,4_s48,4_s49,4_s5,4_s6,4_s7,4_s8,4_s9	-0.587485	1.6237000000000002e-250	6.252300000000002e-246	7.3164e-14
chr10	18917527	18917851	0.512433	12	0.589|0.555|0.600|0.572|0.675|0.583|0.593|0.652|0.499|0.630|0.527|0.633|0.550|0.694|0.588|0.540|0.682|0.487|0.660|0.537|0.947|0.935|0.907|0.909|0.915|0.918|0.928|0.945|0.940|0.923|0.416|0.460|0.518|0.472|0.420|0.549|0.536|0.560|0.444|0.551|0.498|0.567|0.406|0.569|0.469|0.522|0.385|0.440|0.476|0.444	2|2|2|2|2|2|2|2|2|2|2|2|2|2|2|2|2|2|2|2|3|3|3|3|3|3|3|3|3|3|1|2|2|2|1|2|2|2|2|2|2|2|1|2|2|2|1|2|2|1	5	35	10	0.4142	0.5564857142857144	0.9267	3_s36,3_s4,4_s47,4_s6,4_s9	0_s0,0_s1,0_s10,0_s11,0_s12,0_s13,0_s14,0_s15,0_s16,0_s17,1_s18,1_s19,1_s2,1_s20,1_s21,1_s22,1_s23,1_s24,1_s25,1_s26,3_s37,3_s38,3_s39,3_s40,3_s41,3_s42,3_s43,3_s44,4_s45,4_s46,4_s48,4_s49,4_s5,4_s7,4_s8	2_s27,2_s28,2_s29,2_s3,2_s30,2_s31,2_s32,2_s33,2_s34,2_s35	0.512433	4.2393e-23	1.6324e-18	4.2744e-14	P0|0|0|2|3,
chr10	18940605	18941199	0.519514	35	0.350|0.241|0.269|0.272|0.241|0.301|0.302|0.296|0.314|0.263|0.271|0.311|0.392|0.208|0.284|0.284|0.217|0.283|0.180|0.283|0.545|0.676|0.694|0.700|0.650|0.628|0.475|0.458|0.573|0.631|0.407|0.413|0.494|0.474|0.584|0.348|0.379|0.376|0.358|0.407|0.442|0.430|0.391|0.277|0.394|0.387|0.381|0.425|0.342|0.443	2|2|2|2|2|2|2|2|2|2|2|2|2|2|2|2|2|2|1|2|2|2|2|3|2|2|2|2|2|2|2|2|2|2|2|2|2|2|2|2|2|2|2|2|2|2|2|2|2|2	1	48	1	0.18	0.393	0.7	1_s25	0_s0,0_s1,0_s10,0_s11,0_s12,0_s13,0_s14,0_s15,0_s16,0_s17,1_s18,1_s19,1_s2,1_s20,1_s21,1_s22,1_s23,1_s24,1_s26,2_s27,2_s28,2_s29,2_s30,2_s31,2_s32,2_s33,2_s34,2_s35,3_s36,3_s37,3_s38,3_s39,3_s4,3_s40,3_s41,3_s42,3_s43,3_s44,4_s45,4_s46,4_s47,4_s48,4_s49,4_s5,4_s6,4_s7,4_s8,4_s9	2_s3	-0.519514	6.3041e-09	0.00024275	6.7091e-13
chr10	20105561	20105717	0.778961	30	0.107|0.120|0.184|0.047|0.126|0.161|0.138|0.225|0.111|0.166|0.167|0.239|0.037|0.450|0.079|0.074|0.216|0.022|0.272|0.151|0.178|0.051|0.087|0.083|0.178|0.133|0.250|0.343|0.161|0.125|0.964|0.933|0.935|0.961|0.870|0.950|0.958|0.944|0.936|0.970|0.942|0.957|0.953|0.863|0.910|0.940|0.960|0.873|0.939|0.942	1|1|1|1|1|1|1|1|1|1|1|1|1|1|1|1|1|1|1|1|1|1|1|1|1|1|1|1|1|1|3|3|3|3|3|3|3|3|3|3|3|3|3|3|3|3|3|3|3|3	30	0	20	0.1560333333333333		0.9350000000000002	0_s0,0_s1,0_s10,0_s11,0_s12,0_s13,0_s14,0_s15,0_s16,0_s17,1_s18,1_s19,1_s2,1_s20,1_s21,1_s22,1_s23,1_s24,1_s25,1_s26,2_s27,2_s28,2_s29,2_s3,2_s30,2_s31,2_s32,2_s33,2_s34,2_s35	-	3_s36,3_s37,3_s38,3_s39,3_s4,3_s40,3_s41,3_s42,3_s43,3_s44,4_s45,4_s46,4_s47,4_s48,4_s49,4_s5,4_s6,4_s7,4_s8,4_s9	-0.778961	1.1658999999999999e-202	4.4894e-198	8.5709e-14	N2|2|3|3|3,
chr10	20413917	20415395	0.518243	35	0.712|0.144|0.171|0.536|0.865|0.219|0.833|0.247|0.427|0.209|0.726|0.672|0.855|0.830|0.097|0.416|0.377|0.463|0.348|0.792|0.925|0.611|0.183|0.944|0.690|0.544|0.124|0.033|0.004|0.835|0.616|0.095|0.950|0.037|0.845|0.412|0.155|0.805|0.587|0.285|0.487|0.069|0.652|0.627|0.508|0.937|0.337|0.640|0.639|0.770	3|1|1|3|3|1|3|1|1|1|3|3|3|3|1|1|1|1|1|3|3|3|1|3|3|3|1|1|1|3|3|1|3|1|3|1|1|3|3|1|2|1|3|3|3|3|1|3|3|3	22	1	27	0.2205454545454545	0.487	0.7387407407407406	0_s1,0_s10,0_s13,0_s15,0_s16,0_s17,1_s21,1_s22,1_s23,1_s24,1_s25,2_s29,2_s32,2_s33,2_s34,3_s37,3_s39,3_s40,3_s41,3_s44,4_s46,4_s6	4_s45	0_s0,0_s11,0_s12,0_s14,1_s18,1_s19,1_s2,1_s20,1_s26,2_s27,2_s28,2_s3,2_s30,2_s31,2_s35,3_s36,3_s38,3_s4,3_s42,3_s43,4_s47,4_s48,4_s49,4_s5,4_s7,4_s8,4_s9	-0.518243	3.8300999999999996e-214	1.4748e-209	7.1498e-14
chr10	21586359	21588432	0.526856	35	0.581|0.437|0.564|0.460|0.491|0.574|0.423|0.510|0.496|0.532|0.488|0.562|0.698|0.618|0.364|0.536|0.557|0.434|0.629|0.591|0.507|0.576|0.600|0.611|0.566|0.590|0.519|0.719|0.562|0.559|0.813|0.849|0.876|0.847|0.780|0.838|0.866|0.832|0.875|0.859|0.288|0.367|0.174|0.401|0.301|0.361|0.148|0.347|0.315|0.276	2|2|2|2|2|2|2|2|2|2|2|2|3|2|1|2|2|2|2|2|2|2|2|2|2|2|2|3|2|2|3|3|3|3|3|3|3|3|3|3|1|1|1|2|1|1|1|1|1|1	10	28	12	0.2941	0.5347857142857142	0.8210000000000001	1_s21,4_s45,4_s46,4_s47,4_s49,4_s5,4_s6,4_s7,4_s8,4_s9	0_s0,0_s1,0_s10,0_s11,0_s12,0_s13,0_s14,0_s15,0_s16,0_s17,1_s18,1_s19,1_s20,1_s22,1_s23,1_s24,1_s25,1_s26,2_s27,2_s28,2_s29,2_s3,2_s30,2_s31,2_s32,2_s34,2_s35,4_s48	1_s2,2_s33,3_s36,3_s37,3_s38,3_s39,3_s4,3_s40,3_s41,3_s42,3_s43,3_s44	0.526856	1.2981e-109	4.9984e-105	2.8533e-14	P2|3|0|0|0,
chr10	21786299	21787080	0.728508	50	0.049|0.027|0.110|0.075|0.041|0.041|0.037|0.056|0.023|0.090|0.069|0.069|0.038|0.123|0.100|0.065|0.099|0.071|0.114|0.096|0.058|0.067|0.052|0.047|0.035|0.043|0.087|0.137|0.108|0.118|0.866|0.917|0.789|0.787|0.792|0.685|0.746|0.669|0.877|0.741|0.836|0.765|0.846|0.675|0.826|0.776|0.905|0.754|0.882|0.867	1|1|1|1|1|1|1|1|1|1|1|1|1|1|1|1|1|1|1|1|1|1|1|1|1|1|1|1|1|1|3|3|3|3|3|3|3|3|3|3|3|3|3|3|3|3|3|3|3|3	30	0	20	0.0714999999999999		0.80005	0_s0,0_s1,0_s10,0_s11,0_s12,0_s13,0_s14,0_s15,0_s16,0_s17,1_s18,1_s19,1_s2,1_s20,1_s21,1_s22,1_s23,1_s24,1_s25,1_s26,2_s27,2_s28,2_s29,2_s3,2_s30,2_s31,2_s32,2_s33,2_s34,2_s35	-	3_s36,3_s37,3_s38,3_s39,3_s4,3_s40,3_s41,3_s42,3_s43,3_s44,4_s45,4_s46,4_s47,4_s48,4_s49,4_s5,4_s6,4_s7,4_s8,4_s9	-0.728508	0.0	0.0	0.0	N2|2|3|3|3,
chr10	21788902	21789049	0.556885	18	0.849|0.752|0.719|0.832|0.768|0.741|0.722|0.737|0.835|0.649|0.717|0.483|0.779|0.538|0.795|0.828|0.611|0.845|0.572|0.652|0.169|0.187|0.147|0.188|0.142|0.178|0.138|0.102|0.111|0.271|0.352|0.497|0.494|0.397|0.532|0.260|0.381|0.337|0.493|0.477|0.398|0.462|0.460|0.328|0.452|0.409|0.513|0.523|0.451|0.515	3|3|3|3|3|3|3|3|3|3|3|2|3|2|3|3|3|3|2|3|1|1|1|1|1|1|1|1|1|1|1|2|2|2|2|1|2|2|2|2|2|2|2|1|2|2|2|2|2|2	13	20	17	0.1979230769230769	0.4692	0.7547647058823529	2_s27,2_s28,2_s29,2_s3,2_s30,2_s31,2_s32,2_s33,2_s34,2_s35,3_s36,3_s40,4_s48	1_s19,1_s20,1_s25,3_s37,3_s38,3_s39,3_s4,3_s41,3_s42,3_s43,3_s44,4_s45,4_s46,4_s47,4_s49,4_s5,4_s6,4_s7,4_s8,4_s9	0_s0,0_s1,0_s10,0_s11,0_s12,0_s13,0_s14,0_s15,0_s16,0_s17,1_s18,1_s2,1_s21,1_s22,1_s23,1_s24,1_s26	0.556885	1.631e-78	6.2804e-74	4.2077e-14
chr10	21803906	21804814	0.60363	29	0.169|0.208|0.293|0.177|0.193|0.303|0.249|0.251|0.175|0.251|0.725|0.868|0.850|0.848|0.797|0.775|0.855|0.837|0.837|0.866|0.790|0.869|0.830|0.836|0.841|0.828|0.855|0.829|0.771|0.855|0.821|0.792|0.860|0.852|0.866|0.833|0.870|0.827|0.773|0.862|0.820|0.847|0.842|0.843|0.857|0.880|0.815|0.823|0.768|0.812	1|1|1|1|1|1|1|1|1|1|3|3|3|3|3|3|3|3|3|3|3|3|3|3|3|3|3|3|3|3|3|3|3|3|3|3|3|3|3|3|3|3|3|3|3|3|3|3|3|3	10	0	40	0.2268999999999999		0.8306249999999998	0_s0,0_s1,0_s10,0_s11,0_s12,0_s13,0_s14,0_s15,0_s16,0_s17	-	1_s18,1_s19,1_s2,1_s20,1_s21,1_s22,1_s23,1_s24,1_s25,1_s26,2_s27,2_s28,2_s29,2_s3,2_s30,2_s31,2_s32,2_s33,2_s34,2_s35,3_s36,3_s37,3_s38,3_s39,3_s4,3_s40,3_s41,3_s42,3_s43,3_s44,4_s45,4_s46,4_s47,4_s48,4_s49,4_s5,4_s6,4_s7,4_s8,4_s9	-0.60363	9.8534e-134	3.7942e-129	6.9056e-14	P0|0|2|3|3,
chr10	21805245	21805408	0.607074	25	0.872|0.655|0.709|0.796|0.794|0.754|0.769|0.716|0.881|0.627|0.715|0.618|0.820|0.480|0.836|0.704|0.692|0.814|0.572|0.732|0.731|0.835|0.852|0.779|0.762|0.780|0.637|0.577|0.673|0.764|0.126|0.164|0.189|0.128|0.147|0.160|0.156|0.151|0.189|0.171|0.128|0.143|0.143|0.144|0.162|0.157|0.128|0.154|0.135|0.137	3|3|3|3|3|3|3|3|3|3|3|2|3|2|3|3|3|3|2|3|3|3|3|3|3|3|3|2|3|3|1|1|1|1|1|1|1|1|1|1|1|1|1|1|1|1|1|1|1|1	20	4	26	0.1506	0.56175	0.7576538461538462	3_s36,3_s37,3_s38,3_s39,3_s4,3_s40,3_s41,3_s42,3_s43,3_s44,4_s45,4_s46,4_s47,4_s48,4_s49,4_s5,4_s6,4_s7,4_s8,4_s9	1_s19,1_s20,1_s25,2_s33	0_s0,0_s1,0_s10,0_s11,0_s12,0_s13,0_s14,0_s15,0_s16,0_s17,1_s18,1_s2,1_s21,1_s22,1_s23,1_s24,1_s26,2_s27,2_s28,2_s29,2_s3,2_s30,2_s31,2_s32,2_s34,2_s35	0.607074	1.0815e-166	4.1643e-162	2.8311e-14
chr10	21824570	21825067	0.507123	22	0.197|0.747|0.767|0.837|0.795|0.211|0.562|0.089|0.265|0.558|0.244|0.912|0.468|0.478|0.890|0.924|0.475|0.118|0.221|0.873|0.593|0.572|0.208|0.764|0.382|0.280|0.222|0.489|0.325|0.208|0.570|0.913|0.671|0.659|0.637|0.514|0.309|0.610|0.625|0.373|0.429|0.072|0.456|0.290|0.526|0.568|0.665|0.284|0.078|0.925	1|3|3|3|3|1|2|1|1|2|1|3|2|2|3|3|2|1|1|3|3|3|1|3|1|1|1|2|1|1|2|3|3|3|3|2|1|3|3|1|1|1|2|1|2|3|3|1|1|3	20	10	20	0.24025	0.5096	0.74735	0_s0,0_s13,0_s15,0_s16,1_s18,1_s24,1_s25,2_s29,2_s30,2_s31,2_s32,2_s34,2_s35,3_s41,3_s44,4_s45,4_s46,4_s48,4_s7,4_s8	0_s14,0_s17,1_s2,1_s20,1_s23,2_s33,3_s36,3_s40,4_s47,4_s49	0_s1,0_s10,0_s11,0_s12,1_s19,1_s21,1_s22,1_s26,2_s27,2_s28,2_s3,3_s37,3_s38,3_s39,3_s4,3_s42,3_s43,4_s5,4_s6,4_s9	0.507123	1.7766e-123	6.8408e-119	4.8739e-14
chr10	22034718	22035253	0.508593	14	0.327|0.354|0.365|0.370|0.350|0.402|0.377|0.402|0.352|0.407|0.391|0.507|0.371|0.542|0.324|0.325|0.412|0.403|0.526|0.410|0.936|0.909|0.918|0.916|0.932|0.933|0.929|0.927|0.916|0.941|0.863|0.831|0.856|0.827|0.802|0.831|0.857|0.848|0.793|0.834|0.824|0.846|0.836|0.833|0.862|0.821|0.855|0.809|0.819|0.864	1|1|1|1|1|1|1|1|1|1|1|2|1|2|1|1|1|1|2|1|3|3|3|3|3|3|3|3|3|3|3|2|3|3|2|2|3|3|2|3|3|3|3|2|3|3|2|2|2|3	17	11	22	0.3730588235294118	0.7407272727272727	0.8815909090909091	0_s0,0_s1,0_s10,0_s11,0_s12,0_s13,0_s14,0_s15,0_s16,0_s17,1_s18,1_s2,1_s21,1_s22,1_s23,1_s24,1_s26	1_s19,1_s20,1_s25,3_s37,3_s4,3_s40,3_s43,4_s48,4_s6,4_s7,4_s8	2_s27,2_s28,2_s29,2_s3,2_s30,2_s31,2_s32,2_s33,2_s34,2_s35,3_s36,3_s38,3_s39,3_s41,3_s42,3_s44,4_s45,4_s46,4_s47,4_s49,4_s5,4_s9	-0.508593	9.4085e-79	3.6228e-74	3.8636e-14	P0|0|0|2|3,
chr10	22035253	22036681	0.539142	41	0.283|0.387|0.331|0.345|0.352|0.421|0.380|0.408|0.326|0.415|0.374|0.489|0.387|0.557|0.406|0.349|0.432|0.364|0.506|0.449|0.249|0.165|0.267|0.193|0.255|0.241|0.346|0.442|0.282|0.258|0.830|0.811|0.859|0.838|0.814|0.848|0.881|0.864|0.828|0.832|0.833|0.852|0.849|0.844|0.886|0.824|0.832|0.794|0.831|0.880	1|1|1|1|1|2|1|2|1|2|1|2|2|2|2|1|2|1|2|2|1|1|1|1|1|1|1|2|1|1|3|3|3|3|3|3|3|3|3|3|3|3|3|3|3|3|3|3|3|3	19	11	20	0.3024736842105263	0.4465454545454545	0.8415000000000001	0_s0,0_s1,0_s10,0_s11,0_s12,0_s14,0_s16,1_s18,1_s22,1_s24,2_s27,2_s28,2_s29,2_s3,2_s30,2_s31,2_s32,2_s34,2_s35	0_s13,0_s15,0_s17,1_s19,1_s2,1_s20,1_s21,1_s23,1_s25,1_s26,2_s33	3_s36,3_s37,3_s38,3_s39,3_s4,3_s40,3_s41,3_s42,3_s43,3_s44,4_s45,4_s46,4_s47,4_s48,4_s49,4_s5,4_s6,4_s7,4_s8,4_s9	-0.539142	5.528e-224	2.1286e-219	5.0626e-14
chr10	22107323	22108630	0.531286	35	0.406|0.111|0.240|0.348|0.584|0.201|0.711|0.474|0.409|0.180|0.442|0.763|0.793|0.057|0.837|0.447|0.484|0.355|0.199|0.935|0.929|0.509|0.574|0.775|0.513|0.462|0.080|0.937|0.209|0.146|0.493|0.127|0.560|0.556|0.723|0.491|0.779|0.225|0.886|0.940|0.384|0.100|0.774|0.500|0.688|0.794|0.639|0.436|0.128|0.793	1|1|1|1|3|1|3|2|1|1|2|3|3|1|3|1|2|1|1|3|3|2|3|3|2|2|1|3|1|1|2|1|3|2|3|2|3|1|3|3|1|1|3|2|3|3|3|1|1|3	20	10	20	0.2393999999999999	0.4923999999999999	0.7706999999999999	0_s0,0_s1,0_s10,0_s11,0_s13,0_s16,0_s17,1_s20,1_s22,1_s24,1_s25,2_s32,2_s34,2_s35,3_s37,3_s42,4_s45,4_s46,4_s7,4_s8	0_s15,1_s18,1_s23,2_s28,2_s30,2_s31,3_s36,3_s39,3_s40,4_s48	0_s12,0_s14,1_s19,1_s2,1_s21,1_s26,2_s27,2_s29,2_s3,2_s33,3_s38,3_s4,3_s41,3_s43,3_s44,4_s47,4_s49,4_s5,4_s6,4_s9	-0.531286	6.9643e-186	2.6817e-181	4.996e-14
chr10	22292730	22292834	0.732555	18	0.977|0.883|0.894|0.967|0.860|0.932|0.946|0.925|0.849|0.862|0.937|0.855|0.951|0.779|0.929|0.971|0.876|0.906|0.875|0.906|0.857|0.901|0.942|0.880|0.914|0.927|0.847|0.833|0.808|0.862|0.053|0.126|0.147|0.109|0.132|0.154|0.210|0.230|0.030|0.213|0.237|0.253|0.071|0.263|0.139|0.251|0.102|0.195|0.169|0.168	3|3|3|3|3|3|3|3|3|3|3|3|3|3|3|3|3|3|3|3|3|3|3|3|3|3|3|3|3|3|1|1|1|1|1|1|1|1|1|1|1|1|1|1|1|1|1|1|1|1	20	0	30	0.1626		0.8950333333333332	3_s36,3_s37,3_s38,3_s39,3_s4,3_s40,3_s41,3_s42,3_s43,3_s44,4_s45,4_s46,4_s47,4_s48,4_s49,4_s5,4_s6,4_s7,4_s8,4_s9	-	0_s0,0_s1,0_s10,0_s11,0_s12,0_s13,0_s14,0_s15,0_s16,0_s17,1_s18,1_s19,1_s2,1_s20,1_s21,1_s22,1_s23,1_s24,1_s25,1_s26,2_s27,2_s28,2_s29,2_s3,2_s30,2_s31,2_s32,2_s33,2_s34,2_s35	0.732555	5.1402e-134	1.9793e-129	7.3386e-14	P2|2|3|3|3,
chr10	22623671	22623763	0.537613	23	0.560|0.388|0.625|0.379|0.515|0.504|0.588|0.514|0.639|0.430|0.537|0.605|0.329|0.694|0.599|0.498|0.599|0.531|0.622|0.525|0.477|0.384|0.426|0.488|0.552|0.540|0.665|0.622|0.579|0.559|0.880|0.942|0.919|0.941|0.953|0.908|0.949|0.890|0.944|0.904|0.207|0.251|0.134|0.319|0.228|0.292|0.080|0.166|0.175|0.105	2|1|3|1|2|2|2|2|3|1|2|3|1|3|2|2|2|2|3|2|2|1|1|2|2|2|3|3|2|2|3|3|3|3|3|3|3|3|3|3|1|1|1|1|1|1|1|1|1|1	16	17	17	0.2683125	0.5391176470588236	0.8059999999999999	0_s1,0_s11,0_s17,1_s2,2_s28,2_s29,4_s45,4_s46,4_s47,4_s48,4_s49,4_s5,4_s6,4_s7,4_s8,4_s9	0_s0,0_s12,0_s13,0_s14,0_s15,1_s18,1_s21,1_s22,1_s23,1_s24,1_s26,2_s27,2_s3,2_s30,2_s31,2_s34,2_s35	0_s10,0_s16,1_s19,1_s20,1_s25,2_s32,2_s33,3_s36,3_s37,3_s38,3_s39,3_s4,3_s40,3_s41,3_s42,3_s43,3_s44	0.537613	1.0868e-101	4.1847e-97	1.7653e-14	P2|3|0|0|0,
chr10	22629053	22629286	0.506001	17	0.332|0.652|0.096|0.810|0.866|0.375|0.480|0.229|0.535|0.383|0.132|0.564|0.358|0.426|0.706|0.091|0.321|0.077|0.529|0.519|0.735|0.737|0.966|0.942|0.816|0.919|0.740|0.947|0.483|0.289|0.587|0.086|0.067|0.712|0.555|0.427|0.131|0.445|0.818|0.319|0.379|0.086|0.592|0.506|0.541|0.376|0.847|0.653|0.133|0.271	1|3|1|3|3|1|1|1|2|1|1|3|1|1|3|1|1|1|2|2|3|3|3|3|3|3|3|3|2|1|3|1|1|3|2|1|1|1|3|1|1|1|3|2|2|1|3|3|1|1	24	7	19	0.2628750000000001	0.5240000000000001	0.7688947368421053	0_s0,0_s10,0_s13,0_s14,0_s15,0_s17,1_s18,1_s2,1_s20,1_s22,1_s23,1_s24,2_s35,3_s37,3_s38,3_s40,3_s41,3_s42,3_s44,4_s45,4_s46,4_s5,4_s8,4_s9	0_s16,1_s25,1_s26,2_s34,3_s4,4_s48,4_s49	0_s1,0_s11,0_s12,1_s19,1_s21,2_s27,2_s28,2_s29,2_s3,2_s30,2_s31,2_s32,2_s33,3_s36,3_s39,3_s43,4_s47,4_s6,4_s7	0.506001	7.4712e-101	2.8768e-96	4.6851e-14
chr10	22697323	22697821	0.506061	24	0.578|0.698|0.020|0.564|0.301|0.924|0.352|0.662|0.138|0.450|0.565|0.185|0.060|0.387|0.586|0.654|0.622|0.657|0.042|0.324|0.110|0.080|0.923|0.545|0.234|0.792|0.534|0.751|0.881|0.606|0.760|0.707|0.159|0.881|0.464|0.924|0.395|0.896|0.581|0.194|0.304|0.392|0.045|0.076|0.013|0.469|0.229|0.314|0.532|0.128	3|3|1|3|1|3|1|3|1|2|3|1|1|1|3|3|3|3|1|1|1|1|3|3|1|3|3|3|3|3|3|3|1|3|2|3|1|3|3|1|1|1|1|1|1|2|1|1|3|1	23	3	24	0.1948695652173913	0.461	0.7009583333333333	0_s10,0_s12,0_s14,0_s16,1_s19,1_s2,1_s20,1_s25,1_s26,2_s27,2_s28,2_s30,3_s38,3_s41,3_s44,4_s45,4_s46,4_s47,4_s48,4_s49,4_s6,4_s7,4_s9	0_s17,3_s4,4_s5	0_s0,0_s1,0_s11,0_s13,0_s15,1_s18,1_s21,1_s22,1_s23,1_s24,2_s29,2_s3,2_s31,2_s32,2_s33,2_s34,2_s35,3_s36,3_s37,3_s39,3_s40,3_s42,3_s43,4_s8	0.506061	3.2132e-154	1.2373e-149	2.387e-14
chr10	22725140	22725428	0.745054	19	0.921|0.898|0.923|0.893|0.945|0.945|0.938|0.884|0.900|0.905|0.113|0.256|0.061|0.330|0.142|0.028|0.194|0.040|0.274|0.192|0.163|0.035|0.043|0.131|0.139|0.079|0.197|0.307|0.142|0.123|0.113|0.053|0.217|0.250|0.114|0.211|0.288|0.285|0.165|0.170|0.168|0.291|0.150|0.295|0.163|0.309|0.067|0.202|0.180|0.131	3|3|3|3|3|3|3|3|3|3|1|1|1|1|1|1|1|1|1|1|1|1|1|1|1|1|1|1|1|1|1|1|1|1|1|1|1|1|1|1|1|1|1|1|1|1|1|1|1|1	40	0	10	0.170275		0.9152	1_s18,1_s19,1_s2,1_s20,1_s21,1_s22,1_s23,1_s24,1_s25,1_s26,2_s27,2_s28,2_s29,2_s3,2_s30,2_s31,2_s32,2_s33,2_s34,2_s35,3_s36,3_s37,3_s38,3_s39,3_s4,3_s40,3_s41,3_s42,3_s43,3_s44,4_s45,4_s46,4_s47,4_s48,4_s49,4_s5,4_s6,4_s7,4_s8,4_s9	-	0_s0,0_s1,0_s10,0_s11,0_s12,0_s13,0_s14,0_s15,0_s16,0_s17	0.745054	1.9195e-94	7.3913e-90	5.218e-14	N0|0|2|3|3,
chr10	22764817	22764973	0.503541	23	0.738|0.622|0.630|0.699|0.574|0.590|0.542|0.658|0.667|0.618|0.226|0.239|0.255|0.187|0.290|0.316|0.323|0.345|0.237|0.293|0.290|0.278|0.305|0.321|0.231|0.289|0.219|0.218|0.197|0.192|0.277|0.232|0.243|0.236|0.285|0.238|0.190|0.203|0.295|0.237|0.280|0.297|0.258|0.206|0.187|0.251|0.300|0.277|0.237|0.289	3|2|2|3|2|2|2|2|2|2|1|2|2|1|2|2|2|2|1|2|2|2|2|2|1|2|1|1|1|1|2|2|1|2|2|2|1|1|2|1|2|2|2|1|1|1|2|2|2|2	15	33	2	0.2149333333333333	0.362	0.7184999999999999	1_s18,1_s20,1_s25,2_s30,2_s32,2_s33,2_s34,2_s35,3_s38,3_s41,3_s42,3_s44,4_s48,4_s49,4_s5	0_s1,0_s10,0_s12,0_s13,0_s14,0_s15,0_s16,0_s17,1_s19,1_s2,1_s21,1_s22,1_s23,1_s24,1_s26,2_s27,2_s28,2_s29,2_s3,2_s31,3_s36,3_s37,3_s39,3_s4,3_s40,3_s43,4_s45,4_s46,4_s47,4_s6,4_s7,4_s8,4_s9	0_s0,0_s11	0.503541	4.4964e-25	1.7314e-20	4.1411e-14
chr10	22766978	22767127	0.543939	20	0.565|0.531|0.605|0.544|0.541|0.542|0.659|0.475|0.602|0.540|0.558|0.588|0.395|0.605|0.604|0.496|0.671|0.462|0.708|0.514|0.516|0.532|0.627|0.432|0.578|0.658|0.535|0.640|0.554|0.574|0.253|0.193|0.399|0.287|0.202|0.329|0.409|0.441|0.218|0.316|0.890|0.857|0.860|0.808|0.813|0.859|0.858|0.844|0.831|0.824	2|2|2|2|2|2|2|2|2|2|2|2|1|2|2|2|2|2|3|2|2|2|2|2|2|2|2|2|2|2|1|1|1|1|1|1|2|2|1|1|3|3|3|3|3|3|3|3|3|3	9	30	11	0.288	0.5532666666666667	0.832	1_s2,3_s36,3_s37,3_s38,3_s39,3_s4,3_s40,3_s43,3_s44	0_s0,0_s1,0_s10,0_s11,0_s12,0_s13,0_s14,0_s15,0_s16,0_s17,1_s18,1_s19,1_s20,1_s21,1_s22,1_s23,1_s24,1_s26,2_s27,2_s28,2_s29,2_s3,2_s30,2_s31,2_s32,2_s33,2_s34,2_s35,3_s41,3_s42	1_s25,4_s45,4_s46,4_s47,4_s48,4_s49,4_s5,4_s6,4_s7,4_s8,4_s9	-0.543939	1.6065e-57	6.1861e-53	3.8636e-14
chr10	23003280	23003394	0.566026	43	0.444|0.554|0.716|0.288|0.588|0.792|0.892|0.709|0.482|0.484|0.760|0.958|0.826|0.621|0.769|0.594|0.505|0.894|0.864|0.285|0.638|0.892|0.424|0.460|0.579|0.982|0.372|0.518|0.564|0.476|0.555|0.633|0.687|0.313|0.293|0.610|0.323|0.910|0.588|0.565|0.510|0.979|0.584|0.730|0.398|0.757|0.830|0.870|0.269|0.364	1|2|2|1|2|2|3|2|2|2|3|3|2|2|2|2|2|3|3|1|2|2|2|2|2|3|1|2|2|2|2|2|2|1|1|2|1|3|2|2|2|3|2|2|1|2|2|3|1|1	10	31	9	0.3349	0.6206451612903225	0.901	0_s0,0_s11,1_s26,2_s32,3_s39,3_s4,3_s41,4_s49,4_s8,4_s9	0_s1,0_s10,0_s12,0_s13,0_s15,0_s16,0_s17,1_s2,1_s20,1_s21,1_s22,1_s23,2_s27,2_s28,2_s29,2_s3,2_s30,2_s33,2_s34,2_s35,3_s36,3_s37,3_s38,3_s40,3_s43,3_s44,4_s45,4_s47,4_s48,4_s5,4_s6	0_s14,1_s18,1_s19,1_s24,1_s25,2_s31,3_s42,4_s46,4_s7	-0.566026	1.1065e-121	4.2606999999999996e-117	3.1641e-14
chr10	24496562	24496969	0.585111	19	0.826|0.860|0.801|0.793|0.779|0.782|0.857|0.801|0.847|0.817|0.851|0.829|0.864|0.844|0.846|0.810|0.866|0.758|0.874|0.836|0.867|0.802|0.838|0.846|0.795|0.819|0.828|0.848|0.805|0.852|0.156|0.208|0.356|0.304|0.142|0.368|0.425|0.477|0.178|0.296|0.332|0.388|0.247|0.443|0.285|0.379|0.160|0.265|0.267|0.204	3|3|3|3|3|3|3|3|3|3|3|3|3|3|3|3|3|3|3|3|3|3|3|3|3|3|3|3|3|3|1|1|1|1|1|2|2|2|1|1|1|2|1|2|1|2|1|1|1|1	14	6	30	0.2428571428571428	0.4133333333333333	0.8280333333333334	3_s36,3_s37,3_s38,3_s39,3_s4,3_s43,3_s44,4_s45,4_s47,4_s49,4_s6,4_s7,4_s8,4_s9	3_s40,3_s41,3_s42,4_s46,4_s48,4_s5	0_s0,0_s1,0_s10,0_s11,0_s12,0_s13,0_s14,0_s15,0_s16,0_s17,1_s18,1_s19,1_s2,1_s20,1_s21,1_s22,1_s23,1_s24,1_s25,1_s26,2_s27,2_s28,2_s29,2_s3,2_s30,2_s31,2_s32,2_s33,2_s34,2_s35	0.585111	2.2458e-104	8.6478e-100	4.8739e-14	P2|2|3|3|3,
chr10	24773960	24774952	0.56999	26	0.544|0.537|0.579|0.549|0.389|0.607|0.573|0.568|0.502|0.550|0.535|0.525|0.641|0.578|0.601|0.527|0.565|0.529|0.562|0.435|0.512|0.458|0.555|0.395|0.540|0.437|0.596|0.726|0.506|0.524|0.202|0.205|0.276|0.253|0.161|0.356|0.384|0.433|0.162|0.357|0.826|0.867|0.821|0.861|0.828|0.824|0.805|0.871|0.849|0.871	2|2|2|2|2|2|2|2|2|2|2|2|2|2|2|2|2|2|2|2|2|2|2|2|2|2|2|3|2|2|1|1|1|1|1|1|1|2|1|1|3|3|3|3|3|3|3|3|3|3	9	30	11	0.2617777777777778	0.5283999999999999	0.8317272727272728	3_s36,3_s37,3_s38,3_s39,3_s4,3_s40,3_s41,3_s43,3_s44	0_s0,0_s1,0_s10,0_s11,0_s12,0_s13,0_s14,0_s15,0_s16,0_s17,1_s18,1_s19,1_s2,1_s20,1_s21,1_s22,1_s23,1_s24,1_s25,1_s26,2_s27,2_s28,2_s29,2_s3,2_s30,2_s31,2_s32,2_s34,2_s35,3_s42	2_s33,4_s45,4_s46,4_s47,4_s48,4_s49,4_s5,4_s6,4_s7,4_s8,4_s9	-0.56999	1.2199e-69	4.6975e-65	5.1958e-14
chr10	25237903	25240346	0.513045	48	0.655|0.222|0.379|0.877|0.934|0.424|0.933|0.435|0.936|0.286|0.936|0.594|0.359|0.635|0.201|0.933|0.378|0.442|0.152|0.837|0.710|0.847|0.226|0.683|0.694|0.328|0.179|0.465|0.494|0.368|0.341|0.250|0.937|0.032|0.718|0.518|0.678|0.927|0.546|0.577|0.691|0.101|0.937|0.258|0.700|0.956|0.938|0.184|0.874|0.657	3|1|1|3|3|1|3|1|3|1|3|3|1|3|1|3|1|1|1|3|3|3|1|3|3|1|1|2|2|1|1|1|3|1|3|2|3|3|3|3|3|1|3|1|3|3|3|1|3|3	20	3	27	0.27725	0.4923333333333333	0.7903703703703703	0_s1,0_s10,0_s13,0_s15,0_s17,1_s2,1_s21,1_s23,1_s24,1_s25,2_s29,2_s31,2_s32,2_s35,3_s36,3_s37,3_s39,4_s46,4_s48,4_s7	2_s33,2_s34,3_s40	0_s0,0_s11,0_s12,0_s14,0_s16,1_s18,1_s19,1_s20,1_s22,1_s26,2_s27,2_s28,2_s3,2_s30,3_s38,3_s4,3_s41,3_s42,3_s43,3_s44,4_s45,4_s47,4_s49,4_s5,4_s6,4_s8,4_s9	0.513045	6.311699999999999e-298	2.4304e-293	0.0
chr10	25241322	25241568	0.557776	46	0.858|0.707|0.741|0.789|0.803|0.749|0.801|0.735|0.852|0.721|0.782|0.619|0.811|0.537|0.779|0.805|0.639|0.845|0.630|0.748|0.123|0.176|0.236|0.171|0.116|0.232|0.121|0.110|0.118|0.103|0.471|0.386|0.367|0.374|0.406|0.452|0.282|0.350|0.443|0.443|0.359|0.370|0.522|0.326|0.390|0.345|0.388|0.417|0.445|0.415	3|3|3|3|3|3|3|3|3|3|3|3|3|2|3|3|3|3|3|3|1|1|1|1|1|1|1|1|1|1|2|2|2|2|2|2|1|1|2|2|2|2|2|1|2|1|2|2|2|2	14	17	19	0.2006428571428571	0.4226470588235294	0.7586315789473684	2_s27,2_s28,2_s29,2_s3,2_s30,2_s31,2_s32,2_s33,2_s34,2_s35,3_s41,3_s42,4_s48,4_s5	1_s20,3_s36,3_s37,3_s38,3_s39,3_s4,3_s40,3_s43,3_s44,4_s45,4_s46,4_s47,4_s49,4_s6,4_s7,4_s8,4_s9	0_s0,0_s1,0_s10,0_s11,0_s12,0_s13,0_s14,0_s15,0_s16,0_s17,1_s18,1_s19,1_s2,1_s21,1_s22,1_s23,1_s24,1_s25,1_s26	0.557776	5.8335e-211	2.2462e-206	-1.1102e-15
chr10	25464933	25465150	0.589108	39	0.212|0.316|0.226|0.198|0.185|0.316|0.236|0.279|0.180|0.327|0.272|0.305|0.146|0.510|0.186|0.142|0.290|0.152|0.426|0.336|0.324|0.193|0.163|0.162|0.243|0.281|0.388|0.417|0.292|0.293|0.815|0.879|0.814|0.860|0.799|0.823|0.840|0.832|0.828|0.856|0.853|0.843|0.825|0.841|0.817|0.839|0.871|0.795|0.854|0.819	1|1|1|1|1|1|1|1|1|1|1|1|1|2|1|1|1|1|2|1|1|1|1|1|1|1|1|2|1|1|3|3|3|3|3|3|3|3|3|3|3|3|3|3|3|3|3|3|3|3	27	3	20	0.246037037037037	0.451	0.83515	0_s0,0_s1,0_s10,0_s11,0_s12,0_s13,0_s14,0_s15,0_s16,0_s17,1_s18,1_s19,1_s2,1_s21,1_s22,1_s23,1_s24,1_s26,2_s27,2_s28,2_s29,2_s3,2_s30,2_s31,2_s32,2_s34,2_s35	1_s20,1_s25,2_s33	3_s36,3_s37,3_s38,3_s39,3_s4,3_s40,3_s41,3_s42,3_s43,3_s44,4_s45,4_s46,4_s47,4_s48,4_s49,4_s5,4_s6,4_s7,4_s8,4_s9	-0.589108	2.324e-249	8.9488e-245	9.1593e-14
chr10	26223330	26223580	0.554692	38	0.186|0.251|0.296|0.178|0.159|0.277|0.245|0.312|0.178|0.318|0.252|0.433|0.170|0.510|0.181|0.174|0.336|0.211|0.369|0.287|0.828|0.776|0.822|0.847|0.869|0.867|0.809|0.861|0.779|0.802|0.458|0.507|0.575|0.536|0.514|0.558|0.520|0.664|0.420|0.516|0.663|0.639|0.555|0.629|0.598|0.489|0.468|0.554|0.716|0.471	1|1|1|1|1|1|1|1|1|1|1|2|1|2|1|1|1|1|2|1|3|3|3|3|3|3|3|3|3|3|2|2|2|2|2|2|2|3|2|2|2|3|2|2|2|2|2|2|3|2	17	20	13	0.2359411764705882	0.5171500000000001	0.7906923076923076	0_s0,0_s1,0_s10,0_s11,0_s12,0_s13,0_s14,0_s15,0_s16,0_s17,1_s18,1_s2,1_s21,1_s22,1_s23,1_s24,1_s26	1_s19,1_s20,1_s25,3_s36,3_s37,3_s38,3_s39,3_s4,3_s40,3_s41,3_s43,3_s44,4_s45,4_s47,4_s48,4_s49,4_s5,4_s6,4_s7,4_s9	2_s27,2_s28,2_s29,2_s3,2_s30,2_s31,2_s32,2_s33,2_s34,2_s35,3_s42,4_s46,4_s8	-0.554692	4.9796e-163	1.9174000000000003e-158	5.5622e-14
chr10	26223957	26223994	0.510136	11	0.709|0.594|0.577|0.638|0.613|0.609|0.607|0.555|0.705|0.535|0.608|0.466|0.618|0.421|0.633|0.596|0.518|0.615|0.471|0.559|0.034|0.077|0.058|0.076|0.044|0.060|0.041|0.043|0.034|0.051|0.141|0.153|0.108|0.175|0.127|0.137|0.117|0.114|0.191|0.132|0.131|0.095|0.132|0.129|0.124|0.099|0.105|0.099|0.181|0.122	3|3|3|3|3|3|3|2|3|3|3|2|3|2|3|3|2|3|2|3|1|1|1|1|1|1|1|1|1|1|1|1|1|1|1|1|1|1|1|1|1|1|1|1|1|1|1|1|1|1	30	5	15	0.1043333333333333	0.4862	0.6144	2_s27,2_s28,2_s29,2_s3,2_s30,2_s31,2_s32,2_s33,2_s34,2_s35,3_s36,3_s37,3_s38,3_s39,3_s4,3_s40,3_s41,3_s42,3_s43,3_s44,4_s45,4_s46,4_s47,4_s48,4_s49,4_s5,4_s6,4_s7,4_s8,4_s9	0_s15,1_s19,1_s20,1_s23,1_s25	0_s0,0_s1,0_s10,0_s11,0_s12,0_s13,0_s14,0_s16,0_s17,1_s18,1_s2,1_s21,1_s22,1_s24,1_s26	0.510136	4.7397e-65	1.8251e-60	4.1078e-14	N0|0|0|2|3,
chr10	26453823	26455024	0.569167	25	0.864|0.742|0.825|0.796|0.851|0.860|0.855|0.803|0.878|0.755|0.811|0.812|0.843|0.840|0.897|0.750|0.879|0.816|0.833|0.846|0.876|0.836|0.852|0.776|0.868|0.863|0.844|0.867|0.822|0.865|0.154|0.190|0.344|0.287|0.140|0.380|0.405|0.435|0.189|0.327|0.284|0.388|0.199|0.424|0.311|0.379|0.157|0.289|0.269|0.219	3|3|3|3|3|3|3|3|3|3|3|3|3|3|3|3|3|3|3|3|3|3|3|3|3|3|3|3|3|3|1|1|1|1|1|1|2|2|1|1|1|1|1|2|1|1|1|1|1|1	17	3	30	0.2650588235294117	0.4213333333333333	0.8341666666666666	3_s36,3_s37,3_s38,3_s39,3_s4,3_s40,3_s43,3_s44,4_s45,4_s46,4_s47,4_s49,4_s5,4_s6,4_s7,4_s8,4_s9	3_s41,3_s42,4_s48	0_s0,0_s1,0_s10,0_s11,0_s12,0_s13,0_s14,0_s15,0_s16,0_s17,1_s18,1_s19,1_s2,1_s20,1_s21,1_s22,1_s23,1_s24,1_s25,1_s26,2_s27,2_s28,2_s29,2_s3,2_s30,2_s31,2_s32,2_s33,2_s34,2_s35	0.569167	3.6573e-155	1.4083e-150	4.2188e-14	P2|2|3|3|3,
chr10	26667903	26668486	0.532806	15	0.538|0.532|0.655|0.553|0.506|0.565|0.567|0.614|0.390|0.599|0.581|0.670|0.454|0.695|0.436|0.498|0.594|0.621|0.586|0.604|0.598|0.554|0.459|0.551|0.535|0.541|0.668|0.619|0.556|0.526|0.165|0.185|0.288|0.276|0.143|0.374|0.372|0.392|0.212|0.333|0.864|0.817|0.889|0.877|0.843|0.827|0.847|0.877|0.856|0.896	2|2|3|2|2|2|2|2|2|2|2|3|2|3|2|2|2|3|2|2|2|2|2|2|2|2|3|2|2|2|1|1|1|1|1|1|1|2|1|1|3|3|3|3|3|3|3|3|3|3	9	26	15	0.2608888888888889	0.5364615384615384	0.7934666666666668	3_s36,3_s37,3_s38,3_s39,3_s4,3_s40,3_s41,3_s43,3_s44	0_s0,0_s1,0_s11,0_s12,0_s13,0_s14,0_s15,0_s16,0_s17,1_s18,1_s2,1_s21,1_s22,1_s23,1_s25,1_s26,2_s27,2_s28,2_s29,2_s3,2_s30,2_s31,2_s33,2_s34,2_s35,3_s42	0_s10,1_s19,1_s20,1_s24,2_s32,4_s45,4_s46,4_s47,4_s48,4_s49,4_s5,4_s6,4_s7,4_s8,4_s9	-0.532806	3.183e-52	1.2257e-47	4.4742e-14
chr10	26990235	26991189	0.624097	18	0.144|0.217|0.226|0.153|0.157|0.266|0.270|0.213|0.155|0.260|0.826|0.824|0.802|0.849|0.839|0.785|0.862|0.878|0.776|0.821|0.800|0.794|0.819|0.830|0.857|0.845|0.792|0.847|0.883|0.859|0.820|0.878|0.816|0.787|0.850|0.885|0.860|0.838|0.822|0.812|0.740|0.847|0.856|0.859|0.848|0.866|0.824|0.834|0.829|0.748	1|1|1|1|1|1|1|1|1|1|3|3|3|3|3|3|3|3|3|3|3|3|3|3|3|3|3|3|3|3|3|3|3|3|3|3|3|3|3|3|3|3|3|3|3|3|3|3|3|3	10	0	40	0.2061		0.830175	0_s0,0_s1,0_s10,0_s11,0_s12,0_s13,0_s14,0_s15,0_s16,0_s17	-	1_s18,1_s19,1_s2,1_s20,1_s21,1_s22,1_s23,1_s24,1_s25,1_s26,2_s27,2_s28,2_s29,2_s3,2_s30,2_s31,2_s32,2_s33,2_s34,2_s35,3_s36,3_s37,3_s38,3_s39,3_s4,3_s40,3_s41,3_s42,3_s43,3_s44,4_s45,4_s46,4_s47,4_s48,4_s49,4_s5,4_s6,4_s7,4_s8,4_s9	-0.624097	7.8686e-84	3.0299e-79	4.0301e-14	P0|0|2|3|3,
chr10	26996206	26996777	0.511826	31	0.329|0.328|0.363|0.235|0.282|0.331|0.364|0.327|0.349|0.373|0.333|0.413|0.318|0.578|0.270|0.295|0.413|0.343|0.500|0.362|0.735|0.709|0.687|0.744|0.720|0.757|0.744|0.750|0.704|0.738|0.428|0.510|0.668|0.672|0.523|0.584|0.647|0.645|0.471|0.610|0.540|0.559|0.410|0.717|0.545|0.637|0.519|0.541|0.535|0.479	2|2|2|1|2|2|2|2|2|2|2|2|2|2|2|2|2|2|2|2|2|2|2|3|2|3|3|3|2|3|2|2|2|2|2|2|2|2|2|2|2|2|2|2|2|2|2|2|2|2	1	44	5	0.235	0.4924090909090909	0.7466	0_s11	0_s0,0_s1,0_s10,0_s12,0_s13,0_s14,0_s15,0_s16,0_s17,1_s18,1_s19,1_s2,1_s20,1_s21,1_s22,1_s23,1_s24,1_s25,1_s26,2_s27,2_s28,2_s29,2_s30,2_s34,3_s36,3_s37,3_s38,3_s39,3_s4,3_s40,3_s41,3_s42,3_s43,3_s44,4_s45,4_s46,4_s47,4_s48,4_s49,4_s5,4_s6,4_s7,4_s8,4_s9	2_s3,2_s31,2_s32,2_s33,2_s35	-0.511826	4.1356e-17	1.5925e-12	3.9635e-14
chr10	27020225	27021010	0.536796	29	0.364|0.098|0.523|0.445|0.940|0.253|0.939|0.651|0.747|0.686|0.933|0.595|0.499|0.101|0.513|0.538|0.169|0.323|0.297|0.666|0.706|0.918|0.334|0.504|0.676|0.141|0.203|0.338|0.439|0.938|0.130|0.403|0.888|0.105|0.328|0.174|0.318|0.366|0.652|0.401|0.163|0.200|0.935|0.942|0.408|0.943|0.309|0.931|0.622|0.661	1|1|2|1|3|1|3|3|3|3|3|2|2|1|2|2|1|1|1|3|3|3|1|2|3|1|1|1|1|3|1|1|3|1|1|1|1|1|3|1|1|1|3|3|1|3|1|3|3|3	25	6	19	0.2724	0.5286666666666667	0.8091578947368422	0_s0,0_s1,0_s11,0_s13,1_s20,1_s23,1_s24,1_s25,2_s29,2_s31,2_s32,2_s33,2_s34,3_s36,3_s37,3_s39,3_s4,3_s40,3_s41,3_s42,3_s44,4_s45,4_s46,4_s49,4_s6	0_s10,1_s19,1_s2,1_s21,1_s22,2_s3	0_s12,0_s14,0_s15,0_s16,0_s17,1_s18,1_s26,2_s27,2_s28,2_s30,2_s35,3_s38,3_s43,4_s47,4_s48,4_s5,4_s7,4_s8,4_s9	-0.536796	3.6037e-171	1.3876e-166	3.7192e-14
chr10	27198004	27199621	0.55965	38	0.526|0.483|0.511|0.490|0.472|0.643|0.391|0.551|0.419|0.555|0.525|0.667|0.412|0.681|0.609|0.514|0.572|0.314|0.688|0.573|0.611|0.493|0.486|0.613|0.494|0.661|0.644|0.614|0.556|0.665|0.831|0.850|0.864|0.876|0.785|0.867|0.872|0.785|0.866|0.869|0.300|0.375|0.213|0.379|0.288|0.371|0.187|0.304|0.259|0.253	2|2|2|2|2|2|2|2|2|2|2|2|2|2|2|2|2|1|2|2|2|2|2|2|2|2|2|2|2|2|3|3|3|3|3|3|3|3|3|3|1|2|1|1|1|1|1|1|1|1	10	30	10	0.2868	0.5498	0.8465	1_s24,4_s45,4_s47,4_s48,4_s49,4_s5,4_s6,4_s7,4_s8,4_s9	0_s0,0_s1,0_s10,0_s11,0_s12,0_s13,0_s14,0_s15,0_s16,0_s17,1_s18,1_s19,1_s2,1_s20,1_s21,1_s22,1_s23,1_s25,1_s26,2_s27,2_s28,2_s29,2_s3,2_s30,2_s31,2_s32,2_s33,2_s34,2_s35,4_s46	3_s36,3_s37,3_s38,3_s39,3_s4,3_s40,3_s41,3_s42,3_s43,3_s44	0.55965	8.9438e-111	3.4438999999999997e-106	6.1506e-14
chr10	27388600	27388867	0.794893	18	0.842|0.861|0.764|0.975|0.870|0.841|0.866|0.804|0.953|0.781|0.035|0.016|0.090|0.047|0.046|0.047|0.014|0.029|0.084|0.044|0.077|0.190|0.160|0.098|0.076|0.023|0.041|0.039|0.046|0.047|0.044|0.031|0.028|0.077|0.084|0.094|0.041|0.057|0.019|0.018|0.083|0.036|0.029|0.046|0.119|0.113|0.035|0.059|0.124|0.038	3|3|3|3|3|3|3|3|3|3|1|1|1|1|1|1|1|1|1|1|1|1|1|1|1|1|1|1|1|1|1|1|1|1|1|1|1|1|1|1|1|1|1|1|1|1|1|1|1|1	40	0	10	0.0606		0.8557	1_s18,1_s19,1_s2,1_s20,1_s21,1_s22,1_s23,1_s24,1_s25,1_s26,2_s27,2_s28,2_s29,2_s3,2_s30,2_s31,2_s32,2_s33,2_s34,2_s35,3_s36,3_s37,3_s38,3_s39,3_s4,3_s40,3_s41,3_s42,3_s43,3_s44,4_s45,4_s46,4_s47,4_s48,4_s49,4_s5,4_s6,4_s7,4_s8,4_s9	-	0_s0,0_s1,0_s10,0_s11,0_s12,0_s13,0_s14,0_s15,0_s16,0_s17	0.794893	1.0821e-86	4.1666e-82	4.0301e-14	N0|0|2|3|3,
chr10	27444231	27444332	0.734479	32	0.013|0.032|0.032|0.064|0.043|0.039|0.054|0.004|0.026|0.049|0.041|0.021|0.041|0.051|0.113|0.029|0.102|0.039|0.037|0.048|0.077|0.061|0.045|0.035|0.057|0.052|0.029|0.101|0.065|0.045|0.792|0.877|0.794|0.788|0.953|0.748|0.690|0.653|0.939|0.747|0.787|0.669|0.913|0.694|0.771|0.700|0.867|0.668|0.735|0.869	1|1|1|1|1|1|1|1|1|1|1|1|1|1|1|1|1|1|1|1|1|1|1|1|1|1|1|1|1|1|3|3|3|3|3|3|3|3|3|3|3|3|3|3|3|3|3|3|3|3	30	0	20	0.0481666666666666		0.7827000000000002	0_s0,0_s1,0_s10,0_s11,0_s12,0_s13,0_s14,0_s15,0_s16,0_s17,1_s18,1_s19,1_s2,1_s20,1_s21,1_s22,1_s23,1_s24,1_s25,1_s26,2_s27,2_s28,2_s29,2_s3,2_s30,2_s31,2_s32,2_s33,2_s34,2_s35	-	3_s36,3_s37,3_s38,3_s39,3_s4,3_s40,3_s41,3_s42,3_s43,3_s44,4_s45,4_s46,4_s47,4_s48,4_s49,4_s5,4_s6,4_s7,4_s8,4_s9	-0.734479	5.5436e-210	2.1346e-205	9.6256e-14	N2|2|3|3|3,
chr10	27528039	27528928	0.528267	33	0.409|0.696|0.470|0.197|0.592|0.378|0.135|0.121|0.485|0.514|0.273|0.741|0.753|0.169|0.457|0.904|0.064|0.997|0.528|0.464|0.500|0.082|0.802|0.915|0.300|0.343|0.448|0.466|0.272|0.623|0.483|0.737|0.363|0.332|0.594|0.255|0.142|0.687|0.714|0.299|0.074|0.523|0.427|0.411|0.175|0.909|0.090|0.339|0.932|0.655	1|3|2|1|3|1|1|1|2|2|1|3|3|1|2|3|1|3|2|2|2|1|3|3|1|1|2|2|1|3|2|3|1|1|3|1|1|3|3|1|1|2|2|1|1|3|1|1|3|3	22	12	16	0.2374090909090909	0.4804166666666665	0.7656875	0_s0,0_s11,0_s13,0_s14,0_s15,1_s18,1_s20,1_s23,2_s28,2_s30,2_s31,2_s34,3_s38,3_s39,3_s40,3_s41,3_s44,4_s45,4_s48,4_s49,4_s6,4_s7	0_s10,0_s16,0_s17,1_s21,1_s25,1_s26,2_s27,2_s32,2_s33,3_s36,4_s46,4_s47	0_s1,0_s12,1_s19,1_s2,1_s22,1_s24,2_s29,2_s3,2_s35,3_s37,3_s4,3_s42,3_s43,4_s5,4_s8,4_s9	-0.528267	5.2834e-172	2.0344e-167	6.406e-14
chr10	27553181	27554360	0.759037	50	0.050|0.082|0.196|0.072|0.074|0.125|0.101|0.124|0.024|0.195|0.139|0.224|0.053|0.391|0.144|0.103|0.249|0.072|0.323|0.197|0.174|0.068|0.050|0.046|0.112|0.114|0.232|0.366|0.222|0.209|0.887|0.936|0.917|0.909|0.793|0.853|0.943|0.894|0.876|0.874|0.973|0.951|0.892|0.910|0.944|0.939|0.929|0.863|0.983|0.936	1|1|1|1|1|1|1|1|1|1|1|1|1|1|1|1|1|1|1|1|1|1|1|1|1|1|1|1|1|1|3|3|3|3|3|3|3|3|3|3|3|3|3|3|3|3|3|3|3|3	30	0	20	0.1510333333333333		0.9101	0_s0,0_s1,0_s10,0_s11,0_s12,0_s13,0_s14,0_s15,0_s16,0_s17,1_s18,1_s19,1_s2,1_s20,1_s21,1_s22,1_s23,1_s24,1_s25,1_s26,2_s27,2_s28,2_s29,2_s3,2_s30,2_s31,2_s32,2_s33,2_s34,2_s35	-	3_s36,3_s37,3_s38,3_s39,3_s4,3_s40,3_s41,3_s42,3_s43,3_s44,4_s45,4_s46,4_s47,4_s48,4_s49,4_s5,4_s6,4_s7,4_s8,4_s9	-0.759037	0.0	0.0	0.0	N2|2|3|3|3,
chr10	27608810	27608911	0.531221	20	0.064|0.180|0.692|0.074|0.095|0.486|0.515|0.235|0.392|0.512|0.496|0.282|0.841|0.540|0.539|0.568|0.446|0.650|0.552|0.874|0.839|0.630|0.286|0.342|0.384|0.311|0.657|0.787|0.448|0.893|0.387|0.493|0.612|0.258|0.824|0.684|0.732|0.362|0.303|0.738|0.197|0.083|0.676|0.112|0.656|0.077|0.410|0.470|0.900|0.466	1|1|3|1|1|2|2|1|1|2|2|1|3|2|2|2|2|3|2|3|3|3|1|1|2|1|3|3|2|3|2|2|3|1|3|3|3|1|1|3|1|1|3|1|3|1|2|2|3|2	17	16	17	0.2148823529411765	0.4820000000000001	0.7461764705882352	0_s0,0_s1,0_s11,0_s12,0_s15,0_s16,1_s19,2_s29,2_s3,2_s31,3_s39,3_s42,3_s43,4_s45,4_s46,4_s48,4_s5	0_s13,0_s14,0_s17,1_s18,1_s20,1_s21,1_s22,1_s23,1_s25,2_s30,2_s34,3_s36,3_s37,4_s6,4_s7,4_s9	0_s10,1_s2,1_s24,1_s26,2_s27,2_s28,2_s32,2_s33,2_s35,3_s38,3_s4,3_s40,3_s41,3_s44,4_s47,4_s49,4_s8	-0.531221	3.0509e-101	1.1748e-96	3.0198e-14
chr10	28030885	28031216	0.736333	30	0.032|0.146|0.150|0.089|0.071|0.111|0.126|0.150|0.051|0.229|0.118|0.255|0.165|0.327|0.203|0.080|0.205|0.069|0.287|0.139|0.180|0.042|0.119|0.059|0.157|0.137|0.226|0.317|0.189|0.227|0.911|0.949|0.939|0.884|0.876|0.880|0.865|0.857|0.918|0.928|0.898|0.897|0.715|0.871|0.890|0.904|0.965|0.922|0.876|0.882	1|1|1|1|1|1|1|1|1|1|1|1|1|1|1|1|1|1|1|1|1|1|1|1|1|1|1|1|1|1|3|3|3|3|3|3|3|3|3|3|3|3|3|3|3|3|3|3|3|3	30	0	20	0.1552		0.8913500000000003	0_s0,0_s1,0_s10,0_s11,0_s12,0_s13,0_s14,0_s15,0_s16,0_s17,1_s18,1_s19,1_s2,1_s20,1_s21,1_s22,1_s23,1_s24,1_s25,1_s26,2_s27,2_s28,2_s29,2_s3,2_s30,2_s31,2_s32,2_s33,2_s34,2_s35	-	3_s36,3_s37,3_s38,3_s39,3_s4,3_s40,3_s41,3_s42,3_s43,3_s44,4_s45,4_s46,4_s47,4_s48,4_s49,4_s5,4_s6,4_s7,4_s8,4_s9	-0.736333	1.5256e-202	5.874600000000001e-198	1.2768e-14	N2|2|3|3|3,
chr10	28285158	28287008	0.606729	29	0.141|0.238|0.275|0.126|0.180|0.250|0.255|0.270|0.183|0.312|0.872|0.811|0.819|0.826|0.768|0.846|0.831|0.850|0.846|0.858|0.782|0.874|0.852|0.848|0.788|0.754|0.856|0.854|0.862|0.824|0.841|0.835|0.812|0.860|0.813|0.755|0.885|0.826|0.814|0.817|0.828|0.854|0.733|0.859|0.841|0.858|0.861|0.813|0.851|0.814	1|1|1|1|1|1|1|1|1|1|3|3|3|3|3|3|3|3|3|3|3|3|3|3|3|3|3|3|3|3|3|3|3|3|3|3|3|3|3|3|3|3|3|3|3|3|3|3|3|3	10	0	40	0.223		0.8297750000000003	0_s0,0_s1,0_s10,0_s11,0_s12,0_s13,0_s14,0_s15,0_s16,0_s17	-	1_s18,1_s19,1_s2,1_s20,1_s21,1_s22,1_s23,1_s24,1_s25,1_s26,2_s27,2_s28,2_s29,2_s3,2_s30,2_s31,2_s32,2_s33,2_s34,2_s35,3_s36,3_s37,3_s38,3_s39,3_s4,3_s40,3_s41,3_s42,3_s43,3_s44,4_s45,4_s46,4_s47,4_s48,4_s49,4_s5,4_s6,4_s7,4_s8,4_s9	-0.606729	3.2600000000000003e-133	1.2553e-128	1.7986e-14	P0|0|2|3|3,
chr10	28288413	28289636	0.582846	47	0.113|0.934|0.637|0.830|0.214|0.951|0.265|0.467|0.332|0.462|0.045|0.618|0.488|0.486|0.652|0.284|0.736|0.933|0.923|0.046|0.321|0.274|0.668|0.054|0.015|0.075|0.926|0.659|0.598|0.723|0.945|0.522|0.088|0.926|0.407|0.845|0.328|0.546|0.880|0.423|0.343|0.935|0.534|0.118|0.323|0.109|0.125|0.096|0.048|0.024	1|3|3|3|1|3|1|2|1|2|1|3|2|2|3|1|3|3|3|1|1|1|3|1|1|1|3|3|3|3|3|3|1|3|1|3|1|3|3|1|1|3|3|1|1|1|1|1|1|1	24	4	22	0.18625	0.47575	0.7691363636363637	0_s0,0_s12,0_s14,0_s16,1_s18,1_s22,1_s26,2_s27,2_s28,2_s3,2_s30,2_s31,3_s38,3_s4,3_s41,3_s44,4_s45,4_s48,4_s49,4_s5,4_s6,4_s7,4_s8,4_s9	0_s15,0_s17,1_s2,1_s20	0_s1,0_s10,0_s11,0_s13,1_s19,1_s21,1_s23,1_s24,1_s25,2_s29,2_s32,2_s33,2_s34,2_s35,3_s36,3_s37,3_s39,3_s40,3_s42,3_s43,4_s46,4_s47	0.582846	3.8463e-290	1.4810999999999999e-285	0.0
chr10	28590886	28591343	0.559355	19	0.512|0.411|0.536|0.382|0.495|0.519|0.463|0.588|0.504|0.538|0.609|0.546|0.374|0.644|0.497|0.543|0.628|0.524|0.650|0.517|0.729|0.449|0.487|0.545|0.547|0.668|0.565|0.592|0.412|0.672|0.915|0.931|0.962|0.958|0.966|0.955|0.887|0.967|0.955|0.927|0.289|0.277|0.100|0.296|0.176|0.242|0.085|0.211|0.154|0.126	2|1|2|1|2|2|2|3|2|2|3|2|1|3|2|2|3|2|3|2|3|2|2|2|2|3|2|2|1|3|3|3|3|3|3|3|3|3|3|3|1|1|1|1|1|1|1|1|1|1	14	18	18	0.2524999999999999	0.5210555555555556	0.8117222222222221	0_s1,0_s11,1_s2,2_s34,4_s45,4_s46,4_s47,4_s48,4_s49,4_s5,4_s6,4_s7,4_s8,4_s9	0_s0,0_s10,0_s12,0_s13,0_s14,0_s16,0_s17,1_s19,1_s21,1_s22,1_s24,1_s26,2_s28,2_s29,2_s3,2_s30,2_s32,2_s33	0_s15,1_s18,1_s20,1_s23,1_s25,2_s27,2_s31,2_s35,3_s36,3_s37,3_s38,3_s39,3_s4,3_s40,3_s41,3_s42,3_s43,3_s44	0.559355	7.7434e-77	2.9817e-72	3.2641e-14	P2|3|0|0|0,
chr10	28639715	28640094	0.512184	29	0.314|0.347|0.341|0.285|0.320|0.411|0.310|0.347|0.408|0.372|0.357|0.459|0.367|0.539|0.326|0.339|0.380|0.279|0.455|0.349|0.733|0.692|0.677|0.731|0.728|0.670|0.762|0.805|0.727|0.706|0.540|0.432|0.519|0.548|0.363|0.489|0.629|0.576|0.383|0.669|0.645|0.589|0.446|0.567|0.685|0.567|0.587|0.576|0.400|0.617	1|2|2|1|2|2|2|2|2|2|2|2|2|2|2|2|2|1|2|2|2|2|2|2|2|2|2|3|2|2|2|2|2|2|2|2|2|2|2|2|2|2|2|2|2|2|2|2|2|2	3	46	1	0.2926666666666667	0.5147826086956522	0.805	0_s0,0_s11,1_s24	0_s1,0_s10,0_s12,0_s13,0_s14,0_s15,0_s16,0_s17,1_s18,1_s19,1_s2,1_s20,1_s21,1_s22,1_s23,1_s25,1_s26,2_s27,2_s28,2_s29,2_s3,2_s30,2_s31,2_s32,2_s34,2_s35,3_s36,3_s37,3_s38,3_s39,3_s4,3_s40,3_s41,3_s42,3_s43,3_s44,4_s45,4_s46,4_s47,4_s48,4_s49,4_s5,4_s6,4_s7,4_s8,4_s9	2_s33	-0.512184	6.2134e-13	2.3925e-08	4.4076e-14
chr10	28903127	28904067	0.573645	47	0.632|0.933|0.586|0.757|0.115|0.788|0.430|0.922|0.651|0.664|0.524|0.041|0.682|0.920|0.930|0.363|0.660|0.727|0.939|0.047|0.111|0.036|0.492|0.369|0.213|0.274|0.681|0.569|0.938|0.341|0.730|0.703|0.060|0.933|0.073|0.678|0.897|0.233|0.877|0.199|0.564|0.569|0.543|0.733|0.154|0.130|0.483|0.637|0.054|0.802	3|3|3|3|1|3|1|3|3|3|2|1|3|3|3|1|3|3|3|1|1|1|2|1|1|1|3|3|3|1|3|3|1|3|1|3|3|1|3|1|3|3|2|3|1|1|2|3|1|3	18	4	28	0.1801666666666666	0.5105000000000001	0.7536428571428571	0_s12,0_s14,1_s19,1_s22,1_s26,2_s27,2_s28,2_s3,2_s30,2_s31,2_s35,3_s38,3_s4,3_s42,3_s44,4_s49,4_s5,4_s8	1_s18,2_s29,4_s47,4_s6	0_s0,0_s1,0_s10,0_s11,0_s13,0_s15,0_s16,0_s17,1_s2,1_s20,1_s21,1_s23,1_s24,1_s25,2_s32,2_s33,2_s34,3_s36,3_s37,3_s39,3_s40,3_s41,3_s43,4_s45,4_s46,4_s48,4_s7,4_s9	0.573645	1.2285999999999998e-280	4.7307e-276	1.0
chr10	28916137	28917220	0.821876	34	0.041|0.087|0.146|0.134|0.115|0.143|0.155|0.098|0.112|0.181|0.961|0.961|0.992|0.956|0.985|0.959|0.926|0.996|0.940|0.944|0.906|0.897|0.965|0.918|0.959|0.907|0.965|0.959|0.938|0.987|0.981|0.973|0.936|0.977|0.913|0.901|0.935|0.897|0.955|0.965|0.932|0.853|0.983|0.938|0.930|0.921|0.905|0.926|0.964|0.923	1|1|1|1|1|1|1|1|1|1|3|3|3|3|3|3|3|3|3|3|3|3|3|3|3|3|3|3|3|3|3|3|3|3|3|3|3|3|3|3|3|3|3|3|3|3|3|3|3|3	10	0	40	0.1212		0.9432249999999998	0_s0,0_s1,0_s10,0_s11,0_s12,0_s13,0_s14,0_s15,0_s16,0_s17	-	1_s18,1_s19,1_s2,1_s20,1_s21,1_s22,1_s23,1_s24,1_s25,1_s26,2_s27,2_s28,2_s29,2_s3,2_s30,2_s31,2_s32,2_s33,2_s34,2_s35,3_s36,3_s37,3_s38,3_s39,3_s4,3_s40,3_s41,3_s42,3_s43,3_s44,4_s45,4_s46,4_s47,4_s48,4_s49,4_s5,4_s6,4_s7,4_s8,4_s9	-0.821876	3.0231000000000004e-155	1.1641e-150	2.7978e-14	P0|0|2|3|3,
chr10	29168749	29169925	0.503486	44	0.936|0.457|0.174|0.648|0.276|0.810|0.244|0.395|0.205|0.692|0.716|0.334|0.400|0.942|0.925|0.218|0.860|0.838|0.435|0.335|0.549|0.443|0.915|0.525|0.074|0.401|0.567|0.729|0.515|0.080|0.465|0.237|0.114|0.927|0.035|0.517|0.705|0.573|0.365|0.187|0.594|0.923|0.057|0.329|0.358|0.189|0.773|0.941|0.239|0.245	3|1|1|3|1|3|1|1|1|3|3|1|1|3|3|1|3|3|1|1|3|1|3|3|1|1|3|3|2|1|2|1|1|3|1|2|3|3|1|1|3|3|1|1|1|1|3|3|1|1	26	3	21	0.2625384615384615	0.4989999999999999	0.7660952380952382	0_s1,0_s10,0_s12,0_s14,0_s15,0_s16,1_s19,1_s2,1_s22,1_s25,1_s26,2_s28,2_s30,2_s31,2_s35,3_s37,3_s38,3_s4,3_s43,3_s44,4_s47,4_s48,4_s49,4_s5,4_s8,4_s9	2_s34,3_s36,3_s40	0_s0,0_s11,0_s13,0_s17,1_s18,1_s20,1_s21,1_s23,1_s24,2_s27,2_s29,2_s3,2_s32,2_s33,3_s39,3_s41,3_s42,4_s45,4_s46,4_s6,4_s7	0.503486	5.7196999999999994e-260	2.2024e-255	1.0
chr10	29186495	29186966	0.520268	37	0.825|0.594|0.863|0.348|0.224|0.143|0.855|0.323|0.542|0.514|0.275|0.339|0.642|0.496|0.148|0.474|0.052|0.257|0.470|0.781|0.450|0.431|0.282|0.429|0.888|0.382|0.381|0.335|0.283|0.796|0.823|0.598|0.721|0.602|0.191|0.302|0.045|0.814|0.220|0.937|0.575|0.108|0.102|0.069|0.820|0.504|0.583|0.777|0.217|0.050	3|3|3|1|1|1|3|1|2|2|1|1|3|2|1|2|1|1|2|3|2|2|1|1|3|1|1|1|1|3|3|3|3|3|1|1|1|3|1|3|3|1|1|1|3|2|3|3|1|1	24	8	18	0.2293749999999999	0.485125	0.7496666666666666	0_s11,0_s12,0_s13,0_s15,1_s18,1_s19,1_s21,1_s23,1_s24,2_s29,2_s3,2_s31,2_s32,2_s33,2_s34,3_s4,3_s40,3_s41,3_s43,4_s46,4_s47,4_s48,4_s8,4_s9	0_s16,0_s17,1_s20,1_s22,1_s25,2_s27,2_s28,4_s5	0_s0,0_s1,0_s10,0_s14,1_s2,1_s26,2_s30,2_s35,3_s36,3_s37,3_s38,3_s39,3_s42,3_s44,4_s45,4_s49,4_s6,4_s7	-0.520268	1.1744e-211	4.5222e-207	9.2371e-14
chr10	29370473	29371020	0.52426	21	0.704|0.258|0.420|0.364|0.502|0.324|0.927|0.182|0.515|0.124|0.951|0.320|0.930|0.116|0.119|0.880|0.681|0.082|0.057|0.884|0.583|0.805|0.666|0.776|0.951|0.705|0.020|0.505|0.056|0.497|0.450|0.387|0.600|0.436|0.930|0.062|0.377|0.891|0.283|0.667|0.908|0.260|0.525|0.782|0.911|0.805|0.667|0.528|0.498|0.400	3|1|1|1|2|1|3|1|3|1|3|1|3|1|1|3|3|1|1|3|3|3|3|3|3|3|1|2|1|2|1|1|3|1|3|1|1|3|1|3|3|1|3|3|3|3|3|3|2|1	21	4	25	0.2427142857142857	0.5005	0.76688	0_s1,0_s10,0_s11,0_s13,0_s15,0_s17,1_s19,1_s20,1_s21,1_s24,1_s25,2_s32,2_s34,3_s36,3_s37,3_s39,3_s40,3_s41,3_s43,4_s46,4_s9	0_s12,2_s33,2_s35,4_s8	0_s0,0_s14,0_s16,1_s18,1_s2,1_s22,1_s23,1_s26,2_s27,2_s28,2_s29,2_s3,2_s30,2_s31,3_s38,3_s4,3_s42,3_s44,4_s45,4_s47,4_s48,4_s49,4_s5,4_s6,4_s7	0.52426	1.1038e-121	4.2504e-117	3.4084e-14
chr10	29776191	29776478	0.513605	19	0.513|0.405|0.546|0.382|0.494|0.528|0.459|0.586|0.499|0.542|0.601|0.547|0.374|0.625|0.498|0.541|0.614|0.518|0.648|0.504|0.729|0.451|0.495|0.547|0.553|0.674|0.556|0.598|0.415|0.677|0.925|0.921|0.949|0.956|0.965|0.953|0.900|0.964|0.955|0.920|0.291|0.274|0.098|0.295|0.185|0.277|0.084|0.221|0.162|0.134	2|1|2|1|2|2|2|3|2|2|3|2|1|3|2|2|3|2|3|1|3|1|2|2|2|3|2|3|1|3|3|3|3|3|3|3|3|3|3|3|1|1|1|1|1|1|1|1|1|1	16	15	19	0.2845	0.5224	0.7978947368421053	0_s1,0_s11,1_s2,1_s26,2_s28,2_s34,4_s45,4_s46,4_s47,4_s48,4_s49,4_s5,4_s6,4_s7,4_s8,4_s9	0_s0,0_s10,0_s12,0_s13,0_s14,0_s16,0_s17,1_s19,1_s21,1_s22,1_s24,2_s29,2_s3,2_s30,2_s32	0_s15,1_s18,1_s20,1_s23,1_s25,2_s27,2_s31,2_s33,2_s35,3_s36,3_s37,3_s38,3_s39,3_s4,3_s40,3_s41,3_s42,3_s43,3_s44	0.513605	9.6388e-81	3.7115e-76	5.1292e-14	P2|3|0|0|0,
chr10	29937135	29939235	0.554292	33	0.844|0.232|0.937|0.218|0.931|0.113|0.935|0.604|0.610|0.465|0.914|0.559|0.773|0.202|0.461|0.761|0.429|0.459|0.199|0.845|0.857|0.917|0.259|0.009|0.946|0.528|0.029|0.150|0.262|0.382|0.645|0.082|0.916|0.178|0.726|0.147|0.421|0.392|0.374|0.907|0.300|0.152|0.897|0.800|0.443|0.877|0.704|0.525|0.394|0.261	3|1|3|1|3|1|3|3|3|2|3|3|3|1|2|3|1|2|1|3|3|3|1|1|3|3|1|1|1|1|3|1|3|1|3|1|1|1|1|3|1|1|3|3|2|3|3|3|1|1	22	4	24	0.2356818181818181	0.457	0.7899166666666666	0_s1,0_s11,0_s13,1_s20,1_s23,1_s25,2_s29,2_s3,2_s32,2_s33,2_s34,2_s35,3_s37,3_s39,3_s40,3_s41,3_s42,3_s43,4_s45,4_s46,4_s8,4_s9	0_s17,1_s21,1_s24,4_s49	0_s0,0_s10,0_s12,0_s14,0_s15,0_s16,1_s18,1_s19,1_s2,1_s22,1_s26,2_s27,2_s28,2_s30,2_s31,3_s36,3_s38,3_s4,3_s44,4_s47,4_s48,4_s5,4_s6,4_s7	0.554292	2.2031e-205	8.4834e-201	3.4306e-14
chr10	30459571	30460694	0.758433	33	0.922|0.946|0.931|0.898|0.928|0.958|0.952|0.918|0.944|0.968|0.123|0.242|0.048|0.386|0.114|0.078|0.233|0.032|0.299|0.188|0.155|0.076|0.037|0.076|0.140|0.126|0.309|0.373|0.291|0.110|0.073|0.051|0.179|0.232|0.084|0.230|0.317|0.311|0.099|0.188|0.194|0.262|0.081|0.305|0.186|0.296|0.088|0.202|0.174|0.136	3|3|3|3|3|3|3|3|3|3|1|1|1|1|1|1|1|1|1|1|1|1|1|1|1|1|1|1|1|1|1|1|1|1|1|1|1|1|1|1|1|1|1|1|1|1|1|1|1|1	40	0	10	0.1781		0.9365	1_s18,1_s19,1_s2,1_s20,1_s21,1_s22,1_s23,1_s24,1_s25,1_s26,2_s27,2_s28,2_s29,2_s3,2_s30,2_s31,2_s32,2_s33,2_s34,2_s35,3_s36,3_s37,3_s38,3_s39,3_s4,3_s40,3_s41,3_s42,3_s43,3_s44,4_s45,4_s46,4_s47,4_s48,4_s49,4_s5,4_s6,4_s7,4_s8,4_s9	-	0_s0,0_s1,0_s10,0_s11,0_s12,0_s13,0_s14,0_s15,0_s16,0_s17	0.758433	2.78e-156	1.0704e-151	6.4615e-14	N0|0|2|3|3,
chr10	30638191	30638509	0.753006	35	0.917|0.811|0.924|0.905|0.909|0.878|0.937|0.905|0.983|0.907|0.104|0.180|0.069|0.335|0.077|0.075|0.183|0.015|0.225|0.179|0.180|0.076|0.071|0.081|0.138|0.080|0.165|0.290|0.130|0.142|0.111|0.192|0.158|0.123|0.114|0.255|0.268|0.296|0.078|0.198|0.216|0.207|0.114|0.253|0.174|0.182|0.049|0.113|0.146|0.139	3|3|3|3|3|3|3|3|3|3|1|1|1|1|1|1|1|1|1|1|1|1|1|1|1|1|1|1|1|1|1|1|1|1|1|1|1|1|1|1|1|1|1|1|1|1|1|1|1|1	40	0	10	0.154525		0.9076	1_s18,1_s19,1_s2,1_s20,1_s21,1_s22,1_s23,1_s24,1_s25,1_s26,2_s27,2_s28,2_s29,2_s3,2_s30,2_s31,2_s32,2_s33,2_s34,2_s35,3_s36,3_s37,3_s38,3_s39,3_s4,3_s40,3_s41,3_s42,3_s43,3_s44,4_s45,4_s46,4_s47,4_s48,4_s49,4_s5,4_s6,4_s7,4_s8,4_s9	-	0_s0,0_s1,0_s10,0_s11,0_s12,0_s13,0_s14,0_s15,0_s16,0_s17	0.753006	4.9784e-154	1.9170000000000003e-149	3.1419e-14	N0|0|2|3|3,
chr10	30722082	30722424	0.537771	32	0.955|0.873|0.833|0.796|0.916|0.743|0.863|0.757|0.921|0.774|0.812|0.768|0.951|0.540|0.873|0.927|0.740|0.877|0.676|0.795|0.012|0.119|0.008|0.096|0.059|0.079|0.036|0.030|0.033|0.063|0.491|0.565|0.403|0.461|0.398|0.299|0.243|0.406|0.528|0.424|0.399|0.295|0.412|0.300|0.382|0.419|0.602|0.432|0.349|0.516	3|3|3|3|3|3|3|3|3|3|3|3|3|3|3|3|3|3|3|3|1|1|1|1|1|1|1|1|1|1|2|3|1|2|1|1|1|1|3|1|1|1|1|1|1|1|3|1|1|3	24	2	24	0.2373333333333333	0.476	0.775041666666667	2_s27,2_s28,2_s29,2_s3,2_s30,2_s31,2_s32,2_s33,2_s34,2_s35,3_s38,3_s4,3_s40,3_s41,3_s42,3_s44,4_s45,4_s46,4_s47,4_s48,4_s49,4_s5,4_s7,4_s8	3_s36,3_s39	0_s0,0_s1,0_s10,0_s11,0_s12,0_s13,0_s14,0_s15,0_s16,0_s17,1_s18,1_s19,1_s2,1_s20,1_s21,1_s22,1_s23,1_s24,1_s25,1_s26,3_s37,3_s43,4_s6,4_s9	0.537771	1.1396000000000001e-181	4.3881e-177	5.8953e-14	N0|0|0|2|3,
chr10	30818831	30820679	0.583366	38	0.793|0.843|0.818|0.823|0.819|0.849|0.842|0.836|0.820|0.866|0.287|0.348|0.164|0.524|0.181|0.214|0.354|0.162|0.339|0.232|0.262|0.143|0.145|0.186|0.247|0.284|0.298|0.411|0.281|0.277|0.170|0.229|0.267|0.318|0.148|0.325|0.324|0.367|0.183|0.300|0.309|0.341|0.196|0.389|0.292|0.371|0.165|0.248|0.241|0.198	3|3|3|3|3|3|3|3|3|3|1|1|1|2|1|1|2|1|1|1|1|1|1|1|1|1|1|2|1|1|1|1|1|1|1|1|1|1|1|1|1|1|1|2|1|2|1|1|1|1	35	5	10	0.2477428571428571	0.4098	0.8309000000000001	1_s18,1_s19,1_s2,1_s21,1_s22,1_s24,1_s25,1_s26,2_s27,2_s28,2_s29,2_s3,2_s30,2_s31,2_s32,2_s34,2_s35,3_s36,3_s37,3_s38,3_s39,3_s4,3_s40,3_s41,3_s42,3_s43,3_s44,4_s45,4_s46,4_s47,4_s49,4_s6,4_s7,4_s8,4_s9	1_s20,1_s23,2_s33,4_s48,4_s5	0_s0,0_s1,0_s10,0_s11,0_s12,0_s13,0_s14,0_s15,0_s16,0_s17	0.583366	1.3827e-163	5.3244e-159	3.2196e-14
chr10	30955591	30957282	0.511248	47	0.677|0.312|0.016|0.118|0.370|0.745|0.152|0.781|0.058|0.579|0.780|0.166|0.807|0.081|0.931|0.444|0.267|0.451|0.262|0.246|0.648|0.484|0.119|0.435|0.241|0.613|0.545|0.420|0.088|0.432|0.074|0.929|0.497|0.439|0.845|0.068|0.870|0.879|0.577|0.898|0.398|0.689|0.477|0.761|0.409|0.661|0.631|0.067|0.381|0.363	3|1|1|1|1|3|1|3|1|3|3|1|3|1|3|2|1|2|1|1|3|2|1|2|1|3|3|1|1|1|1|3|2|1|3|1|3|3|3|3|1|3|2|3|1|3|3|1|1|1	24	6	20	0.231125	0.4646666666666666	0.7423	0_s1,0_s10,0_s11,0_s12,0_s14,0_s16,1_s19,1_s20,1_s23,1_s25,1_s26,2_s29,2_s30,2_s33,2_s34,2_s35,3_s36,3_s39,3_s40,4_s45,4_s49,4_s7,4_s8,4_s9	1_s22,1_s24,2_s28,2_s3,3_s38,4_s47	0_s0,0_s13,0_s15,0_s17,1_s18,1_s2,1_s21,2_s27,2_s31,2_s32,3_s37,3_s4,3_s41,3_s42,3_s43,3_s44,4_s46,4_s48,4_s5,4_s6	-0.511248	6.4983e-264	2.5022e-259	1.0
chr10	31073131	31073849	0.539239	42	0.073|0.173|0.399|0.669|0.543|0.066|0.072|0.591|0.242|0.412|0.312|0.238|0.505|0.465|0.243|0.316|0.064|0.750|0.519|0.577|0.386|0.742|0.448|0.743|0.436|0.946|0.687|0.567|0.691|0.372|0.778|0.071|0.225|0.494|0.805|0.780|0.465|0.260|0.256|0.972|0.436|0.403|0.768|0.471|0.903|0.091|0.453|0.065|0.910|0.469	1|1|1|3|3|1|1|3|1|2|1|1|2|2|1|1|1|3|2|3|1|3|2|3|2|3|3|3|3|1|3|1|1|2|3|3|2|1|1|3|2|2|3|2|3|1|2|1|3|2	19	13	18	0.2065263157894737	0.4596923076923077	0.7456666666666667	0_s0,0_s1,0_s10,0_s13,0_s14,0_s16,1_s18,1_s19,1_s21,1_s22,1_s23,2_s27,2_s35,3_s37,3_s38,3_s42,3_s43,4_s5,4_s7	0_s17,1_s2,1_s20,1_s25,2_s29,2_s30,3_s39,3_s41,4_s45,4_s46,4_s48,4_s6,4_s9	0_s11,0_s12,0_s15,1_s24,1_s26,2_s28,2_s3,2_s31,2_s32,2_s33,2_s34,3_s36,3_s4,3_s40,3_s44,4_s47,4_s49,4_s8	0.539239	9.8969e-213	3.810900000000001e-208	-6.2172e-15
chr10	31100997	31101906	0.596658	35	0.573|0.644|0.261|0.919|0.497|0.651|0.203|0.923|0.775|0.472|0.473|0.143|0.213|0.943|0.934|0.371|0.840|0.934|0.879|0.192|0.398|0.062|0.615|0.026|0.008|0.442|0.924|0.300|0.453|0.383|0.938|0.688|0.132|0.927|0.483|0.928|0.783|0.034|0.483|0.304|0.335|0.416|0.137|0.375|0.134|0.033|0.044|0.554|0.348|0.779	3|3|1|3|2|3|1|3|3|2|2|1|1|3|3|1|3|3|3|1|1|1|3|1|1|2|3|1|2|1|3|3|1|3|2|3|3|1|2|1|1|1|1|1|1|1|1|3|1|3	23	7	20	0.2109565217391304	0.4718571428571428	0.80755	0_s10,0_s14,1_s19,1_s2,1_s22,1_s26,2_s27,2_s28,2_s3,2_s30,2_s33,2_s35,3_s38,3_s42,3_s44,4_s45,4_s46,4_s47,4_s48,4_s49,4_s5,4_s6,4_s8	0_s12,0_s17,1_s18,2_s31,2_s34,3_s4,3_s43	0_s0,0_s1,0_s11,0_s13,0_s15,0_s16,1_s20,1_s21,1_s23,1_s24,1_s25,2_s29,2_s32,3_s36,3_s37,3_s39,3_s40,3_s41,4_s7,4_s9	0.596658	3.7071000000000003e-208	1.4274999999999998e-203	5.0848e-14
chr10	31423502	31424715	0.565593	40	0.811|0.796|0.766|0.716|0.822|0.794|0.782|0.772|0.824|0.801|0.778|0.759|0.821|0.664|0.753|0.807|0.750|0.840|0.715|0.813|0.212|0.236|0.198|0.244|0.244|0.209|0.206|0.266|0.185|0.198|0.464|0.378|0.464|0.419|0.562|0.475|0.455|0.521|0.537|0.582|0.556|0.497|0.558|0.440|0.535|0.540|0.373|0.409|0.600|0.501	3|3|3|3|3|3|3|3|3|3|3|3|3|2|3|3|3|3|3|3|1|1|1|1|1|1|1|1|1|1|2|2|2|2|2|2|2|2|2|2|2|2|2|2|2|2|2|2|2|2	10	21	19	0.2198	0.5014285714285714	0.7852631578947369	2_s27,2_s28,2_s29,2_s3,2_s30,2_s31,2_s32,2_s33,2_s34,2_s35	1_s20,3_s36,3_s37,3_s38,3_s39,3_s4,3_s40,3_s41,3_s42,3_s43,3_s44,4_s45,4_s46,4_s47,4_s48,4_s49,4_s5,4_s6,4_s7,4_s8,4_s9	0_s0,0_s1,0_s10,0_s11,0_s12,0_s13,0_s14,0_s15,0_s16,0_s17,1_s18,1_s19,1_s2,1_s21,1_s22,1_s23,1_s24,1_s25,1_s26	0.565593	3.2439000000000004e-161	1.2491e-156	5.9619e-14
chr10	31499272	31499951	0.625653	20	0.963|0.943|0.965|0.975|0.961|0.908|0.925|0.963|0.931|0.966|0.958|0.936|0.901|0.959|0.956|0.946|0.933|0.937|0.931|0.851|0.201|0.062|0.050|0.097|0.149|0.103|0.264|0.329|0.173|0.166|0.506|0.432|0.517|0.551|0.540|0.585|0.640|0.630|0.609|0.495|0.581|0.707|0.529|0.718|0.563|0.585|0.574|0.551|0.539|0.635	3|3|3|3|3|3|3|3|3|3|3|3|3|3|3|3|3|3|3|3|1|1|1|1|1|1|1|1|1|1|2|1|2|3|3|3|3|3|3|2|3|3|2|3|3|3|3|2|2|3	11	6	33	0.1841818181818182	0.5228333333333334	0.809878787878788	2_s27,2_s28,2_s29,2_s3,2_s30,2_s31,2_s32,2_s33,2_s34,2_s35,3_s37	3_s36,3_s38,3_s44,4_s47,4_s7,4_s8	0_s0,0_s1,0_s10,0_s11,0_s12,0_s13,0_s14,0_s15,0_s16,0_s17,1_s18,1_s19,1_s2,1_s20,1_s21,1_s22,1_s23,1_s24,1_s25,1_s26,3_s39,3_s4,3_s40,3_s41,3_s42,3_s43,4_s45,4_s46,4_s48,4_s49,4_s5,4_s6,4_s9	0.625653	4.597e-88	1.7701e-83	3.3418e-14
chr10	32631895	32632386	0.55929	22	0.033|0.112|0.112|0.089|0.113|0.181|0.080|0.129|0.025|0.154|0.125|0.231|0.078|0.396|0.146|0.127|0.211|0.096|0.303|0.247|0.939|0.881|0.944|0.856|0.961|0.971|0.922|0.929|0.898|0.904|0.452|0.463|0.427|0.625|0.638|0.553|0.661|0.612|0.407|0.622|0.568|0.699|0.527|0.668|0.608|0.632|0.590|0.618|0.583|0.530	1|1|1|1|1|1|1|1|1|1|1|1|1|1|1|1|1|1|1|1|3|3|3|3|3|3|3|3|3|3|1|2|1|3|3|3|3|3|1|3|3|3|2|3|3|3|3|3|3|2	23	3	24	0.1858260869565217	0.5066666666666667	0.7450833333333332	0_s0,0_s1,0_s10,0_s11,0_s12,0_s13,0_s14,0_s15,0_s16,0_s17,1_s18,1_s19,1_s2,1_s20,1_s21,1_s22,1_s23,1_s24,1_s25,1_s26,3_s36,3_s38,3_s43	3_s37,4_s47,4_s9	2_s27,2_s28,2_s29,2_s3,2_s30,2_s31,2_s32,2_s33,2_s34,2_s35,3_s39,3_s4,3_s40,3_s41,3_s42,3_s44,4_s45,4_s46,4_s48,4_s49,4_s5,4_s6,4_s7,4_s8	-0.55929	1.7697e-134	6.8145e-130	3.9635e-14	P0|0|0|2|3,
chr10	32668255	32668817	0.51094	16	0.572|0.673|0.542|0.669|0.516|0.314|0.794|0.486|0.716|0.548|0.631|0.160|0.573|0.282|0.714|0.128|0.634|0.897|0.527|0.440|0.637|0.934|0.054|0.594|0.062|0.718|0.642|0.761|0.645|0.072|0.074|0.708|0.560|0.513|0.430|0.596|0.377|0.334|0.672|0.663|0.355|0.109|0.921|0.933|0.736|0.360|0.078|0.343|0.896|0.063	3|3|2|3|3|1|3|2|3|2|3|1|2|1|3|1|3|3|2|2|3|3|1|3|1|3|3|3|3|1|1|3|3|2|2|3|1|1|3|3|1|1|3|3|3|1|1|1|3|1	16	8	26	0.1978125	0.507375	0.708923076923077	0_s13,1_s19,1_s20,1_s22,2_s29,2_s30,2_s35,3_s36,3_s41,3_s42,4_s45,4_s46,4_s5,4_s6,4_s7,4_s9	0_s10,0_s15,0_s17,1_s2,1_s25,1_s26,3_s39,3_s4	0_s0,0_s1,0_s11,0_s12,0_s14,0_s16,1_s18,1_s21,1_s23,1_s24,2_s27,2_s28,2_s3,2_s31,2_s32,2_s33,2_s34,3_s37,3_s38,3_s40,3_s43,3_s44,4_s47,4_s48,4_s49,4_s8	0.51094	2.0837e-90	8.0235e-86	3.2641e-14
chr10	33293541	33294186	0.533546	29	0.547|0.643|0.615|0.617|0.569|0.619|0.570|0.654|0.629|0.608|0.682|0.687|0.655|0.741|0.617|0.568|0.672|0.546|0.687|0.608|0.837|0.831|0.805|0.795|0.833|0.834|0.836|0.870|0.805|0.831|0.298|0.264|0.391|0.351|0.261|0.457|0.445|0.521|0.320|0.440|0.385|0.473|0.309|0.529|0.411|0.430|0.305|0.403|0.368|0.385	2|2|2|2|2|2|2|2|2|2|2|2|2|2|2|2|2|2|2|2|3|3|3|2|3|3|3|3|2|3|1|1|2|1|1|2|2|2|1|2|2|2|1|2|2|2|1|2|2|2	7	35	8	0.3011428571428571	0.5649142857142858	0.834625	3_s36,3_s37,3_s39,3_s4,3_s43,4_s47,4_s6	0_s0,0_s1,0_s10,0_s11,0_s12,0_s13,0_s14,0_s15,0_s16,0_s17,1_s18,1_s19,1_s2,1_s20,1_s21,1_s22,1_s23,1_s24,1_s25,1_s26,2_s3,2_s34,3_s38,3_s40,3_s41,3_s42,3_s44,4_s45,4_s46,4_s48,4_s49,4_s5,4_s7,4_s8,4_s9	2_s27,2_s28,2_s29,2_s30,2_s31,2_s32,2_s33,2_s35	0.533546	1.14e-65	4.3896e-61	3.0642e-14
chr10	33294723	33294772	0.535095	15	0.583|0.555|0.572|0.631|0.595|0.544|0.478|0.563|0.666|0.465|0.534|0.442|0.586|0.379|0.544|0.548|0.488|0.587|0.403|0.489|0.052|0.081|0.063|0.069|0.040|0.060|0.054|0.066|0.058|0.058|0.210|0.284|0.207|0.199|0.262|0.242|0.192|0.236|0.362|0.320|0.207|0.245|0.269|0.271|0.276|0.232|0.259|0.266|0.241|0.318	3|2|3|3|3|2|2|2|3|2|2|2|3|2|3|2|2|3|2|2|1|1|1|1|1|1|1|1|1|1|2|2|2|2|2|2|2|2|2|2|2|2|2|2|2|2|2|2|2|2	10	32	8	0.0601	0.3433125	0.5954999999999999	2_s27,2_s28,2_s29,2_s3,2_s30,2_s31,2_s32,2_s33,2_s34,2_s35	0_s1,0_s13,0_s14,0_s15,0_s17,1_s18,1_s19,1_s20,1_s22,1_s23,1_s25,1_s26,3_s36,3_s37,3_s38,3_s39,3_s4,3_s40,3_s41,3_s42,3_s43,3_s44,4_s45,4_s46,4_s47,4_s48,4_s49,4_s5,4_s6,4_s7,4_s8,4_s9	0_s0,0_s10,0_s11,0_s12,0_s16,1_s2,1_s21,1_s24	0.535095	2.2212e-41	8.5528e-37	3.7637e-14	N0|0|0|2|3,
chr10	33492913	33493549	0.559619	22	0.432|0.806|0.598|0.925|0.103|0.633|0.172|0.302|0.774|0.164|0.049|0.098|0.384|0.663|0.847|0.176|0.704|0.863|0.943|0.630|0.276|0.759|0.613|0.708|0.072|0.058|0.493|0.179|0.935|0.022|0.927|0.543|0.091|0.387|0.087|0.863|0.928|0.637|0.607|0.031|0.698|0.689|0.278|0.154|0.139|0.277|0.231|0.253|0.470|0.390	1|3|3|3|1|3|1|1|3|1|1|1|1|3|3|1|3|3|3|3|1|3|3|3|1|1|2|1|3|1|3|3|1|1|1|3|3|3|3|1|3|3|1|1|1|1|1|1|2|1	25	2	23	0.1921999999999999	0.4815	0.7518695652173912	0_s0,0_s12,0_s14,0_s15,0_s17,1_s18,1_s19,1_s2,1_s22,2_s27,2_s30,2_s31,2_s33,2_s35,3_s38,3_s39,3_s4,3_s44,4_s47,4_s48,4_s49,4_s5,4_s6,4_s7,4_s9	2_s32,4_s8	0_s1,0_s10,0_s11,0_s13,0_s16,1_s20,1_s21,1_s23,1_s24,1_s25,1_s26,2_s28,2_s29,2_s3,2_s34,3_s36,3_s37,3_s40,3_s41,3_s42,3_s43,4_s45,4_s46	0.559619	1.2155e-146	4.6803e-142	4.4409e-14
chr10	33769384	33769586	0.549129	25	0.794|0.776|0.829|0.817|0.875|0.856|0.850|0.795|0.841|0.855|0.657|0.781|0.799|0.867|0.840|0.784|0.844|0.843|0.877|0.779|0.819|0.842|0.767|0.789|0.875|0.837|0.881|0.898|0.834|0.843|0.207|0.260|0.299|0.300|0.176|0.338|0.400|0.384|0.177|0.299|0.305|0.367|0.155|0.385|0.231|0.427|0.144|0.274|0.271|0.266	3|3|3|3|3|3|3|3|3|3|3|3|3|3|3|3|3|3|3|3|3|3|3|3|3|3|3|3|3|3|1|1|1|1|1|1|1|1|1|1|1|1|1|1|1|2|1|1|1|1	19	1	30	0.2756842105263157	0.427	0.8248	3_s36,3_s37,3_s38,3_s39,3_s4,3_s40,3_s41,3_s42,3_s43,3_s44,4_s45,4_s46,4_s47,4_s48,4_s49,4_s6,4_s7,4_s8,4_s9	4_s5	0_s0,0_s1,0_s10,0_s11,0_s12,0_s13,0_s14,0_s15,0_s16,0_s17,1_s18,1_s19,1_s2,1_s20,1_s21,1_s22,1_s23,1_s24,1_s25,1_s26,2_s27,2_s28,2_s29,2_s3,2_s30,2_s31,2_s32,2_s33,2_s34,2_s35	0.549129	7.618e-168	2.9334e-163	2.4758e-14	P2|2|3|3|3,
chr10	33800600	33802171	0.522889	25	0.740|0.115|0.018|0.939|0.341|0.431|0.931|0.085|0.339|0.772|0.938|0.933|0.931|0.533|0.392|0.484|0.383|0.147|0.259|0.777|0.946|0.932|0.297|0.704|0.777|0.843|0.136|0.731|0.630|0.538|0.433|0.059|0.457|0.608|0.937|0.692|0.317|0.621|0.476|0.823|0.615|0.120|0.808|0.629|0.105|0.502|0.608|0.396|0.150|0.355	3|1|1|3|1|1|3|1|1|3|3|3|3|3|1|2|1|1|1|3|3|3|1|3|3|3|1|3|3|3|1|1|2|3|3|3|1|3|2|3|3|1|3|3|1|2|3|1|1|1	20	4	26	0.2439	0.47975	0.7667692307692308	0_s1,0_s10,0_s12,0_s13,0_s15,0_s16,1_s21,1_s23,1_s24,1_s25,2_s29,2_s32,3_s36,3_s37,3_s41,4_s46,4_s49,4_s7,4_s8,4_s9	1_s22,3_s38,3_s43,4_s5	0_s0,0_s11,0_s14,0_s17,1_s18,1_s19,1_s2,1_s20,1_s26,2_s27,2_s28,2_s3,2_s30,2_s31,2_s33,2_s34,2_s35,3_s39,3_s4,3_s40,3_s42,3_s44,4_s45,4_s47,4_s48,4_s6	-0.522889	5.9242e-150	2.2812e-145	3.4528e-14
chr10	34510880	34512109	0.57863	41	0.206|0.211|0.340|0.178|0.202|0.237|0.261|0.258|0.205|0.310|0.242|0.350|0.152|0.471|0.164|0.254|0.308|0.191|0.382|0.358|0.301|0.238|0.169|0.155|0.299|0.215|0.321|0.426|0.340|0.239|0.829|0.863|0.856|0.823|0.888|0.867|0.754|0.823|0.768|0.823|0.836|0.822|0.786|0.885|0.855|0.871|0.847|0.841|0.776|0.821	1|1|1|1|1|1|1|1|1|1|1|1|1|2|1|1|1|1|1|1|1|1|1|1|1|1|1|2|1|1|3|3|3|3|3|3|3|3|3|3|3|3|3|3|3|3|3|3|3|3	28	2	20	0.2530714285714285	0.4485	0.8317	0_s0,0_s1,0_s10,0_s11,0_s12,0_s13,0_s14,0_s15,0_s16,0_s17,1_s18,1_s19,1_s2,1_s21,1_s22,1_s23,1_s24,1_s25,1_s26,2_s27,2_s28,2_s29,2_s3,2_s30,2_s31,2_s32,2_s34,2_s35	1_s20,2_s33	3_s36,3_s37,3_s38,3_s39,3_s4,3_s40,3_s41,3_s42,3_s43,3_s44,4_s45,4_s46,4_s47,4_s48,4_s49,4_s5,4_s6,4_s7,4_s8,4_s9	-0.57863	2.0562e-260	7.917699999999999e-256	-inf
chr10	35186503	35187460	0.535748	38	0.077|0.895|0.058|0.444|0.035|0.781|0.144|0.614|0.127|0.728|0.292|0.284|0.117|0.399|0.915|0.283|0.443|0.438|0.943|0.480|0.031|0.145|0.803|0.061|0.173|0.580|0.520|0.688|0.389|0.292|0.890|0.825|0.099|0.273|0.017|0.942|0.851|0.500|0.647|0.033|0.869|0.940|0.083|0.320|0.379|0.491|0.521|0.225|0.603|0.599	1|3|1|1|1|3|1|3|1|3|1|1|1|1|3|1|1|1|3|2|1|1|3|1|1|3|3|3|1|1|3|3|1|1|1|3|3|3|3|1|3|3|1|1|1|2|3|1|3|3	27	2	21	0.2096666666666667	0.4855	0.7454285714285713	0_s0,0_s10,0_s11,0_s12,0_s14,0_s16,1_s18,1_s19,1_s2,1_s20,1_s22,1_s23,1_s24,2_s27,2_s28,2_s3,2_s30,2_s34,2_s35,3_s38,3_s39,3_s4,3_s44,4_s47,4_s48,4_s49,4_s7	1_s26,4_s5	0_s1,0_s13,0_s15,0_s17,1_s21,1_s25,2_s29,2_s31,2_s32,2_s33,3_s36,3_s37,3_s40,3_s41,3_s42,3_s43,4_s45,4_s46,4_s6,4_s8,4_s9	-0.535748	1.7756e-215	6.8371e-211	9.5257e-14
chr10	35244025	35245231	0.603355	34	0.153|0.259|0.217|0.179|0.213|0.273|0.260|0.238|0.142|0.310|0.267|0.347|0.159|0.461|0.200|0.187|0.312|0.179|0.426|0.298|0.282|0.153|0.181|0.130|0.227|0.256|0.369|0.451|0.300|0.257|0.792|0.838|0.804|0.866|0.845|0.846|0.824|0.842|0.816|0.817|0.844|0.865|0.760|0.850|0.851|0.850|0.863|0.830|0.851|0.817	1|1|1|1|1|1|1|1|1|1|1|1|1|2|1|1|1|1|2|1|1|1|1|1|1|1|2|2|1|1|3|3|3|3|3|3|3|3|3|3|3|3|3|3|3|3|3|3|3|3	26	4	20	0.2299615384615383	0.42675	0.8335499999999998	0_s0,0_s1,0_s10,0_s11,0_s12,0_s13,0_s14,0_s15,0_s16,0_s17,1_s18,1_s19,1_s2,1_s21,1_s22,1_s23,1_s24,1_s26,2_s27,2_s28,2_s29,2_s3,2_s30,2_s31,2_s34,2_s35	1_s20,1_s25,2_s32,2_s33	3_s36,3_s37,3_s38,3_s39,3_s4,3_s40,3_s41,3_s42,3_s43,3_s44,4_s45,4_s46,4_s47,4_s48,4_s49,4_s5,4_s6,4_s7,4_s8,4_s9	-0.603355	2.2564e-226	8.688600000000002e-222	2.176e-14
chr10	35377828	35378402	0.513807	32	0.440|0.561|0.497|0.563|0.580|0.463|0.369|0.458|0.542|0.297|0.486|0.351|0.503|0.339|0.460|0.339|0.424|0.498|0.329|0.484|0.321|0.474|0.505|0.583|0.355|0.482|0.354|0.349|0.374|0.391|0.189|0.147|0.148|0.137|0.282|0.156|0.124|0.129|0.199|0.166|0.645|0.614|0.797|0.616|0.647|0.607|0.803|0.728|0.658|0.758	2|2|2|2|2|2|2|2|2|1|2|2|2|2|2|1|2|2|2|2|2|2|2|2|2|2|2|2|2|2|1|1|1|1|1|1|1|1|1|1|3|2|3|3|3|2|3|3|3|3	12	30	8	0.1927499999999999	0.4585333333333334	0.7065	0_s17,1_s22,3_s36,3_s37,3_s38,3_s39,3_s4,3_s40,3_s41,3_s42,3_s43,3_s44	0_s0,0_s1,0_s10,0_s11,0_s12,0_s13,0_s14,0_s15,0_s16,1_s18,1_s19,1_s2,1_s20,1_s21,1_s23,1_s24,1_s25,1_s26,2_s27,2_s28,2_s29,2_s3,2_s30,2_s31,2_s32,2_s33,2_s34,2_s35,4_s46,4_s5	4_s45,4_s47,4_s48,4_s49,4_s6,4_s7,4_s8,4_s9	-0.513807	2.4007e-91	9.244e-87	5.2847e-14	N2|3|0|0|0,
chr10	35378861	35379005	0.569495	18	0.849|0.755|0.729|0.837|0.765|0.738|0.720|0.735|0.843|0.655|0.713|0.492|0.780|0.546|0.783|0.817|0.621|0.841|0.594|0.655|0.171|0.184|0.149|0.187|0.142|0.176|0.141|0.112|0.120|0.269|0.347|0.487|0.485|0.401|0.532|0.253|0.366|0.372|0.496|0.472|0.403|0.456|0.457|0.323|0.451|0.411|0.520|0.534|0.446|0.511	3|3|3|3|3|3|3|3|3|3|3|2|3|2|3|3|3|3|2|3|1|1|1|1|1|1|1|1|1|1|2|2|2|2|2|1|2|2|2|2|2|2|2|1|2|2|2|2|2|2	12	21	17	0.1855833333333333	0.4656666666666667	0.7550588235294117	2_s27,2_s28,2_s29,2_s3,2_s30,2_s31,2_s32,2_s33,2_s34,2_s35,3_s40,4_s48	1_s19,1_s20,1_s25,3_s36,3_s37,3_s38,3_s39,3_s4,3_s41,3_s42,3_s43,3_s44,4_s45,4_s46,4_s47,4_s49,4_s5,4_s6,4_s7,4_s8,4_s9	0_s0,0_s1,0_s10,0_s11,0_s12,0_s13,0_s14,0_s15,0_s16,0_s17,1_s18,1_s2,1_s21,1_s22,1_s23,1_s24,1_s26	0.569495	3.2327000000000002e-71	1.2447999999999998e-66	4.2299e-14
chr10	35379449	35380199	0.532422	48	0.480|0.329|0.469|0.511|0.538|0.445|0.521|0.432|0.385|0.514|0.404|0.458|0.523|0.302|0.487|0.436|0.464|0.535|0.397|0.407|0.324|0.457|0.512|0.487|0.491|0.426|0.429|0.359|0.357|0.457|0.809|0.769|0.689|0.661|0.749|0.659|0.620|0.606|0.790|0.714|0.165|0.113|0.306|0.140|0.184|0.160|0.177|0.152|0.153|0.188	2|2|2|2|2|2|2|2|2|2|2|2|2|1|2|2|2|2|2|2|2|2|2|2|2|2|2|2|2|2|3|3|3|3|3|3|3|2|3|3|1|1|1|1|1|1|1|1|1|1	11	30	9	0.1854545454545454	0.4546666666666666	0.7177777777777778	1_s20,4_s45,4_s46,4_s47,4_s48,4_s49,4_s5,4_s6,4_s7,4_s8,4_s9	0_s0,0_s1,0_s10,0_s11,0_s12,0_s13,0_s14,0_s15,0_s16,0_s17,1_s18,1_s19,1_s2,1_s21,1_s22,1_s23,1_s24,1_s25,1_s26,2_s27,2_s28,2_s29,2_s3,2_s30,2_s31,2_s32,2_s33,2_s34,2_s35,3_s42	3_s36,3_s37,3_s38,3_s39,3_s4,3_s40,3_s41,3_s43,3_s44	0.532422	1.8758e-133	7.2228e-129	3.1419e-14
chr10	35550565	35552234	0.527156	43	0.507|0.270|0.595|0.396|0.407|0.333|0.524|0.482|0.046|0.150|0.646|0.292|0.942|0.471|0.070|0.663|0.466|0.109|0.070|0.728|0.675|0.716|0.211|0.573|0.947|0.501|0.239|0.506|0.042|0.591|0.580|0.042|0.462|0.456|0.950|0.073|0.297|0.646|0.698|0.921|0.068|0.222|0.693|0.902|0.024|0.884|0.932|0.397|0.191|0.249	2|1|3|1|1|1|3|2|1|1|3|1|3|2|1|3|2|1|1|3|3|3|1|3|3|2|1|2|1|3|3|1|1|1|3|1|1|3|3|3|1|1|3|3|1|3|3|1|1|1	24	6	20	0.2131666666666666	0.4888333333333333	0.7403	0_s1,0_s11,0_s12,0_s13,0_s16,0_s17,1_s19,1_s21,1_s24,1_s25,2_s29,2_s32,2_s34,3_s37,3_s38,3_s39,3_s40,3_s41,4_s45,4_s46,4_s49,4_s7,4_s8,4_s9	0_s0,0_s15,1_s20,1_s23,2_s31,2_s33	0_s10,0_s14,1_s18,1_s2,1_s22,1_s26,2_s27,2_s28,2_s3,2_s30,2_s35,3_s36,3_s4,3_s42,3_s43,3_s44,4_s47,4_s48,4_s5,4_s6	0.527156	3.6527999999999996e-242	1.4065999999999998e-237	3.7637e-14
chr10	35927981	35928256	0.750107	16	0.133|0.213|0.167|0.038|0.099|0.167|0.126|0.188|0.098|0.218|0.188|0.288|0.097|0.429|0.121|0.062|0.246|0.034|0.304|0.181|0.180|0.083|0.044|0.109|0.148|0.198|0.257|0.326|0.229|0.175|0.902|0.930|0.892|0.941|0.962|0.935|0.904|0.931|0.947|0.939|0.857|0.952|0.950|0.925|0.891|0.941|0.911|0.879|0.974|0.872	1|1|1|1|1|1|1|1|1|1|1|1|1|1|1|1|1|1|1|1|1|1|1|1|1|1|1|1|1|1|3|3|3|3|3|3|3|3|3|3|3|3|3|3|3|3|3|3|3|3	30	0	20	0.1715333333333333		0.92175	0_s0,0_s1,0_s10,0_s11,0_s12,0_s13,0_s14,0_s15,0_s16,0_s17,1_s18,1_s19,1_s2,1_s20,1_s21,1_s22,1_s23,1_s24,1_s25,1_s26,2_s27,2_s28,2_s29,2_s3,2_s30,2_s31,2_s32,2_s33,2_s34,2_s35	-	3_s36,3_s37,3_s38,3_s39,3_s4,3_s40,3_s41,3_s42,3_s43,3_s44,4_s45,4_s46,4_s47,4_s48,4_s49,4_s5,4_s6,4_s7,4_s8,4_s9	-0.750107	1.4091000000000001e-116	5.4259e-112	7.1387e-14	N2|2|3|3|3,
chr10	36979522	36979709	0.551744	10	0.318|0.358|0.394|0.348|0.332|0.487|0.441|0.410|0.317|0.461|0.407|0.434|0.312|0.563|0.366|0.377|0.471|0.405|0.537|0.412|0.953|0.932|0.945|0.942|0.946|0.946|0.899|0.935|0.929|0.965|0.932|0.975|0.951|0.942|0.881|0.964|0.923|0.896|0.969|0.914|0.922|0.926|0.942|0.951|0.907|0.920|0.924|0.888|0.929|0.926	1|1|1|1|1|2|1|1|1|1|1|1|1|2|1|1|2|1|2|1|3|3|3|3|3|3|3|3|3|3|3|3|3|3|3|3|3|3|3|3|3|3|3|3|3|3|3|3|3|3	16	4	30	0.38075	0.5145	0.9324666666666668	0_s0,0_s1,0_s10,0_s11,0_s12,0_s14,0_s15,0_s16,0_s17,1_s18,1_s19,1_s2,1_s21,1_s22,1_s24,1_s26	0_s13,1_s20,1_s23,1_s25	2_s27,2_s28,2_s29,2_s3,2_s30,2_s31,2_s32,2_s33,2_s34,2_s35,3_s36,3_s37,3_s38,3_s39,3_s4,3_s40,3_s41,3_s42,3_s43,3_s44,4_s45,4_s46,4_s47,4_s48,4_s49,4_s5,4_s6,4_s7,4_s8,4_s9	-0.551744	5.9198e-55	2.2795e-50	4.7851e-14	P0|0|0|2|3,
chr10	36979709	36981145	0.648254	36	0.257|0.321|0.346|0.282|0.260|0.423|0.358|0.343|0.304|0.377|0.373|0.411|0.246|0.527|0.317|0.287|0.423|0.313|0.455|0.354|0.168|0.082|0.062|0.075|0.138|0.161|0.254|0.346|0.249|0.153|0.932|0.976|0.958|0.960|0.909|0.953|0.910|0.908|0.975|0.913|0.906|0.922|0.924|0.951|0.924|0.906|0.938|0.865|0.919|0.928	1|1|1|1|1|1|1|1|1|1|1|1|1|2|1|1|1|1|1|1|1|1|1|1|1|1|1|1|1|1|3|3|3|3|3|3|3|3|3|3|3|3|3|3|3|3|3|3|3|3	29	1	20	0.2806206896551724	0.527	0.92885	0_s0,0_s1,0_s10,0_s11,0_s12,0_s13,0_s14,0_s15,0_s16,0_s17,1_s18,1_s19,1_s2,1_s21,1_s22,1_s23,1_s24,1_s25,1_s26,2_s27,2_s28,2_s29,2_s3,2_s30,2_s31,2_s32,2_s33,2_s34,2_s35	1_s20	3_s36,3_s37,3_s38,3_s39,3_s4,3_s40,3_s41,3_s42,3_s43,3_s44,4_s45,4_s46,4_s47,4_s48,4_s49,4_s5,4_s6,4_s7,4_s8,4_s9	-0.648254	4.3971e-239	1.6930999999999998e-234	1.1657e-14
chr10	37215406	37215890	0.535446	19	0.471|0.252|0.743|0.926|0.749|0.481|0.921|0.381|0.459|0.405|0.850|0.935|0.908|0.250|0.456|0.670|0.527|0.131|0.034|0.646|0.474|0.643|0.222|0.191|0.925|0.853|0.313|0.224|0.104|0.538|0.526|0.593|0.373|0.697|0.703|0.404|0.425|0.920|0.131|0.926|0.084|0.477|0.245|0.590|0.928|0.700|0.587|0.943|0.276|0.343	2|1|3|3|3|2|3|1|2|1|3|3|3|1|2|3|2|1|1|3|2|3|1|1|3|3|1|1|1|3|2|3|1|3|3|1|2|3|1|3|1|2|1|3|3|3|3|3|1|1	18	9	23	0.2423888888888889	0.4773333333333334	0.7780000000000001	0_s1,0_s15,0_s17,1_s20,1_s24,1_s25,2_s29,2_s3,2_s32,2_s33,2_s34,3_s38,3_s40,3_s43,4_s45,4_s47,4_s8,4_s9	0_s0,0_s13,0_s16,1_s21,1_s23,2_s27,3_s36,3_s41,4_s46	0_s10,0_s11,0_s12,0_s14,1_s18,1_s19,1_s2,1_s22,1_s26,2_s28,2_s30,2_s31,2_s35,3_s37,3_s39,3_s4,3_s42,3_s44,4_s48,4_s49,4_s5,4_s6,4_s7	0.535446	1.6178e-109	6.2296e-105	6.5614e-14
chr10	37483046	37484578	0.557987	63	0.418|0.338|0.395|0.338|0.366|0.392|0.382|0.412|0.335|0.414|0.386|0.439|0.321|0.576|0.387|0.351|0.431|0.375|0.504|0.415|0.293|0.223|0.167|0.143|0.297|0.200|0.372|0.408|0.276|0.336|0.784|0.829|0.823|0.876|0.823|0.862|0.869|0.824|0.839|0.820|0.857|0.883|0.865|0.870|0.859|0.826|0.863|0.853|0.804|0.823	2|1|2|1|1|2|2|2|1|2|2|2|1|2|2|1|2|2|2|2|1|1|1|1|1|1|2|2|1|1|3|3|3|3|3|3|3|3|3|3|3|3|3|3|3|3|3|3|3|3	14	16	20	0.2845714285714285	0.4191250000000001	0.8425999999999998	0_s1,0_s11,0_s12,0_s16,1_s2,1_s22,2_s27,2_s28,2_s29,2_s3,2_s30,2_s31,2_s34,2_s35	0_s0,0_s10,0_s13,0_s14,0_s15,0_s17,1_s18,1_s19,1_s20,1_s21,1_s23,1_s24,1_s25,1_s26,2_s32,2_s33	3_s36,3_s37,3_s38,3_s39,3_s4,3_s40,3_s41,3_s42,3_s43,3_s44,4_s45,4_s46,4_s47,4_s48,4_s49,4_s5,4_s6,4_s7,4_s8,4_s9	-0.557987	9.0892e-292	3.4999e-287	1.0
chr10	37940899	37940979	0.576527	14	0.828|0.814|0.773|0.835|0.864|0.824|0.786|0.823|0.774|0.845|0.848|0.855|0.820|0.861|0.822|0.803|0.846|0.764|0.858|0.849|0.878|0.836|0.852|0.800|0.832|0.728|0.835|0.865|0.859|0.863|0.132|0.200|0.275|0.316|0.193|0.428|0.377|0.385|0.122|0.243|0.347|0.352|0.219|0.401|0.251|0.340|0.156|0.302|0.290|0.207	3|3|2|3|3|3|2|3|3|3|3|3|3|3|3|3|3|2|3|3|3|3|3|3|3|2|3|3|3|3|1|1|1|1|1|2|1|1|1|1|1|1|1|2|1|1|1|1|1|1	18	6	26	0.2614999999999999	0.6466666666666666	0.8380384615384616	3_s36,3_s37,3_s38,3_s39,3_s4,3_s41,3_s42,3_s43,3_s44,4_s45,4_s46,4_s47,4_s49,4_s5,4_s6,4_s7,4_s8,4_s9	0_s10,0_s14,1_s24,2_s31,3_s40,4_s48	0_s0,0_s1,0_s11,0_s12,0_s13,0_s15,0_s16,0_s17,1_s18,1_s19,1_s2,1_s20,1_s21,1_s22,1_s23,1_s25,1_s26,2_s27,2_s28,2_s29,2_s3,2_s30,2_s32,2_s33,2_s34,2_s35	0.576527	1.2174e-90	4.6879e-86	4.6851e-14
chr10	38146953	38147465	0.584531	38	0.726|0.757|0.695|0.844|0.787|0.726|0.795|0.803|0.836|0.646|0.220|0.167|0.126|0.170|0.163|0.152|0.184|0.215|0.170|0.175|0.178|0.212|0.253|0.234|0.178|0.172|0.195|0.142|0.187|0.140|0.201|0.119|0.174|0.165|0.148|0.230|0.148|0.200|0.174|0.210|0.169|0.170|0.132|0.194|0.148|0.177|0.178|0.157|0.213|0.141	3|3|3|3|3|3|3|3|3|3|1|1|1|1|1|1|1|1|1|1|1|1|1|1|1|1|1|1|1|1|1|1|1|1|1|1|1|1|1|1|1|1|1|1|1|1|1|1|1|1	40	0	10	0.177025		0.7615000000000001	1_s18,1_s19,1_s2,1_s20,1_s21,1_s22,1_s23,1_s24,1_s25,1_s26,2_s27,2_s28,2_s29,2_s3,2_s30,2_s31,2_s32,2_s33,2_s34,2_s35,3_s36,3_s37,3_s38,3_s39,3_s4,3_s40,3_s41,3_s42,3_s43,3_s44,4_s45,4_s46,4_s47,4_s48,4_s49,4_s5,4_s6,4_s7,4_s8,4_s9	-	0_s0,0_s1,0_s10,0_s11,0_s12,0_s13,0_s14,0_s15,0_s16,0_s17	0.584531	1.5789e-183	6.079800000000001e-179	5.3846e-14	N0|0|2|3|3,
chr10	38299839	38299887	0.522009	11	0.640|0.536|0.503|0.546|0.589|0.460|0.527|0.501|0.622|0.467|0.540|0.443|0.637|0.361|0.526|0.542|0.456|0.497|0.417|0.593|0.018|0.060|0.071|0.076|0.033|0.049|0.056|0.024|0.043|0.054|0.294|0.297|0.243|0.227|0.237|0.255|0.213|0.215|0.302|0.208|0.259|0.193|0.233|0.245|0.229|0.247|0.312|0.226|0.277|0.323	3|3|3|3|3|2|2|2|3|2|3|2|3|2|3|3|2|2|2|3|1|1|1|1|1|1|1|1|1|1|2|2|2|2|2|2|2|2|2|2|2|2|2|2|2|2|2|2|2|2	10	29	11	0.0484	0.316	0.5703636363636364	2_s27,2_s28,2_s29,2_s3,2_s30,2_s31,2_s32,2_s33,2_s34,2_s35	0_s13,0_s14,0_s15,0_s17,1_s19,1_s20,1_s23,1_s24,1_s25,3_s36,3_s37,3_s38,3_s39,3_s4,3_s40,3_s41,3_s42,3_s43,3_s44,4_s45,4_s46,4_s47,4_s48,4_s49,4_s5,4_s6,4_s7,4_s8,4_s9	0_s0,0_s1,0_s10,0_s11,0_s12,0_s16,1_s18,1_s2,1_s21,1_s22,1_s26	0.522009	5.1451e-36	1.9812e-31	4.6629e-14
chr10	38299887	38300090	0.505004	49	0.609|0.509|0.495|0.613|0.554|0.489|0.531|0.523|0.587|0.480|0.511|0.488|0.628|0.369|0.516|0.570|0.499|0.572|0.411|0.528|0.619|0.675|0.719|0.687|0.626|0.647|0.545|0.464|0.579|0.626|0.254|0.273|0.257|0.227|0.287|0.264|0.199|0.217|0.274|0.208|0.234|0.192|0.247|0.229|0.229|0.246|0.280|0.228|0.263|0.309	2|2|2|2|2|2|2|2|2|2|2|2|2|2|2|2|2|2|2|2|2|2|3|2|2|2|2|2|2|2|1|2|2|2|2|2|1|1|2|1|2|1|2|2|2|2|2|2|2|2	5	44	1	0.214	0.4499318181818184	0.719	3_s36,3_s41,3_s42,3_s44,4_s46	0_s0,0_s1,0_s10,0_s11,0_s12,0_s13,0_s14,0_s15,0_s16,0_s17,1_s18,1_s19,1_s2,1_s20,1_s21,1_s22,1_s23,1_s24,1_s25,1_s26,2_s27,2_s28,2_s3,2_s30,2_s31,2_s32,2_s33,2_s34,2_s35,3_s37,3_s38,3_s39,3_s4,3_s40,3_s43,4_s45,4_s47,4_s48,4_s49,4_s5,4_s6,4_s7,4_s8,4_s9	2_s29	0.505004	5.5797e-28	2.1485e-23	4.563e-14
chr10	38300090	38300251	0.512691	11	0.566|0.500|0.493|0.659|0.574|0.496|0.559|0.532|0.620|0.490|0.500|0.440|0.617|0.405|0.562|0.521|0.445|0.534|0.405|0.548|0.040|0.087|0.080|0.081|0.046|0.065|0.068|0.027|0.050|0.087|0.265|0.311|0.297|0.228|0.327|0.212|0.222|0.223|0.265|0.252|0.292|0.230|0.238|0.229|0.236|0.236|0.257|0.207|0.268|0.266	3|2|2|3|3|2|3|3|3|2|2|2|3|2|3|3|2|2|2|3|1|1|1|1|1|1|1|1|1|1|2|2|2|2|2|2|2|2|2|2|2|2|2|2|2|2|2|2|2|2	10	30	10	0.0631	0.3256333333333333	0.5758000000000001	2_s27,2_s28,2_s29,2_s3,2_s30,2_s31,2_s32,2_s33,2_s34,2_s35	0_s1,0_s10,0_s13,0_s17,1_s18,1_s19,1_s20,1_s23,1_s24,1_s25,3_s36,3_s37,3_s38,3_s39,3_s4,3_s40,3_s41,3_s42,3_s43,3_s44,4_s45,4_s46,4_s47,4_s48,4_s49,4_s5,4_s6,4_s7,4_s8,4_s9	0_s0,0_s11,0_s12,0_s14,0_s15,0_s16,1_s2,1_s21,1_s22,1_s26	0.512691	4.2071e-34	1.62e-29	3.6526e-14	N0|0|0|2|3,
chr10	38778774	38779710	0.618318	45	0.731|0.718|0.747|0.719|0.743|0.697|0.795|0.717|0.781|0.736|0.767|0.778|0.757|0.764|0.731|0.750|0.725|0.711|0.763|0.767|0.938|0.946|0.902|0.934|0.955|0.886|0.944|0.949|0.868|0.952|0.073|0.025|0.236|0.176|0.061|0.262|0.325|0.326|0.027|0.197|0.213|0.287|0.067|0.372|0.182|0.262|0.138|0.185|0.153|0.179	3|3|3|3|3|3|3|3|3|3|3|3|3|3|3|3|3|3|3|3|3|3|3|3|3|3|3|3|3|3|1|1|1|1|1|1|1|1|1|1|1|1|1|1|1|1|1|1|1|1	20	0	30	0.1873		0.8057	3_s36,3_s37,3_s38,3_s39,3_s4,3_s40,3_s41,3_s42,3_s43,3_s44,4_s45,4_s46,4_s47,4_s48,4_s49,4_s5,4_s6,4_s7,4_s8,4_s9	-	0_s0,0_s1,0_s10,0_s11,0_s12,0_s13,0_s14,0_s15,0_s16,0_s17,1_s18,1_s19,1_s2,1_s20,1_s21,1_s22,1_s23,1_s24,1_s25,1_s26,2_s27,2_s28,2_s29,2_s3,2_s30,2_s31,2_s32,2_s33,2_s34,2_s35	0.618318	9.5336e-310	3.671e-305	0.0	P2|2|3|3|3,
chr10	38779889	38780250	0.561903	28	0.237|0.247|0.252|0.143|0.237|0.265|0.214|0.203|0.132|0.393|0.261|0.320|0.203|0.459|0.179|0.172|0.289|0.163|0.391|0.244|0.827|0.796|0.832|0.741|0.839|0.825|0.891|0.887|0.839|0.839|0.539|0.610|0.522|0.573|0.486|0.531|0.637|0.633|0.593|0.539|0.593|0.556|0.572|0.598|0.463|0.660|0.531|0.445|0.515|0.537	1|1|1|1|1|1|1|1|1|1|1|1|1|2|1|1|1|1|1|1|3|3|3|3|3|3|3|3|3|3|2|2|2|2|2|2|3|2|2|2|2|2|2|2|2|3|2|2|2|2	19	19	12	0.2392105263157894	0.541842105263158	0.8010833333333335	0_s0,0_s1,0_s10,0_s11,0_s12,0_s13,0_s14,0_s15,0_s16,0_s17,1_s18,1_s19,1_s2,1_s21,1_s22,1_s23,1_s24,1_s25,1_s26	1_s20,3_s36,3_s37,3_s38,3_s39,3_s4,3_s40,3_s42,3_s43,3_s44,4_s45,4_s46,4_s47,4_s48,4_s49,4_s6,4_s7,4_s8,4_s9	2_s27,2_s28,2_s29,2_s3,2_s30,2_s31,2_s32,2_s33,2_s34,2_s35,3_s41,4_s5	-0.561903	1.4621e-117	5.6298e-113	5.9508e-14
chr10	38881782	38882160	0.54906	32	0.724|0.032|0.417|0.275|0.624|0.043|0.910|0.646|0.616|0.396|0.788|0.717|0.706|0.353|0.506|0.475|0.050|0.076|0.386|0.906|0.941|0.461|0.220|0.934|0.912|0.475|0.584|0.468|0.604|0.812|0.318|0.593|0.878|0.088|0.153|0.037|0.047|0.606|0.102|0.892|0.192|0.178|0.929|0.618|0.289|0.825|0.739|0.361|0.572|0.669	3|1|1|1|3|1|3|3|3|1|3|3|3|1|2|2|1|1|1|3|3|2|1|3|3|2|3|2|3|3|1|3|3|1|1|1|1|3|1|3|1|1|3|3|1|3|3|1|3|3	20	5	25	0.20065	0.477	0.7497999999999999	0_s1,0_s10,0_s11,0_s13,0_s17,1_s20,1_s23,1_s24,1_s25,2_s29,3_s36,3_s39,3_s4,3_s40,3_s41,3_s43,4_s45,4_s46,4_s49,4_s7	1_s21,1_s22,2_s28,2_s31,2_s33	0_s0,0_s12,0_s14,0_s15,0_s16,1_s18,1_s19,1_s2,1_s26,2_s27,2_s3,2_s30,2_s32,2_s34,2_s35,3_s37,3_s38,3_s42,3_s44,4_s47,4_s48,4_s5,4_s6,4_s8,4_s9	-0.54906	4.7458e-191	1.8274e-186	2.6867e-14
chr10	38887970	38888437	0.503278	40	0.416|0.451|0.132|0.502|0.786|0.270|0.586|0.266|0.776|0.762|0.011|0.396|0.743|0.187|0.784|0.082|0.925|0.422|0.186|0.373|0.603|0.636|0.095|0.277|0.923|0.653|0.523|0.735|0.857|0.468|0.913|0.322|0.160|0.147|0.340|0.487|0.009|0.749|0.730|0.305|0.507|0.084|0.855|0.092|0.456|0.929|0.379|0.466|0.504|0.545	1|2|1|2|3|1|3|1|3|3|1|1|3|1|3|1|3|1|1|1|3|3|1|1|3|3|3|3|3|2|3|1|1|1|1|2|1|3|3|1|3|1|3|1|2|3|1|2|3|3	22	6	22	0.2250454545454545	0.4716666666666667	0.7283636363636364	0_s0,0_s10,0_s13,0_s15,1_s18,1_s19,1_s20,1_s22,1_s24,1_s25,1_s26,2_s29,2_s3,3_s37,3_s38,3_s39,3_s4,3_s41,3_s44,4_s46,4_s48,4_s6	0_s1,0_s11,2_s35,3_s40,4_s49,4_s7	0_s12,0_s14,0_s16,0_s17,1_s2,1_s21,1_s23,2_s27,2_s28,2_s30,2_s31,2_s32,2_s33,2_s34,3_s36,3_s42,3_s43,4_s45,4_s47,4_s5,4_s8,4_s9	-0.503278	4.9013e-223	1.8872999999999998e-218	3.9857e-14
chr10	39088868	39089908	0.508029	44	0.380|0.204|0.166|0.133|0.098|0.547|0.130|0.380|0.202|0.397|0.780|0.855|0.940|0.115|0.087|0.748|0.136|0.071|0.501|0.845|0.714|0.454|0.223|0.684|0.210|0.609|0.394|0.937|0.242|0.354|0.388|0.700|0.940|0.274|0.594|0.042|0.407|0.800|0.343|0.348|0.319|0.064|0.515|0.566|0.361|0.184|0.739|0.526|0.452|0.144	1|1|1|1|1|3|1|1|1|1|3|3|3|1|1|3|1|1|2|3|3|1|1|3|1|3|1|3|1|1|1|3|3|1|3|1|1|3|1|1|1|1|2|3|1|1|3|2|2|1	30	4	16	0.2416666666666666	0.4985	0.7498750000000001	0_s0,0_s1,0_s10,0_s11,0_s12,0_s14,0_s15,0_s16,0_s17,1_s20,1_s21,1_s23,1_s24,2_s28,2_s29,2_s30,2_s32,2_s34,2_s35,3_s36,3_s39,3_s40,3_s41,3_s43,3_s44,4_s45,4_s46,4_s49,4_s5,4_s9	1_s25,4_s47,4_s7,4_s8	0_s13,1_s18,1_s19,1_s2,1_s22,1_s26,2_s27,2_s3,2_s31,2_s33,3_s37,3_s38,3_s4,3_s42,4_s48,4_s6	0.508029	1.1723999999999999e-242	4.5145e-238	3.1086e-14
chr10	39101562	39102063	0.510942	34	0.812|0.368|0.403|0.382|0.552|0.420|0.604|0.648|0.544|0.447|0.880|0.893|0.862|0.495|0.495|0.482|0.434|0.650|0.281|0.855|0.939|0.656|0.470|0.620|0.246|0.740|0.238|0.591|0.226|0.945|0.211|0.246|0.791|0.577|0.801|0.488|0.322|0.470|0.388|0.922|0.172|0.295|0.670|0.522|0.736|0.729|0.350|0.345|0.933|0.287	3|1|1|1|2|1|2|2|2|2|3|3|3|2|2|2|1|2|1|3|3|3|2|2|1|3|1|2|1|3|1|1|3|2|3|2|1|2|1|3|1|1|3|2|3|3|1|1|3|1	18	16	16	0.3118888888888888	0.5409375000000001	0.82275	0_s1,0_s10,0_s11,0_s13,1_s23,1_s25,2_s30,2_s32,2_s34,3_s36,3_s37,3_s41,3_s43,4_s45,4_s46,4_s6,4_s7,4_s9	0_s12,0_s14,0_s15,0_s16,0_s17,1_s20,1_s21,1_s22,1_s24,2_s29,2_s3,2_s33,3_s39,3_s40,3_s42,4_s48	0_s0,1_s18,1_s19,1_s2,1_s26,2_s27,2_s28,2_s31,2_s35,3_s38,3_s4,3_s44,4_s47,4_s49,4_s5,4_s8	0.510942	5.277e-164	2.032e-159	3.7081e-14
chr10	42375218	42376217	0.500203	40	0.830|0.146|0.285|0.327|0.934|0.270|0.711|0.379|0.670|0.267|0.449|0.246|0.606|0.566|0.779|0.629|0.123|0.455|0.053|0.598|0.452|0.720|0.183|0.097|0.645|0.921|0.379|0.368|0.254|0.783|0.266|0.783|0.752|0.494|0.602|0.637|0.259|0.209|0.665|0.452|0.206|0.535|0.071|0.139|0.128|0.691|0.114|0.143|0.450|0.758	3|1|1|1|3|1|3|1|3|1|2|1|3|3|3|3|1|2|1|3|2|3|1|1|3|3|1|1|1|3|1|3|3|2|3|3|1|1|3|2|1|2|1|1|1|3|1|1|2|3	23	7	20	0.2135652173913043	0.4695714285714286	0.7140000000000001	0_s1,0_s10,0_s11,0_s13,0_s15,0_s17,1_s19,1_s23,1_s25,2_s29,2_s3,2_s32,2_s33,2_s34,3_s36,3_s41,3_s42,4_s45,4_s47,4_s48,4_s49,4_s6,4_s7	1_s18,1_s24,2_s27,3_s39,3_s44,4_s46,4_s8	0_s0,0_s12,0_s14,0_s16,1_s2,1_s20,1_s21,1_s22,1_s26,2_s28,2_s30,2_s31,2_s35,3_s37,3_s38,3_s4,3_s40,3_s43,4_s5,4_s9	0.500203	1.6755e-237	6.4517e-233	3.4972e-14
chr10	42396484	42396853	0.738723	29	0.902|0.931|0.916|0.983|0.969|0.925|0.887|0.900|0.956|0.940|0.172|0.212|0.054|0.399|0.102|0.195|0.229|0.115|0.325|0.141|0.244|0.077|0.114|0.136|0.119|0.118|0.291|0.366|0.187|0.280|0.160|0.059|0.202|0.194|0.174|0.254|0.289|0.324|0.024|0.199|0.259|0.257|0.048|0.355|0.202|0.222|0.078|0.187|0.189|0.142	3|3|3|3|3|3|3|3|3|3|1|1|1|1|1|1|1|1|1|1|1|1|1|1|1|1|1|1|1|1|1|1|1|1|1|1|1|1|1|1|1|1|1|1|1|1|1|1|1|1	40	0	10	0.19235		0.9309	1_s18,1_s19,1_s2,1_s20,1_s21,1_s22,1_s23,1_s24,1_s25,1_s26,2_s27,2_s28,2_s29,2_s3,2_s30,2_s31,2_s32,2_s33,2_s34,2_s35,3_s36,3_s37,3_s38,3_s39,3_s4,3_s40,3_s41,3_s42,3_s43,3_s44,4_s45,4_s46,4_s47,4_s48,4_s49,4_s5,4_s6,4_s7,4_s8,4_s9	-	0_s0,0_s1,0_s10,0_s11,0_s12,0_s13,0_s14,0_s15,0_s16,0_s17	0.738723	8.053199999999999e-133	3.1010000000000003e-128	1.7986e-14	N0|0|2|3|3,
chr10	42530612	42531445	0.548106	21	0.486|0.181|0.519|0.294|0.917|0.485|0.944|0.546|0.857|0.919|0.911|0.429|0.921|0.636|0.533|0.434|0.092|0.427|0.169|0.529|0.678|0.619|0.459|0.536|0.555|0.604|0.288|0.815|0.068|0.324|0.567|0.597|0.919|0.511|0.762|0.479|0.300|0.931|0.499|0.894|0.473|0.255|0.449|0.140|0.826|0.395|0.919|0.708|0.158|0.193	2|1|2|1|3|2|3|3|3|3|3|1|3|3|2|1|1|2|1|2|3|3|2|2|2|3|1|3|1|1|2|3|3|2|3|2|1|3|2|3|2|1|2|1|3|1|3|3|1|1	15	15	20	0.2479999999999999	0.5004666666666666	0.7961500000000001	0_s1,0_s11,1_s19,1_s22,1_s23,1_s25,2_s32,2_s34,2_s35,3_s41,4_s46,4_s48,4_s5,4_s8,4_s9	0_s0,0_s10,0_s13,1_s21,1_s24,1_s26,2_s29,2_s3,2_s30,3_s36,3_s39,3_s40,3_s43,4_s45,4_s47	0_s12,0_s14,0_s15,0_s16,0_s17,1_s18,1_s2,1_s20,2_s27,2_s28,2_s31,2_s33,3_s37,3_s38,3_s4,3_s42,3_s44,4_s49,4_s6,4_s7	0.548106	1.8299e-100	7.0462e-96	6.628e-14
chr10	42601293	42601753	0.547026	35	0.436|0.051|0.451|0.240|0.930|0.358|0.945|0.259|0.790|0.106|0.525|0.801|0.044|0.451|0.423|0.794|0.299|0.355|0.251|0.645|0.832|0.516|0.249|0.808|0.034|0.737|0.492|0.939|0.716|0.258|0.068|0.035|0.733|0.499|0.468|0.690|0.661|0.280|0.391|0.683|0.771|0.037|0.713|0.160|0.944|0.932|0.663|0.717|0.679|0.948	1|1|2|1|3|1|3|1|3|1|3|3|1|1|1|3|1|1|1|3|3|2|1|3|1|3|2|3|3|1|1|1|3|2|2|3|3|1|1|3|3|1|3|1|3|3|3|3|3|3	21	5	24	0.2278571428571428	0.4852	0.774833333333333	0_s0,0_s1,0_s11,0_s13,0_s15,0_s17,1_s2,1_s20,1_s21,1_s23,1_s24,1_s25,2_s29,2_s30,2_s35,3_s36,3_s37,3_s42,3_s43,4_s46,4_s48	0_s10,2_s28,2_s32,3_s39,3_s4	0_s12,0_s14,0_s16,1_s18,1_s19,1_s22,1_s26,2_s27,2_s3,2_s31,2_s33,2_s34,3_s38,3_s40,3_s41,3_s44,4_s45,4_s47,4_s49,4_s5,4_s6,4_s7,4_s8,4_s9	0.547026	1.0493999999999999e-205	4.0407e-201	9.2815e-14
chr10	42672856	42672922	0.538617	16	0.904|0.221|0.716|0.098|0.666|0.323|0.928|0.176|0.307|0.875|0.311|0.741|0.753|0.176|0.396|0.709|0.301|0.475|0.031|0.168|0.909|0.217|0.239|0.423|0.738|0.082|0.170|0.509|0.241|0.213|0.425|0.333|0.790|0.212|0.451|0.193|0.080|0.876|0.043|0.912|0.740|0.328|0.464|0.451|0.609|0.930|0.461|0.506|0.638|0.523	3|1|3|1|3|1|3|1|1|3|1|3|3|1|1|3|1|2|1|1|3|1|1|1|3|1|1|2|1|1|1|1|3|1|2|1|1|3|1|3|3|1|2|1|3|3|2|2|3|3	26	6	18	0.2368461538461538	0.4776666666666666	0.7753888888888888	0_s1,0_s11,0_s13,0_s15,0_s16,1_s18,1_s20,1_s21,1_s23,1_s25,1_s26,2_s28,2_s29,2_s3,2_s31,2_s32,2_s34,2_s35,3_s36,3_s37,3_s39,3_s40,3_s41,3_s43,4_s46,4_s48	1_s24,2_s33,3_s4,4_s47,4_s6,4_s7	0_s0,0_s10,0_s12,0_s14,0_s17,1_s19,1_s2,1_s22,2_s27,2_s30,3_s38,3_s42,3_s44,4_s45,4_s49,4_s5,4_s8,4_s9	-0.538617	2.6659e-93	1.0265e-88	4.4964e-14
chr10	42803704	42804661	0.521971	44	0.337|0.369|0.384|0.934|0.674|0.908|0.514|0.722|0.586|0.554|0.212|0.825|0.111|0.671|0.564|0.439|0.699|0.928|0.666|0.186|0.235|0.110|0.941|0.486|0.456|0.731|0.809|0.430|0.939|0.240|0.931|0.926|0.043|0.676|0.394|0.283|0.752|0.462|0.859|0.054|0.462|0.838|0.485|0.699|0.158|0.228|0.136|0.516|0.431|0.736	1|1|1|3|3|3|2|3|3|3|1|3|1|3|3|1|3|3|3|1|1|1|3|2|2|3|3|1|3|1|3|3|1|3|1|1|3|2|3|1|2|3|2|3|1|1|1|2|1|3	19	7	24	0.251578947368421	0.483	0.7736666666666668	0_s0,0_s1,0_s10,1_s18,1_s2,1_s22,1_s26,2_s27,2_s28,2_s33,2_s35,3_s38,3_s4,3_s40,3_s44,4_s49,4_s5,4_s6,4_s8	0_s14,2_s3,2_s30,3_s42,4_s45,4_s47,4_s7	0_s11,0_s12,0_s13,0_s15,0_s16,0_s17,1_s19,1_s20,1_s21,1_s23,1_s24,1_s25,2_s29,2_s31,2_s32,2_s34,3_s36,3_s37,3_s39,3_s41,3_s43,4_s46,4_s48,4_s9	0.521971	4.9148999999999995e-248	1.8925000000000002e-243	7.494e-14
chr10	43132527	43133392	0.549867	29	0.178|0.125|0.188|0.188|0.124|0.171|0.148|0.237|0.164|0.139|0.212|0.119|0.224|0.232|0.119|0.103|0.183|0.213|0.112|0.130|0.674|0.699|0.825|0.818|0.711|0.730|0.639|0.545|0.722|0.685|0.570|0.579|0.365|0.467|0.479|0.407|0.399|0.320|0.546|0.471|0.406|0.395|0.382|0.344|0.474|0.460|0.540|0.510|0.482|0.448	1|1|1|1|1|1|1|1|1|1|1|1|1|1|1|1|1|1|1|1|3|3|3|3|3|3|3|2|3|3|2|2|2|2|2|2|2|1|2|2|2|2|2|2|2|2|2|2|2|2	21	20	9	0.1728095238095238	0.46345	0.7225555555555556	0_s0,0_s1,0_s10,0_s11,0_s12,0_s13,0_s14,0_s15,0_s16,0_s17,1_s18,1_s19,1_s2,1_s20,1_s21,1_s22,1_s23,1_s24,1_s25,1_s26,3_s42	2_s33,3_s36,3_s37,3_s38,3_s39,3_s4,3_s40,3_s41,3_s43,3_s44,4_s45,4_s46,4_s47,4_s48,4_s49,4_s5,4_s6,4_s7,4_s8,4_s9	2_s27,2_s28,2_s29,2_s3,2_s30,2_s31,2_s32,2_s34,2_s35	-0.549867	3.0124e-107	1.16e-102	2.8311e-14
chr10	43395228	43395870	0.559288	49	0.840|0.866|0.801|0.780|0.745|0.841|0.834|0.818|0.822|0.828|0.255|0.342|0.184|0.453|0.264|0.194|0.343|0.166|0.395|0.300|0.303|0.212|0.185|0.196|0.262|0.276|0.364|0.419|0.250|0.280|0.185|0.165|0.378|0.260|0.200|0.334|0.405|0.428|0.225|0.362|0.283|0.338|0.170|0.446|0.298|0.357|0.181|0.250|0.275|0.249	3|3|3|3|3|3|3|3|3|3|1|1|1|2|1|1|1|1|2|1|1|1|1|1|1|1|2|2|1|1|1|1|1|1|1|1|2|2|1|1|1|1|1|2|1|1|1|1|1|1	33	7	10	0.2582424242424243	0.4157142857142858	0.8174999999999999	1_s18,1_s19,1_s2,1_s21,1_s22,1_s23,1_s24,1_s26,2_s27,2_s28,2_s29,2_s3,2_s30,2_s31,2_s34,2_s35,3_s36,3_s37,3_s38,3_s39,3_s4,3_s40,3_s43,3_s44,4_s45,4_s46,4_s47,4_s49,4_s5,4_s6,4_s7,4_s8,4_s9	1_s20,1_s25,2_s32,2_s33,3_s41,3_s42,4_s48	0_s0,0_s1,0_s10,0_s11,0_s12,0_s13,0_s14,0_s15,0_s16,0_s17	0.559288	3.6232e-217	1.3952e-212	4.774e-15
chr10	43436722	43437342	0.504444	36	0.084|0.624|0.545|0.461|0.934|0.447|0.921|0.389|0.179|0.427|0.674|0.855|0.519|0.352|0.244|0.929|0.339|0.130|0.104|0.558|0.807|0.937|0.437|0.584|0.623|0.084|0.340|0.492|0.333|0.943|0.509|0.548|0.761|0.080|0.503|0.126|0.520|0.418|0.608|0.846|0.311|0.183|0.589|0.941|0.887|0.624|0.806|0.519|0.788|0.406	1|3|2|1|3|1|3|1|1|1|3|3|2|1|1|3|1|1|1|2|3|3|1|3|3|1|1|2|1|3|2|2|3|1|2|1|2|1|3|3|1|1|3|3|3|3|3|2|3|1	21	9	20	0.2797142857142857	0.5236666666666667	0.7840500000000002	0_s0,0_s11,0_s13,0_s15,0_s16,0_s17,1_s20,1_s21,1_s23,1_s24,1_s25,2_s29,2_s31,2_s32,2_s34,3_s39,3_s40,3_s42,4_s45,4_s46,4_s9	0_s10,1_s2,1_s26,2_s33,3_s36,3_s37,3_s4,3_s41,4_s7	0_s1,0_s12,0_s14,1_s18,1_s19,1_s22,2_s27,2_s28,2_s3,2_s30,2_s35,3_s38,3_s43,3_s44,4_s47,4_s48,4_s49,4_s5,4_s6,4_s8	-0.504444	2.1933e-186	8.4454e-182	1.6764e-14
chr10	43600783	43600931	0.519162	28	0.455|0.069|0.511|0.809|0.705|0.121|0.833|0.817|0.640|0.331|0.945|0.065|0.562|0.593|0.213|0.195|0.966|0.068|0.764|0.054|0.062|0.523|0.577|0.811|0.760|0.598|0.652|0.714|0.066|0.779|0.336|0.856|0.561|0.293|0.425|0.295|0.905|0.788|0.334|0.556|0.674|0.694|0.434|0.311|0.518|0.267|0.549|0.945|0.784|0.419	2|1|2|3|3|1|3|3|3|1|3|1|3|3|1|1|3|1|3|1|1|2|2|3|3|3|3|3|1|3|1|3|3|1|1|1|3|3|1|3|3|3|1|1|2|1|2|3|3|1	19	6	25	0.2293684210526315	0.5221666666666666	0.74844	0_s1,0_s13,0_s17,1_s19,1_s21,1_s22,1_s24,1_s26,2_s27,2_s34,3_s36,3_s39,3_s4,3_s40,3_s43,4_s47,4_s48,4_s5,4_s9	0_s0,0_s10,2_s28,2_s29,4_s49,4_s6	0_s11,0_s12,0_s14,0_s15,0_s16,1_s18,1_s2,1_s20,1_s23,1_s25,2_s3,2_s30,2_s31,2_s32,2_s33,2_s35,3_s37,3_s38,3_s41,3_s42,3_s44,4_s45,4_s46,4_s7,4_s8	0.519162	5.4057999999999996e-166	2.0816e-161	3.1308e-14
chr10	43820829	43822413	0.510829	32	0.507|0.229|0.597|0.380|0.943|0.263|0.939|0.541|0.934|0.338|0.612|0.926|0.637|0.356|0.055|0.934|0.180|0.365|0.788|0.552|0.927|0.940|0.248|0.940|0.227|0.694|0.063|0.186|0.219|0.675|0.425|0.337|0.710|0.379|0.634|0.015|0.613|0.443|0.082|0.896|0.345|0.346|0.828|0.711|0.465|0.494|0.234|0.784|0.746|0.216	3|1|3|1|3|1|3|3|3|1|3|3|3|1|1|3|1|1|3|3|3|3|1|3|1|3|1|1|1|3|1|1|3|1|3|1|3|2|1|3|1|1|3|3|2|2|1|3|3|1	22	3	25	0.2494545454545454	0.4673333333333334	0.7603199999999998	0_s1,0_s11,0_s13,0_s17,1_s20,1_s21,1_s23,1_s24,2_s29,2_s30,2_s32,2_s33,2_s34,3_s36,3_s37,3_s39,3_s40,3_s43,4_s45,4_s46,4_s6,4_s9	3_s42,4_s49,4_s5	0_s0,0_s10,0_s12,0_s14,0_s15,0_s16,1_s18,1_s19,1_s2,1_s22,1_s25,1_s26,2_s27,2_s28,2_s3,2_s31,2_s35,3_s38,3_s4,3_s41,3_s44,4_s47,4_s48,4_s7,4_s8	0.510829	1.3665e-199	5.2619e-195	-4.2188e-15
chr10	43855674	43856526	0.500041	45	0.788|0.331|0.158|0.432|0.381|0.469|0.322|0.218|0.804|0.938|0.322|0.514|0.713|0.313|0.097|0.359|0.589|0.097|0.334|0.914|0.801|0.684|0.491|0.933|0.654|0.542|0.063|0.268|0.160|0.487|0.529|0.687|0.560|0.468|0.935|0.224|0.384|0.943|0.144|0.547|0.580|0.380|0.545|0.557|0.486|0.306|0.921|0.494|0.514|0.543	3|1|1|1|1|2|1|1|3|3|1|2|3|1|1|1|3|1|1|3|3|3|2|3|3|2|1|1|1|2|2|3|3|2|3|1|1|3|1|2|3|1|2|3|2|1|3|2|2|2	20	13	17	0.26465	0.5099230769230769	0.764764705882353	0_s1,0_s10,0_s11,0_s12,0_s14,0_s15,1_s18,1_s20,1_s21,1_s22,1_s24,1_s25,2_s32,2_s33,2_s34,3_s40,3_s41,3_s43,4_s46,4_s5	0_s13,1_s19,2_s29,2_s31,2_s35,3_s36,3_s39,3_s44,4_s47,4_s49,4_s7,4_s8,4_s9	0_s0,0_s16,0_s17,1_s2,1_s23,1_s26,2_s27,2_s28,2_s3,2_s30,3_s37,3_s38,3_s4,3_s42,4_s45,4_s48,4_s6	-0.500041	7.451700000000001e-221	2.8693e-216	8.9817e-14
chr10	43915411	43915980	0.621256	63	0.710|0.676|0.731|0.689|0.732|0.700|0.706|0.716|0.626|0.671|0.743|0.721|0.677|0.657|0.701|0.744|0.717|0.698|0.615|0.714|0.867|0.948|0.950|0.918|0.862|0.916|0.817|0.812|0.861|0.924|0.068|0.091|0.131|0.162|0.029|0.170|0.220|0.219|0.072|0.160|0.158|0.186|0.161|0.254|0.182|0.156|0.050|0.104|0.120|0.095	3|3|3|3|3|3|3|3|3|3|3|3|3|3|3|3|3|3|3|3|3|3|3|3|3|3|3|3|3|3|1|1|1|1|1|1|1|1|1|1|1|1|1|1|1|1|1|1|1|1	20	0	30	0.1394		0.7606333333333334	3_s36,3_s37,3_s38,3_s39,3_s4,3_s40,3_s41,3_s42,3_s43,3_s44,4_s45,4_s46,4_s47,4_s48,4_s49,4_s5,4_s6,4_s7,4_s8,4_s9	-	0_s0,0_s1,0_s10,0_s11,0_s12,0_s13,0_s14,0_s15,0_s16,0_s17,1_s18,1_s19,1_s2,1_s20,1_s21,1_s22,1_s23,1_s24,1_s25,1_s26,2_s27,2_s28,2_s29,2_s3,2_s30,2_s31,2_s32,2_s33,2_s34,2_s35	0.621256	0.0	0.0	0.0	P2|2|3|3|3,
chr10	43915988	43916024	0.591242	11	0.776|0.569|0.667|0.753|0.717|0.645|0.630|0.671|0.601|0.601|0.602|0.589|0.634|0.458|0.614|0.693|0.659|0.672|0.444|0.639|0.041|0.086|0.083|0.056|0.058|0.023|0.056|0.072|0.060|0.050|0.036|0.101|0.041|0.078|0.048|0.019|0.060|0.035|0.082|0.049|0.095|0.048|0.161|0.088|0.097|0.030|0.055|0.023|0.046|0.033	3|3|3|3|3|3|3|3|3|3|3|3|3|2|3|3|3|3|2|3|1|1|1|1|1|1|1|1|1|1|1|1|1|1|1|1|1|1|1|1|1|1|1|1|1|1|1|1|1|1	30	2	18	0.0603333333333333	0.451	0.6517777777777779	2_s27,2_s28,2_s29,2_s3,2_s30,2_s31,2_s32,2_s33,2_s34,2_s35,3_s36,3_s37,3_s38,3_s39,3_s4,3_s40,3_s41,3_s42,3_s43,3_s44,4_s45,4_s46,4_s47,4_s48,4_s49,4_s5,4_s6,4_s7,4_s8,4_s9	1_s20,1_s25	0_s0,0_s1,0_s10,0_s11,0_s12,0_s13,0_s14,0_s15,0_s16,0_s17,1_s18,1_s19,1_s2,1_s21,1_s22,1_s23,1_s24,1_s26	0.591242	1.2735e-76	4.9038e-72	3.1863e-14	N0|0|0|2|3,
chr10	43917283	43917693	0.584159	18	0.869|0.781|0.761|0.826|0.824|0.816|0.825|0.837|0.860|0.830|0.224|0.340|0.182|0.483|0.198|0.182|0.376|0.185|0.380|0.247|0.339|0.174|0.151|0.201|0.202|0.235|0.311|0.431|0.335|0.230|0.132|0.134|0.284|0.432|0.230|0.334|0.340|0.401|0.163|0.281|0.315|0.371|0.195|0.402|0.260|0.377|0.193|0.295|0.282|0.317	3|3|3|3|3|3|3|3|3|3|1|1|1|2|1|1|2|1|2|1|1|1|1|1|1|1|1|2|1|1|1|1|1|2|1|2|1|2|1|1|1|2|1|2|1|2|1|1|1|1	30	10	10	0.2385666666666666	0.3987	0.8229	1_s18,1_s19,1_s2,1_s21,1_s22,1_s24,1_s26,2_s27,2_s28,2_s29,2_s3,2_s30,2_s31,2_s32,2_s34,2_s35,3_s36,3_s37,3_s38,3_s4,3_s41,3_s43,3_s44,4_s45,4_s47,4_s49,4_s6,4_s7,4_s8,4_s9	1_s20,1_s23,1_s25,2_s33,3_s39,3_s40,3_s42,4_s46,4_s48,4_s5	0_s0,0_s1,0_s10,0_s11,0_s12,0_s13,0_s14,0_s15,0_s16,0_s17	0.584159	2.9111e-83	1.1209e-78	5.1514e-14
chr10	43952120	43952190	0.51256	10	0.383|0.436|0.422|0.408|0.395|0.461|0.415|0.418|0.444|0.454|0.449|0.553|0.390|0.568|0.471|0.392|0.484|0.372|0.631|0.404|0.897|0.929|0.889|0.950|0.921|0.943|0.944|0.931|0.951|0.899|0.727|0.692|0.765|0.743|0.717|0.729|0.746|0.793|0.659|0.749|0.782|0.793|0.654|0.741|0.745|0.731|0.759|0.770|0.692|0.796	1|1|1|1|1|2|1|1|1|1|1|2|1|2|1|1|2|1|2|1|3|3|2|3|3|3|3|3|3|3|2|2|2|2|2|2|2|2|2|2|2|2|2|2|2|2|2|2|2|2	15	26	9	0.4168666666666666	0.7064999999999999	0.9294444444444444	0_s0,0_s1,0_s10,0_s11,0_s12,0_s14,0_s15,0_s16,0_s17,1_s18,1_s2,1_s21,1_s22,1_s24,1_s26	0_s13,1_s19,1_s20,1_s23,1_s25,2_s29,3_s36,3_s37,3_s38,3_s39,3_s4,3_s40,3_s41,3_s42,3_s43,3_s44,4_s45,4_s46,4_s47,4_s48,4_s49,4_s5,4_s6,4_s7,4_s8,4_s9	2_s27,2_s28,2_s3,2_s30,2_s31,2_s32,2_s33,2_s34,2_s35	-0.51256	9.7361e-37	3.749e-32	4.3743e-14
chr10	44069689	44069742	0.508783	10	0.402|0.347|0.375|0.467|0.320|0.438|0.400|0.395|0.436|0.420|0.396|0.425|0.414|0.276|0.380|0.481|0.374|0.502|0.316|0.353|0.060|0.056|0.051|0.083|0.076|0.046|0.036|0.067|0.045|0.032|0.569|0.541|0.489|0.485|0.664|0.435|0.409|0.434|0.499|0.533|0.497|0.455|0.538|0.364|0.527|0.438|0.537|0.479|0.483|0.485	2|2|2|2|2|2|2|2|2|2|2|2|2|2|2|2|2|2|2|2|2|2|2|2|1|1|1|2|2|1|3|2|2|2|3|2|2|2|2|3|3|2|3|2|2|2|3|2|2|2	4	40	6	0.0475	0.37005	0.5563333333333333	2_s30,2_s31,2_s32,2_s35	0_s0,0_s1,0_s10,0_s11,0_s12,0_s13,0_s14,0_s15,0_s16,0_s17,1_s18,1_s19,1_s2,1_s20,1_s21,1_s22,1_s23,1_s24,1_s25,1_s26,2_s27,2_s28,2_s29,2_s3,2_s33,2_s34,3_s37,3_s38,3_s39,3_s40,3_s41,3_s42,3_s43,4_s46,4_s48,4_s49,4_s5,4_s7,4_s8,4_s9	3_s36,3_s4,3_s44,4_s45,4_s47,4_s6	-0.508783	1.6449e-16	6.3338e-12	4.5741e-14
chr10	44070057	44070558	0.576809	41	0.161|0.210|0.286|0.219|0.193|0.245|0.318|0.257|0.126|0.233|0.841|0.742|0.773|0.771|0.801|0.804|0.785|0.806|0.742|0.825|0.787|0.818|0.789|0.859|0.844|0.814|0.844|0.777|0.818|0.837|0.741|0.759|0.804|0.769|0.834|0.799|0.799|0.811|0.834|0.794|0.826|0.808|0.848|0.802|0.789|0.799|0.816|0.821|0.771|0.761	1|1|1|1|1|1|1|1|1|1|3|3|3|3|3|3|3|3|3|3|3|3|3|3|3|3|3|3|3|3|3|3|3|3|3|3|3|3|3|3|3|3|3|3|3|3|3|3|3|3	10	0	40	0.2248		0.80155	0_s0,0_s1,0_s10,0_s11,0_s12,0_s13,0_s14,0_s15,0_s16,0_s17	-	1_s18,1_s19,1_s2,1_s20,1_s21,1_s22,1_s23,1_s24,1_s25,1_s26,2_s27,2_s28,2_s29,2_s3,2_s30,2_s31,2_s32,2_s33,2_s34,2_s35,3_s36,3_s37,3_s38,3_s39,3_s4,3_s40,3_s41,3_s42,3_s43,3_s44,4_s45,4_s46,4_s47,4_s48,4_s49,4_s5,4_s6,4_s7,4_s8,4_s9	-0.576809	1.4705e-193	5.662299999999999e-189	4.7962e-14	P0|0|2|3|3,
chr10	44185950	44185990	0.553317	10	0.708|0.779|0.701|0.643|0.715|0.742|0.924|0.951|0.666|0.482|0.720|0.684|0.399|0.581|0.704|0.784|0.709|0.435|0.752|0.382|0.768|0.875|0.590|0.559|0.724|0.598|0.358|0.939|0.557|0.595|0.712|0.869|0.598|0.700|0.679|0.755|0.714|0.922|0.690|0.371|0.666|0.351|0.933|0.660|0.500|0.780|0.663|0.563|0.685|0.595	2|2|2|2|2|2|3|3|2|2|2|2|1|2|2|2|2|2|2|2|2|2|2|2|2|2|1|3|2|2|2|3|2|2|2|2|2|3|2|1|2|1|3|2|2|2|2|2|2|2	4	40	6	0.36975	0.6603249999999999	0.923	1_s2,2_s32,3_s44,4_s46	0_s0,0_s1,0_s10,0_s11,0_s12,0_s13,0_s16,0_s17,1_s18,1_s19,1_s20,1_s21,1_s22,1_s23,1_s24,1_s25,1_s26,2_s27,2_s28,2_s29,2_s3,2_s30,2_s31,2_s34,2_s35,3_s36,3_s38,3_s39,3_s4,3_s40,3_s41,3_s43,4_s45,4_s48,4_s49,4_s5,4_s6,4_s7,4_s8,4_s9	0_s14,0_s15,2_s33,3_s37,3_s42,4_s47	0.553317	2.8226e-17	1.0869e-12	4.5741e-14
chr10	44421347	44422039	0.514383	21	0.975|0.926|0.933|0.942|0.965|0.917|0.890|0.907|0.883|0.908|0.923|0.951|0.904|0.897|0.915|0.896|0.932|0.924|0.937|0.926|0.264|0.118|0.050|0.032|0.103|0.154|0.309|0.397|0.215|0.138|0.585|0.655|0.569|0.494|0.331|0.605|0.618|0.618|0.463|0.516|0.569|0.537|0.425|0.552|0.646|0.566|0.558|0.501|0.462|0.445	3|3|3|3|3|3|3|3|3|3|3|3|3|3|3|3|3|3|3|3|1|1|1|1|1|1|1|1|1|1|3|3|3|1|1|3|3|3|1|3|3|3|1|3|3|3|3|2|1|1	16	1	33	0.275	0.501	0.7892424242424241	2_s27,2_s28,2_s29,2_s3,2_s30,2_s31,2_s32,2_s33,2_s34,2_s35,3_s39,3_s4,3_s43,4_s47,4_s8,4_s9	4_s7	0_s0,0_s1,0_s10,0_s11,0_s12,0_s13,0_s14,0_s15,0_s16,0_s17,1_s18,1_s19,1_s2,1_s20,1_s21,1_s22,1_s23,1_s24,1_s25,1_s26,3_s36,3_s37,3_s38,3_s40,3_s41,3_s42,3_s44,4_s45,4_s46,4_s48,4_s49,4_s5,4_s6	0.514383	3.5777e-99	1.3776e-94	7.1165e-14
chr10	44465695	44467034	0.520719	27	0.188|0.054|0.609|0.839|0.139|0.934|0.304|0.840|0.090|0.897|0.313|0.443|0.303|0.829|0.819|0.614|0.869|0.382|0.938|0.038|0.206|0.143|0.606|0.539|0.284|0.744|0.623|0.522|0.288|0.804|0.589|0.697|0.381|0.913|0.623|0.824|0.710|0.645|0.413|0.160|0.388|0.332|0.169|0.821|0.055|0.528|0.489|0.028|0.058|0.501	1|1|3|3|1|3|1|3|1|3|1|2|1|3|3|3|3|1|3|1|1|1|3|3|1|3|3|3|1|3|3|3|1|3|3|3|3|3|1|1|1|1|1|3|1|3|2|1|1|2	22	3	25	0.2143636363636362	0.4776666666666666	0.7350399999999999	0_s0,0_s1,0_s12,0_s14,0_s16,1_s18,1_s2,1_s24,1_s26,2_s27,2_s28,2_s30,2_s34,3_s38,3_s43,3_s44,4_s45,4_s46,4_s47,4_s49,4_s7,4_s8	1_s19,4_s6,4_s9	0_s10,0_s11,0_s13,0_s15,0_s17,1_s20,1_s21,1_s22,1_s23,1_s25,2_s29,2_s3,2_s31,2_s32,2_s33,2_s35,3_s36,3_s37,3_s39,3_s4,3_s40,3_s41,3_s42,4_s48,4_s5	0.520719	1.7642e-171	6.7934e-167	2.4203e-14
chr10	44880917	44881288	0.614521	59	0.224|0.244|0.258|0.292|0.259|0.250|0.243|0.275|0.266|0.282|0.266|0.282|0.245|0.259|0.298|0.256|0.269|0.300|0.281|0.283|0.078|0.023|0.089|0.065|0.079|0.063|0.107|0.113|0.079|0.073|0.869|0.887|0.811|0.796|0.904|0.732|0.720|0.711|0.954|0.800|0.799|0.693|0.812|0.752|0.853|0.786|0.904|0.849|0.823|0.903	1|1|1|1|1|1|1|1|1|1|1|1|1|1|1|1|1|1|1|1|1|1|1|1|1|1|1|1|1|1|3|3|3|3|3|3|3|3|3|3|3|3|3|3|3|3|3|3|3|3	30	0	20	0.2033666666666667		0.8179000000000001	0_s0,0_s1,0_s10,0_s11,0_s12,0_s13,0_s14,0_s15,0_s16,0_s17,1_s18,1_s19,1_s2,1_s20,1_s21,1_s22,1_s23,1_s24,1_s25,1_s26,2_s27,2_s28,2_s29,2_s3,2_s30,2_s31,2_s32,2_s33,2_s34,2_s35	-	3_s36,3_s37,3_s38,3_s39,3_s4,3_s40,3_s41,3_s42,3_s43,3_s44,4_s45,4_s46,4_s47,4_s48,4_s49,4_s5,4_s6,4_s7,4_s8,4_s9	-0.614521	0.0	0.0	0.0	N2|2|3|3|3,
chr10	45360468	45360862	0.535031	39	0.849|0.766|0.775|0.818|0.771|0.719|0.744|0.728|0.854|0.721|0.747|0.656|0.810|0.582|0.717|0.807|0.672|0.818|0.588|0.722|0.133|0.152|0.186|0.152|0.218|0.164|0.185|0.196|0.180|0.168|0.299|0.449|0.484|0.427|0.537|0.346|0.338|0.420|0.475|0.446|0.379|0.336|0.433|0.363|0.439|0.435|0.502|0.295|0.426|0.494	3|3|3|3|3|3|3|3|3|3|3|2|3|2|3|3|3|3|2|3|1|1|1|1|1|1|1|1|1|1|1|2|2|2|2|1|1|2|2|2|2|1|2|1|2|2|2|1|2|2	16	17	17	0.2319375	0.4807058823529411	0.7669411764705883	2_s27,2_s28,2_s29,2_s3,2_s30,2_s31,2_s32,2_s33,2_s34,2_s35,3_s36,3_s40,3_s41,4_s46,4_s48,4_s7	1_s19,1_s20,1_s25,3_s37,3_s38,3_s39,3_s4,3_s42,3_s43,3_s44,4_s45,4_s47,4_s49,4_s5,4_s6,4_s8,4_s9	0_s0,0_s1,0_s10,0_s11,0_s12,0_s13,0_s14,0_s15,0_s16,0_s17,1_s18,1_s2,1_s21,1_s22,1_s23,1_s24,1_s26	0.535031	3.5432999999999996e-174	1.3644e-169	7.0721e-14
chr10	45392454	45393396	0.508788	22	0.674|0.678|0.691|0.761|0.649|0.758|0.700|0.732|0.706|0.763|0.743|0.732|0.714|0.833|0.767|0.693|0.727|0.707|0.789|0.742|0.421|0.331|0.349|0.307|0.372|0.500|0.411|0.496|0.414|0.336|0.419|0.452|0.618|0.507|0.503|0.640|0.603|0.706|0.569|0.600|0.488|0.680|0.464|0.631|0.528|0.612|0.468|0.642|0.519|0.416	2|2|2|2|2|2|2|2|2|2|2|2|2|3|2|2|2|2|2|2|2|1|2|1|2|2|2|2|2|1|2|2|2|2|2|2|2|2|2|2|2|2|2|2|2|2|2|2|2|2	3	46	1	0.3246666666666666	0.6033478260869565	0.833	2_s28,2_s3,2_s35	0_s0,0_s1,0_s10,0_s11,0_s12,0_s13,0_s14,0_s15,0_s16,0_s17,1_s18,1_s19,1_s2,1_s21,1_s22,1_s23,1_s24,1_s25,1_s26,2_s27,2_s29,2_s30,2_s31,2_s32,2_s33,2_s34,3_s36,3_s37,3_s38,3_s39,3_s4,3_s40,3_s41,3_s42,3_s43,3_s44,4_s45,4_s46,4_s47,4_s48,4_s49,4_s5,4_s6,4_s7,4_s8,4_s9	1_s20	0.508788	3.148e-11	1.2122e-06	2.6774e-12
chr10	45453240	45453840	0.559797	19	0.929|0.870|0.870|0.932|0.937|0.812|0.885|0.865|0.968|0.889|0.916|0.840|0.850|0.637|0.819|0.934|0.836|0.927|0.775|0.870|0.066|0.042|0.034|0.079|0.134|0.098|0.202|0.155|0.129|0.056|0.388|0.468|0.459|0.462|0.527|0.461|0.519|0.419|0.420|0.428|0.406|0.365|0.452|0.384|0.520|0.437|0.500|0.467|0.498|0.541	3|3|3|3|3|3|3|3|3|3|3|3|3|3|3|3|3|3|3|3|1|1|1|1|1|1|1|1|1|1|1|1|1|2|2|1|3|1|1|1|1|1|1|1|3|1|2|2|2|2	22	6	22	0.2764545454545455	0.4991666666666667	0.8363636363636363	2_s27,2_s28,2_s29,2_s3,2_s30,2_s31,2_s32,2_s33,2_s34,2_s35,3_s36,3_s37,3_s38,3_s40,3_s42,3_s43,3_s44,4_s45,4_s46,4_s47,4_s48,4_s5	3_s39,3_s4,4_s6,4_s7,4_s8,4_s9	0_s0,0_s1,0_s10,0_s11,0_s12,0_s13,0_s14,0_s15,0_s16,0_s17,1_s18,1_s19,1_s2,1_s20,1_s21,1_s22,1_s23,1_s24,1_s25,1_s26,3_s41,4_s49	0.559797	6.7618e-96	2.6037e-91	2.4536e-14	N0|0|0|2|3,
chr10	45694141	45694467	0.57412	43	0.820|0.747|0.811|0.843|0.834|0.856|0.838|0.783|0.816|0.861|0.236|0.349|0.171|0.468|0.197|0.166|0.400|0.193|0.412|0.266|0.274|0.186|0.132|0.162|0.220|0.223|0.338|0.418|0.275|0.282|0.209|0.154|0.264|0.284|0.209|0.349|0.368|0.414|0.181|0.267|0.337|0.357|0.223|0.416|0.287|0.383|0.176|0.245|0.281|0.278	3|3|3|3|3|3|3|3|3|3|1|1|1|2|1|1|2|1|2|1|1|1|1|1|1|1|1|2|1|1|1|1|1|1|1|1|1|2|1|1|1|1|1|2|1|2|1|1|1|1	33	7	10	0.2466363636363636	0.4158571428571428	0.8209	1_s18,1_s19,1_s2,1_s21,1_s22,1_s24,1_s26,2_s27,2_s28,2_s29,2_s3,2_s30,2_s31,2_s32,2_s34,2_s35,3_s36,3_s37,3_s38,3_s39,3_s4,3_s40,3_s41,3_s43,3_s44,4_s45,4_s46,4_s47,4_s49,4_s6,4_s7,4_s8,4_s9	1_s20,1_s23,1_s25,2_s33,3_s42,4_s48,4_s5	0_s0,0_s1,0_s10,0_s11,0_s12,0_s13,0_s14,0_s15,0_s16,0_s17	0.57412	1.8572e-188	7.1512e-184	6.2617e-14
chr10	45923176	45923400	0.516267	45	0.283|0.924|0.493|0.932|0.091|0.401|0.159|0.789|0.558|0.462|0.247|0.157|0.282|0.935|0.533|0.499|0.358|0.720|0.630|0.395|0.703|0.116|0.563|0.018|0.809|0.424|0.930|0.557|0.809|0.613|0.634|0.927|0.631|0.924|0.103|0.229|0.804|0.537|0.712|0.066|0.324|0.211|0.193|0.461|0.082|0.458|0.501|0.194|0.626|0.792	1|3|2|3|1|1|1|3|3|2|1|1|1|3|3|2|1|3|3|1|3|1|3|1|3|1|3|3|3|3|3|3|3|3|1|1|3|3|3|1|1|1|1|2|1|2|2|1|3|3	20	6	24	0.2166499999999999	0.479	0.7330000000000001	0_s0,0_s12,0_s13,0_s14,1_s18,1_s19,1_s2,1_s23,1_s26,2_s28,2_s3,2_s31,3_s4,3_s40,3_s44,4_s45,4_s46,4_s47,4_s49,4_s7	0_s10,0_s17,1_s22,4_s48,4_s5,4_s6	0_s1,0_s11,0_s15,0_s16,1_s20,1_s21,1_s24,1_s25,2_s27,2_s29,2_s30,2_s32,2_s33,2_s34,2_s35,3_s36,3_s37,3_s38,3_s39,3_s41,3_s42,3_s43,4_s8,4_s9	0.516267	3.5371e-257	1.362e-252	-inf
chr10	45960625	45962200	0.520048	30	0.934|0.830|0.779|0.957|0.797|0.808|0.913|0.898|0.989|0.877|0.893|0.846|0.904|0.756|0.888|0.936|0.810|0.960|0.757|0.820|0.131|0.084|0.056|0.093|0.120|0.101|0.113|0.171|0.106|0.125|0.595|0.457|0.475|0.608|0.537|0.437|0.421|0.462|0.493|0.470|0.362|0.507|0.702|0.476|0.485|0.414|0.397|0.466|0.510|0.485	3|3|3|3|3|3|3|3|3|3|3|3|3|3|3|3|3|3|3|3|1|1|1|1|1|1|1|1|1|1|3|1|1|3|2|1|1|1|1|1|1|1|3|1|2|1|1|1|1|1	25	2	23	0.31728	0.511	0.8372608695652176	2_s27,2_s28,2_s29,2_s3,2_s30,2_s31,2_s32,2_s33,2_s34,2_s35,3_s37,3_s38,3_s40,3_s41,3_s42,3_s43,3_s44,4_s45,4_s46,4_s48,4_s5,4_s6,4_s7,4_s8,4_s9	3_s4,4_s49	0_s0,0_s1,0_s10,0_s11,0_s12,0_s13,0_s14,0_s15,0_s16,0_s17,1_s18,1_s19,1_s2,1_s20,1_s21,1_s22,1_s23,1_s24,1_s25,1_s26,3_s36,3_s39,4_s47	0.520048	2.397400000000001e-159	9.2312e-155	4.5297e-14	N0|0|0|2|3,
chr10	46007863	46008077	0.51097	33	0.278|0.338|0.410|0.352|0.231|0.704|0.117|0.293|0.484|0.139|0.039|0.159|0.211|0.268|0.683|0.494|0.927|0.715|0.462|0.217|0.465|0.320|0.495|0.413|0.316|0.125|0.505|0.698|0.933|0.117|0.800|0.926|0.173|0.673|0.351|0.900|0.716|0.101|0.606|0.197|0.764|0.937|0.329|0.718|0.062|0.404|0.406|0.596|0.561|0.258	1|1|1|1|1|3|1|1|2|1|1|1|1|1|3|2|3|3|2|1|2|1|2|1|1|1|2|3|3|1|3|3|1|3|1|3|3|1|3|1|3|3|1|3|1|1|1|3|3|1	27	6	17	0.2453333333333333	0.4841666666666666	0.7562941176470588	0_s0,0_s1,0_s10,0_s11,0_s12,0_s14,0_s15,0_s17,1_s18,1_s19,1_s2,1_s20,1_s26,2_s28,2_s3,2_s30,2_s31,2_s35,3_s38,3_s4,3_s42,3_s44,4_s47,4_s49,4_s5,4_s6,4_s9	0_s16,1_s22,1_s25,2_s27,2_s29,2_s32	0_s13,1_s21,1_s23,1_s24,2_s33,2_s34,3_s36,3_s37,3_s39,3_s40,3_s41,3_s43,4_s45,4_s46,4_s48,4_s7,4_s8	-0.51097	6.5528000000000004e-192	2.5232e-187	4.2411e-14
chr10	46008082	46008198	0.526958	16	0.992|0.848|0.890|0.899|0.943|0.942|0.975|0.943|0.866|0.965|0.893|0.922|0.966|0.930|0.890|0.935|0.914|0.865|0.942|0.920|0.141|0.026|0.074|0.078|0.161|0.110|0.287|0.327|0.220|0.232|0.569|0.360|0.693|0.508|0.472|0.608|0.648|0.551|0.462|0.653|0.619|0.697|0.462|0.660|0.483|0.529|0.556|0.542|0.567|0.439	3|3|3|3|3|3|3|3|3|3|3|3|3|3|3|3|3|3|3|3|1|1|1|1|1|1|1|1|1|1|3|1|3|2|1|3|3|3|1|3|3|3|1|3|1|3|3|3|3|1	16	1	33	0.270875	0.508	0.797939393939394	2_s27,2_s28,2_s29,2_s3,2_s30,2_s31,2_s32,2_s33,2_s34,2_s35,3_s37,3_s4,3_s43,4_s47,4_s49,4_s9	3_s39	0_s0,0_s1,0_s10,0_s11,0_s12,0_s13,0_s14,0_s15,0_s16,0_s17,1_s18,1_s19,1_s2,1_s20,1_s21,1_s22,1_s23,1_s24,1_s25,1_s26,3_s36,3_s38,3_s40,3_s41,3_s42,3_s44,4_s45,4_s46,4_s48,4_s5,4_s6,4_s7,4_s8	0.526958	1.8941e-78	7.293399999999999e-74	3.3862e-14
chr10	46090405	46090698	0.551471	33	0.152|0.129|0.163|0.271|0.129|0.183|0.163|0.134|0.208|0.122|0.687|0.606|0.818|0.487|0.738|0.734|0.613|0.793|0.602|0.739|0.701|0.831|0.833|0.866|0.716|0.733|0.618|0.574|0.694|0.674|0.763|0.800|0.680|0.652|0.796|0.640|0.643|0.570|0.830|0.684|0.667|0.612|0.706|0.566|0.703|0.671|0.789|0.679|0.679|0.708	1|1|1|1|1|1|1|1|1|1|3|2|3|2|3|3|3|3|3|3|3|3|3|3|3|3|3|2|3|3|3|3|3|3|3|3|3|2|3|3|3|3|3|2|3|3|3|3|3|3	10	5	35	0.1654	0.5605999999999999	0.7169142857142856	0_s0,0_s1,0_s10,0_s11,0_s12,0_s13,0_s14,0_s15,0_s16,0_s17	1_s19,1_s20,2_s33,3_s42,4_s48	1_s18,1_s2,1_s21,1_s22,1_s23,1_s24,1_s25,1_s26,2_s27,2_s28,2_s29,2_s3,2_s30,2_s31,2_s32,2_s34,2_s35,3_s36,3_s37,3_s38,3_s39,3_s4,3_s40,3_s41,3_s43,3_s44,4_s45,4_s46,4_s47,4_s49,4_s5,4_s6,4_s7,4_s8,4_s9	-0.551471	1.446e-146	5.568e-142	4.6518e-14
chr10	46167937	46168061	0.566127	42	0.713|0.742|0.749|0.833|0.861|0.608|0.790|0.711|0.813|0.826|0.809|0.775|0.833|0.766|0.773|0.836|0.802|0.767|0.808|0.814|0.273|0.191|0.191|0.207|0.221|0.219|0.244|0.382|0.227|0.247|0.453|0.516|0.441|0.594|0.388|0.604|0.500|0.513|0.395|0.585|0.549|0.535|0.571|0.525|0.467|0.506|0.599|0.580|0.486|0.424	3|3|3|3|3|2|3|3|3|3|3|3|3|3|3|3|3|3|3|3|1|1|1|1|1|1|1|2|1|1|2|2|2|2|2|2|2|2|2|2|2|2|2|2|2|2|2|2|2|2	9	22	19	0.2244444444444444	0.5100454545454546	0.790578947368421	2_s27,2_s28,2_s29,2_s3,2_s30,2_s31,2_s32,2_s34,2_s35	0_s13,2_s33,3_s36,3_s37,3_s38,3_s39,3_s4,3_s40,3_s41,3_s42,3_s43,3_s44,4_s45,4_s46,4_s47,4_s48,4_s49,4_s5,4_s6,4_s7,4_s8,4_s9	0_s0,0_s1,0_s10,0_s11,0_s12,0_s14,0_s15,0_s16,0_s17,1_s18,1_s19,1_s2,1_s20,1_s21,1_s22,1_s23,1_s24,1_s25,1_s26	0.566127	1.6579e-150	6.3841e-146	5.1292e-14
chr10	46221093	46222429	0.5144	69	0.348|0.358|0.309|0.357|0.310|0.335|0.336|0.325|0.432|0.356|0.312|0.319|0.373|0.374|0.352|0.309|0.313|0.365|0.427|0.326|0.216|0.156|0.152|0.174|0.216|0.168|0.258|0.267|0.220|0.174|0.809|0.798|0.772|0.752|0.833|0.744|0.706|0.719|0.804|0.751|0.734|0.706|0.734|0.675|0.745|0.763|0.826|0.788|0.781|0.790	2|2|1|2|1|2|2|1|2|2|1|1|2|2|2|1|1|2|2|2|1|1|1|1|1|1|1|1|1|1|3|3|3|3|3|3|3|3|3|3|3|3|3|3|3|3|3|3|3|3	17	13	20	0.2469411764705883	0.3645384615384615	0.7615000000000001	0_s10,0_s12,0_s15,1_s18,1_s19,1_s22,1_s23,2_s27,2_s28,2_s29,2_s3,2_s30,2_s31,2_s32,2_s33,2_s34,2_s35	0_s0,0_s1,0_s11,0_s13,0_s14,0_s16,0_s17,1_s2,1_s20,1_s21,1_s24,1_s25,1_s26	3_s36,3_s37,3_s38,3_s39,3_s4,3_s40,3_s41,3_s42,3_s43,3_s44,4_s45,4_s46,4_s47,4_s48,4_s49,4_s5,4_s6,4_s7,4_s8,4_s9	-0.5144	0.0	0.0	0.0
chr10	46224012	46224777	0.506276	29	0.466|0.575|0.624|0.441|0.454|0.463|0.577|0.413|0.524|0.603|0.522|0.518|0.433|0.664|0.589|0.435|0.684|0.367|0.513|0.436|0.474|0.445|0.459|0.479|0.607|0.615|0.575|0.662|0.599|0.591|0.708|0.642|0.711|0.664|0.711|0.751|0.790|0.775|0.724|0.719|0.413|0.422|0.284|0.491|0.394|0.443|0.335|0.401|0.396|0.375	2|2|2|2|2|2|2|2|2|2|2|2|2|2|2|2|2|2|2|2|2|2|2|2|2|2|2|2|2|2|2|2|2|2|2|2|3|2|2|2|2|2|1|2|2|2|2|2|2|2	1	48	1	0.284	0.5392083333333333	0.79	4_s47	0_s0,0_s1,0_s10,0_s11,0_s12,0_s13,0_s14,0_s15,0_s16,0_s17,1_s18,1_s19,1_s2,1_s20,1_s21,1_s22,1_s23,1_s24,1_s25,1_s26,2_s27,2_s28,2_s29,2_s3,2_s30,2_s31,2_s32,2_s33,2_s34,2_s35,3_s36,3_s37,3_s38,3_s39,3_s4,3_s40,3_s42,3_s43,3_s44,4_s45,4_s46,4_s48,4_s49,4_s5,4_s6,4_s7,4_s8,4_s9	3_s41	0.506276	6.7442e-08	0.0025969	6.1844e-11
chr10	46521225	46522328	0.786653	43	0.050|0.133|0.265|0.047|0.160|0.145|0.105|0.177|0.125|0.216|0.963|0.911|0.939|0.955|0.973|0.959|0.920|0.918|0.957|0.851|0.942|0.891|0.963|0.891|0.928|0.975|0.918|0.937|0.921|0.945|0.967|0.885|0.892|0.919|0.901|0.916|0.918|0.964|0.918|0.944|0.914|0.900|0.938|0.946|0.946|0.948|0.842|0.984|0.972|0.888	1|1|1|1|1|1|1|1|1|1|3|3|3|3|3|3|3|3|3|3|3|3|3|3|3|3|3|3|3|3|3|3|3|3|3|3|3|3|3|3|3|3|3|3|3|3|3|3|3|3	10	0	40	0.1423		0.928975	0_s0,0_s1,0_s10,0_s11,0_s12,0_s13,0_s14,0_s15,0_s16,0_s17	-	1_s18,1_s19,1_s2,1_s20,1_s21,1_s22,1_s23,1_s24,1_s25,1_s26,2_s27,2_s28,2_s29,2_s3,2_s30,2_s31,2_s32,2_s33,2_s34,2_s35,3_s36,3_s37,3_s38,3_s39,3_s4,3_s40,3_s41,3_s42,3_s43,3_s44,4_s45,4_s46,4_s47,4_s48,4_s49,4_s5,4_s6,4_s7,4_s8,4_s9	-0.786653	2.5505e-196	9.8209e-192	7.0721e-14	P0|0|2|3|3,
chr10	46762935	46763351	0.793471	46	0.938|0.856|0.912|0.967|0.911|0.825|0.896|0.875|0.928|0.814|0.064|0.131|0.050|0.224|0.062|0.109|0.254|0.064|0.157|0.058|0.077|0.049|0.045|0.108|0.105|0.063|0.101|0.124|0.129|0.105|0.065|0.057|0.102|0.098|0.121|0.118|0.133|0.140|0.045|0.086|0.116|0.115|0.058|0.109|0.089|0.117|0.020|0.067|0.084|0.133	3|3|3|3|3|3|3|3|3|3|1|1|1|1|1|1|1|1|1|1|1|1|1|1|1|1|1|1|1|1|1|1|1|1|1|1|1|1|1|1|1|1|1|1|1|1|1|1|1|1	40	0	10	0.0987999999999999		0.8922000000000001	1_s18,1_s19,1_s2,1_s20,1_s21,1_s22,1_s23,1_s24,1_s25,1_s26,2_s27,2_s28,2_s29,2_s3,2_s30,2_s31,2_s32,2_s33,2_s34,2_s35,3_s36,3_s37,3_s38,3_s39,3_s4,3_s40,3_s41,3_s42,3_s43,3_s44,4_s45,4_s46,4_s47,4_s48,4_s49,4_s5,4_s6,4_s7,4_s8,4_s9	-	0_s0,0_s1,0_s10,0_s11,0_s12,0_s13,0_s14,0_s15,0_s16,0_s17	0.793471	5.340100000000001e-224	2.0563e-219	7.9159e-14	N0|0|2|3|3,
chr10	46950892	46951508	0.620559	49	0.656|0.686|0.620|0.768|0.665|0.685|0.679|0.707|0.736|0.651|0.609|0.596|0.699|0.553|0.690|0.710|0.637|0.728|0.600|0.645|0.788|0.917|0.966|0.948|0.858|0.879|0.801|0.715|0.811|0.862|0.115|0.123|0.105|0.072|0.123|0.148|0.137|0.159|0.092|0.170|0.104|0.118|0.038|0.154|0.075|0.184|0.058|0.135|0.129|0.049	3|3|3|3|3|3|3|3|3|3|3|3|3|2|3|3|3|3|3|3|3|3|3|3|3|3|3|3|3|3|1|1|1|1|1|1|1|1|1|1|1|1|1|1|1|1|1|1|1|1	20	1	29	0.1144	0.553	0.7348965517241378	3_s36,3_s37,3_s38,3_s39,3_s4,3_s40,3_s41,3_s42,3_s43,3_s44,4_s45,4_s46,4_s47,4_s48,4_s49,4_s5,4_s6,4_s7,4_s8,4_s9	1_s20	0_s0,0_s1,0_s10,0_s11,0_s12,0_s13,0_s14,0_s15,0_s16,0_s17,1_s18,1_s19,1_s2,1_s21,1_s22,1_s23,1_s24,1_s25,1_s26,2_s27,2_s28,2_s29,2_s3,2_s30,2_s31,2_s32,2_s33,2_s34,2_s35	0.620559	0.0	0.0	0.0
chr10	46953296	46954051	0.503552	29	0.658|0.698|0.693|0.755|0.689|0.730|0.722|0.741|0.700|0.744|0.728|0.714|0.610|0.811|0.743|0.719|0.729|0.626|0.783|0.722|0.347|0.416|0.355|0.298|0.320|0.316|0.409|0.552|0.370|0.326|0.447|0.484|0.509|0.466|0.625|0.538|0.582|0.647|0.479|0.656|0.592|0.612|0.416|0.577|0.579|0.677|0.536|0.513|0.632|0.561	2|2|2|2|2|2|2|2|2|2|2|2|2|3|2|2|2|2|2|2|2|2|2|1|2|1|2|2|2|2|2|2|2|2|2|2|2|2|2|2|2|2|2|2|2|2|2|2|2|2	2	47	1	0.307	0.5899361702127659	0.811	2_s3,2_s31	0_s0,0_s1,0_s10,0_s11,0_s12,0_s13,0_s14,0_s15,0_s16,0_s17,1_s18,1_s19,1_s2,1_s21,1_s22,1_s23,1_s24,1_s25,1_s26,2_s27,2_s28,2_s29,2_s30,2_s32,2_s33,2_s34,2_s35,3_s36,3_s37,3_s38,3_s39,3_s4,3_s40,3_s41,3_s42,3_s43,3_s44,4_s45,4_s46,4_s47,4_s48,4_s49,4_s5,4_s6,4_s7,4_s8,4_s9	1_s20	0.503552	1.2696e-11	4.8886e-07	8.0158e-14
chr10	47042522	47044227	0.580158	43	0.685|0.703|0.610|0.518|0.269|0.779|0.088|0.864|0.412|0.178|0.056|0.080|0.535|0.705|0.924|0.221|0.819|0.752|0.714|0.105|0.360|0.317|0.502|0.103|0.071|0.666|0.941|0.417|0.923|0.506|0.932|0.701|0.057|0.734|0.126|0.852|0.799|0.308|0.405|0.087|0.715|0.938|0.094|0.763|0.411|0.089|0.536|0.507|0.039|0.522	3|3|3|2|1|3|1|3|1|1|1|1|2|3|3|1|3|3|3|1|1|1|2|1|1|3|3|1|3|2|3|3|1|3|1|3|3|1|1|1|3|3|1|3|1|1|3|2|1|2	22	6	22	0.1951363636363636	0.515	0.7752272727272729	0_s12,0_s14,0_s16,0_s17,1_s18,1_s19,1_s22,1_s26,2_s27,2_s28,2_s3,2_s30,2_s33,3_s38,3_s4,3_s42,3_s43,3_s44,4_s47,4_s49,4_s5,4_s8	0_s11,1_s2,2_s29,2_s35,4_s7,4_s9	0_s0,0_s1,0_s10,0_s13,0_s15,1_s20,1_s21,1_s23,1_s24,1_s25,2_s31,2_s32,2_s34,3_s36,3_s37,3_s39,3_s40,3_s41,4_s45,4_s46,4_s48,4_s6	0.580158	5.5098e-253	2.1216e-248	5.8731e-14
chr10	47168607	47169052	0.519722	24	0.540|0.227|0.546|0.639|0.175|0.248|0.680|0.452|0.302|0.725|0.613|0.769|0.598|0.531|0.146|0.092|0.938|0.192|0.353|0.742|0.679|0.710|0.159|0.749|0.844|0.496|0.535|0.853|0.370|0.510|0.629|0.074|0.809|0.756|0.944|0.144|0.306|0.444|0.555|0.909|0.649|0.441|0.904|0.612|0.911|0.894|0.742|0.513|0.363|0.091	2|1|2|3|1|1|3|2|1|3|3|3|3|2|1|1|3|1|1|3|3|3|1|3|3|2|2|3|1|2|3|1|3|3|3|1|1|1|2|3|3|1|3|3|3|3|3|2|1|1	17	9	24	0.2427647058823529	0.5197777777777778	0.7624166666666666	0_s1,0_s12,0_s13,0_s16,1_s21,1_s22,1_s24,1_s25,2_s29,2_s34,3_s37,3_s40,3_s41,3_s42,4_s46,4_s8,4_s9	0_s0,0_s10,0_s15,1_s20,2_s31,2_s32,2_s35,3_s43,4_s7	0_s11,0_s14,0_s17,1_s18,1_s19,1_s2,1_s23,1_s26,2_s27,2_s28,2_s3,2_s30,2_s33,3_s36,3_s38,3_s39,3_s4,3_s44,4_s45,4_s47,4_s48,4_s49,4_s5,4_s6	-0.519722	1.3954e-132	5.3733e-128	4.4409e-14
chr10	47243997	47244804	0.71096	33	0.947|0.884|0.963|0.803|0.948|0.952|0.907|0.874|0.942|0.956|0.964|0.916|0.921|0.948|0.915|0.942|0.968|0.796|0.951|0.966|0.947|0.930|0.847|0.893|0.960|0.944|0.920|0.946|0.926|0.921|0.019|0.178|0.186|0.261|0.145|0.282|0.285|0.446|0.002|0.226|0.207|0.267|0.064|0.299|0.269|0.357|0.209|0.185|0.182|0.174	3|3|3|3|3|3|3|3|3|3|3|3|3|3|3|3|3|3|3|3|3|3|3|3|3|3|3|3|3|3|1|1|1|1|1|1|1|1|1|1|1|1|1|1|1|1|1|1|1|1	20	0	30	0.21215		0.9232333333333336	3_s36,3_s37,3_s38,3_s39,3_s4,3_s40,3_s41,3_s42,3_s43,3_s44,4_s45,4_s46,4_s47,4_s48,4_s49,4_s5,4_s6,4_s7,4_s8,4_s9	-	0_s0,0_s1,0_s10,0_s11,0_s12,0_s13,0_s14,0_s15,0_s16,0_s17,1_s18,1_s19,1_s2,1_s20,1_s21,1_s22,1_s23,1_s24,1_s25,1_s26,2_s27,2_s28,2_s29,2_s3,2_s30,2_s31,2_s32,2_s33,2_s34,2_s35	0.71096	1.2162000000000002e-224	4.6833e-220	6.5725e-14	P2|2|3|3|3,
chr10	47329449	47329625	0.51294	28	0.920|0.434|0.313|0.653|0.925|0.472|0.537|0.904|0.272|0.521|0.083|0.501|0.105|0.775|0.920|0.370|0.427|0.947|0.636|0.199|0.375|0.080|0.634|0.483|0.078|0.484|0.920|0.566|0.675|0.142|0.083|0.573|0.040|0.671|0.184|0.928|0.804|0.440|0.169|0.021|0.701|0.806|0.122|0.239|0.579|0.111|0.505|0.330|0.245|0.395	3|1|1|3|3|2|3|3|1|3|1|2|1|3|3|1|1|3|3|1|1|1|3|2|1|2|3|3|3|1|1|3|1|3|1|3|3|1|1|1|3|3|1|1|3|1|3|1|1|1	24	4	22	0.2190416666666666	0.485	0.7318181818181819	0_s1,0_s10,0_s16,1_s18,1_s2,1_s22,1_s23,1_s26,2_s27,2_s28,2_s30,2_s35,3_s36,3_s38,3_s4,3_s42,3_s43,3_s44,4_s47,4_s48,4_s5,4_s7,4_s8,4_s9	0_s13,1_s19,2_s3,2_s31	0_s0,0_s11,0_s12,0_s14,0_s15,0_s17,1_s20,1_s21,1_s24,1_s25,2_s29,2_s32,2_s33,2_s34,3_s37,3_s39,3_s40,3_s41,4_s45,4_s46,4_s49,4_s6	0.51294	4.1815e-164	1.6101e-159	4.9516e-14
chr10	47711899	47712796	0.806182	15	0.043|0.122|0.164|0.023|0.130|0.155|0.081|0.134|0.194|0.176|0.928|0.954|0.940|0.942|0.950|0.786|0.951|0.978|0.923|0.979|0.955|0.926|0.922|0.914|0.940|0.936|0.802|0.901|0.902|0.939|0.966|0.970|0.955|0.954|0.924|0.874|0.951|0.967|0.941|0.921|0.934|0.917|0.957|0.902|0.949|0.942|0.949|0.864|0.964|0.865	1|1|1|1|1|1|1|1|1|1|3|3|3|3|3|3|3|3|3|3|3|3|3|3|3|3|3|3|3|3|3|3|3|3|3|3|3|3|3|3|3|3|3|3|3|3|3|3|3|3	10	0	40	0.1222		0.9283499999999998	0_s0,0_s1,0_s10,0_s11,0_s12,0_s13,0_s14,0_s15,0_s16,0_s17	-	1_s18,1_s19,1_s2,1_s20,1_s21,1_s22,1_s23,1_s24,1_s25,1_s26,2_s27,2_s28,2_s29,2_s3,2_s30,2_s31,2_s32,2_s33,2_s34,2_s35,3_s36,3_s37,3_s38,3_s39,3_s4,3_s40,3_s41,3_s42,3_s43,3_s44,4_s45,4_s46,4_s47,4_s48,4_s49,4_s5,4_s6,4_s7,4_s8,4_s9	-0.806182	6.8022e-74	2.6193e-69	5.218e-14	P0|0|2|3|3,
chr10	48185323	48185481	0.506649	17	0.278|0.176|0.312|0.627|0.714|0.175|0.649|0.558|0.136|0.647|0.634|0.552|0.092|0.921|0.372|0.819|0.561|0.062|0.825|0.599|0.237|0.511|0.748|0.071|0.207|0.345|0.062|0.830|0.241|0.119|0.693|0.901|0.294|0.119|0.346|0.445|0.945|0.336|0.154|0.520|0.834|0.646|0.864|0.787|0.452|0.303|0.679|0.479|0.433|0.424	1|1|1|3|3|1|3|2|1|3|3|2|1|3|1|3|3|1|3|3|1|2|3|1|1|1|1|3|1|1|3|3|1|1|1|2|3|1|1|2|3|3|3|3|1|1|3|2|1|1	24	6	20	0.2394166666666667	0.5108333333333334	0.7461500000000001	0_s0,0_s1,0_s10,0_s13,0_s16,1_s2,1_s21,1_s24,2_s27,2_s3,2_s30,2_s31,2_s32,2_s34,2_s35,3_s38,3_s39,3_s4,3_s42,3_s43,4_s49,4_s5,4_s8,4_s9	0_s15,1_s19,2_s28,3_s40,3_s44,4_s7	0_s11,0_s12,0_s14,0_s17,1_s18,1_s20,1_s22,1_s23,1_s25,1_s26,2_s29,2_s33,3_s36,3_s37,3_s41,4_s45,4_s46,4_s47,4_s48,4_s6	-0.506649	1.9919e-99	7.6698e-95	3.9968e-14
chr10	48185986	48186118	0.574652	21	0.976|0.845|0.810|0.942|0.908|0.797|0.815|0.805|0.882|0.769|0.838|0.750|0.877|0.549|0.860|0.852|0.761|0.927|0.694|0.815|0.121|0.113|0.052|0.031|0.014|0.064|0.113|0.095|0.064|0.028|0.550|0.621|0.406|0.335|0.335|0.397|0.350|0.339|0.465|0.352|0.411|0.296|0.378|0.261|0.513|0.363|0.516|0.372|0.331|0.360	3|3|3|3|3|3|3|3|3|3|3|3|3|2|3|3|3|3|3|3|1|1|1|1|1|1|1|1|1|1|3|3|1|1|1|1|1|1|2|1|1|1|1|1|2|1|2|1|1|1	25	4	21	0.23924	0.51075	0.8139999999999997	2_s27,2_s28,2_s29,2_s3,2_s30,2_s31,2_s32,2_s33,2_s34,2_s35,3_s38,3_s39,3_s4,3_s40,3_s41,3_s42,3_s44,4_s45,4_s46,4_s47,4_s48,4_s5,4_s7,4_s8,4_s9	1_s20,3_s43,4_s49,4_s6	0_s0,0_s1,0_s10,0_s11,0_s12,0_s13,0_s14,0_s15,0_s16,0_s17,1_s18,1_s19,1_s2,1_s21,1_s22,1_s23,1_s24,1_s25,1_s26,3_s36,3_s37	0.574652	2.4802e-135	9.5501e-131	5.973e-14	N0|0|0|2|3,
chr10	48226007	48227082	0.508411	38	0.281|0.854|0.529|0.275|0.294|0.809|0.194|0.758|0.688|0.681|0.397|0.006|0.187|0.931|0.580|0.901|0.658|0.757|0.594|0.530|0.226|0.132|0.940|0.430|0.020|0.242|0.566|0.380|0.939|0.771|0.556|0.708|0.253|0.938|0.214|0.900|0.262|0.224|0.722|0.445|0.457|0.724|0.171|0.307|0.118|0.439|0.427|0.196|0.928|0.926	1|3|3|1|1|3|1|3|3|3|1|1|1|3|3|3|3|3|3|3|1|1|3|1|1|1|3|1|3|3|3|3|1|3|1|3|1|1|3|1|2|3|1|1|1|2|1|1|3|3	23	2	25	0.247	0.448	0.7555200000000001	0_s0,0_s11,0_s12,0_s14,1_s18,1_s19,1_s2,2_s27,2_s28,2_s3,2_s30,2_s31,2_s33,3_s38,3_s4,3_s41,3_s42,3_s44,4_s47,4_s48,4_s49,4_s6,4_s7	4_s45,4_s5	0_s1,0_s10,0_s13,0_s15,0_s16,0_s17,1_s20,1_s21,1_s22,1_s23,1_s24,1_s25,1_s26,2_s29,2_s32,2_s34,2_s35,3_s36,3_s37,3_s39,3_s40,3_s43,4_s46,4_s8,4_s9	-0.508411	1.7997e-230	6.9299e-226	5.218e-14
chr10	48573322	48574032	0.556159	44	0.817|0.770|0.782|0.862|0.725|0.805|0.788|0.833|0.855|0.740|0.759|0.797|0.874|0.724|0.827|0.817|0.762|0.795|0.762|0.801|0.748|0.868|0.795|0.846|0.792|0.812|0.784|0.742|0.792|0.817|0.154|0.214|0.255|0.258|0.170|0.267|0.278|0.296|0.223|0.223|0.251|0.265|0.147|0.321|0.277|0.272|0.200|0.298|0.266|0.168	3|3|3|3|3|3|3|3|3|3|3|3|3|3|3|3|3|3|3|3|3|3|3|3|3|3|3|3|3|3|1|1|1|1|1|1|1|1|1|1|1|1|1|1|1|1|1|1|1|1	20	0	30	0.24015		0.796366666666667	3_s36,3_s37,3_s38,3_s39,3_s4,3_s40,3_s41,3_s42,3_s43,3_s44,4_s45,4_s46,4_s47,4_s48,4_s49,4_s5,4_s6,4_s7,4_s8,4_s9	-	0_s0,0_s1,0_s10,0_s11,0_s12,0_s13,0_s14,0_s15,0_s16,0_s17,1_s18,1_s19,1_s2,1_s20,1_s21,1_s22,1_s23,1_s24,1_s25,1_s26,2_s27,2_s28,2_s29,2_s3,2_s30,2_s31,2_s32,2_s33,2_s34,2_s35	0.556159	8.7914e-277	3.3852e-272	1.0	P2|2|3|3|3,
chr10	48670623	48672235	0.737878	33	0.980|0.922|0.892|0.879|0.942|0.971|0.871|0.980|0.980|0.962|0.934|0.932|0.938|0.969|0.971|0.983|0.906|0.914|0.932|0.930|0.916|0.909|0.960|0.867|0.973|0.944|0.931|0.910|0.974|0.947|0.024|0.045|0.253|0.223|0.118|0.228|0.334|0.336|0.062|0.196|0.205|0.316|0.183|0.446|0.224|0.295|0.091|0.170|0.133|0.107	3|3|3|3|3|3|3|3|3|3|3|3|3|3|3|3|3|3|3|3|3|3|3|3|3|3|3|3|3|3|1|1|1|1|1|1|1|1|1|1|1|1|1|1|1|1|1|1|1|1	20	0	30	0.19945		0.9373	3_s36,3_s37,3_s38,3_s39,3_s4,3_s40,3_s41,3_s42,3_s43,3_s44,4_s45,4_s46,4_s47,4_s48,4_s49,4_s5,4_s6,4_s7,4_s8,4_s9	-	0_s0,0_s1,0_s10,0_s11,0_s12,0_s13,0_s14,0_s15,0_s16,0_s17,1_s18,1_s19,1_s2,1_s20,1_s21,1_s22,1_s23,1_s24,1_s25,1_s26,2_s27,2_s28,2_s29,2_s3,2_s30,2_s31,2_s32,2_s33,2_s34,2_s35	0.737878	5.530899999999998e-227	2.1297e-222	6.5725e-14	P2|2|3|3|3,
chr10	48979523	48981005	0.577279	40	0.517|0.927|0.261|0.920|0.092|0.929|0.449|0.930|0.466|0.325|0.209|0.164|0.023|0.472|0.928|0.345|0.861|0.820|0.943|0.059|0.078|0.147|0.912|0.522|0.369|0.330|0.663|0.766|0.933|0.215|0.120|0.662|0.141|0.582|0.227|0.780|0.382|0.342|0.928|0.102|0.671|0.725|0.357|0.187|0.237|0.033|0.254|0.438|0.079|0.569	3|3|1|3|1|3|1|3|2|1|1|1|1|2|3|1|3|3|3|1|1|1|3|2|1|1|3|3|3|1|1|3|1|3|1|3|1|1|3|1|3|3|1|1|1|1|1|1|1|3	27	3	20	0.2209259259259259	0.4866666666666666	0.7983	0_s10,0_s12,0_s14,0_s17,1_s18,1_s19,1_s2,1_s22,1_s26,2_s27,2_s28,2_s30,2_s31,2_s35,3_s36,3_s38,3_s4,3_s41,3_s42,3_s44,4_s47,4_s48,4_s49,4_s5,4_s6,4_s7,4_s8	0_s16,1_s20,2_s3	0_s0,0_s1,0_s11,0_s13,0_s15,1_s21,1_s23,1_s24,1_s25,2_s29,2_s32,2_s33,2_s34,3_s37,3_s39,3_s40,3_s43,4_s45,4_s46,4_s9	-0.577279	1.7217e-246	6.6295999999999996e-242	1.0214e-14
chr10	49038358	49038889	0.601378	50	0.629|0.860|0.500|0.429|0.177|0.570|0.233|0.164|0.808|0.429|0.102|0.371|0.276|0.861|0.936|0.018|0.825|0.930|0.932|0.042|0.336|0.400|0.908|0.213|0.129|0.305|0.955|0.138|0.506|0.223|0.243|0.824|0.040|0.500|0.042|0.933|0.484|0.721|0.397|0.316|0.087|0.835|0.153|0.653|0.366|0.039|0.229|0.424|0.831|0.141	3|3|2|1|1|3|1|1|3|1|1|1|1|3|3|1|3|3|3|1|1|1|3|1|1|1|3|1|2|1|1|3|1|2|1|3|2|3|1|1|1|3|1|3|1|1|1|1|3|1	29	4	17	0.2228275862068965	0.4975	0.8241764705882354	0_s11,0_s12,0_s14,0_s15,0_s17,1_s18,1_s19,1_s2,1_s22,1_s26,2_s27,2_s28,2_s3,2_s30,2_s31,2_s33,2_s35,3_s36,3_s38,3_s4,3_s43,3_s44,4_s45,4_s47,4_s49,4_s5,4_s6,4_s7,4_s9	0_s10,2_s34,3_s39,3_s41	0_s0,0_s1,0_s13,0_s16,1_s20,1_s21,1_s23,1_s24,1_s25,2_s29,2_s32,3_s37,3_s40,3_s42,4_s46,4_s48,4_s8	-0.601378	1.1596e-292	4.4652e-288	0.0
chr10	49410670	49413037	0.583883	47	0.456|0.409|0.660|0.638|0.445|0.580|0.512|0.582|0.421|0.575|0.587|0.597|0.601|0.624|0.498|0.472|0.536|0.571|0.617|0.542|0.557|0.517|0.391|0.560|0.576|0.613|0.572|0.609|0.598|0.503|0.796|0.847|0.794|0.876|0.815|0.831|0.891|0.894|0.842|0.827|0.279|0.444|0.176|0.384|0.325|0.299|0.160|0.249|0.321|0.249	2|2|2|2|2|2|2|2|2|2|2|2|2|2|2|2|2|2|2|2|2|2|2|2|2|2|2|2|2|2|3|3|3|3|3|3|3|3|3|3|1|2|1|2|1|1|1|1|1|1	8	32	10	0.25725	0.5389687499999999	0.8413	4_s45,4_s47,4_s49,4_s5,4_s6,4_s7,4_s8,4_s9	0_s0,0_s1,0_s10,0_s11,0_s12,0_s13,0_s14,0_s15,0_s16,0_s17,1_s18,1_s19,1_s2,1_s20,1_s21,1_s22,1_s23,1_s24,1_s25,1_s26,2_s27,2_s28,2_s29,2_s3,2_s30,2_s31,2_s32,2_s33,2_s34,2_s35,4_s46,4_s48	3_s36,3_s37,3_s38,3_s39,3_s4,3_s40,3_s41,3_s42,3_s43,3_s44	0.583883	4.1463e-118	1.5966e-113	2.2871e-14	P2|3|0|0|0,
chr10	49445471	49446874	0.557272	38	0.428|0.474|0.574|0.508|0.532|0.581|0.549|0.542|0.404|0.528|0.671|0.608|0.462|0.660|0.603|0.479|0.541|0.538|0.552|0.527|0.608|0.413|0.541|0.452|0.582|0.664|0.573|0.652|0.609|0.532|0.246|0.156|0.295|0.284|0.164|0.404|0.393|0.398|0.163|0.340|0.868|0.815|0.743|0.862|0.853|0.818|0.847|0.875|0.791|0.838	2|2|2|2|2|2|2|2|2|2|3|2|2|3|2|2|2|2|2|2|2|2|2|2|2|3|2|2|2|2|1|1|1|1|1|2|2|2|1|1|3|3|3|3|3|3|3|3|3|3	7	30	13	0.2354285714285714	0.5195666666666666	0.7926923076923077	3_s36,3_s37,3_s38,3_s39,3_s4,3_s43,3_s44	0_s0,0_s1,0_s10,0_s11,0_s12,0_s13,0_s14,0_s15,0_s16,0_s17,1_s19,1_s2,1_s21,1_s22,1_s23,1_s24,1_s25,1_s26,2_s27,2_s28,2_s29,2_s3,2_s30,2_s32,2_s33,2_s34,2_s35,3_s40,3_s41,3_s42	1_s18,1_s20,2_s31,4_s45,4_s46,4_s47,4_s48,4_s49,4_s5,4_s6,4_s7,4_s8,4_s9	-0.557272	6.1984e-92	2.3867e-87	3.5749e-14
chr10	49713964	49715603	0.508205	44	0.515|0.395|0.513|0.471|0.508|0.565|0.442|0.523|0.596|0.503|0.419|0.555|0.483|0.711|0.596|0.551|0.545|0.506|0.604|0.621|0.720|0.591|0.353|0.492|0.501|0.621|0.603|0.569|0.602|0.504|0.282|0.285|0.450|0.445|0.338|0.446|0.448|0.499|0.279|0.419|0.718|0.822|0.733|0.771|0.768|0.749|0.692|0.781|0.738|0.741	2|2|2|2|2|2|2|2|2|2|2|2|2|2|2|2|2|2|2|2|2|2|2|2|2|2|2|2|2|2|1|1|2|2|2|2|2|2|1|2|2|3|2|2|3|2|2|3|2|2	3	44	3	0.282	0.5537500000000001	0.7903333333333333	3_s36,3_s37,3_s43	0_s0,0_s1,0_s10,0_s11,0_s12,0_s13,0_s14,0_s15,0_s16,0_s17,1_s18,1_s19,1_s2,1_s20,1_s21,1_s22,1_s23,1_s24,1_s25,1_s26,2_s27,2_s28,2_s29,2_s3,2_s30,2_s31,2_s32,2_s33,2_s34,2_s35,3_s38,3_s39,3_s4,3_s40,3_s41,3_s42,3_s44,4_s45,4_s47,4_s48,4_s5,4_s6,4_s8,4_s9	4_s46,4_s49,4_s7	-0.508205	2.8567e-37	1.1e-32	4.2744e-14
chr10	49732002	49732086	0.598084	25	0.795|0.698|0.723|0.820|0.814|0.740|0.768|0.709|0.837|0.712|0.570|0.576|0.774|0.531|0.783|0.742|0.653|0.841|0.624|0.668|0.689|0.838|0.767|0.785|0.767|0.737|0.685|0.593|0.681|0.738|0.181|0.232|0.149|0.157|0.179|0.123|0.138|0.112|0.173|0.125|0.135|0.116|0.102|0.121|0.096|0.232|0.121|0.137|0.142|0.180	3|3|3|3|3|3|3|3|3|3|2|2|3|2|3|3|3|3|3|3|3|3|3|3|3|3|3|2|3|3|1|1|1|1|1|1|1|1|1|1|1|1|1|1|1|1|1|1|1|1	20	4	26	0.14755	0.5675	0.7456923076923074	3_s36,3_s37,3_s38,3_s39,3_s4,3_s40,3_s41,3_s42,3_s43,3_s44,4_s45,4_s46,4_s47,4_s48,4_s49,4_s5,4_s6,4_s7,4_s8,4_s9	1_s18,1_s19,1_s20,2_s33	0_s0,0_s1,0_s10,0_s11,0_s12,0_s13,0_s14,0_s15,0_s16,0_s17,1_s2,1_s21,1_s22,1_s23,1_s24,1_s25,1_s26,2_s27,2_s28,2_s29,2_s3,2_s30,2_s31,2_s32,2_s34,2_s35	0.598084	9.2137e-161	3.5478e-156	4.0634e-14
chr10	49761191	49762674	0.51094	41	0.805|0.315|0.741|0.554|0.744|0.060|0.933|0.509|0.462|0.300|0.645|0.088|0.881|0.200|0.667|0.428|0.453|0.032|0.050|0.454|0.737|0.746|0.158|0.636|0.631|0.599|0.314|0.201|0.715|0.656|0.454|0.881|0.621|0.628|0.268|0.209|0.556|0.504|0.253|0.697|0.453|0.136|0.936|0.677|0.736|0.648|0.758|0.823|0.266|0.677	3|1|3|3|3|1|3|2|2|1|3|1|3|1|3|1|2|1|1|2|3|3|1|3|3|3|1|1|3|3|2|3|3|3|1|1|3|2|1|3|2|1|3|3|3|3|3|3|1|3	16	7	27	0.204875	0.4698571428571428	0.7158518518518519	0_s1,0_s13,0_s17,1_s19,1_s20,1_s22,1_s24,1_s25,2_s29,2_s32,2_s33,3_s4,3_s40,3_s43,4_s46,4_s8	0_s15,0_s16,1_s23,1_s26,3_s36,3_s42,4_s45	0_s0,0_s10,0_s11,0_s12,0_s14,1_s18,1_s2,1_s21,2_s27,2_s28,2_s3,2_s30,2_s31,2_s34,2_s35,3_s37,3_s38,3_s39,3_s41,3_s44,4_s47,4_s48,4_s49,4_s5,4_s6,4_s7,4_s9	-0.51094	4.6082e-229	1.7744e-224	4.0856e-14
chr10	49813002	49813225	0.557081	35	0.147|0.100|0.148|0.244|0.154|0.138|0.127|0.152|0.183|0.128|0.172|0.134|0.124|0.137|0.148|0.153|0.149|0.199|0.105|0.132|0.122|0.191|0.281|0.129|0.134|0.128|0.181|0.168|0.180|0.155|0.821|0.798|0.686|0.612|0.852|0.646|0.516|0.592|0.792|0.611|0.685|0.603|0.746|0.588|0.710|0.650|0.833|0.679|0.717|0.672	1|1|1|1|1|1|1|1|1|1|1|1|1|1|1|1|1|1|1|1|1|1|1|1|1|1|1|1|1|1|3|3|3|3|3|3|2|3|3|3|3|2|3|2|3|3|3|3|3|3	30	3	17	0.1547666666666666	0.569	0.7118823529411765	0_s0,0_s1,0_s10,0_s11,0_s12,0_s13,0_s14,0_s15,0_s16,0_s17,1_s18,1_s19,1_s2,1_s20,1_s21,1_s22,1_s23,1_s24,1_s25,1_s26,2_s27,2_s28,2_s29,2_s3,2_s30,2_s31,2_s32,2_s33,2_s34,2_s35	3_s41,4_s46,4_s48	3_s36,3_s37,3_s38,3_s39,3_s4,3_s40,3_s42,3_s43,3_s44,4_s45,4_s47,4_s49,4_s5,4_s6,4_s7,4_s8,4_s9	-0.557081	2.4766e-207	9.5365e-203	1.0292e-13	N2|2|3|3|3,
chr10	49864791	49865727	0.574786	45	0.169|0.172|0.182|0.184|0.253|0.189|0.259|0.164|0.173|0.205|0.184|0.276|0.156|0.290|0.210|0.171|0.281|0.155|0.261|0.207|0.217|0.202|0.187|0.169|0.174|0.226|0.293|0.275|0.259|0.191|0.813|0.824|0.794|0.768|0.848|0.743|0.721|0.723|0.856|0.766|0.781|0.754|0.804|0.747|0.780|0.775|0.854|0.758|0.803|0.807	1|1|1|1|1|1|1|1|1|1|1|1|1|1|1|1|1|1|1|1|1|1|1|1|1|1|1|1|1|1|3|3|3|3|3|3|3|3|3|3|3|3|3|3|3|3|3|3|3|3	30	0	20	0.2111333333333333		0.7859499999999999	0_s0,0_s1,0_s10,0_s11,0_s12,0_s13,0_s14,0_s15,0_s16,0_s17,1_s18,1_s19,1_s2,1_s20,1_s21,1_s22,1_s23,1_s24,1_s25,1_s26,2_s27,2_s28,2_s29,2_s3,2_s30,2_s31,2_s32,2_s33,2_s34,2_s35	-	3_s36,3_s37,3_s38,3_s39,3_s4,3_s40,3_s41,3_s42,3_s43,3_s44,4_s45,4_s46,4_s47,4_s48,4_s49,4_s5,4_s6,4_s7,4_s8,4_s9	-0.574786	4.4797e-316	1.7249e-311	0.0	N2|2|3|3|3,
chr10	49892301	49893027	0.774395	30	0.061|0.041|0.090|0.045|0.058|0.087|0.060|0.096|0.036|0.107|0.901|0.795|0.953|0.632|0.839|0.896|0.839|0.957|0.691|0.803|0.754|0.942|0.963|0.914|0.890|0.892|0.752|0.740|0.808|0.860|0.928|0.846|0.818|0.852|0.893|0.801|0.755|0.771|0.987|0.826|0.811|0.800|0.905|0.715|0.853|0.778|0.915|0.834|0.874|0.918	1|1|1|1|1|1|1|1|1|1|3|3|3|3|3|3|3|3|3|3|3|3|3|3|3|3|3|3|3|3|3|3|3|3|3|3|3|3|3|3|3|3|3|3|3|3|3|3|3|3	10	0	40	0.0681		0.842525	0_s0,0_s1,0_s10,0_s11,0_s12,0_s13,0_s14,0_s15,0_s16,0_s17	-	1_s18,1_s19,1_s2,1_s20,1_s21,1_s22,1_s23,1_s24,1_s25,1_s26,2_s27,2_s28,2_s29,2_s3,2_s30,2_s31,2_s32,2_s33,2_s34,2_s35,3_s36,3_s37,3_s38,3_s39,3_s4,3_s40,3_s41,3_s42,3_s43,3_s44,4_s45,4_s46,4_s47,4_s48,4_s49,4_s5,4_s6,4_s7,4_s8,4_s9	-0.774395	3.4257e-145	1.3191e-140	2.7867e-14	P0|0|2|3|3,
chr10	49951046	49952375	0.538919	39	0.176|0.229|0.248|0.259|0.214|0.270|0.219|0.227|0.211|0.267|0.250|0.336|0.180|0.486|0.179|0.139|0.312|0.180|0.397|0.273|0.838|0.884|0.791|0.789|0.816|0.848|0.817|0.865|0.838|0.851|0.439|0.614|0.564|0.552|0.523|0.655|0.608|0.662|0.543|0.544|0.641|0.732|0.651|0.596|0.595|0.564|0.457|0.553|0.649|0.652	1|1|1|1|1|1|1|1|1|1|1|1|1|2|1|1|1|1|2|1|3|3|3|3|3|3|3|3|3|3|2|2|2|2|2|3|2|3|2|2|3|3|2|2|2|2|2|2|3|3	18	16	16	0.2316111111111111	0.542875	0.7704999999999999	0_s0,0_s1,0_s10,0_s11,0_s12,0_s13,0_s14,0_s15,0_s16,0_s17,1_s18,1_s19,1_s2,1_s21,1_s22,1_s23,1_s24,1_s26	1_s20,1_s25,3_s36,3_s37,3_s38,3_s39,3_s4,3_s41,3_s43,3_s44,4_s47,4_s48,4_s49,4_s5,4_s6,4_s7	2_s27,2_s28,2_s29,2_s3,2_s30,2_s31,2_s32,2_s33,2_s34,2_s35,3_s40,3_s42,4_s45,4_s46,4_s8,4_s9	-0.538919	4.7945e-184	1.8462e-179	2.6645e-14
chr10	50121880	50122387	0.536048	19	0.265|0.406|0.612|0.263|0.908|0.481|0.949|0.426|0.501|0.351|0.359|0.118|0.861|0.180|0.397|0.536|0.288|0.149|0.518|0.812|0.916|0.925|0.088|0.323|0.943|0.371|0.606|0.885|0.895|0.410|0.937|0.525|0.466|0.481|0.277|0.474|0.451|0.609|0.239|0.532|0.425|0.306|0.380|0.074|0.940|0.564|0.082|0.600|0.678|0.290	1|1|3|1|3|2|3|1|2|1|1|1|3|1|1|2|1|1|2|3|3|3|1|1|3|1|3|3|3|1|3|2|2|2|1|2|2|3|1|2|1|1|1|1|3|2|1|3|3|1	23	11	16	0.2811739130434782	0.5026363636363637	0.8172499999999999	0_s0,0_s1,0_s11,0_s15,0_s17,1_s18,1_s19,1_s20,1_s21,1_s23,1_s24,2_s29,2_s3,2_s31,2_s35,3_s4,3_s43,4_s45,4_s46,4_s47,4_s48,4_s6,4_s9	0_s13,0_s16,1_s22,1_s25,3_s37,3_s38,3_s39,3_s40,3_s41,3_s44,4_s5	0_s10,0_s12,0_s14,1_s2,1_s26,2_s27,2_s28,2_s30,2_s32,2_s33,2_s34,3_s36,3_s42,4_s49,4_s7,4_s8	0.536048	3.0825000000000005e-101	1.187e-96	3.9857e-14
chr10	50284482	50285605	0.542789	40	0.178|0.109|0.125|0.041|0.056|0.129|0.077|0.247|0.118|0.087|0.111|0.110|0.020|0.286|0.071|0.054|0.119|0.066|0.215|0.116|0.876|0.949|0.974|0.889|0.882|0.885|0.826|0.795|0.850|0.906|0.549|0.484|0.459|0.366|0.480|0.454|0.521|0.474|0.491|0.478|0.427|0.494|0.593|0.508|0.373|0.476|0.632|0.508|0.398|0.525	1|1|1|1|1|1|1|1|1|1|1|1|1|1|1|1|1|1|1|1|3|3|3|3|3|3|3|3|3|3|3|1|1|1|2|1|3|1|2|1|1|1|3|2|1|1|3|3|1|2	31	4	15	0.2328387096774193	0.501	0.7756666666666665	0_s0,0_s1,0_s10,0_s11,0_s12,0_s13,0_s14,0_s15,0_s16,0_s17,1_s18,1_s19,1_s2,1_s20,1_s21,1_s22,1_s23,1_s24,1_s25,1_s26,3_s37,3_s38,3_s39,3_s40,3_s42,3_s44,4_s45,4_s46,4_s49,4_s5,4_s8	3_s4,3_s43,4_s48,4_s9	2_s27,2_s28,2_s29,2_s3,2_s30,2_s31,2_s32,2_s33,2_s34,2_s35,3_s36,3_s41,4_s47,4_s6,4_s7	-0.542789	9.5136e-146	3.6633e-141	1.1324e-14
chr10	50570655	50571188	0.597637	17	0.905|0.912|0.904|0.897|0.956|0.947|0.935|0.958|0.890|0.911|0.969|0.898|0.947|0.900|0.937|0.934|0.928|0.900|0.939|0.981|0.193|0.072|0.026|0.048|0.118|0.170|0.260|0.353|0.185|0.154|0.659|0.422|0.641|0.559|0.581|0.627|0.608|0.622|0.526|0.550|0.564|0.669|0.491|0.652|0.582|0.539|0.513|0.500|0.590|0.557	3|3|3|3|3|3|3|3|3|3|3|3|3|3|3|3|3|3|3|3|1|1|1|1|1|1|1|1|1|1|3|1|3|3|3|3|3|3|2|3|3|3|2|3|3|3|3|2|3|3	11	3	36	0.1819090909090909	0.5056666666666666	0.7794722222222223	2_s27,2_s28,2_s29,2_s3,2_s30,2_s31,2_s32,2_s33,2_s34,2_s35,3_s37	3_s43,4_s47,4_s7	0_s0,0_s1,0_s10,0_s11,0_s12,0_s13,0_s14,0_s15,0_s16,0_s17,1_s18,1_s19,1_s2,1_s20,1_s21,1_s22,1_s23,1_s24,1_s25,1_s26,3_s36,3_s38,3_s39,3_s4,3_s40,3_s41,3_s42,3_s44,4_s45,4_s46,4_s48,4_s49,4_s5,4_s6,4_s8,4_s9	0.597637	4.6694e-77	1.7980000000000002e-72	5.8065e-14
chr10	50592674	50594340	0.552488	47	0.267|0.748|0.493|0.437|0.462|0.918|0.544|0.412|0.497|0.633|0.091|0.450|0.084|0.859|0.915|0.670|0.785|0.677|0.533|0.784|0.084|0.707|0.189|0.299|0.819|0.937|0.939|0.729|0.735|0.875|0.793|0.898|0.202|0.633|0.688|0.795|0.455|0.603|0.490|0.055|0.459|0.719|0.599|0.117|0.091|0.485|0.646|0.649|0.122|0.477	1|3|2|1|2|3|2|1|2|3|1|1|1|3|3|3|3|3|2|3|1|3|1|1|3|3|3|3|3|3|3|3|1|3|3|3|2|3|2|1|2|3|3|1|1|2|3|3|1|2	14	10	26	0.2071428571428571	0.4895	0.7597307692307693	0_s0,0_s11,0_s15,1_s18,1_s19,1_s2,2_s27,2_s29,2_s3,3_s38,3_s44,4_s48,4_s49,4_s8	0_s10,0_s12,0_s14,0_s16,1_s25,3_s41,3_s43,4_s45,4_s5,4_s9	0_s1,0_s13,0_s17,1_s20,1_s21,1_s22,1_s23,1_s24,1_s26,2_s28,2_s30,2_s31,2_s32,2_s33,2_s34,2_s35,3_s36,3_s37,3_s39,3_s4,3_s40,3_s42,4_s46,4_s47,4_s6,4_s7	0.552488	2.1386999999999997e-228	8.2351e-224	8.0824e-14
chr10	50970433	50970568	0.50887	27	0.718|0.585|0.552|0.711|0.679|0.583|0.652|0.644|0.689|0.610|0.633|0.579|0.586|0.466|0.652|0.619|0.535|0.677|0.518|0.644|0.303|0.318|0.304|0.302|0.246|0.246|0.223|0.206|0.267|0.294|0.465|0.403|0.458|0.373|0.450|0.486|0.339|0.463|0.503|0.306|0.482|0.379|0.504|0.402|0.379|0.336|0.506|0.514|0.442|0.629	3|2|2|3|2|2|2|2|2|2|2|2|2|2|2|2|2|2|2|2|2|2|2|2|2|2|2|1|2|2|2|2|2|2|2|2|2|2|2|2|2|2|2|2|2|2|2|2|2|2	1	47	2	0.206	0.4728723404255321	0.7144999999999999	2_s33	0_s1,0_s10,0_s12,0_s13,0_s14,0_s15,0_s16,0_s17,1_s18,1_s19,1_s2,1_s20,1_s21,1_s22,1_s23,1_s24,1_s25,1_s26,2_s27,2_s28,2_s29,2_s3,2_s30,2_s31,2_s32,2_s34,2_s35,3_s36,3_s37,3_s38,3_s39,3_s4,3_s40,3_s41,3_s42,3_s43,3_s44,4_s45,4_s46,4_s47,4_s48,4_s49,4_s5,4_s6,4_s7,4_s8,4_s9	0_s0,0_s11	0.50887	1.2033e-11	4.6336e-07	3.2296e-13
chr10	51304547	51305228	0.593366	19	0.726|0.228|0.656|0.099|0.925|0.134|0.945|0.377|0.300|0.800|0.917|0.768|0.775|0.030|0.282|0.077|0.082|0.244|0.349|0.950|0.635|0.119|0.384|0.417|0.923|0.061|0.064|0.570|0.174|0.761|0.381|0.039|0.943|0.287|0.389|0.237|0.497|0.826|0.227|0.460|0.599|0.136|0.763|0.915|0.720|0.926|0.915|0.702|0.914|0.783	3|1|3|1|3|1|3|1|1|3|3|3|3|1|1|1|1|1|1|3|3|1|1|1|3|1|1|3|1|3|1|1|3|1|1|1|2|3|1|2|3|1|3|3|3|3|3|3|3|3	24	2	24	0.2132083333333333	0.4785	0.8065416666666669	0_s1,0_s11,0_s13,0_s15,0_s16,1_s20,1_s21,1_s22,1_s23,1_s24,1_s25,2_s28,2_s29,2_s3,2_s31,2_s32,2_s34,3_s36,3_s37,3_s39,3_s4,3_s40,3_s43,4_s46	3_s41,3_s44	0_s0,0_s10,0_s12,0_s14,0_s17,1_s18,1_s19,1_s2,1_s26,2_s27,2_s30,2_s33,2_s35,3_s38,3_s42,4_s45,4_s47,4_s48,4_s49,4_s5,4_s6,4_s7,4_s8,4_s9	0.593366	1.2737e-131	4.9046e-127	5.9508e-14
chr10	51366643	51368013	0.585937	50	0.188|0.782|0.635|0.298|0.018|0.931|0.128|0.732|0.536|0.571|0.092|0.098|0.280|0.833|0.754|0.170|0.934|0.932|0.927|0.232|0.229|0.222|0.516|0.072|0.273|0.093|0.924|0.553|0.903|0.841|0.805|0.668|0.119|0.299|0.313|0.765|0.661|0.308|0.653|0.011|0.487|0.919|0.277|0.485|0.041|0.345|0.085|0.060|0.087|0.689	1|3|3|1|1|3|1|3|3|3|1|1|1|3|3|1|3|3|3|1|1|1|3|1|1|1|3|3|3|3|3|3|1|1|1|3|3|1|3|1|2|3|1|2|1|1|1|1|1|3	25	2	23	0.1735199999999999	0.486	0.759304347826087	0_s0,0_s11,0_s12,0_s14,1_s18,1_s19,1_s2,1_s22,1_s26,2_s27,2_s28,2_s3,2_s30,2_s31,3_s38,3_s39,3_s4,3_s42,3_s44,4_s47,4_s49,4_s5,4_s6,4_s7,4_s8	4_s45,4_s48	0_s1,0_s10,0_s13,0_s15,0_s16,0_s17,1_s20,1_s21,1_s23,1_s24,1_s25,2_s29,2_s32,2_s33,2_s34,2_s35,3_s36,3_s37,3_s40,3_s41,3_s43,4_s46,4_s9	0.585937	0.0	0.0	0.0
chr10	51545762	51546544	0.598266	54	0.719|0.712|0.765|0.696|0.768|0.728|0.785|0.723|0.751|0.759|0.734|0.760|0.759|0.802|0.728|0.728|0.781|0.688|0.776|0.684|0.918|0.957|0.949|0.928|0.943|0.943|0.925|0.920|0.928|0.923|0.123|0.067|0.178|0.238|0.098|0.285|0.348|0.351|0.144|0.248|0.193|0.252|0.106|0.311|0.289|0.251|0.138|0.211|0.160|0.167	3|3|3|3|3|3|3|3|3|3|3|3|3|3|3|3|3|3|3|3|3|3|3|3|3|3|3|3|3|3|1|1|1|1|1|1|1|1|1|1|1|1|1|1|1|1|1|1|1|1	20	0	30	0.2078999999999999		0.8060000000000003	3_s36,3_s37,3_s38,3_s39,3_s4,3_s40,3_s41,3_s42,3_s43,3_s44,4_s45,4_s46,4_s47,4_s48,4_s49,4_s5,4_s6,4_s7,4_s8,4_s9	-	0_s0,0_s1,0_s10,0_s11,0_s12,0_s13,0_s14,0_s15,0_s16,0_s17,1_s18,1_s19,1_s2,1_s20,1_s21,1_s22,1_s23,1_s24,1_s25,1_s26,2_s27,2_s28,2_s29,2_s3,2_s30,2_s31,2_s32,2_s33,2_s34,2_s35	0.598266	0.0	0.0	0.0	P2|2|3|3|3,
chr10	51729891	51730161	0.587109	35	0.261|0.410|0.927|0.222|0.765|0.203|0.932|0.196|0.695|0.059|0.901|0.356|0.800|0.170|0.084|0.924|0.638|0.105|0.404|0.753|0.876|0.615|0.649|0.233|0.835|0.494|0.124|0.211|0.393|0.570|0.724|0.436|0.822|0.082|0.880|0.013|0.069|0.855|0.307|0.582|0.853|0.072|0.384|0.943|0.322|0.907|0.925|0.788|0.882|0.031	1|1|3|1|3|1|3|1|3|1|3|1|3|1|1|3|3|1|1|3|3|3|3|1|3|2|1|1|1|3|3|1|3|1|3|1|1|3|1|3|3|1|1|3|1|3|3|3|3|1	24	1	25	0.2144583333333333	0.494	0.8016400000000004	0_s0,0_s1,0_s11,0_s13,0_s15,0_s17,1_s19,1_s20,1_s21,1_s24,1_s25,2_s3,2_s32,2_s33,2_s34,3_s37,3_s39,3_s40,3_s41,3_s43,4_s46,4_s47,4_s49,4_s9	2_s31	0_s10,0_s12,0_s14,0_s16,1_s18,1_s2,1_s22,1_s23,1_s26,2_s27,2_s28,2_s29,2_s30,2_s35,3_s36,3_s38,3_s4,3_s42,3_s44,4_s45,4_s48,4_s5,4_s6,4_s7,4_s8	-0.587109	1.5732e-239	6.0579e-235	7.3719e-14
chr10	52383799	52383930	0.530339	25	0.222|0.196|0.209|0.222|0.175|0.108|0.202|0.147|0.180|0.161|0.088|0.092|0.091|0.097|0.204|0.155|0.130|0.165|0.128|0.108|0.612|0.866|0.813|0.841|0.750|0.745|0.630|0.556|0.668|0.697|0.473|0.361|0.527|0.412|0.596|0.432|0.383|0.336|0.550|0.328|0.367|0.402|0.527|0.343|0.367|0.342|0.424|0.451|0.380|0.356	1|1|1|1|1|1|1|1|1|1|1|1|1|1|1|1|1|1|1|1|3|3|3|3|3|3|3|2|3|3|2|2|2|2|3|2|2|1|2|1|2|2|2|1|2|1|2|2|2|1	25	15	10	0.1914	0.4408	0.7218	0_s0,0_s1,0_s10,0_s11,0_s12,0_s13,0_s14,0_s15,0_s16,0_s17,1_s18,1_s19,1_s2,1_s20,1_s21,1_s22,1_s23,1_s24,1_s25,1_s26,3_s42,3_s44,4_s48,4_s5,4_s9	2_s33,3_s36,3_s37,3_s38,3_s39,3_s40,3_s41,3_s43,4_s45,4_s46,4_s47,4_s49,4_s6,4_s7,4_s8	2_s27,2_s28,2_s29,2_s3,2_s30,2_s31,2_s32,2_s34,2_s35,3_s4	-0.530339	2.0899e-99	8.0473e-95	4.0967e-14
chr10	54106318	54107276	0.575312	44	0.791|0.633|0.721|0.872|0.931|0.343|0.924|0.083|0.710|0.281|0.594|0.628|0.925|0.519|0.042|0.455|0.045|0.219|0.187|0.446|0.658|0.760|0.281|0.716|0.580|0.539|0.086|0.438|0.652|0.037|0.676|0.186|0.929|0.360|0.933|0.043|0.316|0.741|0.378|0.595|0.712|0.107|0.732|0.789|0.914|0.894|0.930|0.462|0.774|0.129	3|3|3|3|3|1|3|1|3|1|3|3|3|2|1|2|1|1|1|2|3|3|1|3|3|3|1|2|3|1|3|1|3|1|3|1|1|3|1|3|3|1|3|3|3|3|3|2|3|1	17	5	28	0.1837058823529412	0.4639999999999999	0.7590357142857143	0_s13,0_s15,0_s17,1_s21,1_s23,1_s24,1_s25,2_s29,2_s32,2_s35,3_s37,3_s39,3_s40,3_s41,3_s43,4_s46,4_s9	1_s20,1_s22,1_s26,2_s33,4_s7	0_s0,0_s1,0_s10,0_s11,0_s12,0_s14,0_s16,1_s18,1_s19,1_s2,2_s27,2_s28,2_s3,2_s30,2_s31,2_s34,3_s36,3_s38,3_s4,3_s42,3_s44,4_s45,4_s47,4_s48,4_s49,4_s5,4_s6,4_s8	-0.575312	5.1069999999999997e-253	1.9665e-248	5.8287e-14
chr10	55732643	55733377	0.503365	20	0.884|0.743|0.884|0.493|0.565|0.884|0.072|0.289|0.391|0.365|0.414|0.068|0.013|0.780|0.946|0.218|0.504|0.820|0.713|0.203|0.166|0.587|0.205|0.313|0.558|0.445|0.907|0.919|0.481|0.465|0.611|0.350|0.296|0.866|0.479|0.523|0.493|0.447|0.855|0.124|0.513|0.934|0.137|0.572|0.300|0.095|0.629|0.400|0.164|0.909	3|3|3|3|3|3|1|1|1|1|1|1|1|3|3|1|3|3|3|1|1|3|1|1|3|2|3|3|2|2|3|1|1|3|2|3|2|1|3|1|2|3|1|3|1|1|3|1|1|3	21	6	23	0.2395238095238095	0.4793333333333333	0.7428695652173912	0_s14,0_s15,0_s16,0_s17,1_s18,1_s19,1_s2,1_s22,1_s26,2_s27,2_s29,2_s3,3_s37,3_s38,3_s42,3_s44,4_s47,4_s49,4_s5,4_s7,4_s8	2_s31,2_s34,2_s35,3_s4,3_s41,4_s45	0_s0,0_s1,0_s10,0_s11,0_s12,0_s13,1_s20,1_s21,1_s23,1_s24,1_s25,2_s28,2_s30,2_s32,2_s33,3_s36,3_s39,3_s40,3_s43,4_s46,4_s48,4_s6,4_s9	-0.503365	9.0782e-112	3.4956e-107	2.931e-14
chr10	60144438	60144803	0.5297	27	0.986|0.800|0.741|0.865|0.885|0.842|0.846|0.832|0.897|0.819|0.860|0.762|0.915|0.580|0.885|0.894|0.768|0.951|0.689|0.855|0.080|0.060|0.131|0.044|0.069|0.021|0.078|0.036|0.091|0.011|0.539|0.474|0.266|0.389|0.426|0.423|0.342|0.343|0.535|0.375|0.462|0.344|0.470|0.352|0.448|0.342|0.468|0.497|0.475|0.436	3|3|3|3|3|3|3|3|3|3|3|3|3|3|3|3|3|3|3|3|1|1|1|1|1|1|1|1|1|1|3|2|1|1|1|1|1|1|3|1|1|1|1|1|1|1|1|1|1|1	27	1	22	0.277	0.474	0.8066363636363637	2_s27,2_s28,2_s29,2_s3,2_s30,2_s31,2_s32,2_s33,2_s34,2_s35,3_s38,3_s39,3_s4,3_s40,3_s41,3_s42,3_s44,4_s45,4_s46,4_s47,4_s48,4_s49,4_s5,4_s6,4_s7,4_s8,4_s9	3_s37	0_s0,0_s1,0_s10,0_s11,0_s12,0_s13,0_s14,0_s15,0_s16,0_s17,1_s18,1_s19,1_s2,1_s20,1_s21,1_s22,1_s23,1_s24,1_s25,1_s26,3_s36,3_s43	0.5297	3.0665e-153	1.1808e-148	5.1403e-14	N0|0|0|2|3,
chr10	60145993	60147009	0.507199	21	0.139|0.514|0.487|0.497|0.142|0.948|0.628|0.209|0.383|0.547|0.902|0.436|0.393|0.230|0.066|0.271|0.697|0.822|0.481|0.835|0.785|0.894|0.502|0.675|0.277|0.788|0.498|0.070|0.552|0.942|0.315|0.164|0.765|0.383|0.438|0.639|0.478|0.368|0.077|0.114|0.504|0.402|0.631|0.783|0.519|0.435|0.376|0.658|0.834|0.546	1|2|2|2|1|3|3|1|1|2|3|1|1|1|1|1|3|3|2|3|3|3|2|3|1|3|2|1|2|3|1|1|3|1|1|3|2|1|1|1|2|1|3|3|2|1|1|3|3|2	21	12	17	0.2708571428571429	0.5104166666666666	0.7779999999999999	0_s0,0_s12,0_s15,0_s16,1_s19,1_s2,1_s20,1_s21,1_s22,2_s30,2_s33,3_s36,3_s37,3_s39,3_s4,3_s42,3_s43,3_s44,4_s46,4_s5,4_s6	0_s1,0_s10,0_s11,0_s17,1_s25,2_s29,2_s32,2_s34,3_s41,4_s45,4_s49,4_s9	0_s13,0_s14,1_s18,1_s23,1_s24,1_s26,2_s27,2_s28,2_s3,2_s31,2_s35,3_s38,3_s40,4_s47,4_s48,4_s7,4_s8	0.507199	4.0571e-111	1.5622e-106	5.0959e-14
chr10	60273437	60273610	0.526633	13	0.364|0.761|0.292|0.156|0.589|0.477|0.220|0.367|0.844|0.445|0.420|0.423|0.510|0.187|0.455|0.496|0.516|0.544|0.798|0.789|0.804|0.847|0.052|0.453|0.112|0.569|0.807|0.894|0.468|0.098|0.092|0.418|0.433|0.662|0.106|0.419|0.612|0.776|0.679|0.390|0.450|0.523|0.270|0.776|0.383|0.802|0.311|0.691|0.252|0.893	1|3|1|1|3|2|1|1|3|2|2|2|2|1|2|2|2|3|3|3|3|3|1|2|1|3|3|3|2|1|1|2|2|3|1|2|3|3|3|2|2|2|1|3|1|3|1|3|1|3	15	16	19	0.2174666666666667	0.4559999999999999	0.7440526315789475	0_s0,0_s10,0_s11,0_s14,0_s15,1_s20,2_s29,2_s30,2_s35,3_s36,3_s4,4_s47,4_s49,4_s6,4_s8	0_s13,0_s17,1_s18,1_s19,1_s2,1_s21,1_s22,1_s23,2_s3,2_s34,3_s37,3_s38,3_s40,3_s44,4_s45,4_s46	0_s1,0_s12,0_s16,1_s24,1_s25,1_s26,2_s27,2_s28,2_s31,2_s32,2_s33,3_s39,3_s41,3_s42,3_s43,4_s48,4_s5,4_s7,4_s9	-0.526633	3.7877e-66	1.4585e-61	3.9191e-14
chr10	61214828	61215581	0.572603	49	0.083|0.514|0.604|0.243|0.657|0.456|0.277|0.649|0.444|0.745|0.382|0.290|0.480|0.920|0.687|0.484|0.596|0.927|0.700|0.173|0.102|0.805|0.873|0.442|0.046|0.915|0.807|0.820|0.816|0.887|0.596|0.347|0.046|0.486|0.227|0.817|0.415|0.059|0.889|0.255|0.896|0.683|0.145|0.121|0.435|0.227|0.087|0.244|0.079|0.543	1|2|3|1|3|2|1|3|2|3|1|1|2|3|3|2|3|3|3|1|1|3|3|2|1|3|3|3|3|3|3|1|1|2|1|3|1|1|3|1|3|3|1|1|2|1|1|1|1|3	20	8	22	0.1924	0.467625	0.7650909090909092	0_s0,0_s11,0_s14,1_s18,1_s19,1_s26,2_s27,2_s30,3_s37,3_s38,3_s4,3_s41,3_s42,3_s44,4_s47,4_s48,4_s5,4_s6,4_s7,4_s8	0_s1,0_s13,0_s16,1_s2,1_s22,2_s3,3_s39,4_s49	0_s10,0_s12,0_s15,0_s17,1_s20,1_s21,1_s23,1_s24,1_s25,2_s28,2_s29,2_s31,2_s32,2_s33,2_s34,2_s35,3_s36,3_s40,3_s43,4_s45,4_s46,4_s9	0.572603	2.2392e-280	8.622199999999999e-276	1.0
chr10	61469946	61470520	0.562278	41	0.464|0.412|0.435|0.369|0.493|0.434|0.514|0.530|0.496|0.511|0.429|0.425|0.565|0.428|0.348|0.399|0.500|0.406|0.376|0.597|0.456|0.611|0.592|0.432|0.520|0.383|0.417|0.375|0.412|0.517|0.165|0.178|0.193|0.266|0.140|0.246|0.256|0.273|0.228|0.201|0.767|0.731|0.796|0.742|0.763|0.752|0.791|0.797|0.812|0.815	2|2|2|2|2|2|2|2|2|2|2|2|2|2|2|2|2|2|2|2|2|2|2|2|2|2|2|2|2|2|1|1|1|1|1|1|1|1|1|1|3|3|3|3|3|3|3|3|3|3	10	30	10	0.2145999999999999	0.4615333333333333	0.7766	3_s36,3_s37,3_s38,3_s39,3_s4,3_s40,3_s41,3_s42,3_s43,3_s44	0_s0,0_s1,0_s10,0_s11,0_s12,0_s13,0_s14,0_s15,0_s16,0_s17,1_s18,1_s19,1_s2,1_s20,1_s21,1_s22,1_s23,1_s24,1_s25,1_s26,2_s27,2_s28,2_s29,2_s3,2_s30,2_s31,2_s32,2_s33,2_s34,2_s35	4_s45,4_s46,4_s47,4_s48,4_s49,4_s5,4_s6,4_s7,4_s8,4_s9	-0.562278	3.702e-122	1.4255e-117	3.9524e-14	N2|3|0|0|0,
chr10	61663068	61664659	0.542879	44	0.162|0.178|0.153|0.137|0.173|0.192|0.201|0.156|0.156|0.154|0.132|0.149|0.142|0.118|0.136|0.203|0.157|0.231|0.171|0.125|0.646|0.805|0.799|0.869|0.677|0.766|0.659|0.542|0.674|0.723|0.320|0.485|0.339|0.398|0.382|0.454|0.282|0.456|0.564|0.271|0.384|0.373|0.419|0.473|0.435|0.376|0.515|0.393|0.442|0.432	1|1|1|1|1|1|1|1|1|1|1|1|1|1|1|1|1|1|1|1|3|3|3|3|3|3|3|2|3|3|1|2|1|2|2|2|1|2|2|1|2|1|2|2|2|2|2|2|2|2	25	16	9	0.1924399999999999	0.446875	0.7353333333333333	0_s0,0_s1,0_s10,0_s11,0_s12,0_s13,0_s14,0_s15,0_s16,0_s17,1_s18,1_s19,1_s2,1_s20,1_s21,1_s22,1_s23,1_s24,1_s25,1_s26,3_s36,3_s38,3_s41,3_s44,4_s46	2_s33,3_s37,3_s39,3_s4,3_s40,3_s42,3_s43,4_s45,4_s47,4_s48,4_s49,4_s5,4_s6,4_s7,4_s8,4_s9	2_s27,2_s28,2_s29,2_s3,2_s30,2_s31,2_s32,2_s34,2_s35	-0.542879	5.4578e-167	2.1016e-162	1.9318e-14
chr10	62483763	62484010	0.611141	29	0.169|0.213|0.300|0.172|0.194|0.311|0.246|0.251|0.170|0.261|0.727|0.886|0.855|0.885|0.804|0.781|0.875|0.841|0.861|0.877|0.803|0.872|0.832|0.838|0.846|0.841|0.883|0.849|0.784|0.856|0.823|0.797|0.874|0.860|0.858|0.844|0.886|0.837|0.772|0.864|0.828|0.860|0.855|0.861|0.862|0.887|0.820|0.827|0.773|0.814	1|1|1|1|1|1|1|1|1|1|3|3|3|3|3|3|3|3|3|3|3|3|3|3|3|3|3|3|3|3|3|3|3|3|3|3|3|3|3|3|3|3|3|3|3|3|3|3|3|3	10	0	40	0.2287		0.83995	0_s0,0_s1,0_s10,0_s11,0_s12,0_s13,0_s14,0_s15,0_s16,0_s17	-	1_s18,1_s19,1_s2,1_s20,1_s21,1_s22,1_s23,1_s24,1_s25,1_s26,2_s27,2_s28,2_s29,2_s3,2_s30,2_s31,2_s32,2_s33,2_s34,2_s35,3_s36,3_s37,3_s38,3_s39,3_s4,3_s40,3_s41,3_s42,3_s43,3_s44,4_s45,4_s46,4_s47,4_s48,4_s49,4_s5,4_s6,4_s7,4_s8,4_s9	-0.611141	8.6973e-134	3.349e-129	1.7986e-14	P0|0|2|3|3,
chr10	62600694	62600961	0.517813	29	0.179|0.204|0.296|0.189|0.186|0.273|0.237|0.330|0.161|0.275|0.305|0.311|0.259|0.596|0.190|0.142|0.373|0.212|0.359|0.257|0.809|0.700|0.826|0.822|0.809|0.809|0.834|0.842|0.880|0.801|0.599|0.601|0.526|0.627|0.479|0.617|0.669|0.615|0.545|0.642|0.575|0.621|0.429|0.610|0.617|0.679|0.570|0.634|0.612|0.534	1|1|1|1|1|1|1|1|1|1|1|1|1|2|1|1|1|1|1|1|3|3|3|3|3|3|3|3|3|3|2|2|2|3|2|2|3|2|2|2|2|2|2|2|2|3|2|3|2|2	19	17	14	0.2493684210526315	0.5757647058823531	0.7672142857142858	0_s0,0_s1,0_s10,0_s11,0_s12,0_s13,0_s14,0_s15,0_s16,0_s17,1_s18,1_s19,1_s2,1_s21,1_s22,1_s23,1_s24,1_s25,1_s26	1_s20,3_s36,3_s37,3_s38,3_s4,3_s40,3_s42,3_s43,3_s44,4_s45,4_s46,4_s47,4_s48,4_s49,4_s6,4_s8,4_s9	2_s27,2_s28,2_s29,2_s3,2_s30,2_s31,2_s32,2_s33,2_s34,2_s35,3_s39,3_s41,4_s5,4_s7	-0.517813	7.6967e-135	2.9637000000000004e-130	3.8081e-14
chr10	62702606	62703029	0.585534	24	0.208|0.182|0.154|0.140|0.183|0.135|0.146|0.244|0.130|0.141|0.719|0.661|0.827|0.492|0.792|0.831|0.667|0.852|0.520|0.682|0.747|0.760|0.831|0.841|0.695|0.781|0.611|0.582|0.649|0.778|0.784|0.797|0.679|0.694|0.834|0.641|0.575|0.592|0.849|0.728|0.720|0.619|0.838|0.594|0.713|0.652|0.769|0.662|0.749|0.724	1|1|1|1|1|1|1|1|1|1|3|3|3|2|3|3|3|3|2|3|3|3|3|3|3|3|2|2|3|3|3|3|3|3|3|2|2|2|3|3|3|2|3|2|3|3|3|3|3|3	10	9	31	0.1662999999999999	0.5806666666666667	0.7517741935483871	0_s0,0_s1,0_s10,0_s11,0_s12,0_s13,0_s14,0_s15,0_s16,0_s17	1_s20,1_s25,2_s32,2_s33,3_s40,3_s41,3_s42,4_s46,4_s48	1_s18,1_s19,1_s2,1_s21,1_s22,1_s23,1_s24,1_s26,2_s27,2_s28,2_s29,2_s3,2_s30,2_s31,2_s34,2_s35,3_s36,3_s37,3_s38,3_s39,3_s4,3_s43,3_s44,4_s45,4_s47,4_s49,4_s5,4_s6,4_s7,4_s8,4_s9	-0.585534	1.1488e-104	4.4235e-100	2.5313e-14
chr10	62703353	62703655	0.54742	42	0.237|0.111|0.134|0.223|0.168|0.202|0.140|0.123|0.170|0.114|0.229|0.144|0.099|0.110|0.113|0.227|0.135|0.220|0.138|0.211|0.156|0.158|0.165|0.228|0.171|0.203|0.173|0.110|0.176|0.220|0.778|0.829|0.693|0.617|0.851|0.640|0.624|0.592|0.836|0.636|0.698|0.571|0.734|0.519|0.679|0.655|0.826|0.709|0.740|0.722	1|1|1|1|1|1|1|1|1|1|1|1|1|1|1|1|1|1|1|1|1|1|1|1|1|1|1|1|1|1|3|3|3|3|3|3|3|3|3|3|3|2|3|2|3|3|3|3|3|3	30	2	18	0.1669333333333333	0.5449999999999999	0.7143888888888887	0_s0,0_s1,0_s10,0_s11,0_s12,0_s13,0_s14,0_s15,0_s16,0_s17,1_s18,1_s19,1_s2,1_s20,1_s21,1_s22,1_s23,1_s24,1_s25,1_s26,2_s27,2_s28,2_s29,2_s3,2_s30,2_s31,2_s32,2_s33,2_s34,2_s35	4_s46,4_s48	3_s36,3_s37,3_s38,3_s39,3_s4,3_s40,3_s41,3_s42,3_s43,3_s44,4_s45,4_s47,4_s49,4_s5,4_s6,4_s7,4_s8,4_s9	-0.54742	9.1089e-275	3.5075e-270	8.7597e-14	N2|2|3|3|3,
chr10	62704237	62704650	0.604289	47	0.251|0.266|0.246|0.279|0.270|0.234|0.295|0.288|0.244|0.281|0.247|0.184|0.232|0.183|0.319|0.291|0.226|0.265|0.196|0.271|0.034|0.107|0.083|0.124|0.093|0.034|0.055|0.063|0.066|0.029|0.939|0.948|0.768|0.814|0.972|0.668|0.681|0.655|0.983|0.773|0.805|0.737|0.886|0.617|0.733|0.712|0.902|0.768|0.776|0.784	1|1|1|1|1|1|1|1|1|1|1|1|1|1|1|1|1|1|1|1|1|1|1|1|1|1|1|1|1|1|3|3|3|3|3|3|3|3|3|3|3|3|3|3|3|3|3|3|3|3	30	0	20	0.1918666666666666		0.7960499999999999	0_s0,0_s1,0_s10,0_s11,0_s12,0_s13,0_s14,0_s15,0_s16,0_s17,1_s18,1_s19,1_s2,1_s20,1_s21,1_s22,1_s23,1_s24,1_s25,1_s26,2_s27,2_s28,2_s29,2_s3,2_s30,2_s31,2_s32,2_s33,2_s34,2_s35	-	3_s36,3_s37,3_s38,3_s39,3_s4,3_s40,3_s41,3_s42,3_s43,3_s44,4_s45,4_s46,4_s47,4_s48,4_s49,4_s5,4_s6,4_s7,4_s8,4_s9	-0.604289	6.23e-322	2.3971e-317	0.0	N2|2|3|3|3,
chr10	64134089	64134257	0.572376	43	0.814|0.700|0.754|0.842|0.810|0.803|0.797|0.735|0.818|0.789|0.186|0.252|0.166|0.301|0.162|0.145|0.305|0.195|0.277|0.221|0.207|0.187|0.131|0.164|0.175|0.180|0.215|0.271|0.200|0.223|0.200|0.148|0.186|0.210|0.210|0.243|0.261|0.279|0.184|0.199|0.263|0.234|0.203|0.272|0.214|0.275|0.160|0.189|0.221|0.242	3|3|3|3|3|3|3|3|3|3|1|1|1|1|1|1|1|1|1|1|1|1|1|1|1|1|1|1|1|1|1|1|1|1|1|1|1|1|1|1|1|1|1|1|1|1|1|1|1|1	40	0	10	0.2139		0.7861999999999999	1_s18,1_s19,1_s2,1_s20,1_s21,1_s22,1_s23,1_s24,1_s25,1_s26,2_s27,2_s28,2_s29,2_s3,2_s30,2_s31,2_s32,2_s33,2_s34,2_s35,3_s36,3_s37,3_s38,3_s39,3_s4,3_s40,3_s41,3_s42,3_s43,3_s44,4_s45,4_s46,4_s47,4_s48,4_s49,4_s5,4_s6,4_s7,4_s8,4_s9	-	0_s0,0_s1,0_s10,0_s11,0_s12,0_s13,0_s14,0_s15,0_s16,0_s17	0.572376	1.3401e-200	5.1604e-196	3.6637e-15	N0|0|2|3|3,
chr10	64368244	64368359	0.504228	19	0.344|0.310|0.343|0.302|0.285|0.420|0.334|0.359|0.275|0.360|0.333|0.456|0.245|0.535|0.321|0.323|0.428|0.357|0.460|0.414|0.706|0.691|0.693|0.632|0.696|0.749|0.771|0.788|0.760|0.757|0.621|0.606|0.517|0.529|0.486|0.619|0.763|0.531|0.606|0.544|0.729|0.633|0.642|0.716|0.552|0.578|0.454|0.604|0.520|0.511	2|2|2|2|2|2|2|2|1|2|2|2|1|2|2|2|2|2|2|2|2|2|2|2|2|3|3|3|3|3|2|2|2|2|2|2|3|2|2|2|2|2|2|2|2|2|2|2|2|2	2	42	6	0.26	0.5023809523809524	0.7646666666666667	0_s16,1_s2	0_s0,0_s1,0_s10,0_s11,0_s12,0_s13,0_s14,0_s15,0_s17,1_s18,1_s19,1_s20,1_s21,1_s22,1_s23,1_s24,1_s25,1_s26,2_s27,2_s28,2_s29,2_s3,2_s30,3_s36,3_s37,3_s38,3_s39,3_s4,3_s40,3_s42,3_s43,3_s44,4_s45,4_s46,4_s47,4_s48,4_s49,4_s5,4_s6,4_s7,4_s8,4_s9	2_s31,2_s32,2_s33,2_s34,2_s35,3_s41	-0.504228	1.5664e-17	6.0314e-13	4.1189e-14
chr10	64573351	64573486	0.54122	26	0.547|0.534|0.582|0.548|0.389|0.599|0.583|0.571|0.502|0.546|0.532|0.523|0.643|0.595|0.595|0.530|0.570|0.539|0.553|0.434|0.505|0.460|0.550|0.396|0.539|0.432|0.589|0.733|0.505|0.521|0.204|0.212|0.293|0.261|0.159|0.352|0.385|0.432|0.162|0.358|0.832|0.874|0.825|0.875|0.823|0.824|0.813|0.869|0.846|0.875	2|2|2|2|2|2|2|2|2|2|2|2|3|2|2|2|2|2|2|2|2|2|2|1|2|2|2|3|2|2|1|1|1|1|1|1|1|2|1|1|3|3|3|3|3|3|3|3|3|3	10	28	12	0.2782	0.5287500000000002	0.8193333333333334	2_s3,3_s36,3_s37,3_s38,3_s39,3_s4,3_s40,3_s41,3_s43,3_s44	0_s0,0_s1,0_s10,0_s11,0_s12,0_s13,0_s14,0_s15,0_s16,0_s17,1_s18,1_s19,1_s20,1_s21,1_s22,1_s23,1_s24,1_s25,1_s26,2_s27,2_s28,2_s29,2_s30,2_s31,2_s32,2_s34,2_s35,3_s42	1_s2,2_s33,4_s45,4_s46,4_s47,4_s48,4_s49,4_s5,4_s6,4_s7,4_s8,4_s9	-0.54122	1.0468e-81	4.031e-77	4.3299e-14
chr10	64575186	64575340	0.605167	34	0.768|0.708|0.761|0.844|0.715|0.772|0.760|0.779|0.838|0.697|0.146|0.143|0.202|0.124|0.158|0.164|0.124|0.127|0.227|0.150|0.144|0.220|0.151|0.171|0.177|0.174|0.148|0.180|0.192|0.136|0.212|0.146|0.127|0.133|0.260|0.120|0.131|0.158|0.185|0.129|0.148|0.129|0.136|0.193|0.119|0.133|0.115|0.192|0.134|0.194	3|3|3|3|3|3|3|3|3|3|1|1|1|1|1|1|1|1|1|1|1|1|1|1|1|1|1|1|1|1|1|1|1|1|1|1|1|1|1|1|1|1|1|1|1|1|1|1|1|1	40	0	10	0.1588		0.7642	1_s18,1_s19,1_s2,1_s20,1_s21,1_s22,1_s23,1_s24,1_s25,1_s26,2_s27,2_s28,2_s29,2_s3,2_s30,2_s31,2_s32,2_s33,2_s34,2_s35,3_s36,3_s37,3_s38,3_s39,3_s4,3_s40,3_s41,3_s42,3_s43,3_s44,4_s45,4_s46,4_s47,4_s48,4_s49,4_s5,4_s6,4_s7,4_s8,4_s9	-	0_s0,0_s1,0_s10,0_s11,0_s12,0_s13,0_s14,0_s15,0_s16,0_s17	0.605167	9.685e-150	3.7293e-145	2.7978e-14	N0|0|2|3|3,
chr10	64836309	64837998	0.583293	41	0.826|0.782|0.882|0.880|0.831|0.843|0.846|0.835|0.871|0.825|0.204|0.313|0.154|0.511|0.214|0.159|0.333|0.132|0.351|0.272|0.261|0.221|0.180|0.178|0.345|0.281|0.330|0.466|0.303|0.273|0.203|0.168|0.341|0.270|0.136|0.353|0.361|0.410|0.211|0.333|0.274|0.380|0.210|0.362|0.295|0.338|0.191|0.243|0.257|0.261	3|3|3|3|3|3|3|3|3|3|1|1|1|2|1|1|1|1|1|1|1|1|1|1|1|1|1|2|1|1|1|1|1|1|1|1|1|2|1|1|1|2|1|1|1|1|1|1|1|1	36	4	10	0.2586388888888888	0.44175	0.8421	1_s18,1_s19,1_s2,1_s21,1_s22,1_s23,1_s24,1_s25,1_s26,2_s27,2_s28,2_s29,2_s3,2_s30,2_s31,2_s32,2_s34,2_s35,3_s36,3_s37,3_s38,3_s39,3_s4,3_s40,3_s41,3_s43,3_s44,4_s45,4_s47,4_s48,4_s49,4_s5,4_s6,4_s7,4_s8,4_s9	1_s20,2_s33,3_s42,4_s46	0_s0,0_s1,0_s10,0_s11,0_s12,0_s13,0_s14,0_s15,0_s16,0_s17	0.583293	9.0794e-182	3.4961000000000003e-177	6.3949e-14
chr10	64892037	64893003	0.509812	51	0.634|0.641|0.626|0.645|0.654|0.655|0.610|0.593|0.706|0.640|0.626|0.588|0.716|0.558|0.657|0.612|0.583|0.660|0.563|0.624|0.791|0.809|0.873|0.852|0.794|0.806|0.739|0.685|0.735|0.802|0.123|0.185|0.231|0.214|0.229|0.246|0.258|0.231|0.161|0.194|0.214|0.205|0.208|0.229|0.191|0.196|0.136|0.183|0.212|0.194	3|3|3|3|3|3|2|2|3|3|3|2|3|2|3|2|2|3|2|3|3|3|3|3|3|3|3|3|3|3|1|1|1|1|1|1|1|1|1|1|1|1|1|1|1|1|1|1|1|1	20	7	23	0.202	0.5867142857142857	0.7117391304347827	3_s36,3_s37,3_s38,3_s39,3_s4,3_s40,3_s41,3_s42,3_s43,3_s44,4_s45,4_s46,4_s47,4_s48,4_s49,4_s5,4_s6,4_s7,4_s8,4_s9	0_s14,0_s15,1_s19,1_s20,1_s22,1_s23,1_s25	0_s0,0_s1,0_s10,0_s11,0_s12,0_s13,0_s16,0_s17,1_s18,1_s2,1_s21,1_s24,1_s26,2_s27,2_s28,2_s29,2_s3,2_s30,2_s31,2_s32,2_s33,2_s34,2_s35	0.509812	2.4704e-312	9.5123e-308	0.0
chr10	65801029	65801173	0.509889	10	0.515|0.554|0.579|0.553|0.548|0.590|0.565|0.617|0.566|0.582|0.609|0.547|0.549|0.680|0.546|0.495|0.606|0.447|0.640|0.590|0.932|0.930|0.921|0.953|0.916|0.939|0.918|0.891|0.916|0.924|0.390|0.401|0.503|0.456|0.434|0.518|0.531|0.616|0.373|0.485|0.512|0.579|0.445|0.609|0.555|0.531|0.406|0.482|0.447|0.469	2|2|2|2|2|2|2|2|2|2|2|2|2|2|2|2|2|1|2|2|2|3|2|3|2|2|3|2|2|2|1|1|2|2|1|2|2|2|1|2|2|2|1|2|2|2|1|2|1|1	9	38	3	0.4235555555555555	0.6249210526315787	0.9336666666666668	1_s24,3_s36,3_s37,3_s4,3_s43,4_s47,4_s6,4_s8,4_s9	0_s0,0_s1,0_s10,0_s11,0_s12,0_s13,0_s14,0_s15,0_s16,0_s17,1_s18,1_s19,1_s2,1_s20,1_s21,1_s22,1_s23,1_s25,1_s26,2_s27,2_s29,2_s30,2_s31,2_s33,2_s34,2_s35,3_s38,3_s39,3_s40,3_s41,3_s42,3_s44,4_s45,4_s46,4_s48,4_s49,4_s5,4_s7	2_s28,2_s3,2_s32	-0.509889	1.5156e-14	5.8359e-10	4.6962e-14
chr10	65801547	65801585	0.511923	10	0.555|0.589|0.547|0.564|0.555|0.596|0.550|0.570|0.629|0.544|0.609|0.582|0.538|0.721|0.555|0.511|0.618|0.518|0.661|0.598|0.944|0.895|0.969|0.938|0.908|0.950|0.938|0.931|0.947|0.925|0.410|0.361|0.461|0.507|0.415|0.500|0.541|0.566|0.409|0.494|0.472|0.530|0.439|0.642|0.497|0.544|0.380|0.471|0.469|0.459	2|2|2|2|2|2|2|2|2|2|2|2|2|2|2|2|2|2|2|2|3|3|3|3|3|3|3|3|3|3|1|1|2|2|1|2|2|2|1|2|2|2|1|2|1|2|1|2|1|2	8	32	10	0.4224999999999999	0.55615625	0.9345	3_s36,3_s37,3_s4,3_s43,4_s47,4_s49,4_s6,4_s8	0_s0,0_s1,0_s10,0_s11,0_s12,0_s13,0_s14,0_s15,0_s16,0_s17,1_s18,1_s19,1_s2,1_s20,1_s21,1_s22,1_s23,1_s24,1_s25,1_s26,3_s38,3_s39,3_s40,3_s41,3_s42,3_s44,4_s45,4_s46,4_s48,4_s5,4_s7,4_s9	2_s27,2_s28,2_s29,2_s3,2_s30,2_s31,2_s32,2_s33,2_s34,2_s35	0.511923	1.6768e-27	6.4568e-23	4.674e-14	P0|0|0|2|3,
chr10	67665760	67665871	0.506816	12	0.484|0.502|0.488|0.401|0.418|0.471|0.513|0.400|0.312|0.463|0.379|0.509|0.354|0.576|0.458|0.423|0.498|0.463|0.605|0.420|0.921|0.950|0.875|0.896|0.961|0.947|0.945|0.917|0.944|0.921|0.710|0.664|0.725|0.750|0.728|0.759|0.780|0.719|0.714|0.771|0.705|0.741|0.712|0.756|0.729|0.746|0.710|0.734|0.670|0.719	2|2|2|1|1|1|2|1|1|2|1|2|1|2|1|2|2|1|2|1|3|3|3|3|3|3|3|3|3|3|2|2|2|2|2|2|3|2|2|2|2|2|2|2|2|2|2|2|2|2	10	29	11	0.4076000000000001	0.6490689655172414	0.9142727272727272	0_s11,0_s12,0_s13,0_s15,0_s16,1_s18,1_s2,1_s21,1_s24,1_s26	0_s0,0_s1,0_s10,0_s14,0_s17,1_s19,1_s20,1_s22,1_s23,1_s25,3_s36,3_s37,3_s38,3_s39,3_s4,3_s40,3_s42,3_s43,3_s44,4_s45,4_s46,4_s47,4_s48,4_s49,4_s5,4_s6,4_s7,4_s8,4_s9	2_s27,2_s28,2_s29,2_s3,2_s30,2_s31,2_s32,2_s33,2_s34,2_s35,3_s41	-0.506816	5.0108e-39	1.9294e-34	4.6629e-14	P0|0|0|2|3,
chr10	67667522	67667927	0.517998	12	0.463|0.514|0.441|0.415|0.406|0.436|0.426|0.447|0.334|0.494|0.449|0.512|0.387|0.588|0.376|0.422|0.466|0.486|0.544|0.395|0.908|0.910|0.909|0.950|0.944|0.935|0.931|0.931|0.943|0.924|0.677|0.679|0.737|0.707|0.671|0.767|0.811|0.686|0.717|0.731|0.733|0.800|0.720|0.731|0.783|0.740|0.696|0.681|0.674|0.737	2|2|1|1|1|2|1|2|1|2|1|2|1|2|1|1|1|2|2|1|3|3|3|3|3|3|3|3|3|3|2|2|2|2|2|2|2|2|2|2|2|2|2|2|2|2|2|2|2|2	11	29	10	0.4106363636363636	0.6538620689655172	0.9285	0_s10,0_s11,0_s12,0_s14,0_s16,1_s18,1_s2,1_s21,1_s22,1_s23,1_s26	0_s0,0_s1,0_s13,0_s15,0_s17,1_s19,1_s20,1_s24,1_s25,3_s36,3_s37,3_s38,3_s39,3_s4,3_s40,3_s41,3_s42,3_s43,3_s44,4_s45,4_s46,4_s47,4_s48,4_s49,4_s5,4_s6,4_s7,4_s8,4_s9	2_s27,2_s28,2_s29,2_s3,2_s30,2_s31,2_s32,2_s33,2_s34,2_s35	-0.517998	1.1859e-40	4.5666e-36	4.6629e-14
chr10	69609238	69609541	0.500178	33	0.254|0.240|0.275|0.390|0.232|0.288|0.281|0.286|0.266|0.248|0.239|0.200|0.323|0.176|0.286|0.300|0.247|0.321|0.188|0.226|0.302|0.309|0.281|0.343|0.248|0.300|0.242|0.186|0.293|0.340|0.653|0.710|0.572|0.591|0.753|0.525|0.524|0.416|0.718|0.572|0.610|0.528|0.673|0.511|0.582|0.564|0.702|0.595|0.591|0.616	2|1|2|2|1|2|2|2|2|1|1|1|2|1|2|2|2|2|1|1|2|2|2|2|1|2|1|1|2|2|2|3|2|2|3|2|2|2|3|2|2|2|2|2|2|2|3|2|2|2	11	35	4	0.2204545454545454	0.4230857142857143	0.72075	0_s1,0_s12,0_s17,1_s18,1_s19,1_s20,1_s25,1_s26,2_s30,2_s32,2_s33	0_s0,0_s10,0_s11,0_s13,0_s14,0_s15,0_s16,1_s2,1_s21,1_s22,1_s23,1_s24,2_s27,2_s28,2_s29,2_s3,2_s31,2_s34,2_s35,3_s36,3_s38,3_s39,3_s40,3_s41,3_s42,3_s44,4_s45,4_s46,4_s47,4_s48,4_s49,4_s5,4_s7,4_s8,4_s9	3_s37,3_s4,3_s43,4_s6	-0.500178	6.3955e-55	2.4627e-50	4.6296e-14
chr10	69610090	69610726	0.509537	41	0.390|0.313|0.291|0.308|0.254|0.249|0.283|0.244|0.269|0.265|0.648|0.600|0.723|0.539|0.664|0.666|0.611|0.713|0.558|0.622|0.646|0.690|0.716|0.725|0.677|0.643|0.586|0.496|0.639|0.670|0.675|0.753|0.597|0.567|0.667|0.589|0.571|0.513|0.731|0.599|0.620|0.589|0.663|0.563|0.629|0.576|0.697|0.566|0.594|0.574	2|2|2|2|2|2|2|1|2|2|2|2|2|2|2|2|2|2|2|2|2|2|2|2|2|2|2|2|2|2|2|3|2|2|2|2|2|2|2|2|2|2|2|2|2|2|2|2|2|2	1	48	1	0.244	0.5632083333333335	0.753	0_s15	0_s0,0_s1,0_s10,0_s11,0_s12,0_s13,0_s14,0_s16,0_s17,1_s18,1_s19,1_s2,1_s20,1_s21,1_s22,1_s23,1_s24,1_s25,1_s26,2_s27,2_s28,2_s29,2_s3,2_s30,2_s31,2_s32,2_s33,2_s34,2_s35,3_s36,3_s38,3_s39,3_s4,3_s40,3_s41,3_s42,3_s43,3_s44,4_s45,4_s46,4_s47,4_s48,4_s49,4_s5,4_s6,4_s7,4_s8,4_s9	3_s37	-0.509537	2.754e-14	1.0605e-09	4.9072e-14
chr10	69636418	69636957	0.500104	29	0.434|0.651|0.803|0.605|0.547|0.935|0.560|0.922|0.291|0.069|0.790|0.085|0.163|0.228|0.713|0.425|0.579|0.429|0.436|0.092|0.205|0.378|0.722|0.346|0.011|0.693|0.774|0.911|0.163|0.558|0.467|0.806|0.720|0.842|0.264|0.675|0.887|0.307|0.919|0.027|0.753|0.376|0.386|0.087|0.404|0.403|0.907|0.568|0.473|0.782	1|3|3|3|3|3|3|3|1|1|3|1|1|1|3|1|3|2|2|1|1|1|3|1|1|3|3|3|1|3|2|3|3|3|1|3|3|1|3|1|3|1|1|1|1|1|3|3|2|3	21	4	25	0.2449523809523809	0.45125	0.7448800000000001	0_s0,0_s16,0_s17,1_s19,1_s2,1_s20,1_s22,1_s26,2_s27,2_s28,2_s3,2_s30,2_s34,3_s4,3_s42,3_s44,4_s46,4_s47,4_s48,4_s49,4_s5	1_s24,1_s25,3_s36,4_s8	0_s1,0_s10,0_s11,0_s12,0_s13,0_s14,0_s15,1_s18,1_s21,1_s23,2_s29,2_s31,2_s32,2_s33,2_s35,3_s37,3_s38,3_s39,3_s40,3_s41,3_s43,4_s45,4_s6,4_s7,4_s9	0.500104	6.442e-173	2.4806e-168	7.2276e-14
chr10	69641638	69642689	0.62565	31	0.515|0.490|0.589|0.819|0.078|0.933|0.070|0.194|0.390|0.077|0.119|0.090|0.137|0.940|0.919|0.069|0.932|0.773|0.949|0.024|0.521|0.171|0.928|0.098|0.307|0.535|0.934|0.546|0.857|0.540|0.764|0.735|0.177|0.387|0.150|0.780|0.927|0.220|0.898|0.046|0.748|0.937|0.202|0.212|0.120|0.084|0.508|0.075|0.234|0.213	3|2|3|3|1|3|1|1|1|1|1|1|1|3|3|1|3|3|3|1|3|1|3|1|1|3|3|3|3|3|3|3|1|1|1|3|3|1|3|1|3|3|1|1|1|1|2|1|1|1	25	2	23	0.15776	0.499	0.7834347826086956	0_s12,0_s14,0_s15,0_s16,0_s17,1_s18,1_s19,1_s2,1_s22,1_s26,2_s28,2_s3,2_s30,3_s38,3_s39,3_s4,3_s42,3_s44,4_s47,4_s48,4_s49,4_s5,4_s7,4_s8,4_s9	0_s1,4_s6	0_s0,0_s10,0_s11,0_s13,1_s20,1_s21,1_s23,1_s24,1_s25,2_s27,2_s29,2_s31,2_s32,2_s33,2_s34,2_s35,3_s36,3_s37,3_s40,3_s41,3_s43,4_s45,4_s46	0.62565	4.4391e-205	1.7093e-200	8.3933e-14
chr10	70122121	70123226	0.598713	29	0.503|0.127|0.929|0.279|0.202|0.462|0.160|0.129|0.182|0.526|0.504|0.402|0.057|0.920|0.950|0.071|0.720|0.930|0.380|0.117|0.295|0.902|0.883|0.124|0.114|0.091|0.691|0.087|0.378|0.878|0.819|0.906|0.102|0.924|0.117|0.540|0.436|0.742|0.749|0.641|0.451|0.893|0.320|0.456|0.364|0.582|0.101|0.614|0.547|0.322	2|1|3|1|1|2|1|1|1|2|2|1|1|3|3|1|3|3|1|1|1|3|3|1|1|1|3|1|1|3|3|3|1|3|1|2|1|3|3|3|1|3|1|2|1|3|1|3|2|1	25	7	18	0.21632	0.5054285714285714	0.8151666666666668	0_s1,0_s11,0_s12,0_s14,0_s15,0_s16,1_s19,1_s2,1_s22,1_s25,1_s26,2_s27,2_s3,2_s30,2_s31,2_s33,2_s34,3_s38,3_s4,3_s41,4_s45,4_s47,4_s49,4_s6,4_s9	0_s0,0_s13,0_s17,1_s18,3_s40,4_s48,4_s8	0_s10,1_s20,1_s21,1_s23,1_s24,2_s28,2_s29,2_s32,2_s35,3_s36,3_s37,3_s39,3_s42,3_s43,3_s44,4_s46,4_s5,4_s7	-0.598713	3.1254e-173	1.2035e-168	5.0737e-14
chr10	70228737	70229465	0.526779	38	0.525|0.481|0.511|0.489|0.472|0.636|0.390|0.550|0.421|0.545|0.527|0.679|0.407|0.694|0.615|0.513|0.571|0.314|0.706|0.566|0.611|0.493|0.486|0.613|0.493|0.667|0.647|0.603|0.555|0.677|0.832|0.847|0.859|0.866|0.784|0.865|0.860|0.782|0.868|0.864|0.304|0.364|0.210|0.376|0.279|0.352|0.187|0.313|0.259|0.254	2|2|2|2|2|2|2|2|2|2|2|2|2|3|2|2|2|1|3|2|2|2|2|2|2|2|2|2|2|2|3|3|3|3|3|3|3|3|3|3|1|1|1|1|1|1|1|1|1|1	11	27	12	0.292	0.5460370370370371	0.8189166666666666	1_s24,4_s45,4_s46,4_s47,4_s48,4_s49,4_s5,4_s6,4_s7,4_s8,4_s9	0_s0,0_s1,0_s10,0_s11,0_s12,0_s13,0_s14,0_s15,0_s16,0_s17,1_s18,1_s19,1_s2,1_s21,1_s22,1_s23,1_s26,2_s27,2_s28,2_s29,2_s3,2_s30,2_s31,2_s32,2_s33,2_s34,2_s35	1_s20,1_s25,3_s36,3_s37,3_s38,3_s39,3_s4,3_s40,3_s41,3_s42,3_s43,3_s44	0.526779	1.7504e-125	6.740100000000001e-121	3.3307e-14	P2|3|0|0|0,
chr10	70284760	70286197	0.813672	49	0.062|0.091|0.215|0.049|0.079|0.182|0.087|0.106|0.028|0.131|0.926|0.921|0.866|0.924|0.923|0.929|0.942|0.967|0.903|0.839|0.939|0.933|0.929|0.953|0.900|0.902|0.910|0.908|0.888|0.975|0.892|0.925|0.928|0.922|0.936|0.880|0.899|0.894|0.923|0.871|0.929|0.947|0.969|0.887|0.912|0.910|0.929|0.885|0.935|0.918	1|1|1|1|1|1|1|1|1|1|3|3|3|3|3|3|3|3|3|3|3|3|3|3|3|3|3|3|3|3|3|3|3|3|3|3|3|3|3|3|3|3|3|3|3|3|3|3|3|3	10	0	40	0.1029999999999999		0.9167	0_s0,0_s1,0_s10,0_s11,0_s12,0_s13,0_s14,0_s15,0_s16,0_s17	-	1_s18,1_s19,1_s2,1_s20,1_s21,1_s22,1_s23,1_s24,1_s25,1_s26,2_s27,2_s28,2_s29,2_s3,2_s30,2_s31,2_s32,2_s33,2_s34,2_s35,3_s36,3_s37,3_s38,3_s39,3_s4,3_s40,3_s41,3_s42,3_s43,3_s44,4_s45,4_s46,4_s47,4_s48,4_s49,4_s5,4_s6,4_s7,4_s8,4_s9	-0.813672	1.4027e-217	5.4011e-213	7.3275e-14	P0|0|2|3|3,
chr10	70320914	70321253	0.791859	25	0.957|0.869|0.868|0.918|0.895|0.866|0.876|0.892|0.936|0.850|0.066|0.148|0.127|0.156|0.049|0.057|0.070|0.128|0.116|0.198|0.100|0.077|0.103|0.021|0.073|0.124|0.159|0.138|0.077|0.078|0.058|0.024|0.116|0.080|0.082|0.109|0.183|0.142|0.026|0.065|0.111|0.123|0.171|0.133|0.104|0.106|0.078|0.094|0.099|0.069	3|3|3|3|3|3|3|3|3|3|1|1|1|1|1|1|1|1|1|1|1|1|1|1|1|1|1|1|1|1|1|1|1|1|1|1|1|1|1|1|1|1|1|1|1|1|1|1|1|1	40	0	10	0.1009499999999999		0.8926999999999999	1_s18,1_s19,1_s2,1_s20,1_s21,1_s22,1_s23,1_s24,1_s25,1_s26,2_s27,2_s28,2_s29,2_s3,2_s30,2_s31,2_s32,2_s33,2_s34,2_s35,3_s36,3_s37,3_s38,3_s39,3_s4,3_s40,3_s41,3_s42,3_s43,3_s44,4_s45,4_s46,4_s47,4_s48,4_s49,4_s5,4_s6,4_s7,4_s8,4_s9	-	0_s0,0_s1,0_s10,0_s11,0_s12,0_s13,0_s14,0_s15,0_s16,0_s17	0.791859	1.0392e-120	4.0014e-116	3.1863e-14	N0|0|2|3|3,
chr10	70570051	70570482	0.512889	36	0.704|0.675|0.665|0.705|0.728|0.690|0.724|0.732|0.688|0.750|0.734|0.765|0.633|0.812|0.722|0.665|0.728|0.665|0.741|0.767|0.433|0.296|0.307|0.302|0.357|0.338|0.422|0.517|0.424|0.382|0.489|0.444|0.604|0.498|0.436|0.693|0.576|0.730|0.488|0.474|0.633|0.616|0.551|0.668|0.523|0.547|0.542|0.628|0.555|0.711	2|2|2|2|2|2|2|2|2|2|2|2|2|3|2|2|2|2|2|2|2|1|2|1|2|2|2|2|2|2|2|2|2|2|2|2|2|2|2|2|2|2|2|2|2|2|2|2|2|2	2	47	1	0.299	0.5971702127659575	0.812	2_s28,2_s3	0_s0,0_s1,0_s10,0_s11,0_s12,0_s13,0_s14,0_s15,0_s16,0_s17,1_s18,1_s19,1_s2,1_s21,1_s22,1_s23,1_s24,1_s25,1_s26,2_s27,2_s29,2_s30,2_s31,2_s32,2_s33,2_s34,2_s35,3_s36,3_s37,3_s38,3_s39,3_s4,3_s40,3_s41,3_s42,3_s43,3_s44,4_s45,4_s46,4_s47,4_s48,4_s49,4_s5,4_s6,4_s7,4_s8,4_s9	1_s20	0.512889	1.3536e-16	5.2122e-12	4.3188e-14
chr10	70886006	70886300	0.583799	25	0.001|0.054|0.075|0.128|0.080|0.143|0.050|0.117|0.112|0.101|0.061|0.159|0.095|0.161|0.127|0.076|0.190|0.050|0.173|0.067|0.742|0.787|0.839|0.920|0.848|0.891|0.750|0.747|0.857|0.928|0.588|0.530|0.436|0.498|0.532|0.502|0.438|0.513|0.479|0.507|0.548|0.513|0.448|0.488|0.479|0.482|0.534|0.506|0.461|0.466	1|1|1|1|1|1|1|1|1|1|1|1|1|1|1|1|1|1|1|1|3|3|3|3|3|3|3|3|3|3|3|3|2|3|3|2|2|2|2|3|3|2|2|2|2|2|3|3|3|2	20	11	19	0.101	0.4767272727272727	0.6848947368421052	0_s0,0_s1,0_s10,0_s11,0_s12,0_s13,0_s14,0_s15,0_s16,0_s17,1_s18,1_s19,1_s2,1_s20,1_s21,1_s22,1_s23,1_s24,1_s25,1_s26	3_s38,3_s40,3_s41,3_s42,3_s43,4_s46,4_s47,4_s48,4_s49,4_s5,4_s9	2_s27,2_s28,2_s29,2_s3,2_s30,2_s31,2_s32,2_s33,2_s34,2_s35,3_s36,3_s37,3_s39,3_s4,3_s44,4_s45,4_s6,4_s7,4_s8	-0.583799	1.8657e-134	7.184e-130	7.2609e-14
chr10	71095158	71096427	0.575485	44	0.810|0.824|0.858|0.818|0.850|0.833|0.804|0.813|0.782|0.837|0.224|0.292|0.172|0.377|0.187|0.185|0.301|0.183|0.357|0.288|0.220|0.150|0.154|0.204|0.301|0.219|0.322|0.405|0.253|0.202|0.226|0.214|0.282|0.307|0.139|0.363|0.342|0.362|0.175|0.265|0.312|0.355|0.189|0.419|0.270|0.349|0.152|0.316|0.235|0.202	3|3|3|3|3|3|3|3|3|3|1|1|1|2|1|1|1|1|2|1|1|1|1|1|1|1|1|2|1|1|1|1|1|1|1|1|1|1|1|1|1|1|1|2|1|1|1|1|1|1	36	4	10	0.2475555555555555	0.3895	0.8229000000000001	1_s18,1_s19,1_s2,1_s21,1_s22,1_s23,1_s24,1_s26,2_s27,2_s28,2_s29,2_s3,2_s30,2_s31,2_s32,2_s34,2_s35,3_s36,3_s37,3_s38,3_s39,3_s4,3_s40,3_s41,3_s42,3_s43,3_s44,4_s45,4_s46,4_s47,4_s49,4_s5,4_s6,4_s7,4_s8,4_s9	1_s20,1_s25,2_s33,4_s48	0_s0,0_s1,0_s10,0_s11,0_s12,0_s13,0_s14,0_s15,0_s16,0_s17	0.575485	2.8787000000000004e-198	1.1085e-193	8.7041e-14
chr10	71210110	71210711	0.577935	49	0.840|0.848|0.822|0.823|0.841|0.883|0.878|0.859|0.824|0.832|0.250|0.319|0.158|0.499|0.257|0.209|0.368|0.217|0.385|0.257|0.299|0.181|0.142|0.225|0.339|0.238|0.390|0.407|0.290|0.231|0.227|0.158|0.276|0.359|0.249|0.347|0.384|0.419|0.171|0.306|0.325|0.361|0.201|0.391|0.276|0.374|0.169|0.294|0.275|0.227	3|3|3|3|3|3|3|3|3|3|1|1|1|2|1|1|1|1|2|1|1|1|1|1|1|1|2|2|1|1|1|1|1|1|1|1|1|2|1|1|1|1|1|1|1|1|1|1|1|1	35	5	10	0.2671428571428572	0.42	0.845	1_s18,1_s19,1_s2,1_s21,1_s22,1_s23,1_s24,1_s26,2_s27,2_s28,2_s29,2_s3,2_s30,2_s31,2_s34,2_s35,3_s36,3_s37,3_s38,3_s39,3_s4,3_s40,3_s41,3_s43,3_s44,4_s45,4_s46,4_s47,4_s48,4_s49,4_s5,4_s6,4_s7,4_s8,4_s9	1_s20,1_s25,2_s32,2_s33,3_s42	0_s0,0_s1,0_s10,0_s11,0_s12,0_s13,0_s14,0_s15,0_s16,0_s17	0.577935	6.7071e-221	2.5826e-216	4.3299e-15
chr10	71278084	71279550	0.542239	42	0.851|0.722|0.828|0.792|0.830|0.880|0.694|0.800|0.748|0.832|0.829|0.869|0.807|0.879|0.805|0.820|0.859|0.838|0.840|0.859|0.317|0.231|0.202|0.197|0.317|0.222|0.361|0.419|0.356|0.233|0.503|0.472|0.581|0.462|0.590|0.510|0.650|0.585|0.458|0.515|0.608|0.649|0.516|0.686|0.526|0.570|0.432|0.631|0.633|0.476	3|3|3|3|3|3|3|3|3|3|3|3|3|3|3|3|3|3|3|3|1|1|1|1|1|1|1|2|1|1|2|2|2|2|2|2|2|2|2|2|2|2|2|3|2|2|2|2|2|2	9	20	21	0.2706666666666666	0.5393000000000001	0.8127619047619047	2_s27,2_s28,2_s29,2_s3,2_s30,2_s31,2_s32,2_s34,2_s35	2_s33,3_s36,3_s37,3_s38,3_s39,3_s4,3_s40,3_s41,3_s42,3_s43,3_s44,4_s45,4_s46,4_s47,4_s49,4_s5,4_s6,4_s7,4_s8,4_s9	0_s0,0_s1,0_s10,0_s11,0_s12,0_s13,0_s14,0_s15,0_s16,0_s17,1_s18,1_s19,1_s2,1_s20,1_s21,1_s22,1_s23,1_s24,1_s25,1_s26,4_s48	0.542239	8.4335e-149	3.2474e-144	6.7613e-14
chr10	71562563	71562780	0.760496	49	0.008|0.282|0.148|0.024|0.109|0.172|0.111|0.140|0.091|0.177|0.093|0.301|0.091|0.404|0.098|0.164|0.259|0.101|0.321|0.149|0.213|0.043|0.109|0.066|0.142|0.107|0.229|0.376|0.192|0.141|0.902|0.929|0.933|0.897|0.898|0.913|0.926|0.939|0.949|0.893|0.924|0.896|0.944|0.956|0.933|0.938|0.955|0.848|0.962|0.917	1|1|1|1|1|1|1|1|1|1|1|1|1|1|1|1|1|1|1|1|1|1|1|1|1|1|1|1|1|1|3|3|3|3|3|3|3|3|3|3|3|3|3|3|3|3|3|3|3|3	30	0	20	0.1620333333333333		0.9226	0_s0,0_s1,0_s10,0_s11,0_s12,0_s13,0_s14,0_s15,0_s16,0_s17,1_s18,1_s19,1_s2,1_s20,1_s21,1_s22,1_s23,1_s24,1_s25,1_s26,2_s27,2_s28,2_s29,2_s3,2_s30,2_s31,2_s32,2_s33,2_s34,2_s35	-	3_s36,3_s37,3_s38,3_s39,3_s4,3_s40,3_s41,3_s42,3_s43,3_s44,4_s45,4_s46,4_s47,4_s48,4_s49,4_s5,4_s6,4_s7,4_s8,4_s9	-0.760496	0.0	0.0	0.0	N2|2|3|3|3,
chr10	71606691	71607999	0.511547	31	0.320|0.239|0.810|0.105|0.579|0.039|0.810|0.271|0.374|0.450|0.470|0.927|0.709|0.495|0.084|0.216|0.037|0.287|0.336|0.478|0.464|0.661|0.183|0.295|0.569|0.129|0.100|0.790|0.501|0.691|0.268|0.389|0.744|0.085|0.502|0.322|0.520|0.590|0.582|0.898|0.291|0.775|0.607|0.541|0.936|0.823|0.931|0.410|0.372|0.738	1|1|3|1|3|1|3|1|1|2|2|3|3|2|1|1|1|1|1|2|2|3|1|1|3|1|1|3|2|3|1|1|3|1|2|1|2|3|3|3|1|3|3|2|3|3|3|1|1|3	22	9	19	0.2341818181818181	0.4912222222222222	0.7457894736842104	0_s0,0_s1,0_s11,0_s13,0_s15,0_s16,1_s21,1_s22,1_s23,1_s24,1_s25,2_s29,2_s3,2_s31,2_s32,3_s36,3_s37,3_s39,3_s40,4_s45,4_s7,4_s8	0_s17,1_s18,1_s20,1_s26,2_s27,2_s34,3_s4,3_s41,4_s48	0_s10,0_s12,0_s14,1_s19,1_s2,2_s28,2_s30,2_s33,2_s35,3_s38,3_s42,3_s43,3_s44,4_s46,4_s47,4_s49,4_s5,4_s6,4_s9	0.511547	2.4393e-178	9.3928e-174	5.1292e-14
chr10	71722159	71722933	0.596563	20	0.187|0.245|0.247|0.199|0.231|0.319|0.208|0.227|0.122|0.243|0.240|0.354|0.213|0.478|0.193|0.168|0.382|0.194|0.444|0.237|0.286|0.158|0.163|0.191|0.250|0.232|0.339|0.443|0.292|0.260|0.848|0.825|0.841|0.828|0.820|0.850|0.858|0.854|0.828|0.824|0.748|0.833|0.866|0.817|0.862|0.792|0.791|0.835|0.861|0.762	1|1|1|1|1|1|1|1|1|1|1|1|1|2|1|1|2|1|2|1|1|1|1|1|1|1|1|2|1|1|3|3|3|3|3|3|3|3|3|3|3|3|3|3|3|3|3|3|3|3	26	4	20	0.2306923076923077	0.43675	0.8271499999999999	0_s0,0_s1,0_s10,0_s11,0_s12,0_s13,0_s14,0_s15,0_s16,0_s17,1_s18,1_s19,1_s2,1_s21,1_s22,1_s24,1_s26,2_s27,2_s28,2_s29,2_s3,2_s30,2_s31,2_s32,2_s34,2_s35	1_s20,1_s23,1_s25,2_s33	3_s36,3_s37,3_s38,3_s39,3_s4,3_s40,3_s41,3_s42,3_s43,3_s44,4_s45,4_s46,4_s47,4_s48,4_s49,4_s5,4_s6,4_s7,4_s8,4_s9	-0.596563	3.1648e-134	1.2187e-129	4.8739e-14
chr10	71878276	71880334	0.605959	48	0.739|0.718|0.720|0.740|0.731|0.776|0.684|0.712|0.695|0.803|0.697|0.784|0.744|0.798|0.738|0.682|0.775|0.711|0.699|0.723|0.885|0.880|0.931|0.886|0.934|0.932|0.929|0.950|0.957|0.894|0.054|0.056|0.234|0.193|0.034|0.323|0.283|0.366|0.089|0.208|0.192|0.247|0.067|0.302|0.215|0.276|0.142|0.201|0.174|0.120	3|3|3|3|3|3|3|3|3|3|3|3|3|3|3|3|3|3|3|3|3|3|3|3|3|3|3|3|3|3|1|1|1|1|1|1|1|1|1|1|1|1|1|1|1|1|1|1|1|1	20	0	30	0.1888		0.7948999999999999	3_s36,3_s37,3_s38,3_s39,3_s4,3_s40,3_s41,3_s42,3_s43,3_s44,4_s45,4_s46,4_s47,4_s48,4_s49,4_s5,4_s6,4_s7,4_s8,4_s9	-	0_s0,0_s1,0_s10,0_s11,0_s12,0_s13,0_s14,0_s15,0_s16,0_s17,1_s18,1_s19,1_s2,1_s20,1_s21,1_s22,1_s23,1_s24,1_s25,1_s26,2_s27,2_s28,2_s29,2_s3,2_s30,2_s31,2_s32,2_s33,2_s34,2_s35	0.605959	0.0	0.0	0.0	P2|2|3|3|3,
chr10	71888695	71891046	0.645504	45	0.321|0.316|0.310|0.291|0.264|0.317|0.272|0.293|0.269|0.333|0.300|0.412|0.307|0.449|0.281|0.254|0.390|0.291|0.387|0.309|0.152|0.131|0.090|0.058|0.126|0.187|0.173|0.262|0.131|0.118|0.937|0.937|0.840|0.938|0.954|0.903|0.863|0.884|0.902|0.912|0.878|0.888|0.951|0.855|0.871|0.914|0.939|0.849|0.808|0.954	1|1|1|1|1|1|1|1|1|1|1|1|1|2|1|1|1|1|1|1|1|1|1|1|1|1|1|1|1|1|3|3|3|3|3|3|3|3|3|3|3|3|3|3|3|3|3|3|3|3	29	1	20	0.2532758620689656	0.449	0.89885	0_s0,0_s1,0_s10,0_s11,0_s12,0_s13,0_s14,0_s15,0_s16,0_s17,1_s18,1_s19,1_s2,1_s21,1_s22,1_s23,1_s24,1_s25,1_s26,2_s27,2_s28,2_s29,2_s3,2_s30,2_s31,2_s32,2_s33,2_s34,2_s35	1_s20	3_s36,3_s37,3_s38,3_s39,3_s4,3_s40,3_s41,3_s42,3_s43,3_s44,4_s45,4_s46,4_s47,4_s48,4_s49,4_s5,4_s6,4_s7,4_s8,4_s9	-0.645504	2.1871e-313	8.4216e-309	1.0
chr10	71946338	71947444	0.502559	45	0.269|0.327|0.347|0.270|0.287|0.393|0.328|0.354|0.246|0.429|0.361|0.433|0.306|0.533|0.332|0.404|0.451|0.316|0.460|0.375|0.776|0.743|0.725|0.712|0.739|0.707|0.719|0.761|0.680|0.736|0.460|0.591|0.565|0.548|0.522|0.626|0.603|0.689|0.480|0.499|0.434|0.571|0.356|0.672|0.680|0.542|0.324|0.552|0.486|0.477	1|2|2|2|2|2|2|2|1|2|2|2|2|2|2|2|2|2|2|2|3|3|2|2|2|2|2|3|2|2|2|2|2|2|2|2|2|2|2|2|2|2|2|2|2|2|2|2|2|2	2	45	3	0.2575	0.4978000000000001	0.7600000000000001	0_s0,0_s16	0_s1,0_s10,0_s11,0_s12,0_s13,0_s14,0_s15,0_s17,1_s18,1_s19,1_s2,1_s20,1_s21,1_s22,1_s23,1_s24,1_s25,1_s26,2_s29,2_s3,2_s30,2_s31,2_s32,2_s34,2_s35,3_s36,3_s37,3_s38,3_s39,3_s4,3_s40,3_s41,3_s42,3_s43,3_s44,4_s45,4_s46,4_s47,4_s48,4_s49,4_s5,4_s6,4_s7,4_s8,4_s9	2_s27,2_s28,2_s33	-0.502559	1.7303e-31	6.662800000000001e-27	4.4964e-14
chr10	72015036	72015284	0.509978	54	0.617|0.660|0.650|0.699|0.645|0.617|0.634|0.637|0.676|0.630|0.703|0.650|0.663|0.617|0.668|0.608|0.621|0.657|0.615|0.656|0.790|0.872|0.817|0.852|0.865|0.808|0.802|0.745|0.822|0.812|0.176|0.133|0.222|0.205|0.126|0.284|0.260|0.266|0.129|0.256|0.221|0.258|0.203|0.276|0.200|0.251|0.159|0.188|0.199|0.137	2|3|3|3|3|2|3|3|3|3|3|3|3|3|3|2|3|3|2|3|3|3|3|3|3|3|3|3|3|3|1|1|1|1|1|1|1|1|1|1|1|1|1|1|1|1|1|1|1|1	20	4	26	0.2074499999999999	0.61425	0.717346153846154	3_s36,3_s37,3_s38,3_s39,3_s4,3_s40,3_s41,3_s42,3_s43,3_s44,4_s45,4_s46,4_s47,4_s48,4_s49,4_s5,4_s6,4_s7,4_s8,4_s9	0_s0,0_s13,1_s22,1_s25	0_s1,0_s10,0_s11,0_s12,0_s14,0_s15,0_s16,0_s17,1_s18,1_s19,1_s2,1_s20,1_s21,1_s23,1_s24,1_s26,2_s27,2_s28,2_s29,2_s3,2_s30,2_s31,2_s32,2_s33,2_s34,2_s35	0.509978	0.0	0.0	0.0
chr10	72015284	72015323	0.506849	15	0.617|0.609|0.593|0.698|0.601|0.552|0.576|0.576|0.697|0.575|0.635|0.528|0.596|0.411|0.609|0.642|0.568|0.616|0.465|0.630|0.073|0.049|0.081|0.078|0.086|0.054|0.054|0.060|0.057|0.059|0.143|0.094|0.151|0.118|0.158|0.173|0.084|0.133|0.117|0.133|0.151|0.125|0.172|0.149|0.137|0.136|0.107|0.132|0.115|0.140	3|3|3|3|3|2|3|3|3|2|3|2|3|2|3|3|3|3|2|3|1|1|1|1|1|1|1|1|1|1|1|1|1|1|1|1|1|1|1|1|1|1|1|1|1|1|1|1|1|1	30	5	15	0.1106333333333333	0.5062	0.6175333333333334	2_s27,2_s28,2_s29,2_s3,2_s30,2_s31,2_s32,2_s33,2_s34,2_s35,3_s36,3_s37,3_s38,3_s39,3_s4,3_s40,3_s41,3_s42,3_s43,3_s44,4_s45,4_s46,4_s47,4_s48,4_s49,4_s5,4_s6,4_s7,4_s8,4_s9	0_s13,0_s17,1_s19,1_s20,1_s25	0_s0,0_s1,0_s10,0_s11,0_s12,0_s14,0_s15,0_s16,1_s18,1_s2,1_s21,1_s22,1_s23,1_s24,1_s26	0.506849	3.2829e-87	1.2641e-82	3.042e-14	N0|0|0|2|3,
chr10	72043671	72043769	0.729125	24	0.094|0.033|0.063|0.042|0.063|0.093|0.041|0.202|0.099|0.021|0.008|0.078|0.053|0.052|0.017|0.035|0.090|0.204|0.064|0.077|0.046|0.041|0.081|0.097|0.036|0.114|0.076|0.067|0.023|0.056|0.884|0.933|0.735|0.819|0.980|0.711|0.679|0.656|0.935|0.750|0.793|0.624|0.838|0.621|0.831|0.731|0.936|0.819|0.838|0.849	1|1|1|1|1|1|1|1|1|1|1|1|1|1|1|1|1|1|1|1|1|1|1|1|1|1|1|1|1|1|3|3|3|3|3|3|3|3|3|3|3|3|3|3|3|3|3|3|3|3	30	0	20	0.0688666666666666		0.7980999999999999	0_s0,0_s1,0_s10,0_s11,0_s12,0_s13,0_s14,0_s15,0_s16,0_s17,1_s18,1_s19,1_s2,1_s20,1_s21,1_s22,1_s23,1_s24,1_s25,1_s26,2_s27,2_s28,2_s29,2_s3,2_s30,2_s31,2_s32,2_s33,2_s34,2_s35	-	3_s36,3_s37,3_s38,3_s39,3_s4,3_s40,3_s41,3_s42,3_s43,3_s44,4_s45,4_s46,4_s47,4_s48,4_s49,4_s5,4_s6,4_s7,4_s8,4_s9	-0.729125	2.3012e-162	8.861100000000001e-158	2.2204e-14	N2|2|3|3|3,
chr10	72086604	72087202	0.742081	30	0.031|0.156|0.153|0.088|0.081|0.125|0.133|0.169|0.053|0.237|0.131|0.283|0.161|0.379|0.206|0.092|0.219|0.068|0.297|0.148|0.200|0.044|0.115|0.058|0.167|0.146|0.271|0.339|0.209|0.228|0.920|0.957|0.969|0.913|0.873|0.901|0.896|0.891|0.917|0.949|0.919|0.915|0.719|0.908|0.908|0.922|0.971|0.935|0.892|0.891	1|1|1|1|1|1|1|1|1|1|1|1|1|1|1|1|1|1|1|1|1|1|1|1|1|1|1|1|1|1|3|3|3|3|3|3|3|3|3|3|3|3|3|3|3|3|3|3|3|3	30	0	20	0.1662333333333333		0.9083	0_s0,0_s1,0_s10,0_s11,0_s12,0_s13,0_s14,0_s15,0_s16,0_s17,1_s18,1_s19,1_s2,1_s20,1_s21,1_s22,1_s23,1_s24,1_s25,1_s26,2_s27,2_s28,2_s29,2_s3,2_s30,2_s31,2_s32,2_s33,2_s34,2_s35	-	3_s36,3_s37,3_s38,3_s39,3_s4,3_s40,3_s41,3_s42,3_s43,3_s44,4_s45,4_s46,4_s47,4_s48,4_s49,4_s5,4_s6,4_s7,4_s8,4_s9	-0.742081	7.0789e-205	2.7258e-200	2.931e-14	N2|2|3|3|3,
chr10	72163840	72163907	0.506538	18	0.976|0.823|0.853|0.939|0.885|0.842|0.871|0.822|0.981|0.692|0.847|0.701|0.822|0.587|0.903|0.878|0.721|0.982|0.640|0.838|0.070|0.046|0.083|0.160|0.038|0.075|0.063|0.085|0.065|0.029|0.522|0.471|0.413|0.491|0.520|0.328|0.337|0.395|0.487|0.488|0.325|0.438|0.609|0.371|0.437|0.399|0.508|0.339|0.453|0.468	3|3|3|3|3|3|3|3|3|3|3|3|3|3|3|3|3|3|3|3|1|1|1|1|1|1|1|1|1|1|3|1|1|3|3|1|1|1|1|1|1|1|3|1|1|1|2|1|1|1	25	1	24	0.27452	0.508	0.7810416666666665	2_s27,2_s28,2_s29,2_s3,2_s30,2_s31,2_s32,2_s33,2_s34,2_s35,3_s37,3_s38,3_s40,3_s41,3_s42,3_s43,3_s44,4_s45,4_s46,4_s48,4_s49,4_s5,4_s7,4_s8,4_s9	4_s6	0_s0,0_s1,0_s10,0_s11,0_s12,0_s13,0_s14,0_s15,0_s16,0_s17,1_s18,1_s19,1_s2,1_s20,1_s21,1_s22,1_s23,1_s24,1_s25,1_s26,3_s36,3_s39,3_s4,4_s47	0.506538	8.9694e-98	3.4538e-93	5.7732e-14	N0|0|0|2|3,
chr10	72238886	72239238	0.507941	17	0.340|0.478|0.651|0.561|0.559|0.369|0.569|0.555|0.392|0.581|0.468|0.588|0.520|0.585|0.442|0.453|0.524|0.553|0.529|0.443|0.516|0.515|0.521|0.420|0.416|0.494|0.552|0.601|0.518|0.483|0.358|0.401|0.457|0.439|0.281|0.424|0.451|0.494|0.285|0.367|0.677|0.733|0.676|0.744|0.781|0.802|0.728|0.756|0.741|0.679	2|2|2|2|2|2|2|2|2|2|2|2|2|2|2|2|2|2|2|2|2|2|2|2|2|2|2|2|2|2|2|2|2|2|1|2|2|2|1|2|2|2|2|2|3|3|2|2|2|2	2	46	2	0.283	0.5287173913043479	0.7915000000000001	3_s4,3_s43	0_s0,0_s1,0_s10,0_s11,0_s12,0_s13,0_s14,0_s15,0_s16,0_s17,1_s18,1_s19,1_s2,1_s20,1_s21,1_s22,1_s23,1_s24,1_s25,1_s26,2_s27,2_s28,2_s29,2_s3,2_s30,2_s31,2_s32,2_s33,2_s34,2_s35,3_s36,3_s37,3_s38,3_s39,3_s40,3_s41,3_s42,3_s44,4_s45,4_s46,4_s47,4_s48,4_s6,4_s7,4_s8,4_s9	4_s49,4_s5	-0.507941	5.8558e-12	2.2548e-07	1.389e-12
chr10	72315573	72317127	0.510376	47	0.288|0.089|0.210|0.462|0.747|0.571|0.792|0.531|0.665|0.288|0.926|0.886|0.700|0.064|0.162|0.670|0.354|0.203|0.067|0.449|0.522|0.835|0.139|0.727|0.719|0.658|0.411|0.312|0.629|0.465|0.037|0.054|0.854|0.520|0.119|0.278|0.327|0.642|0.052|0.173|0.210|0.426|0.605|0.917|0.722|0.341|0.570|0.617|0.747|0.108	1|1|1|2|3|3|3|3|3|1|3|3|3|1|1|3|1|1|1|2|2|3|1|3|3|3|1|1|3|2|1|1|3|2|1|1|1|3|1|1|1|1|3|3|3|1|3|3|3|1	23	5	22	0.2048695652173913	0.4836	0.7149999999999999	0_s0,0_s1,0_s10,0_s17,1_s20,1_s21,1_s23,1_s24,1_s25,2_s29,2_s32,2_s33,3_s36,3_s37,3_s4,3_s40,3_s41,3_s43,3_s44,4_s45,4_s46,4_s5,4_s9	0_s11,1_s26,2_s27,2_s35,3_s39	0_s12,0_s13,0_s14,0_s15,0_s16,1_s18,1_s19,1_s2,1_s22,2_s28,2_s3,2_s30,2_s31,2_s34,3_s38,3_s42,4_s47,4_s48,4_s49,4_s6,4_s7,4_s8	0.510376	1.7399e-286	6.6995e-282	1.0
chr10	72469303	72470548	0.817289	50	0.084|0.146|0.201|0.054|0.067|0.195|0.101|0.115|0.021|0.171|0.891|0.891|0.933|0.953|0.953|0.962|0.914|0.930|0.905|0.890|0.973|0.971|0.951|0.941|0.957|0.959|0.941|0.957|0.930|0.827|0.921|0.949|0.919|0.961|0.950|0.964|0.926|0.914|0.910|0.959|0.935|0.938|0.872|0.915|0.915|0.930|0.935|0.957|0.971|0.937	1|1|1|1|1|1|1|1|1|1|3|3|3|3|3|3|3|3|3|3|3|3|3|3|3|3|3|3|3|3|3|3|3|3|3|3|3|3|3|3|3|3|3|3|3|3|3|3|3|3	10	0	40	0.1155		0.932675	0_s0,0_s1,0_s10,0_s11,0_s12,0_s13,0_s14,0_s15,0_s16,0_s17	-	1_s18,1_s19,1_s2,1_s20,1_s21,1_s22,1_s23,1_s24,1_s25,1_s26,2_s27,2_s28,2_s29,2_s3,2_s30,2_s31,2_s32,2_s33,2_s34,2_s35,3_s36,3_s37,3_s38,3_s39,3_s4,3_s40,3_s41,3_s42,3_s43,3_s44,4_s45,4_s46,4_s47,4_s48,4_s49,4_s5,4_s6,4_s7,4_s8,4_s9	-0.817289	2.1976e-231	8.462e-227	1.3767e-14	P0|0|2|3|3,
chr10	72576584	72577066	0.775298	34	0.095|0.090|0.131|0.117|0.077|0.119|0.207|0.100|0.056|0.210|0.943|0.902|0.913|0.887|0.829|0.901|0.891|0.903|0.850|0.887|0.852|0.930|0.938|0.920|0.815|0.923|0.907|0.898|0.906|0.880|0.866|0.904|0.907|0.909|0.949|0.891|0.878|0.849|0.945|0.920|0.906|0.853|0.910|0.868|0.918|0.868|0.876|0.896|0.920|0.914	1|1|1|1|1|1|1|1|1|1|3|3|3|3|3|3|3|3|3|3|3|3|3|3|3|3|3|3|3|3|3|3|3|3|3|3|3|3|3|3|3|3|3|3|3|3|3|3|3|3	10	0	40	0.1202		0.8955500000000001	0_s0,0_s1,0_s10,0_s11,0_s12,0_s13,0_s14,0_s15,0_s16,0_s17	-	1_s18,1_s19,1_s2,1_s20,1_s21,1_s22,1_s23,1_s24,1_s25,1_s26,2_s27,2_s28,2_s29,2_s3,2_s30,2_s31,2_s32,2_s33,2_s34,2_s35,3_s36,3_s37,3_s38,3_s39,3_s4,3_s40,3_s41,3_s42,3_s43,3_s44,4_s45,4_s46,4_s47,4_s48,4_s49,4_s5,4_s6,4_s7,4_s8,4_s9	-0.775298	5.377800000000001e-161	2.0708e-156	2.7978e-14	P0|0|2|3|3,
chr10	72672096	72672432	0.536183	15	0.175|0.273|0.379|0.684|0.247|0.766|0.251|0.682|0.499|0.850|0.034|0.460|0.421|0.932|0.837|0.027|0.920|0.797|0.893|0.139|0.021|0.739|0.612|0.401|0.138|0.384|0.625|0.451|0.356|0.377|0.912|0.701|0.099|0.562|0.385|0.769|0.805|0.512|0.941|0.055|0.144|0.937|0.071|0.317|0.145|0.049|0.671|0.443|0.303|0.538	1|1|1|3|1|3|1|3|2|3|1|2|1|3|3|1|3|3|3|1|1|3|3|1|1|1|3|1|1|1|3|3|1|3|1|3|3|2|3|1|1|3|1|1|1|1|3|1|1|3	26	3	21	0.2340384615384614	0.4903333333333333	0.770142857142857	0_s0,0_s1,0_s10,0_s12,0_s14,1_s18,1_s2,1_s22,1_s26,2_s27,2_s3,2_s30,2_s31,2_s33,2_s34,2_s35,3_s38,3_s4,3_s44,4_s45,4_s47,4_s48,4_s49,4_s5,4_s7,4_s8	0_s16,1_s19,3_s42	0_s11,0_s13,0_s15,0_s17,1_s20,1_s21,1_s23,1_s24,1_s25,2_s28,2_s29,2_s32,3_s36,3_s37,3_s39,3_s40,3_s41,3_s43,4_s46,4_s6,4_s9	-0.536183	1.4702999999999998e-93	5.6614e-89	5.8398e-14
chr10	72714226	72714745	0.553834	22	0.033|0.119|0.118|0.089|0.122|0.184|0.080|0.125|0.021|0.147|0.129|0.235|0.077|0.401|0.149|0.124|0.233|0.097|0.291|0.240|0.939|0.880|0.949|0.855|0.969|0.967|0.921|0.935|0.899|0.914|0.465|0.461|0.433|0.643|0.641|0.553|0.662|0.615|0.410|0.611|0.573|0.687|0.521|0.669|0.607|0.636|0.577|0.619|0.584|0.535	1|1|1|1|1|1|1|1|1|1|1|1|1|1|1|1|1|1|1|1|3|3|3|3|3|3|3|3|3|3|2|2|1|3|3|3|3|3|1|3|3|3|3|3|3|3|3|3|3|3	22	2	26	0.1753181818181818	0.463	0.729269230769231	0_s0,0_s1,0_s10,0_s11,0_s12,0_s13,0_s14,0_s15,0_s16,0_s17,1_s18,1_s19,1_s2,1_s20,1_s21,1_s22,1_s23,1_s24,1_s25,1_s26,3_s38,3_s43	3_s36,3_s37	2_s27,2_s28,2_s29,2_s3,2_s30,2_s31,2_s32,2_s33,2_s34,2_s35,3_s39,3_s4,3_s40,3_s41,3_s42,3_s44,4_s45,4_s46,4_s47,4_s48,4_s49,4_s5,4_s6,4_s7,4_s8,4_s9	-0.553834	4.8513e-138	1.868e-133	2.0095e-14	P0|0|0|2|3,
chr10	72828428	72829300	0.517497	33	0.469|0.400|0.569|0.546|0.512|0.574|0.523|0.611|0.399|0.540|0.525|0.516|0.509|0.640|0.583|0.501|0.578|0.573|0.750|0.627|0.504|0.535|0.541|0.620|0.647|0.564|0.536|0.687|0.570|0.570|0.745|0.806|0.879|0.845|0.795|0.812|0.858|0.870|0.840|0.808|0.360|0.366|0.176|0.410|0.285|0.348|0.167|0.302|0.284|0.217	2|1|2|2|2|2|2|2|2|2|2|2|2|2|2|2|2|2|3|2|2|2|2|2|2|2|2|3|2|2|3|3|3|3|3|3|3|3|3|3|1|1|1|2|1|1|1|1|1|1	10	28	12	0.2904999999999999	0.5461428571428572	0.8079166666666665	0_s1,4_s45,4_s46,4_s47,4_s49,4_s5,4_s6,4_s7,4_s8,4_s9	0_s0,0_s10,0_s11,0_s12,0_s13,0_s14,0_s15,0_s16,0_s17,1_s18,1_s19,1_s2,1_s20,1_s21,1_s22,1_s23,1_s24,1_s26,2_s27,2_s28,2_s29,2_s3,2_s30,2_s31,2_s32,2_s34,2_s35,4_s48	1_s25,2_s33,3_s36,3_s37,3_s38,3_s39,3_s4,3_s40,3_s41,3_s42,3_s43,3_s44	0.517497	3.4894e-106	1.3436e-101	2.2649e-14	P2|3|0|0|0,
chr10	72845683	72846402	0.516426	25	0.157|0.792|0.928|0.220|0.156|0.616|0.377|0.580|0.368|0.624|0.247|0.018|0.054|0.882|0.893|0.426|0.673|0.713|0.917|0.296|0.051|0.198|0.441|0.121|0.053|0.696|0.919|0.743|0.764|0.556|0.817|0.379|0.081|0.733|0.480|0.626|0.501|0.336|0.954|0.400|0.230|0.782|0.551|0.056|0.193|0.075|0.584|0.168|0.421|0.613	1|3|3|1|1|3|1|3|1|3|1|1|1|3|3|1|3|3|3|1|1|1|1|1|1|3|3|3|3|3|3|1|1|3|2|3|2|1|3|1|1|3|3|1|1|1|3|1|1|3	25	2	23	0.22088	0.4905	0.7372173913043478	0_s0,0_s11,0_s12,0_s14,0_s16,1_s18,1_s19,1_s2,1_s22,1_s26,2_s27,2_s28,2_s29,2_s3,2_s30,3_s37,3_s38,3_s42,3_s44,4_s45,4_s48,4_s49,4_s5,4_s7,4_s8	3_s4,3_s41	0_s1,0_s10,0_s13,0_s15,0_s17,1_s20,1_s21,1_s23,1_s24,1_s25,2_s31,2_s32,2_s33,2_s34,2_s35,3_s36,3_s39,3_s40,3_s43,4_s46,4_s47,4_s6,4_s9	-0.516426	3.5594e-162	1.3706e-157	7.3941e-14
chr10	72848059	72848571	0.51733	21	0.915|0.441|0.326|0.905|0.910|0.478|0.548|0.572|0.376|0.705|0.525|0.548|0.779|0.116|0.263|0.810|0.565|0.857|0.390|0.580|0.168|0.547|0.930|0.955|0.685|0.247|0.353|0.685|0.855|0.799|0.646|0.135|0.104|0.558|0.594|0.420|0.689|0.415|0.801|0.091|0.215|0.474|0.778|0.737|0.114|0.630|0.708|0.439|0.907|0.667	3|1|1|3|3|2|2|2|1|3|2|2|3|1|1|3|2|3|1|2|1|2|3|3|3|1|1|3|3|3|3|1|1|2|2|1|3|1|3|1|1|2|3|3|1|3|3|1|3|3	17	11	22	0.2713529411764706	0.5444545454545454	0.7887727272727275	0_s1,0_s10,0_s16,1_s20,1_s21,1_s25,2_s27,2_s31,2_s32,3_s37,3_s38,3_s40,3_s42,3_s44,4_s45,4_s49,4_s7	0_s13,0_s14,0_s15,1_s18,1_s19,1_s23,1_s26,2_s28,3_s39,3_s4,4_s46	0_s0,0_s11,0_s12,0_s17,1_s2,1_s22,1_s24,2_s29,2_s3,2_s30,2_s33,2_s34,2_s35,3_s36,3_s41,3_s43,4_s47,4_s48,4_s5,4_s6,4_s8,4_s9	0.51733	2.7261e-115	1.0497e-110	1.9096e-14
chr10	72972265	72972348	0.77938	30	0.106|0.117|0.190|0.051|0.126|0.160|0.138|0.225|0.112|0.158|0.171|0.236|0.041|0.432|0.091|0.073|0.223|0.027|0.270|0.159|0.168|0.049|0.088|0.085|0.185|0.133|0.241|0.334|0.173|0.131|0.966|0.933|0.936|0.964|0.869|0.958|0.963|0.945|0.938|0.967|0.941|0.966|0.951|0.868|0.905|0.933|0.959|0.869|0.944|0.941	1|1|1|1|1|1|1|1|1|1|1|1|1|1|1|1|1|1|1|1|1|1|1|1|1|1|1|1|1|1|3|3|3|3|3|3|3|3|3|3|3|3|3|3|3|3|3|3|3|3	30	0	20	0.1564333333333333		0.9358	0_s0,0_s1,0_s10,0_s11,0_s12,0_s13,0_s14,0_s15,0_s16,0_s17,1_s18,1_s19,1_s2,1_s20,1_s21,1_s22,1_s23,1_s24,1_s25,1_s26,2_s27,2_s28,2_s29,2_s3,2_s30,2_s31,2_s32,2_s33,2_s34,2_s35	-	3_s36,3_s37,3_s38,3_s39,3_s4,3_s40,3_s41,3_s42,3_s43,3_s44,4_s45,4_s46,4_s47,4_s48,4_s49,4_s5,4_s6,4_s7,4_s8,4_s9	-0.77938	9.2125e-205	3.5474e-200	8.5709e-14	N2|2|3|3|3,
chr10	72991281	72992433	0.542953	34	0.781|0.829|0.813|0.839|0.801|0.845|0.798|0.827|0.792|0.866|0.800|0.847|0.813|0.881|0.781|0.792|0.869|0.811|0.862|0.780|0.319|0.216|0.140|0.189|0.305|0.272|0.358|0.465|0.356|0.284|0.521|0.546|0.629|0.498|0.613|0.592|0.616|0.628|0.445|0.515|0.512|0.535|0.629|0.621|0.520|0.551|0.541|0.500|0.666|0.502	3|3|3|3|3|3|3|3|3|3|3|3|3|3|3|3|3|3|3|3|1|1|1|1|1|1|1|2|1|1|2|2|2|2|2|2|2|2|2|2|2|2|2|2|2|2|2|2|3|2	9	20	21	0.2709999999999999	0.54895	0.813952380952381	2_s27,2_s28,2_s29,2_s3,2_s30,2_s31,2_s32,2_s34,2_s35	2_s33,3_s36,3_s37,3_s38,3_s39,3_s4,3_s40,3_s41,3_s42,3_s43,3_s44,4_s45,4_s46,4_s47,4_s48,4_s49,4_s5,4_s6,4_s7,4_s9	0_s0,0_s1,0_s10,0_s11,0_s12,0_s13,0_s14,0_s15,0_s16,0_s17,1_s18,1_s19,1_s2,1_s20,1_s21,1_s22,1_s23,1_s24,1_s25,1_s26,4_s8	0.542953	1.9609e-127	7.5506e-123	2.9976e-14
chr10	73078479	73078964	0.578395	49	0.838|0.852|0.788|0.780|0.739|0.823|0.824|0.798|0.820|0.802|0.234|0.318|0.178|0.391|0.253|0.183|0.305|0.167|0.346|0.281|0.280|0.210|0.184|0.198|0.240|0.259|0.327|0.366|0.219|0.251|0.183|0.163|0.346|0.233|0.195|0.304|0.374|0.376|0.229|0.344|0.243|0.296|0.165|0.403|0.270|0.312|0.181|0.229|0.246|0.232	3|3|3|3|3|3|3|3|3|3|1|2|1|2|1|1|1|1|2|1|1|1|1|1|1|1|2|2|1|1|1|1|2|1|1|1|2|2|1|2|1|1|1|2|1|2|1|1|1|1	29	11	10	0.2279655172413793	0.3548181818181818	0.8064	1_s18,1_s2,1_s21,1_s22,1_s23,1_s24,1_s26,2_s27,2_s28,2_s29,2_s3,2_s30,2_s31,2_s34,2_s35,3_s36,3_s37,3_s39,3_s4,3_s40,3_s43,4_s45,4_s46,4_s47,4_s49,4_s6,4_s7,4_s8,4_s9	1_s19,1_s20,1_s25,2_s32,2_s33,3_s38,3_s41,3_s42,3_s44,4_s48,4_s5	0_s0,0_s1,0_s10,0_s11,0_s12,0_s13,0_s14,0_s15,0_s16,0_s17	0.578395	1.6988e-211	6.5414e-207	4.5963e-14
chr10	73079110	73079466	0.576025	45	0.433|0.389|0.446|0.476|0.506|0.395|0.496|0.549|0.425|0.415|0.383|0.450|0.499|0.248|0.429|0.385|0.403|0.624|0.327|0.517|0.476|0.591|0.577|0.568|0.299|0.383|0.431|0.255|0.447|0.406|0.089|0.028|0.050|0.042|0.026|0.070|0.070|0.067|0.055|0.041|0.800|0.670|0.847|0.627|0.756|0.746|0.851|0.801|0.818|0.877	2|2|2|2|2|1|2|3|2|2|2|2|2|1|2|2|2|3|1|2|2|3|3|3|1|2|2|1|2|2|1|1|1|1|1|1|1|1|1|1|3|3|3|3|3|3|3|3|3|3	15	20	15	0.1374666666666666	0.43975	0.7134666666666667	0_s13,1_s20,1_s25,2_s30,2_s33,3_s36,3_s37,3_s38,3_s39,3_s4,3_s40,3_s41,3_s42,3_s43,3_s44	0_s0,0_s1,0_s10,0_s11,0_s12,0_s14,0_s16,0_s17,1_s18,1_s19,1_s2,1_s21,1_s22,1_s23,1_s26,2_s27,2_s31,2_s32,2_s34,2_s35	0_s15,1_s24,2_s28,2_s29,2_s3,4_s45,4_s46,4_s47,4_s48,4_s49,4_s5,4_s6,4_s7,4_s8,4_s9	-0.576025	8.7401e-184	3.3655000000000004e-179	3.6637e-14	N2|3|0|0|0,
chr10	73137248	73137475	0.549341	36	0.777|0.309|0.081|0.282|0.266|0.460|0.342|0.912|0.227|0.824|0.378|0.076|0.297|0.454|0.087|0.655|0.067|0.688|0.406|0.465|0.909|0.449|0.758|0.535|0.384|0.910|0.155|0.907|0.439|0.134|0.747|0.329|0.606|0.616|0.208|0.492|0.710|0.073|0.442|0.260|0.118|0.533|0.219|0.878|0.417|0.665|0.876|0.597|0.434|0.084	3|1|1|1|1|2|1|3|1|3|1|1|1|2|1|3|1|3|1|2|3|2|3|2|1|3|1|3|2|1|3|1|3|3|1|2|3|1|2|1|1|2|1|3|2|3|3|3|2|1	22	11	17	0.2173636363636364	0.4654545454545454	0.7667647058823528	0_s1,0_s10,0_s11,0_s12,0_s14,0_s16,1_s18,1_s19,1_s2,1_s21,1_s23,1_s25,2_s30,2_s32,2_s35,3_s37,3_s4,3_s42,3_s44,4_s45,4_s47,4_s9	0_s13,1_s20,1_s26,2_s28,2_s3,2_s34,3_s40,3_s43,4_s46,4_s49,4_s8	0_s0,0_s15,0_s17,1_s22,1_s24,2_s27,2_s29,2_s31,2_s33,3_s36,3_s38,3_s39,3_s41,4_s48,4_s5,4_s6,4_s7	-0.549341	1.0710999999999998e-195	4.1244e-191	1.1657e-14
chr10	73152237	73153701	0.501761	44	0.677|0.720|0.722|0.706|0.716|0.661|0.739|0.752|0.731|0.727|0.768|0.756|0.696|0.800|0.683|0.690|0.727|0.666|0.730|0.668|0.725|0.620|0.693|0.721|0.691|0.647|0.695|0.778|0.763|0.715|0.329|0.274|0.553|0.401|0.318|0.485|0.467|0.496|0.301|0.433|0.412|0.495|0.326|0.496|0.445|0.428|0.337|0.382|0.382|0.372	2|2|2|2|2|2|2|2|2|2|2|2|2|3|2|2|2|2|2|2|2|2|2|2|2|2|2|3|2|2|2|1|2|2|2|2|2|2|1|2|2|2|2|2|2|2|2|2|2|2	2	46	2	0.2875	0.5948260869565217	0.789	3_s37,3_s43	0_s0,0_s1,0_s10,0_s11,0_s12,0_s13,0_s14,0_s15,0_s16,0_s17,1_s18,1_s19,1_s2,1_s21,1_s22,1_s23,1_s24,1_s25,1_s26,2_s27,2_s28,2_s29,2_s3,2_s30,2_s31,2_s32,2_s34,2_s35,3_s36,3_s38,3_s39,3_s4,3_s40,3_s41,3_s42,3_s44,4_s45,4_s46,4_s47,4_s48,4_s49,4_s5,4_s6,4_s7,4_s8,4_s9	1_s20,2_s33	0.501761	8.4565e-26	3.2563000000000003e-21	4.0079e-14
chr10	73155889	73155956	0.515512	10	0.727|0.704|0.681|0.672|0.712|0.673|0.752|0.678|0.628|0.735|0.780|0.816|0.631|0.787|0.752|0.783|0.691|0.699|0.773|0.681|0.759|0.717|0.738|0.699|0.682|0.706|0.740|0.757|0.773|0.791|0.281|0.263|0.416|0.405|0.298|0.411|0.437|0.456|0.258|0.421|0.359|0.412|0.354|0.458|0.354|0.460|0.267|0.366|0.383|0.414	2|2|2|2|2|2|2|2|2|2|3|3|2|3|2|3|2|2|3|2|3|2|2|2|2|2|2|2|3|3|1|1|2|2|2|2|2|2|1|2|2|2|2|2|2|2|1|2|2|2	4	38	8	0.26725	0.5752368421052632	0.7827500000000001	3_s36,3_s37,3_s43,4_s6	0_s0,0_s1,0_s10,0_s11,0_s12,0_s13,0_s14,0_s15,0_s16,0_s17,1_s2,1_s21,1_s23,1_s24,1_s26,2_s28,2_s29,2_s3,2_s30,2_s31,2_s32,2_s33,3_s38,3_s39,3_s4,3_s40,3_s41,3_s42,3_s44,4_s45,4_s46,4_s47,4_s48,4_s49,4_s5,4_s7,4_s8,4_s9	1_s18,1_s19,1_s20,1_s22,1_s25,2_s27,2_s34,2_s35	0.515512	1.7987e-18	6.9262e-14	4.5297e-14
chr10	73336214	73337474	0.505626	47	0.541|0.609|0.685|0.585|0.576|0.632|0.613|0.637|0.602|0.644|0.654|0.663|0.604|0.742|0.579|0.630|0.678|0.593|0.716|0.649|0.837|0.798|0.792|0.809|0.800|0.770|0.822|0.844|0.829|0.814|0.317|0.333|0.405|0.471|0.327|0.415|0.458|0.502|0.352|0.401|0.392|0.486|0.341|0.447|0.385|0.469|0.291|0.373|0.446|0.331	2|2|2|2|2|2|2|2|2|2|2|2|2|2|2|2|2|2|2|2|3|2|2|3|2|2|3|3|3|3|1|1|2|2|1|2|2|2|2|2|2|2|2|2|2|2|1|2|2|1	5	39	6	0.3198	0.5675641025641027	0.8258333333333333	3_s36,3_s37,3_s4,4_s6,4_s9	0_s0,0_s1,0_s10,0_s11,0_s12,0_s13,0_s14,0_s15,0_s16,0_s17,1_s18,1_s19,1_s2,1_s20,1_s21,1_s22,1_s23,1_s24,1_s25,1_s26,2_s28,2_s29,2_s30,2_s31,3_s38,3_s39,3_s40,3_s41,3_s42,3_s43,3_s44,4_s45,4_s46,4_s47,4_s48,4_s49,4_s5,4_s7,4_s8	2_s27,2_s3,2_s32,2_s33,2_s34,2_s35	0.505626	6.5886e-53	2.537e-48	5.0404e-14
chr10	73453623	73454140	0.513794	39	0.566|0.415|0.421|0.119|0.937|0.138|0.722|0.334|0.823|0.391|0.560|0.719|0.608|0.177|0.490|0.631|0.418|0.045|0.248|0.202|0.914|0.760|0.052|0.831|0.845|0.460|0.068|0.843|0.435|0.703|0.127|0.679|0.888|0.718|0.666|0.269|0.212|0.561|0.147|0.924|0.509|0.031|0.227|0.355|0.808|0.347|0.916|0.587|0.544|0.455	3|1|1|1|3|1|3|1|3|1|3|3|3|1|2|3|1|1|1|1|3|3|1|3|3|2|1|3|2|3|1|3|3|3|3|1|1|3|1|3|2|1|1|1|3|1|3|3|3|2	21	5	24	0.2258571428571428	0.4698	0.7397083333333333	0_s1,0_s10,0_s11,0_s13,0_s15,0_s17,1_s20,1_s23,1_s24,1_s25,1_s26,2_s29,2_s32,3_s36,3_s40,3_s41,3_s43,4_s46,4_s47,4_s48,4_s5	1_s21,2_s31,2_s34,4_s45,4_s9	0_s0,0_s12,0_s14,0_s16,1_s18,1_s19,1_s2,1_s22,2_s27,2_s28,2_s3,2_s30,2_s33,2_s35,3_s37,3_s38,3_s39,3_s4,3_s42,3_s44,4_s49,4_s6,4_s7,4_s8	0.513794	3.6211999999999996e-232	1.3944e-227	9.337e-14
chr10	73466816	73468229	0.509858	43	0.454|0.632|0.475|0.546|0.239|0.386|0.131|0.382|0.087|0.424|0.294|0.210|0.164|0.629|0.919|0.617|0.677|0.826|0.530|0.498|0.416|0.323|0.339|0.924|0.489|0.947|0.737|0.506|0.391|0.442|0.672|0.447|0.624|0.923|0.184|0.869|0.125|0.769|0.047|0.251|0.547|0.068|0.458|0.485|0.483|0.077|0.040|0.274|0.571|0.282	1|3|2|2|1|1|1|1|1|1|1|1|1|3|3|3|3|3|2|2|1|1|1|3|2|3|3|2|1|1|3|1|3|3|1|3|1|3|1|1|2|1|2|2|2|1|1|1|2|1	25	11	14	0.25908	0.5079999999999999	0.7689285714285715	0_s0,0_s12,0_s13,0_s14,0_s15,0_s16,0_s17,1_s18,1_s19,1_s2,2_s27,2_s28,2_s29,2_s34,2_s35,3_s37,3_s4,3_s41,3_s43,3_s44,4_s46,4_s5,4_s6,4_s7,4_s9	0_s10,0_s11,1_s25,1_s26,2_s30,2_s33,4_s45,4_s47,4_s48,4_s49,4_s8	0_s1,1_s20,1_s21,1_s22,1_s23,1_s24,2_s3,2_s31,2_s32,3_s36,3_s38,3_s39,3_s40,3_s42	0.509858	2.7303e-210	1.0513e-205	7.2942e-14
chr10	73484827	73485248	0.556166	24	0.483|0.438|0.584|0.464|0.554|0.647|0.481|0.594|0.531|0.546|0.439|0.616|0.416|0.739|0.620|0.511|0.660|0.436|0.606|0.566|0.465|0.503|0.490|0.524|0.432|0.428|0.496|0.661|0.655|0.500|0.827|0.814|0.862|0.897|0.766|0.858|0.854|0.856|0.811|0.887|0.322|0.398|0.235|0.396|0.279|0.349|0.236|0.285|0.265|0.247	2|2|2|2|2|2|2|2|2|2|2|2|2|3|2|2|2|2|2|2|2|2|2|2|2|2|2|2|2|2|3|3|3|3|3|3|3|3|3|3|1|2|1|2|1|1|1|1|1|1	8	31	11	0.27725	0.5206451612903226	0.8337272727272729	4_s45,4_s47,4_s49,4_s5,4_s6,4_s7,4_s8,4_s9	0_s0,0_s1,0_s10,0_s11,0_s12,0_s13,0_s14,0_s15,0_s16,0_s17,1_s18,1_s19,1_s2,1_s21,1_s22,1_s23,1_s24,1_s25,1_s26,2_s27,2_s28,2_s29,2_s3,2_s30,2_s31,2_s32,2_s33,2_s34,2_s35,4_s46,4_s48	1_s20,3_s36,3_s37,3_s38,3_s39,3_s4,3_s40,3_s41,3_s42,3_s43,3_s44	0.556166	7.2855e-62	2.8054000000000003e-57	3.5194e-14	P2|3|0|0|0,
chr10	73534264	73535701	0.50585	20	0.308|0.317|0.372|0.287|0.316|0.405|0.337|0.343|0.293|0.366|0.709|0.730|0.698|0.783|0.685|0.668|0.710|0.669|0.792|0.702|0.770|0.676|0.667|0.621|0.670|0.755|0.789|0.768|0.763|0.695|0.649|0.721|0.614|0.723|0.769|0.771|0.752|0.762|0.687|0.765|0.720|0.731|0.732|0.804|0.691|0.728|0.655|0.738|0.762|0.729	2|2|2|1|2|2|2|2|2|2|2|2|2|3|2|2|2|2|3|2|2|2|2|2|2|2|2|2|2|2|2|2|2|2|2|2|2|2|2|2|2|2|2|3|2|2|2|2|2|2	1	46	3	0.287	0.6413260869565218	0.7930000000000001	0_s11	0_s0,0_s1,0_s10,0_s12,0_s13,0_s14,0_s15,0_s16,0_s17,1_s18,1_s19,1_s2,1_s21,1_s22,1_s23,1_s24,1_s26,2_s27,2_s28,2_s29,2_s3,2_s30,2_s31,2_s32,2_s33,2_s34,2_s35,3_s36,3_s37,3_s38,3_s39,3_s4,3_s40,3_s41,3_s42,3_s43,3_s44,4_s45,4_s46,4_s47,4_s49,4_s5,4_s6,4_s7,4_s8,4_s9	1_s20,1_s25,4_s48	-0.50585	2.0389e-10	7.8511e-06	2.621e-11
chr10	73591596	73591846	0.735864	19	0.921|0.917|0.933|0.892|0.962|0.959|0.952|0.899|0.907|0.932|0.135|0.275|0.073|0.418|0.155|0.032|0.223|0.038|0.315|0.211|0.173|0.033|0.041|0.136|0.152|0.100|0.225|0.356|0.164|0.134|0.120|0.052|0.233|0.269|0.110|0.246|0.328|0.334|0.163|0.191|0.207|0.337|0.153|0.369|0.194|0.343|0.077|0.222|0.179|0.143	3|3|3|3|3|3|3|3|3|3|1|1|1|1|1|1|1|1|1|1|1|1|1|1|1|1|1|1|1|1|1|1|1|1|1|1|1|1|1|1|1|1|1|1|1|1|1|1|1|1	40	0	10	0.191475		0.9274	1_s18,1_s19,1_s2,1_s20,1_s21,1_s22,1_s23,1_s24,1_s25,1_s26,2_s27,2_s28,2_s29,2_s3,2_s30,2_s31,2_s32,2_s33,2_s34,2_s35,3_s36,3_s37,3_s38,3_s39,3_s4,3_s40,3_s41,3_s42,3_s43,3_s44,4_s45,4_s46,4_s47,4_s48,4_s49,4_s5,4_s6,4_s7,4_s8,4_s9	-	0_s0,0_s1,0_s10,0_s11,0_s12,0_s13,0_s14,0_s15,0_s16,0_s17	0.735864	1.2251e-90	4.7172e-86	5.218e-14	N0|0|2|3|3,
chr10	73596452	73597101	0.563867	29	0.807|0.786|0.823|0.821|0.847|0.821|0.811|0.861|0.876|0.828|0.789|0.843|0.728|0.780|0.811|0.777|0.842|0.809|0.823|0.845|0.311|0.163|0.166|0.161|0.287|0.166|0.370|0.390|0.313|0.236|0.522|0.496|0.668|0.607|0.460|0.592|0.644|0.726|0.447|0.633|0.631|0.626|0.522|0.567|0.499|0.559|0.470|0.497|0.582|0.524	3|3|3|3|3|3|3|3|3|3|3|3|3|3|3|3|3|3|3|3|1|1|1|1|1|1|1|2|1|1|2|2|3|2|2|2|2|3|2|2|2|2|2|2|2|2|2|2|2|2	9	19	22	0.2414444444444444	0.540421052631579	0.8055454545454542	2_s27,2_s28,2_s29,2_s3,2_s30,2_s31,2_s32,2_s34,2_s35	2_s33,3_s36,3_s37,3_s39,3_s4,3_s40,3_s41,3_s43,3_s44,4_s45,4_s46,4_s47,4_s48,4_s49,4_s5,4_s6,4_s7,4_s8,4_s9	0_s0,0_s1,0_s10,0_s11,0_s12,0_s13,0_s14,0_s15,0_s16,0_s17,1_s18,1_s19,1_s2,1_s20,1_s21,1_s22,1_s23,1_s24,1_s25,1_s26,3_s38,3_s42	0.563867	1.5549e-107	5.987200000000002e-103	3.1197e-14
chr10	73832520	73833609	0.521615	38	0.709|0.689|0.715|0.181|0.584|0.213|0.913|0.440|0.461|0.618|0.533|0.744|0.935|0.728|0.534|0.818|0.223|0.235|0.467|0.466|0.947|0.934|0.565|0.385|0.557|0.651|0.073|0.614|0.284|0.194|0.814|0.101|0.419|0.240|0.927|0.189|0.589|0.888|0.278|0.670|0.926|0.747|0.925|0.737|0.235|0.805|0.543|0.728|0.896|0.681	3|3|3|1|3|1|3|1|2|3|2|3|3|3|2|3|1|1|2|2|3|3|3|1|2|3|1|3|1|1|3|1|1|1|3|1|3|3|1|3|3|3|3|3|1|3|2|3|3|3	15	7	28	0.246	0.5087142857142858	0.76775	0_s11,0_s13,0_s15,1_s23,1_s24,2_s3,2_s32,2_s34,2_s35,3_s37,3_s38,3_s39,3_s40,3_s43,4_s49	0_s16,1_s18,1_s21,1_s25,1_s26,2_s30,4_s6	0_s0,0_s1,0_s10,0_s12,0_s14,0_s17,1_s19,1_s2,1_s20,1_s22,2_s27,2_s28,2_s29,2_s31,2_s33,3_s36,3_s4,3_s41,3_s42,3_s44,4_s45,4_s46,4_s47,4_s48,4_s5,4_s7,4_s8,4_s9	0.521615	3.4823e-203	1.3409000000000003e-198	1.3989e-14
chr10	73916104	73916347	0.525373	15	0.145|0.916|0.374|0.622|0.416|0.822|0.122|0.529|0.430|0.532|0.066|0.169|0.586|0.629|0.611|0.009|0.935|0.543|0.733|0.144|0.022|0.125|0.650|0.235|0.056|0.346|0.608|0.720|0.379|0.212|0.546|0.955|0.086|0.313|0.434|0.947|0.946|0.145|0.642|0.145|0.425|0.927|0.174|0.033|0.062|0.354|0.067|0.039|0.083|0.226	1|3|1|3|1|3|1|3|1|3|1|1|3|3|3|1|3|3|3|1|1|1|3|1|1|1|3|3|1|1|3|3|1|1|1|3|3|1|3|1|1|3|1|1|1|1|1|1|1|1	30	0	20	0.1945333333333333		0.7199499999999999	0_s0,0_s10,0_s12,0_s14,0_s16,1_s18,1_s19,1_s22,1_s26,2_s27,2_s28,2_s3,2_s30,2_s31,2_s34,2_s35,3_s38,3_s39,3_s4,3_s42,3_s44,4_s45,4_s47,4_s48,4_s49,4_s5,4_s6,4_s7,4_s8,4_s9	-	0_s1,0_s11,0_s13,0_s15,0_s17,1_s2,1_s20,1_s21,1_s23,1_s24,1_s25,2_s29,2_s32,2_s33,3_s36,3_s37,3_s40,3_s41,3_s43,4_s46	-0.525373	3.5454e-96	1.3652e-91	7.1942e-14
chr10	74049047	74049455	0.556472	23	0.620|0.493|0.829|0.557|0.654|0.166|0.590|0.353|0.796|0.135|0.476|0.944|0.920|0.106|0.142|0.954|0.557|0.419|0.182|0.558|0.720|0.946|0.455|0.349|0.445|0.279|0.105|0.793|0.035|0.707|0.763|0.021|0.928|0.126|0.449|0.048|0.321|0.939|0.178|0.827|0.205|0.194|0.536|0.838|0.696|0.918|0.718|0.419|0.523|0.887	3|2|3|3|3|1|3|1|3|1|2|3|3|1|1|3|3|1|1|3|3|3|2|1|1|1|1|3|1|3|3|1|3|1|2|1|1|3|1|3|1|1|3|3|3|3|3|1|2|3	20	5	25	0.2113999999999999	0.4791999999999999	0.7678	0_s13,0_s15,0_s17,1_s20,1_s21,1_s24,1_s25,2_s3,2_s30,2_s31,2_s32,2_s34,3_s37,3_s39,3_s40,3_s41,3_s43,4_s45,4_s46,4_s7	0_s1,1_s18,2_s29,3_s4,4_s8	0_s0,0_s10,0_s11,0_s12,0_s14,0_s16,1_s19,1_s2,1_s22,1_s23,1_s26,2_s27,2_s28,2_s33,2_s35,3_s36,3_s38,3_s42,3_s44,4_s47,4_s48,4_s49,4_s5,4_s6,4_s9	0.556472	1.1029e-134	4.2467e-130	4.7073e-14
chr10	74057938	74057992	0.549114	14	0.804|0.780|0.595|0.920|0.661|0.872|0.497|0.847|0.582|0.423|0.643|0.341|0.530|0.489|0.522|0.918|0.355|0.717|0.557|0.589|0.397|0.541|0.413|0.540|0.491|0.590|0.354|0.782|0.686|0.540|0.561|0.569|0.767|0.599|0.913|0.585|0.576|0.705|0.691|0.498|0.628|0.954|0.544|0.849|0.760|0.737|0.652|0.604|0.562|0.605	2|2|2|3|2|2|2|2|2|1|2|1|2|2|2|3|1|2|2|2|2|2|1|2|2|2|1|2|2|2|2|2|2|2|3|2|2|2|2|2|2|3|2|2|2|2|2|2|2|2	5	41	4	0.3772	0.6279024390243904	0.92625	0_s17,1_s19,1_s23,2_s29,2_s32	0_s0,0_s1,0_s10,0_s12,0_s13,0_s14,0_s15,0_s16,1_s18,1_s2,1_s20,1_s21,1_s24,1_s25,1_s26,2_s27,2_s28,2_s3,2_s30,2_s31,2_s33,2_s34,2_s35,3_s36,3_s37,3_s38,3_s39,3_s40,3_s41,3_s42,3_s43,3_s44,4_s45,4_s47,4_s48,4_s49,4_s5,4_s6,4_s7,4_s8,4_s9	0_s11,1_s22,3_s4,4_s46	-0.549114	3.3757000000000005e-19	1.2998e-14	4.5186e-14
chr10	74115030	74115386	0.527421	14	0.756|0.643|0.620|0.683|0.592|0.599|0.513|0.656|0.660|0.645|0.235|0.265|0.261|0.189|0.278|0.329|0.342|0.316|0.269|0.277|0.295|0.285|0.314|0.301|0.266|0.309|0.232|0.248|0.203|0.198|0.290|0.251|0.253|0.240|0.269|0.241|0.193|0.230|0.301|0.254|0.285|0.292|0.244|0.220|0.185|0.268|0.301|0.282|0.244|0.284	3|2|2|2|2|2|2|2|2|2|1|2|1|1|2|2|2|2|2|2|2|2|2|2|2|2|1|1|1|1|2|1|1|1|2|1|1|1|2|1|2|2|1|1|1|2|2|2|1|2	18	31	1	0.2289444444444444	0.3880322580645161	0.756	1_s18,1_s2,1_s20,2_s32,2_s33,2_s34,2_s35,3_s37,3_s38,3_s39,3_s40,3_s41,3_s42,3_s44,4_s47,4_s48,4_s49,4_s8	0_s1,0_s10,0_s11,0_s12,0_s13,0_s14,0_s15,0_s16,0_s17,1_s19,1_s21,1_s22,1_s23,1_s24,1_s25,1_s26,2_s27,2_s28,2_s29,2_s3,2_s30,2_s31,3_s36,3_s4,3_s43,4_s45,4_s46,4_s5,4_s6,4_s7,4_s9	0_s0	0.527421	6.8443e-09	0.00026354	3.0534e-10
chr10	74861508	74862322	0.548712	36	0.736|0.413|0.935|0.101|0.678|0.166|0.849|0.050|0.602|0.047|0.434|0.845|0.936|0.454|0.077|0.833|0.418|0.007|0.682|0.930|0.920|0.679|0.177|0.719|0.777|0.405|0.024|0.431|0.685|0.790|0.087|0.182|0.626|0.502|0.616|0.078|0.321|0.881|0.206|0.803|0.259|0.093|0.608|0.688|0.667|0.940|0.799|0.635|0.861|0.415	3|1|3|1|3|1|3|1|3|1|1|3|3|2|1|3|1|1|3|3|3|3|1|3|3|1|1|1|3|3|1|1|3|3|3|1|1|3|1|3|1|1|3|3|3|3|3|3|3|1	21	1	28	0.209095238095238	0.454	0.7579285714285716	0_s1,0_s11,0_s13,0_s15,0_s17,1_s18,1_s21,1_s23,1_s24,2_s29,2_s31,2_s32,2_s33,3_s36,3_s37,3_s40,3_s41,3_s43,4_s45,4_s46,4_s9	1_s20	0_s0,0_s10,0_s12,0_s14,0_s16,1_s19,1_s2,1_s22,1_s25,1_s26,2_s27,2_s28,2_s3,2_s30,2_s34,2_s35,3_s38,3_s39,3_s4,3_s42,3_s44,4_s47,4_s48,4_s49,4_s5,4_s6,4_s7,4_s8	0.548712	1.4611e-227	5.6261999999999985e-223	3.5638e-14
chr10	75118571	75118659	0.595997	19	0.173|0.105|0.157|0.207|0.125|0.188|0.168|0.131|0.165|0.156|0.159|0.104|0.123|0.159|0.129|0.148|0.151|0.149|0.119|0.174|0.704|0.855|0.839|0.840|0.703|0.759|0.640|0.541|0.700|0.741|0.399|0.442|0.370|0.425|0.546|0.405|0.344|0.362|0.456|0.477|0.316|0.485|0.508|0.390|0.477|0.482|0.405|0.337|0.500|0.439	1|1|1|1|1|1|1|1|1|1|1|1|1|1|1|1|1|1|1|1|3|3|3|3|3|3|3|2|3|3|2|2|2|2|2|2|2|2|2|2|1|2|2|2|2|2|2|2|2|2	21	20	9	0.1574285714285714	0.4395	0.7534444444444444	0_s0,0_s1,0_s10,0_s11,0_s12,0_s13,0_s14,0_s15,0_s16,0_s17,1_s18,1_s19,1_s2,1_s20,1_s21,1_s22,1_s23,1_s24,1_s25,1_s26,4_s45	2_s33,3_s36,3_s37,3_s38,3_s39,3_s4,3_s40,3_s41,3_s42,3_s43,3_s44,4_s46,4_s47,4_s48,4_s49,4_s5,4_s6,4_s7,4_s8,4_s9	2_s27,2_s28,2_s29,2_s3,2_s30,2_s31,2_s32,2_s34,2_s35	-0.595997	2.7305000000000003e-71	1.0514e-66	3.8747e-14
chr10	75385300	75385670	0.522011	46	0.647|0.599|0.662|0.642|0.659|0.613|0.635|0.651|0.582|0.587|0.649|0.622|0.613|0.522|0.629|0.680|0.610|0.648|0.498|0.647|0.759|0.853|0.853|0.815|0.736|0.787|0.694|0.639|0.749|0.782|0.178|0.205|0.195|0.219|0.146|0.187|0.228|0.216|0.193|0.204|0.207|0.194|0.264|0.243|0.220|0.195|0.149|0.180|0.180|0.167	3|2|3|3|3|2|3|2|2|2|3|2|2|2|2|3|2|3|2|2|3|3|3|3|3|3|3|2|3|3|1|1|1|1|1|1|1|1|1|1|1|1|1|1|1|1|1|1|1|1	20	13	17	0.1985	0.6009230769230769	0.7205882352941178	3_s36,3_s37,3_s38,3_s39,3_s4,3_s40,3_s41,3_s42,3_s43,3_s44,4_s45,4_s46,4_s47,4_s48,4_s49,4_s5,4_s6,4_s7,4_s8,4_s9	0_s1,0_s13,0_s15,0_s16,0_s17,1_s19,1_s2,1_s20,1_s21,1_s23,1_s25,1_s26,2_s33	0_s0,0_s10,0_s11,0_s12,0_s14,1_s18,1_s22,1_s24,2_s27,2_s28,2_s29,2_s3,2_s30,2_s31,2_s32,2_s34,2_s35	0.522011	9.4368e-245	3.6337e-240	2.6978e-14
chr10	75528576	75529412	0.525473	43	0.248|0.352|0.344|0.353|0.330|0.333|0.345|0.342|0.276|0.397|0.327|0.460|0.309|0.531|0.332|0.322|0.505|0.281|0.459|0.357|0.741|0.749|0.695|0.618|0.756|0.640|0.793|0.795|0.763|0.734|0.485|0.743|0.521|0.601|0.577|0.595|0.589|0.639|0.515|0.608|0.557|0.675|0.499|0.539|0.455|0.596|0.657|0.694|0.469|0.548	1|2|2|2|2|2|2|2|1|2|2|2|2|2|2|2|2|1|2|2|2|2|2|2|2|2|3|3|2|2|2|2|2|2|2|2|2|2|2|2|2|2|2|2|2|2|2|2|2|2	3	45	2	0.2683333333333333	0.5256888888888889	0.794	0_s0,0_s16,1_s24	0_s1,0_s10,0_s11,0_s12,0_s13,0_s14,0_s15,0_s17,1_s18,1_s19,1_s2,1_s20,1_s21,1_s22,1_s23,1_s25,1_s26,2_s27,2_s28,2_s29,2_s3,2_s30,2_s31,2_s34,2_s35,3_s36,3_s37,3_s38,3_s39,3_s4,3_s40,3_s41,3_s42,3_s43,3_s44,4_s45,4_s46,4_s47,4_s48,4_s49,4_s5,4_s6,4_s7,4_s8,4_s9	2_s32,2_s33	-0.525473	2.2912999999999998e-32	8.822799999999999e-28	4.563e-14
chr10	75532007	75532170	0.512171	32	0.442|0.644|0.545|0.402|0.552|0.556|0.644|0.063|0.813|0.455|0.470|0.680|0.505|0.924|0.429|0.293|0.266|0.068|0.509|0.547|0.671|0.586|0.641|0.374|0.055|0.110|0.478|0.576|0.070|0.344|0.487|0.500|0.422|0.539|0.578|0.169|0.081|0.881|0.764|0.077|0.422|0.246|0.551|0.063|0.907|0.120|0.080|0.836|0.756|0.786	2|3|2|1|3|2|3|1|3|2|2|3|2|3|1|1|1|1|2|2|3|3|3|1|1|1|2|3|1|1|2|2|1|2|3|1|1|3|3|1|1|1|2|1|3|1|1|3|3|3	20	13	17	0.2077	0.5064615384615384	0.7199411764705883	0_s11,0_s15,1_s21,1_s22,1_s23,1_s24,2_s3,2_s30,2_s31,2_s34,2_s35,3_s38,3_s40,3_s41,3_s44,4_s45,4_s46,4_s48,4_s5,4_s6	0_s0,0_s10,0_s13,0_s17,1_s18,1_s2,1_s25,1_s26,2_s32,3_s36,3_s37,3_s39,4_s47	0_s1,0_s12,0_s14,0_s16,1_s19,1_s20,2_s27,2_s28,2_s29,2_s33,3_s4,3_s42,3_s43,4_s49,4_s7,4_s8,4_s9	0.512171	2.4123e-153	9.2888e-149	3.8858e-14
chr10	75583119	75583815	0.533067	19	0.750|0.113|0.394|0.558|0.803|0.460|0.927|0.449|0.416|0.168|0.760|0.751|0.958|0.222|0.102|0.068|0.395|0.029|0.025|0.883|0.923|0.326|0.310|0.579|0.259|0.207|0.330|0.927|0.942|0.270|0.790|0.470|0.938|0.189|0.441|0.070|0.497|0.623|0.038|0.443|0.537|0.054|0.706|0.847|0.579|0.663|0.385|0.418|0.899|0.492	3|1|1|3|3|1|3|2|1|1|3|3|3|1|1|1|1|1|1|3|3|1|1|3|1|1|1|3|3|1|3|2|3|1|1|1|2|3|1|1|3|1|3|3|3|3|1|1|3|2	25	4	21	0.24528	0.477	0.7782380952380954	0_s1,0_s10,0_s13,0_s16,0_s17,1_s20,1_s21,1_s22,1_s23,1_s24,1_s25,2_s28,2_s29,2_s30,2_s31,2_s32,2_s35,3_s39,3_s4,3_s40,3_s43,3_s44,4_s46,4_s6,4_s7	0_s15,3_s37,3_s41,4_s9	0_s0,0_s11,0_s12,0_s14,1_s18,1_s19,1_s2,1_s26,2_s27,2_s3,2_s33,2_s34,3_s36,3_s38,3_s42,4_s45,4_s47,4_s48,4_s49,4_s5,4_s8	0.533067	8.600599999999998e-113	3.3117000000000007e-108	3.9635e-14
chr10	75610869	75611545	0.80058	25	0.050|0.120|0.124|0.137|0.097|0.234|0.109|0.107|0.112|0.215|0.971|0.941|0.921|0.944|0.942|0.929|0.918|0.913|0.923|0.874|0.963|0.957|0.973|0.879|0.921|0.954|0.866|0.928|0.975|0.870|0.923|0.977|0.948|0.958|0.902|0.931|0.910|0.814|0.918|0.977|0.962|0.932|0.926|0.950|0.959|0.934|0.933|0.950|0.963|0.926	1|1|1|1|1|1|1|1|1|1|3|3|3|3|3|3|3|3|3|3|3|3|3|3|3|3|3|3|3|3|3|3|3|3|3|3|3|3|3|3|3|3|3|3|3|3|3|3|3|3	10	0	40	0.1305		0.9313750000000004	0_s0,0_s1,0_s10,0_s11,0_s12,0_s13,0_s14,0_s15,0_s16,0_s17	-	1_s18,1_s19,1_s2,1_s20,1_s21,1_s22,1_s23,1_s24,1_s25,1_s26,2_s27,2_s28,2_s29,2_s3,2_s30,2_s31,2_s32,2_s33,2_s34,2_s35,3_s36,3_s37,3_s38,3_s39,3_s4,3_s40,3_s41,3_s42,3_s43,3_s44,4_s45,4_s46,4_s47,4_s48,4_s49,4_s5,4_s6,4_s7,4_s8,4_s9	-0.80058	4.2076e-113	1.6202000000000001e-108	3.1863e-14	P0|0|2|3|3,
chr10	75617734	75618699	0.590457	40	0.352|0.707|0.038|0.922|0.104|0.776|0.351|0.442|0.341|0.680|0.116|0.143|0.097|0.501|0.927|0.341|0.558|0.802|0.761|0.658|0.066|0.526|0.926|0.346|0.487|0.039|0.094|0.930|0.506|0.051|0.114|0.576|0.166|0.525|0.256|0.895|0.931|0.191|0.932|0.158|0.512|0.855|0.334|0.028|0.048|0.518|0.134|0.297|0.276|0.688	1|3|1|3|1|3|1|1|1|3|1|1|1|2|3|1|3|3|3|3|1|2|3|1|2|1|1|3|2|1|1|3|1|2|1|3|3|1|3|1|3|3|1|1|1|2|1|1|1|3	26	6	18	0.1893461538461538	0.5105000000000001	0.7797777777777779	0_s0,0_s10,0_s12,0_s14,0_s15,0_s16,1_s18,1_s19,1_s2,1_s22,2_s27,2_s3,2_s31,2_s32,2_s35,3_s36,3_s38,3_s4,3_s42,3_s44,4_s47,4_s48,4_s49,4_s6,4_s7,4_s8	1_s20,2_s28,2_s30,2_s34,3_s39,4_s5	0_s1,0_s11,0_s13,0_s17,1_s21,1_s23,1_s24,1_s25,1_s26,2_s29,2_s33,3_s37,3_s40,3_s41,3_s43,4_s45,4_s46,4_s9	0.590457	1.3712e-229	5.2798e-225	8.9928e-14
chr10	75631700	75632822	0.751472	28	0.928|0.914|0.931|0.943|0.953|0.898|0.949|0.933|0.937|0.939|0.921|0.929|0.888|0.920|0.897|0.960|0.871|0.958|0.928|0.959|0.947|0.972|0.902|0.977|0.910|0.836|0.911|0.920|0.851|0.919|0.058|0.058|0.202|0.175|0.035|0.268|0.321|0.358|0.087|0.202|0.197|0.256|0.071|0.277|0.149|0.223|0.049|0.179|0.155|0.119	3|3|3|3|3|3|3|3|3|3|3|3|3|3|3|3|3|3|3|3|3|3|3|3|3|3|3|3|3|3|1|1|1|1|1|1|1|1|1|1|1|1|1|1|1|1|1|1|1|1	20	0	30	0.17195		0.9233666666666668	3_s36,3_s37,3_s38,3_s39,3_s4,3_s40,3_s41,3_s42,3_s43,3_s44,4_s45,4_s46,4_s47,4_s48,4_s49,4_s5,4_s6,4_s7,4_s8,4_s9	-	0_s0,0_s1,0_s10,0_s11,0_s12,0_s13,0_s14,0_s15,0_s16,0_s17,1_s18,1_s19,1_s2,1_s20,1_s21,1_s22,1_s23,1_s24,1_s25,1_s26,2_s27,2_s28,2_s29,2_s3,2_s30,2_s31,2_s32,2_s33,2_s34,2_s35	0.751472	4.5497e-193	1.7519e-188	4.8961e-14	P2|2|3|3|3,
chr10	75634781	75635282	0.513233	20	0.712|0.786|0.135|0.709|0.480|0.689|0.806|0.328|0.445|0.457|0.425|0.390|0.359|0.254|0.404|0.199|0.076|0.073|0.671|0.202|0.300|0.132|0.415|0.220|0.615|0.431|0.891|0.295|0.245|0.902|0.057|0.525|0.322|0.157|0.202|0.945|0.310|0.251|0.628|0.511|0.899|0.435|0.083|0.609|0.167|0.749|0.490|0.520|0.945|0.144	3|3|1|3|2|3|3|1|1|2|1|1|1|1|1|1|1|1|3|1|1|1|1|1|3|1|3|1|1|3|1|2|1|1|1|3|1|1|3|2|3|1|1|3|1|3|2|2|3|1	29	6	15	0.257103448275862	0.4971666666666667	0.7704000000000001	0_s10,0_s15,0_s16,1_s18,1_s19,1_s2,1_s20,1_s21,1_s22,1_s23,1_s24,1_s26,2_s27,2_s28,2_s29,2_s3,2_s31,2_s33,2_s34,3_s36,3_s38,3_s39,3_s4,3_s41,3_s42,4_s46,4_s47,4_s49,4_s9	0_s12,0_s17,3_s37,3_s44,4_s6,4_s7	0_s0,0_s1,0_s11,0_s13,0_s14,1_s25,2_s30,2_s32,2_s35,3_s40,3_s43,4_s45,4_s48,4_s5,4_s8	-0.513233	9.5896e-113	3.6926e-108	2.7423e-14
chr10	75694220	75694292	0.522907	10	0.475|0.488|0.506|0.504|0.510|0.548|0.564|0.503|0.383|0.522|0.553|0.513|0.527|0.617|0.410|0.461|0.526|0.403|0.530|0.532|0.938|0.893|0.924|0.920|0.910|0.915|0.930|0.941|0.931|0.913|0.610|0.600|0.684|0.628|0.595|0.615|0.647|0.701|0.543|0.683|0.648|0.687|0.640|0.594|0.593|0.661|0.588|0.618|0.571|0.672	2|2|2|2|2|2|2|2|1|2|2|2|2|2|1|2|2|1|2|2|3|3|3|3|3|3|3|3|3|3|2|2|2|2|2|2|2|2|2|2|2|2|2|2|2|2|2|2|2|2	3	37	10	0.3986666666666666	0.579918918918919	0.9215	0_s16,1_s21,1_s24	0_s0,0_s1,0_s10,0_s11,0_s12,0_s13,0_s14,0_s15,0_s17,1_s18,1_s19,1_s2,1_s20,1_s22,1_s23,1_s25,1_s26,3_s36,3_s37,3_s38,3_s39,3_s4,3_s40,3_s41,3_s42,3_s43,3_s44,4_s45,4_s46,4_s47,4_s48,4_s49,4_s5,4_s6,4_s7,4_s8,4_s9	2_s27,2_s28,2_s29,2_s3,2_s30,2_s31,2_s32,2_s33,2_s34,2_s35	-0.522907	1.0728e-13	4.1311e-09	4.6296e-14	P0|0|0|2|3,
chr10	75890593	75891216	0.549343	37	0.216|0.039|0.454|0.361|0.918|0.238|0.931|0.313|0.459|0.362|0.732|0.916|0.057|0.057|0.014|0.547|0.416|0.309|0.466|0.941|0.835|0.933|0.279|0.893|0.843|0.482|0.169|0.923|0.339|0.583|0.427|0.582|0.916|0.016|0.704|0.348|0.610|0.704|0.097|0.537|0.804|0.566|0.697|0.907|0.841|0.841|0.690|0.874|0.375|0.173	1|1|2|1|3|1|3|1|2|1|3|3|1|1|1|3|1|1|2|3|3|3|1|3|3|2|1|3|1|3|1|3|3|1|3|1|3|3|1|3|3|3|3|3|3|3|3|3|1|1	20	4	26	0.23025	0.46525	0.7795384615384618	0_s0,0_s1,0_s11,0_s13,0_s15,0_s17,1_s2,1_s20,1_s21,1_s23,1_s24,2_s29,2_s32,2_s34,3_s36,3_s39,3_s40,3_s43,4_s8,4_s9	0_s10,0_s16,1_s25,2_s31	0_s12,0_s14,1_s18,1_s19,1_s22,1_s26,2_s27,2_s28,2_s3,2_s30,2_s33,2_s35,3_s37,3_s38,3_s4,3_s41,3_s42,3_s44,4_s45,4_s46,4_s47,4_s48,4_s49,4_s5,4_s6,4_s7	0.549343	4.1532999999999997e-227	1.5993e-222	6.1062e-15
chr10	75909018	75909288	0.507429	17	0.305|0.304|0.243|0.287|0.247|0.248|0.358|0.272|0.296|0.271|0.230|0.208|0.308|0.188|0.264|0.281|0.301|0.332|0.235|0.256|0.600|0.743|0.676|0.692|0.537|0.617|0.579|0.510|0.583|0.659|0.413|0.561|0.342|0.471|0.543|0.440|0.360|0.324|0.669|0.321|0.378|0.450|0.409|0.443|0.379|0.397|0.445|0.594|0.473|0.601	2|2|1|1|2|2|2|2|2|2|1|1|2|1|2|2|2|2|1|1|2|3|2|2|2|2|2|2|2|2|2|2|2|2|2|2|2|2|2|2|2|2|2|2|2|2|2|2|2|2	7	42	1	0.2352857142857143	0.434595238095238	0.743	0_s10,0_s11,1_s18,1_s19,1_s20,1_s25,1_s26	0_s0,0_s1,0_s12,0_s13,0_s14,0_s15,0_s16,0_s17,1_s2,1_s21,1_s22,1_s23,1_s24,2_s27,2_s29,2_s3,2_s30,2_s31,2_s32,2_s33,2_s34,2_s35,3_s36,3_s37,3_s38,3_s39,3_s4,3_s40,3_s41,3_s42,3_s43,3_s44,4_s45,4_s46,4_s47,4_s48,4_s49,4_s5,4_s6,4_s7,4_s8,4_s9	2_s28	-0.507429	1.9978e-10	7.6926e-06	2.8225e-11
chr10	76585575	76585728	0.757302	28	0.941|0.842|0.785|0.900|0.894|0.829|0.783|0.883|0.973|0.810|0.866|0.749|0.864|0.595|0.848|0.892|0.768|0.938|0.656|0.716|0.811|0.975|0.857|0.947|0.801|0.885|0.746|0.637|0.797|0.870|0.082|0.029|0.031|0.024|0.159|0.073|0.047|0.067|0.055|0.049|0.072|0.097|0.064|0.025|0.089|0.059|0.182|0.104|0.094|0.027	3|3|3|3|3|3|3|3|3|3|3|3|3|3|3|3|3|3|3|3|3|3|3|3|3|3|3|3|3|3|1|1|1|1|1|1|1|1|1|1|1|1|1|1|1|1|1|1|1|1	20	0	30	0.07145		0.8286000000000001	3_s36,3_s37,3_s38,3_s39,3_s4,3_s40,3_s41,3_s42,3_s43,3_s44,4_s45,4_s46,4_s47,4_s48,4_s49,4_s5,4_s6,4_s7,4_s8,4_s9	-	0_s0,0_s1,0_s10,0_s11,0_s12,0_s13,0_s14,0_s15,0_s16,0_s17,1_s18,1_s19,1_s2,1_s20,1_s21,1_s22,1_s23,1_s24,1_s25,1_s26,2_s27,2_s28,2_s29,2_s3,2_s30,2_s31,2_s32,2_s33,2_s34,2_s35	0.757302	4.4201e-191	1.702e-186	4.8961e-14	P2|2|3|3|3,
chr10	76719418	76719786	0.571544	21	0.833|0.804|0.852|0.794|0.805|0.835|0.770|0.829|0.803|0.843|0.837|0.868|0.860|0.887|0.878|0.840|0.858|0.840|0.778|0.826|0.865|0.854|0.790|0.871|0.822|0.853|0.827|0.834|0.861|0.791|0.144|0.211|0.321|0.291|0.180|0.349|0.415|0.375|0.168|0.279|0.258|0.376|0.197|0.389|0.301|0.352|0.182|0.253|0.280|0.188	3|3|3|3|3|3|3|3|3|3|3|3|3|3|3|3|3|3|3|3|3|3|3|3|3|3|3|3|3|3|1|1|1|1|1|1|2|1|1|1|1|2|1|1|1|1|1|1|1|1	18	2	30	0.2621111111111111	0.3954999999999999	0.8336	3_s36,3_s37,3_s38,3_s39,3_s4,3_s40,3_s42,3_s43,3_s44,4_s45,4_s47,4_s48,4_s49,4_s5,4_s6,4_s7,4_s8,4_s9	3_s41,4_s46	0_s0,0_s1,0_s10,0_s11,0_s12,0_s13,0_s14,0_s15,0_s16,0_s17,1_s18,1_s19,1_s2,1_s20,1_s21,1_s22,1_s23,1_s24,1_s25,1_s26,2_s27,2_s28,2_s29,2_s3,2_s30,2_s31,2_s32,2_s33,2_s34,2_s35	0.571544	4.2258999999999996e-138	1.6271999999999999e-133	7.1942e-14	P2|2|3|3|3,
chr10	76792765	76793339	0.510831	20	0.654|0.338|0.422|0.084|0.927|0.585|0.928|0.299|0.650|0.549|0.925|0.706|0.954|0.494|0.042|0.410|0.367|0.432|0.605|0.877|0.863|0.739|0.391|0.091|0.942|0.637|0.386|0.349|0.327|0.934|0.641|0.158|0.904|0.573|0.794|0.040|0.185|0.723|0.127|0.954|0.888|0.339|0.470|0.595|0.590|0.823|0.945|0.918|0.314|0.438	3|1|1|1|3|3|3|1|3|3|3|3|3|2|1|1|1|1|3|3|3|3|1|1|3|3|1|1|1|3|3|1|3|3|3|1|1|3|1|3|3|1|2|3|3|3|3|3|1|2	19	3	28	0.2684736842105263	0.4673333333333333	0.7793928571428571	0_s1,0_s10,0_s11,0_s15,1_s21,1_s22,1_s23,1_s24,2_s29,2_s3,2_s32,2_s33,2_s34,3_s37,3_s40,3_s41,3_s43,4_s46,4_s8	1_s20,4_s47,4_s9	0_s0,0_s12,0_s13,0_s14,0_s16,0_s17,1_s18,1_s19,1_s2,1_s25,1_s26,2_s27,2_s28,2_s30,2_s31,2_s35,3_s36,3_s38,3_s39,3_s4,3_s42,3_s44,4_s45,4_s48,4_s49,4_s5,4_s6,4_s7	-0.510831	1.8875999999999998e-124	7.2684e-120	4.2411e-14
chr10	76801466	76801906	0.740695	21	0.914|0.902|0.934|0.930|0.939|0.968|0.901|0.920|0.934|0.945|0.961|0.943|0.896|0.961|0.964|0.888|0.920|0.926|0.927|0.974|0.951|0.972|0.886|0.996|0.918|0.956|0.920|0.951|0.963|0.943|0.011|0.109|0.223|0.240|0.028|0.273|0.330|0.318|0.073|0.211|0.224|0.363|0.063|0.332|0.179|0.254|0.104|0.199|0.281|0.105	3|3|3|3|3|3|3|3|3|3|3|3|3|3|3|3|3|3|3|3|3|3|3|3|3|3|3|3|3|3|1|1|1|1|1|1|1|1|1|1|1|1|1|1|1|1|1|1|1|1	20	0	30	0.196		0.9367666666666667	3_s36,3_s37,3_s38,3_s39,3_s4,3_s40,3_s41,3_s42,3_s43,3_s44,4_s45,4_s46,4_s47,4_s48,4_s49,4_s5,4_s6,4_s7,4_s8,4_s9	-	0_s0,0_s1,0_s10,0_s11,0_s12,0_s13,0_s14,0_s15,0_s16,0_s17,1_s18,1_s19,1_s2,1_s20,1_s21,1_s22,1_s23,1_s24,1_s25,1_s26,2_s27,2_s28,2_s29,2_s3,2_s30,2_s31,2_s32,2_s33,2_s34,2_s35	0.740695	1.3327e-141	5.1319e-137	3.1197e-14	P2|2|3|3|3,
chr10	76803821	76804513	0.538392	33	0.471|0.376|0.535|0.549|0.499|0.545|0.505|0.594|0.400|0.504|0.504|0.464|0.497|0.522|0.568|0.485|0.513|0.574|0.674|0.596|0.464|0.535|0.543|0.623|0.616|0.540|0.474|0.592|0.525|0.527|0.736|0.792|0.825|0.805|0.798|0.741|0.779|0.797|0.841|0.762|0.323|0.297|0.162|0.320|0.243|0.275|0.155|0.260|0.249|0.186	2|2|2|2|2|2|2|2|2|2|2|2|2|2|2|2|2|2|3|2|2|2|2|2|2|2|2|2|2|2|3|3|3|3|3|3|3|3|3|3|1|1|1|2|1|1|1|1|1|1	9	30	11	0.2388888888888888	0.5153333333333333	0.7772727272727273	4_s45,4_s46,4_s47,4_s49,4_s5,4_s6,4_s7,4_s8,4_s9	0_s0,0_s1,0_s10,0_s11,0_s12,0_s13,0_s14,0_s15,0_s16,0_s17,1_s18,1_s19,1_s2,1_s20,1_s21,1_s22,1_s23,1_s24,1_s26,2_s27,2_s28,2_s29,2_s3,2_s30,2_s31,2_s32,2_s33,2_s34,2_s35,4_s48	1_s25,3_s36,3_s37,3_s38,3_s39,3_s4,3_s40,3_s41,3_s42,3_s43,3_s44	0.538392	3.9448e-96	1.519e-91	3.3418e-14	P2|3|0|0|0,
chr10	76951433	76952773	0.542893	50	0.863|0.840|0.796|0.807|0.815|0.822|0.792|0.854|0.749|0.840|0.836|0.841|0.802|0.890|0.846|0.813|0.858|0.850|0.880|0.794|0.262|0.179|0.202|0.139|0.255|0.317|0.366|0.433|0.347|0.286|0.519|0.737|0.642|0.563|0.406|0.553|0.627|0.663|0.530|0.672|0.537|0.522|0.562|0.653|0.475|0.604|0.382|0.465|0.550|0.605	3|3|3|3|3|3|3|3|3|3|3|3|3|3|3|3|3|3|3|3|1|1|1|1|1|1|1|2|1|1|2|3|3|2|2|2|2|3|2|3|2|2|2|2|2|2|2|2|2|2	9	17	24	0.2614444444444444	0.5285882352941177	0.80425	2_s27,2_s28,2_s29,2_s3,2_s30,2_s31,2_s32,2_s34,2_s35	2_s33,3_s36,3_s39,3_s4,3_s40,3_s41,3_s43,4_s45,4_s46,4_s47,4_s48,4_s49,4_s5,4_s6,4_s7,4_s8,4_s9	0_s0,0_s1,0_s10,0_s11,0_s12,0_s13,0_s14,0_s15,0_s16,0_s17,1_s18,1_s19,1_s2,1_s20,1_s21,1_s22,1_s23,1_s24,1_s25,1_s26,3_s37,3_s38,3_s42,3_s44	0.542893	3.7575e-189	1.4468e-184	4.9849e-14
chr10	76995573	76995808	0.512108	51	0.587|0.520|0.561|0.661|0.576|0.558|0.568|0.543|0.630|0.548|0.524|0.540|0.584|0.445|0.557|0.604|0.546|0.621|0.508|0.513|0.627|0.711|0.757|0.758|0.653|0.720|0.547|0.564|0.685|0.681|0.267|0.294|0.310|0.265|0.308|0.269|0.317|0.345|0.245|0.318|0.294|0.297|0.279|0.326|0.353|0.324|0.250|0.309|0.293|0.310	2|2|2|2|2|2|2|2|2|2|2|2|2|2|2|2|2|2|2|2|2|2|3|3|2|2|2|2|2|2|2|2|2|2|2|2|2|2|1|2|2|2|2|2|2|2|2|2|2|2	1	47	2	0.245	0.4704255319148936	0.7575000000000001	3_s43	0_s0,0_s1,0_s10,0_s11,0_s12,0_s13,0_s14,0_s15,0_s16,0_s17,1_s18,1_s19,1_s2,1_s20,1_s21,1_s22,1_s23,1_s24,1_s25,1_s26,2_s27,2_s28,2_s30,2_s31,2_s32,2_s33,2_s34,2_s35,3_s36,3_s37,3_s38,3_s39,3_s4,3_s40,3_s41,3_s42,3_s44,4_s45,4_s46,4_s47,4_s48,4_s49,4_s5,4_s6,4_s7,4_s8,4_s9	2_s29,2_s3	0.512108	6.6628e-23	2.5656e-18	3.9413e-14
chr10	77167277	77167436	0.516836	23	0.441|0.486|0.607|0.502|0.039|0.763|0.091|0.563|0.405|0.947|0.202|0.255|0.461|0.801|0.578|0.010|0.943|0.606|0.924|0.512|0.102|0.385|0.729|0.366|0.038|0.575|0.665|0.414|0.860|0.118|0.565|0.477|0.046|0.735|0.043|0.631|0.683|0.303|0.930|0.108|0.849|0.792|0.657|0.021|0.065|0.411|0.425|0.644|0.210|0.214	2|2|3|3|1|3|1|3|1|3|1|1|2|3|3|1|3|3|3|3|1|1|3|1|1|3|3|1|3|1|3|2|1|3|1|3|3|1|3|1|3|3|3|1|1|1|1|3|1|1	22	4	24	0.1941363636363636	0.46625	0.7108749999999998	0_s12,0_s14,0_s16,1_s18,1_s19,1_s22,2_s27,2_s28,2_s3,2_s30,2_s33,2_s35,3_s38,3_s4,3_s42,3_s44,4_s48,4_s49,4_s5,4_s6,4_s8,4_s9	0_s0,0_s1,1_s2,3_s37	0_s10,0_s11,0_s13,0_s15,0_s17,1_s20,1_s21,1_s23,1_s24,1_s25,1_s26,2_s29,2_s31,2_s32,2_s34,3_s36,3_s39,3_s40,3_s41,3_s43,4_s45,4_s46,4_s47,4_s7	-0.516836	6.415099999999998e-134	2.4702e-129	6.295e-14
chr10	79102188	79103488	0.545397	21	0.546|0.043|0.472|0.425|0.543|0.412|0.928|0.501|0.785|0.453|0.591|0.954|0.449|0.350|0.426|0.907|0.190|0.247|0.080|0.689|0.213|0.751|0.177|0.526|0.563|0.548|0.064|0.220|0.620|0.085|0.855|0.058|0.602|0.096|0.538|0.145|0.224|0.054|0.386|0.894|0.946|0.113|0.204|0.499|0.877|0.905|0.752|0.417|0.405|0.387	2|1|2|1|2|1|3|2|3|1|3|3|1|1|1|3|1|1|1|3|1|3|1|2|3|2|1|1|3|1|3|1|3|1|2|1|1|1|1|3|3|1|1|2|3|3|3|1|1|1	26	8	16	0.2431923076923077	0.521625	0.7886875000000001	0_s1,0_s11,0_s13,0_s17,1_s2,1_s20,1_s21,1_s23,1_s24,1_s25,2_s27,2_s29,2_s32,2_s33,2_s35,3_s37,3_s39,3_s40,3_s41,3_s42,3_s43,4_s46,4_s47,4_s7,4_s8,4_s9	0_s0,0_s10,0_s12,0_s15,2_s3,2_s31,3_s4,4_s48	0_s14,0_s16,1_s18,1_s19,1_s22,1_s26,2_s28,2_s30,2_s34,3_s36,3_s38,3_s44,4_s45,4_s49,4_s5,4_s6	0.545397	3.5726e-111	1.3757e-106	5.973e-14
chr10	79397999	79398038	0.525067	17	0.188|0.180|0.206|0.185|0.231|0.156|0.161|0.172|0.171|0.246|0.200|0.193|0.110|0.268|0.321|0.170|0.192|0.253|0.272|0.210|0.259|0.156|0.201|0.219|0.204|0.172|0.223|0.249|0.192|0.198|0.812|0.679|0.737|0.690|0.758|0.728|0.704|0.676|0.823|0.720|0.673|0.654|0.804|0.630|0.641|0.793|0.859|0.703|0.712|0.812	1|1|1|1|1|1|1|1|1|1|1|1|1|1|1|1|1|1|1|1|1|1|1|1|1|1|1|1|1|1|3|3|3|3|3|3|3|3|3|3|3|3|3|3|3|3|3|3|3|3	30	0	20	0.2052666666666666		0.7303999999999999	0_s0,0_s1,0_s10,0_s11,0_s12,0_s13,0_s14,0_s15,0_s16,0_s17,1_s18,1_s19,1_s2,1_s20,1_s21,1_s22,1_s23,1_s24,1_s25,1_s26,2_s27,2_s28,2_s29,2_s3,2_s30,2_s31,2_s32,2_s33,2_s34,2_s35	-	3_s36,3_s37,3_s38,3_s39,3_s4,3_s40,3_s41,3_s42,3_s43,3_s44,4_s45,4_s46,4_s47,4_s48,4_s49,4_s5,4_s6,4_s7,4_s8,4_s9	-0.525067	2.8918000000000004e-122	1.1135e-117	7.0943e-14	N2|2|3|3|3,
chr10	79551767	79552600	0.548177	38	0.212|0.050|0.705|0.283|0.945|0.024|0.931|0.025|0.418|0.541|0.928|0.522|0.909|0.355|0.053|0.818|0.297|0.112|0.055|0.923|0.932|0.597|0.163|0.750|0.644|0.656|0.557|0.218|0.120|0.644|0.050|0.251|0.614|0.089|0.950|0.532|0.131|0.925|0.293|0.581|0.787|0.687|0.740|0.410|0.658|0.592|0.503|0.528|0.859|0.674	1|1|3|1|3|1|3|1|1|3|3|3|3|1|1|3|1|1|1|3|3|3|1|3|3|3|3|1|1|3|1|1|3|1|3|3|1|3|1|3|3|3|3|1|3|3|2|3|3|3	20	1	29	0.18045	0.503	0.7285862068965516	0_s0,0_s1,0_s11,0_s13,0_s15,0_s16,1_s20,1_s21,1_s23,1_s24,1_s25,2_s29,2_s33,2_s34,3_s36,3_s37,3_s39,3_s41,3_s43,4_s48	4_s6	0_s10,0_s12,0_s14,0_s17,1_s18,1_s19,1_s2,1_s22,1_s26,2_s27,2_s28,2_s3,2_s30,2_s31,2_s32,2_s35,3_s38,3_s4,3_s40,3_s42,3_s44,4_s45,4_s46,4_s47,4_s49,4_s5,4_s7,4_s8,4_s9	-0.548177	3.6058e-242	1.3884e-237	5.8842e-14
chr10	79659133	79660830	0.589362	59	0.324|0.330|0.357|0.285|0.342|0.337|0.343|0.339|0.257|0.389|0.386|0.389|0.271|0.547|0.304|0.289|0.461|0.263|0.482|0.316|0.568|0.534|0.470|0.580|0.544|0.535|0.617|0.633|0.566|0.542|0.892|0.941|0.919|0.893|0.882|0.933|0.844|0.947|0.899|0.923|0.957|0.945|0.966|0.935|0.949|0.948|0.944|0.878|0.913|0.923	1|1|1|1|1|1|1|1|1|1|1|1|1|2|1|1|1|1|2|1|2|2|2|2|2|2|2|2|2|2|3|3|3|3|3|3|3|3|3|3|3|3|3|3|3|3|3|3|3|3	18	12	20	0.3323333333333333	0.5515	0.92155	0_s0,0_s1,0_s10,0_s11,0_s12,0_s13,0_s14,0_s15,0_s16,0_s17,1_s18,1_s19,1_s2,1_s21,1_s22,1_s23,1_s24,1_s26	1_s20,1_s25,2_s27,2_s28,2_s29,2_s3,2_s30,2_s31,2_s32,2_s33,2_s34,2_s35	3_s36,3_s37,3_s38,3_s39,3_s4,3_s40,3_s41,3_s42,3_s43,3_s44,4_s45,4_s46,4_s47,4_s48,4_s49,4_s5,4_s6,4_s7,4_s8,4_s9	-0.589362	2.4067e-314	9.2671e-310	0.0
chr10	79704790	79706539	0.555648	40	0.700|0.470|0.424|0.127|0.934|0.023|0.924|0.543|0.737|0.379|0.920|0.833|0.650|0.490|0.110|0.648|0.431|0.474|0.167|0.925|0.546|0.874|0.113|0.527|0.913|0.580|0.016|0.423|0.072|0.748|0.241|0.295|0.777|0.070|0.956|0.371|0.150|0.877|0.206|0.927|0.208|0.023|0.684|0.827|0.234|0.618|0.620|0.627|0.804|0.175	3|2|1|1|3|1|3|3|3|1|3|3|3|2|1|3|1|2|1|3|3|3|1|3|3|3|1|1|1|3|1|1|3|1|3|1|1|3|1|3|1|1|3|3|1|3|3|3|3|1	21	3	26	0.2027619047619047	0.478	0.7584230769230766	0_s10,0_s11,0_s13,0_s17,1_s21,1_s23,1_s25,2_s29,2_s32,2_s33,2_s34,3_s36,3_s37,3_s39,3_s40,3_s41,3_s43,4_s45,4_s46,4_s49,4_s9	0_s1,1_s20,1_s24	0_s0,0_s12,0_s14,0_s15,0_s16,1_s18,1_s19,1_s2,1_s22,1_s26,2_s27,2_s28,2_s3,2_s30,2_s31,2_s35,3_s38,3_s4,3_s42,3_s44,4_s47,4_s48,4_s5,4_s6,4_s7,4_s8	-0.555648	1.1908e-237	4.5853e-233	1.7431e-14
chr10	79790595	79790769	0.52072	10	0.543|0.547|0.615|0.519|0.537|0.581|0.567|0.571|0.531|0.518|0.549|0.621|0.552|0.694|0.542|0.571|0.594|0.528|0.625|0.605|0.942|0.919|0.902|0.940|0.928|0.952|0.894|0.921|0.962|0.933|0.439|0.424|0.520|0.507|0.420|0.561|0.503|0.550|0.389|0.490|0.525|0.581|0.441|0.554|0.500|0.495|0.559|0.473|0.497|0.443	2|2|2|2|2|2|2|2|2|2|2|2|2|2|2|2|2|2|2|2|3|2|2|3|2|3|2|3|3|2|1|1|2|2|1|2|2|2|1|2|2|2|1|2|2|2|2|2|2|2	5	40	5	0.4226	0.5936	0.9434	3_s36,3_s37,3_s4,3_s43,4_s47	0_s0,0_s1,0_s10,0_s11,0_s12,0_s13,0_s14,0_s15,0_s16,0_s17,1_s18,1_s19,1_s2,1_s20,1_s21,1_s22,1_s23,1_s24,1_s25,1_s26,2_s28,2_s29,2_s30,2_s32,2_s35,3_s38,3_s39,3_s40,3_s41,3_s42,3_s44,4_s45,4_s46,4_s48,4_s49,4_s5,4_s6,4_s7,4_s8,4_s9	2_s27,2_s3,2_s31,2_s33,2_s34	0.52072	2.2055e-18	8.4926e-14	4.4076e-14
chr10	79936612	79937013	0.517706	29	0.804|0.346|0.275|0.867|0.314|0.951|0.167|0.192|0.090|0.634|0.277|0.772|0.107|0.603|0.643|0.217|0.442|0.466|0.834|0.233|0.319|0.018|0.941|0.021|0.073|0.299|0.719|0.934|0.730|0.248|0.628|0.865|0.393|0.728|0.441|0.581|0.813|0.888|0.117|0.160|0.398|0.537|0.379|0.829|0.072|0.395|0.486|0.189|0.339|0.646	3|1|1|3|1|3|1|1|1|3|1|3|1|3|3|1|1|2|3|1|1|1|3|1|1|1|3|3|3|1|3|3|1|3|1|3|3|3|1|1|1|3|1|3|1|1|2|1|1|3	27	2	21	0.2415185185185185	0.476	0.7593809523809524	0_s1,0_s10,0_s12,0_s14,0_s15,0_s16,1_s18,1_s2,1_s22,1_s23,1_s26,2_s27,2_s28,2_s3,2_s30,2_s31,2_s35,3_s38,3_s4,3_s43,3_s44,4_s45,4_s47,4_s49,4_s5,4_s7,4_s8	1_s24,4_s6	0_s0,0_s11,0_s13,0_s17,1_s19,1_s20,1_s21,1_s25,2_s29,2_s32,2_s33,2_s34,3_s36,3_s37,3_s39,3_s40,3_s41,3_s42,4_s46,4_s48,4_s9	0.517706	9.1994e-187	3.5423e-182	5.318e-14
chr10	79965855	79966639	0.577307	15	0.957|0.565|0.130|0.204|0.060|0.422|0.104|0.102|0.471|0.603|0.150|0.738|0.643|0.270|0.923|0.584|0.361|0.520|0.516|0.115|0.670|0.074|0.884|0.880|0.452|0.437|0.912|0.699|0.570|0.697|0.956|0.794|0.053|0.912|0.463|0.945|0.443|0.384|0.896|0.307|0.939|0.800|0.028|0.770|0.068|0.305|0.150|0.935|0.504|0.146	3|3|1|1|1|1|1|1|2|3|1|3|3|1|3|3|1|2|2|1|3|1|3|3|2|1|3|3|3|3|3|3|1|3|1|3|1|1|3|1|3|3|1|3|1|1|1|3|2|1	22	5	23	0.217090909090909	0.4926	0.7944347826086956	0_s10,0_s11,0_s12,0_s13,0_s14,0_s15,1_s18,1_s20,1_s23,1_s26,2_s28,2_s31,3_s38,3_s4,3_s41,3_s42,3_s44,4_s47,4_s49,4_s5,4_s6,4_s9	0_s16,1_s24,1_s25,2_s30,4_s8	0_s0,0_s1,0_s17,1_s19,1_s2,1_s21,1_s22,2_s27,2_s29,2_s3,2_s32,2_s33,2_s34,2_s35,3_s36,3_s37,3_s39,3_s40,3_s43,4_s45,4_s46,4_s48,4_s7	0.577307	8.1139e-95	3.1244e-90	5.6732e-14
chr10	80061801	80062564	0.56887	20	0.216|0.163|0.198|0.168|0.179|0.266|0.236|0.221|0.159|0.257|0.257|0.299|0.143|0.386|0.220|0.210|0.275|0.170|0.292|0.214|0.277|0.165|0.232|0.201|0.230|0.213|0.334|0.370|0.314|0.280|0.867|0.847|0.792|0.797|0.745|0.752|0.797|0.765|0.809|0.795|0.791|0.817|0.769|0.777|0.812|0.793|0.776|0.837|0.802|0.803	1|1|1|1|1|1|1|1|1|1|1|1|1|2|1|1|1|1|1|1|1|1|1|1|1|1|1|2|1|1|3|3|3|3|3|3|3|3|3|3|3|3|3|3|3|3|3|3|3|3	28	2	20	0.2281785714285714	0.378	0.7971499999999999	0_s0,0_s1,0_s10,0_s11,0_s12,0_s13,0_s14,0_s15,0_s16,0_s17,1_s18,1_s19,1_s2,1_s21,1_s22,1_s23,1_s24,1_s25,1_s26,2_s27,2_s28,2_s29,2_s3,2_s30,2_s31,2_s32,2_s34,2_s35	1_s20,2_s33	3_s36,3_s37,3_s38,3_s39,3_s4,3_s40,3_s41,3_s42,3_s43,3_s44,4_s45,4_s46,4_s47,4_s48,4_s49,4_s5,4_s6,4_s7,4_s8,4_s9	-0.56887	3.9541e-143	1.5225999999999998e-138	4.7073e-14
chr10	80123963	80125674	0.507451	30	0.032|0.925|0.922|0.142|0.401|0.768|0.335|0.068|0.033|0.325|0.845|0.793|0.325|0.927|0.932|0.541|0.821|0.924|0.606|0.430|0.561|0.881|0.489|0.669|0.607|0.743|0.701|0.283|0.722|0.399|0.586|0.926|0.045|0.353|0.161|0.941|0.695|0.541|0.656|0.200|0.294|0.395|0.062|0.328|0.926|0.560|0.088|0.468|0.612|0.457	1|3|3|1|1|3|1|1|1|1|3|3|1|3|3|3|3|3|3|1|3|3|2|3|3|3|3|1|3|1|3|3|1|1|1|3|3|3|3|1|1|1|1|1|3|3|1|2|3|1	21	2	27	0.2455238095238095	0.4785	0.7529999999999999	0_s0,0_s11,0_s12,0_s14,0_s15,0_s16,0_s17,1_s2,1_s26,2_s33,2_s35,3_s38,3_s39,3_s4,3_s44,4_s45,4_s46,4_s47,4_s48,4_s6,4_s9	2_s29,4_s7	0_s1,0_s10,0_s13,1_s18,1_s19,1_s20,1_s21,1_s22,1_s23,1_s24,1_s25,2_s27,2_s28,2_s3,2_s30,2_s31,2_s32,2_s34,3_s36,3_s37,3_s40,3_s41,3_s42,3_s43,4_s49,4_s5,4_s8	-0.507451	1.0165e-177	3.9143e-173	-5.3291e-15
chr10	80656019	80656836	0.513059	24	0.558|0.396|0.080|0.590|0.447|0.476|0.050|0.792|0.649|0.417|0.319|0.371|0.065|0.930|0.923|0.084|0.749|0.941|0.350|0.140|0.076|0.281|0.748|0.549|0.129|0.304|0.931|0.794|0.337|0.230|0.270|0.934|0.178|0.930|0.084|0.687|0.767|0.515|0.762|0.083|0.514|0.525|0.509|0.555|0.383|0.022|0.642|0.703|0.422|0.035	3|1|1|3|1|2|1|3|3|1|1|1|1|3|3|1|3|3|1|1|1|1|3|3|1|1|3|3|1|1|1|3|1|3|1|3|3|2|3|1|3|3|2|3|1|1|3|3|1|1	25	3	22	0.2221199999999999	0.5	0.7351363636363636	0_s1,0_s10,0_s12,0_s14,0_s17,1_s18,1_s19,1_s2,1_s22,1_s25,1_s26,2_s27,2_s28,2_s30,2_s31,2_s34,2_s35,3_s36,3_s38,3_s4,3_s44,4_s49,4_s5,4_s8,4_s9	0_s13,3_s42,4_s47	0_s0,0_s11,0_s15,0_s16,1_s20,1_s21,1_s23,1_s24,2_s29,2_s3,2_s32,2_s33,3_s37,3_s39,3_s40,3_s41,3_s43,4_s45,4_s46,4_s48,4_s6,4_s7	0.513059	8.0267e-146	3.0908e-141	7.272e-14
chr10	80733612	80733835	0.546137	59	0.304|0.388|0.374|0.263|0.277|0.322|0.308|0.290|0.224|0.336|0.316|0.374|0.295|0.495|0.285|0.300|0.372|0.236|0.450|0.328|0.498|0.406|0.408|0.388|0.420|0.418|0.468|0.546|0.531|0.508|0.924|0.909|0.810|0.918|0.946|0.907|0.920|0.926|0.954|0.931|0.883|0.931|0.959|0.935|0.927|0.892|0.915|0.895|0.910|0.801	1|1|1|1|1|1|1|1|1|1|1|1|1|2|1|1|1|1|2|1|1|1|1|1|1|1|1|1|1|1|3|3|3|3|3|3|3|3|3|3|3|3|3|3|3|3|3|3|3|3	28	2	20	0.3636785714285714	0.4725	0.9096499999999998	0_s0,0_s1,0_s10,0_s11,0_s12,0_s13,0_s14,0_s15,0_s16,0_s17,1_s18,1_s19,1_s2,1_s21,1_s22,1_s23,1_s24,1_s26,2_s27,2_s28,2_s29,2_s3,2_s30,2_s31,2_s32,2_s33,2_s34,2_s35	1_s20,1_s25	3_s36,3_s37,3_s38,3_s39,3_s4,3_s40,3_s41,3_s42,3_s43,3_s44,4_s45,4_s46,4_s47,4_s48,4_s49,4_s5,4_s6,4_s7,4_s8,4_s9	-0.546137	1.4034000000000002e-305	5.4038e-301	0.0
chr10	80744536	80745486	0.550194	26	0.238|0.111|0.355|0.512|0.395|0.070|0.699|0.108|0.434|0.372|0.930|0.856|0.937|0.238|0.065|0.934|0.548|0.249|0.394|0.750|0.660|0.780|0.058|0.488|0.947|0.311|0.344|0.092|0.133|0.891|0.571|0.406|0.426|0.360|0.732|0.034|0.049|0.799|0.123|0.808|0.406|0.370|0.625|0.811|0.704|0.938|0.918|0.292|0.914|0.520	1|1|1|2|1|1|3|1|1|1|3|3|3|1|1|3|3|1|1|3|3|3|1|2|3|1|1|1|1|3|3|1|1|1|3|1|1|3|1|3|1|1|3|3|3|3|3|1|3|2	26	3	21	0.2474230769230769	0.5066666666666667	0.7977142857142857	0_s0,0_s1,0_s10,0_s12,0_s13,0_s15,0_s16,0_s17,1_s20,1_s21,1_s24,1_s25,2_s29,2_s31,2_s32,2_s33,2_s34,3_s37,3_s38,3_s39,3_s40,3_s41,3_s43,4_s45,4_s46,4_s7	0_s11,2_s3,4_s9	0_s14,1_s18,1_s19,1_s2,1_s22,1_s23,1_s26,2_s27,2_s28,2_s30,2_s35,3_s36,3_s4,3_s42,3_s44,4_s47,4_s48,4_s49,4_s5,4_s6,4_s8	0.550194	2.9288e-165	1.1278e-160	5.5067e-14
chr10	80828410	80828589	0.502102	37	0.522|0.830|0.880|0.662|0.271|0.424|0.586|0.836|0.955|0.381|0.927|0.405|0.254|0.722|0.457|0.613|0.728|0.565|0.781|0.442|0.673|0.584|0.642|0.404|0.272|0.946|0.662|0.508|0.928|0.854|0.705|0.660|0.901|0.286|0.502|0.365|0.622|0.692|0.597|0.338|0.562|0.926|0.641|0.286|0.455|0.939|0.943|0.582|0.298|0.421	2|3|3|2|1|1|2|3|3|1|3|1|1|3|1|2|2|2|3|1|2|2|2|1|1|3|2|1|3|3|2|2|3|1|2|1|2|3|2|1|2|3|2|1|1|3|3|2|1|1	17	18	15	0.3686470588235294	0.6171111111111112	0.8706666666666666	0_s12,0_s13,0_s17,1_s19,1_s2,1_s21,1_s26,2_s3,2_s30,2_s33,3_s39,3_s40,3_s44,4_s48,4_s49,4_s8,4_s9	0_s0,0_s11,0_s14,1_s22,1_s23,1_s24,2_s27,2_s28,2_s29,2_s32,3_s36,3_s37,3_s4,3_s41,3_s43,4_s45,4_s47,4_s7	0_s1,0_s10,0_s15,0_s16,1_s18,1_s20,1_s25,2_s31,2_s34,2_s35,3_s38,3_s42,4_s46,4_s5,4_s6	0.502102	1.8662e-143	7.1859e-139	2.6423e-14
chr10	80932983	80934218	0.532787	39	0.456|0.855|0.686|0.139|0.600|0.515|0.711|0.134|0.085|0.241|0.763|0.485|0.565|0.345|0.115|0.828|0.482|0.417|0.928|0.704|0.437|0.558|0.334|0.504|0.516|0.408|0.008|0.063|0.744|0.083|0.497|0.303|0.902|0.266|0.928|0.552|0.020|0.807|0.056|0.626|0.688|0.079|0.091|0.270|0.790|0.943|0.841|0.800|0.783|0.777	2|3|3|1|3|3|3|1|1|1|3|2|3|1|1|3|2|1|3|3|1|3|1|3|3|1|1|1|3|1|2|1|3|1|3|3|1|3|1|3|3|1|1|1|3|3|3|3|3|3	20	4	26	0.1947	0.48	0.7274615384615385	0_s11,0_s15,0_s16,0_s17,1_s20,1_s21,1_s24,2_s27,2_s29,2_s31,2_s32,2_s33,2_s35,3_s37,3_s39,3_s41,3_s43,4_s46,4_s47,4_s48	0_s0,1_s19,1_s23,3_s36	0_s1,0_s10,0_s12,0_s13,0_s14,1_s18,1_s2,1_s22,1_s25,1_s26,2_s28,2_s3,2_s30,2_s34,3_s38,3_s4,3_s40,3_s42,3_s44,4_s45,4_s49,4_s5,4_s6,4_s7,4_s8,4_s9	-0.532787	6.8545e-225	2.6394e-220	3.5971e-14
chr10	80953657	80954457	0.566791	29	0.803|0.831|0.828|0.834|0.849|0.824|0.816|0.789|0.831|0.842|0.848|0.859|0.811|0.851|0.829|0.804|0.856|0.787|0.880|0.810|0.878|0.823|0.756|0.849|0.791|0.860|0.850|0.874|0.873|0.763|0.148|0.232|0.282|0.328|0.234|0.408|0.351|0.415|0.150|0.274|0.329|0.374|0.185|0.385|0.267|0.345|0.114|0.267|0.230|0.241	3|3|3|3|3|3|3|3|3|3|3|3|3|3|3|3|3|3|3|3|3|3|3|3|3|3|3|3|3|3|1|1|1|1|1|2|1|2|1|1|1|1|1|1|1|1|1|1|1|1	18	2	30	0.2631111111111111	0.4115	0.8299666666666669	3_s36,3_s37,3_s38,3_s39,3_s4,3_s41,3_s43,3_s44,4_s45,4_s46,4_s47,4_s48,4_s49,4_s5,4_s6,4_s7,4_s8,4_s9	3_s40,3_s42	0_s0,0_s1,0_s10,0_s11,0_s12,0_s13,0_s14,0_s15,0_s16,0_s17,1_s18,1_s19,1_s2,1_s20,1_s21,1_s22,1_s23,1_s24,1_s25,1_s26,2_s27,2_s28,2_s29,2_s3,2_s30,2_s31,2_s32,2_s33,2_s34,2_s35	0.566791	1.3045e-189	5.0229e-185	1.9984e-14	P2|2|3|3|3,
chr10	80981156	80981327	0.51715	17	0.252|0.920|0.742|0.246|0.195|0.699|0.132|0.742|0.711|0.576|0.470|0.054|0.237|0.525|0.471|0.264|0.461|0.812|0.928|0.032|0.054|0.146|0.512|0.051|0.271|0.060|0.582|0.222|0.774|0.183|0.427|0.366|0.051|0.404|0.329|0.724|0.341|0.822|0.543|0.059|0.479|0.939|0.685|0.329|0.089|0.058|0.605|0.456|0.507|0.249	1|3|3|1|1|3|1|3|3|3|2|1|1|3|2|1|2|3|3|1|1|1|3|1|1|1|3|1|3|1|1|1|1|1|1|3|1|3|3|1|2|3|3|1|1|1|3|2|2|1	26	6	18	0.1961923076923077	0.474	0.7133888888888889	0_s0,0_s11,0_s12,0_s14,1_s19,1_s2,1_s22,1_s26,2_s27,2_s28,2_s3,2_s30,2_s31,2_s33,2_s35,3_s36,3_s37,3_s38,3_s39,3_s4,3_s41,3_s44,4_s48,4_s49,4_s5,4_s9	1_s18,1_s21,1_s23,4_s45,4_s7,4_s8	0_s1,0_s10,0_s13,0_s15,0_s16,0_s17,1_s20,1_s24,1_s25,2_s29,2_s32,2_s34,3_s40,3_s42,3_s43,4_s46,4_s47,4_s6	-0.51715	3.739e-100	1.4398e-95	6.9833e-14
chr10	81002834	81002975	0.770075	32	0.012|0.099|0.135|0.062|0.082|0.148|0.133|0.078|0.028|0.182|0.131|0.225|0.058|0.387|0.179|0.066|0.295|0.034|0.292|0.152|0.207|0.062|0.046|0.036|0.154|0.142|0.222|0.411|0.212|0.142|0.819|0.901|0.953|0.935|0.957|0.955|0.938|0.920|0.938|0.930|0.947|0.906|0.966|0.957|0.908|0.906|0.888|0.803|0.864|0.950	1|1|1|1|1|1|1|1|1|1|1|1|1|1|1|1|1|1|1|1|1|1|1|1|1|1|1|1|1|1|3|3|3|3|3|3|3|3|3|3|3|3|3|3|3|3|3|3|3|3	30	0	20	0.1470666666666666		0.91705	0_s0,0_s1,0_s10,0_s11,0_s12,0_s13,0_s14,0_s15,0_s16,0_s17,1_s18,1_s19,1_s2,1_s20,1_s21,1_s22,1_s23,1_s24,1_s25,1_s26,2_s27,2_s28,2_s29,2_s3,2_s30,2_s31,2_s32,2_s33,2_s34,2_s35	-	3_s36,3_s37,3_s38,3_s39,3_s4,3_s40,3_s41,3_s42,3_s43,3_s44,4_s45,4_s46,4_s47,4_s48,4_s49,4_s5,4_s6,4_s7,4_s8,4_s9	-0.770075	8.3485e-219	3.2146999999999998e-214	9.1926e-14	N2|2|3|3|3,
chr10	81003823	81003999	0.554637	21	0.565|0.438|0.371|0.531|0.443|0.482|0.472|0.522|0.450|0.471|0.542|0.371|0.440|0.357|0.422|0.450|0.372|0.431|0.365|0.404|0.464|0.426|0.630|0.521|0.441|0.434|0.436|0.393|0.406|0.501|0.643|0.825|0.668|0.691|0.838|0.523|0.630|0.630|0.827|0.694|0.188|0.144|0.211|0.156|0.120|0.150|0.206|0.164|0.125|0.150	2|2|2|2|2|2|2|2|2|2|2|2|2|2|2|2|2|2|2|2|2|2|3|2|2|2|2|2|2|2|3|3|3|3|3|2|2|3|3|3|1|1|1|1|1|1|1|1|1|1	10	31	9	0.1614	0.454	0.7162222222222222	4_s45,4_s46,4_s47,4_s48,4_s49,4_s5,4_s6,4_s7,4_s8,4_s9	0_s0,0_s1,0_s10,0_s11,0_s12,0_s13,0_s14,0_s15,0_s16,0_s17,1_s18,1_s19,1_s2,1_s20,1_s21,1_s22,1_s23,1_s24,1_s25,1_s26,2_s27,2_s28,2_s3,2_s30,2_s31,2_s32,2_s33,2_s34,2_s35,3_s40,3_s41	2_s29,3_s36,3_s37,3_s38,3_s39,3_s4,3_s42,3_s43,3_s44	0.554637	3.6665e-62	1.4118e-57	3.1308e-14
chr10	81029666	81030359	0.510579	34	0.467|0.703|0.217|0.721|0.049|0.669|0.214|0.371|0.377|0.753|0.101|0.285|0.127|0.517|0.748|0.261|0.926|0.941|0.833|0.274|0.071|0.540|0.117|0.573|0.016|0.239|0.480|0.364|0.250|0.430|0.930|0.938|0.510|0.705|0.014|0.942|0.806|0.686|0.744|0.304|0.395|0.537|0.095|0.475|0.545|0.023|0.081|0.548|0.388|0.778	2|3|1|3|1|3|1|1|1|3|1|1|1|3|3|1|3|3|3|1|1|3|1|3|1|1|2|1|1|1|3|3|3|3|1|3|3|3|3|1|1|3|1|2|3|1|1|3|1|3	24	3	23	0.2109583333333332	0.474	0.7214347826086956	0_s10,0_s12,0_s14,0_s15,0_s16,1_s18,1_s19,1_s2,1_s22,1_s26,2_s27,2_s29,2_s30,2_s31,2_s33,2_s34,2_s35,3_s4,3_s44,4_s45,4_s47,4_s5,4_s6,4_s8	0_s0,2_s32,4_s48	0_s1,0_s11,0_s13,0_s17,1_s20,1_s21,1_s23,1_s24,1_s25,2_s28,2_s3,3_s36,3_s37,3_s38,3_s39,3_s40,3_s41,3_s42,3_s43,4_s46,4_s49,4_s7,4_s9	-0.510579	3.9928e-205	1.5375e-200	1.8763e-14
chr10	81470410	81471500	0.738646	35	0.914|0.829|0.946|0.901|0.926|0.907|0.960|0.920|0.985|0.942|0.112|0.228|0.072|0.431|0.085|0.087|0.231|0.014|0.286|0.203|0.207|0.080|0.066|0.081|0.150|0.086|0.223|0.354|0.166|0.154|0.118|0.197|0.185|0.163|0.116|0.310|0.319|0.376|0.083|0.247|0.248|0.265|0.123|0.325|0.195|0.246|0.060|0.142|0.178|0.162	3|3|3|3|3|3|3|3|3|3|1|1|1|1|1|1|1|1|1|1|1|1|1|1|1|1|1|1|1|1|1|1|1|1|1|1|1|1|1|1|1|1|1|1|1|1|1|1|1|1	40	0	10	0.1843499999999999		0.923	1_s18,1_s19,1_s2,1_s20,1_s21,1_s22,1_s23,1_s24,1_s25,1_s26,2_s27,2_s28,2_s29,2_s3,2_s30,2_s31,2_s32,2_s33,2_s34,2_s35,3_s36,3_s37,3_s38,3_s39,3_s4,3_s40,3_s41,3_s42,3_s43,3_s44,4_s45,4_s46,4_s47,4_s48,4_s49,4_s5,4_s6,4_s7,4_s8,4_s9	-	0_s0,0_s1,0_s10,0_s11,0_s12,0_s13,0_s14,0_s15,0_s16,0_s17	0.738646	3.4501e-160	1.3285e-155	3.1419e-14	N0|0|2|3|3,
chr10	81634844	81635437	0.564735	43	0.815|0.274|0.448|0.735|0.560|0.029|0.895|0.250|0.256|0.537|0.302|0.789|0.945|0.497|0.086|0.483|0.045|0.929|0.305|0.852|0.330|0.943|0.376|0.902|0.189|0.560|0.028|0.227|0.542|0.935|0.024|0.237|0.140|0.170|0.871|0.096|0.100|0.540|0.835|0.461|0.441|0.521|0.929|0.775|0.910|0.661|0.544|0.933|0.392|0.527	3|1|2|3|3|1|3|1|1|3|1|3|3|2|1|2|1|3|1|3|1|3|1|3|1|3|1|1|3|3|1|1|1|1|3|1|1|3|3|2|1|2|3|3|3|3|3|3|1|3	21	5	24	0.2046190476190476	0.482	0.7693333333333335	0_s1,0_s13,0_s15,0_s16,1_s18,1_s21,1_s23,1_s25,2_s27,2_s29,2_s30,2_s32,2_s33,3_s36,3_s37,3_s38,3_s39,3_s40,3_s41,4_s45,4_s8	0_s10,1_s20,1_s22,3_s44,4_s46	0_s0,0_s11,0_s12,0_s14,0_s17,1_s19,1_s2,1_s24,1_s26,2_s28,2_s3,2_s31,2_s34,2_s35,3_s4,3_s42,3_s43,4_s47,4_s48,4_s49,4_s5,4_s6,4_s7,4_s9	0.564735	4.4666999999999985e-248	1.7199000000000004e-243	5.4845e-14
chr10	81768696	81769931	0.652645	33	0.928|0.620|0.285|0.286|0.936|0.494|0.937|0.731|0.680|0.748|0.739|0.913|0.943|0.026|0.014|0.755|0.105|0.272|0.119|0.719|0.793|0.936|0.117|0.627|0.815|0.867|0.040|0.251|0.571|0.923|0.880|0.089|0.734|0.589|0.878|0.142|0.080|0.548|0.065|0.933|0.869|0.055|0.826|0.554|0.940|0.754|0.824|0.939|0.616|0.250	3|3|1|1|3|2|3|3|3|3|3|3|3|1|1|3|1|1|1|3|3|3|1|3|3|3|1|1|3|3|3|1|3|3|3|1|1|3|1|3|3|1|3|3|3|3|3|3|3|1	16	1	33	0.1372499999999999	0.494	0.789848484848485	0_s10,0_s11,1_s20,1_s21,1_s23,1_s24,1_s25,2_s29,2_s32,2_s33,3_s37,3_s40,3_s41,3_s43,4_s46,4_s9	0_s13	0_s0,0_s1,0_s12,0_s14,0_s15,0_s16,0_s17,1_s18,1_s19,1_s2,1_s22,1_s26,2_s27,2_s28,2_s3,2_s30,2_s31,2_s34,2_s35,3_s36,3_s38,3_s39,3_s4,3_s42,3_s44,4_s45,4_s47,4_s48,4_s49,4_s5,4_s6,4_s7,4_s8	0.652645	9.46e-210	3.6427e-205	3.4639e-14
chr10	81838721	81838875	0.54057	17	0.141|0.184|0.167|0.183|0.142|0.126|0.200|0.165|0.231|0.126|0.172|0.189|0.189|0.135|0.221|0.163|0.181|0.251|0.164|0.115|0.713|0.823|0.833|0.839|0.672|0.723|0.684|0.560|0.618|0.745|0.470|0.426|0.298|0.435|0.396|0.353|0.430|0.325|0.431|0.472|0.337|0.350|0.561|0.374|0.486|0.358|0.436|0.409|0.450|0.516	1|1|1|1|1|1|1|1|1|1|1|1|1|1|1|1|1|1|1|1|3|3|3|3|3|3|3|2|3|3|2|2|1|2|2|2|2|1|2|2|1|1|2|2|2|2|2|2|2|2	24	17	9	0.1981249999999999	0.4448823529411764	0.7388888888888889	0_s0,0_s1,0_s10,0_s11,0_s12,0_s13,0_s14,0_s15,0_s16,0_s17,1_s18,1_s19,1_s2,1_s20,1_s21,1_s22,1_s23,1_s24,1_s25,1_s26,3_s38,3_s42,4_s45,4_s46	2_s33,3_s36,3_s37,3_s39,3_s4,3_s40,3_s41,3_s43,3_s44,4_s47,4_s48,4_s49,4_s5,4_s6,4_s7,4_s8,4_s9	2_s27,2_s28,2_s29,2_s3,2_s30,2_s31,2_s32,2_s34,2_s35	-0.54057	7.6542e-65	2.9473e-60	5.0959e-14
chr10	81934177	81934511	0.56834	17	0.184|0.248|0.278|0.179|0.261|0.246|0.221|0.243|0.170|0.311|0.229|0.322|0.118|0.498|0.361|0.191|0.320|0.250|0.420|0.289|0.342|0.154|0.201|0.213|0.267|0.220|0.336|0.433|0.294|0.269|0.843|0.704|0.824|0.801|0.749|0.847|0.847|0.848|0.821|0.835|0.788|0.812|0.826|0.819|0.743|0.900|0.883|0.777|0.812|0.861	1|1|1|1|1|1|1|1|1|1|1|1|1|2|1|1|1|1|2|1|1|1|1|1|1|1|1|2|1|1|3|3|3|3|3|3|3|3|3|3|3|3|3|3|3|3|3|3|3|3	27	3	20	0.2487777777777777	0.4503333333333333	0.817	0_s0,0_s1,0_s10,0_s11,0_s12,0_s13,0_s14,0_s15,0_s16,0_s17,1_s18,1_s19,1_s2,1_s21,1_s22,1_s23,1_s24,1_s26,2_s27,2_s28,2_s29,2_s3,2_s30,2_s31,2_s32,2_s34,2_s35	1_s20,1_s25,2_s33	3_s36,3_s37,3_s38,3_s39,3_s4,3_s40,3_s41,3_s42,3_s43,3_s44,4_s45,4_s46,4_s47,4_s48,4_s49,4_s5,4_s6,4_s7,4_s8,4_s9	-0.56834	9.803e-117	3.7747e-112	3.9746e-14
chr10	82007510	82008452	0.579807	49	0.783|0.847|0.836|0.839|0.817|0.847|0.880|0.874|0.875|0.831|0.229|0.320|0.165|0.470|0.247|0.247|0.347|0.213|0.403|0.278|0.338|0.169|0.177|0.154|0.287|0.332|0.336|0.468|0.273|0.246|0.181|0.211|0.289|0.274|0.238|0.424|0.379|0.394|0.197|0.300|0.293|0.370|0.207|0.371|0.289|0.359|0.205|0.274|0.285|0.238	3|3|3|3|3|3|3|3|3|3|1|1|1|2|1|1|1|1|2|1|1|1|1|1|1|1|1|2|1|1|1|1|1|1|1|2|1|2|1|1|1|1|1|2|1|1|1|1|1|1	34	6	10	0.2631470588235294	0.4216666666666666	0.8428999999999999	1_s18,1_s19,1_s2,1_s21,1_s22,1_s23,1_s24,1_s26,2_s27,2_s28,2_s29,2_s3,2_s30,2_s31,2_s32,2_s34,2_s35,3_s36,3_s37,3_s38,3_s39,3_s4,3_s41,3_s43,3_s44,4_s45,4_s46,4_s47,4_s49,4_s5,4_s6,4_s7,4_s8,4_s9	1_s20,1_s25,2_s33,3_s40,3_s42,4_s48	0_s0,0_s1,0_s10,0_s11,0_s12,0_s13,0_s14,0_s15,0_s16,0_s17	0.579807	2.1739e-221	8.3709e-217	3.6304e-14
chr10	82331728	82332468	0.709221	33	0.947|0.884|0.966|0.806|0.947|0.954|0.919|0.872|0.947|0.958|0.970|0.914|0.919|0.946|0.919|0.936|0.970|0.798|0.944|0.969|0.946|0.934|0.847|0.899|0.952|0.944|0.909|0.948|0.931|0.912|0.019|0.181|0.187|0.242|0.147|0.292|0.290|0.442|0.003|0.239|0.200|0.269|0.065|0.315|0.280|0.371|0.207|0.188|0.181|0.167	3|3|3|3|3|3|3|3|3|3|3|3|3|3|3|3|3|3|3|3|3|3|3|3|3|3|3|3|3|3|1|1|1|1|1|1|1|1|1|1|1|1|1|1|1|1|1|1|1|1	20	0	30	0.21425		0.923566666666667	3_s36,3_s37,3_s38,3_s39,3_s4,3_s40,3_s41,3_s42,3_s43,3_s44,4_s45,4_s46,4_s47,4_s48,4_s49,4_s5,4_s6,4_s7,4_s8,4_s9	-	0_s0,0_s1,0_s10,0_s11,0_s12,0_s13,0_s14,0_s15,0_s16,0_s17,1_s18,1_s19,1_s2,1_s20,1_s21,1_s22,1_s23,1_s24,1_s25,1_s26,2_s27,2_s28,2_s29,2_s3,2_s30,2_s31,2_s32,2_s33,2_s34,2_s35	0.709221	2.9152999999999998e-226	1.1226e-221	6.5725e-14	P2|2|3|3|3,
chr10	82423868	82424632	0.500229	24	0.483|0.552|0.448|0.445|0.534|0.546|0.588|0.555|0.653|0.608|0.541|0.479|0.633|0.715|0.540|0.383|0.606|0.483|0.713|0.530|0.550|0.674|0.443|0.379|0.458|0.603|0.500|0.632|0.540|0.558|0.699|0.692|0.760|0.736|0.711|0.763|0.799|0.805|0.641|0.736|0.401|0.547|0.293|0.471|0.390|0.459|0.270|0.380|0.421|0.341	2|2|2|2|2|2|2|2|2|2|2|2|2|2|2|2|2|2|2|2|2|2|2|2|2|2|2|2|2|2|2|2|3|2|2|3|3|3|2|2|2|2|1|2|2|2|1|2|2|2	2	44	4	0.2815	0.5453863636363636	0.7817500000000001	4_s47,4_s6	0_s0,0_s1,0_s10,0_s11,0_s12,0_s13,0_s14,0_s15,0_s16,0_s17,1_s18,1_s19,1_s2,1_s20,1_s21,1_s22,1_s23,1_s24,1_s25,1_s26,2_s27,2_s28,2_s29,2_s3,2_s30,2_s31,2_s32,2_s33,2_s34,2_s35,3_s36,3_s37,3_s39,3_s4,3_s43,3_s44,4_s45,4_s46,4_s48,4_s49,4_s5,4_s7,4_s8,4_s9	3_s38,3_s40,3_s41,3_s42	0.500229	5.7748e-19	2.2236e-14	4.13e-14
chr10	83814158	83815544	0.542473	33	0.162|0.314|0.302|0.631|0.622|0.320|0.455|0.172|0.489|0.760|0.685|0.935|0.686|0.304|0.132|0.076|0.415|0.202|0.594|0.805|0.945|0.197|0.048|0.778|0.740|0.404|0.144|0.943|0.136|0.462|0.176|0.205|0.926|0.466|0.939|0.421|0.207|0.922|0.362|0.872|0.275|0.256|0.281|0.791|0.698|0.905|0.447|0.314|0.549|0.196	1|1|1|3|3|1|1|1|2|3|3|3|3|1|1|1|1|1|3|3|3|1|1|3|3|1|1|3|1|2|1|1|3|2|3|1|1|3|1|3|1|1|1|3|3|3|1|1|2|1	27	4	19	0.2564074074074074	0.4915	0.7987894736842106	0_s0,0_s1,0_s10,0_s13,0_s14,0_s15,1_s20,1_s21,1_s22,1_s23,1_s24,2_s28,2_s29,2_s31,2_s32,2_s34,3_s36,3_s37,3_s40,3_s41,3_s43,4_s45,4_s46,4_s47,4_s6,4_s7,4_s9	0_s16,2_s35,3_s39,4_s8	0_s11,0_s12,0_s17,1_s18,1_s19,1_s2,1_s25,1_s26,2_s27,2_s3,2_s30,2_s33,3_s38,3_s4,3_s42,3_s44,4_s48,4_s49,4_s5	-0.542473	8.0689e-202	3.107e-197	7.1387e-14
chr10	85438042	85439240	0.788788	15	0.043|0.109|0.155|0.024|0.123|0.149|0.057|0.110|0.198|0.160|0.907|0.908|0.940|0.884|0.937|0.769|0.927|0.981|0.882|0.946|0.926|0.922|0.921|0.914|0.921|0.921|0.758|0.829|0.859|0.912|0.962|0.963|0.910|0.924|0.925|0.839|0.887|0.900|0.939|0.888|0.894|0.875|0.948|0.856|0.934|0.896|0.943|0.840|0.933|0.849	1|1|1|1|1|1|1|1|1|1|3|3|3|3|3|3|3|3|3|3|3|3|3|3|3|3|3|3|3|3|3|3|3|3|3|3|3|3|3|3|3|3|3|3|3|3|3|3|3|3	10	0	40	0.1127999999999999		0.901725	0_s0,0_s1,0_s10,0_s11,0_s12,0_s13,0_s14,0_s15,0_s16,0_s17	-	1_s18,1_s19,1_s2,1_s20,1_s21,1_s22,1_s23,1_s24,1_s25,1_s26,2_s27,2_s28,2_s29,2_s3,2_s30,2_s31,2_s32,2_s33,2_s34,2_s35,3_s36,3_s37,3_s38,3_s39,3_s4,3_s40,3_s41,3_s42,3_s43,3_s44,4_s45,4_s46,4_s47,4_s48,4_s49,4_s5,4_s6,4_s7,4_s8,4_s9	-0.788788	9.8207e-74	3.7815e-69	5.218e-14	P0|0|2|3|3,
chr10	85925123	85926155	0.587873	34	0.169|0.217|0.219|0.207|0.162|0.265|0.244|0.216|0.280|0.309|0.251|0.281|0.233|0.432|0.207|0.139|0.266|0.199|0.436|0.249|0.278|0.162|0.144|0.199|0.296|0.230|0.359|0.400|0.322|0.205|0.861|0.801|0.834|0.794|0.839|0.853|0.809|0.820|0.820|0.810|0.798|0.826|0.730|0.794|0.792|0.861|0.871|0.831|0.839|0.849	1|1|1|1|1|1|1|1|1|1|1|1|1|2|1|1|1|1|2|1|1|1|1|1|1|1|1|2|1|1|3|3|3|3|3|3|3|3|3|3|3|3|3|3|3|3|3|3|3|3	27	3	20	0.2336296296296296	0.4226666666666667	0.8216000000000001	0_s0,0_s1,0_s10,0_s11,0_s12,0_s13,0_s14,0_s15,0_s16,0_s17,1_s18,1_s19,1_s2,1_s21,1_s22,1_s23,1_s24,1_s26,2_s27,2_s28,2_s29,2_s3,2_s30,2_s31,2_s32,2_s34,2_s35	1_s20,1_s25,2_s33	3_s36,3_s37,3_s38,3_s39,3_s4,3_s40,3_s41,3_s42,3_s43,3_s44,4_s45,4_s46,4_s47,4_s48,4_s49,4_s5,4_s6,4_s7,4_s8,4_s9	-0.587873	2.4499e-230	9.433499999999999e-226	4.6296e-14
chr10	85931820	85932122	0.518882	13	0.615|0.642|0.602|0.336|0.258|0.917|0.184|0.253|0.648|0.226|0.661|0.547|0.460|0.636|0.749|0.223|0.207|0.712|0.607|0.391|0.430|0.518|0.869|0.781|0.527|0.948|0.731|0.653|0.529|0.733|0.444|0.932|0.493|0.775|0.852|0.190|0.797|0.171|0.224|0.737|0.167|0.750|0.692|0.302|0.335|0.937|0.443|0.718|0.648|0.776	2|2|2|1|1|3|1|1|2|1|2|2|2|2|3|1|1|3|2|1|1|2|3|3|2|3|3|2|2|3|1|3|2|3|3|1|3|1|1|3|1|3|3|1|1|3|1|3|2|3	17	15	18	0.2814117647058823	0.5857333333333334	0.8003333333333332	0_s11,0_s12,0_s14,0_s15,0_s17,1_s22,1_s23,1_s26,2_s27,3_s36,3_s40,3_s42,3_s43,4_s45,4_s48,4_s49,4_s6	0_s0,0_s1,0_s10,0_s16,1_s18,1_s19,1_s2,1_s20,1_s25,2_s28,2_s30,2_s33,2_s34,3_s38,4_s8	0_s13,1_s21,1_s24,2_s29,2_s3,2_s31,2_s32,2_s35,3_s37,3_s39,3_s4,3_s41,3_s44,4_s46,4_s47,4_s5,4_s7,4_s9	0.518882	2.7052e-63	1.0416e-58	3.697e-14
chr10	86088106	86088399	0.523659	76	0.652|0.711|0.704|0.693|0.678|0.693|0.621|0.656|0.652|0.680|0.688|0.688|0.653|0.791|0.678|0.613|0.686|0.677|0.756|0.702|0.870|0.865|0.863|0.880|0.884|0.881|0.900|0.885|0.884|0.872|0.182|0.212|0.317|0.287|0.191|0.360|0.409|0.375|0.276|0.348|0.265|0.338|0.212|0.372|0.323|0.341|0.170|0.254|0.235|0.195	2|3|3|3|2|3|2|2|2|2|2|3|2|3|3|2|2|2|3|3|3|3|3|3|3|3|3|3|3|3|1|1|1|1|1|1|2|1|1|1|1|1|1|1|1|1|1|1|1|1	19	12	19	0.2764736842105263	0.63875	0.8	3_s36,3_s37,3_s38,3_s39,3_s4,3_s40,3_s42,3_s43,3_s44,4_s45,4_s46,4_s47,4_s48,4_s49,4_s5,4_s6,4_s7,4_s8,4_s9	0_s0,0_s12,0_s14,0_s15,0_s16,0_s17,1_s18,1_s2,1_s22,1_s23,1_s24,3_s41	0_s1,0_s10,0_s11,0_s13,1_s19,1_s20,1_s21,1_s25,1_s26,2_s27,2_s28,2_s29,2_s3,2_s30,2_s31,2_s32,2_s33,2_s34,2_s35	0.523659	0.0	0.0	0.0
chr10	86107250	86107331	0.522323	17	0.543|0.819|0.451|0.404|0.362|0.215|0.867|0.121|0.783|0.636|0.789|0.266|0.907|0.138|0.397|0.238|0.599|0.127|0.344|0.804|0.511|0.700|0.103|0.450|0.842|0.928|0.080|0.374|0.416|0.729|0.053|0.314|0.388|0.114|0.762|0.905|0.449|0.909|0.399|0.587|0.766|0.528|0.728|0.533|0.463|0.060|0.703|0.650|0.728|0.752	2|3|2|1|1|1|3|1|3|3|3|1|3|1|1|1|3|1|1|3|2|3|1|2|3|3|1|1|1|3|1|1|1|1|3|3|2|3|1|3|3|2|3|2|2|1|3|3|3|3	20	8	22	0.2456499999999999	0.491	0.7678636363636364	0_s11,0_s12,0_s13,0_s15,1_s19,1_s20,1_s21,1_s22,1_s24,1_s25,2_s29,2_s32,2_s33,2_s34,3_s36,3_s37,3_s38,3_s39,3_s43,4_s5	0_s0,0_s10,2_s27,2_s3,3_s41,4_s46,4_s48,4_s49	0_s1,0_s14,0_s16,0_s17,1_s18,1_s2,1_s23,1_s26,2_s28,2_s30,2_s31,2_s35,3_s4,3_s40,3_s42,3_s44,4_s45,4_s47,4_s6,4_s7,4_s8,4_s9	0.522323	7.9191e-103	3.0493e-98	3.4528e-14
chr10	86196688	86198396	0.566746	47	0.558|0.273|0.208|0.803|0.890|0.081|0.932|0.299|0.624|0.098|0.652|0.870|0.919|0.075|0.094|0.169|0.195|0.472|0.348|0.876|0.552|0.931|0.527|0.732|0.920|0.347|0.369|0.293|0.932|0.925|0.106|0.631|0.923|0.881|0.829|0.033|0.330|0.656|0.330|0.639|0.855|0.244|0.192|0.928|0.932|0.927|0.275|0.454|0.595|0.579	3|1|1|3|3|1|3|1|3|1|3|3|3|1|1|1|1|2|1|3|3|3|2|3|3|1|1|1|3|3|1|3|3|3|3|1|1|3|1|3|3|1|1|3|3|3|1|1|3|3	21	2	27	0.2291904761904762	0.4995	0.7959629629629631	0_s1,0_s10,0_s13,0_s15,0_s17,1_s20,1_s21,1_s22,1_s23,1_s25,2_s31,2_s32,2_s33,3_s36,3_s40,3_s41,3_s43,4_s46,4_s47,4_s6,4_s7	1_s24,2_s29	0_s0,0_s11,0_s12,0_s14,0_s16,1_s18,1_s19,1_s2,1_s26,2_s27,2_s28,2_s3,2_s30,2_s34,2_s35,3_s37,3_s38,3_s39,3_s4,3_s42,3_s44,4_s45,4_s48,4_s49,4_s5,4_s8,4_s9	0.566746	4.7062e-305	1.8122e-300	0.0
chr10	86361591	86362132	0.561221	37	0.513|0.435|0.711|0.923|0.938|0.092|0.603|0.041|0.925|0.125|0.650|0.937|0.610|0.052|0.151|0.031|0.682|0.524|0.209|0.549|0.914|0.937|0.193|0.944|0.840|0.406|0.041|0.407|0.727|0.895|0.556|0.157|0.587|0.596|0.189|0.298|0.448|0.668|0.769|0.939|0.771|0.518|0.847|0.557|0.859|0.940|0.812|0.459|0.379|0.271	2|1|3|3|3|1|3|1|3|1|3|3|3|1|1|1|3|3|1|3|3|3|1|3|3|1|1|1|3|3|3|1|3|3|1|1|2|3|3|3|3|2|3|3|3|3|3|2|1|1	17	4	29	0.2045294117647059	0.4845	0.7658620689655172	0_s1,0_s13,0_s15,0_s17,1_s20,1_s21,1_s22,1_s25,2_s29,2_s31,2_s32,2_s33,3_s37,3_s4,3_s40,4_s8,4_s9	0_s0,3_s41,4_s46,4_s7	0_s10,0_s11,0_s12,0_s14,0_s16,1_s18,1_s19,1_s2,1_s23,1_s24,1_s26,2_s27,2_s28,2_s3,2_s30,2_s34,2_s35,3_s36,3_s38,3_s39,3_s42,3_s43,3_s44,4_s45,4_s47,4_s48,4_s49,4_s5,4_s6	-0.561221	4.8111e-217	1.8526e-212	6.5947e-14
chr10	86538021	86538748	0.538384	36	0.010|0.431|0.344|0.066|0.057|0.800|0.557|0.066|0.301|0.342|0.543|0.928|0.907|0.880|0.570|0.119|0.931|0.177|0.088|0.917|0.737|0.630|0.218|0.440|0.914|0.187|0.371|0.681|0.798|0.417|0.020|0.316|0.163|0.740|0.614|0.273|0.158|0.511|0.904|0.948|0.350|0.382|0.602|0.814|0.610|0.936|0.876|0.128|0.152|0.301	1|1|1|1|1|3|3|1|1|1|3|3|3|3|3|1|3|1|1|3|3|3|1|1|3|1|1|3|3|1|1|1|1|3|3|1|1|3|3|3|1|1|3|3|3|3|3|1|1|1	26	0	24	0.2260384615384615		0.7645000000000001	0_s0,0_s1,0_s10,0_s11,0_s12,0_s15,0_s16,0_s17,1_s22,1_s24,1_s25,2_s29,2_s3,2_s31,2_s32,2_s35,3_s36,3_s37,3_s38,3_s40,3_s41,4_s45,4_s46,4_s7,4_s8,4_s9	-	0_s13,0_s14,1_s18,1_s19,1_s2,1_s20,1_s21,1_s23,1_s26,2_s27,2_s28,2_s30,2_s33,2_s34,3_s39,3_s4,3_s42,3_s43,3_s44,4_s47,4_s48,4_s49,4_s5,4_s6	-0.538384	1.5447e-230	5.948099999999999e-226	3.6526e-14
chr10	87947274	87949458	0.561199	38	0.785|0.759|0.831|0.797|0.829|0.805|0.856|0.815|0.809|0.876|0.781|0.821|0.842|0.871|0.809|0.834|0.839|0.895|0.854|0.783|0.840|0.831|0.812|0.819|0.799|0.826|0.861|0.850|0.828|0.867|0.192|0.135|0.280|0.324|0.187|0.342|0.372|0.402|0.172|0.308|0.285|0.317|0.227|0.412|0.289|0.346|0.191|0.290|0.298|0.238	3|3|3|3|3|3|3|3|3|3|3|3|3|3|3|3|3|3|3|3|3|3|3|3|3|3|3|3|3|3|1|1|1|1|1|1|1|2|1|1|1|1|1|2|1|1|1|1|1|1	18	2	30	0.2662777777777778	0.407	0.8274666666666667	3_s36,3_s37,3_s38,3_s39,3_s4,3_s40,3_s41,3_s43,3_s44,4_s45,4_s46,4_s47,4_s49,4_s5,4_s6,4_s7,4_s8,4_s9	3_s42,4_s48	0_s0,0_s1,0_s10,0_s11,0_s12,0_s13,0_s14,0_s15,0_s16,0_s17,1_s18,1_s19,1_s2,1_s20,1_s21,1_s22,1_s23,1_s24,1_s25,1_s26,2_s27,2_s28,2_s29,2_s3,2_s30,2_s31,2_s32,2_s33,2_s34,2_s35	0.561199	5.1431999999999995e-248	1.9804e-243	3.6748e-14	P2|2|3|3|3,
chr10	88028277	88029653	0.569935	28	0.079|0.153|0.148|0.070|0.115|0.167|0.133|0.146|0.083|0.144|0.109|0.244|0.099|0.397|0.094|0.069|0.194|0.047|0.281|0.145|0.947|0.947|0.893|0.976|0.970|0.828|0.943|0.933|0.925|0.912|0.472|0.446|0.586|0.594|0.536|0.565|0.729|0.579|0.372|0.531|0.583|0.641|0.429|0.613|0.489|0.630|0.515|0.629|0.497|0.391	1|1|1|1|1|1|1|1|1|1|1|1|1|1|1|1|1|1|1|1|3|3|3|3|3|3|3|3|3|3|1|1|3|3|2|3|3|3|1|2|3|3|1|3|2|3|2|3|2|1	25	5	20	0.20108	0.5136000000000001	0.77115	0_s0,0_s1,0_s10,0_s11,0_s12,0_s13,0_s14,0_s15,0_s16,0_s17,1_s18,1_s19,1_s2,1_s20,1_s21,1_s22,1_s23,1_s24,1_s25,1_s26,3_s36,3_s37,3_s43,4_s47,4_s9	3_s4,3_s44,4_s49,4_s6,4_s8	2_s27,2_s28,2_s29,2_s3,2_s30,2_s31,2_s32,2_s33,2_s34,2_s35,3_s38,3_s39,3_s40,3_s41,3_s42,4_s45,4_s46,4_s48,4_s5,4_s7	-0.569935	2.3246e-157	8.9512e-153	3.3307e-14
chr10	88122581	88123069	0.516284	48	0.059|0.338|0.936|0.591|0.859|0.308|0.923|0.049|0.784|0.481|0.828|0.502|0.923|0.028|0.223|0.641|0.680|0.073|0.392|0.938|0.683|0.544|0.708|0.240|0.760|0.492|0.127|0.747|0.641|0.621|0.623|0.091|0.640|0.175|0.059|0.113|0.023|0.677|0.821|0.859|0.394|0.369|0.602|0.591|0.415|0.345|0.402|0.699|0.411|0.127	1|1|3|3|3|1|3|1|3|2|3|2|3|1|1|3|3|1|1|3|3|3|3|1|3|2|1|3|3|3|3|1|3|1|1|1|1|3|3|3|1|1|3|3|1|1|1|3|1|1	22	3	25	0.2164090909090909	0.4916666666666667	0.7327600000000001	0_s0,0_s1,0_s13,0_s15,1_s20,1_s21,1_s24,1_s25,2_s3,2_s32,3_s37,3_s39,3_s4,3_s40,3_s41,4_s45,4_s46,4_s49,4_s5,4_s6,4_s8,4_s9	0_s17,1_s19,2_s31	0_s10,0_s11,0_s12,0_s14,0_s16,1_s18,1_s2,1_s22,1_s23,1_s26,2_s27,2_s28,2_s29,2_s30,2_s33,2_s34,2_s35,3_s36,3_s38,3_s42,3_s43,3_s44,4_s47,4_s48,4_s7	0.516284	2.9935000000000004e-300	1.1527e-295	0.0
chr10	88125614	88125660	0.506929	10	0.611|0.726|0.514|0.768|0.886|0.792|0.616|0.433|0.437|0.864|0.542|0.546|0.658|0.577|0.585|0.507|0.657|0.706|0.721|0.848|0.632|0.608|0.807|0.618|0.668|0.724|0.540|0.758|0.766|0.758|0.661|0.613|0.614|0.605|0.692|0.768|0.788|0.396|0.809|0.625|0.696|0.870|0.681|0.585|0.671|0.550|0.679|0.604|0.994|0.935	2|2|2|2|2|2|2|1|1|2|2|1|2|2|2|1|2|2|2|2|2|2|2|2|2|2|1|2|2|2|2|2|2|2|2|2|2|1|2|2|2|2|2|2|2|1|2|2|3|2	7	42	1	0.487	0.6977619047619049	0.994	0_s15,0_s16,1_s19,1_s22,2_s32,3_s42,4_s5	0_s0,0_s1,0_s10,0_s11,0_s12,0_s13,0_s14,0_s17,1_s18,1_s2,1_s20,1_s21,1_s23,1_s24,1_s25,1_s26,2_s27,2_s28,2_s29,2_s3,2_s30,2_s31,2_s33,2_s34,2_s35,3_s36,3_s37,3_s38,3_s39,3_s4,3_s40,3_s41,3_s43,3_s44,4_s45,4_s46,4_s47,4_s48,4_s49,4_s6,4_s7,4_s9	4_s8	-0.506929	6.4957e-07	0.025012	8.7801e-07
chr10	88137206	88137698	0.770826	28	0.045|0.115|0.145|0.039|0.086|0.139|0.154|0.132|0.082|0.154|0.156|0.213|0.112|0.366|0.052|0.035|0.206|0.036|0.290|0.145|0.160|0.037|0.123|0.038|0.155|0.155|0.218|0.338|0.156|0.199|0.882|0.987|0.918|0.933|0.965|0.908|0.945|0.898|0.899|0.907|0.882|0.853|0.836|0.910|0.913|0.862|0.969|0.930|0.904|0.969	1|1|1|1|1|1|1|1|1|1|1|1|1|1|1|1|1|1|1|1|1|1|1|1|1|1|1|1|1|1|3|3|3|3|3|3|3|3|3|3|3|3|3|3|3|3|3|3|3|3	30	0	20	0.1427		0.9135000000000002	0_s0,0_s1,0_s10,0_s11,0_s12,0_s13,0_s14,0_s15,0_s16,0_s17,1_s18,1_s19,1_s2,1_s20,1_s21,1_s22,1_s23,1_s24,1_s25,1_s26,2_s27,2_s28,2_s29,2_s3,2_s30,2_s31,2_s32,2_s33,2_s34,2_s35	-	3_s36,3_s37,3_s38,3_s39,3_s4,3_s40,3_s41,3_s42,3_s43,3_s44,4_s45,4_s46,4_s47,4_s48,4_s49,4_s5,4_s6,4_s7,4_s8,4_s9	-0.770826	2.7543e-200	1.0605999999999998e-195	4.8961e-14	N2|2|3|3|3,
chr10	88149702	88149737	0.51788	12	0.618|0.535|0.467|0.549|0.625|0.529|0.506|0.563|0.581|0.493|0.518|0.481|0.582|0.378|0.542|0.593|0.415|0.626|0.459|0.511|0.057|0.074|0.086|0.044|0.073|0.085|0.049|0.049|0.037|0.034|0.248|0.191|0.230|0.217|0.296|0.219|0.188|0.192|0.378|0.257|0.273|0.240|0.284|0.194|0.301|0.241|0.218|0.301|0.266|0.261	3|3|2|3|3|3|2|3|3|2|2|2|3|2|3|3|2|3|2|2|1|1|1|1|1|1|1|1|1|1|2|2|2|2|2|2|2|2|2|2|2|2|2|2|2|2|2|2|2|2	10	29	11	0.0588	0.3180344827586207	0.5766363636363636	2_s27,2_s28,2_s29,2_s3,2_s30,2_s31,2_s32,2_s33,2_s34,2_s35	0_s10,0_s14,0_s17,1_s18,1_s19,1_s20,1_s23,1_s25,1_s26,3_s36,3_s37,3_s38,3_s39,3_s4,3_s40,3_s41,3_s42,3_s43,3_s44,4_s45,4_s46,4_s47,4_s48,4_s49,4_s5,4_s6,4_s7,4_s8,4_s9	0_s0,0_s1,0_s11,0_s12,0_s13,0_s15,0_s16,1_s2,1_s21,1_s22,1_s24	0.51788	3.3275e-38	1.2813e-33	4.6629e-14
chr10	88150967	88152275	0.746919	38	0.102|0.074|0.136|0.027|0.077|0.102|0.072|0.132|0.033|0.121|0.095|0.142|0.040|0.211|0.060|0.044|0.185|0.132|0.273|0.139|0.135|0.072|0.069|0.049|0.106|0.085|0.145|0.189|0.096|0.180|0.904|0.884|0.836|0.895|0.902|0.834|0.767|0.807|0.902|0.861|0.820|0.783|0.933|0.782|0.862|0.853|0.937|0.831|0.852|0.908	1|1|1|1|1|1|1|1|1|1|1|1|1|1|1|1|1|1|1|1|1|1|1|1|1|1|1|1|1|1|3|3|3|3|3|3|3|3|3|3|3|3|3|3|3|3|3|3|3|3	30	0	20	0.1107666666666666		0.8576499999999999	0_s0,0_s1,0_s10,0_s11,0_s12,0_s13,0_s14,0_s15,0_s16,0_s17,1_s18,1_s19,1_s2,1_s20,1_s21,1_s22,1_s23,1_s24,1_s25,1_s26,2_s27,2_s28,2_s29,2_s3,2_s30,2_s31,2_s32,2_s33,2_s34,2_s35	-	3_s36,3_s37,3_s38,3_s39,3_s4,3_s40,3_s41,3_s42,3_s43,3_s44,4_s45,4_s46,4_s47,4_s48,4_s49,4_s5,4_s6,4_s7,4_s8,4_s9	-0.746919	1.2287e-264	4.7311999999999995e-260	1.4988e-14	N2|2|3|3|3,
chr10	88295591	88296012	0.55483	50	0.210|0.222|0.211|0.177|0.166|0.174|0.181|0.207|0.184|0.197|0.241|0.300|0.208|0.354|0.194|0.173|0.251|0.145|0.294|0.206|0.248|0.139|0.212|0.227|0.273|0.189|0.307|0.314|0.259|0.193|0.787|0.748|0.803|0.757|0.814|0.774|0.732|0.704|0.784|0.800|0.817|0.723|0.780|0.711|0.786|0.693|0.794|0.809|0.801|0.824	1|1|1|1|1|1|1|1|1|1|1|1|1|2|1|1|1|1|1|1|1|1|1|1|1|1|1|1|1|1|3|3|3|3|3|3|3|3|3|3|3|3|3|3|3|3|3|3|3|3	29	1	20	0.2173103448275862	0.354	0.7720499999999999	0_s0,0_s1,0_s10,0_s11,0_s12,0_s13,0_s14,0_s15,0_s16,0_s17,1_s18,1_s19,1_s2,1_s21,1_s22,1_s23,1_s24,1_s25,1_s26,2_s27,2_s28,2_s29,2_s3,2_s30,2_s31,2_s32,2_s33,2_s34,2_s35	1_s20	3_s36,3_s37,3_s38,3_s39,3_s4,3_s40,3_s41,3_s42,3_s43,3_s44,4_s45,4_s46,4_s47,4_s48,4_s49,4_s5,4_s6,4_s7,4_s8,4_s9	-0.55483	0.0	0.0	0.0
chr10	88471780	88471986	0.659979	37	0.969|0.878|0.935|0.967|0.946|0.934|0.911|0.898|0.855|0.924|0.920|0.934|0.929|0.868|0.873|0.942|0.858|0.953|0.899|0.912|0.184|0.051|0.048|0.103|0.139|0.099|0.192|0.333|0.151|0.144|0.429|0.623|0.619|0.541|0.457|0.573|0.650|0.562|0.433|0.612|0.537|0.554|0.453|0.593|0.596|0.466|0.609|0.620|0.514|0.588	3|3|3|3|3|3|3|3|3|3|3|3|3|3|3|3|3|3|3|3|1|1|1|1|1|1|1|1|1|1|1|2|3|2|1|2|3|2|1|2|2|2|1|2|2|2|2|2|2|2	14	14	22	0.2297142857142856	0.5705714285714286	0.8897272727272726	2_s27,2_s28,2_s29,2_s3,2_s30,2_s31,2_s32,2_s33,2_s34,2_s35,3_s36,3_s4,3_s43,4_s47	3_s37,3_s39,3_s40,3_s42,3_s44,4_s45,4_s46,4_s48,4_s49,4_s5,4_s6,4_s7,4_s8,4_s9	0_s0,0_s1,0_s10,0_s11,0_s12,0_s13,0_s14,0_s15,0_s16,0_s17,1_s18,1_s19,1_s2,1_s20,1_s21,1_s22,1_s23,1_s24,1_s25,1_s26,3_s38,3_s41	0.659979	1.8631e-169	7.1739e-165	7.0388e-14
chr10	88581472	88581822	0.549499	15	0.668|0.545|0.437|0.772|0.172|0.620|0.299|0.860|0.250|0.835|0.493|0.750|0.411|0.696|0.415|0.435|0.646|0.898|0.603|0.332|0.428|0.046|0.768|0.064|0.091|0.015|0.890|0.392|0.616|0.193|0.283|0.471|0.044|0.829|0.208|0.896|0.689|0.130|0.445|0.025|0.233|0.922|0.233|0.158|0.032|0.119|0.408|0.341|0.347|0.592	3|3|2|3|1|3|1|3|1|3|2|3|2|3|1|2|3|3|3|1|2|1|3|1|1|1|3|1|3|1|1|2|1|3|1|3|3|1|2|1|1|3|1|1|1|1|2|1|1|3	23	8	19	0.1922608695652174	0.441	0.741842105263158	0_s12,0_s14,0_s16,1_s21,1_s26,2_s28,2_s3,2_s30,2_s31,2_s33,2_s35,3_s36,3_s38,3_s4,3_s42,3_s44,4_s45,4_s47,4_s48,4_s49,4_s5,4_s7,4_s8	0_s10,1_s18,1_s2,1_s22,2_s27,3_s37,3_s43,4_s6	0_s0,0_s1,0_s11,0_s13,0_s15,0_s17,1_s19,1_s20,1_s23,1_s24,1_s25,2_s29,2_s32,2_s34,3_s39,3_s40,3_s41,4_s46,4_s9	-0.549499	1.3029e-93	5.017e-89	3.2752e-14
chr10	88914777	88914987	0.535032	28	0.375|0.408|0.064|0.390|0.945|0.366|0.533|0.599|0.623|0.060|0.756|0.938|0.617|0.279|0.612|0.865|0.329|0.176|0.722|0.311|0.933|0.923|0.101|0.928|0.228|0.746|0.132|0.160|0.850|0.040|0.266|0.345|0.552|0.161|0.865|0.282|0.118|0.692|0.012|0.659|0.685|0.089|0.187|0.761|0.812|0.946|0.928|0.557|0.546|0.367	1|1|1|1|3|1|3|3|3|1|3|3|3|1|3|3|1|1|3|1|3|3|1|3|1|3|1|1|3|1|1|1|3|1|3|1|1|3|1|3|3|1|1|3|3|3|3|3|3|1	24	0	26	0.2185833333333333		0.7535769230769233	0_s0,0_s1,0_s10,0_s11,0_s13,0_s17,1_s20,1_s23,1_s24,1_s26,2_s29,2_s30,2_s32,2_s33,2_s35,3_s36,3_s37,3_s39,3_s40,3_s41,3_s43,4_s46,4_s47,4_s9	-	0_s12,0_s14,0_s15,0_s16,1_s18,1_s19,1_s2,1_s21,1_s22,1_s25,2_s27,2_s28,2_s3,2_s31,2_s34,3_s38,3_s4,3_s42,3_s44,4_s45,4_s48,4_s49,4_s5,4_s6,4_s7,4_s8	0.535032	1.5785e-195	6.0782e-191	4.5408e-14
chr10	90342649	90342951	0.600227	49	0.842|0.768|0.709|0.796|0.771|0.678|0.726|0.752|0.822|0.678|0.115|0.184|0.132|0.114|0.166|0.215|0.200|0.163|0.162|0.149|0.129|0.224|0.207|0.287|0.153|0.159|0.133|0.122|0.122|0.120|0.163|0.130|0.165|0.093|0.174|0.181|0.094|0.116|0.169|0.149|0.179|0.129|0.172|0.130|0.120|0.155|0.114|0.171|0.134|0.165	3|3|3|3|3|3|3|3|3|3|1|1|1|1|1|1|1|1|1|1|1|1|1|1|1|1|1|1|1|1|1|1|1|1|1|1|1|1|1|1|1|1|1|1|1|1|1|1|1|1	40	0	10	0.153975		0.7542	1_s18,1_s19,1_s2,1_s20,1_s21,1_s22,1_s23,1_s24,1_s25,1_s26,2_s27,2_s28,2_s29,2_s3,2_s30,2_s31,2_s32,2_s33,2_s34,2_s35,3_s36,3_s37,3_s38,3_s39,3_s4,3_s40,3_s41,3_s42,3_s43,3_s44,4_s45,4_s46,4_s47,4_s48,4_s49,4_s5,4_s6,4_s7,4_s8,4_s9	-	0_s0,0_s1,0_s10,0_s11,0_s12,0_s13,0_s14,0_s15,0_s16,0_s17	0.600227	7.2749e-228	2.8013e-223	7.3275e-14	N0|0|2|3|3,
chr10	91405117	91406042	0.553157	47	0.456|0.330|0.556|0.635|0.397|0.485|0.433|0.493|0.417|0.446|0.500|0.406|0.567|0.282|0.445|0.433|0.357|0.573|0.372|0.434|0.431|0.517|0.391|0.555|0.476|0.532|0.372|0.321|0.447|0.405|0.766|0.823|0.653|0.737|0.816|0.624|0.646|0.617|0.835|0.666|0.134|0.213|0.127|0.129|0.197|0.110|0.128|0.125|0.196|0.170	2|2|2|3|2|2|2|2|2|2|2|2|2|1|2|2|2|2|2|2|2|2|2|2|2|2|2|1|2|2|3|3|3|3|3|2|3|2|3|3|1|1|1|1|1|1|1|1|1|1	12	29	9	0.1776666666666666	0.4643793103448275	0.7307777777777779	1_s20,2_s33,4_s45,4_s46,4_s47,4_s48,4_s49,4_s5,4_s6,4_s7,4_s8,4_s9	0_s0,0_s1,0_s10,0_s12,0_s13,0_s14,0_s15,0_s16,0_s17,1_s18,1_s19,1_s2,1_s21,1_s22,1_s23,1_s24,1_s25,1_s26,2_s27,2_s28,2_s29,2_s3,2_s30,2_s31,2_s32,2_s34,2_s35,3_s40,3_s42	0_s11,3_s36,3_s37,3_s38,3_s39,3_s4,3_s41,3_s43,3_s44	0.553157	5.7854999999999996e-139	2.2278e-134	2.2649e-14
chr10	91596425	91597036	0.56838	48	0.836|0.783|0.737|0.855|0.801|0.754|0.763|0.829|0.854|0.758|0.783|0.725|0.861|0.716|0.777|0.820|0.693|0.854|0.699|0.756|0.785|0.823|0.852|0.838|0.757|0.789|0.744|0.744|0.796|0.819|0.159|0.142|0.214|0.230|0.208|0.257|0.265|0.324|0.210|0.219|0.235|0.239|0.156|0.300|0.222|0.223|0.162|0.187|0.213|0.201	3|3|3|3|3|3|3|3|3|3|3|3|3|3|3|3|3|3|3|3|3|3|3|3|3|3|3|3|3|3|1|1|1|1|1|1|1|1|1|1|1|1|1|1|1|1|1|1|1|1	20	0	30	0.2182999999999999		0.7867	3_s36,3_s37,3_s38,3_s39,3_s4,3_s40,3_s41,3_s42,3_s43,3_s44,4_s45,4_s46,4_s47,4_s48,4_s49,4_s5,4_s6,4_s7,4_s8,4_s9	-	0_s0,0_s1,0_s10,0_s11,0_s12,0_s13,0_s14,0_s15,0_s16,0_s17,1_s18,1_s19,1_s2,1_s20,1_s21,1_s22,1_s23,1_s24,1_s25,1_s26,2_s27,2_s28,2_s29,2_s3,2_s30,2_s31,2_s32,2_s33,2_s34,2_s35	0.56838	0.0	0.0	0.0	P2|2|3|3|3,
chr10	91917111	91918794	0.566614	48	0.682|0.196|0.838|0.459|0.577|0.320|0.919|0.499|0.885|0.139|0.544|0.425|0.822|0.099|0.086|0.657|0.200|0.013|0.807|0.914|0.158|0.766|0.198|0.463|0.669|0.930|0.075|0.139|0.601|0.929|0.073|0.269|0.612|0.870|0.411|0.274|0.138|0.864|0.156|0.599|0.112|0.233|0.112|0.854|0.585|0.469|0.645|0.858|0.925|0.619	3|1|3|2|3|1|3|3|3|1|3|1|3|1|1|3|1|1|3|3|1|3|1|2|3|3|1|1|3|3|1|1|3|3|1|1|1|3|1|3|1|1|1|3|3|2|3|3|3|3	21	3	26	0.1821904761904762	0.4636666666666666	0.7488461538461539	0_s1,0_s13,0_s17,1_s19,1_s20,1_s21,1_s23,1_s24,2_s27,2_s29,2_s32,2_s33,3_s36,3_s37,3_s4,3_s40,3_s41,3_s43,4_s45,4_s46,4_s47	0_s11,2_s3,4_s5	0_s0,0_s10,0_s12,0_s14,0_s15,0_s16,1_s18,1_s2,1_s22,1_s25,1_s26,2_s28,2_s30,2_s31,2_s34,2_s35,3_s38,3_s39,3_s42,3_s44,4_s48,4_s49,4_s6,4_s7,4_s8,4_s9	-0.566614	4.3314e-291	1.6677999999999999e-286	0.0
chr10	92921775	92922293	0.569595	33	0.900|0.475|0.137|0.514|0.063|0.500|0.097|0.494|0.818|0.830|0.519|0.078|0.169|0.175|0.897|0.246|0.715|0.095|0.807|0.762|0.665|0.695|0.819|0.670|0.408|0.095|0.688|0.322|0.318|0.902|0.118|0.689|0.069|0.174|0.167|0.262|0.902|0.422|0.560|0.066|0.309|0.181|0.780|0.262|0.522|0.561|0.702|0.548|0.185|0.662	3|2|1|2|1|2|1|2|3|3|2|1|1|1|3|1|3|1|3|3|3|3|3|3|1|1|3|1|1|3|1|3|1|1|1|1|3|2|3|1|1|1|3|1|2|3|3|2|1|3	22	8	20	0.1816363636363636	0.4992499999999999	0.7512000000000001	0_s10,0_s12,0_s14,1_s19,1_s2,1_s20,1_s22,1_s24,2_s30,2_s31,2_s33,2_s34,3_s36,3_s38,3_s39,3_s4,3_s40,3_s44,4_s45,4_s46,4_s48,4_s8	0_s1,0_s11,0_s13,0_s15,1_s18,3_s42,4_s49,4_s7	0_s0,0_s16,0_s17,1_s21,1_s23,1_s25,1_s26,2_s27,2_s28,2_s29,2_s3,2_s32,2_s35,3_s37,3_s41,3_s43,4_s47,4_s5,4_s6,4_s9	-0.569595	8.709500000000002e-193	3.3537e-188	1.9651e-14
chr10	92923566	92923832	0.565392	50	0.179|0.107|0.193|0.154|0.131|0.139|0.192|0.127|0.139|0.182|0.152|0.127|0.133|0.098|0.124|0.169|0.143|0.195|0.127|0.127|0.128|0.243|0.226|0.185|0.158|0.130|0.121|0.126|0.139|0.125|0.819|0.828|0.696|0.640|0.806|0.631|0.622|0.566|0.854|0.674|0.656|0.620|0.754|0.584|0.654|0.651|0.843|0.620|0.715|0.728	1|1|1|1|1|1|1|1|1|1|1|1|1|1|1|1|1|1|1|1|1|1|1|1|1|1|1|1|1|1|3|3|3|2|3|3|3|2|3|3|3|3|3|2|3|3|3|3|3|3	30	3	17	0.1506333333333333	0.5966666666666667	0.7159411764705882	0_s0,0_s1,0_s10,0_s11,0_s12,0_s13,0_s14,0_s15,0_s16,0_s17,1_s18,1_s19,1_s2,1_s20,1_s21,1_s22,1_s23,1_s24,1_s25,1_s26,2_s27,2_s28,2_s29,2_s3,2_s30,2_s31,2_s32,2_s33,2_s34,2_s35	3_s39,3_s42,4_s48	3_s36,3_s37,3_s38,3_s4,3_s40,3_s41,3_s43,3_s44,4_s45,4_s46,4_s47,4_s49,4_s5,4_s6,4_s7,4_s8,4_s9	-0.565392	2.3403e-309	9.0116e-305	0.0	N2|2|3|3|3,
chr10	93567160	93567518	0.502414	29	0.653|0.697|0.704|0.753|0.691|0.733|0.721|0.739|0.704|0.742|0.734|0.713|0.613|0.805|0.739|0.727|0.727|0.628|0.790|0.728|0.340|0.420|0.359|0.301|0.332|0.305|0.421|0.554|0.372|0.318|0.452|0.485|0.506|0.465|0.627|0.540|0.572|0.660|0.485|0.662|0.593|0.613|0.421|0.572|0.570|0.672|0.538|0.512|0.633|0.561	2|2|2|2|2|2|2|2|2|2|2|2|2|3|2|2|2|2|2|2|2|2|2|1|2|1|2|2|2|2|2|2|2|2|2|2|2|2|2|2|2|2|2|2|2|2|2|2|2|2	2	47	1	0.303	0.5912978723404254	0.805	2_s3,2_s31	0_s0,0_s1,0_s10,0_s11,0_s12,0_s13,0_s14,0_s15,0_s16,0_s17,1_s18,1_s19,1_s2,1_s21,1_s22,1_s23,1_s24,1_s25,1_s26,2_s27,2_s28,2_s29,2_s30,2_s32,2_s33,2_s34,2_s35,3_s36,3_s37,3_s38,3_s39,3_s4,3_s40,3_s41,3_s42,3_s43,3_s44,4_s45,4_s46,4_s47,4_s48,4_s49,4_s5,4_s6,4_s7,4_s8,4_s9	1_s20	0.502414	3.9181e-12	1.5087e-07	8.0158e-14
chr10	93646467	93647191	0.622414	56	0.285|0.275|0.270|0.282|0.331|0.272|0.300|0.337|0.242|0.327|0.279|0.332|0.262|0.363|0.280|0.303|0.325|0.330|0.299|0.305|0.108|0.045|0.045|0.051|0.106|0.076|0.178|0.156|0.088|0.135|0.923|0.975|0.758|0.847|0.967|0.824|0.803|0.777|0.927|0.864|0.799|0.823|0.945|0.773|0.832|0.816|0.875|0.865|0.874|0.838	1|1|1|1|1|1|1|1|1|1|1|1|1|1|1|1|1|1|1|1|1|1|1|1|1|1|1|1|1|1|3|3|3|3|3|3|3|3|3|3|3|3|3|3|3|3|3|3|3|3	30	0	20	0.2328999999999999		0.8552500000000002	0_s0,0_s1,0_s10,0_s11,0_s12,0_s13,0_s14,0_s15,0_s16,0_s17,1_s18,1_s19,1_s2,1_s20,1_s21,1_s22,1_s23,1_s24,1_s25,1_s26,2_s27,2_s28,2_s29,2_s3,2_s30,2_s31,2_s32,2_s33,2_s34,2_s35	-	3_s36,3_s37,3_s38,3_s39,3_s4,3_s40,3_s41,3_s42,3_s43,3_s44,4_s45,4_s46,4_s47,4_s48,4_s49,4_s5,4_s6,4_s7,4_s8,4_s9	-0.622414	0.0	0.0	0.0	N2|2|3|3|3,
chr10	94048768	94049074	0.594213	24	0.232|0.258|0.275|0.191|0.206|0.275|0.224|0.275|0.179|0.260|0.800|0.894|0.818|0.886|0.693|0.791|0.880|0.817|0.832|0.871|0.849|0.849|0.790|0.767|0.828|0.845|0.831|0.866|0.827|0.878|0.860|0.851|0.858|0.893|0.743|0.819|0.832|0.847|0.824|0.830|0.844|0.784|0.895|0.837|0.833|0.836|0.803|0.801|0.850|0.818	1|1|1|1|1|1|1|1|1|1|3|3|3|3|3|3|3|3|3|3|3|3|3|3|3|3|3|3|3|3|3|3|3|3|3|3|3|3|3|3|3|3|3|3|3|3|3|3|3|3	10	0	40	0.2375		0.8317499999999998	0_s0,0_s1,0_s10,0_s11,0_s12,0_s13,0_s14,0_s15,0_s16,0_s17	-	1_s18,1_s19,1_s2,1_s20,1_s21,1_s22,1_s23,1_s24,1_s25,1_s26,2_s27,2_s28,2_s29,2_s3,2_s30,2_s31,2_s32,2_s33,2_s34,2_s35,3_s36,3_s37,3_s38,3_s39,3_s4,3_s40,3_s41,3_s42,3_s43,3_s44,4_s45,4_s46,4_s47,4_s48,4_s49,4_s5,4_s6,4_s7,4_s8,4_s9	-0.594213	5.2413e-112	2.0182e-107	1.9762e-14	P0|0|2|3|3,
chr10	94050627	94050901	0.585668	44	0.782|0.724|0.722|0.798|0.658|0.731|0.780|0.704|0.808|0.695|0.177|0.146|0.138|0.145|0.128|0.162|0.121|0.194|0.143|0.130|0.122|0.206|0.183|0.174|0.133|0.220|0.113|0.108|0.131|0.155|0.137|0.196|0.163|0.158|0.178|0.151|0.158|0.110|0.161|0.178|0.177|0.160|0.154|0.123|0.233|0.148|0.136|0.144|0.107|0.178	3|3|3|3|3|3|3|3|3|3|1|1|1|1|1|1|1|1|1|1|1|1|1|1|1|1|1|1|1|1|1|1|1|1|1|1|1|1|1|1|1|1|1|1|1|1|1|1|1|1	40	0	10	0.154475		0.7402	1_s18,1_s19,1_s2,1_s20,1_s21,1_s22,1_s23,1_s24,1_s25,1_s26,2_s27,2_s28,2_s29,2_s3,2_s30,2_s31,2_s32,2_s33,2_s34,2_s35,3_s36,3_s37,3_s38,3_s39,3_s4,3_s40,3_s41,3_s42,3_s43,3_s44,4_s45,4_s46,4_s47,4_s48,4_s49,4_s5,4_s6,4_s7,4_s8,4_s9	-	0_s0,0_s1,0_s10,0_s11,0_s12,0_s13,0_s14,0_s15,0_s16,0_s17	0.585668	6.183499999999999e-195	2.381e-190	3.0642e-14	N0|0|2|3|3,
chr10	94447851	94448560	0.724997	23	0.036|0.118|0.099|0.145|0.116|0.141|0.160|0.142|0.130|0.115|0.136|0.139|0.103|0.311|0.071|0.059|0.202|0.093|0.220|0.102|0.119|0.167|0.036|0.107|0.141|0.115|0.177|0.208|0.118|0.107|0.910|0.862|0.821|0.857|0.869|0.841|0.823|0.782|0.865|0.820|0.838|0.807|0.909|0.838|0.866|0.847|0.865|0.905|0.897|0.898	1|1|1|1|1|1|1|1|1|1|1|1|1|1|1|1|1|1|1|1|1|1|1|1|1|1|1|1|1|1|3|3|3|3|3|3|3|3|3|3|3|3|3|3|3|3|3|3|3|3	30	0	20	0.1311		0.8559999999999999	0_s0,0_s1,0_s10,0_s11,0_s12,0_s13,0_s14,0_s15,0_s16,0_s17,1_s18,1_s19,1_s2,1_s20,1_s21,1_s22,1_s23,1_s24,1_s25,1_s26,2_s27,2_s28,2_s29,2_s3,2_s30,2_s31,2_s32,2_s33,2_s34,2_s35	-	3_s36,3_s37,3_s38,3_s39,3_s4,3_s40,3_s41,3_s42,3_s43,3_s44,4_s45,4_s46,4_s47,4_s48,4_s49,4_s5,4_s6,4_s7,4_s8,4_s9	-0.724997	8.4069e-167	3.2372e-162	6.5503e-14	N2|2|3|3|3,
chr10	94819415	94819880	0.571862	29	0.808|0.786|0.825|0.815|0.844|0.813|0.811|0.855|0.879|0.835|0.784|0.846|0.727|0.788|0.819|0.775|0.839|0.809|0.834|0.849|0.295|0.167|0.164|0.161|0.293|0.161|0.378|0.408|0.308|0.239|0.521|0.488|0.657|0.603|0.460|0.585|0.643|0.728|0.445|0.642|0.631|0.625|0.517|0.569|0.499|0.564|0.471|0.496|0.576|0.524	3|3|3|3|3|3|3|3|3|3|3|3|3|3|3|3|3|3|3|3|1|1|1|1|1|1|1|2|1|1|2|2|2|2|2|2|2|3|2|2|2|2|2|2|2|2|2|2|2|2	9	20	21	0.2406666666666667	0.5462000000000001	0.812809523809524	2_s27,2_s28,2_s29,2_s3,2_s30,2_s31,2_s32,2_s34,2_s35	2_s33,3_s36,3_s37,3_s38,3_s39,3_s4,3_s40,3_s41,3_s43,3_s44,4_s45,4_s46,4_s47,4_s48,4_s49,4_s5,4_s6,4_s7,4_s8,4_s9	0_s0,0_s1,0_s10,0_s11,0_s12,0_s13,0_s14,0_s15,0_s16,0_s17,1_s18,1_s19,1_s2,1_s20,1_s21,1_s22,1_s23,1_s24,1_s25,1_s26,3_s42	0.571862	2.6036e-107	1.0026e-102	2.8311e-14
chr10	94822801	94822843	0.515067	12	0.429|0.373|0.375|0.412|0.411|0.420|0.428|0.429|0.428|0.393|0.394|0.345|0.458|0.311|0.458|0.441|0.346|0.486|0.307|0.348|0.040|0.075|0.072|0.064|0.055|0.063|0.048|0.038|0.066|0.079|0.515|0.596|0.427|0.464|0.578|0.448|0.434|0.393|0.560|0.479|0.443|0.467|0.516|0.437|0.521|0.500|0.616|0.508|0.549|0.551	2|2|2|2|2|2|2|2|2|2|2|2|2|2|2|2|2|2|2|2|1|1|1|1|1|1|1|1|1|1|2|3|2|2|3|2|2|2|3|2|2|2|2|2|2|2|3|2|3|3	10	34	6	0.0599999999999999	0.4277647058823529	0.5750000000000001	2_s27,2_s28,2_s29,2_s3,2_s30,2_s31,2_s32,2_s33,2_s34,2_s35	0_s0,0_s1,0_s10,0_s11,0_s12,0_s13,0_s14,0_s15,0_s16,0_s17,1_s18,1_s19,1_s2,1_s20,1_s21,1_s22,1_s23,1_s24,1_s25,1_s26,3_s36,3_s38,3_s39,3_s40,3_s41,3_s42,3_s44,4_s45,4_s46,4_s47,4_s48,4_s49,4_s5,4_s7	3_s37,3_s4,3_s43,4_s6,4_s8,4_s9	-0.515067	2.6791e-28	1.0316e-23	4.1078e-14	N0|0|0|2|3,
chr10	95016932	95017934	0.544505	49	0.309|0.831|0.185|0.617|0.299|0.930|0.031|0.939|0.419|0.661|0.390|0.597|0.073|0.939|0.704|0.464|0.788|0.794|0.660|0.048|0.310|0.099|0.749|0.469|0.313|0.503|0.637|0.314|0.333|0.844|0.878|0.103|0.392|0.456|0.409|0.858|0.541|0.104|0.752|0.269|0.178|0.915|0.439|0.917|0.473|0.098|0.048|0.491|0.299|0.339	1|3|1|3|1|3|1|3|1|3|1|3|1|3|3|2|3|3|3|1|1|1|3|2|1|2|3|1|1|3|3|1|1|2|1|3|3|1|3|1|1|3|2|3|2|1|1|2|1|1	23	7	20	0.2331304347826087	0.4707142857142857	0.7775500000000002	0_s0,0_s10,0_s12,0_s14,0_s16,1_s18,1_s2,1_s26,2_s27,2_s28,2_s30,2_s33,2_s34,3_s37,3_s38,3_s4,3_s42,3_s44,4_s45,4_s5,4_s6,4_s8,4_s9	1_s22,2_s3,2_s31,3_s39,4_s47,4_s49,4_s7	0_s1,0_s11,0_s13,0_s15,0_s17,1_s19,1_s20,1_s21,1_s23,1_s24,1_s25,2_s29,2_s32,2_s35,3_s36,3_s40,3_s41,3_s43,4_s46,4_s48	0.544505	2.9738e-287	1.1451e-282	1.0
chr10	95189838	95190611	0.50653	27	0.917|0.637|0.506|0.216|0.406|0.193|0.936|0.213|0.695|0.079|0.630|0.547|0.863|0.077|0.213|0.715|0.464|0.013|0.601|0.632|0.618|0.489|0.567|0.691|0.915|0.932|0.144|0.361|0.136|0.578|0.538|0.535|0.937|0.198|0.927|0.069|0.634|0.788|0.758|0.207|0.312|0.316|0.604|0.787|0.363|0.958|0.800|0.879|0.883|0.337	3|3|3|1|1|1|3|1|3|1|3|3|3|1|1|3|1|1|3|3|3|2|3|3|3|3|1|1|1|3|3|3|3|1|3|1|3|3|3|1|1|1|3|3|1|3|3|3|3|1	19	1	30	0.2272105263157894	0.489	0.7335999999999998	0_s11,0_s12,0_s13,0_s15,0_s17,1_s20,1_s21,1_s23,1_s24,2_s32,2_s33,2_s34,3_s39,3_s40,3_s44,4_s45,4_s46,4_s49,4_s9	2_s28	0_s0,0_s1,0_s10,0_s14,0_s16,1_s18,1_s19,1_s2,1_s22,1_s25,1_s26,2_s27,2_s29,2_s3,2_s30,2_s31,2_s35,3_s36,3_s37,3_s38,3_s4,3_s41,3_s42,3_s43,4_s47,4_s48,4_s5,4_s6,4_s7,4_s8	-0.50653	2.0996e-165	8.084700000000001e-161	6.6946e-14
chr10	95241712	95242024	0.502947	21	0.906|0.487|0.379|0.978|0.614|0.306|0.992|0.528|0.713|0.547|0.550|0.649|0.866|0.459|0.961|0.306|0.737|0.804|0.505|0.893|0.838|0.079|0.431|0.051|0.065|0.926|0.165|0.097|0.718|0.968|0.351|0.285|0.401|0.621|0.055|0.359|0.281|0.644|0.057|0.613|0.527|0.613|0.858|0.828|0.381|0.299|0.661|0.382|0.510|0.563	3|2|1|3|3|1|3|2|3|3|3|3|3|1|3|1|3|3|2|3|3|1|1|1|1|3|1|1|3|3|1|1|1|3|1|1|1|3|1|3|2|3|3|3|1|1|3|1|2|3	20	5	25	0.25945	0.5114000000000001	0.76244	0_s10,0_s13,1_s20,1_s22,2_s28,2_s29,2_s3,2_s30,2_s32,2_s33,3_s36,3_s37,3_s38,3_s4,3_s40,3_s41,3_s43,4_s49,4_s5,4_s7	0_s1,0_s15,1_s25,4_s45,4_s8	0_s0,0_s11,0_s12,0_s14,0_s16,0_s17,1_s18,1_s19,1_s2,1_s21,1_s23,1_s24,1_s26,2_s27,2_s31,2_s34,2_s35,3_s39,3_s42,3_s44,4_s46,4_s47,4_s48,4_s6,4_s9	0.502947	3.1277e-125	1.2043e-120	6.9944e-14
chr10	95242154	95242245	0.593077	13	0.784|0.656|0.593|0.664|0.636|0.635|0.634|0.604|0.700|0.619|0.661|0.552|0.707|0.428|0.656|0.660|0.547|0.774|0.568|0.647|0.070|0.077|0.087|0.064|0.066|0.047|0.066|0.056|0.063|0.053|0.018|0.028|0.046|0.100|0.113|0.027|0.031|0.051|0.093|0.031|0.044|0.029|0.079|0.029|0.025|0.062|0.051|0.007|0.057|0.053	3|3|3|3|3|3|3|3|3|3|3|3|3|2|3|3|3|3|3|3|1|1|1|1|1|1|1|1|1|1|1|1|1|1|1|1|1|1|1|1|1|1|1|1|1|1|1|1|1|1	30	1	19	0.0540999999999999	0.428	0.6472105263157895	2_s27,2_s28,2_s29,2_s3,2_s30,2_s31,2_s32,2_s33,2_s34,2_s35,3_s36,3_s37,3_s38,3_s39,3_s4,3_s40,3_s41,3_s42,3_s43,3_s44,4_s45,4_s46,4_s47,4_s48,4_s49,4_s5,4_s6,4_s7,4_s8,4_s9	1_s20	0_s0,0_s1,0_s10,0_s11,0_s12,0_s13,0_s14,0_s15,0_s16,0_s17,1_s18,1_s19,1_s2,1_s21,1_s22,1_s23,1_s24,1_s25,1_s26	0.593077	5.7174999999999985e-93	2.2016e-88	3.9524e-14	N0|0|0|2|3,
chr10	95242282	95243433	0.630101	64	0.750|0.720|0.702|0.702|0.649|0.689|0.701|0.663|0.703|0.746|0.730|0.696|0.728|0.682|0.708|0.738|0.682|0.739|0.747|0.714|0.907|0.902|0.962|0.964|0.932|0.933|0.879|0.897|0.875|0.921|0.017|0.019|0.163|0.211|0.083|0.205|0.211|0.282|0.096|0.138|0.168|0.204|0.107|0.234|0.133|0.231|0.086|0.117|0.143|0.122	3|3|3|3|3|3|3|3|3|3|3|3|3|3|3|3|3|3|3|3|3|3|3|3|3|3|3|3|3|3|1|1|1|1|1|1|1|1|1|1|1|1|1|1|1|1|1|1|1|1	20	0	30	0.1485		0.7787	3_s36,3_s37,3_s38,3_s39,3_s4,3_s40,3_s41,3_s42,3_s43,3_s44,4_s45,4_s46,4_s47,4_s48,4_s49,4_s5,4_s6,4_s7,4_s8,4_s9	-	0_s0,0_s1,0_s10,0_s11,0_s12,0_s13,0_s14,0_s15,0_s16,0_s17,1_s18,1_s19,1_s2,1_s20,1_s21,1_s22,1_s23,1_s24,1_s25,1_s26,2_s27,2_s28,2_s29,2_s3,2_s30,2_s31,2_s32,2_s33,2_s34,2_s35	0.630101	0.0	0.0	0.0	P2|2|3|3|3,
chr10	95255212	95255777	0.562339	31	0.187|0.117|0.138|0.198|0.164|0.167|0.176|0.176|0.202|0.144|0.749|0.633|0.804|0.520|0.793|0.812|0.642|0.861|0.595|0.633|0.709|0.801|0.867|0.770|0.751|0.759|0.662|0.557|0.654|0.663|0.769|0.804|0.660|0.650|0.835|0.614|0.616|0.578|0.836|0.695|0.708|0.591|0.725|0.572|0.718|0.640|0.788|0.739|0.705|0.754	1|1|1|1|1|1|1|1|1|1|3|3|3|2|3|3|3|3|3|3|3|3|3|3|3|3|3|2|3|3|3|3|3|3|3|3|2|2|3|3|3|2|3|2|3|3|3|3|3|3	10	6	34	0.1669	0.5723333333333334	0.7293529411764706	0_s0,0_s1,0_s10,0_s11,0_s12,0_s13,0_s14,0_s15,0_s16,0_s17	1_s20,2_s33,3_s41,3_s42,4_s46,4_s48	1_s18,1_s19,1_s2,1_s21,1_s22,1_s23,1_s24,1_s25,1_s26,2_s27,2_s28,2_s29,2_s3,2_s30,2_s31,2_s32,2_s34,2_s35,3_s36,3_s37,3_s38,3_s39,3_s4,3_s40,3_s43,3_s44,4_s45,4_s47,4_s49,4_s5,4_s6,4_s7,4_s8,4_s9	-0.562339	9.164e-137	3.5287e-132	5.7954e-14
chr10	95464558	95465064	0.51742	25	0.002|0.095|0.132|0.127|0.109|0.199|0.082|0.168|0.104|0.195|0.111|0.263|0.109|0.376|0.163|0.101|0.302|0.048|0.337|0.133|0.816|0.792|0.841|0.922|0.895|0.941|0.883|0.925|0.953|0.985|0.608|0.551|0.529|0.583|0.529|0.629|0.588|0.667|0.478|0.612|0.638|0.650|0.480|0.654|0.562|0.605|0.547|0.591|0.533|0.510	1|1|1|1|1|1|1|1|1|1|1|1|1|1|1|1|1|1|1|1|3|3|3|3|3|3|3|3|3|3|3|3|3|3|3|3|3|3|1|3|3|3|3|3|3|3|3|3|3|3	21	0	29	0.173047619047619		0.6903103448275864	0_s0,0_s1,0_s10,0_s11,0_s12,0_s13,0_s14,0_s15,0_s16,0_s17,1_s18,1_s19,1_s2,1_s20,1_s21,1_s22,1_s23,1_s24,1_s25,1_s26,3_s43	-	2_s27,2_s28,2_s29,2_s3,2_s30,2_s31,2_s32,2_s33,2_s34,2_s35,3_s36,3_s37,3_s38,3_s39,3_s4,3_s40,3_s41,3_s42,3_s44,4_s45,4_s46,4_s47,4_s48,4_s49,4_s5,4_s6,4_s7,4_s8,4_s9	-0.51742	3.6587e-152	1.4088e-147	2.5535e-14	P0|0|0|2|3,
chr10	95753106	95753520	0.805307	48	0.934|0.870|0.846|0.925|0.854|0.833|0.881|0.880|0.973|0.858|0.052|0.125|0.055|0.121|0.050|0.109|0.075|0.073|0.091|0.100|0.101|0.072|0.074|0.056|0.086|0.054|0.107|0.080|0.143|0.055|0.052|0.029|0.103|0.043|0.066|0.077|0.072|0.091|0.028|0.103|0.082|0.076|0.057|0.116|0.108|0.064|0.108|0.043|0.081|0.131	3|3|3|3|3|3|3|3|3|3|1|1|1|1|1|1|1|1|1|1|1|1|1|1|1|1|1|1|1|1|1|1|1|1|1|1|1|1|1|1|1|1|1|1|1|1|1|1|1|1	40	0	10	0.080225		0.8854000000000001	1_s18,1_s19,1_s2,1_s20,1_s21,1_s22,1_s23,1_s24,1_s25,1_s26,2_s27,2_s28,2_s29,2_s3,2_s30,2_s31,2_s32,2_s33,2_s34,2_s35,3_s36,3_s37,3_s38,3_s39,3_s4,3_s40,3_s41,3_s42,3_s43,3_s44,4_s45,4_s46,4_s47,4_s48,4_s49,4_s5,4_s6,4_s7,4_s8,4_s9	-	0_s0,0_s1,0_s10,0_s11,0_s12,0_s13,0_s14,0_s15,0_s16,0_s17	0.805307	1.9355e-231	7.4527e-227	8.8707e-14	N0|0|2|3|3,
chr10	95823162	95824018	0.569116	20	0.087|0.138|0.180|0.192|0.124|0.136|0.136|0.133|0.042|0.212|0.163|0.221|0.020|0.365|0.115|0.138|0.263|0.030|0.266|0.152|0.930|0.870|0.984|0.979|0.903|0.933|0.917|0.937|0.887|0.924|0.411|0.509|0.438|0.581|0.498|0.581|0.668|0.683|0.653|0.628|0.527|0.734|0.493|0.600|0.607|0.582|0.600|0.626|0.661|0.521	1|1|1|1|1|1|1|1|1|1|1|1|1|1|1|1|1|1|1|1|3|3|3|3|3|3|3|3|3|3|1|3|1|3|2|3|3|3|3|3|2|3|2|3|3|3|3|3|3|2	22	4	24	0.1800909090909091	0.5097499999999999	0.7490416666666667	0_s0,0_s1,0_s10,0_s11,0_s12,0_s13,0_s14,0_s15,0_s16,0_s17,1_s18,1_s19,1_s2,1_s20,1_s21,1_s22,1_s23,1_s24,1_s25,1_s26,3_s36,3_s38	3_s4,4_s45,4_s47,4_s9	2_s27,2_s28,2_s29,2_s3,2_s30,2_s31,2_s32,2_s33,2_s34,2_s35,3_s37,3_s39,3_s40,3_s41,3_s42,3_s43,3_s44,4_s46,4_s48,4_s49,4_s5,4_s6,4_s7,4_s8	-0.569116	1.1701e-120	4.5056e-116	2.6756e-14	P0|0|0|2|3,
chr10	96083864	96085090	0.556745	27	0.794|0.849|0.742|0.814|0.837|0.833|0.788|0.762|0.806|0.850|0.835|0.831|0.802|0.859|0.812|0.824|0.823|0.755|0.864|0.818|0.314|0.237|0.162|0.233|0.290|0.226|0.384|0.438|0.276|0.252|0.570|0.536|0.442|0.466|0.426|0.544|0.597|0.672|0.570|0.569|0.622|0.750|0.575|0.643|0.502|0.535|0.598|0.644|0.558|0.443	3|3|3|3|3|3|3|3|3|3|3|3|3|3|3|3|3|3|3|3|1|1|1|1|1|1|2|2|1|1|2|2|2|2|2|2|2|3|2|2|2|3|2|2|2|2|2|2|2|2	8	20	22	0.24875	0.5331	0.8054545454545455	2_s27,2_s28,2_s29,2_s3,2_s30,2_s31,2_s34,2_s35	2_s32,2_s33,3_s36,3_s37,3_s38,3_s39,3_s4,3_s40,3_s41,3_s43,3_s44,4_s45,4_s47,4_s48,4_s49,4_s5,4_s6,4_s7,4_s8,4_s9	0_s0,0_s1,0_s10,0_s11,0_s12,0_s13,0_s14,0_s15,0_s16,0_s17,1_s18,1_s19,1_s2,1_s20,1_s21,1_s22,1_s23,1_s24,1_s25,1_s26,3_s42,4_s46	0.556745	1.4331e-95	5.5182e-91	3.9746e-14
chr10	96122893	96123501	0.636554	38	0.710|0.676|0.710|0.769|0.699|0.666|0.676|0.714|0.676|0.652|0.653|0.663|0.742|0.626|0.705|0.721|0.674|0.671|0.629|0.674|0.883|0.933|0.935|0.935|0.840|0.897|0.863|0.789|0.867|0.896|0.051|0.042|0.138|0.210|0.047|0.158|0.188|0.177|0.080|0.093|0.127|0.145|0.036|0.173|0.107|0.128|0.061|0.132|0.106|0.101	3|3|3|3|3|3|3|3|3|3|3|3|3|3|3|3|3|3|3|3|3|3|3|3|3|3|3|3|3|3|1|1|1|1|1|1|1|1|1|1|1|1|1|1|1|1|1|1|1|1	20	0	30	0.115		0.7514666666666666	3_s36,3_s37,3_s38,3_s39,3_s4,3_s40,3_s41,3_s42,3_s43,3_s44,4_s45,4_s46,4_s47,4_s48,4_s49,4_s5,4_s6,4_s7,4_s8,4_s9	-	0_s0,0_s1,0_s10,0_s11,0_s12,0_s13,0_s14,0_s15,0_s16,0_s17,1_s18,1_s19,1_s2,1_s20,1_s21,1_s22,1_s23,1_s24,1_s25,1_s26,2_s27,2_s28,2_s29,2_s3,2_s30,2_s31,2_s32,2_s33,2_s34,2_s35	0.636554	4.0701e-267	1.5672e-262	5.2625e-14	P2|2|3|3|3,
chr10	96161494	96162147	0.501843	60	0.621|0.600|0.560|0.611|0.544|0.563|0.599|0.568|0.542|0.598|0.624|0.576|0.580|0.562|0.578|0.555|0.597|0.600|0.552|0.612|0.695|0.751|0.721|0.792|0.662|0.720|0.698|0.670|0.693|0.733|0.288|0.299|0.340|0.290|0.300|0.345|0.337|0.339|0.313|0.333|0.348|0.379|0.346|0.321|0.276|0.335|0.320|0.350|0.337|0.334	2|2|2|2|2|2|2|2|2|2|2|2|2|2|2|2|2|2|2|2|2|2|2|3|2|2|2|2|2|2|1|1|2|1|1|2|2|2|2|2|2|2|2|2|1|2|2|2|2|2	5	44	1	0.2906	0.5241363636363636	0.792	3_s36,3_s37,3_s39,3_s4,4_s49	0_s0,0_s1,0_s10,0_s11,0_s12,0_s13,0_s14,0_s15,0_s16,0_s17,1_s18,1_s19,1_s2,1_s20,1_s21,1_s22,1_s23,1_s24,1_s25,1_s26,2_s27,2_s28,2_s29,2_s30,2_s31,2_s32,2_s33,2_s34,2_s35,3_s38,3_s40,3_s41,3_s42,3_s43,3_s44,4_s45,4_s46,4_s47,4_s48,4_s5,4_s6,4_s7,4_s8,4_s9	2_s3	0.501843	4.9178999999999995e-28	1.8937e-23	4.9405e-14
chr10	96162161	96162193	0.532612	11	0.650|0.575|0.516|0.564|0.500|0.506|0.612|0.529|0.556|0.551|0.566|0.473|0.577|0.376|0.510|0.524|0.531|0.645|0.396|0.510|0.058|0.095|0.084|0.067|0.043|0.060|0.067|0.069|0.062|0.052|0.287|0.266|0.284|0.220|0.321|0.272|0.194|0.213|0.256|0.264|0.231|0.261|0.279|0.229|0.247|0.220|0.287|0.287|0.243|0.236	3|3|2|3|2|2|3|2|2|2|3|2|3|2|2|2|2|3|2|2|1|1|1|1|1|1|1|1|1|1|2|2|2|2|2|2|2|2|2|2|2|2|2|2|2|2|2|2|2|2	10	33	7	0.0657	0.3507575757575757	0.5984285714285714	2_s27,2_s28,2_s29,2_s3,2_s30,2_s31,2_s32,2_s33,2_s34,2_s35	0_s10,0_s12,0_s13,0_s15,0_s16,0_s17,1_s19,1_s20,1_s21,1_s22,1_s23,1_s25,1_s26,3_s36,3_s37,3_s38,3_s39,3_s4,3_s40,3_s41,3_s42,3_s43,3_s44,4_s45,4_s46,4_s47,4_s48,4_s49,4_s5,4_s6,4_s7,4_s8,4_s9	0_s0,0_s1,0_s11,0_s14,1_s18,1_s2,1_s24	0.532612	4.3892e-29	1.6901e-24	4.8295e-14	N0|0|0|2|3,
chr10	96318389	96319328	0.596105	33	0.152|0.204|0.280|0.273|0.180|0.292|0.241|0.226|0.212|0.257|0.780|0.790|0.842|0.862|0.803|0.768|0.802|0.793|0.851|0.849|0.840|0.828|0.833|0.866|0.831|0.822|0.824|0.891|0.847|0.769|0.791|0.829|0.842|0.807|0.798|0.861|0.894|0.859|0.833|0.852|0.841|0.855|0.765|0.853|0.850|0.872|0.818|0.806|0.803|0.793	1|1|1|1|1|1|1|1|1|1|3|3|3|3|3|3|3|3|3|3|3|3|3|3|3|3|3|3|3|3|3|3|3|3|3|3|3|3|3|3|3|3|3|3|3|3|3|3|3|3	10	0	40	0.2317		0.8278249999999998	0_s0,0_s1,0_s10,0_s11,0_s12,0_s13,0_s14,0_s15,0_s16,0_s17	-	1_s18,1_s19,1_s2,1_s20,1_s21,1_s22,1_s23,1_s24,1_s25,1_s26,2_s27,2_s28,2_s29,2_s3,2_s30,2_s31,2_s32,2_s33,2_s34,2_s35,3_s36,3_s37,3_s38,3_s39,3_s4,3_s40,3_s41,3_s42,3_s43,3_s44,4_s45,4_s46,4_s47,4_s48,4_s49,4_s5,4_s6,4_s7,4_s8,4_s9	-0.596105	3.3803000000000004e-155	1.3016e-150	6.4615e-14	P0|0|2|3|3,
[truncated: 358 more rows]
