# Supplementary material for: metilene3: identifying DMRs across multiple conditions with auto-classification
Source: Nat Commun. 2026 Jul 4;17:5848. doi: 10.1038/s41467-026-74931-y (PMC13333024; doi:10.1038/s41467-026-74931-y)
Supplement: Supplementary file 8 — Source Data [file 41467_2026_74931_MOESM8_ESM.zip › Fig.3b.txt]

	3	4	5	6	7
0_s0	3	33	333	3331	33315
0_s1	3	33	333	3331	33317
0_s10	3	33	333	3331	33315
0_s11	3	33	333	3331	33317
0_s12	3	33	333	3331	33315
0_s13	3	33	333	3331	33317
0_s14	3	33	333	3331	33315
0_s15	3	33	333	3331	33317
0_s16	3	33	333	3331	33315
0_s17	3	33	333	3331	33317
1_s18	1	12	121	1216	12166
1_s19	1	12	121	1216	12166
1_s2	1	12	121	1216	12166
1_s20	1	12	121	1213	12133
1_s21	1	12	121	1213	12133
1_s22	1	12	121	1216	12166
1_s23	1	12	121	1213	12133
1_s24	1	12	121	1213	12133
1_s25	1	12	121	1213	12133
1_s26	1	12	121	1216	12166
2_s27	1	14	144	1444	14444
2_s28	1	14	144	1444	14444
2_s29	1	14	144	1444	14444
2_s3	1	14	144	1444	14444
2_s30	1	14	144	1444	14444
2_s31	1	14	144	1444	14444
2_s32	1	12	121	1213	12133
2_s33	1	14	144	1444	14444
2_s34	1	12	121	1213	12133
2_s35	1	14	144	1444	14444
3_s36	2	21	215	2155	21552
3_s37	2	21	215	2155	21552
3_s38	2	21	212	2122	21221
3_s39	2	21	215	2155	21552
3_s4	2	21	212	2122	21221
3_s40	2	21	215	2155	21552
3_s41	2	21	215	2155	21552
3_s42	2	21	212	2122	21221
3_s43	2	21	215	2155	21552
3_s44	2	21	212	2122	21221
4_s45	2	21	212	2122	21221
4_s46	2	21	215	2155	21552
4_s47	2	21	212	2122	21221
4_s48	2	21	212	2122	21221
4_s49	2	21	212	2122	21221
4_s5	2	21	212	2122	21221
4_s6	2	21	212	2122	21221
4_s7	2	21	212	2122	21221
4_s8	2	21	212	2122	21221
4_s9	2	21	212	2122	21221
