# Supplementary material for: metilene3: identifying DMRs across multiple conditions with auto-classification
Source: Nat Commun. 2026 Jul 4;17:5848. doi: 10.1038/s41467-026-74931-y (PMC13333024; doi:10.1038/s41467-026-74931-y)
Supplement: Supplementary file 8 — Source Data [file 41467_2026_74931_MOESM8_ESM.zip › Fig.3c.txt]

	3	4	5	6	7
0_s0	2	2	1	3	6
0_s1	0	1	4	0	0
0_s10	2	2	1	3	6
0_s11	0	1	4	0	0
0_s12	2	2	1	3	1
0_s13	0	1	4	0	0
0_s14	2	2	1	3	1
0_s15	0	1	4	0	0
0_s16	2	2	1	3	6
0_s17	0	1	4	0	0
1_s18	2	2	1	3	1
1_s19	2	2	3	2	4
1_s2	2	2	1	3	1
1_s20	0	1	3	2	4
1_s21	0	1	4	0	0
1_s22	2	2	1	3	1
1_s23	0	1	4	0	0
1_s24	0	1	3	2	4
1_s25	0	1	4	0	0
1_s26	2	2	1	3	1
2_s27	2	2	1	3	6
2_s28	2	2	1	3	1
2_s29	0	1	4	0	0
2_s3	0	1	3	2	4
2_s30	2	2	1	3	1
2_s31	0	1	3	2	4
2_s32	0	1	3	2	4
2_s33	0	1	3	2	4
2_s34	0	1	3	2	4
2_s35	0	1	3	2	4
3_s36	1	3	2	1	5
3_s37	1	3	2	4	3
3_s38	1	0	0	5	2
3_s39	1	3	2	4	3
3_s4	1	0	0	5	2
3_s40	1	3	2	4	3
3_s41	1	3	2	4	3
3_s42	1	0	0	5	2
3_s43	1	3	2	4	3
3_s44	1	0	0	5	2
4_s45	1	3	2	4	3
4_s46	1	3	2	4	3
4_s47	1	3	2	1	5
4_s48	1	0	0	5	2
4_s49	1	0	0	1	5
4_s5	1	0	0	1	5
4_s6	1	0	0	5	2
4_s7	1	3	2	1	5
4_s8	1	0	0	5	2
4_s9	1	3	2	4	3
