# Supplementary material for: metilene3: identifying DMRs across multiple conditions with auto-classification
Source: Nat Commun. 2026 Jul 4;17:5848. doi: 10.1038/s41467-026-74931-y (PMC13333024; doi:10.1038/s41467-026-74931-y)
Supplement: Supplementary file 8 — Source Data [file 41467_2026_74931_MOESM8_ESM.zip › Fig.3de_ED3e.txt]

	model	0	1	2	3	4	5	6	7	8	9	10	11	12	13	14	15	16	17	18	19	20	21	22	23	24	25	26	27	28	29	30	31	32	33	34	35	36	37	38	39	40	41	42	43	44	45	46	47
0_s0	dmtree	NA	NA	NA	NA	NA	NA	NA	NA	NA	NA	NA	NA	NA	NA	NA	NA	NA	NA	NA	NA	NA	NA	NA	NA	NA	NA	NA	NA	NA	NA	NA	NA	NA	NA	NA	NA	NA	NA	NA	NA	NA	NA	NA	NA	NA	NA	NA	NA
0_s1	dmtree	NA	NA	NA	NA	NA	NA	NA	NA	NA	NA	NA	NA	NA	NA	NA	NA	NA	NA	NA	NA	NA	NA	NA	NA	NA	NA	NA	NA	NA	NA	NA	NA	NA	NA	NA	NA	NA	NA	NA	NA	NA	NA	NA	NA	NA	NA	NA	NA
0_s10	dmtree	NA	NA	NA	NA	NA	NA	NA	NA	NA	NA	NA	NA	NA	NA	NA	NA	NA	NA	NA	NA	NA	NA	NA	NA	NA	NA	NA	NA	NA	NA	NA	NA	NA	NA	NA	NA	NA	NA	NA	NA	NA	NA	NA	NA	NA	NA	NA	NA
0_s11	dmtree	NA	NA	NA	NA	NA	NA	NA	NA	NA	NA	NA	NA	NA	NA	NA	NA	NA	NA	NA	NA	NA	NA	NA	NA	NA	NA	NA	NA	NA	NA	NA	NA	NA	NA	NA	NA	NA	NA	NA	NA	NA	NA	NA	NA	NA	NA	NA	NA
0_s12	dmtree	NA	NA	NA	NA	NA	NA	NA	NA	NA	NA	NA	NA	NA	NA	NA	NA	NA	NA	NA	NA	NA	NA	NA	NA	NA	NA	NA	NA	NA	NA	NA	NA	NA	NA	NA	NA	NA	NA	NA	NA	NA	NA	NA	NA	NA	NA	NA	NA
0_s13	dmtree	NA	NA	NA	NA	NA	NA	NA	NA	NA	NA	NA	NA	NA	NA	NA	NA	NA	NA	NA	NA	NA	NA	NA	NA	NA	NA	NA	NA	NA	NA	NA	NA	NA	NA	NA	NA	NA	NA	NA	NA	NA	NA	NA	NA	NA	NA	NA	NA
0_s14	dmtree	NA	NA	NA	NA	NA	NA	NA	NA	NA	NA	NA	NA	NA	NA	NA	NA	NA	NA	NA	NA	NA	NA	NA	NA	NA	NA	NA	NA	NA	NA	NA	NA	NA	NA	NA	NA	NA	NA	NA	NA	NA	NA	NA	NA	NA	NA	NA	NA
0_s15	dmtree	NA	NA	NA	NA	NA	NA	NA	NA	NA	NA	NA	NA	NA	NA	NA	NA	NA	NA	NA	NA	NA	NA	NA	NA	NA	NA	NA	NA	NA	NA	NA	NA	NA	NA	NA	NA	NA	NA	NA	NA	NA	NA	NA	NA	NA	NA	NA	NA
0_s16	dmtree	NA	NA	NA	NA	NA	NA	NA	NA	NA	NA	NA	NA	NA	NA	NA	NA	NA	NA	NA	NA	NA	NA	NA	NA	NA	NA	NA	NA	NA	NA	NA	NA	NA	NA	NA	NA	NA	NA	NA	NA	NA	NA	NA	NA	NA	NA	NA	NA
0_s17	dmtree	NA	NA	NA	NA	NA	NA	NA	NA	NA	NA	NA	NA	NA	NA	NA	NA	NA	NA	NA	NA	NA	NA	NA	NA	NA	NA	NA	NA	NA	NA	NA	NA	NA	NA	NA	NA	NA	NA	NA	NA	NA	NA	NA	NA	NA	NA	NA	NA
1_s18	dmtree	NA	NA	NA	NA	NA	NA	NA	NA	NA	NA	NA	NA	NA	NA	NA	NA	NA	NA	NA	NA	NA	NA	NA	NA	NA	NA	NA	NA	NA	NA	NA	NA	NA	NA	NA	NA	NA	NA	NA	NA	NA	NA	NA	NA	NA	NA	NA	NA
1_s19	dmtree	NA	NA	NA	NA	NA	NA	NA	NA	NA	NA	NA	NA	NA	NA	NA	NA	NA	NA	NA	NA	NA	NA	NA	NA	NA	NA	NA	NA	NA	NA	NA	NA	NA	NA	NA	NA	NA	NA	NA	NA	NA	NA	NA	NA	NA	NA	NA	NA
1_s2	dmtree	NA	NA	NA	NA	NA	NA	NA	NA	NA	NA	NA	NA	NA	NA	NA	NA	NA	NA	NA	NA	NA	NA	NA	NA	NA	NA	NA	NA	NA	NA	NA	NA	NA	NA	NA	NA	NA	NA	NA	NA	NA	NA	NA	NA	NA	NA	NA	NA
1_s20	dmtree	NA	NA	NA	NA	NA	NA	NA	NA	NA	NA	NA	NA	NA	NA	NA	NA	NA	NA	NA	NA	NA	NA	NA	NA	NA	NA	NA	NA	NA	NA	NA	NA	NA	NA	NA	NA	NA	NA	NA	NA	NA	NA	NA	NA	NA	NA	NA	NA
1_s21	dmtree	NA	NA	NA	NA	NA	NA	NA	NA	NA	NA	NA	NA	NA	NA	NA	NA	NA	NA	NA	NA	NA	NA	NA	NA	NA	NA	NA	NA	NA	NA	NA	NA	NA	NA	NA	NA	NA	NA	NA	NA	NA	NA	NA	NA	NA	NA	NA	NA
1_s22	dmtree	NA	NA	NA	NA	NA	NA	NA	NA	NA	NA	NA	NA	NA	NA	NA	NA	NA	NA	NA	NA	NA	NA	NA	NA	NA	NA	NA	NA	NA	NA	NA	NA	NA	NA	NA	NA	NA	NA	NA	NA	NA	NA	NA	NA	NA	NA	NA	NA
1_s23	dmtree	NA	NA	NA	NA	NA	NA	NA	NA	NA	NA	NA	NA	NA	NA	NA	NA	NA	NA	NA	NA	NA	NA	NA	NA	NA	NA	NA	NA	NA	NA	NA	NA	NA	NA	NA	NA	NA	NA	NA	NA	NA	NA	NA	NA	NA	NA	NA	NA
1_s24	dmtree	NA	NA	NA	NA	NA	NA	NA	NA	NA	NA	NA	NA	NA	NA	NA	NA	NA	NA	NA	NA	NA	NA	NA	NA	NA	NA	NA	NA	NA	NA	NA	NA	NA	NA	NA	NA	NA	NA	NA	NA	NA	NA	NA	NA	NA	NA	NA	NA
1_s25	dmtree	NA	NA	NA	NA	NA	NA	NA	NA	NA	NA	NA	NA	NA	NA	NA	NA	NA	NA	NA	NA	NA	NA	NA	NA	NA	NA	NA	NA	NA	NA	NA	NA	NA	NA	NA	NA	NA	NA	NA	NA	NA	NA	NA	NA	NA	NA	NA	NA
1_s26	dmtree	NA	NA	NA	NA	NA	NA	NA	NA	NA	NA	NA	NA	NA	NA	NA	NA	NA	NA	NA	NA	NA	NA	NA	NA	NA	NA	NA	NA	NA	NA	NA	NA	NA	NA	NA	NA	NA	NA	NA	NA	NA	NA	NA	NA	NA	NA	NA	NA
2_s27	dmtree	NA	NA	NA	NA	NA	NA	NA	NA	NA	NA	NA	NA	NA	NA	NA	NA	NA	NA	NA	NA	NA	NA	NA	NA	NA	NA	NA	NA	NA	NA	NA	NA	NA	NA	NA	NA	NA	NA	NA	NA	NA	NA	NA	NA	NA	NA	NA	NA
2_s28	dmtree	NA	NA	NA	NA	NA	NA	NA	NA	NA	NA	NA	NA	NA	NA	NA	NA	NA	NA	NA	NA	NA	NA	NA	NA	NA	NA	NA	NA	NA	NA	NA	NA	NA	NA	NA	NA	NA	NA	NA	NA	NA	NA	NA	NA	NA	NA	NA	NA
2_s29	dmtree	NA	NA	NA	NA	NA	NA	NA	NA	NA	NA	NA	NA	NA	NA	NA	NA	NA	NA	NA	NA	NA	NA	NA	NA	NA	NA	NA	NA	NA	NA	NA	NA	NA	NA	NA	NA	NA	NA	NA	NA	NA	NA	NA	NA	NA	NA	NA	NA
2_s3	dmtree	NA	NA	NA	NA	NA	NA	NA	NA	NA	NA	NA	NA	NA	NA	NA	NA	NA	NA	NA	NA	NA	NA	NA	NA	NA	NA	NA	NA	NA	NA	NA	NA	NA	NA	NA	NA	NA	NA	NA	NA	NA	NA	NA	NA	NA	NA	NA	NA
2_s30	dmtree	NA	NA	NA	NA	NA	NA	NA	NA	NA	NA	NA	NA	NA	NA	NA	NA	NA	NA	NA	NA	NA	NA	NA	NA	NA	NA	NA	NA	NA	NA	NA	NA	NA	NA	NA	NA	NA	NA	NA	NA	NA	NA	NA	NA	NA	NA	NA	NA
2_s31	dmtree	NA	NA	NA	NA	NA	NA	NA	NA	NA	NA	NA	NA	NA	NA	NA	NA	NA	NA	NA	NA	NA	NA	NA	NA	NA	NA	NA	NA	NA	NA	NA	NA	NA	NA	NA	NA	NA	NA	NA	NA	NA	NA	NA	NA	NA	NA	NA	NA
2_s32	dmtree	NA	NA	NA	NA	NA	NA	NA	NA	NA	NA	NA	NA	NA	NA	NA	NA	NA	NA	NA	NA	NA	NA	NA	NA	NA	NA	NA	NA	NA	NA	NA	NA	NA	NA	NA	NA	NA	NA	NA	NA	NA	NA	NA	NA	NA	NA	NA	NA
2_s33	dmtree	NA	NA	NA	NA	NA	NA	NA	NA	NA	NA	NA	NA	NA	NA	NA	NA	NA	NA	NA	NA	NA	NA	NA	NA	NA	NA	NA	NA	NA	NA	NA	NA	NA	NA	NA	NA	NA	NA	NA	NA	NA	NA	NA	NA	NA	NA	NA	NA
2_s34	dmtree	NA	NA	NA	NA	NA	NA	NA	NA	NA	NA	NA	NA	NA	NA	NA	NA	NA	NA	NA	NA	NA	NA	NA	NA	NA	NA	NA	NA	NA	NA	NA	NA	NA	NA	NA	NA	NA	NA	NA	NA	NA	NA	NA	NA	NA	NA	NA	NA
2_s35	dmtree	NA	NA	NA	NA	NA	NA	NA	NA	NA	NA	NA	NA	NA	NA	NA	NA	NA	NA	NA	NA	NA	NA	NA	NA	NA	NA	NA	NA	NA	NA	NA	NA	NA	NA	NA	NA	NA	NA	NA	NA	NA	NA	NA	NA	NA	NA	NA	NA
3_s36	dmtree	NA	NA	NA	NA	NA	NA	NA	NA	NA	NA	NA	NA	NA	NA	NA	NA	NA	NA	NA	NA	NA	NA	NA	NA	NA	NA	NA	NA	NA	NA	NA	NA	NA	NA	NA	NA	NA	NA	NA	NA	NA	NA	NA	NA	NA	NA	NA	NA
3_s37	dmtree	NA	NA	NA	NA	NA	NA	NA	NA	NA	NA	NA	NA	NA	NA	NA	NA	NA	NA	NA	NA	NA	NA	NA	NA	NA	NA	NA	NA	NA	NA	NA	NA	NA	NA	NA	NA	NA	NA	NA	NA	NA	NA	NA	NA	NA	NA	NA	NA
3_s38	dmtree	NA	NA	NA	NA	NA	NA	NA	NA	NA	NA	NA	NA	NA	NA	NA	NA	NA	NA	NA	NA	NA	NA	NA	NA	NA	NA	NA	NA	NA	NA	NA	NA	NA	NA	NA	NA	NA	NA	NA	NA	NA	NA	NA	NA	NA	NA	NA	NA
3_s39	dmtree	NA	NA	NA	NA	NA	NA	NA	NA	NA	NA	NA	NA	NA	NA	NA	NA	NA	NA	NA	NA	NA	NA	NA	NA	NA	NA	NA	NA	NA	NA	NA	NA	NA	NA	NA	NA	NA	NA	NA	NA	NA	NA	NA	NA	NA	NA	NA	NA
3_s4	dmtree	NA	NA	NA	NA	NA	NA	NA	NA	NA	NA	NA	NA	NA	NA	NA	NA	NA	NA	NA	NA	NA	NA	NA	NA	NA	NA	NA	NA	NA	NA	NA	NA	NA	NA	NA	NA	NA	NA	NA	NA	NA	NA	NA	NA	NA	NA	NA	NA
3_s40	dmtree	NA	NA	NA	NA	NA	NA	NA	NA	NA	NA	NA	NA	NA	NA	NA	NA	NA	NA	NA	NA	NA	NA	NA	NA	NA	NA	NA	NA	NA	NA	NA	NA	NA	NA	NA	NA	NA	NA	NA	NA	NA	NA	NA	NA	NA	NA	NA	NA
3_s41	dmtree	NA	NA	NA	NA	NA	NA	NA	NA	NA	NA	NA	NA	NA	NA	NA	NA	NA	NA	NA	NA	NA	NA	NA	NA	NA	NA	NA	NA	NA	NA	NA	NA	NA	NA	NA	NA	NA	NA	NA	NA	NA	NA	NA	NA	NA	NA	NA	NA
3_s42	dmtree	NA	NA	NA	NA	NA	NA	NA	NA	NA	NA	NA	NA	NA	NA	NA	NA	NA	NA	NA	NA	NA	NA	NA	NA	NA	NA	NA	NA	NA	NA	NA	NA	NA	NA	NA	NA	NA	NA	NA	NA	NA	NA	NA	NA	NA	NA	NA	NA
3_s43	dmtree	NA	NA	NA	NA	NA	NA	NA	NA	NA	NA	NA	NA	NA	NA	NA	NA	NA	NA	NA	NA	NA	NA	NA	NA	NA	NA	NA	NA	NA	NA	NA	NA	NA	NA	NA	NA	NA	NA	NA	NA	NA	NA	NA	NA	NA	NA	NA	NA
3_s44	dmtree	NA	NA	NA	NA	NA	NA	NA	NA	NA	NA	NA	NA	NA	NA	NA	NA	NA	NA	NA	NA	NA	NA	NA	NA	NA	NA	NA	NA	NA	NA	NA	NA	NA	NA	NA	NA	NA	NA	NA	NA	NA	NA	NA	NA	NA	NA	NA	NA
4_s45	dmtree	NA	NA	NA	NA	NA	NA	NA	NA	NA	NA	NA	NA	NA	NA	NA	NA	NA	NA	NA	NA	NA	NA	NA	NA	NA	NA	NA	NA	NA	NA	NA	NA	NA	NA	NA	NA	NA	NA	NA	NA	NA	NA	NA	NA	NA	NA	NA	NA
4_s46	dmtree	NA	NA	NA	NA	NA	NA	NA	NA	NA	NA	NA	NA	NA	NA	NA	NA	NA	NA	NA	NA	NA	NA	NA	NA	NA	NA	NA	NA	NA	NA	NA	NA	NA	NA	NA	NA	NA	NA	NA	NA	NA	NA	NA	NA	NA	NA	NA	NA
4_s47	dmtree	NA	NA	NA	NA	NA	NA	NA	NA	NA	NA	NA	NA	NA	NA	NA	NA	NA	NA	NA	NA	NA	NA	NA	NA	NA	NA	NA	NA	NA	NA	NA	NA	NA	NA	NA	NA	NA	NA	NA	NA	NA	NA	NA	NA	NA	NA	NA	NA
4_s48	dmtree	NA	NA	NA	NA	NA	NA	NA	NA	NA	NA	NA	NA	NA	NA	NA	NA	NA	NA	NA	NA	NA	NA	NA	NA	NA	NA	NA	NA	NA	NA	NA	NA	NA	NA	NA	NA	NA	NA	NA	NA	NA	NA	NA	NA	NA	NA	NA	NA
4_s49	dmtree	NA	NA	NA	NA	NA	NA	NA	NA	NA	NA	NA	NA	NA	NA	NA	NA	NA	NA	NA	NA	NA	NA	NA	NA	NA	NA	NA	NA	NA	NA	NA	NA	NA	NA	NA	NA	NA	NA	NA	NA	NA	NA	NA	NA	NA	NA	NA	NA
4_s5	dmtree	NA	NA	NA	NA	NA	NA	NA	NA	NA	NA	NA	NA	NA	NA	NA	NA	NA	NA	NA	NA	NA	NA	NA	NA	NA	NA	NA	NA	NA	NA	NA	NA	NA	NA	NA	NA	NA	NA	NA	NA	NA	NA	NA	NA	NA	NA	NA	NA
4_s6	dmtree	NA	NA	NA	NA	NA	NA	NA	NA	NA	NA	NA	NA	NA	NA	NA	NA	NA	NA	NA	NA	NA	NA	NA	NA	NA	NA	NA	NA	NA	NA	NA	NA	NA	NA	NA	NA	NA	NA	NA	NA	NA	NA	NA	NA	NA	NA	NA	NA
4_s7	dmtree	NA	NA	NA	NA	NA	NA	NA	NA	NA	NA	NA	NA	NA	NA	NA	NA	NA	NA	NA	NA	NA	NA	NA	NA	NA	NA	NA	NA	NA	NA	NA	NA	NA	NA	NA	NA	NA	NA	NA	NA	NA	NA	NA	NA	NA	NA	NA	NA
4_s8	dmtree	NA	NA	NA	NA	NA	NA	NA	NA	NA	NA	NA	NA	NA	NA	NA	NA	NA	NA	NA	NA	NA	NA	NA	NA	NA	NA	NA	NA	NA	NA	NA	NA	NA	NA	NA	NA	NA	NA	NA	NA	NA	NA	NA	NA	NA	NA	NA	NA
4_s9	dmtree	NA	NA	NA	NA	NA	NA	NA	NA	NA	NA	NA	NA	NA	NA	NA	NA	NA	NA	NA	NA	NA	NA	NA	NA	NA	NA	NA	NA	NA	NA	NA	NA	NA	NA	NA	NA	NA	NA	NA	NA	NA	NA	NA	NA	NA	NA	NA	NA
0_s0	hc_dmt_k3	NA	NA	NA	NA	NA	NA	2.0	2.0	2.0	2.0	NA	NA	NA	NA	1.0	0.0	2.0	2.0	2.0	2.0	NA	NA	NA	NA	NA	2.0	NA	2.0	2.0	2.0	1.0	NA	NA	NA	1.0	2.0	2.0	2.0	2.0	2.0	NA	NA	NA	NA	1.0	NA	2.0	2.0
0_s1	hc_dmt_k3	NA	NA	1.0	1.0	NA	2.0	2.0	2.0	2.0	2.0	NA	NA	NA	0.0	NA	0.0	NA	NA	2.0	2.0	NA	1.0	1.0	NA	NA	2.0	2.0	2.0	NA	2.0	NA	1.0	1.0	NA	NA	NA	2.0	2.0	NA	2.0	NA	NA	1.0	NA	NA	2.0	2.0	2.0
0_s10	hc_dmt_k3	1.0	1.0	NA	1.0	1.0	2.0	2.0	2.0	2.0	2.0	NA	NA	NA	NA	NA	0.0	2.0	2.0	2.0	2.0	NA	1.0	1.0	1.0	NA	2.0	2.0	2.0	2.0	2.0	NA	NA	1.0	NA	1.0	2.0	NA	2.0	2.0	2.0	NA	NA	NA	NA	1.0	2.0	2.0	2.0
0_s11	hc_dmt_k3	NA	NA	NA	NA	1.0	NA	NA	2.0	NA	2.0	NA	NA	NA	0.0	1.0	0.0	2.0	2.0	NA	2.0	NA	NA	NA	NA	NA	2.0	2.0	NA	2.0	2.0	NA	NA	NA	1.0	NA	2.0	2.0	2.0	2.0	2.0	NA	NA	NA	1.0	NA	NA	2.0	2.0
0_s12	hc_dmt_k3	NA	NA	1.0	1.0	1.0	2.0	NA	NA	2.0	2.0	NA	NA	NA	NA	1.0	NA	2.0	2.0	2.0	2.0	NA	NA	NA	NA	1.0	NA	2.0	2.0	2.0	2.0	NA	1.0	NA	NA	NA	NA	2.0	2.0	2.0	2.0	1.0	NA	NA	NA	NA	2.0	NA	2.0
0_s13	hc_dmt_k3	NA	NA	1.0	1.0	NA	2.0	2.0	2.0	2.0	2.0	NA	NA	1.0	0.0	1.0	NA	NA	2.0	2.0	2.0	NA	NA	NA	1.0	1.0	2.0	NA	2.0	2.0	2.0	NA	NA	NA	1.0	NA	2.0	NA	NA	2.0	2.0	NA	1.0	1.0	NA	NA	NA	NA	2.0
0_s14	hc_dmt_k3	NA	NA	NA	NA	NA	NA	2.0	NA	2.0	2.0	NA	NA	NA	0.0	NA	0.0	2.0	NA	2.0	2.0	NA	NA	NA	NA	NA	NA	NA	2.0	2.0	2.0	NA	NA	NA	NA	NA	2.0	NA	NA	2.0	2.0	NA	1.0	NA	1.0	1.0	2.0	2.0	NA
0_s15	hc_dmt_k3	NA	NA	NA	NA	NA	2.0	2.0	2.0	2.0	2.0	NA	1.0	1.0	NA	NA	0.0	2.0	2.0	2.0	2.0	1.0	NA	NA	NA	1.0	NA	2.0	2.0	2.0	2.0	NA	NA	NA	NA	1.0	NA	2.0	2.0	2.0	2.0	NA	NA	NA	NA	1.0	NA	2.0	NA
0_s16	hc_dmt_k3	NA	NA	NA	NA	1.0	NA	2.0	2.0	2.0	2.0	1.0	1.0	1.0	NA	NA	NA	2.0	2.0	2.0	2.0	NA	NA	NA	1.0	1.0	2.0	2.0	NA	2.0	2.0	NA	NA	NA	1.0	1.0	2.0	2.0	2.0	2.0	2.0	NA	NA	1.0	1.0	NA	2.0	NA	2.0
0_s17	hc_dmt_k3	NA	1.0	NA	NA	1.0	2.0	NA	2.0	2.0	2.0	NA	NA	NA	NA	1.0	NA	NA	2.0	2.0	2.0	NA	NA	1.0	1.0	1.0	NA	2.0	2.0	2.0	2.0	NA	NA	1.0	1.0	1.0	NA	2.0	2.0	2.0	2.0	NA	NA	NA	1.0	1.0	2.0	2.0	2.0
1_s18	hc_dmt_k3	NA	1.0	1.0	NA	1.0	0.0	0.0	0.0	0.0	NA	1.0	1.0	1.0	0.0	1.0	NA	0.0	0.0	0.0	0.0	1.0	1.0	NA	1.0	NA	0.0	0.0	0.0	NA	0.0	1.0	1.0	1.0	1.0	1.0	NA	0.0	0.0	0.0	NA	1.0	NA	1.0	NA	1.0	0.0	0.0	0.0
1_s19	hc_dmt_k3	1.0	1.0	1.0	1.0	NA	0.0	0.0	0.0	0.0	NA	1.0	1.0	1.0	0.0	1.0	0.0	NA	0.0	0.0	NA	1.0	1.0	1.0	1.0	1.0	0.0	NA	0.0	NA	0.0	1.0	1.0	1.0	1.0	1.0	1.0	0.0	0.0	0.0	0.0	1.0	1.0	1.0	1.0	1.0	0.0	0.0	0.0
1_s2	hc_dmt_k3	1.0	1.0	1.0	1.0	1.0	0.0	0.0	0.0	0.0	0.0	1.0	1.0	1.0	0.0	1.0	0.0	0.0	0.0	NA	NA	1.0	1.0	1.0	1.0	1.0	0.0	0.0	NA	0.0	0.0	1.0	1.0	1.0	NA	1.0	1.0	0.0	0.0	NA	0.0	1.0	1.0	1.0	1.0	1.0	0.0	0.0	0.0
1_s20	hc_dmt_k3	1.0	1.0	1.0	NA	1.0	0.0	0.0	NA	NA	0.0	1.0	1.0	1.0	0.0	1.0	0.0	0.0	0.0	0.0	0.0	1.0	1.0	1.0	1.0	NA	0.0	0.0	0.0	NA	0.0	1.0	1.0	1.0	1.0	1.0	1.0	0.0	NA	0.0	0.0	1.0	1.0	1.0	1.0	NA	NA	0.0	0.0
1_s21	hc_dmt_k3	1.0	1.0	1.0	1.0	1.0	0.0	0.0	NA	0.0	0.0	1.0	1.0	1.0	0.0	1.0	0.0	NA	NA	0.0	0.0	1.0	1.0	NA	1.0	1.0	NA	NA	0.0	0.0	0.0	1.0	1.0	1.0	1.0	NA	1.0	0.0	0.0	NA	NA	1.0	1.0	1.0	NA	1.0	0.0	0.0	0.0
1_s22	hc_dmt_k3	1.0	1.0	1.0	1.0	NA	0.0	0.0	0.0	NA	0.0	1.0	1.0	1.0	0.0	1.0	NA	NA	0.0	NA	NA	1.0	1.0	1.0	1.0	1.0	0.0	0.0	0.0	NA	0.0	1.0	1.0	NA	1.0	NA	1.0	NA	0.0	0.0	0.0	1.0	1.0	1.0	1.0	1.0	0.0	NA	0.0
1_s23	hc_dmt_k3	1.0	1.0	1.0	1.0	1.0	0.0	0.0	0.0	0.0	0.0	1.0	1.0	NA	0.0	1.0	0.0	0.0	NA	0.0	0.0	1.0	1.0	1.0	1.0	1.0	0.0	NA	0.0	0.0	0.0	1.0	1.0	1.0	1.0	1.0	1.0	NA	0.0	0.0	NA	NA	1.0	1.0	1.0	1.0	0.0	0.0	NA
1_s24	hc_dmt_k3	1.0	1.0	1.0	1.0	1.0	0.0	0.0	0.0	0.0	0.0	1.0	1.0	1.0	0.0	NA	0.0	0.0	NA	0.0	0.0	1.0	1.0	1.0	1.0	1.0	0.0	0.0	0.0	0.0	0.0	1.0	1.0	1.0	NA	1.0	1.0	0.0	0.0	0.0	0.0	1.0	1.0	1.0	1.0	1.0	0.0	0.0	NA
1_s25	hc_dmt_k3	1.0	1.0	NA	NA	NA	NA	0.0	0.0	NA	0.0	1.0	1.0	1.0	0.0	1.0	NA	0.0	0.0	NA	0.0	1.0	1.0	1.0	1.0	1.0	NA	0.0	NA	0.0	0.0	1.0	1.0	1.0	1.0	1.0	1.0	0.0	0.0	0.0	0.0	1.0	1.0	1.0	1.0	1.0	0.0	0.0	NA
1_s26	hc_dmt_k3	1.0	1.0	1.0	1.0	NA	NA	NA	0.0	0.0	0.0	NA	1.0	1.0	0.0	1.0	0.0	0.0	0.0	0.0	0.0	1.0	NA	1.0	NA	1.0	0.0	0.0	0.0	0.0	0.0	1.0	1.0	1.0	1.0	1.0	NA	NA	0.0	0.0	NA	1.0	1.0	1.0	1.0	1.0	0.0	0.0	0.0
2_s27	hc_dmt_k3	2.0	2.0	2.0	2.0	2.0	0.0	NA	0.0	NA	0.0	2.0	2.0	2.0	NA	2.0	2.0	0.0	0.0	0.0	NA	2.0	2.0	2.0	2.0	2.0	0.0	0.0	NA	0.0	0.0	2.0	2.0	2.0	2.0	2.0	1.0	0.0	0.0	0.0	0.0	2.0	2.0	2.0	2.0	2.0	0.0	0.0	0.0
2_s28	hc_dmt_k3	2.0	2.0	2.0	2.0	2.0	0.0	0.0	0.0	0.0	0.0	2.0	2.0	NA	0.0	2.0	2.0	0.0	0.0	0.0	0.0	2.0	2.0	2.0	2.0	2.0	0.0	0.0	0.0	0.0	0.0	2.0	2.0	2.0	2.0	2.0	NA	0.0	0.0	NA	NA	2.0	2.0	2.0	2.0	2.0	NA	NA	0.0
2_s29	hc_dmt_k3	2.0	NA	2.0	2.0	2.0	0.0	0.0	0.0	0.0	0.0	2.0	2.0	2.0	0.0	NA	NA	0.0	0.0	0.0	0.0	2.0	2.0	2.0	2.0	2.0	0.0	0.0	0.0	NA	0.0	2.0	2.0	2.0	2.0	2.0	1.0	0.0	NA	0.0	0.0	2.0	2.0	2.0	2.0	2.0	0.0	0.0	0.0
2_s3	hc_dmt_k3	2.0	2.0	2.0	2.0	2.0	0.0	0.0	0.0	0.0	0.0	2.0	2.0	2.0	0.0	2.0	2.0	0.0	0.0	0.0	0.0	2.0	2.0	2.0	2.0	2.0	0.0	NA	NA	0.0	0.0	2.0	2.0	2.0	2.0	2.0	1.0	0.0	0.0	0.0	NA	2.0	2.0	2.0	2.0	2.0	0.0	0.0	0.0
2_s30	hc_dmt_k3	2.0	2.0	2.0	2.0	2.0	NA	0.0	NA	0.0	0.0	2.0	2.0	2.0	0.0	2.0	2.0	0.0	0.0	0.0	0.0	2.0	2.0	2.0	2.0	2.0	0.0	0.0	0.0	0.0	0.0	2.0	2.0	2.0	2.0	2.0	1.0	0.0	0.0	0.0	0.0	2.0	2.0	NA	2.0	2.0	0.0	0.0	0.0
2_s31	hc_dmt_k3	2.0	2.0	NA	2.0	2.0	0.0	NA	0.0	0.0	0.0	2.0	2.0	2.0	0.0	2.0	2.0	0.0	NA	0.0	0.0	2.0	NA	2.0	2.0	2.0	NA	0.0	0.0	0.0	0.0	2.0	2.0	2.0	2.0	2.0	NA	0.0	NA	0.0	0.0	2.0	2.0	2.0	2.0	2.0	0.0	0.0	0.0
2_s32	hc_dmt_k3	2.0	2.0	2.0	2.0	2.0	NA	NA	0.0	0.0	0.0	2.0	NA	2.0	NA	2.0	2.0	NA	0.0	0.0	0.0	2.0	2.0	2.0	2.0	2.0	0.0	0.0	0.0	0.0	0.0	2.0	2.0	2.0	2.0	2.0	1.0	0.0	0.0	0.0	0.0	2.0	2.0	2.0	NA	2.0	0.0	NA	NA
2_s33	hc_dmt_k3	2.0	2.0	2.0	2.0	2.0	0.0	0.0	0.0	0.0	0.0	2.0	2.0	2.0	0.0	2.0	2.0	0.0	0.0	NA	0.0	2.0	2.0	2.0	2.0	NA	0.0	0.0	0.0	0.0	0.0	2.0	2.0	2.0	2.0	2.0	1.0	0.0	0.0	0.0	0.0	2.0	2.0	2.0	2.0	2.0	0.0	0.0	0.0
2_s34	hc_dmt_k3	2.0	2.0	2.0	2.0	2.0	0.0	0.0	0.0	0.0	0.0	2.0	2.0	2.0	NA	2.0	2.0	0.0	0.0	0.0	0.0	2.0	2.0	2.0	2.0	2.0	0.0	0.0	0.0	0.0	0.0	2.0	NA	2.0	2.0	2.0	1.0	0.0	0.0	0.0	0.0	2.0	2.0	2.0	2.0	2.0	0.0	NA	0.0
2_s35	hc_dmt_k3	2.0	2.0	2.0	2.0	2.0	0.0	0.0	NA	NA	0.0	2.0	2.0	2.0	0.0	2.0	2.0	0.0	0.0	NA	NA	2.0	2.0	2.0	NA	2.0	0.0	NA	NA	NA	NA	2.0	2.0	2.0	2.0	2.0	1.0	0.0	0.0	NA	0.0	2.0	2.0	2.0	2.0	2.0	0.0	NA	0.0
3_s36	hc_dmt_k3	0.0	0.0	0.0	0.0	0.0	1.0	NA	1.0	NA	1.0	0.0	0.0	0.0	1.0	0.0	1.0	1.0	NA	1.0	1.0	0.0	0.0	0.0	0.0	0.0	1.0	1.0	1.0	1.0	1.0	0.0	0.0	0.0	NA	0.0	0.0	1.0	1.0	1.0	NA	0.0	0.0	0.0	0.0	NA	1.0	1.0	1.0
3_s37	hc_dmt_k3	0.0	0.0	0.0	0.0	0.0	1.0	1.0	1.0	NA	1.0	0.0	0.0	0.0	1.0	0.0	1.0	1.0	1.0	NA	1.0	0.0	0.0	0.0	0.0	0.0	1.0	1.0	1.0	1.0	NA	0.0	0.0	0.0	0.0	NA	0.0	1.0	NA	1.0	1.0	0.0	0.0	0.0	NA	0.0	NA	1.0	1.0
3_s38	hc_dmt_k3	0.0	0.0	NA	0.0	0.0	1.0	1.0	1.0	1.0	NA	0.0	0.0	0.0	1.0	NA	1.0	1.0	NA	1.0	NA	0.0	0.0	0.0	0.0	0.0	1.0	1.0	1.0	NA	1.0	0.0	0.0	0.0	0.0	0.0	0.0	1.0	NA	1.0	1.0	0.0	0.0	0.0	0.0	0.0	1.0	1.0	1.0
3_s39	hc_dmt_k3	0.0	0.0	0.0	0.0	NA	1.0	1.0	NA	1.0	1.0	0.0	0.0	0.0	1.0	0.0	1.0	1.0	1.0	1.0	1.0	0.0	0.0	0.0	0.0	NA	NA	1.0	1.0	NA	1.0	0.0	NA	NA	0.0	0.0	0.0	1.0	1.0	NA	1.0	0.0	0.0	0.0	0.0	0.0	1.0	1.0	NA
3_s4	hc_dmt_k3	0.0	0.0	0.0	NA	0.0	1.0	1.0	1.0	1.0	1.0	0.0	0.0	0.0	1.0	NA	1.0	1.0	1.0	NA	1.0	0.0	0.0	0.0	0.0	0.0	1.0	1.0	NA	1.0	NA	0.0	0.0	NA	NA	0.0	0.0	1.0	NA	1.0	1.0	0.0	0.0	0.0	0.0	0.0	1.0	1.0	1.0
3_s40	hc_dmt_k3	0.0	0.0	0.0	0.0	0.0	1.0	NA	NA	1.0	1.0	0.0	NA	0.0	1.0	0.0	1.0	1.0	1.0	1.0	1.0	0.0	0.0	0.0	0.0	0.0	1.0	1.0	NA	1.0	1.0	0.0	0.0	0.0	0.0	0.0	0.0	1.0	1.0	NA	1.0	0.0	0.0	0.0	0.0	0.0	1.0	1.0	1.0
3_s41	hc_dmt_k3	0.0	0.0	0.0	0.0	0.0	1.0	1.0	1.0	NA	1.0	0.0	0.0	0.0	1.0	0.0	1.0	1.0	1.0	1.0	1.0	0.0	0.0	0.0	0.0	0.0	NA	NA	1.0	1.0	1.0	0.0	0.0	0.0	0.0	0.0	0.0	NA	1.0	1.0	1.0	0.0	0.0	0.0	0.0	0.0	1.0	1.0	1.0
3_s42	hc_dmt_k3	0.0	0.0	0.0	0.0	0.0	NA	1.0	1.0	NA	NA	0.0	0.0	NA	1.0	0.0	NA	1.0	1.0	1.0	1.0	0.0	0.0	0.0	0.0	0.0	1.0	1.0	1.0	1.0	1.0	0.0	0.0	0.0	0.0	0.0	0.0	1.0	1.0	1.0	1.0	0.0	0.0	0.0	0.0	0.0	1.0	NA	1.0
3_s43	hc_dmt_k3	0.0	0.0	0.0	0.0	0.0	1.0	1.0	NA	1.0	NA	0.0	0.0	0.0	1.0	NA	NA	1.0	1.0	1.0	1.0	0.0	0.0	0.0	0.0	0.0	NA	1.0	1.0	1.0	1.0	0.0	0.0	0.0	0.0	0.0	0.0	1.0	NA	NA	1.0	0.0	0.0	NA	0.0	0.0	1.0	1.0	1.0
3_s44	hc_dmt_k3	0.0	0.0	0.0	0.0	0.0	1.0	1.0	1.0	1.0	NA	0.0	0.0	0.0	1.0	0.0	1.0	1.0	1.0	1.0	NA	0.0	0.0	0.0	0.0	0.0	1.0	1.0	1.0	1.0	1.0	0.0	0.0	0.0	0.0	0.0	0.0	1.0	1.0	1.0	1.0	0.0	0.0	0.0	0.0	0.0	1.0	NA	1.0
4_s45	hc_dmt_k3	0.0	0.0	0.0	0.0	0.0	1.0	1.0	1.0	1.0	1.0	0.0	0.0	0.0	2.0	0.0	1.0	1.0	1.0	1.0	1.0	0.0	0.0	0.0	0.0	0.0	1.0	1.0	1.0	1.0	NA	0.0	0.0	0.0	0.0	0.0	0.0	NA	1.0	1.0	NA	0.0	0.0	0.0	0.0	0.0	NA	1.0	1.0
4_s46	hc_dmt_k3	0.0	0.0	0.0	0.0	0.0	1.0	1.0	1.0	1.0	1.0	0.0	0.0	0.0	2.0	0.0	1.0	NA	NA	1.0	NA	0.0	0.0	0.0	NA	0.0	1.0	1.0	NA	1.0	1.0	0.0	0.0	0.0	0.0	0.0	0.0	1.0	1.0	1.0	NA	0.0	0.0	0.0	0.0	0.0	NA	1.0	1.0
4_s47	hc_dmt_k3	0.0	0.0	0.0	0.0	0.0	1.0	1.0	1.0	1.0	NA	0.0	0.0	0.0	2.0	0.0	1.0	NA	1.0	1.0	1.0	0.0	0.0	0.0	0.0	0.0	1.0	NA	1.0	NA	NA	0.0	0.0	0.0	0.0	0.0	0.0	1.0	1.0	1.0	1.0	0.0	0.0	0.0	0.0	NA	NA	1.0	1.0
4_s48	hc_dmt_k3	0.0	0.0	0.0	0.0	0.0	1.0	1.0	1.0	1.0	NA	0.0	0.0	0.0	2.0	0.0	1.0	1.0	1.0	1.0	1.0	0.0	0.0	0.0	0.0	0.0	1.0	1.0	1.0	1.0	NA	0.0	0.0	0.0	0.0	NA	NA	NA	1.0	NA	1.0	0.0	0.0	0.0	0.0	0.0	1.0	1.0	1.0
4_s49	hc_dmt_k3	0.0	0.0	0.0	0.0	0.0	1.0	1.0	1.0	1.0	1.0	0.0	0.0	0.0	NA	0.0	1.0	1.0	1.0	NA	NA	0.0	0.0	0.0	0.0	NA	1.0	1.0	1.0	1.0	NA	0.0	0.0	0.0	0.0	0.0	0.0	NA	1.0	1.0	1.0	0.0	0.0	0.0	0.0	0.0	1.0	1.0	NA
4_s5	hc_dmt_k3	0.0	0.0	0.0	0.0	0.0	NA	NA	NA	1.0	1.0	0.0	0.0	0.0	2.0	0.0	1.0	1.0	1.0	1.0	1.0	NA	0.0	0.0	0.0	0.0	1.0	1.0	1.0	1.0	1.0	0.0	0.0	0.0	0.0	NA	NA	1.0	NA	1.0	NA	0.0	NA	0.0	0.0	NA	1.0	1.0	1.0
4_s6	hc_dmt_k3	0.0	0.0	0.0	0.0	0.0	1.0	1.0	1.0	1.0	1.0	0.0	0.0	0.0	2.0	0.0	1.0	1.0	1.0	1.0	NA	0.0	0.0	NA	0.0	0.0	1.0	1.0	1.0	1.0	NA	0.0	0.0	0.0	0.0	0.0	0.0	1.0	1.0	1.0	1.0	0.0	0.0	0.0	0.0	0.0	1.0	1.0	NA
4_s7	hc_dmt_k3	0.0	NA	0.0	0.0	0.0	1.0	1.0	1.0	1.0	1.0	0.0	0.0	0.0	2.0	0.0	1.0	NA	NA	1.0	1.0	0.0	0.0	0.0	0.0	0.0	1.0	1.0	1.0	1.0	NA	NA	0.0	0.0	0.0	0.0	0.0	1.0	1.0	1.0	1.0	0.0	0.0	0.0	0.0	0.0	1.0	1.0	1.0
4_s8	hc_dmt_k3	0.0	0.0	0.0	0.0	0.0	1.0	1.0	1.0	1.0	NA	0.0	0.0	0.0	2.0	0.0	1.0	1.0	1.0	NA	1.0	0.0	0.0	0.0	NA	0.0	1.0	1.0	1.0	1.0	1.0	0.0	0.0	0.0	0.0	0.0	0.0	1.0	1.0	1.0	1.0	0.0	0.0	NA	0.0	0.0	1.0	1.0	1.0
4_s9	hc_dmt_k3	0.0	0.0	0.0	0.0	0.0	1.0	1.0	1.0	1.0	NA	0.0	0.0	0.0	2.0	0.0	1.0	1.0	1.0	1.0	1.0	0.0	0.0	0.0	0.0	0.0	1.0	1.0	1.0	1.0	NA	0.0	0.0	0.0	0.0	0.0	0.0	1.0	1.0	NA	1.0	0.0	0.0	0.0	0.0	NA	1.0	1.0	NA
0_s0	pcakmeans_dmt_k3	NA	NA	NA	NA	NA	NA	2.0	2.0	2.0	1.0	NA	NA	NA	NA	2.0	1.0	2.0	2.0	2.0	2.0	NA	NA	NA	NA	NA	2.0	NA	2.0	2.0	2.0	2.0	NA	NA	NA	2.0	2.0	2.0	2.0	2.0	2.0	NA	NA	NA	NA	2.0	NA	2.0	2.0
0_s1	pcakmeans_dmt_k3	NA	NA	2.0	2.0	NA	2.0	2.0	2.0	2.0	1.0	NA	NA	NA	1.0	NA	1.0	NA	NA	2.0	2.0	NA	2.0	2.0	NA	NA	2.0	2.0	2.0	NA	2.0	NA	2.0	2.0	NA	NA	NA	2.0	2.0	NA	2.0	NA	NA	2.0	NA	NA	0.0	2.0	2.0
0_s10	pcakmeans_dmt_k3	2.0	2.0	NA	2.0	2.0	2.0	2.0	2.0	2.0	1.0	NA	NA	NA	NA	NA	1.0	2.0	2.0	2.0	2.0	NA	2.0	2.0	2.0	NA	2.0	2.0	2.0	2.0	2.0	NA	NA	2.0	NA	2.0	2.0	NA	2.0	2.0	2.0	NA	NA	NA	NA	2.0	0.0	2.0	2.0
0_s11	pcakmeans_dmt_k3	NA	NA	NA	NA	2.0	NA	NA	2.0	NA	1.0	NA	NA	NA	1.0	2.0	1.0	2.0	2.0	NA	2.0	NA	NA	NA	NA	NA	2.0	2.0	NA	2.0	2.0	NA	NA	NA	2.0	NA	2.0	2.0	2.0	2.0	2.0	NA	NA	NA	2.0	NA	NA	2.0	2.0
0_s12	pcakmeans_dmt_k3	NA	NA	2.0	2.0	2.0	2.0	NA	NA	2.0	1.0	NA	NA	NA	NA	2.0	NA	2.0	2.0	2.0	2.0	NA	NA	NA	NA	2.0	NA	2.0	2.0	2.0	2.0	NA	2.0	NA	NA	NA	NA	2.0	2.0	2.0	2.0	2.0	NA	NA	NA	NA	0.0	NA	2.0
0_s13	pcakmeans_dmt_k3	NA	NA	2.0	2.0	NA	2.0	2.0	2.0	2.0	1.0	NA	NA	2.0	1.0	2.0	NA	NA	2.0	2.0	2.0	NA	NA	NA	2.0	2.0	2.0	NA	2.0	2.0	2.0	NA	NA	NA	2.0	NA	2.0	NA	NA	2.0	2.0	NA	2.0	2.0	NA	NA	NA	NA	2.0
0_s14	pcakmeans_dmt_k3	NA	NA	NA	NA	NA	NA	2.0	NA	2.0	1.0	NA	NA	NA	1.0	NA	1.0	2.0	NA	2.0	2.0	NA	NA	NA	NA	NA	NA	NA	2.0	2.0	2.0	NA	NA	NA	NA	NA	2.0	NA	NA	2.0	2.0	NA	2.0	NA	2.0	2.0	0.0	2.0	NA
0_s15	pcakmeans_dmt_k3	NA	NA	NA	NA	NA	2.0	2.0	2.0	2.0	1.0	NA	2.0	2.0	NA	NA	1.0	2.0	2.0	2.0	2.0	2.0	NA	NA	NA	2.0	NA	2.0	2.0	2.0	2.0	NA	NA	NA	NA	2.0	NA	2.0	2.0	2.0	2.0	NA	NA	NA	NA	2.0	NA	2.0	NA
0_s16	pcakmeans_dmt_k3	NA	NA	NA	NA	2.0	NA	2.0	2.0	2.0	1.0	2.0	2.0	2.0	NA	NA	NA	2.0	2.0	2.0	2.0	NA	NA	NA	2.0	2.0	2.0	2.0	NA	2.0	2.0	NA	NA	NA	2.0	2.0	2.0	2.0	2.0	2.0	2.0	NA	NA	2.0	2.0	NA	0.0	NA	2.0
0_s17	pcakmeans_dmt_k3	NA	2.0	NA	NA	2.0	2.0	NA	2.0	2.0	1.0	NA	NA	NA	NA	2.0	NA	NA	2.0	2.0	2.0	NA	NA	2.0	2.0	2.0	NA	2.0	2.0	2.0	2.0	NA	NA	2.0	2.0	2.0	NA	2.0	2.0	2.0	2.0	NA	NA	NA	2.0	2.0	0.0	2.0	2.0
1_s18	pcakmeans_dmt_k3	NA	2.0	2.0	NA	2.0	0.0	0.0	0.0	0.0	NA	2.0	2.0	2.0	1.0	2.0	NA	0.0	0.0	0.0	0.0	2.0	2.0	NA	2.0	NA	2.0	0.0	0.0	NA	1.0	2.0	2.0	2.0	2.0	2.0	NA	1.0	0.0	0.0	NA	2.0	NA	2.0	NA	2.0	2.0	0.0	0.0
1_s19	pcakmeans_dmt_k3	2.0	2.0	2.0	2.0	NA	0.0	0.0	0.0	0.0	NA	2.0	2.0	2.0	1.0	2.0	1.0	NA	0.0	0.0	NA	2.0	2.0	2.0	2.0	2.0	2.0	NA	0.0	NA	1.0	2.0	2.0	2.0	2.0	2.0	0.0	1.0	0.0	0.0	0.0	2.0	2.0	2.0	2.0	2.0	2.0	0.0	0.0
1_s2	pcakmeans_dmt_k3	2.0	2.0	2.0	2.0	2.0	0.0	0.0	0.0	0.0	2.0	2.0	2.0	2.0	1.0	2.0	1.0	0.0	0.0	NA	NA	2.0	2.0	2.0	2.0	2.0	2.0	0.0	NA	0.0	1.0	2.0	2.0	2.0	NA	2.0	0.0	1.0	0.0	NA	0.0	2.0	2.0	2.0	2.0	2.0	2.0	0.0	0.0
1_s20	pcakmeans_dmt_k3	2.0	2.0	2.0	NA	2.0	0.0	0.0	NA	NA	2.0	2.0	2.0	2.0	1.0	2.0	1.0	0.0	0.0	0.0	0.0	2.0	2.0	2.0	2.0	NA	0.0	0.0	0.0	NA	1.0	2.0	2.0	2.0	2.0	2.0	0.0	1.0	NA	0.0	0.0	2.0	2.0	2.0	2.0	NA	NA	0.0	0.0
1_s21	pcakmeans_dmt_k3	2.0	2.0	2.0	2.0	2.0	0.0	0.0	NA	0.0	2.0	2.0	2.0	2.0	1.0	2.0	1.0	NA	NA	0.0	0.0	2.0	2.0	NA	2.0	2.0	NA	NA	0.0	0.0	1.0	2.0	2.0	2.0	2.0	NA	0.0	1.0	0.0	NA	NA	2.0	2.0	2.0	NA	2.0	2.0	0.0	0.0
1_s22	pcakmeans_dmt_k3	2.0	2.0	2.0	2.0	NA	0.0	0.0	0.0	NA	2.0	2.0	2.0	2.0	1.0	2.0	NA	NA	0.0	NA	NA	2.0	2.0	2.0	2.0	2.0	2.0	0.0	0.0	NA	1.0	2.0	2.0	NA	2.0	NA	0.0	NA	0.0	0.0	0.0	2.0	2.0	2.0	2.0	2.0	2.0	NA	0.0
1_s23	pcakmeans_dmt_k3	2.0	2.0	2.0	2.0	2.0	0.0	0.0	0.0	0.0	2.0	2.0	2.0	NA	1.0	2.0	1.0	0.0	NA	0.0	0.0	2.0	2.0	2.0	2.0	2.0	2.0	NA	0.0	0.0	1.0	2.0	2.0	2.0	2.0	2.0	0.0	NA	0.0	0.0	NA	NA	2.0	2.0	2.0	2.0	2.0	0.0	NA
1_s24	pcakmeans_dmt_k3	2.0	2.0	2.0	2.0	2.0	0.0	0.0	0.0	0.0	2.0	2.0	2.0	2.0	1.0	NA	1.0	0.0	NA	0.0	0.0	2.0	2.0	2.0	2.0	2.0	2.0	0.0	0.0	0.0	1.0	2.0	2.0	2.0	NA	2.0	0.0	1.0	0.0	0.0	0.0	2.0	2.0	2.0	2.0	2.0	2.0	0.0	NA
1_s25	pcakmeans_dmt_k3	2.0	2.0	NA	NA	NA	NA	0.0	0.0	NA	2.0	2.0	2.0	2.0	1.0	2.0	NA	0.0	0.0	NA	0.0	2.0	2.0	2.0	2.0	2.0	NA	0.0	NA	0.0	1.0	2.0	2.0	2.0	2.0	2.0	0.0	1.0	0.0	0.0	0.0	2.0	2.0	2.0	2.0	2.0	2.0	0.0	NA
1_s26	pcakmeans_dmt_k3	2.0	2.0	2.0	2.0	NA	NA	NA	0.0	0.0	2.0	NA	2.0	2.0	1.0	2.0	1.0	0.0	0.0	0.0	0.0	2.0	NA	2.0	NA	2.0	2.0	0.0	0.0	0.0	1.0	2.0	2.0	2.0	2.0	2.0	NA	NA	0.0	0.0	NA	2.0	2.0	2.0	2.0	2.0	2.0	0.0	0.0
2_s27	pcakmeans_dmt_k3	1.0	1.0	1.0	1.0	1.0	0.0	NA	0.0	NA	2.0	1.0	1.0	1.0	NA	0.0	2.0	0.0	0.0	0.0	NA	1.0	1.0	1.0	0.0	0.0	0.0	0.0	NA	0.0	1.0	1.0	1.0	0.0	0.0	0.0	0.0	1.0	0.0	0.0	0.0	1.0	1.0	0.0	1.0	0.0	2.0	0.0	0.0
2_s28	pcakmeans_dmt_k3	1.0	1.0	1.0	1.0	1.0	0.0	0.0	0.0	0.0	2.0	1.0	1.0	NA	1.0	0.0	2.0	0.0	0.0	0.0	0.0	1.0	1.0	1.0	0.0	0.0	0.0	0.0	0.0	0.0	1.0	1.0	1.0	0.0	0.0	0.0	NA	1.0	0.0	NA	NA	1.0	1.0	0.0	1.0	0.0	NA	NA	0.0
2_s29	pcakmeans_dmt_k3	1.0	NA	1.0	1.0	1.0	0.0	0.0	0.0	0.0	2.0	1.0	1.0	1.0	1.0	NA	NA	0.0	0.0	0.0	0.0	1.0	1.0	1.0	0.0	0.0	0.0	0.0	0.0	NA	1.0	1.0	1.0	0.0	0.0	0.0	0.0	1.0	NA	0.0	0.0	1.0	1.0	0.0	1.0	0.0	2.0	0.0	0.0
2_s3	pcakmeans_dmt_k3	1.0	1.0	1.0	1.0	1.0	0.0	0.0	0.0	0.0	2.0	1.0	1.0	1.0	1.0	0.0	2.0	0.0	0.0	0.0	0.0	1.0	1.0	1.0	0.0	0.0	0.0	NA	NA	0.0	1.0	1.0	1.0	0.0	0.0	0.0	0.0	1.0	0.0	0.0	NA	1.0	1.0	0.0	1.0	0.0	2.0	0.0	0.0
2_s30	pcakmeans_dmt_k3	1.0	1.0	1.0	1.0	1.0	NA	0.0	NA	0.0	2.0	1.0	1.0	1.0	1.0	0.0	2.0	0.0	0.0	0.0	0.0	1.0	1.0	1.0	0.0	0.0	0.0	0.0	0.0	0.0	1.0	1.0	1.0	0.0	0.0	0.0	0.0	1.0	0.0	0.0	0.0	1.0	1.0	NA	1.0	0.0	2.0	0.0	0.0
2_s31	pcakmeans_dmt_k3	1.0	1.0	NA	1.0	1.0	0.0	NA	0.0	0.0	2.0	1.0	1.0	1.0	1.0	0.0	2.0	0.0	NA	0.0	0.0	1.0	NA	1.0	0.0	0.0	NA	0.0	0.0	0.0	1.0	1.0	1.0	0.0	0.0	0.0	NA	1.0	NA	0.0	0.0	1.0	1.0	0.0	1.0	0.0	2.0	0.0	0.0
2_s32	pcakmeans_dmt_k3	1.0	1.0	1.0	1.0	1.0	NA	NA	0.0	0.0	2.0	1.0	NA	1.0	NA	0.0	2.0	NA	0.0	0.0	0.0	1.0	1.0	1.0	0.0	0.0	0.0	0.0	0.0	0.0	1.0	1.0	1.0	0.0	0.0	0.0	0.0	1.0	0.0	0.0	0.0	1.0	1.0	0.0	NA	0.0	2.0	NA	NA
2_s33	pcakmeans_dmt_k3	1.0	1.0	1.0	1.0	1.0	0.0	0.0	0.0	0.0	2.0	1.0	1.0	1.0	1.0	0.0	2.0	0.0	0.0	NA	0.0	1.0	1.0	1.0	0.0	NA	0.0	0.0	0.0	0.0	1.0	1.0	1.0	0.0	0.0	0.0	0.0	1.0	0.0	0.0	0.0	1.0	1.0	0.0	1.0	0.0	2.0	0.0	0.0
2_s34	pcakmeans_dmt_k3	1.0	1.0	1.0	1.0	1.0	0.0	0.0	0.0	0.0	2.0	1.0	1.0	1.0	NA	0.0	2.0	0.0	0.0	0.0	0.0	1.0	1.0	1.0	0.0	0.0	0.0	0.0	0.0	0.0	1.0	1.0	NA	0.0	0.0	0.0	0.0	1.0	0.0	0.0	0.0	1.0	1.0	0.0	1.0	0.0	2.0	NA	0.0
2_s35	pcakmeans_dmt_k3	1.0	1.0	1.0	1.0	1.0	0.0	0.0	NA	NA	2.0	1.0	1.0	1.0	1.0	0.0	2.0	0.0	0.0	NA	NA	1.0	1.0	1.0	NA	0.0	0.0	NA	NA	NA	NA	1.0	1.0	0.0	0.0	0.0	0.0	1.0	0.0	NA	0.0	1.0	1.0	0.0	1.0	0.0	2.0	NA	0.0
3_s36	pcakmeans_dmt_k3	0.0	0.0	0.0	0.0	0.0	1.0	NA	1.0	NA	0.0	0.0	0.0	0.0	0.0	1.0	0.0	1.0	NA	1.0	1.0	0.0	0.0	0.0	1.0	1.0	1.0	1.0	1.0	1.0	0.0	0.0	0.0	1.0	NA	1.0	1.0	0.0	1.0	1.0	NA	0.0	0.0	1.0	0.0	NA	1.0	1.0	1.0
3_s37	pcakmeans_dmt_k3	0.0	0.0	0.0	0.0	0.0	1.0	1.0	1.0	NA	0.0	0.0	0.0	0.0	0.0	1.0	0.0	1.0	1.0	NA	1.0	0.0	0.0	0.0	1.0	1.0	1.0	1.0	1.0	1.0	NA	0.0	0.0	1.0	1.0	NA	1.0	0.0	NA	1.0	1.0	0.0	0.0	1.0	NA	1.0	NA	1.0	1.0
3_s38	pcakmeans_dmt_k3	0.0	0.0	NA	0.0	0.0	1.0	1.0	1.0	1.0	NA	0.0	0.0	0.0	0.0	NA	0.0	1.0	NA	1.0	NA	0.0	0.0	0.0	1.0	1.0	1.0	1.0	1.0	NA	0.0	0.0	0.0	1.0	1.0	1.0	1.0	0.0	NA	1.0	1.0	0.0	0.0	1.0	0.0	1.0	1.0	1.0	1.0
3_s39	pcakmeans_dmt_k3	0.0	0.0	0.0	0.0	NA	1.0	1.0	NA	1.0	0.0	0.0	0.0	0.0	0.0	1.0	0.0	1.0	1.0	1.0	1.0	0.0	0.0	0.0	1.0	NA	NA	1.0	1.0	NA	0.0	0.0	NA	NA	1.0	1.0	1.0	0.0	1.0	NA	1.0	0.0	0.0	1.0	0.0	1.0	1.0	1.0	NA
3_s4	pcakmeans_dmt_k3	0.0	0.0	0.0	NA	0.0	1.0	1.0	1.0	1.0	0.0	0.0	0.0	0.0	0.0	NA	0.0	1.0	1.0	NA	1.0	0.0	0.0	0.0	1.0	1.0	1.0	1.0	NA	1.0	NA	0.0	0.0	NA	NA	1.0	1.0	0.0	NA	1.0	1.0	0.0	0.0	1.0	0.0	1.0	1.0	1.0	1.0
3_s40	pcakmeans_dmt_k3	0.0	0.0	0.0	0.0	0.0	1.0	NA	NA	1.0	0.0	0.0	NA	0.0	0.0	1.0	0.0	1.0	1.0	1.0	1.0	0.0	0.0	0.0	1.0	1.0	1.0	1.0	NA	1.0	0.0	0.0	0.0	1.0	1.0	1.0	1.0	0.0	1.0	NA	1.0	0.0	0.0	1.0	0.0	1.0	1.0	1.0	1.0
3_s41	pcakmeans_dmt_k3	0.0	0.0	0.0	0.0	0.0	1.0	1.0	1.0	NA	0.0	0.0	0.0	0.0	0.0	1.0	0.0	1.0	1.0	1.0	1.0	0.0	0.0	0.0	1.0	1.0	NA	NA	1.0	1.0	0.0	0.0	0.0	1.0	1.0	1.0	1.0	NA	1.0	1.0	1.0	0.0	0.0	1.0	0.0	1.0	1.0	1.0	1.0
3_s42	pcakmeans_dmt_k3	0.0	0.0	0.0	0.0	0.0	NA	1.0	1.0	NA	NA	0.0	0.0	NA	0.0	1.0	NA	1.0	1.0	1.0	1.0	0.0	0.0	0.0	1.0	1.0	1.0	1.0	1.0	1.0	0.0	0.0	0.0	1.0	1.0	1.0	1.0	0.0	1.0	1.0	1.0	0.0	0.0	1.0	0.0	1.0	1.0	NA	1.0
3_s43	pcakmeans_dmt_k3	0.0	0.0	0.0	0.0	0.0	1.0	1.0	NA	1.0	NA	0.0	0.0	0.0	0.0	NA	NA	1.0	1.0	1.0	1.0	0.0	0.0	0.0	1.0	1.0	NA	1.0	1.0	1.0	0.0	0.0	0.0	1.0	1.0	1.0	1.0	0.0	NA	NA	1.0	0.0	0.0	NA	0.0	1.0	1.0	1.0	1.0
3_s44	pcakmeans_dmt_k3	0.0	0.0	0.0	0.0	0.0	1.0	1.0	1.0	1.0	NA	0.0	0.0	0.0	0.0	1.0	0.0	1.0	1.0	1.0	NA	0.0	0.0	0.0	1.0	1.0	1.0	1.0	1.0	1.0	0.0	0.0	0.0	1.0	1.0	1.0	1.0	0.0	1.0	1.0	1.0	0.0	0.0	1.0	0.0	1.0	1.0	NA	1.0
4_s45	pcakmeans_dmt_k3	0.0	0.0	0.0	0.0	0.0	1.0	1.0	1.0	1.0	0.0	0.0	0.0	0.0	2.0	1.0	0.0	1.0	1.0	1.0	1.0	0.0	0.0	0.0	1.0	1.0	1.0	1.0	1.0	1.0	NA	0.0	0.0	1.0	1.0	1.0	1.0	NA	1.0	1.0	NA	0.0	0.0	1.0	0.0	1.0	NA	1.0	1.0
4_s46	pcakmeans_dmt_k3	0.0	0.0	0.0	0.0	0.0	1.0	1.0	1.0	1.0	0.0	0.0	0.0	0.0	2.0	1.0	0.0	NA	NA	1.0	NA	0.0	0.0	0.0	NA	1.0	1.0	1.0	NA	1.0	0.0	0.0	0.0	1.0	1.0	1.0	1.0	0.0	1.0	1.0	NA	0.0	0.0	1.0	0.0	1.0	NA	1.0	1.0
4_s47	pcakmeans_dmt_k3	0.0	0.0	0.0	0.0	0.0	1.0	1.0	1.0	1.0	NA	0.0	0.0	0.0	2.0	1.0	0.0	NA	1.0	1.0	1.0	0.0	0.0	0.0	1.0	1.0	1.0	NA	1.0	NA	NA	0.0	0.0	1.0	1.0	1.0	1.0	0.0	1.0	1.0	1.0	0.0	0.0	1.0	0.0	NA	NA	1.0	1.0
4_s48	pcakmeans_dmt_k3	0.0	0.0	0.0	0.0	0.0	1.0	1.0	1.0	1.0	NA	0.0	0.0	0.0	2.0	1.0	0.0	1.0	1.0	1.0	1.0	0.0	0.0	0.0	1.0	1.0	1.0	1.0	1.0	1.0	NA	0.0	0.0	1.0	1.0	NA	NA	NA	1.0	NA	1.0	0.0	0.0	1.0	0.0	1.0	1.0	1.0	1.0
4_s49	pcakmeans_dmt_k3	0.0	0.0	0.0	0.0	0.0	1.0	1.0	1.0	1.0	0.0	0.0	0.0	0.0	NA	1.0	0.0	1.0	1.0	NA	NA	0.0	0.0	0.0	1.0	NA	1.0	1.0	1.0	1.0	NA	0.0	0.0	1.0	1.0	1.0	1.0	NA	1.0	1.0	1.0	0.0	0.0	1.0	0.0	1.0	1.0	1.0	NA
4_s5	pcakmeans_dmt_k3	0.0	0.0	0.0	0.0	0.0	NA	NA	NA	1.0	0.0	0.0	0.0	0.0	2.0	1.0	0.0	1.0	1.0	1.0	1.0	NA	0.0	0.0	1.0	1.0	1.0	1.0	1.0	1.0	0.0	0.0	0.0	1.0	1.0	NA	NA	0.0	NA	1.0	NA	0.0	NA	1.0	0.0	NA	1.0	1.0	1.0
4_s6	pcakmeans_dmt_k3	0.0	0.0	0.0	0.0	0.0	1.0	1.0	1.0	1.0	0.0	0.0	0.0	0.0	2.0	1.0	0.0	1.0	1.0	1.0	NA	0.0	0.0	NA	1.0	1.0	1.0	1.0	1.0	1.0	NA	0.0	0.0	1.0	1.0	1.0	1.0	0.0	1.0	1.0	1.0	0.0	0.0	1.0	0.0	1.0	1.0	1.0	NA
4_s7	pcakmeans_dmt_k3	0.0	NA	0.0	0.0	0.0	1.0	1.0	1.0	1.0	0.0	0.0	0.0	0.0	2.0	1.0	0.0	NA	NA	1.0	1.0	0.0	0.0	0.0	1.0	1.0	1.0	1.0	1.0	1.0	NA	NA	0.0	1.0	1.0	1.0	1.0	0.0	1.0	1.0	1.0	0.0	0.0	1.0	0.0	1.0	1.0	1.0	1.0
4_s8	pcakmeans_dmt_k3	0.0	0.0	0.0	0.0	0.0	1.0	1.0	1.0	1.0	NA	0.0	0.0	0.0	2.0	1.0	0.0	1.0	1.0	NA	1.0	0.0	0.0	0.0	NA	1.0	1.0	1.0	1.0	1.0	0.0	0.0	0.0	1.0	1.0	1.0	1.0	0.0	1.0	1.0	1.0	0.0	0.0	NA	0.0	1.0	1.0	1.0	1.0
4_s9	pcakmeans_dmt_k3	0.0	0.0	0.0	0.0	0.0	1.0	1.0	1.0	1.0	NA	0.0	0.0	0.0	2.0	1.0	0.0	1.0	1.0	1.0	1.0	0.0	0.0	0.0	1.0	1.0	1.0	1.0	1.0	1.0	NA	0.0	0.0	1.0	1.0	1.0	1.0	0.0	1.0	NA	1.0	0.0	0.0	1.0	0.0	NA	1.0	1.0	NA
0_s0	hc_top1_k3	NA	NA	NA	NA	NA	NA	2.0	2.0	0.0	2.0	NA	NA	NA	NA	0.0	0.0	1.0	2.0	2.0	2.0	NA	NA	NA	NA	NA	2.0	NA	2.0	2.0	2.0	1.0	NA	NA	NA	1.0	1.0	0.0	2.0	2.0	2.0	NA	NA	NA	NA	1.0	NA	1.0	2.0
0_s1	hc_top1_k3	NA	NA	2.0	1.0	NA	1.0	2.0	2.0	0.0	2.0	NA	NA	NA	2.0	NA	0.0	NA	NA	2.0	2.0	NA	0.0	0.0	NA	NA	2.0	2.0	2.0	NA	2.0	NA	0.0	1.0	NA	NA	NA	0.0	2.0	NA	2.0	NA	NA	1.0	NA	NA	0.0	1.0	2.0
0_s10	hc_top1_k3	0.0	1.0	NA	1.0	1.0	1.0	2.0	2.0	0.0	2.0	NA	NA	NA	NA	NA	0.0	1.0	2.0	2.0	2.0	NA	0.0	0.0	1.0	NA	2.0	2.0	2.0	2.0	2.0	NA	NA	1.0	NA	1.0	1.0	NA	2.0	2.0	2.0	NA	NA	NA	NA	1.0	0.0	1.0	2.0
0_s11	hc_top1_k3	NA	NA	NA	NA	1.0	NA	NA	2.0	NA	2.0	NA	NA	NA	2.0	0.0	0.0	1.0	2.0	NA	2.0	NA	NA	NA	NA	NA	2.0	2.0	NA	2.0	2.0	NA	NA	NA	1.0	NA	1.0	0.0	2.0	2.0	2.0	NA	NA	NA	1.0	NA	NA	1.0	2.0
0_s12	hc_top1_k3	NA	NA	1.0	1.0	1.0	1.0	NA	NA	0.0	2.0	NA	NA	NA	NA	0.0	NA	1.0	2.0	2.0	2.0	NA	NA	NA	NA	0.0	NA	2.0	2.0	2.0	2.0	NA	0.0	NA	NA	NA	NA	0.0	2.0	2.0	2.0	0.0	NA	NA	NA	NA	0.0	NA	2.0
0_s13	hc_top1_k3	NA	NA	2.0	1.0	NA	1.0	2.0	2.0	0.0	2.0	NA	NA	1.0	2.0	0.0	NA	NA	2.0	2.0	2.0	NA	NA	NA	1.0	0.0	2.0	NA	2.0	2.0	2.0	NA	NA	NA	1.0	NA	1.0	NA	NA	2.0	2.0	NA	2.0	1.0	NA	NA	NA	NA	2.0
0_s14	hc_top1_k3	NA	NA	NA	NA	NA	NA	2.0	NA	0.0	2.0	NA	NA	NA	0.0	NA	0.0	1.0	NA	2.0	2.0	NA	NA	NA	NA	NA	NA	NA	2.0	2.0	2.0	NA	NA	NA	NA	NA	1.0	NA	NA	2.0	2.0	NA	1.0	NA	1.0	1.0	0.0	1.0	NA
0_s15	hc_top1_k3	NA	NA	NA	NA	NA	1.0	2.0	2.0	0.0	2.0	NA	1.0	1.0	NA	NA	0.0	1.0	2.0	2.0	2.0	1.0	NA	NA	NA	0.0	NA	2.0	2.0	2.0	2.0	NA	NA	NA	NA	1.0	NA	0.0	2.0	2.0	2.0	NA	NA	NA	NA	1.0	NA	1.0	NA
0_s16	hc_top1_k3	NA	NA	NA	NA	1.0	NA	2.0	2.0	0.0	2.0	0.0	1.0	1.0	NA	NA	NA	1.0	2.0	2.0	2.0	NA	NA	NA	1.0	0.0	2.0	2.0	NA	2.0	2.0	NA	NA	NA	1.0	1.0	1.0	0.0	2.0	2.0	2.0	NA	NA	1.0	1.0	NA	0.0	NA	2.0
0_s17	hc_top1_k3	NA	1.0	NA	NA	1.0	1.0	NA	2.0	0.0	2.0	NA	NA	NA	NA	0.0	NA	NA	2.0	2.0	2.0	NA	NA	0.0	1.0	0.0	NA	2.0	2.0	2.0	2.0	NA	NA	1.0	1.0	1.0	NA	0.0	2.0	2.0	2.0	NA	NA	NA	1.0	1.0	0.0	1.0	2.0
1_s18	hc_top1_k3	NA	1.0	1.0	NA	2.0	1.0	1.0	0.0	0.0	NA	0.0	1.0	1.0	0.0	0.0	NA	1.0	0.0	0.0	0.0	1.0	0.0	NA	1.0	NA	0.0	1.0	1.0	NA	0.0	1.0	0.0	1.0	1.0	1.0	NA	0.0	0.0	0.0	NA	0.0	NA	1.0	NA	1.0	0.0	1.0	0.0
1_s19	hc_top1_k3	0.0	1.0	1.0	1.0	NA	1.0	1.0	0.0	0.0	NA	0.0	1.0	1.0	0.0	0.0	0.0	NA	0.0	0.0	NA	1.0	0.0	0.0	1.0	0.0	0.0	NA	1.0	NA	0.0	1.0	0.0	1.0	1.0	1.0	1.0	0.0	0.0	0.0	1.0	0.0	1.0	1.0	1.0	1.0	0.0	1.0	0.0
1_s2	hc_top1_k3	0.0	1.0	1.0	1.0	2.0	1.0	1.0	0.0	0.0	0.0	0.0	1.0	1.0	0.0	0.0	0.0	1.0	0.0	NA	NA	1.0	0.0	0.0	1.0	0.0	0.0	1.0	NA	0.0	0.0	1.0	0.0	1.0	NA	1.0	1.0	0.0	0.0	NA	1.0	0.0	1.0	1.0	1.0	1.0	0.0	1.0	0.0
1_s20	hc_top1_k3	0.0	1.0	2.0	NA	1.0	1.0	1.0	NA	NA	0.0	0.0	1.0	1.0	2.0	2.0	0.0	1.0	0.0	0.0	0.0	1.0	0.0	0.0	1.0	NA	0.0	1.0	1.0	NA	0.0	1.0	0.0	1.0	2.0	1.0	1.0	0.0	NA	0.0	1.0	0.0	2.0	1.0	1.0	NA	NA	1.0	0.0
1_s21	hc_top1_k3	0.0	1.0	2.0	1.0	1.0	1.0	1.0	NA	0.0	0.0	0.0	1.0	1.0	2.0	0.0	0.0	NA	NA	0.0	0.0	1.0	0.0	NA	1.0	0.0	NA	NA	1.0	0.0	0.0	1.0	0.0	1.0	1.0	NA	1.0	0.0	0.0	NA	NA	0.0	2.0	1.0	NA	1.0	0.0	1.0	0.0
1_s22	hc_top1_k3	0.0	1.0	1.0	1.0	NA	1.0	1.0	0.0	NA	0.0	0.0	1.0	1.0	0.0	0.0	NA	NA	0.0	NA	NA	1.0	0.0	0.0	1.0	0.0	0.0	1.0	1.0	NA	0.0	1.0	0.0	NA	1.0	NA	1.0	NA	0.0	0.0	1.0	0.0	1.0	1.0	1.0	1.0	0.0	NA	0.0
1_s23	hc_top1_k3	0.0	1.0	2.0	1.0	1.0	1.0	1.0	0.0	0.0	0.0	0.0	1.0	NA	2.0	0.0	0.0	1.0	NA	0.0	0.0	1.0	0.0	0.0	1.0	0.0	0.0	NA	1.0	0.0	0.0	1.0	0.0	1.0	1.0	1.0	1.0	NA	0.0	0.0	NA	NA	2.0	1.0	1.0	1.0	0.0	1.0	NA
1_s24	hc_top1_k3	0.0	1.0	2.0	1.0	1.0	1.0	1.0	0.0	0.0	0.0	0.0	1.0	1.0	2.0	NA	0.0	1.0	NA	0.0	0.0	1.0	0.0	0.0	1.0	0.0	0.0	1.0	1.0	0.0	0.0	1.0	0.0	1.0	NA	1.0	1.0	0.0	0.0	0.0	1.0	0.0	2.0	1.0	1.0	1.0	0.0	1.0	NA
1_s25	hc_top1_k3	0.0	1.0	NA	NA	NA	NA	1.0	0.0	NA	0.0	0.0	1.0	1.0	2.0	0.0	NA	1.0	0.0	NA	0.0	1.0	0.0	0.0	1.0	0.0	NA	1.0	NA	0.0	0.0	1.0	0.0	1.0	1.0	1.0	1.0	0.0	0.0	0.0	1.0	0.0	2.0	1.0	1.0	1.0	0.0	1.0	NA
1_s26	hc_top1_k3	0.0	1.0	1.0	1.0	NA	NA	NA	0.0	0.0	0.0	NA	1.0	1.0	0.0	0.0	0.0	1.0	0.0	0.0	0.0	1.0	NA	0.0	NA	0.0	0.0	1.0	1.0	0.0	0.0	1.0	0.0	1.0	1.0	1.0	NA	NA	0.0	0.0	NA	0.0	1.0	1.0	1.0	1.0	0.0	1.0	0.0
2_s27	hc_top1_k3	0.0	2.0	1.0	2.0	2.0	2.0	NA	0.0	NA	0.0	0.0	2.0	2.0	NA	2.0	2.0	2.0	0.0	0.0	NA	2.0	0.0	0.0	2.0	2.0	0.0	1.0	NA	0.0	0.0	2.0	2.0	2.0	2.0	2.0	2.0	2.0	0.0	0.0	1.0	0.0	1.0	2.0	2.0	2.0	2.0	2.0	0.0
2_s28	hc_top1_k3	0.0	2.0	1.0	2.0	2.0	2.0	1.0	0.0	2.0	0.0	0.0	2.0	NA	0.0	2.0	2.0	2.0	0.0	0.0	0.0	2.0	0.0	0.0	2.0	2.0	0.0	1.0	1.0	0.0	0.0	2.0	2.0	2.0	2.0	2.0	NA	2.0	0.0	NA	NA	0.0	1.0	2.0	2.0	2.0	NA	NA	0.0
2_s29	hc_top1_k3	0.0	NA	1.0	2.0	2.0	2.0	1.0	0.0	2.0	0.0	0.0	2.0	2.0	0.0	NA	NA	2.0	0.0	0.0	0.0	2.0	0.0	0.0	2.0	2.0	0.0	1.0	1.0	NA	0.0	2.0	2.0	2.0	2.0	2.0	2.0	2.0	NA	0.0	1.0	0.0	1.0	2.0	2.0	2.0	2.0	2.0	0.0
2_s3	hc_top1_k3	0.0	2.0	1.0	2.0	2.0	2.0	1.0	0.0	2.0	0.0	0.0	2.0	2.0	0.0	2.0	2.0	2.0	0.0	0.0	0.0	2.0	0.0	0.0	2.0	2.0	0.0	NA	NA	0.0	0.0	2.0	2.0	2.0	2.0	2.0	2.0	2.0	0.0	0.0	NA	0.0	1.0	2.0	2.0	2.0	2.0	2.0	0.0
2_s30	hc_top1_k3	0.0	2.0	1.0	2.0	2.0	NA	1.0	NA	2.0	0.0	0.0	2.0	2.0	0.0	2.0	2.0	2.0	0.0	0.0	0.0	2.0	0.0	0.0	2.0	2.0	0.0	1.0	1.0	0.0	0.0	2.0	2.0	2.0	2.0	2.0	2.0	2.0	0.0	0.0	1.0	0.0	1.0	NA	2.0	2.0	2.0	2.0	0.0
2_s31	hc_top1_k3	0.0	2.0	NA	2.0	2.0	2.0	NA	0.0	2.0	0.0	0.0	2.0	2.0	0.0	2.0	2.0	2.0	NA	0.0	0.0	2.0	NA	0.0	2.0	2.0	NA	1.0	1.0	0.0	0.0	2.0	2.0	2.0	2.0	2.0	NA	2.0	NA	0.0	1.0	0.0	1.0	2.0	2.0	2.0	2.0	2.0	0.0
2_s32	hc_top1_k3	0.0	1.0	2.0	1.0	1.0	NA	NA	0.0	2.0	0.0	0.0	NA	1.0	NA	2.0	0.0	NA	0.0	0.0	0.0	2.0	0.0	0.0	1.0	2.0	0.0	1.0	1.0	0.0	0.0	1.0	0.0	2.0	2.0	2.0	2.0	2.0	0.0	0.0	1.0	0.0	2.0	2.0	NA	2.0	2.0	NA	NA
2_s33	hc_top1_k3	0.0	2.0	1.0	2.0	2.0	2.0	1.0	0.0	2.0	0.0	0.0	2.0	2.0	0.0	2.0	2.0	2.0	0.0	NA	0.0	2.0	0.0	0.0	2.0	NA	0.0	1.0	1.0	0.0	0.0	2.0	2.0	2.0	2.0	2.0	2.0	2.0	0.0	0.0	1.0	0.0	1.0	2.0	2.0	2.0	2.0	2.0	0.0
2_s34	hc_top1_k3	0.0	1.0	2.0	1.0	1.0	2.0	1.0	0.0	2.0	0.0	0.0	1.0	1.0	NA	2.0	0.0	2.0	0.0	0.0	0.0	2.0	0.0	0.0	1.0	2.0	0.0	1.0	1.0	0.0	0.0	1.0	NA	2.0	2.0	2.0	2.0	2.0	0.0	0.0	1.0	0.0	2.0	2.0	2.0	2.0	2.0	NA	0.0
2_s35	hc_top1_k3	0.0	2.0	1.0	2.0	2.0	2.0	1.0	NA	NA	0.0	0.0	2.0	2.0	0.0	2.0	2.0	2.0	0.0	NA	NA	2.0	0.0	0.0	NA	2.0	0.0	NA	NA	NA	NA	2.0	2.0	2.0	2.0	2.0	2.0	2.0	0.0	NA	1.0	0.0	1.0	2.0	2.0	2.0	2.0	NA	0.0
3_s36	hc_top1_k3	2.0	0.0	0.0	0.0	0.0	0.0	NA	1.0	NA	1.0	2.0	0.0	0.0	1.0	1.0	1.0	0.0	NA	1.0	1.0	0.0	2.0	2.0	0.0	1.0	1.0	0.0	0.0	1.0	1.0	0.0	1.0	0.0	NA	0.0	0.0	1.0	1.0	1.0	NA	2.0	0.0	0.0	0.0	NA	1.0	0.0	1.0
3_s37	hc_top1_k3	2.0	0.0	0.0	0.0	0.0	0.0	0.0	1.0	NA	1.0	2.0	0.0	0.0	1.0	1.0	1.0	0.0	1.0	NA	1.0	0.0	2.0	2.0	0.0	1.0	1.0	0.0	0.0	1.0	NA	0.0	1.0	0.0	0.0	NA	0.0	1.0	NA	1.0	0.0	2.0	0.0	0.0	NA	0.0	NA	0.0	1.0
3_s38	hc_top1_k3	1.0	0.0	NA	0.0	0.0	0.0	0.0	1.0	1.0	NA	1.0	0.0	0.0	1.0	NA	1.0	0.0	NA	1.0	NA	0.0	1.0	1.0	0.0	1.0	1.0	0.0	0.0	NA	1.0	0.0	1.0	0.0	0.0	0.0	0.0	1.0	NA	1.0	0.0	1.0	0.0	0.0	0.0	0.0	1.0	0.0	1.0
3_s39	hc_top1_k3	2.0	0.0	0.0	0.0	NA	0.0	0.0	NA	1.0	1.0	2.0	0.0	0.0	1.0	1.0	1.0	0.0	1.0	1.0	1.0	0.0	2.0	2.0	0.0	NA	NA	0.0	0.0	NA	1.0	0.0	NA	NA	0.0	0.0	0.0	1.0	1.0	NA	0.0	2.0	0.0	0.0	0.0	0.0	1.0	0.0	NA
3_s4	hc_top1_k3	1.0	0.0	0.0	NA	0.0	0.0	0.0	1.0	1.0	1.0	1.0	0.0	0.0	1.0	NA	1.0	0.0	1.0	NA	1.0	0.0	1.0	1.0	0.0	1.0	1.0	0.0	NA	1.0	NA	0.0	1.0	NA	NA	0.0	0.0	1.0	NA	1.0	0.0	1.0	0.0	0.0	0.0	0.0	1.0	0.0	1.0
3_s40	hc_top1_k3	2.0	0.0	0.0	0.0	0.0	0.0	NA	NA	1.0	1.0	2.0	NA	0.0	1.0	1.0	1.0	0.0	1.0	1.0	1.0	0.0	2.0	2.0	0.0	1.0	1.0	0.0	NA	1.0	1.0	0.0	1.0	0.0	0.0	0.0	0.0	1.0	1.0	NA	0.0	2.0	0.0	0.0	0.0	0.0	1.0	0.0	1.0
3_s41	hc_top1_k3	2.0	0.0	0.0	0.0	0.0	0.0	0.0	1.0	NA	1.0	2.0	0.0	0.0	1.0	1.0	1.0	0.0	1.0	1.0	1.0	0.0	2.0	2.0	0.0	1.0	NA	NA	0.0	1.0	1.0	0.0	1.0	0.0	0.0	0.0	0.0	NA	1.0	1.0	0.0	2.0	0.0	0.0	0.0	0.0	1.0	0.0	1.0
3_s42	hc_top1_k3	1.0	0.0	0.0	0.0	0.0	NA	0.0	1.0	NA	NA	1.0	0.0	NA	1.0	1.0	NA	0.0	1.0	1.0	1.0	0.0	1.0	1.0	0.0	1.0	1.0	0.0	0.0	1.0	1.0	0.0	1.0	0.0	0.0	0.0	0.0	1.0	1.0	1.0	0.0	1.0	0.0	0.0	0.0	0.0	1.0	NA	1.0
3_s43	hc_top1_k3	2.0	0.0	0.0	0.0	0.0	0.0	0.0	NA	1.0	NA	2.0	0.0	0.0	1.0	NA	NA	0.0	1.0	1.0	1.0	0.0	2.0	2.0	0.0	1.0	NA	0.0	0.0	1.0	1.0	0.0	1.0	0.0	0.0	0.0	0.0	1.0	NA	NA	0.0	2.0	0.0	NA	0.0	0.0	1.0	0.0	1.0
3_s44	hc_top1_k3	1.0	0.0	0.0	0.0	0.0	0.0	0.0	1.0	1.0	NA	1.0	0.0	0.0	1.0	1.0	1.0	0.0	1.0	1.0	NA	0.0	1.0	1.0	0.0	1.0	1.0	0.0	0.0	1.0	1.0	0.0	1.0	0.0	0.0	0.0	0.0	1.0	1.0	1.0	0.0	1.0	0.0	0.0	0.0	0.0	1.0	NA	1.0
4_s45	hc_top1_k3	1.0	0.0	0.0	0.0	0.0	0.0	0.0	1.0	1.0	1.0	1.0	0.0	0.0	1.0	1.0	1.0	0.0	1.0	1.0	1.0	0.0	1.0	1.0	0.0	1.0	1.0	0.0	0.0	1.0	NA	0.0	1.0	0.0	0.0	0.0	0.0	NA	1.0	1.0	NA	1.0	0.0	0.0	0.0	0.0	NA	0.0	1.0
4_s46	hc_top1_k3	2.0	0.0	0.0	0.0	0.0	0.0	0.0	1.0	1.0	1.0	2.0	0.0	0.0	1.0	1.0	1.0	NA	NA	1.0	NA	0.0	2.0	2.0	NA	1.0	1.0	0.0	NA	1.0	1.0	0.0	1.0	0.0	0.0	0.0	0.0	1.0	1.0	1.0	NA	2.0	0.0	0.0	0.0	0.0	NA	0.0	1.0
4_s47	hc_top1_k3	1.0	0.0	0.0	0.0	0.0	0.0	0.0	1.0	1.0	NA	1.0	0.0	0.0	1.0	1.0	1.0	NA	1.0	1.0	1.0	0.0	1.0	1.0	0.0	1.0	1.0	NA	0.0	NA	NA	0.0	1.0	0.0	0.0	0.0	0.0	1.0	1.0	1.0	0.0	1.0	0.0	0.0	0.0	NA	NA	0.0	1.0
4_s48	hc_top1_k3	1.0	0.0	0.0	0.0	0.0	0.0	0.0	1.0	1.0	NA	1.0	0.0	0.0	1.0	1.0	1.0	0.0	1.0	1.0	1.0	0.0	1.0	1.0	0.0	1.0	1.0	0.0	0.0	1.0	NA	0.0	1.0	0.0	0.0	NA	NA	NA	1.0	NA	0.0	1.0	0.0	0.0	0.0	0.0	1.0	0.0	1.0
4_s49	hc_top1_k3	1.0	0.0	0.0	0.0	0.0	0.0	0.0	1.0	1.0	1.0	1.0	0.0	0.0	NA	1.0	1.0	0.0	1.0	NA	NA	0.0	1.0	1.0	0.0	NA	1.0	0.0	0.0	1.0	NA	0.0	1.0	0.0	0.0	0.0	0.0	NA	1.0	1.0	0.0	1.0	0.0	0.0	0.0	0.0	1.0	0.0	NA
4_s5	hc_top1_k3	1.0	0.0	0.0	0.0	0.0	NA	NA	NA	1.0	1.0	1.0	0.0	0.0	1.0	1.0	1.0	0.0	1.0	1.0	1.0	NA	1.0	1.0	0.0	1.0	1.0	0.0	0.0	1.0	1.0	0.0	1.0	0.0	0.0	NA	NA	1.0	NA	1.0	NA	1.0	NA	0.0	0.0	NA	1.0	0.0	1.0
4_s6	hc_top1_k3	1.0	0.0	0.0	0.0	0.0	0.0	0.0	1.0	1.0	1.0	1.0	0.0	0.0	1.0	1.0	1.0	0.0	1.0	1.0	NA	0.0	1.0	NA	0.0	1.0	1.0	0.0	0.0	1.0	NA	0.0	1.0	0.0	0.0	0.0	0.0	1.0	1.0	1.0	0.0	1.0	0.0	0.0	0.0	0.0	1.0	0.0	NA
4_s7	hc_top1_k3	1.0	NA	0.0	0.0	0.0	0.0	0.0	1.0	1.0	1.0	1.0	0.0	0.0	1.0	1.0	1.0	NA	NA	1.0	1.0	0.0	1.0	1.0	0.0	1.0	1.0	0.0	0.0	1.0	NA	NA	1.0	0.0	0.0	0.0	0.0	1.0	1.0	1.0	0.0	1.0	0.0	0.0	0.0	0.0	1.0	0.0	1.0
4_s8	hc_top1_k3	1.0	0.0	0.0	0.0	0.0	0.0	0.0	1.0	1.0	NA	1.0	0.0	0.0	1.0	1.0	1.0	0.0	1.0	NA	1.0	0.0	1.0	1.0	NA	1.0	1.0	0.0	0.0	1.0	1.0	0.0	1.0	0.0	0.0	0.0	0.0	1.0	1.0	1.0	0.0	1.0	0.0	NA	0.0	0.0	1.0	0.0	1.0
4_s9	hc_top1_k3	1.0	0.0	0.0	0.0	0.0	0.0	0.0	1.0	1.0	NA	1.0	0.0	0.0	1.0	1.0	1.0	0.0	1.0	1.0	1.0	0.0	1.0	1.0	0.0	1.0	1.0	0.0	0.0	1.0	NA	0.0	1.0	0.0	0.0	0.0	0.0	1.0	1.0	NA	0.0	1.0	0.0	0.0	0.0	NA	1.0	0.0	NA
0_s0	pcakmeans_top1_k3	NA	NA	NA	NA	NA	NA	1.0	0.0	2.0	0.0	NA	NA	NA	NA	2.0	2.0	2.0	2.0	0.0	2.0	NA	NA	NA	NA	NA	0.0	NA	2.0	2.0	1.0	1.0	NA	NA	NA	2.0	2.0	0.0	0.0	2.0	2.0	NA	NA	NA	NA	2.0	NA	2.0	2.0
0_s1	pcakmeans_top1_k3	NA	NA	2.0	2.0	NA	2.0	2.0	2.0	0.0	0.0	NA	NA	NA	1.0	NA	2.0	NA	NA	2.0	2.0	NA	1.0	1.0	NA	NA	0.0	0.0	0.0	NA	1.0	NA	0.0	2.0	NA	NA	NA	0.0	0.0	NA	0.0	NA	NA	1.0	NA	NA	1.0	0.0	2.0
0_s10	pcakmeans_top1_k3	1.0	1.0	NA	0.0	2.0	0.0	1.0	0.0	2.0	0.0	NA	NA	NA	NA	NA	2.0	2.0	2.0	0.0	2.0	NA	2.0	2.0	2.0	NA	0.0	2.0	2.0	2.0	1.0	NA	NA	1.0	NA	2.0	2.0	NA	0.0	2.0	2.0	NA	NA	NA	NA	2.0	2.0	2.0	2.0
0_s11	pcakmeans_top1_k3	NA	NA	NA	NA	1.0	NA	NA	2.0	NA	0.0	NA	NA	NA	1.0	1.0	2.0	0.0	0.0	NA	2.0	NA	NA	NA	NA	NA	0.0	0.0	NA	1.0	1.0	NA	NA	NA	2.0	NA	1.0	0.0	0.0	2.0	0.0	NA	NA	NA	2.0	NA	NA	0.0	2.0
0_s12	pcakmeans_top1_k3	NA	NA	1.0	0.0	2.0	0.0	NA	NA	2.0	0.0	NA	NA	NA	NA	2.0	NA	2.0	2.0	0.0	2.0	NA	NA	NA	NA	0.0	NA	2.0	2.0	2.0	0.0	NA	2.0	NA	NA	NA	NA	2.0	0.0	2.0	2.0	1.0	NA	NA	NA	NA	2.0	NA	2.0
0_s13	pcakmeans_top1_k3	NA	NA	2.0	2.0	NA	2.0	2.0	2.0	0.0	0.0	NA	NA	2.0	1.0	1.0	NA	NA	0.0	2.0	2.0	NA	NA	NA	1.0	2.0	0.0	NA	0.0	1.0	1.0	NA	NA	NA	2.0	NA	1.0	NA	NA	2.0	0.0	NA	2.0	1.0	NA	NA	NA	NA	2.0
0_s14	pcakmeans_top1_k3	NA	NA	NA	NA	NA	NA	1.0	NA	2.0	0.0	NA	NA	NA	2.0	NA	0.0	2.0	NA	0.0	2.0	NA	NA	NA	NA	NA	NA	NA	2.0	2.0	0.0	NA	NA	NA	NA	NA	2.0	NA	NA	2.0	2.0	NA	1.0	NA	1.0	2.0	2.0	2.0	NA
0_s15	pcakmeans_top1_k3	NA	NA	NA	NA	NA	2.0	2.0	2.0	0.0	0.0	NA	2.0	2.0	NA	NA	2.0	0.0	0.0	2.0	2.0	2.0	NA	NA	NA	2.0	NA	0.0	0.0	1.0	1.0	NA	NA	NA	NA	0.0	NA	0.0	0.0	2.0	0.0	NA	NA	NA	NA	0.0	NA	0.0	NA
0_s16	pcakmeans_top1_k3	NA	NA	NA	NA	2.0	NA	1.0	0.0	2.0	0.0	1.0	1.0	0.0	NA	NA	NA	2.0	2.0	0.0	2.0	NA	NA	NA	2.0	0.0	0.0	2.0	NA	2.0	1.0	NA	NA	NA	0.0	2.0	2.0	0.0	0.0	2.0	2.0	NA	NA	2.0	1.0	NA	2.0	NA	2.0
0_s17	pcakmeans_top1_k3	NA	1.0	NA	NA	1.0	2.0	NA	2.0	0.0	0.0	NA	NA	NA	NA	1.0	NA	NA	0.0	2.0	2.0	NA	NA	1.0	1.0	2.0	NA	0.0	0.0	1.0	1.0	NA	NA	2.0	2.0	0.0	NA	0.0	0.0	2.0	0.0	NA	NA	NA	2.0	0.0	1.0	0.0	2.0
1_s18	pcakmeans_top1_k3	NA	1.0	1.0	NA	2.0	0.0	1.0	0.0	2.0	NA	1.0	1.0	0.0	2.0	2.0	NA	2.0	2.0	0.0	0.0	0.0	2.0	NA	2.0	NA	2.0	2.0	2.0	NA	0.0	1.0	2.0	1.0	0.0	2.0	NA	2.0	2.0	2.0	NA	1.0	NA	2.0	NA	2.0	2.0	2.0	0.0
1_s19	pcakmeans_top1_k3	1.0	1.0	1.0	0.0	NA	0.0	2.0	0.0	2.0	NA	1.0	1.0	0.0	2.0	2.0	0.0	NA	2.0	0.0	NA	0.0	2.0	2.0	2.0	0.0	2.0	NA	2.0	NA	0.0	1.0	2.0	1.0	0.0	2.0	2.0	2.0	2.0	0.0	0.0	1.0	1.0	2.0	1.0	2.0	1.0	2.0	0.0
1_s2	pcakmeans_top1_k3	1.0	1.0	1.0	0.0	2.0	0.0	1.0	0.0	2.0	1.0	1.0	1.0	0.0	2.0	2.0	0.0	2.0	2.0	NA	NA	0.0	2.0	2.0	2.0	0.0	2.0	2.0	NA	2.0	0.0	1.0	2.0	1.0	NA	2.0	2.0	2.0	2.0	NA	2.0	1.0	1.0	2.0	1.0	2.0	2.0	2.0	0.0
1_s20	pcakmeans_top1_k3	1.0	1.0	2.0	NA	1.0	2.0	2.0	NA	NA	1.0	1.0	2.0	2.0	1.0	1.0	2.0	0.0	0.0	2.0	0.0	2.0	1.0	1.0	1.0	NA	0.0	0.0	0.0	NA	1.0	2.0	0.0	2.0	2.0	0.0	1.0	0.0	NA	0.0	0.0	2.0	2.0	1.0	2.0	NA	NA	0.0	2.0
1_s21	pcakmeans_top1_k3	1.0	1.0	2.0	2.0	1.0	2.0	2.0	NA	0.0	1.0	1.0	2.0	2.0	1.0	1.0	2.0	NA	NA	2.0	0.0	2.0	1.0	NA	1.0	2.0	NA	NA	0.0	1.0	1.0	2.0	0.0	2.0	2.0	NA	1.0	0.0	0.0	NA	NA	2.0	2.0	1.0	NA	0.0	1.0	0.0	2.0
1_s22	pcakmeans_top1_k3	1.0	1.0	1.0	0.0	NA	0.0	1.0	0.0	NA	1.0	1.0	1.0	0.0	2.0	2.0	NA	NA	2.0	NA	NA	0.0	2.0	2.0	2.0	0.0	2.0	2.0	2.0	NA	0.0	1.0	2.0	NA	0.0	NA	2.0	NA	2.0	2.0	2.0	1.0	1.0	2.0	1.0	2.0	2.0	NA	0.0
1_s23	pcakmeans_top1_k3	1.0	1.0	2.0	2.0	1.0	2.0	2.0	2.0	0.0	1.0	1.0	2.0	NA	1.0	1.0	2.0	0.0	NA	2.0	0.0	2.0	1.0	1.0	1.0	2.0	0.0	NA	0.0	1.0	1.0	2.0	0.0	2.0	2.0	0.0	1.0	NA	0.0	0.0	NA	NA	2.0	1.0	2.0	0.0	1.0	0.0	NA
1_s24	pcakmeans_top1_k3	1.0	1.0	2.0	2.0	1.0	2.0	2.0	0.0	0.0	1.0	1.0	2.0	2.0	1.0	NA	2.0	0.0	NA	2.0	0.0	2.0	1.0	1.0	1.0	2.0	0.0	0.0	0.0	1.0	1.0	2.0	0.0	2.0	NA	0.0	1.0	0.0	0.0	0.0	0.0	2.0	2.0	1.0	2.0	0.0	1.0	0.0	NA
1_s25	pcakmeans_top1_k3	1.0	1.0	NA	NA	NA	NA	2.0	2.0	NA	1.0	1.0	2.0	2.0	1.0	1.0	NA	0.0	0.0	NA	0.0	2.0	1.0	1.0	1.0	2.0	NA	0.0	NA	1.0	1.0	2.0	0.0	2.0	2.0	0.0	1.0	0.0	0.0	0.0	0.0	2.0	2.0	1.0	2.0	0.0	1.0	0.0	NA
1_s26	pcakmeans_top1_k3	1.0	1.0	1.0	0.0	NA	NA	NA	0.0	2.0	1.0	NA	1.0	0.0	2.0	2.0	0.0	2.0	2.0	0.0	0.0	0.0	NA	2.0	NA	0.0	2.0	2.0	2.0	2.0	0.0	1.0	2.0	1.0	0.0	2.0	NA	NA	2.0	2.0	NA	1.0	1.0	2.0	1.0	2.0	2.0	2.0	0.0
2_s27	pcakmeans_top1_k3	1.0	1.0	1.0	0.0	2.0	0.0	NA	0.0	NA	1.0	1.0	1.0	0.0	NA	2.0	0.0	0.0	2.0	0.0	NA	0.0	2.0	2.0	2.0	0.0	2.0	2.0	NA	2.0	0.0	1.0	2.0	1.0	0.0	2.0	2.0	2.0	2.0	0.0	0.0	1.0	1.0	2.0	1.0	2.0	1.0	2.0	0.0
2_s28	pcakmeans_top1_k3	1.0	1.0	1.0	0.0	2.0	0.0	1.0	0.0	2.0	1.0	1.0	1.0	NA	2.0	2.0	0.0	2.0	2.0	0.0	0.0	0.0	2.0	2.0	2.0	0.0	2.0	2.0	2.0	2.0	0.0	1.0	2.0	1.0	0.0	2.0	NA	2.0	2.0	NA	NA	1.0	1.0	2.0	1.0	2.0	NA	NA	0.0
2_s29	pcakmeans_top1_k3	1.0	NA	2.0	2.0	1.0	2.0	2.0	2.0	0.0	1.0	1.0	2.0	2.0	1.0	NA	NA	0.0	0.0	2.0	0.0	2.0	1.0	1.0	1.0	2.0	0.0	0.0	0.0	NA	1.0	2.0	0.0	2.0	2.0	0.0	1.0	0.0	NA	0.0	0.0	2.0	2.0	1.0	2.0	0.0	1.0	0.0	0.0
2_s3	pcakmeans_top1_k3	1.0	1.0	1.0	0.0	1.0	0.0	2.0	0.0	0.0	1.0	1.0	2.0	0.0	1.0	2.0	0.0	0.0	2.0	2.0	0.0	0.0	2.0	2.0	2.0	0.0	2.0	NA	NA	2.0	0.0	1.0	2.0	1.0	0.0	0.0	1.0	2.0	2.0	0.0	NA	2.0	1.0	2.0	2.0	0.0	1.0	2.0	0.0
2_s30	pcakmeans_top1_k3	1.0	1.0	1.0	0.0	2.0	NA	1.0	NA	2.0	1.0	1.0	1.0	0.0	2.0	2.0	0.0	2.0	2.0	0.0	0.0	0.0	2.0	2.0	2.0	0.0	2.0	2.0	2.0	2.0	0.0	1.0	2.0	1.0	0.0	2.0	2.0	2.0	2.0	0.0	0.0	1.0	1.0	NA	1.0	2.0	2.0	2.0	0.0
2_s31	pcakmeans_top1_k3	1.0	1.0	NA	2.0	1.0	0.0	NA	0.0	0.0	1.0	1.0	2.0	0.0	1.0	2.0	0.0	0.0	NA	2.0	0.0	0.0	NA	2.0	2.0	0.0	NA	0.0	0.0	2.0	0.0	2.0	0.0	1.0	0.0	0.0	NA	2.0	NA	0.0	0.0	2.0	2.0	2.0	2.0	0.0	1.0	0.0	0.0
2_s32	pcakmeans_top1_k3	1.0	1.0	2.0	2.0	1.0	NA	NA	0.0	0.0	1.0	1.0	NA	2.0	NA	1.0	2.0	NA	0.0	2.0	0.0	2.0	1.0	1.0	1.0	2.0	0.0	0.0	0.0	1.0	1.0	2.0	0.0	2.0	2.0	0.0	1.0	0.0	2.0	0.0	0.0	2.0	2.0	1.0	NA	0.0	1.0	NA	NA
2_s33	pcakmeans_top1_k3	1.0	1.0	2.0	2.0	1.0	2.0	2.0	0.0	0.0	1.0	1.0	2.0	2.0	1.0	1.0	2.0	0.0	0.0	NA	0.0	2.0	1.0	1.0	1.0	NA	0.0	0.0	0.0	1.0	1.0	2.0	0.0	2.0	2.0	0.0	1.0	0.0	2.0	0.0	0.0	2.0	2.0	1.0	2.0	0.0	1.0	0.0	0.0
2_s34	pcakmeans_top1_k3	1.0	1.0	2.0	2.0	1.0	0.0	2.0	0.0	0.0	1.0	1.0	2.0	2.0	NA	2.0	2.0	0.0	2.0	2.0	0.0	2.0	1.0	1.0	1.0	0.0	0.0	0.0	0.0	2.0	0.0	2.0	NA	2.0	0.0	0.0	1.0	2.0	2.0	0.0	0.0	2.0	2.0	1.0	2.0	0.0	1.0	NA	0.0
2_s35	pcakmeans_top1_k3	1.0	1.0	1.0	0.0	1.0	0.0	2.0	NA	NA	1.0	1.0	2.0	0.0	1.0	2.0	0.0	0.0	2.0	NA	NA	0.0	2.0	2.0	NA	0.0	2.0	NA	NA	NA	NA	1.0	2.0	1.0	0.0	0.0	1.0	2.0	2.0	NA	0.0	2.0	1.0	2.0	2.0	0.0	1.0	NA	0.0
3_s36	pcakmeans_top1_k3	0.0	2.0	0.0	1.0	0.0	1.0	NA	1.0	NA	2.0	0.0	0.0	1.0	0.0	0.0	1.0	1.0	NA	1.0	1.0	1.0	0.0	0.0	0.0	1.0	1.0	1.0	1.0	0.0	2.0	0.0	1.0	0.0	NA	1.0	0.0	1.0	1.0	1.0	NA	0.0	0.0	0.0	0.0	NA	0.0	1.0	1.0
3_s37	pcakmeans_top1_k3	0.0	2.0	0.0	1.0	0.0	1.0	0.0	1.0	NA	2.0	0.0	0.0	1.0	0.0	0.0	1.0	1.0	1.0	NA	1.0	1.0	0.0	0.0	0.0	1.0	1.0	1.0	1.0	0.0	NA	0.0	1.0	0.0	1.0	NA	0.0	1.0	NA	1.0	1.0	0.0	0.0	0.0	NA	1.0	NA	1.0	1.0
3_s38	pcakmeans_top1_k3	2.0	0.0	NA	1.0	0.0	1.0	0.0	1.0	1.0	NA	2.0	0.0	1.0	0.0	NA	1.0	1.0	NA	1.0	NA	1.0	0.0	0.0	0.0	1.0	1.0	1.0	1.0	NA	2.0	0.0	1.0	0.0	1.0	1.0	0.0	1.0	NA	1.0	1.0	0.0	0.0	0.0	0.0	1.0	0.0	1.0	1.0
3_s39	pcakmeans_top1_k3	0.0	2.0	0.0	1.0	NA	1.0	0.0	NA	1.0	2.0	0.0	0.0	1.0	0.0	0.0	1.0	1.0	1.0	1.0	1.0	1.0	0.0	0.0	0.0	NA	NA	1.0	1.0	NA	2.0	0.0	NA	NA	1.0	1.0	0.0	1.0	1.0	NA	1.0	0.0	0.0	0.0	0.0	1.0	0.0	1.0	NA
3_s4	pcakmeans_top1_k3	2.0	0.0	0.0	NA	0.0	1.0	0.0	1.0	1.0	2.0	2.0	0.0	1.0	0.0	NA	1.0	1.0	1.0	NA	1.0	1.0	0.0	0.0	0.0	1.0	1.0	1.0	NA	0.0	NA	0.0	1.0	NA	NA	1.0	0.0	1.0	NA	1.0	1.0	0.0	0.0	0.0	0.0	1.0	0.0	1.0	1.0
3_s40	pcakmeans_top1_k3	0.0	2.0	0.0	1.0	0.0	1.0	NA	NA	1.0	2.0	0.0	NA	1.0	0.0	0.0	1.0	1.0	1.0	1.0	1.0	1.0	0.0	0.0	0.0	1.0	1.0	1.0	NA	0.0	2.0	0.0	1.0	0.0	1.0	1.0	0.0	1.0	1.0	NA	1.0	0.0	0.0	0.0	0.0	1.0	0.0	1.0	1.0
3_s41	pcakmeans_top1_k3	0.0	2.0	0.0	1.0	0.0	1.0	0.0	1.0	NA	2.0	0.0	0.0	1.0	0.0	0.0	1.0	1.0	1.0	1.0	1.0	1.0	0.0	0.0	0.0	1.0	NA	NA	1.0	0.0	2.0	0.0	1.0	0.0	1.0	1.0	0.0	NA	1.0	1.0	1.0	0.0	0.0	0.0	0.0	1.0	0.0	1.0	1.0
3_s42	pcakmeans_top1_k3	2.0	0.0	0.0	1.0	0.0	NA	0.0	1.0	NA	NA	2.0	0.0	NA	0.0	0.0	NA	1.0	1.0	1.0	1.0	1.0	0.0	0.0	0.0	1.0	1.0	1.0	1.0	0.0	2.0	0.0	1.0	0.0	1.0	1.0	0.0	1.0	1.0	1.0	1.0	0.0	0.0	0.0	0.0	1.0	0.0	NA	1.0
3_s43	pcakmeans_top1_k3	0.0	2.0	0.0	1.0	0.0	1.0	0.0	NA	1.0	NA	0.0	0.0	1.0	0.0	NA	NA	1.0	1.0	1.0	1.0	1.0	0.0	0.0	0.0	1.0	NA	1.0	1.0	0.0	2.0	0.0	1.0	0.0	1.0	1.0	0.0	1.0	NA	NA	1.0	0.0	0.0	NA	0.0	1.0	0.0	1.0	1.0
3_s44	pcakmeans_top1_k3	2.0	0.0	0.0	1.0	0.0	1.0	0.0	1.0	1.0	NA	2.0	0.0	1.0	0.0	0.0	1.0	1.0	1.0	1.0	NA	1.0	0.0	0.0	0.0	1.0	1.0	1.0	1.0	0.0	2.0	0.0	1.0	0.0	1.0	1.0	0.0	1.0	1.0	1.0	1.0	0.0	0.0	0.0	0.0	1.0	0.0	NA	1.0
4_s45	pcakmeans_top1_k3	0.0	2.0	0.0	1.0	0.0	1.0	0.0	1.0	1.0	2.0	0.0	0.0	1.0	0.0	0.0	1.0	1.0	1.0	1.0	1.0	1.0	0.0	0.0	0.0	1.0	1.0	1.0	1.0	0.0	NA	0.0	1.0	0.0	1.0	1.0	0.0	NA	1.0	1.0	NA	0.0	0.0	0.0	0.0	1.0	NA	1.0	1.0
4_s46	pcakmeans_top1_k3	0.0	2.0	0.0	1.0	0.0	1.0	0.0	1.0	1.0	2.0	0.0	0.0	1.0	0.0	0.0	1.0	NA	NA	1.0	NA	1.0	0.0	0.0	NA	1.0	1.0	1.0	NA	0.0	2.0	0.0	1.0	0.0	1.0	1.0	0.0	1.0	1.0	1.0	NA	0.0	0.0	0.0	0.0	1.0	NA	1.0	1.0
4_s47	pcakmeans_top1_k3	2.0	0.0	0.0	1.0	0.0	1.0	0.0	1.0	1.0	NA	2.0	0.0	1.0	0.0	0.0	1.0	NA	1.0	1.0	1.0	1.0	0.0	0.0	0.0	1.0	1.0	NA	1.0	NA	NA	0.0	1.0	0.0	1.0	1.0	0.0	1.0	1.0	1.0	1.0	0.0	0.0	0.0	0.0	NA	NA	1.0	1.0
4_s48	pcakmeans_top1_k3	2.0	0.0	0.0	1.0	0.0	1.0	0.0	1.0	1.0	NA	2.0	0.0	1.0	0.0	0.0	1.0	1.0	1.0	1.0	1.0	1.0	0.0	0.0	0.0	1.0	1.0	1.0	1.0	0.0	NA	0.0	1.0	0.0	1.0	NA	NA	NA	1.0	NA	1.0	0.0	0.0	0.0	0.0	1.0	0.0	1.0	1.0
4_s49	pcakmeans_top1_k3	2.0	0.0	0.0	1.0	0.0	1.0	0.0	1.0	1.0	2.0	2.0	0.0	1.0	NA	0.0	1.0	1.0	1.0	NA	NA	1.0	0.0	0.0	0.0	NA	1.0	1.0	1.0	0.0	NA	0.0	1.0	0.0	1.0	1.0	0.0	NA	1.0	1.0	1.0	0.0	0.0	0.0	0.0	1.0	0.0	1.0	NA
4_s5	pcakmeans_top1_k3	2.0	0.0	0.0	1.0	0.0	NA	NA	NA	1.0	2.0	2.0	0.0	1.0	0.0	0.0	1.0	1.0	1.0	1.0	1.0	NA	0.0	0.0	0.0	1.0	1.0	1.0	1.0	0.0	2.0	0.0	1.0	0.0	1.0	NA	NA	1.0	NA	1.0	NA	0.0	NA	0.0	0.0	NA	0.0	1.0	1.0
4_s6	pcakmeans_top1_k3	2.0	0.0	0.0	1.0	0.0	1.0	0.0	1.0	1.0	2.0	2.0	0.0	1.0	0.0	0.0	1.0	1.0	1.0	1.0	NA	1.0	0.0	NA	0.0	1.0	1.0	1.0	1.0	0.0	NA	0.0	1.0	0.0	1.0	1.0	0.0	1.0	1.0	1.0	1.0	0.0	0.0	0.0	0.0	1.0	0.0	1.0	NA
4_s7	pcakmeans_top1_k3	2.0	NA	0.0	1.0	0.0	1.0	0.0	1.0	1.0	2.0	2.0	0.0	1.0	0.0	0.0	1.0	NA	NA	1.0	1.0	1.0	0.0	0.0	0.0	1.0	1.0	1.0	1.0	0.0	NA	NA	1.0	0.0	1.0	1.0	0.0	1.0	1.0	1.0	1.0	0.0	0.0	0.0	0.0	1.0	0.0	1.0	1.0
4_s8	pcakmeans_top1_k3	2.0	0.0	0.0	1.0	0.0	1.0	0.0	1.0	1.0	NA	2.0	0.0	1.0	0.0	0.0	1.0	1.0	1.0	NA	1.0	1.0	0.0	0.0	NA	1.0	1.0	1.0	1.0	0.0	2.0	0.0	1.0	0.0	1.0	1.0	0.0	1.0	1.0	1.0	1.0	0.0	0.0	NA	0.0	1.0	0.0	1.0	1.0
4_s9	pcakmeans_top1_k3	0.0	2.0	0.0	1.0	0.0	1.0	0.0	1.0	1.0	NA	0.0	0.0	1.0	0.0	0.0	1.0	1.0	1.0	1.0	1.0	1.0	0.0	0.0	0.0	1.0	1.0	1.0	1.0	0.0	NA	0.0	1.0	0.0	1.0	1.0	0.0	1.0	1.0	NA	1.0	0.0	0.0	0.0	0.0	NA	0.0	1.0	NA
0_s0	hc_dmt_k4	NA	NA	NA	NA	NA	NA	2.0	2.0	2.0	2.0	NA	NA	NA	NA	0.0	3.0	2.0	2.0	2.0	2.0	NA	NA	NA	NA	NA	2.0	NA	2.0	2.0	2.0	0.0	NA	NA	NA	0.0	2.0	2.0	2.0	2.0	2.0	NA	NA	NA	NA	1.0	NA	2.0	2.0
0_s1	hc_dmt_k4	NA	NA	1.0	3.0	NA	2.0	2.0	2.0	2.0	2.0	NA	NA	NA	1.0	NA	3.0	NA	NA	2.0	2.0	NA	0.0	1.0	NA	NA	2.0	2.0	2.0	NA	2.0	NA	1.0	1.0	NA	NA	NA	2.0	2.0	NA	2.0	NA	NA	0.0	NA	NA	2.0	2.0	2.0
0_s10	hc_dmt_k4	0.0	1.0	NA	3.0	1.0	2.0	2.0	2.0	2.0	2.0	NA	NA	NA	NA	NA	3.0	2.0	2.0	2.0	2.0	NA	0.0	1.0	1.0	NA	2.0	2.0	2.0	2.0	2.0	NA	NA	1.0	NA	0.0	2.0	NA	2.0	2.0	2.0	NA	NA	NA	NA	1.0	2.0	2.0	2.0
0_s11	hc_dmt_k4	NA	NA	NA	NA	1.0	NA	NA	2.0	NA	2.0	NA	NA	NA	1.0	0.0	3.0	2.0	2.0	NA	2.0	NA	NA	NA	NA	NA	2.0	2.0	NA	2.0	2.0	NA	NA	NA	0.0	NA	2.0	2.0	2.0	2.0	2.0	NA	NA	NA	1.0	NA	NA	2.0	2.0
0_s12	hc_dmt_k4	NA	NA	1.0	3.0	1.0	2.0	NA	NA	2.0	2.0	NA	NA	NA	NA	0.0	NA	2.0	2.0	2.0	2.0	NA	NA	NA	NA	3.0	NA	2.0	2.0	2.0	2.0	NA	1.0	NA	NA	NA	NA	2.0	2.0	2.0	2.0	0.0	NA	NA	NA	NA	2.0	NA	2.0
0_s13	hc_dmt_k4	NA	NA	1.0	3.0	NA	2.0	2.0	2.0	2.0	2.0	NA	NA	0.0	1.0	0.0	NA	NA	2.0	2.0	2.0	NA	NA	NA	1.0	3.0	2.0	NA	2.0	2.0	2.0	NA	NA	NA	0.0	NA	2.0	NA	NA	2.0	2.0	NA	1.0	0.0	NA	NA	NA	NA	2.0
0_s14	hc_dmt_k4	NA	NA	NA	NA	NA	NA	2.0	NA	2.0	2.0	NA	NA	NA	1.0	NA	3.0	2.0	NA	2.0	2.0	NA	NA	NA	NA	NA	NA	NA	2.0	2.0	2.0	NA	NA	NA	NA	NA	2.0	NA	NA	2.0	2.0	NA	1.0	NA	1.0	1.0	2.0	2.0	NA
0_s15	hc_dmt_k4	NA	NA	NA	NA	NA	2.0	2.0	2.0	2.0	2.0	NA	1.0	0.0	NA	NA	3.0	2.0	2.0	2.0	2.0	1.0	NA	NA	NA	3.0	NA	2.0	2.0	2.0	2.0	NA	NA	NA	NA	0.0	NA	2.0	2.0	2.0	2.0	NA	NA	NA	NA	1.0	NA	2.0	NA
0_s16	hc_dmt_k4	NA	NA	NA	NA	1.0	NA	2.0	2.0	2.0	2.0	0.0	1.0	0.0	NA	NA	NA	2.0	2.0	2.0	2.0	NA	NA	NA	1.0	3.0	2.0	2.0	NA	2.0	2.0	NA	NA	NA	0.0	0.0	2.0	2.0	2.0	2.0	2.0	NA	NA	0.0	1.0	NA	2.0	NA	2.0
0_s17	hc_dmt_k4	NA	1.0	NA	NA	1.0	2.0	NA	2.0	2.0	2.0	NA	NA	NA	NA	0.0	NA	NA	2.0	2.0	2.0	NA	NA	1.0	1.0	3.0	NA	2.0	2.0	2.0	2.0	NA	NA	1.0	0.0	0.0	NA	2.0	2.0	2.0	2.0	NA	NA	NA	1.0	1.0	2.0	2.0	2.0
1_s18	hc_dmt_k4	NA	1.0	1.0	NA	1.0	1.0	3.0	1.0	3.0	NA	0.0	1.0	0.0	1.0	0.0	NA	1.0	1.0	3.0	3.0	1.0	0.0	NA	1.0	NA	1.0	1.0	3.0	NA	3.0	0.0	1.0	1.0	0.0	0.0	NA	1.0	3.0	1.0	NA	0.0	NA	0.0	NA	1.0	1.0	3.0	1.0
1_s19	hc_dmt_k4	0.0	1.0	1.0	3.0	NA	1.0	3.0	1.0	3.0	NA	0.0	1.0	0.0	1.0	0.0	1.0	NA	1.0	3.0	NA	1.0	0.0	1.0	1.0	3.0	1.0	NA	3.0	NA	3.0	0.0	1.0	1.0	0.0	0.0	0.0	1.0	3.0	1.0	1.0	0.0	1.0	0.0	1.0	1.0	1.0	3.0	1.0
1_s2	hc_dmt_k4	0.0	1.0	1.0	3.0	1.0	1.0	3.0	1.0	3.0	3.0	0.0	1.0	0.0	1.0	0.0	1.0	1.0	1.0	NA	NA	1.0	0.0	1.0	1.0	3.0	1.0	1.0	NA	1.0	3.0	0.0	1.0	1.0	NA	0.0	0.0	1.0	3.0	NA	1.0	0.0	1.0	0.0	1.0	1.0	1.0	3.0	1.0
1_s20	hc_dmt_k4	0.0	1.0	1.0	NA	1.0	1.0	3.0	NA	NA	3.0	0.0	1.0	0.0	1.0	0.0	1.0	1.0	1.0	3.0	3.0	1.0	0.0	1.0	1.0	NA	1.0	1.0	3.0	NA	3.0	0.0	1.0	1.0	0.0	0.0	0.0	1.0	NA	1.0	1.0	0.0	1.0	0.0	1.0	NA	NA	3.0	1.0
1_s21	hc_dmt_k4	0.0	1.0	1.0	3.0	1.0	1.0	3.0	NA	3.0	3.0	0.0	1.0	0.0	1.0	0.0	1.0	NA	NA	3.0	3.0	1.0	0.0	NA	1.0	3.0	NA	NA	3.0	1.0	3.0	0.0	1.0	1.0	0.0	NA	0.0	1.0	3.0	NA	NA	0.0	1.0	0.0	NA	1.0	1.0	3.0	1.0
1_s22	hc_dmt_k4	0.0	1.0	1.0	3.0	NA	1.0	3.0	1.0	NA	3.0	0.0	1.0	0.0	1.0	0.0	NA	NA	1.0	NA	NA	1.0	0.0	1.0	1.0	3.0	1.0	1.0	3.0	NA	3.0	0.0	1.0	NA	0.0	NA	0.0	NA	3.0	1.0	1.0	0.0	1.0	0.0	1.0	1.0	1.0	NA	1.0
1_s23	hc_dmt_k4	0.0	1.0	1.0	3.0	1.0	1.0	3.0	1.0	3.0	3.0	0.0	1.0	NA	1.0	0.0	1.0	1.0	NA	3.0	3.0	1.0	0.0	1.0	1.0	3.0	1.0	NA	3.0	1.0	3.0	0.0	1.0	1.0	0.0	0.0	0.0	NA	3.0	1.0	NA	NA	1.0	0.0	1.0	1.0	1.0	3.0	NA
1_s24	hc_dmt_k4	0.0	1.0	1.0	3.0	1.0	1.0	3.0	1.0	3.0	3.0	0.0	1.0	0.0	1.0	NA	1.0	1.0	NA	3.0	3.0	1.0	0.0	1.0	1.0	3.0	1.0	1.0	3.0	1.0	3.0	0.0	1.0	1.0	NA	0.0	0.0	1.0	3.0	1.0	1.0	0.0	1.0	0.0	1.0	1.0	1.0	3.0	NA
1_s25	hc_dmt_k4	0.0	1.0	NA	NA	NA	NA	3.0	1.0	NA	3.0	0.0	1.0	0.0	1.0	0.0	NA	1.0	1.0	NA	3.0	1.0	0.0	1.0	1.0	3.0	NA	1.0	NA	1.0	3.0	0.0	1.0	1.0	0.0	0.0	0.0	1.0	3.0	1.0	1.0	0.0	1.0	0.0	1.0	1.0	1.0	3.0	NA
1_s26	hc_dmt_k4	0.0	1.0	1.0	3.0	NA	NA	NA	1.0	3.0	3.0	NA	1.0	0.0	1.0	0.0	1.0	1.0	1.0	3.0	3.0	1.0	NA	1.0	NA	3.0	1.0	1.0	3.0	1.0	3.0	0.0	1.0	1.0	0.0	0.0	NA	NA	3.0	1.0	NA	0.0	1.0	0.0	1.0	1.0	1.0	3.0	1.0
2_s27	hc_dmt_k4	2.0	2.0	2.0	2.0	2.0	3.0	NA	3.0	NA	1.0	2.0	2.0	2.0	NA	2.0	2.0	3.0	3.0	1.0	NA	2.0	2.0	2.0	2.0	2.0	3.0	3.0	NA	3.0	1.0	2.0	2.0	2.0	2.0	2.0	0.0	3.0	1.0	3.0	3.0	2.0	2.0	2.0	2.0	2.0	3.0	1.0	3.0
2_s28	hc_dmt_k4	2.0	2.0	2.0	2.0	2.0	3.0	1.0	3.0	1.0	1.0	2.0	2.0	NA	3.0	2.0	2.0	3.0	3.0	1.0	1.0	2.0	2.0	2.0	2.0	2.0	3.0	3.0	1.0	3.0	1.0	2.0	2.0	2.0	2.0	2.0	NA	3.0	1.0	NA	NA	2.0	2.0	2.0	2.0	2.0	NA	NA	3.0
2_s29	hc_dmt_k4	2.0	NA	2.0	2.0	2.0	3.0	1.0	3.0	1.0	1.0	2.0	2.0	2.0	3.0	NA	NA	3.0	3.0	1.0	1.0	2.0	2.0	2.0	2.0	2.0	3.0	3.0	1.0	NA	1.0	2.0	2.0	2.0	2.0	2.0	0.0	3.0	NA	3.0	3.0	2.0	2.0	2.0	2.0	2.0	3.0	1.0	3.0
2_s3	hc_dmt_k4	2.0	2.0	2.0	2.0	2.0	3.0	1.0	3.0	1.0	1.0	2.0	2.0	2.0	3.0	2.0	2.0	3.0	3.0	1.0	1.0	2.0	2.0	2.0	2.0	2.0	3.0	NA	NA	3.0	1.0	2.0	2.0	2.0	2.0	2.0	0.0	3.0	1.0	3.0	NA	2.0	2.0	2.0	2.0	2.0	3.0	1.0	3.0
2_s30	hc_dmt_k4	2.0	2.0	2.0	2.0	2.0	NA	1.0	NA	1.0	1.0	2.0	2.0	2.0	3.0	2.0	2.0	3.0	3.0	1.0	1.0	2.0	2.0	2.0	2.0	2.0	3.0	3.0	1.0	3.0	1.0	2.0	2.0	2.0	2.0	2.0	0.0	3.0	1.0	3.0	3.0	2.0	2.0	NA	2.0	2.0	3.0	1.0	3.0
2_s31	hc_dmt_k4	2.0	2.0	NA	2.0	2.0	3.0	NA	3.0	1.0	1.0	2.0	2.0	2.0	3.0	2.0	2.0	3.0	NA	1.0	1.0	2.0	NA	2.0	2.0	2.0	NA	3.0	1.0	3.0	1.0	2.0	2.0	2.0	2.0	2.0	NA	3.0	NA	3.0	3.0	2.0	2.0	2.0	2.0	2.0	3.0	1.0	3.0
2_s32	hc_dmt_k4	2.0	2.0	2.0	2.0	2.0	NA	NA	3.0	1.0	1.0	2.0	NA	2.0	NA	2.0	2.0	NA	3.0	1.0	1.0	2.0	2.0	2.0	2.0	2.0	3.0	3.0	1.0	3.0	1.0	2.0	2.0	2.0	2.0	2.0	0.0	3.0	1.0	3.0	3.0	2.0	2.0	2.0	NA	2.0	3.0	NA	NA
2_s33	hc_dmt_k4	2.0	2.0	2.0	2.0	2.0	3.0	1.0	3.0	1.0	1.0	2.0	2.0	2.0	3.0	2.0	2.0	3.0	3.0	NA	1.0	2.0	2.0	2.0	2.0	NA	3.0	3.0	1.0	3.0	1.0	2.0	2.0	2.0	2.0	2.0	0.0	3.0	1.0	3.0	3.0	2.0	2.0	2.0	2.0	2.0	3.0	1.0	3.0
2_s34	hc_dmt_k4	2.0	2.0	2.0	2.0	2.0	3.0	1.0	3.0	1.0	1.0	2.0	2.0	2.0	NA	2.0	2.0	3.0	3.0	1.0	1.0	2.0	2.0	2.0	2.0	2.0	3.0	3.0	1.0	3.0	1.0	2.0	NA	2.0	2.0	2.0	0.0	3.0	1.0	3.0	3.0	2.0	2.0	2.0	2.0	2.0	3.0	NA	3.0
2_s35	hc_dmt_k4	2.0	2.0	2.0	2.0	2.0	3.0	1.0	NA	NA	1.0	2.0	2.0	2.0	3.0	2.0	2.0	3.0	3.0	NA	NA	2.0	2.0	2.0	NA	2.0	3.0	NA	NA	NA	NA	2.0	2.0	2.0	2.0	2.0	0.0	3.0	1.0	NA	3.0	2.0	2.0	2.0	2.0	2.0	3.0	NA	3.0
3_s36	hc_dmt_k4	1.0	0.0	0.0	0.0	0.0	0.0	NA	0.0	NA	0.0	1.0	0.0	1.0	0.0	1.0	0.0	0.0	NA	0.0	0.0	0.0	1.0	0.0	0.0	0.0	0.0	0.0	0.0	0.0	0.0	1.0	0.0	0.0	NA	1.0	1.0	0.0	0.0	0.0	NA	1.0	0.0	1.0	0.0	NA	0.0	0.0	0.0
3_s37	hc_dmt_k4	1.0	0.0	0.0	0.0	0.0	0.0	0.0	0.0	NA	0.0	1.0	0.0	1.0	0.0	1.0	0.0	0.0	0.0	NA	0.0	0.0	1.0	0.0	0.0	0.0	0.0	0.0	0.0	0.0	NA	1.0	0.0	0.0	1.0	NA	1.0	0.0	NA	0.0	0.0	1.0	0.0	1.0	NA	0.0	NA	0.0	0.0
3_s38	hc_dmt_k4	1.0	0.0	NA	0.0	0.0	0.0	0.0	0.0	0.0	NA	1.0	0.0	1.0	0.0	NA	0.0	0.0	NA	0.0	NA	0.0	1.0	0.0	0.0	0.0	0.0	0.0	0.0	NA	0.0	1.0	0.0	0.0	1.0	1.0	1.0	0.0	NA	0.0	0.0	1.0	0.0	1.0	0.0	0.0	0.0	0.0	0.0
3_s39	hc_dmt_k4	1.0	0.0	0.0	0.0	NA	0.0	0.0	NA	0.0	0.0	1.0	0.0	1.0	0.0	1.0	0.0	0.0	0.0	0.0	0.0	0.0	1.0	0.0	0.0	NA	NA	0.0	0.0	NA	0.0	1.0	NA	NA	1.0	1.0	1.0	0.0	0.0	NA	0.0	1.0	0.0	1.0	0.0	0.0	0.0	0.0	NA
3_s4	hc_dmt_k4	1.0	0.0	0.0	NA	0.0	0.0	0.0	0.0	0.0	0.0	1.0	0.0	1.0	0.0	NA	0.0	0.0	0.0	NA	0.0	0.0	1.0	0.0	0.0	0.0	0.0	0.0	NA	0.0	NA	1.0	0.0	NA	NA	1.0	1.0	0.0	NA	0.0	0.0	1.0	0.0	1.0	0.0	0.0	0.0	0.0	0.0
3_s40	hc_dmt_k4	1.0	0.0	0.0	0.0	0.0	0.0	NA	NA	0.0	0.0	1.0	NA	1.0	0.0	1.0	0.0	0.0	0.0	0.0	0.0	0.0	1.0	0.0	0.0	0.0	0.0	0.0	NA	0.0	0.0	1.0	0.0	0.0	1.0	1.0	1.0	0.0	0.0	NA	0.0	1.0	0.0	1.0	0.0	0.0	0.0	0.0	0.0
3_s41	hc_dmt_k4	1.0	0.0	0.0	0.0	0.0	0.0	0.0	0.0	NA	0.0	1.0	0.0	1.0	0.0	1.0	0.0	0.0	0.0	0.0	0.0	0.0	1.0	0.0	0.0	0.0	NA	NA	0.0	0.0	0.0	1.0	0.0	0.0	1.0	1.0	1.0	NA	0.0	0.0	0.0	1.0	0.0	1.0	0.0	0.0	0.0	0.0	0.0
3_s42	hc_dmt_k4	1.0	0.0	0.0	0.0	0.0	NA	0.0	0.0	NA	NA	1.0	0.0	NA	0.0	1.0	NA	0.0	0.0	0.0	0.0	0.0	1.0	0.0	0.0	0.0	0.0	0.0	0.0	0.0	0.0	1.0	0.0	0.0	1.0	1.0	1.0	0.0	0.0	0.0	0.0	1.0	0.0	1.0	0.0	0.0	0.0	NA	0.0
3_s43	hc_dmt_k4	1.0	0.0	0.0	0.0	0.0	0.0	0.0	NA	0.0	NA	1.0	0.0	1.0	0.0	NA	NA	0.0	0.0	0.0	0.0	0.0	1.0	0.0	0.0	0.0	NA	0.0	0.0	0.0	0.0	1.0	0.0	0.0	1.0	1.0	1.0	0.0	NA	NA	0.0	1.0	0.0	NA	0.0	0.0	0.0	0.0	0.0
3_s44	hc_dmt_k4	1.0	0.0	0.0	0.0	0.0	0.0	0.0	0.0	0.0	NA	1.0	0.0	1.0	0.0	1.0	0.0	0.0	0.0	0.0	NA	0.0	1.0	0.0	0.0	0.0	0.0	0.0	0.0	0.0	0.0	1.0	0.0	0.0	1.0	1.0	1.0	0.0	0.0	0.0	0.0	1.0	0.0	1.0	0.0	0.0	0.0	NA	0.0
4_s45	hc_dmt_k4	3.0	3.0	3.0	1.0	3.0	0.0	0.0	0.0	0.0	0.0	3.0	3.0	3.0	2.0	3.0	0.0	0.0	0.0	0.0	0.0	3.0	3.0	3.0	3.0	1.0	0.0	0.0	0.0	0.0	NA	3.0	3.0	3.0	3.0	3.0	3.0	NA	0.0	0.0	NA	3.0	3.0	3.0	3.0	3.0	NA	0.0	0.0
4_s46	hc_dmt_k4	3.0	3.0	3.0	1.0	3.0	0.0	0.0	0.0	0.0	0.0	3.0	3.0	3.0	2.0	3.0	0.0	NA	NA	0.0	NA	3.0	3.0	3.0	NA	1.0	0.0	0.0	NA	0.0	0.0	3.0	3.0	3.0	3.0	3.0	3.0	0.0	0.0	0.0	NA	3.0	3.0	3.0	3.0	3.0	NA	0.0	0.0
4_s47	hc_dmt_k4	3.0	3.0	3.0	1.0	3.0	0.0	0.0	0.0	0.0	NA	3.0	3.0	3.0	2.0	3.0	0.0	NA	0.0	0.0	0.0	3.0	3.0	3.0	3.0	1.0	0.0	NA	0.0	NA	NA	3.0	3.0	3.0	3.0	3.0	3.0	0.0	0.0	0.0	0.0	3.0	3.0	3.0	3.0	NA	NA	0.0	0.0
4_s48	hc_dmt_k4	3.0	3.0	3.0	1.0	3.0	0.0	0.0	0.0	0.0	NA	3.0	3.0	3.0	2.0	3.0	0.0	0.0	0.0	0.0	0.0	3.0	3.0	3.0	3.0	1.0	0.0	0.0	0.0	0.0	NA	3.0	3.0	3.0	3.0	NA	NA	NA	0.0	NA	0.0	3.0	3.0	3.0	3.0	3.0	0.0	0.0	0.0
4_s49	hc_dmt_k4	3.0	3.0	3.0	1.0	3.0	0.0	0.0	0.0	0.0	0.0	3.0	3.0	3.0	NA	3.0	0.0	0.0	0.0	NA	NA	3.0	3.0	3.0	3.0	NA	0.0	0.0	0.0	0.0	NA	3.0	3.0	3.0	3.0	3.0	3.0	NA	0.0	0.0	0.0	3.0	3.0	3.0	3.0	3.0	0.0	0.0	NA
4_s5	hc_dmt_k4	3.0	3.0	3.0	1.0	3.0	NA	NA	NA	0.0	0.0	3.0	3.0	3.0	2.0	3.0	0.0	0.0	0.0	0.0	0.0	NA	3.0	3.0	3.0	1.0	0.0	0.0	0.0	0.0	0.0	3.0	3.0	3.0	3.0	NA	NA	0.0	NA	0.0	NA	3.0	NA	3.0	3.0	NA	0.0	0.0	0.0
4_s6	hc_dmt_k4	3.0	3.0	3.0	1.0	3.0	0.0	0.0	0.0	0.0	0.0	3.0	3.0	3.0	2.0	3.0	0.0	0.0	0.0	0.0	NA	3.0	3.0	NA	3.0	1.0	0.0	0.0	0.0	0.0	NA	3.0	3.0	3.0	3.0	3.0	3.0	0.0	0.0	0.0	0.0	3.0	3.0	3.0	3.0	3.0	0.0	0.0	NA
4_s7	hc_dmt_k4	3.0	NA	3.0	1.0	3.0	0.0	0.0	0.0	0.0	0.0	3.0	3.0	3.0	2.0	3.0	0.0	NA	NA	0.0	0.0	3.0	3.0	3.0	3.0	1.0	0.0	0.0	0.0	0.0	NA	NA	3.0	3.0	3.0	3.0	3.0	0.0	0.0	0.0	0.0	3.0	3.0	3.0	3.0	3.0	0.0	0.0	0.0
4_s8	hc_dmt_k4	3.0	3.0	3.0	1.0	3.0	0.0	0.0	0.0	0.0	NA	3.0	3.0	3.0	2.0	3.0	0.0	0.0	0.0	NA	0.0	3.0	3.0	3.0	NA	1.0	0.0	0.0	0.0	0.0	0.0	3.0	3.0	3.0	3.0	3.0	3.0	0.0	0.0	0.0	0.0	3.0	3.0	NA	3.0	3.0	0.0	0.0	0.0
4_s9	hc_dmt_k4	3.0	3.0	3.0	1.0	3.0	0.0	0.0	0.0	0.0	NA	3.0	3.0	3.0	2.0	3.0	0.0	0.0	0.0	0.0	0.0	3.0	3.0	3.0	3.0	1.0	0.0	0.0	0.0	0.0	NA	3.0	3.0	3.0	3.0	3.0	3.0	0.0	0.0	NA	0.0	3.0	3.0	3.0	3.0	NA	0.0	0.0	NA
0_s0	pcakmeans_dmt_k4	NA	NA	NA	NA	NA	NA	2.0	2.0	2.0	2.0	NA	NA	NA	NA	0.0	2.0	2.0	2.0	2.0	2.0	NA	NA	NA	NA	NA	2.0	NA	2.0	2.0	3.0	2.0	NA	NA	NA	1.0	2.0	2.0	2.0	2.0	2.0	NA	NA	NA	NA	2.0	NA	2.0	2.0
0_s1	pcakmeans_dmt_k4	NA	NA	2.0	2.0	NA	2.0	2.0	2.0	2.0	2.0	NA	NA	NA	1.0	NA	2.0	NA	NA	2.0	2.0	NA	2.0	2.0	NA	NA	2.0	2.0	2.0	NA	3.0	NA	2.0	1.0	NA	NA	NA	2.0	2.0	NA	2.0	NA	NA	2.0	NA	NA	2.0	2.0	2.0
0_s10	pcakmeans_dmt_k4	2.0	2.0	NA	2.0	2.0	2.0	2.0	2.0	2.0	2.0	NA	NA	NA	NA	NA	2.0	2.0	2.0	2.0	2.0	NA	2.0	2.0	2.0	NA	2.0	2.0	2.0	2.0	3.0	NA	NA	1.0	NA	1.0	2.0	NA	2.0	2.0	2.0	NA	NA	NA	NA	2.0	2.0	2.0	2.0
0_s11	pcakmeans_dmt_k4	NA	NA	NA	NA	2.0	NA	NA	2.0	NA	2.0	NA	NA	NA	1.0	0.0	2.0	2.0	2.0	NA	2.0	NA	NA	NA	NA	NA	2.0	2.0	NA	2.0	3.0	NA	NA	NA	1.0	NA	2.0	2.0	2.0	2.0	2.0	NA	NA	NA	2.0	NA	NA	2.0	2.0
0_s12	pcakmeans_dmt_k4	NA	NA	2.0	2.0	2.0	2.0	NA	NA	2.0	2.0	NA	NA	NA	NA	0.0	NA	2.0	2.0	2.0	2.0	NA	NA	NA	NA	0.0	NA	2.0	2.0	2.0	3.0	NA	2.0	NA	NA	NA	NA	2.0	2.0	2.0	2.0	2.0	NA	NA	NA	NA	2.0	NA	2.0
0_s13	pcakmeans_dmt_k4	NA	NA	2.0	2.0	NA	2.0	2.0	2.0	2.0	2.0	NA	NA	2.0	1.0	0.0	NA	NA	2.0	2.0	2.0	NA	NA	NA	2.0	0.0	2.0	NA	2.0	2.0	3.0	NA	NA	NA	1.0	NA	2.0	NA	NA	2.0	2.0	NA	2.0	2.0	NA	NA	NA	NA	2.0
0_s14	pcakmeans_dmt_k4	NA	NA	NA	NA	NA	NA	2.0	NA	2.0	2.0	NA	NA	NA	1.0	NA	2.0	2.0	NA	2.0	2.0	NA	NA	NA	NA	NA	NA	NA	2.0	2.0	3.0	NA	NA	NA	NA	NA	2.0	NA	NA	2.0	2.0	NA	2.0	NA	2.0	2.0	2.0	2.0	NA
0_s15	pcakmeans_dmt_k4	NA	NA	NA	NA	NA	2.0	2.0	2.0	2.0	2.0	NA	2.0	2.0	NA	NA	2.0	2.0	2.0	2.0	2.0	2.0	NA	NA	NA	0.0	NA	2.0	2.0	2.0	3.0	NA	NA	NA	NA	1.0	NA	2.0	2.0	2.0	2.0	NA	NA	NA	NA	2.0	NA	2.0	NA
0_s16	pcakmeans_dmt_k4	NA	NA	NA	NA	2.0	NA	2.0	2.0	2.0	2.0	2.0	2.0	2.0	NA	NA	NA	2.0	2.0	2.0	2.0	NA	NA	NA	2.0	0.0	2.0	2.0	NA	2.0	3.0	NA	NA	NA	1.0	1.0	2.0	2.0	2.0	2.0	2.0	NA	NA	2.0	2.0	NA	2.0	NA	2.0
0_s17	pcakmeans_dmt_k4	NA	2.0	NA	NA	2.0	2.0	NA	2.0	2.0	2.0	NA	NA	NA	NA	0.0	NA	NA	2.0	2.0	2.0	NA	NA	2.0	2.0	0.0	NA	2.0	2.0	2.0	3.0	NA	NA	1.0	1.0	1.0	NA	2.0	2.0	2.0	2.0	NA	NA	NA	2.0	2.0	2.0	2.0	2.0
1_s18	pcakmeans_dmt_k4	NA	2.0	2.0	NA	2.0	3.0	3.0	3.0	3.0	NA	2.0	2.0	2.0	1.0	0.0	NA	3.0	3.0	3.0	3.0	2.0	2.0	NA	2.0	NA	3.0	3.0	3.0	NA	1.0	2.0	2.0	1.0	1.0	1.0	NA	3.0	3.0	3.0	NA	2.0	NA	2.0	NA	2.0	3.0	3.0	3.0
1_s19	pcakmeans_dmt_k4	2.0	2.0	2.0	2.0	NA	3.0	3.0	3.0	3.0	NA	3.0	2.0	2.0	1.0	0.0	3.0	NA	3.0	3.0	NA	2.0	2.0	2.0	2.0	0.0	3.0	NA	3.0	NA	1.0	2.0	2.0	1.0	1.0	1.0	3.0	3.0	3.0	3.0	3.0	3.0	2.0	2.0	2.0	2.0	3.0	3.0	3.0
1_s2	pcakmeans_dmt_k4	2.0	2.0	2.0	2.0	2.0	3.0	3.0	3.0	3.0	3.0	2.0	2.0	2.0	1.0	0.0	3.0	3.0	3.0	NA	NA	2.0	2.0	2.0	2.0	0.0	3.0	3.0	NA	3.0	1.0	2.0	2.0	1.0	NA	1.0	3.0	3.0	3.0	NA	3.0	2.0	2.0	2.0	2.0	2.0	3.0	3.0	3.0
1_s20	pcakmeans_dmt_k4	2.0	2.0	2.0	NA	2.0	3.0	3.0	NA	NA	3.0	3.0	2.0	2.0	3.0	0.0	3.0	3.0	3.0	3.0	3.0	2.0	2.0	2.0	2.0	NA	3.0	3.0	3.0	NA	1.0	2.0	2.0	1.0	1.0	1.0	3.0	3.0	NA	3.0	3.0	3.0	2.0	2.0	2.0	NA	NA	3.0	3.0
1_s21	pcakmeans_dmt_k4	2.0	2.0	2.0	2.0	2.0	3.0	3.0	NA	3.0	3.0	2.0	2.0	2.0	1.0	0.0	3.0	NA	NA	3.0	3.0	2.0	2.0	NA	2.0	0.0	NA	NA	3.0	3.0	1.0	2.0	2.0	1.0	1.0	NA	3.0	3.0	3.0	NA	NA	2.0	2.0	2.0	NA	2.0	3.0	3.0	3.0
1_s22	pcakmeans_dmt_k4	2.0	2.0	2.0	2.0	NA	3.0	3.0	3.0	NA	3.0	2.0	2.0	2.0	1.0	0.0	NA	NA	3.0	NA	NA	2.0	2.0	2.0	2.0	0.0	3.0	3.0	3.0	NA	1.0	2.0	2.0	NA	1.0	NA	3.0	NA	3.0	3.0	3.0	2.0	2.0	2.0	2.0	2.0	3.0	NA	3.0
1_s23	pcakmeans_dmt_k4	2.0	2.0	2.0	2.0	2.0	3.0	3.0	3.0	3.0	3.0	3.0	2.0	NA	1.0	0.0	3.0	3.0	NA	3.0	3.0	2.0	2.0	2.0	2.0	0.0	3.0	NA	3.0	3.0	1.0	2.0	2.0	1.0	1.0	1.0	3.0	NA	3.0	3.0	NA	NA	2.0	2.0	2.0	2.0	3.0	3.0	NA
1_s24	pcakmeans_dmt_k4	2.0	2.0	2.0	2.0	2.0	3.0	3.0	3.0	3.0	3.0	2.0	2.0	2.0	1.0	NA	3.0	3.0	NA	3.0	3.0	2.0	2.0	2.0	2.0	0.0	3.0	3.0	3.0	3.0	1.0	2.0	2.0	1.0	NA	1.0	3.0	3.0	3.0	3.0	3.0	2.0	2.0	2.0	2.0	2.0	3.0	3.0	NA
1_s25	pcakmeans_dmt_k4	2.0	2.0	NA	NA	NA	NA	3.0	3.0	NA	3.0	3.0	2.0	2.0	1.0	0.0	NA	3.0	3.0	NA	3.0	2.0	2.0	2.0	2.0	0.0	NA	3.0	NA	3.0	1.0	2.0	2.0	1.0	1.0	1.0	3.0	3.0	3.0	3.0	3.0	3.0	2.0	2.0	2.0	2.0	3.0	3.0	NA
1_s26	pcakmeans_dmt_k4	2.0	2.0	2.0	2.0	NA	NA	NA	3.0	3.0	3.0	NA	2.0	2.0	1.0	0.0	3.0	3.0	3.0	3.0	3.0	2.0	NA	2.0	NA	0.0	3.0	3.0	3.0	3.0	1.0	2.0	2.0	1.0	1.0	1.0	NA	NA	3.0	3.0	NA	2.0	2.0	2.0	2.0	2.0	3.0	3.0	3.0
2_s27	pcakmeans_dmt_k4	1.0	1.0	1.0	1.0	1.0	0.0	NA	0.0	NA	0.0	0.0	1.0	1.0	NA	2.0	0.0	0.0	0.0	0.0	NA	1.0	1.0	1.0	0.0	2.0	0.0	0.0	NA	0.0	0.0	1.0	1.0	2.0	2.0	2.0	0.0	0.0	0.0	0.0	0.0	1.0	1.0	0.0	1.0	0.0	0.0	0.0	0.0
2_s28	pcakmeans_dmt_k4	1.0	1.0	1.0	1.0	1.0	0.0	0.0	0.0	0.0	0.0	0.0	1.0	NA	3.0	2.0	0.0	0.0	0.0	0.0	0.0	1.0	1.0	1.0	0.0	2.0	0.0	0.0	0.0	0.0	0.0	1.0	1.0	2.0	2.0	2.0	NA	0.0	0.0	NA	NA	1.0	1.0	0.0	1.0	0.0	NA	NA	0.0
2_s29	pcakmeans_dmt_k4	1.0	NA	1.0	1.0	1.0	0.0	0.0	0.0	0.0	0.0	0.0	1.0	1.0	3.0	NA	NA	0.0	0.0	0.0	0.0	1.0	1.0	1.0	0.0	2.0	0.0	0.0	0.0	NA	0.0	1.0	1.0	2.0	2.0	2.0	0.0	0.0	NA	0.0	0.0	1.0	1.0	0.0	1.0	0.0	0.0	0.0	0.0
2_s3	pcakmeans_dmt_k4	1.0	1.0	1.0	1.0	1.0	0.0	0.0	0.0	0.0	0.0	0.0	1.0	1.0	3.0	2.0	0.0	0.0	0.0	0.0	0.0	1.0	1.0	1.0	0.0	2.0	0.0	NA	NA	0.0	0.0	1.0	1.0	2.0	2.0	2.0	0.0	0.0	0.0	0.0	NA	1.0	1.0	0.0	1.0	0.0	0.0	0.0	0.0
2_s30	pcakmeans_dmt_k4	1.0	1.0	1.0	1.0	1.0	NA	0.0	NA	0.0	0.0	0.0	1.0	1.0	3.0	2.0	0.0	0.0	0.0	0.0	0.0	1.0	1.0	1.0	0.0	2.0	0.0	0.0	0.0	0.0	0.0	1.0	1.0	2.0	2.0	2.0	0.0	0.0	0.0	0.0	0.0	1.0	1.0	NA	1.0	0.0	0.0	0.0	0.0
2_s31	pcakmeans_dmt_k4	1.0	1.0	NA	1.0	1.0	0.0	NA	0.0	0.0	0.0	0.0	1.0	1.0	3.0	2.0	0.0	0.0	NA	0.0	0.0	1.0	NA	1.0	0.0	2.0	NA	0.0	0.0	0.0	0.0	1.0	1.0	2.0	2.0	2.0	NA	0.0	NA	0.0	0.0	1.0	1.0	0.0	1.0	0.0	0.0	0.0	0.0
2_s32	pcakmeans_dmt_k4	1.0	1.0	1.0	1.0	1.0	NA	NA	0.0	0.0	0.0	0.0	NA	1.0	NA	2.0	0.0	NA	0.0	0.0	0.0	1.0	1.0	1.0	0.0	2.0	0.0	0.0	0.0	0.0	0.0	1.0	1.0	2.0	2.0	2.0	0.0	0.0	0.0	0.0	0.0	1.0	1.0	0.0	NA	0.0	0.0	NA	NA
2_s33	pcakmeans_dmt_k4	1.0	1.0	1.0	1.0	1.0	0.0	0.0	0.0	0.0	0.0	0.0	1.0	1.0	3.0	2.0	0.0	0.0	0.0	NA	0.0	1.0	1.0	1.0	0.0	NA	0.0	0.0	0.0	0.0	0.0	1.0	1.0	2.0	2.0	2.0	0.0	0.0	0.0	0.0	0.0	1.0	1.0	0.0	1.0	0.0	0.0	0.0	0.0
2_s34	pcakmeans_dmt_k4	1.0	1.0	1.0	1.0	1.0	0.0	0.0	0.0	0.0	0.0	0.0	1.0	1.0	NA	2.0	0.0	0.0	0.0	0.0	0.0	1.0	1.0	1.0	0.0	2.0	0.0	0.0	0.0	0.0	0.0	1.0	NA	2.0	2.0	2.0	0.0	0.0	0.0	0.0	0.0	1.0	1.0	0.0	1.0	0.0	0.0	NA	0.0
2_s35	pcakmeans_dmt_k4	1.0	1.0	1.0	1.0	1.0	0.0	0.0	NA	NA	0.0	0.0	1.0	1.0	3.0	2.0	0.0	0.0	0.0	NA	NA	1.0	1.0	1.0	NA	2.0	0.0	NA	NA	NA	NA	1.0	1.0	2.0	2.0	2.0	0.0	0.0	0.0	NA	0.0	1.0	1.0	0.0	1.0	0.0	0.0	NA	0.0
3_s36	pcakmeans_dmt_k4	0.0	0.0	0.0	0.0	0.0	1.0	NA	1.0	NA	1.0	1.0	0.0	0.0	0.0	1.0	1.0	1.0	NA	1.0	1.0	0.0	0.0	0.0	3.0	3.0	1.0	1.0	1.0	1.0	2.0	0.0	0.0	0.0	NA	3.0	1.0	1.0	1.0	1.0	NA	0.0	0.0	3.0	0.0	NA	1.0	1.0	1.0
3_s37	pcakmeans_dmt_k4	0.0	0.0	0.0	0.0	0.0	1.0	1.0	1.0	NA	1.0	1.0	0.0	0.0	0.0	1.0	1.0	1.0	1.0	NA	1.0	0.0	0.0	0.0	3.0	3.0	1.0	1.0	1.0	1.0	NA	0.0	0.0	0.0	3.0	NA	1.0	1.0	NA	1.0	1.0	0.0	0.0	3.0	NA	3.0	NA	1.0	1.0
3_s38	pcakmeans_dmt_k4	3.0	3.0	NA	3.0	3.0	1.0	1.0	1.0	1.0	NA	1.0	3.0	3.0	0.0	NA	1.0	1.0	NA	1.0	NA	3.0	3.0	3.0	1.0	1.0	1.0	1.0	1.0	NA	2.0	3.0	3.0	3.0	3.0	0.0	1.0	1.0	NA	1.0	1.0	0.0	3.0	1.0	3.0	1.0	1.0	1.0	1.0
3_s39	pcakmeans_dmt_k4	3.0	3.0	3.0	3.0	NA	1.0	1.0	NA	1.0	1.0	1.0	3.0	3.0	0.0	3.0	1.0	1.0	1.0	1.0	1.0	3.0	3.0	3.0	1.0	NA	NA	1.0	1.0	NA	2.0	3.0	NA	NA	3.0	0.0	1.0	1.0	1.0	NA	1.0	0.0	3.0	1.0	3.0	1.0	1.0	1.0	NA
3_s4	pcakmeans_dmt_k4	0.0	0.0	0.0	NA	0.0	1.0	1.0	1.0	1.0	1.0	1.0	0.0	0.0	0.0	NA	1.0	1.0	1.0	NA	1.0	0.0	0.0	0.0	3.0	3.0	1.0	1.0	NA	1.0	NA	0.0	0.0	NA	NA	3.0	1.0	1.0	NA	1.0	1.0	0.0	0.0	3.0	0.0	3.0	1.0	1.0	1.0
3_s40	pcakmeans_dmt_k4	3.0	3.0	3.0	3.0	3.0	1.0	NA	NA	1.0	1.0	1.0	NA	3.0	0.0	3.0	1.0	1.0	1.0	1.0	1.0	3.0	3.0	3.0	1.0	1.0	1.0	1.0	NA	1.0	2.0	3.0	3.0	3.0	0.0	0.0	1.0	1.0	1.0	NA	1.0	0.0	3.0	1.0	3.0	1.0	1.0	1.0	1.0
3_s41	pcakmeans_dmt_k4	3.0	3.0	3.0	3.0	3.0	1.0	1.0	1.0	NA	1.0	1.0	3.0	3.0	0.0	3.0	1.0	1.0	1.0	1.0	1.0	3.0	3.0	3.0	1.0	1.0	NA	NA	1.0	1.0	2.0	3.0	3.0	3.0	0.0	0.0	1.0	NA	1.0	1.0	1.0	0.0	3.0	1.0	3.0	1.0	1.0	1.0	1.0
3_s42	pcakmeans_dmt_k4	3.0	3.0	3.0	3.0	3.0	NA	1.0	1.0	NA	NA	1.0	3.0	NA	0.0	3.0	NA	1.0	1.0	1.0	1.0	3.0	3.0	3.0	1.0	1.0	1.0	1.0	1.0	1.0	2.0	3.0	3.0	3.0	0.0	0.0	1.0	1.0	1.0	1.0	1.0	0.0	3.0	1.0	3.0	1.0	1.0	NA	1.0
3_s43	pcakmeans_dmt_k4	0.0	0.0	0.0	0.0	0.0	1.0	1.0	NA	1.0	NA	1.0	0.0	0.0	0.0	NA	NA	1.0	1.0	1.0	1.0	0.0	0.0	0.0	3.0	3.0	NA	1.0	1.0	1.0	2.0	0.0	0.0	0.0	3.0	3.0	1.0	1.0	NA	NA	1.0	0.0	0.0	NA	0.0	3.0	1.0	1.0	1.0
3_s44	pcakmeans_dmt_k4	3.0	3.0	3.0	3.0	3.0	1.0	1.0	1.0	1.0	NA	1.0	3.0	3.0	0.0	3.0	1.0	1.0	1.0	1.0	NA	3.0	3.0	3.0	1.0	1.0	1.0	1.0	1.0	1.0	2.0	3.0	3.0	3.0	3.0	0.0	1.0	1.0	1.0	1.0	1.0	0.0	3.0	1.0	3.0	1.0	1.0	NA	1.0
4_s45	pcakmeans_dmt_k4	3.0	3.0	3.0	3.0	3.0	1.0	1.0	1.0	1.0	1.0	1.0	3.0	3.0	2.0	1.0	1.0	1.0	1.0	1.0	1.0	3.0	3.0	3.0	1.0	1.0	1.0	1.0	1.0	1.0	NA	3.0	3.0	3.0	3.0	0.0	1.0	NA	1.0	1.0	NA	0.0	3.0	1.0	3.0	1.0	NA	1.0	1.0
4_s46	pcakmeans_dmt_k4	3.0	3.0	3.0	3.0	3.0	1.0	1.0	1.0	1.0	1.0	1.0	3.0	3.0	2.0	3.0	1.0	NA	NA	1.0	NA	3.0	3.0	3.0	NA	1.0	1.0	1.0	NA	1.0	2.0	3.0	3.0	3.0	0.0	0.0	1.0	1.0	1.0	1.0	NA	0.0	3.0	1.0	3.0	1.0	NA	1.0	1.0
4_s47	pcakmeans_dmt_k4	0.0	0.0	0.0	0.0	0.0	1.0	1.0	1.0	1.0	NA	1.0	0.0	0.0	2.0	1.0	1.0	NA	1.0	1.0	1.0	0.0	0.0	0.0	3.0	3.0	1.0	NA	1.0	NA	NA	0.0	0.0	0.0	3.0	3.0	1.0	1.0	1.0	1.0	1.0	0.0	0.0	3.0	0.0	NA	NA	1.0	1.0
4_s48	pcakmeans_dmt_k4	3.0	3.0	3.0	3.0	3.0	1.0	1.0	1.0	1.0	NA	1.0	3.0	3.0	2.0	3.0	1.0	1.0	1.0	1.0	1.0	3.0	3.0	3.0	1.0	1.0	1.0	1.0	1.0	1.0	NA	3.0	3.0	3.0	0.0	NA	NA	NA	1.0	NA	1.0	0.0	3.0	1.0	3.0	1.0	1.0	1.0	1.0
4_s49	pcakmeans_dmt_k4	3.0	3.0	3.0	3.0	3.0	1.0	1.0	1.0	1.0	1.0	1.0	3.0	3.0	NA	1.0	1.0	1.0	1.0	NA	NA	3.0	3.0	3.0	1.0	NA	1.0	1.0	1.0	1.0	NA	3.0	3.0	3.0	3.0	0.0	1.0	NA	1.0	1.0	1.0	0.0	3.0	1.0	3.0	1.0	1.0	1.0	NA
4_s5	pcakmeans_dmt_k4	3.0	3.0	3.0	3.0	3.0	NA	NA	NA	1.0	1.0	1.0	3.0	3.0	2.0	3.0	1.0	1.0	1.0	1.0	1.0	NA	3.0	3.0	1.0	1.0	1.0	1.0	1.0	1.0	2.0	3.0	3.0	3.0	0.0	NA	NA	1.0	NA	1.0	NA	0.0	NA	1.0	3.0	NA	1.0	1.0	1.0
4_s6	pcakmeans_dmt_k4	0.0	0.0	0.0	0.0	0.0	1.0	1.0	1.0	1.0	1.0	1.0	0.0	0.0	2.0	1.0	1.0	1.0	1.0	1.0	NA	0.0	0.0	NA	3.0	3.0	1.0	1.0	1.0	1.0	NA	0.0	0.0	0.0	3.0	3.0	1.0	1.0	1.0	1.0	1.0	0.0	0.0	3.0	0.0	3.0	1.0	1.0	NA
4_s7	pcakmeans_dmt_k4	3.0	NA	3.0	3.0	3.0	1.0	1.0	1.0	1.0	1.0	1.0	3.0	3.0	2.0	1.0	1.0	NA	NA	1.0	1.0	3.0	3.0	3.0	1.0	1.0	1.0	1.0	1.0	1.0	NA	NA	3.0	0.0	3.0	0.0	1.0	1.0	1.0	1.0	1.0	0.0	3.0	1.0	3.0	1.0	1.0	1.0	1.0
4_s8	pcakmeans_dmt_k4	3.0	3.0	3.0	3.0	3.0	1.0	1.0	1.0	1.0	NA	1.0	3.0	3.0	2.0	1.0	1.0	1.0	1.0	NA	1.0	3.0	3.0	3.0	NA	1.0	1.0	1.0	1.0	1.0	2.0	3.0	3.0	0.0	3.0	0.0	1.0	1.0	1.0	1.0	1.0	0.0	3.0	NA	3.0	1.0	1.0	1.0	1.0
4_s9	pcakmeans_dmt_k4	0.0	0.0	0.0	0.0	0.0	1.0	1.0	1.0	1.0	NA	1.0	0.0	0.0	2.0	1.0	1.0	1.0	1.0	1.0	1.0	0.0	0.0	0.0	3.0	3.0	1.0	1.0	1.0	1.0	NA	0.0	0.0	0.0	3.0	3.0	1.0	1.0	1.0	NA	1.0	0.0	0.0	3.0	0.0	NA	1.0	1.0	NA
0_s0	hc_top1_k4	NA	NA	NA	NA	NA	NA	2.0	2.0	0.0	0.0	NA	NA	NA	NA	1.0	1.0	0.0	2.0	2.0	0.0	NA	NA	NA	NA	NA	2.0	NA	2.0	2.0	2.0	0.0	NA	NA	NA	1.0	0.0	3.0	2.0	2.0	2.0	NA	NA	NA	NA	0.0	NA	0.0	2.0
0_s1	hc_top1_k4	NA	NA	2.0	0.0	NA	0.0	2.0	2.0	3.0	0.0	NA	NA	NA	2.0	NA	1.0	NA	NA	2.0	0.0	NA	0.0	1.0	NA	NA	2.0	2.0	2.0	NA	2.0	NA	1.0	0.0	NA	NA	NA	3.0	2.0	NA	2.0	NA	NA	0.0	NA	NA	3.0	0.0	2.0
0_s10	hc_top1_k4	0.0	0.0	NA	0.0	0.0	0.0	2.0	2.0	0.0	0.0	NA	NA	NA	NA	NA	1.0	0.0	2.0	2.0	0.0	NA	0.0	1.0	0.0	NA	2.0	2.0	2.0	2.0	2.0	NA	NA	0.0	NA	1.0	0.0	NA	2.0	2.0	2.0	NA	NA	NA	NA	0.0	1.0	0.0	2.0
0_s11	hc_top1_k4	NA	NA	NA	NA	0.0	NA	NA	2.0	NA	0.0	NA	NA	NA	2.0	3.0	1.0	0.0	2.0	NA	0.0	NA	NA	NA	NA	NA	2.0	2.0	NA	2.0	2.0	NA	NA	NA	0.0	NA	0.0	3.0	2.0	2.0	2.0	NA	NA	NA	1.0	NA	NA	0.0	2.0
0_s12	hc_top1_k4	NA	NA	0.0	0.0	0.0	0.0	NA	NA	0.0	0.0	NA	NA	NA	NA	1.0	NA	0.0	2.0	2.0	0.0	NA	NA	NA	NA	3.0	NA	2.0	2.0	2.0	2.0	NA	3.0	NA	NA	NA	NA	3.0	2.0	2.0	2.0	0.0	NA	NA	NA	NA	1.0	NA	2.0
0_s13	hc_top1_k4	NA	NA	2.0	0.0	NA	0.0	2.0	2.0	3.0	0.0	NA	NA	0.0	2.0	3.0	NA	NA	2.0	2.0	0.0	NA	NA	NA	0.0	1.0	2.0	NA	2.0	2.0	2.0	NA	NA	NA	0.0	NA	0.0	NA	NA	2.0	2.0	NA	2.0	0.0	NA	NA	NA	NA	2.0
0_s14	hc_top1_k4	NA	NA	NA	NA	NA	NA	2.0	NA	0.0	0.0	NA	NA	NA	3.0	NA	1.0	0.0	NA	2.0	0.0	NA	NA	NA	NA	NA	NA	NA	2.0	2.0	2.0	NA	NA	NA	NA	NA	0.0	NA	NA	2.0	2.0	NA	0.0	NA	1.0	0.0	1.0	0.0	NA
0_s15	hc_top1_k4	NA	NA	NA	NA	NA	0.0	2.0	2.0	3.0	0.0	NA	0.0	0.0	NA	NA	1.0	0.0	2.0	2.0	0.0	0.0	NA	NA	NA	1.0	NA	2.0	2.0	2.0	2.0	NA	NA	NA	NA	1.0	NA	3.0	2.0	2.0	2.0	NA	NA	NA	NA	0.0	NA	0.0	NA
0_s16	hc_top1_k4	NA	NA	NA	NA	0.0	NA	2.0	2.0	0.0	0.0	0.0	0.0	0.0	NA	NA	NA	0.0	2.0	2.0	0.0	NA	NA	NA	0.0	3.0	2.0	2.0	NA	2.0	2.0	NA	NA	NA	0.0	1.0	0.0	3.0	2.0	2.0	2.0	NA	NA	0.0	1.0	NA	1.0	NA	2.0
0_s17	hc_top1_k4	NA	0.0	NA	NA	0.0	0.0	NA	2.0	3.0	0.0	NA	NA	NA	NA	3.0	NA	NA	2.0	2.0	0.0	NA	NA	1.0	0.0	1.0	NA	2.0	2.0	2.0	2.0	NA	NA	0.0	0.0	1.0	NA	3.0	2.0	2.0	2.0	NA	NA	NA	1.0	0.0	3.0	0.0	2.0
1_s18	hc_top1_k4	NA	0.0	0.0	NA	2.0	0.0	0.0	1.0	0.0	NA	0.0	0.0	0.0	3.0	1.0	NA	0.0	3.0	1.0	3.0	0.0	0.0	NA	0.0	NA	3.0	0.0	0.0	NA	0.0	0.0	3.0	0.0	0.0	1.0	NA	1.0	0.0	0.0	NA	0.0	NA	0.0	NA	0.0	1.0	0.0	1.0
1_s19	hc_top1_k4	0.0	0.0	0.0	0.0	NA	0.0	0.0	1.0	0.0	NA	0.0	0.0	0.0	3.0	1.0	1.0	NA	3.0	1.0	NA	0.0	0.0	1.0	0.0	3.0	1.0	NA	0.0	NA	0.0	0.0	3.0	0.0	0.0	1.0	0.0	1.0	0.0	0.0	0.0	0.0	0.0	0.0	1.0	0.0	1.0	0.0	1.0
1_s2	hc_top1_k4	0.0	0.0	0.0	0.0	2.0	0.0	0.0	1.0	0.0	2.0	0.0	0.0	0.0	3.0	1.0	1.0	0.0	3.0	NA	NA	0.0	0.0	1.0	0.0	3.0	3.0	0.0	NA	1.0	0.0	0.0	3.0	0.0	NA	1.0	0.0	1.0	0.0	NA	0.0	0.0	0.0	0.0	1.0	0.0	1.0	0.0	1.0
1_s20	hc_top1_k4	3.0	0.0	2.0	NA	0.0	0.0	0.0	NA	NA	2.0	0.0	0.0	0.0	2.0	2.0	3.0	0.0	1.0	3.0	2.0	0.0	0.0	1.0	0.0	NA	1.0	0.0	0.0	NA	0.0	0.0	1.0	0.0	2.0	1.0	0.0	1.0	NA	0.0	0.0	0.0	2.0	0.0	1.0	NA	NA	0.0	1.0
1_s21	hc_top1_k4	3.0	0.0	2.0	0.0	0.0	0.0	0.0	NA	3.0	2.0	0.0	0.0	0.0	2.0	3.0	3.0	NA	NA	3.0	2.0	0.0	0.0	NA	0.0	1.0	NA	NA	0.0	3.0	0.0	0.0	1.0	0.0	0.0	NA	0.0	1.0	0.0	NA	NA	0.0	2.0	0.0	NA	0.0	3.0	0.0	1.0
1_s22	hc_top1_k4	0.0	0.0	0.0	0.0	NA	0.0	0.0	1.0	NA	2.0	0.0	0.0	0.0	3.0	1.0	NA	NA	3.0	NA	NA	0.0	0.0	1.0	0.0	3.0	3.0	0.0	0.0	NA	0.0	0.0	3.0	NA	0.0	NA	0.0	NA	0.0	0.0	0.0	0.0	0.0	0.0	1.0	0.0	1.0	NA	1.0
1_s23	hc_top1_k4	3.0	0.0	2.0	0.0	0.0	0.0	0.0	1.0	3.0	2.0	0.0	0.0	NA	2.0	3.0	3.0	0.0	NA	3.0	2.0	0.0	0.0	1.0	0.0	1.0	1.0	NA	0.0	3.0	0.0	0.0	1.0	0.0	0.0	1.0	0.0	NA	0.0	0.0	NA	NA	2.0	0.0	1.0	0.0	3.0	0.0	NA
1_s24	hc_top1_k4	3.0	0.0	2.0	0.0	0.0	0.0	0.0	1.0	3.0	2.0	0.0	0.0	0.0	2.0	NA	3.0	0.0	NA	3.0	2.0	0.0	0.0	1.0	0.0	1.0	1.0	0.0	0.0	3.0	0.0	0.0	1.0	0.0	NA	1.0	0.0	1.0	0.0	0.0	0.0	0.0	2.0	0.0	1.0	0.0	3.0	0.0	NA
1_s25	hc_top1_k4	3.0	0.0	NA	NA	NA	NA	0.0	1.0	NA	2.0	0.0	0.0	0.0	2.0	3.0	NA	0.0	1.0	NA	2.0	0.0	0.0	1.0	0.0	1.0	NA	0.0	NA	3.0	0.0	0.0	1.0	0.0	0.0	1.0	0.0	1.0	0.0	0.0	0.0	0.0	2.0	0.0	1.0	0.0	3.0	0.0	NA
1_s26	hc_top1_k4	0.0	0.0	0.0	0.0	NA	NA	NA	1.0	0.0	2.0	NA	0.0	0.0	3.0	1.0	1.0	0.0	3.0	1.0	3.0	0.0	NA	1.0	NA	3.0	3.0	0.0	0.0	1.0	0.0	0.0	3.0	0.0	0.0	1.0	NA	NA	0.0	0.0	NA	0.0	0.0	0.0	1.0	0.0	1.0	0.0	1.0
2_s27	hc_top1_k4	0.0	2.0	0.0	2.0	2.0	2.0	NA	3.0	NA	3.0	3.0	2.0	2.0	NA	2.0	2.0	2.0	1.0	1.0	NA	2.0	3.0	3.0	2.0	2.0	1.0	0.0	NA	1.0	3.0	2.0	2.0	2.0	2.0	2.0	2.0	2.0	3.0	3.0	0.0	3.0	0.0	2.0	2.0	2.0	2.0	2.0	3.0
2_s28	hc_top1_k4	0.0	2.0	0.0	2.0	2.0	2.0	0.0	3.0	2.0	3.0	3.0	2.0	NA	1.0	2.0	2.0	2.0	1.0	1.0	3.0	2.0	3.0	3.0	2.0	2.0	3.0	0.0	0.0	1.0	3.0	2.0	2.0	2.0	2.0	2.0	NA	2.0	3.0	NA	NA	3.0	0.0	2.0	2.0	2.0	NA	NA	3.0
2_s29	hc_top1_k4	3.0	NA	0.0	2.0	2.0	2.0	0.0	3.0	2.0	3.0	3.0	2.0	2.0	1.0	NA	NA	2.0	1.0	3.0	2.0	2.0	3.0	1.0	2.0	2.0	1.0	0.0	0.0	NA	3.0	2.0	2.0	2.0	2.0	2.0	2.0	2.0	NA	3.0	0.0	3.0	0.0	2.0	2.0	2.0	2.0	2.0	3.0
2_s3	hc_top1_k4	0.0	2.0	0.0	2.0	2.0	2.0	0.0	3.0	2.0	3.0	3.0	2.0	2.0	1.0	2.0	2.0	2.0	1.0	1.0	2.0	2.0	3.0	3.0	2.0	2.0	1.0	NA	NA	1.0	3.0	2.0	2.0	2.0	2.0	2.0	2.0	2.0	3.0	3.0	NA	3.0	0.0	2.0	2.0	2.0	2.0	2.0	3.0
2_s30	hc_top1_k4	0.0	2.0	0.0	2.0	2.0	NA	0.0	NA	2.0	3.0	3.0	2.0	2.0	1.0	2.0	2.0	2.0	1.0	1.0	3.0	2.0	3.0	3.0	2.0	2.0	3.0	0.0	0.0	1.0	3.0	2.0	2.0	2.0	2.0	2.0	2.0	2.0	3.0	3.0	0.0	3.0	0.0	NA	2.0	2.0	2.0	2.0	3.0
2_s31	hc_top1_k4	0.0	2.0	NA	2.0	2.0	2.0	NA	3.0	2.0	3.0	3.0	2.0	2.0	1.0	2.0	2.0	2.0	NA	1.0	2.0	2.0	NA	3.0	2.0	2.0	NA	0.0	0.0	1.0	3.0	2.0	2.0	2.0	2.0	2.0	NA	2.0	NA	3.0	0.0	3.0	0.0	2.0	2.0	2.0	2.0	2.0	3.0
2_s32	hc_top1_k4	3.0	0.0	2.0	0.0	0.0	NA	NA	3.0	2.0	3.0	0.0	NA	0.0	NA	2.0	3.0	NA	1.0	3.0	2.0	2.0	0.0	1.0	0.0	2.0	1.0	0.0	0.0	3.0	3.0	0.0	1.0	2.0	2.0	2.0	2.0	2.0	3.0	0.0	0.0	0.0	2.0	2.0	NA	2.0	2.0	NA	NA
2_s33	hc_top1_k4	0.0	2.0	0.0	2.0	2.0	2.0	0.0	3.0	2.0	3.0	3.0	2.0	2.0	1.0	2.0	2.0	2.0	1.0	NA	2.0	2.0	3.0	3.0	2.0	NA	1.0	0.0	0.0	1.0	3.0	2.0	2.0	2.0	2.0	2.0	2.0	2.0	3.0	3.0	0.0	3.0	0.0	2.0	2.0	2.0	2.0	2.0	3.0
2_s34	hc_top1_k4	3.0	0.0	2.0	0.0	0.0	2.0	0.0	3.0	2.0	3.0	0.0	0.0	0.0	NA	2.0	3.0	2.0	1.0	3.0	2.0	2.0	0.0	1.0	0.0	2.0	1.0	0.0	0.0	3.0	3.0	0.0	NA	2.0	2.0	2.0	2.0	2.0	3.0	0.0	0.0	0.0	2.0	2.0	2.0	2.0	2.0	NA	1.0
2_s35	hc_top1_k4	0.0	2.0	0.0	2.0	2.0	2.0	0.0	NA	NA	3.0	3.0	2.0	2.0	1.0	2.0	2.0	2.0	1.0	NA	NA	2.0	3.0	3.0	NA	2.0	1.0	NA	NA	NA	NA	2.0	2.0	2.0	2.0	2.0	2.0	2.0	3.0	NA	0.0	3.0	0.0	2.0	2.0	2.0	2.0	NA	3.0
3_s36	hc_top1_k4	2.0	3.0	3.0	3.0	3.0	3.0	NA	0.0	NA	1.0	2.0	3.0	3.0	0.0	0.0	0.0	3.0	NA	0.0	1.0	3.0	2.0	2.0	3.0	0.0	0.0	3.0	3.0	0.0	1.0	3.0	0.0	3.0	NA	3.0	3.0	0.0	1.0	1.0	NA	2.0	3.0	3.0	3.0	NA	0.0	3.0	0.0
3_s37	hc_top1_k4	2.0	3.0	3.0	3.0	3.0	3.0	1.0	0.0	NA	1.0	2.0	1.0	3.0	0.0	0.0	0.0	3.0	0.0	NA	1.0	3.0	2.0	2.0	3.0	0.0	0.0	3.0	3.0	0.0	NA	3.0	0.0	3.0	3.0	NA	3.0	0.0	NA	1.0	3.0	2.0	3.0	3.0	NA	3.0	NA	3.0	0.0
3_s38	hc_top1_k4	1.0	1.0	NA	1.0	1.0	1.0	3.0	0.0	1.0	NA	1.0	3.0	1.0	0.0	NA	0.0	1.0	NA	0.0	NA	1.0	1.0	0.0	1.0	0.0	0.0	1.0	1.0	NA	1.0	1.0	0.0	1.0	1.0	0.0	1.0	0.0	NA	1.0	1.0	1.0	1.0	1.0	0.0	1.0	0.0	1.0	0.0
3_s39	hc_top1_k4	2.0	3.0	3.0	3.0	NA	3.0	1.0	NA	1.0	1.0	2.0	1.0	3.0	0.0	0.0	0.0	3.0	0.0	0.0	1.0	3.0	2.0	2.0	3.0	NA	NA	3.0	3.0	NA	1.0	3.0	NA	NA	3.0	3.0	3.0	0.0	1.0	NA	3.0	2.0	3.0	3.0	3.0	3.0	0.0	3.0	NA
3_s4	hc_top1_k4	1.0	1.0	1.0	NA	1.0	1.0	3.0	0.0	1.0	1.0	1.0	3.0	1.0	0.0	NA	0.0	1.0	0.0	NA	1.0	1.0	1.0	0.0	1.0	0.0	0.0	1.0	NA	0.0	NA	1.0	0.0	NA	NA	0.0	1.0	0.0	NA	1.0	1.0	1.0	1.0	1.0	0.0	1.0	0.0	1.0	0.0
3_s40	hc_top1_k4	2.0	3.0	3.0	3.0	3.0	3.0	NA	NA	1.0	1.0	2.0	NA	3.0	0.0	0.0	0.0	3.0	0.0	0.0	1.0	3.0	2.0	2.0	3.0	0.0	0.0	3.0	NA	0.0	1.0	3.0	0.0	3.0	3.0	3.0	3.0	0.0	1.0	NA	3.0	2.0	3.0	3.0	3.0	3.0	0.0	3.0	0.0
3_s41	hc_top1_k4	2.0	3.0	3.0	3.0	3.0	3.0	1.0	0.0	NA	1.0	2.0	1.0	3.0	0.0	0.0	0.0	3.0	0.0	0.0	1.0	3.0	2.0	2.0	3.0	0.0	NA	NA	3.0	0.0	1.0	3.0	0.0	3.0	3.0	3.0	3.0	NA	1.0	1.0	3.0	2.0	3.0	3.0	3.0	3.0	0.0	3.0	0.0
3_s42	hc_top1_k4	1.0	1.0	1.0	1.0	1.0	NA	3.0	0.0	NA	NA	1.0	3.0	NA	0.0	0.0	NA	1.0	0.0	0.0	1.0	1.0	1.0	0.0	1.0	0.0	0.0	1.0	1.0	0.0	1.0	1.0	0.0	1.0	1.0	0.0	1.0	0.0	1.0	1.0	1.0	1.0	1.0	1.0	0.0	1.0	0.0	NA	0.0
3_s43	hc_top1_k4	2.0	3.0	3.0	3.0	3.0	3.0	1.0	NA	1.0	NA	2.0	1.0	3.0	0.0	NA	NA	3.0	0.0	0.0	1.0	3.0	2.0	2.0	3.0	0.0	NA	3.0	3.0	0.0	1.0	3.0	0.0	3.0	3.0	3.0	3.0	0.0	NA	NA	3.0	2.0	3.0	NA	3.0	3.0	0.0	3.0	0.0
3_s44	hc_top1_k4	1.0	1.0	1.0	1.0	1.0	1.0	3.0	0.0	1.0	NA	1.0	3.0	1.0	0.0	0.0	0.0	1.0	0.0	0.0	NA	1.0	1.0	0.0	1.0	0.0	0.0	1.0	1.0	0.0	1.0	1.0	0.0	1.0	1.0	0.0	1.0	0.0	1.0	1.0	1.0	1.0	1.0	1.0	0.0	1.0	0.0	NA	0.0
4_s45	hc_top1_k4	1.0	1.0	1.0	1.0	1.0	1.0	1.0	0.0	1.0	1.0	1.0	1.0	1.0	0.0	0.0	0.0	1.0	0.0	0.0	1.0	1.0	1.0	0.0	1.0	0.0	0.0	1.0	1.0	0.0	NA	1.0	0.0	1.0	1.0	0.0	1.0	NA	1.0	1.0	NA	1.0	1.0	1.0	0.0	1.0	NA	1.0	0.0
4_s46	hc_top1_k4	2.0	3.0	3.0	3.0	3.0	3.0	3.0	0.0	1.0	1.0	2.0	3.0	3.0	0.0	0.0	0.0	NA	NA	0.0	NA	3.0	2.0	2.0	NA	0.0	0.0	3.0	NA	0.0	1.0	3.0	0.0	3.0	3.0	3.0	3.0	0.0	1.0	1.0	NA	2.0	3.0	3.0	3.0	3.0	NA	3.0	0.0
4_s47	hc_top1_k4	1.0	1.0	1.0	1.0	1.0	1.0	1.0	0.0	1.0	NA	1.0	1.0	1.0	0.0	0.0	0.0	NA	0.0	0.0	1.0	1.0	1.0	0.0	1.0	0.0	0.0	NA	1.0	NA	NA	1.0	0.0	1.0	1.0	0.0	1.0	0.0	1.0	1.0	1.0	1.0	1.0	1.0	0.0	NA	NA	1.0	0.0
4_s48	hc_top1_k4	1.0	1.0	1.0	1.0	1.0	1.0	3.0	0.0	1.0	NA	1.0	3.0	1.0	0.0	0.0	0.0	1.0	0.0	0.0	1.0	1.0	1.0	0.0	1.0	0.0	0.0	1.0	1.0	0.0	NA	1.0	0.0	1.0	1.0	NA	NA	NA	1.0	NA	1.0	1.0	1.0	1.0	0.0	1.0	0.0	1.0	0.0
4_s49	hc_top1_k4	1.0	1.0	1.0	1.0	1.0	1.0	1.0	0.0	1.0	1.0	1.0	1.0	1.0	NA	0.0	0.0	1.0	0.0	NA	NA	1.0	1.0	0.0	1.0	NA	0.0	1.0	1.0	0.0	NA	1.0	0.0	1.0	1.0	0.0	1.0	NA	1.0	1.0	1.0	1.0	1.0	1.0	0.0	1.0	0.0	1.0	NA
4_s5	hc_top1_k4	1.0	1.0	1.0	1.0	1.0	NA	NA	NA	1.0	1.0	1.0	1.0	1.0	0.0	0.0	0.0	1.0	0.0	0.0	1.0	NA	1.0	0.0	1.0	0.0	0.0	1.0	1.0	0.0	1.0	1.0	0.0	1.0	1.0	NA	NA	0.0	NA	1.0	NA	1.0	NA	1.0	0.0	NA	0.0	1.0	0.0
4_s6	hc_top1_k4	1.0	1.0	1.0	1.0	1.0	1.0	3.0	0.0	1.0	1.0	1.0	3.0	1.0	0.0	0.0	0.0	1.0	0.0	0.0	NA	1.0	1.0	NA	1.0	0.0	0.0	1.0	1.0	0.0	NA	1.0	0.0	1.0	1.0	0.0	1.0	0.0	1.0	1.0	1.0	1.0	1.0	1.0	0.0	1.0	0.0	1.0	NA
4_s7	hc_top1_k4	1.0	NA	1.0	1.0	1.0	1.0	1.0	0.0	1.0	1.0	1.0	1.0	1.0	0.0	0.0	0.0	NA	NA	0.0	1.0	1.0	1.0	0.0	1.0	0.0	0.0	1.0	1.0	0.0	NA	NA	0.0	1.0	1.0	0.0	1.0	0.0	1.0	1.0	1.0	1.0	1.0	1.0	0.0	1.0	0.0	1.0	0.0
4_s8	hc_top1_k4	1.0	1.0	1.0	1.0	1.0	1.0	3.0	0.0	1.0	NA	1.0	3.0	1.0	0.0	0.0	0.0	1.0	0.0	NA	1.0	1.0	1.0	0.0	NA	0.0	0.0	1.0	1.0	0.0	1.0	1.0	0.0	1.0	1.0	0.0	1.0	0.0	1.0	1.0	1.0	1.0	1.0	NA	0.0	1.0	0.0	1.0	0.0
4_s9	hc_top1_k4	1.0	1.0	1.0	1.0	1.0	1.0	1.0	0.0	1.0	NA	1.0	1.0	1.0	0.0	0.0	0.0	1.0	0.0	0.0	1.0	1.0	1.0	0.0	1.0	0.0	0.0	1.0	1.0	0.0	NA	1.0	0.0	1.0	1.0	0.0	1.0	0.0	1.0	NA	1.0	1.0	1.0	1.0	0.0	NA	0.0	1.0	NA
0_s0	pcakmeans_top1_k4	NA	NA	NA	NA	NA	NA	3.0	0.0	2.0	2.0	NA	NA	NA	NA	1.0	2.0	2.0	0.0	2.0	2.0	NA	NA	NA	NA	NA	2.0	NA	2.0	0.0	3.0	2.0	NA	NA	NA	2.0	0.0	2.0	2.0	2.0	2.0	NA	NA	NA	NA	2.0	NA	2.0	2.0
0_s1	pcakmeans_top1_k4	NA	NA	2.0	3.0	NA	1.0	0.0	3.0	0.0	2.0	NA	NA	NA	0.0	NA	2.0	NA	NA	1.0	2.0	NA	2.0	1.0	NA	NA	2.0	0.0	0.0	NA	3.0	NA	2.0	3.0	NA	NA	NA	2.0	2.0	NA	1.0	NA	NA	3.0	NA	NA	1.0	0.0	2.0
0_s10	pcakmeans_top1_k4	3.0	1.0	NA	1.0	2.0	2.0	3.0	0.0	2.0	2.0	NA	NA	NA	NA	NA	2.0	2.0	0.0	2.0	2.0	NA	1.0	2.0	3.0	NA	2.0	2.0	2.0	0.0	3.0	NA	NA	0.0	NA	2.0	0.0	NA	2.0	2.0	2.0	NA	NA	NA	NA	2.0	2.0	2.0	2.0
0_s11	pcakmeans_top1_k4	NA	NA	NA	NA	1.0	NA	NA	3.0	NA	2.0	NA	NA	NA	0.0	2.0	2.0	0.0	2.0	NA	2.0	NA	NA	NA	NA	NA	2.0	0.0	NA	3.0	3.0	NA	NA	NA	3.0	NA	2.0	2.0	2.0	1.0	1.0	NA	NA	NA	0.0	NA	NA	0.0	2.0
0_s12	pcakmeans_top1_k4	NA	NA	1.0	1.0	2.0	2.0	NA	NA	2.0	2.0	NA	NA	NA	NA	1.0	NA	2.0	0.0	2.0	2.0	NA	NA	NA	NA	0.0	NA	2.0	2.0	0.0	1.0	NA	1.0	NA	NA	NA	NA	1.0	1.0	2.0	2.0	2.0	NA	NA	NA	NA	2.0	NA	2.0
0_s13	pcakmeans_top1_k4	NA	NA	2.0	3.0	NA	1.0	0.0	3.0	0.0	2.0	NA	NA	2.0	0.0	2.0	NA	NA	2.0	1.0	2.0	NA	NA	NA	0.0	2.0	2.0	NA	0.0	3.0	3.0	NA	NA	NA	3.0	NA	2.0	NA	NA	1.0	1.0	NA	2.0	3.0	NA	NA	NA	NA	2.0
0_s14	pcakmeans_top1_k4	NA	NA	NA	NA	NA	NA	3.0	NA	2.0	2.0	NA	NA	NA	2.0	NA	1.0	2.0	NA	2.0	2.0	NA	NA	NA	NA	NA	NA	NA	2.0	0.0	1.0	NA	NA	NA	NA	NA	0.0	NA	NA	2.0	2.0	NA	0.0	NA	2.0	2.0	2.0	2.0	NA
0_s15	pcakmeans_top1_k4	NA	NA	NA	NA	NA	1.0	0.0	3.0	0.0	2.0	NA	2.0	2.0	NA	NA	2.0	0.0	2.0	1.0	2.0	1.0	NA	NA	NA	2.0	NA	0.0	0.0	3.0	3.0	NA	NA	NA	NA	0.0	NA	2.0	2.0	1.0	1.0	NA	NA	NA	NA	0.0	NA	0.0	NA
0_s16	pcakmeans_top1_k4	NA	NA	NA	NA	2.0	NA	3.0	0.0	2.0	2.0	1.0	1.0	1.0	NA	NA	NA	2.0	0.0	2.0	2.0	NA	NA	NA	3.0	0.0	2.0	2.0	NA	0.0	3.0	NA	NA	NA	0.0	2.0	0.0	2.0	2.0	2.0	2.0	NA	NA	0.0	2.0	NA	2.0	NA	2.0
0_s17	pcakmeans_top1_k4	NA	2.0	NA	NA	1.0	1.0	NA	3.0	0.0	2.0	NA	NA	NA	NA	2.0	NA	NA	2.0	1.0	2.0	NA	NA	1.0	0.0	2.0	NA	0.0	0.0	3.0	3.0	NA	NA	3.0	3.0	0.0	NA	2.0	2.0	1.0	1.0	NA	NA	NA	0.0	0.0	1.0	0.0	2.0
1_s18	pcakmeans_top1_k4	NA	1.0	1.0	NA	2.0	2.0	3.0	0.0	2.0	NA	1.0	1.0	1.0	2.0	1.0	NA	2.0	0.0	2.0	3.0	2.0	1.0	NA	3.0	NA	1.0	2.0	2.0	NA	1.0	2.0	1.0	0.0	0.0	2.0	NA	1.0	1.0	1.0	NA	2.0	NA	0.0	NA	2.0	2.0	2.0	1.0
1_s19	pcakmeans_top1_k4	3.0	1.0	1.0	1.0	NA	2.0	0.0	0.0	2.0	NA	1.0	1.0	1.0	2.0	1.0	1.0	NA	0.0	2.0	NA	2.0	1.0	2.0	3.0	0.0	1.0	NA	2.0	NA	1.0	2.0	1.0	0.0	0.0	2.0	0.0	1.0	1.0	1.0	1.0	2.0	0.0	0.0	2.0	2.0	1.0	2.0	1.0
1_s2	pcakmeans_top1_k4	3.0	1.0	1.0	1.0	2.0	2.0	3.0	0.0	2.0	3.0	1.0	1.0	1.0	2.0	1.0	1.0	2.0	0.0	NA	NA	2.0	1.0	2.0	3.0	0.0	1.0	2.0	NA	0.0	1.0	2.0	1.0	0.0	NA	2.0	0.0	1.0	1.0	NA	2.0	2.0	0.0	0.0	2.0	2.0	2.0	2.0	1.0
1_s20	pcakmeans_top1_k4	1.0	2.0	2.0	NA	1.0	1.0	0.0	NA	NA	3.0	2.0	2.0	2.0	0.0	2.0	2.0	0.0	2.0	1.0	3.0	1.0	2.0	1.0	0.0	NA	2.0	0.0	0.0	NA	0.0	1.0	2.0	3.0	3.0	0.0	2.0	2.0	NA	1.0	1.0	1.0	2.0	3.0	0.0	NA	NA	0.0	2.0
1_s21	pcakmeans_top1_k4	1.0	2.0	2.0	3.0	1.0	1.0	0.0	NA	0.0	3.0	2.0	2.0	2.0	0.0	2.0	2.0	NA	NA	1.0	3.0	1.0	2.0	NA	0.0	2.0	NA	NA	0.0	3.0	0.0	1.0	2.0	3.0	3.0	NA	2.0	2.0	2.0	NA	NA	1.0	2.0	3.0	NA	0.0	1.0	0.0	2.0
1_s22	pcakmeans_top1_k4	3.0	1.0	1.0	1.0	NA	2.0	3.0	0.0	NA	3.0	1.0	1.0	1.0	2.0	1.0	NA	NA	0.0	NA	NA	2.0	1.0	2.0	3.0	0.0	1.0	2.0	2.0	NA	1.0	2.0	1.0	NA	0.0	NA	0.0	NA	1.0	1.0	2.0	2.0	0.0	0.0	2.0	2.0	2.0	NA	1.0
1_s23	pcakmeans_top1_k4	1.0	2.0	2.0	3.0	1.0	1.0	0.0	3.0	0.0	3.0	2.0	2.0	NA	0.0	2.0	2.0	0.0	NA	1.0	3.0	1.0	2.0	1.0	0.0	2.0	2.0	NA	0.0	3.0	0.0	1.0	2.0	3.0	3.0	0.0	2.0	NA	2.0	3.0	NA	NA	2.0	3.0	0.0	0.0	1.0	0.0	NA
1_s24	pcakmeans_top1_k4	1.0	2.0	2.0	3.0	1.0	1.0	0.0	0.0	0.0	3.0	2.0	2.0	2.0	0.0	NA	2.0	0.0	NA	1.0	3.0	1.0	2.0	1.0	0.0	2.0	2.0	0.0	0.0	3.0	0.0	1.0	2.0	3.0	NA	0.0	2.0	2.0	2.0	1.0	1.0	1.0	2.0	3.0	0.0	0.0	1.0	0.0	NA
1_s25	pcakmeans_top1_k4	1.0	2.0	NA	NA	NA	NA	0.0	3.0	NA	3.0	2.0	2.0	2.0	0.0	2.0	NA	0.0	2.0	NA	3.0	1.0	2.0	1.0	0.0	2.0	NA	0.0	NA	3.0	0.0	1.0	2.0	3.0	3.0	0.0	2.0	2.0	2.0	3.0	1.0	1.0	2.0	3.0	0.0	0.0	1.0	0.0	NA
1_s26	pcakmeans_top1_k4	3.0	1.0	1.0	1.0	NA	NA	NA	0.0	2.0	3.0	NA	1.0	1.0	2.0	1.0	1.0	2.0	0.0	2.0	3.0	2.0	NA	2.0	NA	0.0	1.0	2.0	2.0	0.0	1.0	2.0	1.0	0.0	0.0	2.0	NA	NA	1.0	1.0	NA	2.0	0.0	0.0	2.0	2.0	2.0	2.0	1.0
2_s27	pcakmeans_top1_k4	3.0	1.0	1.0	1.0	2.0	2.0	NA	0.0	NA	0.0	1.0	1.0	1.0	NA	1.0	1.0	0.0	0.0	2.0	NA	2.0	1.0	2.0	3.0	0.0	1.0	2.0	NA	0.0	1.0	2.0	1.0	0.0	0.0	2.0	0.0	1.0	1.0	3.0	1.0	2.0	0.0	0.0	2.0	2.0	1.0	2.0	1.0
2_s28	pcakmeans_top1_k4	3.0	1.0	1.0	1.0	2.0	2.0	3.0	0.0	2.0	0.0	1.0	1.0	NA	2.0	1.0	1.0	2.0	0.0	2.0	0.0	2.0	1.0	2.0	3.0	0.0	1.0	2.0	2.0	0.0	1.0	2.0	1.0	0.0	0.0	2.0	NA	1.0	1.0	NA	NA	2.0	0.0	0.0	2.0	2.0	NA	NA	1.0
2_s29	pcakmeans_top1_k4	1.0	NA	2.0	3.0	1.0	1.0	0.0	3.0	0.0	0.0	2.0	2.0	2.0	0.0	NA	NA	0.0	2.0	1.0	0.0	1.0	2.0	1.0	0.0	2.0	2.0	0.0	0.0	NA	0.0	1.0	2.0	3.0	3.0	0.0	2.0	2.0	NA	3.0	1.0	1.0	2.0	3.0	0.0	0.0	1.0	0.0	1.0
2_s3	pcakmeans_top1_k4	3.0	1.0	1.0	1.0	1.0	2.0	0.0	0.0	0.0	0.0	1.0	2.0	1.0	0.0	1.0	1.0	0.0	0.0	1.0	0.0	2.0	1.0	2.0	3.0	0.0	1.0	NA	NA	0.0	1.0	2.0	1.0	0.0	0.0	0.0	2.0	1.0	1.0	3.0	NA	1.0	0.0	0.0	0.0	0.0	1.0	2.0	1.0
2_s30	pcakmeans_top1_k4	3.0	1.0	1.0	1.0	2.0	NA	3.0	NA	2.0	0.0	1.0	1.0	1.0	2.0	1.0	1.0	2.0	0.0	2.0	0.0	2.0	1.0	2.0	3.0	0.0	1.0	2.0	2.0	0.0	1.0	2.0	1.0	0.0	0.0	2.0	0.0	1.0	1.0	1.0	1.0	2.0	0.0	NA	2.0	2.0	2.0	2.0	1.0
2_s31	pcakmeans_top1_k4	3.0	1.0	NA	3.0	1.0	2.0	NA	0.0	0.0	0.0	1.0	2.0	1.0	0.0	1.0	1.0	0.0	NA	1.0	0.0	1.0	NA	2.0	3.0	0.0	NA	0.0	0.0	0.0	1.0	2.0	2.0	0.0	0.0	0.0	NA	1.0	NA	3.0	1.0	1.0	2.0	0.0	0.0	0.0	1.0	0.0	1.0
2_s32	pcakmeans_top1_k4	1.0	2.0	2.0	3.0	1.0	NA	NA	0.0	0.0	0.0	2.0	NA	2.0	NA	2.0	2.0	NA	2.0	1.0	0.0	1.0	2.0	1.0	0.0	2.0	2.0	0.0	0.0	3.0	0.0	1.0	2.0	3.0	3.0	0.0	2.0	2.0	1.0	3.0	1.0	1.0	2.0	3.0	NA	0.0	1.0	NA	NA
2_s33	pcakmeans_top1_k4	1.0	2.0	2.0	3.0	1.0	1.0	0.0	0.0	0.0	0.0	2.0	2.0	2.0	0.0	2.0	2.0	0.0	2.0	NA	0.0	1.0	2.0	1.0	0.0	NA	2.0	0.0	0.0	3.0	0.0	1.0	2.0	3.0	3.0	0.0	2.0	2.0	1.0	3.0	1.0	1.0	2.0	3.0	0.0	0.0	1.0	0.0	1.0
2_s34	pcakmeans_top1_k4	1.0	2.0	2.0	3.0	1.0	2.0	0.0	0.0	0.0	0.0	2.0	2.0	2.0	NA	1.0	2.0	0.0	0.0	1.0	0.0	1.0	2.0	1.0	0.0	0.0	2.0	0.0	0.0	0.0	0.0	1.0	NA	3.0	0.0	0.0	2.0	1.0	1.0	3.0	1.0	1.0	2.0	3.0	0.0	0.0	1.0	NA	1.0
2_s35	pcakmeans_top1_k4	3.0	1.0	1.0	1.0	1.0	2.0	0.0	NA	NA	0.0	1.0	2.0	1.0	0.0	1.0	1.0	0.0	0.0	NA	NA	2.0	1.0	2.0	NA	0.0	1.0	NA	NA	NA	NA	2.0	1.0	0.0	0.0	0.0	2.0	1.0	1.0	NA	1.0	1.0	0.0	0.0	0.0	0.0	1.0	NA	1.0
3_s36	pcakmeans_top1_k4	0.0	0.0	0.0	0.0	0.0	0.0	NA	1.0	NA	1.0	0.0	0.0	0.0	1.0	0.0	0.0	3.0	NA	3.0	1.0	0.0	0.0	0.0	2.0	3.0	0.0	3.0	1.0	2.0	2.0	0.0	0.0	1.0	NA	1.0	3.0	0.0	0.0	0.0	NA	0.0	1.0	2.0	3.0	NA	0.0	1.0	0.0
3_s37	pcakmeans_top1_k4	0.0	0.0	0.0	0.0	0.0	0.0	1.0	1.0	NA	1.0	0.0	0.0	0.0	1.0	0.0	0.0	1.0	1.0	NA	1.0	0.0	0.0	0.0	2.0	3.0	0.0	3.0	1.0	2.0	NA	0.0	0.0	1.0	1.0	NA	3.0	0.0	NA	0.0	0.0	0.0	1.0	2.0	NA	1.0	NA	1.0	0.0
3_s38	pcakmeans_top1_k4	2.0	3.0	NA	2.0	3.0	3.0	2.0	2.0	3.0	NA	3.0	3.0	3.0	3.0	NA	3.0	3.0	NA	0.0	NA	3.0	3.0	3.0	1.0	1.0	3.0	1.0	3.0	NA	2.0	3.0	3.0	2.0	2.0	3.0	1.0	3.0	NA	0.0	3.0	3.0	3.0	1.0	1.0	3.0	3.0	3.0	3.0
3_s39	pcakmeans_top1_k4	0.0	0.0	0.0	0.0	NA	0.0	1.0	NA	1.0	1.0	0.0	0.0	0.0	1.0	0.0	0.0	1.0	1.0	3.0	1.0	0.0	0.0	0.0	2.0	NA	NA	3.0	1.0	NA	2.0	0.0	NA	NA	1.0	1.0	3.0	0.0	0.0	NA	0.0	0.0	1.0	2.0	3.0	1.0	0.0	1.0	NA
3_s4	pcakmeans_top1_k4	2.0	3.0	3.0	NA	3.0	3.0	2.0	2.0	3.0	1.0	3.0	3.0	3.0	3.0	NA	3.0	3.0	3.0	NA	1.0	3.0	3.0	3.0	1.0	1.0	3.0	1.0	NA	1.0	NA	3.0	3.0	NA	NA	3.0	1.0	3.0	NA	0.0	3.0	3.0	3.0	1.0	1.0	3.0	3.0	3.0	3.0
3_s40	pcakmeans_top1_k4	0.0	0.0	0.0	0.0	0.0	0.0	NA	NA	1.0	1.0	0.0	NA	0.0	1.0	0.0	0.0	1.0	1.0	3.0	1.0	0.0	0.0	0.0	2.0	3.0	0.0	3.0	NA	2.0	2.0	0.0	0.0	1.0	1.0	1.0	3.0	0.0	0.0	NA	0.0	0.0	1.0	2.0	3.0	1.0	0.0	1.0	0.0
3_s41	pcakmeans_top1_k4	0.0	0.0	0.0	0.0	0.0	0.0	1.0	1.0	NA	1.0	0.0	0.0	0.0	1.0	0.0	0.0	1.0	1.0	3.0	1.0	0.0	0.0	0.0	2.0	3.0	NA	NA	1.0	2.0	2.0	0.0	0.0	1.0	1.0	1.0	3.0	NA	0.0	0.0	0.0	0.0	1.0	2.0	3.0	1.0	0.0	1.0	0.0
3_s42	pcakmeans_top1_k4	2.0	3.0	3.0	2.0	3.0	NA	2.0	2.0	NA	NA	3.0	3.0	NA	3.0	3.0	NA	3.0	3.0	0.0	1.0	3.0	3.0	3.0	1.0	1.0	3.0	1.0	3.0	1.0	2.0	3.0	3.0	2.0	2.0	3.0	1.0	3.0	3.0	0.0	3.0	3.0	3.0	1.0	1.0	3.0	3.0	NA	3.0
3_s43	pcakmeans_top1_k4	0.0	0.0	0.0	0.0	0.0	0.0	1.0	NA	1.0	NA	0.0	0.0	0.0	1.0	NA	NA	1.0	1.0	3.0	1.0	0.0	0.0	0.0	2.0	3.0	NA	3.0	1.0	2.0	2.0	0.0	0.0	1.0	1.0	1.0	3.0	0.0	NA	NA	0.0	0.0	1.0	NA	3.0	1.0	0.0	1.0	0.0
3_s44	pcakmeans_top1_k4	2.0	3.0	3.0	2.0	3.0	3.0	2.0	2.0	3.0	NA	3.0	3.0	3.0	3.0	3.0	3.0	3.0	3.0	0.0	NA	3.0	3.0	3.0	1.0	1.0	3.0	1.0	3.0	1.0	2.0	3.0	3.0	2.0	2.0	3.0	1.0	3.0	3.0	0.0	3.0	3.0	3.0	1.0	1.0	3.0	3.0	NA	3.0
4_s45	pcakmeans_top1_k4	0.0	0.0	0.0	0.0	0.0	0.0	1.0	1.0	1.0	1.0	0.0	0.0	0.0	1.0	0.0	0.0	1.0	1.0	3.0	1.0	0.0	0.0	0.0	2.0	3.0	0.0	3.0	1.0	2.0	NA	0.0	0.0	1.0	1.0	1.0	3.0	NA	0.0	0.0	NA	0.0	1.0	2.0	3.0	1.0	NA	1.0	0.0
4_s46	pcakmeans_top1_k4	0.0	0.0	0.0	0.0	0.0	0.0	1.0	1.0	1.0	1.0	0.0	0.0	0.0	1.0	0.0	0.0	NA	NA	3.0	NA	0.0	0.0	0.0	NA	3.0	0.0	3.0	NA	2.0	2.0	0.0	0.0	1.0	1.0	1.0	3.0	0.0	0.0	0.0	NA	0.0	1.0	2.0	3.0	1.0	NA	1.0	0.0
4_s47	pcakmeans_top1_k4	2.0	3.0	3.0	2.0	3.0	3.0	1.0	1.0	1.0	NA	3.0	0.0	3.0	3.0	3.0	3.0	NA	3.0	3.0	1.0	3.0	3.0	3.0	1.0	1.0	3.0	NA	1.0	NA	NA	3.0	3.0	2.0	2.0	1.0	1.0	3.0	0.0	0.0	3.0	3.0	3.0	1.0	1.0	NA	NA	3.0	3.0
4_s48	pcakmeans_top1_k4	2.0	3.0	3.0	2.0	3.0	3.0	2.0	2.0	3.0	NA	3.0	3.0	3.0	3.0	3.0	3.0	3.0	3.0	0.0	1.0	3.0	3.0	3.0	1.0	1.0	3.0	1.0	3.0	1.0	NA	3.0	3.0	2.0	2.0	NA	NA	NA	3.0	NA	3.0	3.0	3.0	1.0	1.0	3.0	3.0	3.0	3.0
4_s49	pcakmeans_top1_k4	2.0	3.0	3.0	2.0	3.0	3.0	2.0	1.0	3.0	1.0	3.0	3.0	3.0	NA	3.0	3.0	3.0	3.0	NA	NA	3.0	3.0	3.0	1.0	NA	3.0	1.0	3.0	1.0	NA	3.0	3.0	2.0	2.0	3.0	1.0	NA	3.0	0.0	3.0	3.0	3.0	1.0	1.0	3.0	3.0	3.0	NA
4_s5	pcakmeans_top1_k4	2.0	3.0	3.0	2.0	3.0	NA	NA	NA	3.0	1.0	3.0	3.0	3.0	3.0	3.0	3.0	3.0	3.0	0.0	1.0	NA	3.0	3.0	1.0	1.0	3.0	1.0	3.0	1.0	2.0	3.0	3.0	2.0	2.0	NA	NA	3.0	NA	0.0	NA	3.0	NA	1.0	1.0	NA	3.0	3.0	3.0
4_s6	pcakmeans_top1_k4	2.0	3.0	3.0	2.0	3.0	3.0	2.0	2.0	3.0	1.0	3.0	3.0	3.0	3.0	3.0	3.0	3.0	3.0	0.0	NA	3.0	3.0	NA	1.0	1.0	3.0	1.0	3.0	1.0	NA	3.0	3.0	2.0	2.0	3.0	1.0	3.0	3.0	0.0	3.0	3.0	3.0	1.0	1.0	3.0	3.0	3.0	NA
4_s7	pcakmeans_top1_k4	2.0	NA	3.0	2.0	0.0	0.0	1.0	1.0	1.0	1.0	3.0	0.0	3.0	1.0	3.0	3.0	NA	NA	3.0	1.0	3.0	3.0	3.0	1.0	3.0	3.0	3.0	1.0	2.0	NA	NA	3.0	2.0	2.0	1.0	3.0	3.0	0.0	0.0	0.0	3.0	3.0	1.0	3.0	1.0	0.0	3.0	3.0
4_s8	pcakmeans_top1_k4	2.0	3.0	3.0	2.0	3.0	3.0	2.0	2.0	3.0	NA	3.0	3.0	3.0	3.0	3.0	3.0	3.0	3.0	NA	1.0	3.0	3.0	3.0	NA	1.0	3.0	1.0	3.0	1.0	2.0	3.0	3.0	2.0	2.0	3.0	1.0	3.0	3.0	0.0	3.0	3.0	3.0	NA	1.0	3.0	3.0	3.0	3.0
4_s9	pcakmeans_top1_k4	0.0	0.0	0.0	0.0	0.0	0.0	1.0	1.0	1.0	NA	0.0	0.0	0.0	1.0	0.0	0.0	1.0	1.0	3.0	1.0	0.0	0.0	0.0	2.0	3.0	0.0	3.0	1.0	2.0	NA	0.0	0.0	1.0	1.0	1.0	3.0	0.0	0.0	NA	0.0	0.0	1.0	2.0	3.0	NA	0.0	1.0	NA
0_s0	hc_dmt_k5	NA	NA	NA	NA	NA	NA	2.0	2.0	2.0	2.0	NA	NA	NA	NA	3.0	3.0	2.0	2.0	2.0	2.0	NA	NA	NA	NA	NA	2.0	NA	2.0	2.0	2.0	4.0	NA	NA	NA	3.0	2.0	2.0	2.0	2.0	2.0	NA	NA	NA	NA	0.0	NA	2.0	2.0
0_s1	hc_dmt_k5	NA	NA	0.0	1.0	NA	2.0	2.0	2.0	2.0	2.0	NA	NA	NA	0.0	NA	3.0	NA	NA	2.0	2.0	NA	4.0	0.0	NA	NA	2.0	2.0	2.0	NA	2.0	NA	0.0	0.0	NA	NA	NA	2.0	2.0	NA	2.0	NA	NA	4.0	NA	NA	2.0	2.0	2.0
0_s10	hc_dmt_k5	4.0	0.0	NA	1.0	0.0	2.0	2.0	2.0	2.0	2.0	NA	NA	NA	NA	NA	3.0	2.0	2.0	2.0	2.0	NA	4.0	0.0	0.0	NA	2.0	2.0	2.0	2.0	2.0	NA	NA	0.0	NA	3.0	2.0	NA	2.0	2.0	2.0	NA	NA	NA	NA	0.0	2.0	2.0	2.0
0_s11	hc_dmt_k5	NA	NA	NA	NA	0.0	NA	NA	2.0	NA	2.0	NA	NA	NA	0.0	3.0	3.0	2.0	2.0	NA	2.0	NA	NA	NA	NA	NA	2.0	2.0	NA	2.0	2.0	NA	NA	NA	3.0	NA	2.0	2.0	2.0	2.0	2.0	NA	NA	NA	0.0	NA	NA	2.0	2.0
0_s12	hc_dmt_k5	NA	NA	0.0	1.0	0.0	2.0	NA	NA	2.0	2.0	NA	NA	NA	NA	3.0	NA	2.0	2.0	2.0	2.0	NA	NA	NA	NA	1.0	NA	2.0	2.0	2.0	2.0	NA	0.0	NA	NA	NA	NA	2.0	2.0	2.0	2.0	4.0	NA	NA	NA	NA	2.0	NA	2.0
0_s13	hc_dmt_k5	NA	NA	0.0	1.0	NA	2.0	2.0	2.0	2.0	2.0	NA	NA	3.0	0.0	3.0	NA	NA	2.0	2.0	2.0	NA	NA	NA	0.0	1.0	2.0	NA	2.0	2.0	2.0	NA	NA	NA	3.0	NA	2.0	NA	NA	2.0	2.0	NA	0.0	4.0	NA	NA	NA	NA	2.0
0_s14	hc_dmt_k5	NA	NA	NA	NA	NA	NA	2.0	NA	2.0	2.0	NA	NA	NA	0.0	NA	3.0	2.0	NA	2.0	2.0	NA	NA	NA	NA	NA	NA	NA	2.0	2.0	2.0	NA	NA	NA	NA	NA	2.0	NA	NA	2.0	2.0	NA	0.0	NA	0.0	0.0	2.0	2.0	NA
0_s15	hc_dmt_k5	NA	NA	NA	NA	NA	2.0	2.0	2.0	2.0	2.0	NA	0.0	3.0	NA	NA	3.0	2.0	2.0	2.0	2.0	0.0	NA	NA	NA	1.0	NA	2.0	2.0	2.0	2.0	NA	NA	NA	NA	3.0	NA	2.0	2.0	2.0	2.0	NA	NA	NA	NA	0.0	NA	2.0	NA
0_s16	hc_dmt_k5	NA	NA	NA	NA	0.0	NA	2.0	2.0	2.0	2.0	4.0	0.0	3.0	NA	NA	NA	2.0	2.0	2.0	2.0	NA	NA	NA	0.0	1.0	2.0	2.0	NA	2.0	2.0	NA	NA	NA	3.0	3.0	2.0	2.0	2.0	2.0	2.0	NA	NA	4.0	0.0	NA	2.0	NA	2.0
0_s17	hc_dmt_k5	NA	0.0	NA	NA	0.0	2.0	NA	2.0	2.0	2.0	NA	NA	NA	NA	3.0	NA	NA	2.0	2.0	2.0	NA	NA	0.0	0.0	1.0	NA	2.0	2.0	2.0	2.0	NA	NA	0.0	3.0	3.0	NA	2.0	2.0	2.0	2.0	NA	NA	NA	0.0	0.0	2.0	2.0	2.0
1_s18	hc_dmt_k5	NA	0.0	0.0	NA	0.0	1.0	3.0	4.0	3.0	NA	4.0	0.0	3.0	0.0	3.0	NA	1.0	1.0	3.0	3.0	0.0	4.0	NA	0.0	NA	4.0	1.0	3.0	NA	1.0	4.0	0.0	0.0	3.0	3.0	NA	0.0	3.0	1.0	NA	4.0	NA	4.0	NA	0.0	1.0	3.0	1.0
1_s19	hc_dmt_k5	3.0	0.0	0.0	1.0	NA	1.0	3.0	4.0	3.0	NA	3.0	0.0	4.0	0.0	4.0	1.0	NA	1.0	3.0	NA	0.0	3.0	0.0	0.0	1.0	4.0	NA	3.0	NA	1.0	3.0	0.0	0.0	4.0	4.0	1.0	0.0	3.0	1.0	1.0	3.0	0.0	3.0	0.0	0.0	1.0	3.0	1.0
1_s2	hc_dmt_k5	4.0	0.0	0.0	1.0	0.0	1.0	3.0	4.0	3.0	1.0	4.0	0.0	3.0	0.0	3.0	1.0	1.0	1.0	NA	NA	0.0	4.0	0.0	0.0	1.0	4.0	1.0	NA	4.0	1.0	4.0	0.0	0.0	NA	3.0	1.0	0.0	3.0	NA	1.0	4.0	0.0	4.0	0.0	0.0	1.0	3.0	1.0
1_s20	hc_dmt_k5	3.0	0.0	0.0	NA	0.0	1.0	3.0	NA	NA	1.0	3.0	0.0	4.0	0.0	4.0	1.0	1.0	1.0	3.0	3.0	0.0	3.0	0.0	0.0	NA	4.0	1.0	3.0	NA	1.0	3.0	0.0	0.0	4.0	4.0	1.0	0.0	NA	1.0	1.0	3.0	0.0	3.0	0.0	NA	NA	3.0	1.0
1_s21	hc_dmt_k5	4.0	0.0	0.0	1.0	0.0	1.0	3.0	NA	3.0	1.0	4.0	0.0	3.0	0.0	3.0	1.0	NA	NA	3.0	3.0	0.0	4.0	NA	0.0	1.0	NA	NA	3.0	4.0	1.0	4.0	0.0	0.0	3.0	NA	1.0	0.0	3.0	NA	NA	4.0	0.0	4.0	NA	0.0	1.0	3.0	1.0
1_s22	hc_dmt_k5	4.0	0.0	0.0	1.0	NA	1.0	3.0	4.0	NA	1.0	4.0	0.0	3.0	0.0	3.0	NA	NA	1.0	NA	NA	0.0	4.0	0.0	0.0	1.0	4.0	1.0	3.0	NA	1.0	4.0	0.0	NA	3.0	NA	1.0	NA	3.0	1.0	1.0	4.0	0.0	4.0	0.0	0.0	1.0	NA	1.0
1_s23	hc_dmt_k5	3.0	0.0	0.0	1.0	0.0	1.0	3.0	4.0	3.0	1.0	3.0	0.0	NA	0.0	4.0	1.0	1.0	NA	3.0	3.0	0.0	3.0	0.0	0.0	1.0	4.0	NA	3.0	4.0	1.0	3.0	0.0	0.0	4.0	4.0	1.0	NA	3.0	1.0	NA	NA	0.0	3.0	0.0	0.0	1.0	3.0	NA
1_s24	hc_dmt_k5	4.0	0.0	0.0	1.0	0.0	1.0	3.0	4.0	3.0	1.0	4.0	0.0	3.0	0.0	NA	1.0	1.0	NA	3.0	3.0	0.0	4.0	0.0	0.0	1.0	4.0	1.0	3.0	4.0	1.0	4.0	0.0	0.0	NA	3.0	1.0	0.0	3.0	1.0	1.0	4.0	0.0	4.0	0.0	0.0	1.0	3.0	NA
1_s25	hc_dmt_k5	3.0	0.0	NA	NA	NA	NA	3.0	4.0	NA	1.0	3.0	0.0	4.0	0.0	4.0	NA	1.0	1.0	NA	3.0	0.0	3.0	0.0	0.0	1.0	NA	1.0	NA	4.0	1.0	3.0	0.0	0.0	4.0	4.0	1.0	0.0	3.0	1.0	1.0	3.0	0.0	3.0	0.0	0.0	1.0	3.0	NA
1_s26	hc_dmt_k5	4.0	0.0	0.0	1.0	NA	NA	NA	4.0	3.0	1.0	NA	0.0	3.0	0.0	3.0	1.0	1.0	1.0	3.0	3.0	0.0	NA	0.0	NA	1.0	4.0	1.0	3.0	4.0	1.0	4.0	0.0	0.0	3.0	3.0	NA	NA	3.0	1.0	NA	4.0	0.0	4.0	0.0	0.0	1.0	3.0	1.0
2_s27	hc_dmt_k5	2.0	2.0	2.0	2.0	2.0	3.0	NA	3.0	NA	0.0	2.0	2.0	2.0	NA	2.0	2.0	3.0	3.0	1.0	NA	2.0	2.0	2.0	2.0	2.0	3.0	3.0	NA	3.0	0.0	2.0	2.0	2.0	2.0	2.0	4.0	3.0	4.0	3.0	3.0	2.0	2.0	2.0	2.0	2.0	3.0	4.0	3.0
2_s28	hc_dmt_k5	2.0	2.0	2.0	2.0	2.0	3.0	4.0	3.0	4.0	0.0	2.0	2.0	NA	3.0	2.0	2.0	3.0	3.0	1.0	0.0	2.0	2.0	2.0	2.0	2.0	3.0	3.0	4.0	3.0	0.0	2.0	2.0	2.0	2.0	2.0	NA	3.0	4.0	NA	NA	2.0	2.0	2.0	2.0	2.0	NA	NA	3.0
2_s29	hc_dmt_k5	2.0	NA	2.0	2.0	2.0	3.0	4.0	3.0	4.0	0.0	2.0	2.0	2.0	3.0	NA	NA	3.0	3.0	1.0	0.0	2.0	2.0	2.0	2.0	2.0	3.0	3.0	4.0	NA	0.0	2.0	2.0	2.0	2.0	2.0	4.0	3.0	NA	3.0	3.0	2.0	2.0	2.0	2.0	2.0	3.0	4.0	3.0
2_s3	hc_dmt_k5	2.0	2.0	2.0	2.0	2.0	3.0	4.0	3.0	4.0	0.0	2.0	2.0	2.0	3.0	2.0	2.0	3.0	3.0	1.0	0.0	2.0	2.0	2.0	2.0	2.0	3.0	NA	NA	3.0	0.0	2.0	2.0	2.0	2.0	2.0	4.0	3.0	4.0	3.0	NA	2.0	2.0	2.0	2.0	2.0	3.0	4.0	3.0
2_s30	hc_dmt_k5	2.0	2.0	2.0	2.0	2.0	NA	4.0	NA	4.0	0.0	2.0	2.0	2.0	3.0	2.0	2.0	3.0	3.0	1.0	0.0	2.0	2.0	2.0	2.0	2.0	3.0	3.0	4.0	3.0	0.0	2.0	2.0	2.0	2.0	2.0	4.0	3.0	4.0	3.0	3.0	2.0	2.0	NA	2.0	2.0	3.0	4.0	3.0
2_s31	hc_dmt_k5	2.0	2.0	NA	2.0	2.0	3.0	NA	3.0	4.0	0.0	2.0	2.0	2.0	3.0	2.0	2.0	3.0	NA	1.0	0.0	2.0	NA	2.0	2.0	2.0	NA	3.0	4.0	3.0	0.0	2.0	2.0	2.0	2.0	2.0	NA	3.0	NA	3.0	3.0	2.0	2.0	2.0	2.0	2.0	3.0	4.0	3.0
2_s32	hc_dmt_k5	2.0	2.0	2.0	2.0	2.0	NA	NA	3.0	4.0	0.0	2.0	NA	2.0	NA	2.0	2.0	NA	3.0	1.0	0.0	2.0	2.0	2.0	2.0	2.0	3.0	3.0	4.0	3.0	0.0	2.0	2.0	2.0	2.0	2.0	4.0	3.0	4.0	3.0	3.0	2.0	2.0	2.0	NA	2.0	3.0	NA	NA
2_s33	hc_dmt_k5	2.0	2.0	2.0	2.0	2.0	3.0	4.0	3.0	4.0	0.0	2.0	2.0	2.0	3.0	2.0	2.0	3.0	3.0	NA	0.0	2.0	2.0	2.0	2.0	NA	3.0	3.0	4.0	3.0	0.0	2.0	2.0	2.0	2.0	2.0	4.0	3.0	4.0	3.0	3.0	2.0	2.0	2.0	2.0	2.0	3.0	4.0	3.0
2_s34	hc_dmt_k5	2.0	2.0	2.0	2.0	2.0	3.0	4.0	3.0	4.0	0.0	2.0	2.0	2.0	NA	2.0	2.0	3.0	3.0	1.0	0.0	2.0	2.0	2.0	2.0	2.0	3.0	3.0	4.0	3.0	0.0	2.0	NA	2.0	2.0	2.0	4.0	3.0	4.0	3.0	3.0	2.0	2.0	2.0	2.0	2.0	3.0	NA	3.0
2_s35	hc_dmt_k5	2.0	2.0	2.0	2.0	2.0	3.0	4.0	NA	NA	0.0	2.0	2.0	2.0	3.0	2.0	2.0	3.0	3.0	NA	NA	2.0	2.0	2.0	NA	2.0	3.0	NA	NA	NA	NA	2.0	2.0	2.0	2.0	2.0	4.0	3.0	4.0	NA	3.0	2.0	2.0	2.0	2.0	2.0	3.0	NA	3.0
3_s36	hc_dmt_k5	0.0	4.0	4.0	4.0	4.0	0.0	NA	0.0	NA	4.0	0.0	4.0	0.0	4.0	0.0	0.0	0.0	NA	4.0	4.0	4.0	0.0	4.0	4.0	4.0	0.0	0.0	0.0	0.0	4.0	0.0	4.0	4.0	NA	0.0	0.0	1.0	0.0	0.0	NA	0.0	4.0	0.0	4.0	NA	0.0	0.0	0.0
3_s37	hc_dmt_k5	0.0	4.0	4.0	4.0	4.0	0.0	0.0	0.0	NA	4.0	0.0	4.0	0.0	4.0	0.0	0.0	0.0	0.0	NA	4.0	4.0	0.0	4.0	4.0	4.0	0.0	0.0	0.0	0.0	NA	0.0	4.0	4.0	0.0	NA	0.0	1.0	NA	0.0	0.0	0.0	4.0	0.0	NA	4.0	NA	0.0	0.0
3_s38	hc_dmt_k5	0.0	3.0	NA	3.0	3.0	0.0	0.0	0.0	0.0	NA	0.0	3.0	0.0	1.0	NA	0.0	0.0	NA	0.0	NA	3.0	0.0	3.0	3.0	3.0	0.0	0.0	0.0	NA	3.0	0.0	3.0	3.0	0.0	0.0	0.0	1.0	NA	0.0	0.0	0.0	3.0	0.0	3.0	3.0	0.0	0.0	0.0
3_s39	hc_dmt_k5	0.0	3.0	3.0	3.0	NA	0.0	0.0	NA	0.0	3.0	0.0	3.0	0.0	1.0	0.0	0.0	0.0	0.0	0.0	1.0	3.0	0.0	3.0	3.0	NA	NA	0.0	0.0	NA	3.0	0.0	NA	NA	0.0	0.0	0.0	1.0	0.0	NA	0.0	0.0	3.0	0.0	3.0	3.0	0.0	0.0	NA
3_s4	hc_dmt_k5	0.0	4.0	4.0	NA	4.0	0.0	0.0	0.0	0.0	4.0	0.0	4.0	0.0	4.0	NA	0.0	0.0	0.0	NA	4.0	4.0	0.0	4.0	4.0	4.0	0.0	0.0	NA	0.0	NA	0.0	4.0	NA	NA	0.0	0.0	1.0	NA	0.0	0.0	0.0	4.0	0.0	4.0	4.0	0.0	0.0	0.0
3_s40	hc_dmt_k5	0.0	3.0	3.0	3.0	3.0	0.0	NA	NA	0.0	3.0	0.0	NA	0.0	1.0	0.0	0.0	0.0	0.0	0.0	1.0	3.0	0.0	3.0	3.0	3.0	0.0	0.0	NA	0.0	3.0	0.0	3.0	3.0	0.0	0.0	0.0	1.0	0.0	NA	0.0	0.0	3.0	0.0	3.0	3.0	0.0	0.0	0.0
3_s41	hc_dmt_k5	0.0	3.0	3.0	3.0	3.0	0.0	0.0	0.0	NA	3.0	0.0	3.0	0.0	1.0	0.0	0.0	0.0	0.0	0.0	1.0	3.0	0.0	3.0	3.0	3.0	NA	NA	0.0	0.0	3.0	0.0	3.0	3.0	0.0	0.0	0.0	NA	0.0	0.0	0.0	0.0	3.0	0.0	3.0	3.0	0.0	0.0	0.0
3_s42	hc_dmt_k5	0.0	3.0	3.0	3.0	3.0	NA	0.0	0.0	NA	NA	0.0	3.0	NA	1.0	0.0	NA	0.0	0.0	0.0	1.0	3.0	0.0	3.0	3.0	3.0	0.0	0.0	0.0	0.0	3.0	0.0	3.0	3.0	0.0	0.0	0.0	1.0	0.0	0.0	0.0	0.0	3.0	0.0	3.0	3.0	0.0	NA	0.0
3_s43	hc_dmt_k5	0.0	4.0	4.0	4.0	4.0	0.0	0.0	NA	0.0	NA	0.0	4.0	0.0	4.0	NA	NA	0.0	0.0	4.0	4.0	4.0	0.0	4.0	4.0	4.0	NA	0.0	0.0	0.0	4.0	0.0	4.0	4.0	0.0	0.0	0.0	1.0	NA	NA	0.0	0.0	4.0	NA	4.0	4.0	0.0	0.0	0.0
3_s44	hc_dmt_k5	0.0	3.0	3.0	3.0	3.0	0.0	0.0	0.0	0.0	NA	0.0	3.0	0.0	1.0	0.0	0.0	0.0	0.0	0.0	NA	3.0	0.0	3.0	3.0	3.0	0.0	0.0	0.0	0.0	3.0	0.0	3.0	3.0	0.0	0.0	0.0	1.0	0.0	0.0	0.0	0.0	3.0	0.0	3.0	3.0	0.0	NA	0.0
4_s45	hc_dmt_k5	1.0	1.0	1.0	0.0	1.0	4.0	1.0	1.0	1.0	3.0	1.0	1.0	1.0	2.0	1.0	4.0	4.0	4.0	0.0	1.0	1.0	1.0	1.0	1.0	0.0	1.0	4.0	1.0	1.0	NA	1.0	1.0	1.0	1.0	1.0	3.0	NA	1.0	4.0	NA	1.0	1.0	1.0	1.0	1.0	NA	1.0	4.0
4_s46	hc_dmt_k5	1.0	1.0	1.0	0.0	1.0	4.0	1.0	1.0	1.0	3.0	1.0	1.0	1.0	2.0	1.0	4.0	NA	NA	0.0	NA	1.0	1.0	1.0	NA	0.0	1.0	4.0	NA	1.0	3.0	1.0	1.0	1.0	1.0	1.0	3.0	4.0	1.0	4.0	NA	1.0	1.0	1.0	1.0	1.0	NA	1.0	4.0
4_s47	hc_dmt_k5	1.0	1.0	1.0	0.0	1.0	4.0	1.0	1.0	1.0	NA	1.0	1.0	1.0	2.0	1.0	4.0	NA	4.0	4.0	4.0	1.0	1.0	1.0	1.0	0.0	1.0	NA	1.0	NA	NA	1.0	1.0	1.0	1.0	1.0	3.0	4.0	1.0	4.0	4.0	1.0	1.0	1.0	1.0	NA	NA	1.0	4.0
4_s48	hc_dmt_k5	1.0	1.0	1.0	0.0	1.0	4.0	1.0	1.0	1.0	NA	1.0	1.0	1.0	2.0	1.0	4.0	4.0	4.0	0.0	1.0	1.0	1.0	1.0	1.0	0.0	1.0	4.0	1.0	1.0	NA	1.0	1.0	1.0	1.0	NA	NA	NA	1.0	NA	4.0	1.0	1.0	1.0	1.0	1.0	4.0	1.0	4.0
4_s49	hc_dmt_k5	1.0	1.0	1.0	0.0	1.0	4.0	1.0	1.0	1.0	3.0	1.0	1.0	1.0	NA	1.0	4.0	4.0	4.0	NA	NA	1.0	1.0	1.0	1.0	NA	1.0	4.0	1.0	1.0	NA	1.0	1.0	1.0	1.0	1.0	3.0	NA	1.0	4.0	4.0	1.0	1.0	1.0	1.0	1.0	4.0	1.0	NA
4_s5	hc_dmt_k5	1.0	1.0	1.0	0.0	1.0	NA	NA	NA	1.0	3.0	1.0	1.0	1.0	2.0	1.0	4.0	4.0	4.0	0.0	1.0	NA	1.0	1.0	1.0	0.0	1.0	4.0	1.0	1.0	3.0	1.0	1.0	1.0	1.0	NA	NA	4.0	NA	4.0	NA	1.0	NA	1.0	1.0	NA	4.0	1.0	4.0
4_s6	hc_dmt_k5	1.0	1.0	1.0	0.0	1.0	4.0	1.0	1.0	1.0	4.0	1.0	1.0	1.0	2.0	1.0	4.0	4.0	4.0	4.0	NA	1.0	1.0	NA	1.0	0.0	1.0	4.0	1.0	1.0	NA	1.0	1.0	1.0	1.0	1.0	3.0	4.0	1.0	4.0	4.0	1.0	1.0	1.0	1.0	1.0	4.0	1.0	NA
4_s7	hc_dmt_k5	1.0	NA	1.0	0.0	1.0	4.0	1.0	1.0	1.0	3.0	1.0	1.0	1.0	2.0	1.0	4.0	NA	NA	0.0	1.0	1.0	1.0	1.0	1.0	0.0	1.0	4.0	1.0	1.0	NA	NA	1.0	1.0	1.0	1.0	3.0	4.0	1.0	4.0	4.0	1.0	1.0	1.0	1.0	1.0	4.0	1.0	4.0
4_s8	hc_dmt_k5	1.0	1.0	1.0	0.0	1.0	4.0	1.0	1.0	1.0	NA	1.0	1.0	1.0	2.0	1.0	4.0	4.0	4.0	NA	1.0	1.0	1.0	1.0	NA	0.0	1.0	4.0	1.0	1.0	3.0	1.0	1.0	1.0	1.0	1.0	3.0	4.0	1.0	4.0	4.0	1.0	1.0	NA	1.0	1.0	4.0	1.0	4.0
4_s9	hc_dmt_k5	1.0	1.0	1.0	0.0	1.0	4.0	1.0	1.0	1.0	NA	1.0	1.0	1.0	2.0	1.0	4.0	4.0	4.0	4.0	4.0	1.0	1.0	1.0	1.0	0.0	1.0	4.0	1.0	1.0	NA	1.0	1.0	1.0	1.0	1.0	3.0	4.0	1.0	NA	4.0	1.0	1.0	1.0	1.0	NA	4.0	1.0	NA
0_s0	pcakmeans_dmt_k5	NA	NA	NA	NA	NA	NA	2.0	2.0	2.0	2.0	NA	NA	NA	NA	1.0	2.0	2.0	2.0	2.0	0.0	NA	NA	NA	NA	NA	3.0	NA	2.0	2.0	0.0	4.0	NA	NA	NA	3.0	2.0	2.0	2.0	2.0	2.0	NA	NA	NA	NA	4.0	NA	2.0	2.0
0_s1	pcakmeans_dmt_k5	NA	NA	2.0	2.0	NA	2.0	2.0	2.0	2.0	2.0	NA	NA	NA	1.0	NA	2.0	NA	NA	2.0	0.0	NA	2.0	2.0	NA	NA	3.0	2.0	2.0	NA	0.0	NA	4.0	2.0	NA	NA	NA	2.0	2.0	NA	2.0	NA	NA	2.0	NA	NA	2.0	2.0	2.0
0_s10	pcakmeans_dmt_k5	2.0	4.0	NA	2.0	4.0	2.0	2.0	2.0	2.0	2.0	NA	NA	NA	NA	NA	2.0	2.0	2.0	2.0	0.0	NA	2.0	2.0	2.0	NA	3.0	2.0	2.0	2.0	0.0	NA	NA	2.0	NA	3.0	2.0	NA	2.0	2.0	2.0	NA	NA	NA	NA	4.0	2.0	2.0	2.0
0_s11	pcakmeans_dmt_k5	NA	NA	NA	NA	4.0	NA	NA	2.0	NA	2.0	NA	NA	NA	1.0	1.0	2.0	2.0	2.0	NA	0.0	NA	NA	NA	NA	NA	3.0	2.0	NA	2.0	0.0	NA	NA	NA	1.0	NA	2.0	2.0	2.0	2.0	2.0	NA	NA	NA	4.0	NA	NA	2.0	2.0
0_s12	pcakmeans_dmt_k5	NA	NA	2.0	2.0	4.0	2.0	NA	NA	2.0	2.0	NA	NA	NA	NA	1.0	NA	2.0	2.0	2.0	0.0	NA	NA	NA	NA	3.0	NA	2.0	2.0	2.0	0.0	NA	4.0	NA	NA	NA	NA	2.0	2.0	2.0	2.0	2.0	NA	NA	NA	NA	2.0	NA	2.0
0_s13	pcakmeans_dmt_k5	NA	NA	2.0	2.0	NA	2.0	2.0	2.0	2.0	2.0	NA	NA	2.0	1.0	1.0	NA	NA	2.0	2.0	0.0	NA	NA	NA	2.0	3.0	3.0	NA	2.0	2.0	0.0	NA	NA	NA	1.0	NA	2.0	NA	NA	2.0	2.0	NA	4.0	2.0	NA	NA	NA	NA	2.0
0_s14	pcakmeans_dmt_k5	NA	NA	NA	NA	NA	NA	2.0	NA	2.0	2.0	NA	NA	NA	1.0	NA	2.0	2.0	NA	2.0	0.0	NA	NA	NA	NA	NA	NA	NA	2.0	2.0	0.0	NA	NA	NA	NA	NA	2.0	NA	NA	2.0	2.0	NA	4.0	NA	4.0	4.0	2.0	2.0	NA
0_s15	pcakmeans_dmt_k5	NA	NA	NA	NA	NA	2.0	2.0	2.0	2.0	2.0	NA	1.0	2.0	NA	NA	2.0	2.0	2.0	2.0	0.0	4.0	NA	NA	NA	3.0	NA	2.0	2.0	2.0	0.0	NA	NA	NA	NA	3.0	NA	2.0	2.0	2.0	2.0	NA	NA	NA	NA	4.0	NA	2.0	NA
0_s16	pcakmeans_dmt_k5	NA	NA	NA	NA	4.0	NA	2.0	2.0	2.0	2.0	2.0	1.0	2.0	NA	NA	NA	2.0	2.0	2.0	0.0	NA	NA	NA	2.0	3.0	3.0	2.0	NA	2.0	0.0	NA	NA	NA	1.0	3.0	2.0	2.0	2.0	2.0	2.0	NA	NA	2.0	4.0	NA	2.0	NA	2.0
0_s17	pcakmeans_dmt_k5	NA	4.0	NA	NA	4.0	2.0	NA	2.0	2.0	2.0	NA	NA	NA	NA	1.0	NA	NA	2.0	2.0	0.0	NA	NA	2.0	2.0	3.0	NA	2.0	2.0	2.0	0.0	NA	NA	2.0	1.0	3.0	NA	2.0	2.0	2.0	2.0	NA	NA	NA	4.0	4.0	2.0	2.0	2.0
1_s18	pcakmeans_dmt_k5	NA	4.0	2.0	NA	4.0	3.0	3.0	3.0	3.0	NA	2.0	1.0	2.0	1.0	1.0	NA	3.0	0.0	3.0	3.0	4.0	2.0	NA	2.0	NA	1.0	3.0	0.0	NA	3.0	4.0	4.0	2.0	1.0	3.0	NA	3.0	3.0	3.0	NA	2.0	NA	2.0	NA	4.0	3.0	3.0	3.0
1_s19	pcakmeans_dmt_k5	4.0	2.0	4.0	2.0	NA	3.0	3.0	3.0	3.0	NA	4.0	4.0	4.0	1.0	3.0	3.0	NA	0.0	3.0	NA	1.0	4.0	4.0	4.0	0.0	1.0	NA	0.0	NA	3.0	2.0	2.0	3.0	4.0	1.0	3.0	3.0	3.0	3.0	1.0	4.0	1.0	4.0	2.0	1.0	3.0	3.0	3.0
1_s2	pcakmeans_dmt_k5	2.0	4.0	2.0	2.0	4.0	3.0	3.0	3.0	3.0	3.0	2.0	1.0	2.0	1.0	1.0	3.0	3.0	0.0	NA	NA	4.0	2.0	2.0	2.0	3.0	1.0	3.0	NA	3.0	3.0	4.0	4.0	2.0	NA	3.0	3.0	3.0	3.0	NA	1.0	2.0	4.0	2.0	4.0	4.0	3.0	3.0	3.0
1_s20	pcakmeans_dmt_k5	4.0	2.0	4.0	NA	2.0	3.0	3.0	NA	NA	3.0	4.0	4.0	4.0	3.0	3.0	3.0	3.0	0.0	3.0	3.0	1.0	4.0	4.0	4.0	NA	1.0	3.0	0.0	NA	3.0	2.0	2.0	3.0	4.0	1.0	3.0	3.0	NA	3.0	1.0	4.0	1.0	4.0	2.0	NA	NA	3.0	3.0
1_s21	pcakmeans_dmt_k5	2.0	4.0	2.0	2.0	4.0	3.0	3.0	NA	3.0	3.0	2.0	1.0	2.0	1.0	1.0	3.0	NA	NA	3.0	3.0	4.0	2.0	NA	2.0	3.0	NA	NA	0.0	3.0	3.0	4.0	4.0	2.0	1.0	NA	3.0	3.0	3.0	NA	NA	2.0	4.0	2.0	NA	4.0	3.0	3.0	3.0
1_s22	pcakmeans_dmt_k5	2.0	4.0	2.0	2.0	NA	3.0	3.0	3.0	NA	3.0	2.0	1.0	2.0	1.0	1.0	NA	NA	0.0	NA	NA	4.0	2.0	2.0	2.0	3.0	1.0	3.0	0.0	NA	3.0	4.0	4.0	NA	1.0	NA	3.0	NA	3.0	3.0	1.0	2.0	4.0	2.0	4.0	4.0	3.0	NA	3.0
1_s23	pcakmeans_dmt_k5	4.0	2.0	4.0	2.0	2.0	3.0	3.0	3.0	3.0	3.0	4.0	4.0	NA	1.0	3.0	3.0	3.0	NA	3.0	3.0	1.0	4.0	4.0	4.0	0.0	1.0	NA	0.0	3.0	3.0	2.0	2.0	3.0	4.0	1.0	3.0	NA	3.0	3.0	NA	NA	1.0	4.0	2.0	1.0	3.0	3.0	NA
1_s24	pcakmeans_dmt_k5	2.0	4.0	2.0	2.0	4.0	3.0	3.0	3.0	3.0	3.0	2.0	1.0	2.0	1.0	NA	3.0	3.0	NA	3.0	3.0	4.0	2.0	2.0	2.0	3.0	1.0	3.0	0.0	3.0	3.0	4.0	4.0	2.0	NA	3.0	3.0	3.0	3.0	3.0	1.0	2.0	4.0	2.0	4.0	4.0	3.0	3.0	NA
1_s25	pcakmeans_dmt_k5	4.0	2.0	NA	NA	NA	NA	3.0	3.0	NA	3.0	4.0	4.0	4.0	1.0	3.0	NA	3.0	0.0	NA	3.0	1.0	4.0	4.0	4.0	0.0	NA	3.0	NA	3.0	3.0	2.0	2.0	3.0	4.0	1.0	3.0	3.0	3.0	3.0	1.0	4.0	1.0	4.0	2.0	1.0	3.0	3.0	NA
1_s26	pcakmeans_dmt_k5	2.0	4.0	2.0	2.0	NA	NA	NA	3.0	3.0	3.0	NA	1.0	2.0	1.0	1.0	3.0	3.0	0.0	3.0	3.0	4.0	NA	2.0	NA	3.0	1.0	3.0	0.0	3.0	3.0	4.0	4.0	2.0	1.0	3.0	NA	NA	3.0	3.0	NA	2.0	4.0	2.0	4.0	4.0	3.0	3.0	3.0
2_s27	pcakmeans_dmt_k5	1.0	1.0	1.0	1.0	1.0	0.0	NA	0.0	NA	0.0	1.0	2.0	1.0	NA	2.0	0.0	0.0	3.0	0.0	NA	2.0	1.0	1.0	0.0	2.0	2.0	0.0	NA	0.0	2.0	1.0	1.0	0.0	2.0	2.0	0.0	0.0	0.0	0.0	3.0	1.0	2.0	0.0	1.0	2.0	0.0	0.0	0.0
2_s28	pcakmeans_dmt_k5	1.0	1.0	1.0	1.0	1.0	0.0	0.0	0.0	0.0	0.0	1.0	2.0	NA	3.0	2.0	0.0	0.0	3.0	0.0	2.0	2.0	1.0	1.0	0.0	2.0	2.0	0.0	3.0	0.0	2.0	1.0	1.0	0.0	2.0	2.0	NA	0.0	0.0	NA	NA	1.0	2.0	0.0	1.0	2.0	NA	NA	0.0
2_s29	pcakmeans_dmt_k5	1.0	NA	1.0	1.0	1.0	0.0	0.0	0.0	0.0	0.0	1.0	2.0	1.0	3.0	NA	NA	0.0	3.0	0.0	2.0	2.0	1.0	1.0	0.0	2.0	2.0	0.0	3.0	NA	2.0	1.0	1.0	0.0	2.0	2.0	0.0	0.0	NA	0.0	3.0	1.0	2.0	0.0	1.0	2.0	0.0	0.0	0.0
2_s3	pcakmeans_dmt_k5	1.0	1.0	1.0	1.0	1.0	0.0	0.0	0.0	0.0	0.0	1.0	2.0	1.0	3.0	2.0	0.0	0.0	3.0	0.0	2.0	2.0	1.0	1.0	0.0	2.0	2.0	NA	NA	0.0	2.0	1.0	1.0	0.0	2.0	2.0	0.0	0.0	0.0	0.0	NA	1.0	2.0	0.0	1.0	2.0	0.0	0.0	0.0
2_s30	pcakmeans_dmt_k5	1.0	1.0	1.0	1.0	1.0	NA	0.0	NA	0.0	0.0	1.0	2.0	1.0	3.0	2.0	0.0	0.0	3.0	0.0	2.0	2.0	1.0	1.0	0.0	2.0	2.0	0.0	3.0	0.0	2.0	1.0	1.0	0.0	2.0	2.0	0.0	0.0	0.0	0.0	3.0	1.0	2.0	NA	1.0	2.0	0.0	0.0	0.0
2_s31	pcakmeans_dmt_k5	1.0	1.0	NA	1.0	1.0	0.0	NA	0.0	0.0	0.0	1.0	2.0	1.0	3.0	2.0	0.0	0.0	NA	0.0	2.0	2.0	NA	1.0	0.0	2.0	NA	0.0	3.0	0.0	2.0	1.0	1.0	0.0	2.0	2.0	NA	0.0	NA	0.0	3.0	1.0	2.0	0.0	1.0	2.0	0.0	0.0	0.0
2_s32	pcakmeans_dmt_k5	1.0	1.0	1.0	1.0	1.0	NA	NA	0.0	0.0	0.0	1.0	NA	1.0	NA	2.0	0.0	NA	3.0	0.0	2.0	2.0	1.0	1.0	0.0	2.0	2.0	0.0	3.0	0.0	2.0	1.0	1.0	0.0	2.0	2.0	0.0	0.0	0.0	0.0	3.0	1.0	2.0	0.0	NA	2.0	0.0	NA	NA
2_s33	pcakmeans_dmt_k5	1.0	1.0	1.0	1.0	1.0	0.0	0.0	0.0	0.0	0.0	1.0	2.0	1.0	3.0	2.0	0.0	0.0	3.0	NA	2.0	2.0	1.0	1.0	0.0	NA	2.0	0.0	3.0	0.0	2.0	1.0	1.0	0.0	2.0	2.0	0.0	0.0	0.0	0.0	3.0	1.0	2.0	0.0	1.0	2.0	0.0	0.0	0.0
2_s34	pcakmeans_dmt_k5	1.0	1.0	1.0	1.0	1.0	0.0	0.0	0.0	0.0	0.0	1.0	2.0	1.0	NA	2.0	0.0	0.0	3.0	0.0	2.0	2.0	1.0	1.0	0.0	2.0	2.0	0.0	3.0	0.0	2.0	1.0	NA	0.0	2.0	2.0	0.0	0.0	0.0	0.0	3.0	1.0	2.0	0.0	1.0	2.0	0.0	NA	0.0
2_s35	pcakmeans_dmt_k5	1.0	1.0	1.0	1.0	1.0	0.0	0.0	NA	NA	0.0	1.0	2.0	1.0	3.0	2.0	0.0	0.0	3.0	NA	NA	2.0	1.0	1.0	NA	2.0	2.0	NA	NA	NA	NA	1.0	1.0	0.0	2.0	2.0	0.0	0.0	0.0	NA	3.0	1.0	2.0	0.0	1.0	2.0	0.0	NA	0.0
3_s36	pcakmeans_dmt_k5	0.0	0.0	0.0	0.0	0.0	1.0	NA	4.0	NA	1.0	0.0	3.0	0.0	0.0	0.0	1.0	4.0	NA	4.0	4.0	3.0	0.0	0.0	3.0	4.0	4.0	4.0	1.0	4.0	4.0	0.0	0.0	4.0	NA	4.0	4.0	4.0	4.0	4.0	NA	0.0	3.0	3.0	0.0	NA	4.0	1.0	4.0
3_s37	pcakmeans_dmt_k5	0.0	0.0	0.0	0.0	0.0	1.0	4.0	4.0	NA	1.0	0.0	3.0	0.0	0.0	0.0	1.0	4.0	4.0	NA	4.0	3.0	0.0	0.0	3.0	4.0	4.0	4.0	1.0	4.0	NA	0.0	0.0	4.0	0.0	NA	4.0	4.0	NA	4.0	0.0	0.0	3.0	3.0	NA	0.0	NA	1.0	4.0
3_s38	pcakmeans_dmt_k5	3.0	3.0	NA	4.0	3.0	4.0	1.0	1.0	1.0	NA	3.0	0.0	3.0	4.0	NA	4.0	1.0	NA	1.0	NA	0.0	3.0	3.0	1.0	1.0	0.0	1.0	4.0	NA	1.0	3.0	3.0	1.0	0.0	0.0	1.0	1.0	NA	1.0	4.0	3.0	0.0	1.0	3.0	3.0	1.0	4.0	1.0
3_s39	pcakmeans_dmt_k5	3.0	3.0	3.0	4.0	NA	4.0	1.0	NA	1.0	4.0	3.0	0.0	3.0	4.0	4.0	4.0	1.0	1.0	1.0	1.0	0.0	3.0	3.0	1.0	NA	NA	1.0	4.0	NA	1.0	3.0	NA	NA	0.0	0.0	1.0	1.0	1.0	NA	4.0	3.0	0.0	1.0	3.0	3.0	1.0	4.0	NA
3_s4	pcakmeans_dmt_k5	0.0	0.0	0.0	NA	0.0	1.0	4.0	4.0	4.0	1.0	0.0	3.0	0.0	0.0	NA	1.0	4.0	4.0	NA	4.0	3.0	0.0	0.0	3.0	4.0	4.0	4.0	NA	4.0	NA	0.0	0.0	NA	NA	4.0	4.0	4.0	NA	4.0	0.0	0.0	3.0	3.0	0.0	0.0	4.0	1.0	4.0
3_s40	pcakmeans_dmt_k5	3.0	3.0	3.0	3.0	3.0	4.0	NA	NA	1.0	4.0	3.0	NA	3.0	4.0	4.0	4.0	1.0	1.0	1.0	1.0	0.0	3.0	3.0	1.0	1.0	0.0	1.0	NA	1.0	1.0	3.0	3.0	1.0	3.0	0.0	1.0	1.0	1.0	NA	4.0	3.0	0.0	1.0	3.0	3.0	1.0	4.0	1.0
3_s41	pcakmeans_dmt_k5	3.0	3.0	3.0	3.0	3.0	4.0	1.0	1.0	NA	4.0	3.0	0.0	3.0	4.0	4.0	4.0	1.0	1.0	1.0	1.0	0.0	3.0	3.0	1.0	1.0	NA	NA	4.0	1.0	1.0	3.0	3.0	1.0	3.0	0.0	1.0	NA	1.0	1.0	4.0	3.0	0.0	1.0	3.0	3.0	1.0	4.0	1.0
3_s42	pcakmeans_dmt_k5	3.0	3.0	3.0	3.0	3.0	NA	1.0	1.0	NA	NA	3.0	0.0	NA	4.0	4.0	NA	1.0	1.0	1.0	1.0	0.0	3.0	3.0	1.0	1.0	0.0	1.0	4.0	1.0	1.0	3.0	3.0	1.0	3.0	0.0	1.0	1.0	1.0	1.0	4.0	3.0	0.0	1.0	3.0	3.0	1.0	NA	1.0
3_s43	pcakmeans_dmt_k5	0.0	0.0	0.0	0.0	0.0	1.0	4.0	NA	4.0	NA	0.0	3.0	0.0	0.0	NA	NA	4.0	4.0	4.0	4.0	3.0	0.0	0.0	3.0	4.0	NA	4.0	1.0	4.0	4.0	0.0	0.0	4.0	0.0	4.0	4.0	4.0	NA	NA	0.0	0.0	3.0	NA	0.0	0.0	4.0	1.0	4.0
3_s44	pcakmeans_dmt_k5	3.0	3.0	3.0	4.0	3.0	4.0	1.0	1.0	1.0	NA	3.0	0.0	3.0	4.0	4.0	4.0	1.0	1.0	1.0	NA	0.0	3.0	3.0	1.0	1.0	0.0	1.0	4.0	1.0	1.0	3.0	3.0	1.0	0.0	0.0	1.0	1.0	1.0	1.0	4.0	3.0	0.0	1.0	3.0	3.0	1.0	NA	1.0
4_s45	pcakmeans_dmt_k5	3.0	3.0	3.0	4.0	3.0	4.0	1.0	1.0	1.0	4.0	3.0	0.0	3.0	2.0	0.0	4.0	1.0	1.0	1.0	1.0	0.0	3.0	3.0	1.0	1.0	0.0	1.0	4.0	1.0	NA	3.0	3.0	1.0	0.0	0.0	1.0	NA	4.0	1.0	NA	3.0	0.0	1.0	3.0	3.0	NA	4.0	1.0
4_s46	pcakmeans_dmt_k5	3.0	3.0	3.0	3.0	3.0	4.0	1.0	1.0	1.0	4.0	3.0	0.0	3.0	2.0	4.0	4.0	NA	NA	1.0	NA	0.0	3.0	3.0	NA	1.0	0.0	1.0	NA	1.0	1.0	3.0	3.0	1.0	3.0	0.0	1.0	1.0	1.0	1.0	NA	3.0	0.0	1.0	3.0	3.0	NA	4.0	1.0
4_s47	pcakmeans_dmt_k5	0.0	0.0	0.0	0.0	0.0	1.0	4.0	4.0	4.0	NA	0.0	3.0	0.0	2.0	0.0	1.0	NA	4.0	4.0	4.0	3.0	0.0	0.0	3.0	4.0	4.0	NA	1.0	NA	NA	0.0	0.0	4.0	0.0	4.0	4.0	4.0	4.0	4.0	0.0	0.0	3.0	3.0	0.0	NA	NA	1.0	4.0
4_s48	pcakmeans_dmt_k5	3.0	3.0	3.0	3.0	3.0	4.0	1.0	1.0	1.0	NA	3.0	0.0	3.0	2.0	4.0	4.0	1.0	1.0	1.0	1.0	0.0	3.0	3.0	1.0	1.0	0.0	1.0	4.0	1.0	NA	3.0	3.0	1.0	3.0	NA	NA	NA	1.0	NA	4.0	3.0	0.0	1.0	3.0	3.0	1.0	4.0	1.0
4_s49	pcakmeans_dmt_k5	3.0	3.0	3.0	4.0	3.0	4.0	1.0	1.0	4.0	4.0	3.0	0.0	3.0	NA	0.0	4.0	1.0	1.0	NA	NA	0.0	3.0	3.0	1.0	NA	0.0	1.0	4.0	1.0	NA	3.0	3.0	1.0	0.0	0.0	1.0	NA	4.0	1.0	4.0	3.0	0.0	1.0	3.0	3.0	1.0	4.0	NA
4_s5	pcakmeans_dmt_k5	3.0	3.0	3.0	3.0	3.0	NA	NA	NA	1.0	4.0	3.0	0.0	3.0	2.0	4.0	4.0	1.0	1.0	1.0	1.0	NA	3.0	3.0	1.0	1.0	0.0	1.0	4.0	1.0	1.0	3.0	3.0	1.0	3.0	NA	NA	1.0	NA	1.0	NA	3.0	NA	1.0	3.0	NA	1.0	4.0	1.0
4_s6	pcakmeans_dmt_k5	0.0	0.0	0.0	0.0	0.0	1.0	4.0	4.0	4.0	1.0	0.0	3.0	0.0	2.0	0.0	1.0	4.0	4.0	4.0	NA	3.0	0.0	NA	3.0	4.0	4.0	4.0	1.0	4.0	NA	0.0	0.0	4.0	0.0	4.0	4.0	4.0	4.0	4.0	0.0	0.0	3.0	3.0	0.0	0.0	4.0	1.0	NA
4_s7	pcakmeans_dmt_k5	3.0	NA	3.0	4.0	3.0	4.0	4.0	4.0	4.0	4.0	3.0	0.0	3.0	2.0	0.0	4.0	NA	NA	1.0	4.0	0.0	3.0	3.0	1.0	1.0	4.0	1.0	4.0	1.0	NA	NA	3.0	1.0	0.0	0.0	1.0	1.0	4.0	1.0	4.0	3.0	0.0	1.0	3.0	3.0	1.0	4.0	1.0
4_s8	pcakmeans_dmt_k5	3.0	3.0	3.0	4.0	3.0	4.0	4.0	4.0	4.0	NA	3.0	0.0	3.0	2.0	0.0	4.0	1.0	4.0	NA	4.0	0.0	3.0	3.0	NA	1.0	4.0	1.0	4.0	1.0	1.0	3.0	3.0	1.0	0.0	0.0	1.0	1.0	4.0	1.0	4.0	3.0	0.0	NA	3.0	3.0	1.0	4.0	1.0
4_s9	pcakmeans_dmt_k5	0.0	0.0	0.0	0.0	0.0	1.0	4.0	4.0	4.0	NA	0.0	3.0	0.0	2.0	0.0	1.0	4.0	4.0	4.0	4.0	3.0	0.0	0.0	3.0	4.0	4.0	4.0	1.0	4.0	NA	0.0	0.0	4.0	0.0	4.0	4.0	4.0	4.0	NA	0.0	0.0	3.0	3.0	0.0	NA	4.0	1.0	NA
0_s0	hc_top1_k5	NA	NA	NA	NA	NA	NA	2.0	2.0	4.0	2.0	NA	NA	NA	NA	1.0	0.0	4.0	2.0	0.0	3.0	NA	NA	NA	NA	NA	2.0	NA	2.0	0.0	2.0	4.0	NA	NA	NA	0.0	1.0	3.0	2.0	0.0	0.0	NA	NA	NA	NA	0.0	NA	4.0	2.0
0_s1	hc_top1_k5	NA	NA	2.0	1.0	NA	1.0	2.0	2.0	1.0	4.0	NA	NA	NA	2.0	NA	0.0	NA	NA	0.0	4.0	NA	1.0	0.0	NA	NA	2.0	2.0	2.0	NA	2.0	NA	1.0	3.0	NA	NA	NA	3.0	2.0	NA	0.0	NA	NA	3.0	NA	NA	3.0	4.0	2.0
0_s10	hc_top1_k5	4.0	4.0	NA	4.0	4.0	4.0	2.0	2.0	4.0	2.0	NA	NA	NA	NA	NA	0.0	4.0	2.0	0.0	3.0	NA	4.0	0.0	4.0	NA	2.0	2.0	2.0	0.0	2.0	NA	NA	4.0	NA	0.0	1.0	NA	2.0	0.0	0.0	NA	NA	NA	NA	0.0	0.0	4.0	2.0
0_s11	hc_top1_k5	NA	NA	NA	NA	4.0	NA	NA	2.0	NA	4.0	NA	NA	NA	2.0	3.0	0.0	4.0	2.0	NA	4.0	NA	NA	NA	NA	NA	2.0	2.0	NA	0.0	2.0	NA	NA	NA	4.0	NA	4.0	3.0	2.0	0.0	0.0	NA	NA	NA	0.0	NA	NA	4.0	2.0
0_s12	hc_top1_k5	NA	NA	4.0	4.0	4.0	4.0	NA	NA	4.0	2.0	NA	NA	NA	NA	1.0	NA	4.0	2.0	0.0	3.0	NA	NA	NA	NA	3.0	NA	2.0	2.0	0.0	2.0	NA	3.0	NA	NA	NA	NA	3.0	2.0	0.0	0.0	4.0	NA	NA	NA	NA	0.0	NA	2.0
0_s13	hc_top1_k5	NA	NA	2.0	1.0	NA	1.0	2.0	2.0	1.0	4.0	NA	NA	1.0	2.0	3.0	NA	NA	2.0	0.0	4.0	NA	NA	NA	1.0	1.0	2.0	NA	2.0	0.0	2.0	NA	NA	NA	4.0	NA	4.0	NA	NA	0.0	0.0	NA	2.0	3.0	NA	NA	NA	NA	2.0
0_s14	hc_top1_k5	NA	NA	NA	NA	NA	NA	2.0	NA	4.0	2.0	NA	NA	NA	3.0	NA	0.0	4.0	NA	0.0	3.0	NA	NA	NA	NA	NA	NA	NA	2.0	0.0	2.0	NA	NA	NA	NA	NA	1.0	NA	NA	0.0	0.0	NA	4.0	NA	0.0	0.0	0.0	4.0	NA
0_s15	hc_top1_k5	NA	NA	NA	NA	NA	1.0	2.0	2.0	1.0	4.0	NA	3.0	1.0	NA	NA	0.0	4.0	2.0	0.0	4.0	3.0	NA	NA	NA	1.0	NA	2.0	2.0	0.0	2.0	NA	NA	NA	NA	0.0	NA	3.0	2.0	0.0	0.0	NA	NA	NA	NA	0.0	NA	4.0	NA
0_s16	hc_top1_k5	NA	NA	NA	NA	4.0	NA	2.0	2.0	4.0	2.0	4.0	4.0	4.0	NA	NA	NA	4.0	2.0	0.0	3.0	NA	NA	NA	4.0	3.0	2.0	2.0	NA	0.0	2.0	NA	NA	NA	3.0	0.0	1.0	3.0	2.0	0.0	0.0	NA	NA	4.0	0.0	NA	0.0	NA	2.0
0_s17	hc_top1_k5	NA	1.0	NA	NA	4.0	1.0	NA	2.0	1.0	4.0	NA	NA	NA	NA	3.0	NA	NA	2.0	0.0	4.0	NA	NA	0.0	1.0	1.0	NA	2.0	2.0	0.0	2.0	NA	NA	3.0	4.0	0.0	NA	3.0	2.0	0.0	0.0	NA	NA	NA	0.0	0.0	3.0	4.0	2.0
1_s18	hc_top1_k5	NA	4.0	4.0	NA	2.0	4.0	0.0	0.0	3.0	NA	4.0	4.0	4.0	3.0	1.0	NA	0.0	3.0	1.0	1.0	4.0	4.0	NA	4.0	NA	3.0	4.0	4.0	NA	4.0	4.0	3.0	4.0	3.0	0.0	NA	0.0	4.0	4.0	NA	4.0	NA	4.0	NA	0.0	0.0	0.0	0.0
1_s19	hc_top1_k5	4.0	4.0	4.0	4.0	NA	4.0	0.0	0.0	3.0	NA	4.0	4.0	4.0	3.0	1.0	0.0	NA	3.0	1.0	NA	4.0	4.0	0.0	4.0	3.0	0.0	NA	4.0	NA	4.0	4.0	3.0	4.0	3.0	0.0	1.0	0.0	4.0	4.0	2.0	4.0	4.0	4.0	0.0	0.0	0.0	0.0	0.0
1_s2	hc_top1_k5	4.0	4.0	4.0	4.0	2.0	4.0	0.0	0.0	3.0	0.0	4.0	4.0	4.0	3.0	1.0	0.0	0.0	3.0	NA	NA	4.0	4.0	0.0	4.0	3.0	3.0	4.0	NA	1.0	4.0	4.0	3.0	4.0	NA	0.0	1.0	0.0	4.0	NA	2.0	4.0	4.0	4.0	0.0	0.0	0.0	0.0	0.0
1_s20	hc_top1_k5	1.0	1.0	2.0	NA	3.0	1.0	0.0	NA	NA	0.0	1.0	3.0	1.0	2.0	0.0	3.0	0.0	0.0	3.0	2.0	3.0	1.0	0.0	1.0	NA	0.0	0.0	1.0	NA	3.0	1.0	1.0	3.0	2.0	0.0	4.0	0.0	NA	2.0	4.0	3.0	2.0	3.0	0.0	NA	NA	0.0	0.0
1_s21	hc_top1_k5	1.0	1.0	2.0	1.0	3.0	1.0	0.0	NA	1.0	0.0	1.0	3.0	1.0	2.0	3.0	3.0	NA	NA	3.0	2.0	3.0	1.0	NA	1.0	1.0	NA	NA	1.0	3.0	3.0	1.0	1.0	3.0	4.0	NA	4.0	0.0	3.0	NA	NA	3.0	2.0	3.0	NA	4.0	3.0	0.0	0.0
1_s22	hc_top1_k5	4.0	4.0	4.0	4.0	NA	4.0	0.0	0.0	NA	0.0	4.0	4.0	4.0	3.0	1.0	NA	NA	3.0	NA	NA	4.0	4.0	0.0	4.0	3.0	3.0	4.0	4.0	NA	4.0	4.0	3.0	NA	3.0	NA	1.0	NA	4.0	4.0	2.0	4.0	4.0	4.0	0.0	0.0	0.0	NA	0.0
1_s23	hc_top1_k5	1.0	1.0	2.0	1.0	3.0	1.0	0.0	0.0	1.0	0.0	1.0	3.0	NA	2.0	3.0	3.0	0.0	NA	3.0	2.0	3.0	1.0	0.0	1.0	1.0	0.0	NA	1.0	3.0	3.0	1.0	1.0	3.0	4.0	0.0	4.0	NA	3.0	2.0	NA	NA	2.0	3.0	0.0	4.0	3.0	0.0	NA
1_s24	hc_top1_k5	1.0	1.0	2.0	1.0	3.0	1.0	0.0	0.0	1.0	0.0	1.0	3.0	1.0	2.0	NA	3.0	0.0	NA	3.0	2.0	3.0	1.0	0.0	1.0	1.0	0.0	0.0	1.0	3.0	3.0	1.0	1.0	3.0	NA	0.0	4.0	0.0	3.0	2.0	4.0	3.0	2.0	3.0	0.0	4.0	3.0	0.0	NA
1_s25	hc_top1_k5	1.0	1.0	NA	NA	NA	NA	0.0	0.0	NA	0.0	1.0	3.0	1.0	2.0	3.0	NA	0.0	0.0	NA	2.0	3.0	1.0	0.0	1.0	1.0	NA	0.0	NA	3.0	3.0	1.0	1.0	3.0	4.0	0.0	4.0	0.0	3.0	2.0	4.0	3.0	2.0	3.0	0.0	4.0	3.0	0.0	NA
1_s26	hc_top1_k5	4.0	4.0	4.0	4.0	NA	NA	NA	0.0	3.0	0.0	NA	4.0	4.0	3.0	1.0	0.0	0.0	3.0	1.0	1.0	4.0	NA	0.0	NA	3.0	3.0	4.0	4.0	1.0	4.0	4.0	3.0	4.0	3.0	0.0	NA	NA	4.0	4.0	NA	4.0	4.0	4.0	0.0	0.0	0.0	0.0	0.0
2_s27	hc_top1_k5	3.0	2.0	3.0	2.0	2.0	2.0	NA	3.0	NA	3.0	3.0	2.0	2.0	NA	0.0	2.0	2.0	0.0	1.0	NA	2.0	3.0	1.0	2.0	2.0	0.0	0.0	NA	1.0	1.0	2.0	2.0	2.0	2.0	2.0	2.0	2.0	1.0	3.0	2.0	1.0	3.0	2.0	2.0	2.0	2.0	2.0	3.0
2_s28	hc_top1_k5	3.0	2.0	3.0	2.0	2.0	2.0	4.0	3.0	2.0	3.0	3.0	2.0	NA	1.0	0.0	2.0	2.0	0.0	1.0	1.0	2.0	3.0	1.0	2.0	2.0	3.0	0.0	4.0	1.0	1.0	2.0	2.0	2.0	2.0	2.0	NA	2.0	1.0	NA	NA	1.0	3.0	2.0	2.0	2.0	NA	NA	3.0
2_s29	hc_top1_k5	1.0	NA	3.0	2.0	2.0	2.0	4.0	3.0	2.0	3.0	3.0	2.0	2.0	1.0	NA	NA	2.0	0.0	3.0	2.0	2.0	3.0	0.0	2.0	2.0	0.0	0.0	1.0	NA	1.0	2.0	2.0	2.0	2.0	2.0	2.0	2.0	NA	3.0	4.0	1.0	3.0	2.0	2.0	2.0	2.0	2.0	3.0
2_s3	hc_top1_k5	3.0	2.0	3.0	2.0	2.0	2.0	4.0	3.0	2.0	3.0	3.0	2.0	2.0	1.0	0.0	2.0	2.0	0.0	1.0	2.0	2.0	3.0	1.0	2.0	2.0	0.0	NA	NA	1.0	1.0	2.0	2.0	2.0	2.0	2.0	2.0	2.0	1.0	3.0	NA	1.0	3.0	2.0	2.0	2.0	2.0	2.0	3.0
2_s30	hc_top1_k5	3.0	2.0	3.0	2.0	2.0	NA	4.0	NA	2.0	3.0	3.0	2.0	2.0	1.0	0.0	2.0	2.0	0.0	1.0	1.0	2.0	3.0	1.0	2.0	2.0	3.0	0.0	4.0	1.0	1.0	2.0	2.0	2.0	2.0	2.0	2.0	2.0	1.0	3.0	2.0	1.0	3.0	NA	2.0	2.0	2.0	2.0	3.0
2_s31	hc_top1_k5	3.0	2.0	NA	2.0	2.0	2.0	NA	3.0	2.0	3.0	3.0	2.0	2.0	1.0	0.0	2.0	2.0	NA	1.0	2.0	2.0	NA	1.0	2.0	2.0	NA	0.0	1.0	1.0	1.0	2.0	2.0	2.0	2.0	2.0	NA	2.0	NA	3.0	2.0	1.0	3.0	2.0	2.0	2.0	2.0	2.0	3.0
2_s32	hc_top1_k5	1.0	1.0	2.0	1.0	3.0	NA	NA	3.0	2.0	3.0	1.0	NA	1.0	NA	0.0	3.0	NA	0.0	3.0	2.0	2.0	1.0	0.0	1.0	2.0	0.0	0.0	1.0	3.0	1.0	1.0	1.0	2.0	2.0	2.0	2.0	2.0	1.0	2.0	4.0	3.0	2.0	2.0	NA	2.0	2.0	NA	NA
2_s33	hc_top1_k5	3.0	2.0	3.0	2.0	2.0	2.0	4.0	3.0	2.0	3.0	3.0	2.0	2.0	1.0	0.0	2.0	2.0	0.0	NA	2.0	2.0	3.0	1.0	2.0	NA	0.0	0.0	1.0	1.0	1.0	2.0	2.0	2.0	2.0	2.0	2.0	2.0	1.0	3.0	4.0	1.0	3.0	2.0	2.0	2.0	2.0	2.0	3.0
2_s34	hc_top1_k5	1.0	1.0	2.0	1.0	3.0	2.0	0.0	3.0	2.0	3.0	1.0	3.0	1.0	NA	0.0	3.0	2.0	0.0	3.0	2.0	2.0	1.0	0.0	1.0	2.0	0.0	0.0	1.0	3.0	1.0	1.0	NA	2.0	2.0	2.0	2.0	2.0	1.0	2.0	4.0	3.0	2.0	2.0	2.0	2.0	2.0	NA	0.0
2_s35	hc_top1_k5	3.0	2.0	3.0	2.0	2.0	2.0	4.0	NA	NA	3.0	3.0	2.0	2.0	1.0	0.0	2.0	2.0	0.0	NA	NA	2.0	3.0	1.0	NA	2.0	0.0	NA	NA	NA	NA	2.0	2.0	2.0	2.0	2.0	2.0	2.0	1.0	NA	2.0	1.0	3.0	2.0	2.0	2.0	2.0	NA	3.0
3_s36	hc_top1_k5	2.0	3.0	1.0	3.0	1.0	3.0	NA	1.0	NA	1.0	2.0	1.0	3.0	4.0	4.0	4.0	3.0	NA	4.0	0.0	1.0	2.0	2.0	3.0	4.0	1.0	3.0	3.0	4.0	0.0	3.0	4.0	1.0	NA	1.0	3.0	4.0	0.0	1.0	NA	2.0	1.0	1.0	1.0	NA	4.0	3.0	4.0
3_s37	hc_top1_k5	2.0	3.0	1.0	3.0	1.0	3.0	1.0	1.0	NA	1.0	2.0	0.0	3.0	4.0	4.0	4.0	3.0	4.0	NA	0.0	1.0	2.0	2.0	3.0	4.0	1.0	3.0	3.0	4.0	NA	3.0	4.0	1.0	1.0	NA	3.0	4.0	NA	1.0	3.0	2.0	1.0	1.0	NA	3.0	NA	3.0	4.0
3_s38	hc_top1_k5	0.0	0.0	NA	0.0	0.0	0.0	3.0	4.0	0.0	NA	0.0	1.0	0.0	0.0	NA	1.0	1.0	NA	2.0	NA	0.0	0.0	3.0	0.0	0.0	1.0	1.0	0.0	NA	0.0	0.0	0.0	0.0	0.0	3.0	0.0	1.0	NA	1.0	1.0	0.0	0.0	0.0	3.0	1.0	1.0	1.0	1.0
3_s39	hc_top1_k5	2.0	3.0	1.0	3.0	NA	3.0	1.0	NA	0.0	1.0	2.0	0.0	3.0	4.0	4.0	4.0	3.0	4.0	4.0	0.0	1.0	2.0	2.0	3.0	NA	NA	3.0	3.0	NA	0.0	3.0	NA	NA	1.0	1.0	3.0	4.0	0.0	NA	3.0	2.0	1.0	1.0	1.0	3.0	4.0	3.0	NA
3_s4	hc_top1_k5	0.0	0.0	0.0	NA	0.0	0.0	3.0	4.0	0.0	1.0	0.0	1.0	0.0	0.0	NA	1.0	1.0	1.0	NA	0.0	0.0	0.0	3.0	0.0	0.0	1.0	1.0	NA	2.0	NA	0.0	0.0	NA	NA	3.0	0.0	1.0	NA	1.0	1.0	0.0	0.0	0.0	3.0	1.0	1.0	1.0	1.0
3_s40	hc_top1_k5	2.0	3.0	1.0	3.0	1.0	3.0	NA	NA	0.0	1.0	2.0	NA	3.0	4.0	4.0	4.0	3.0	4.0	4.0	0.0	1.0	2.0	2.0	3.0	4.0	1.0	3.0	NA	4.0	0.0	3.0	4.0	1.0	1.0	1.0	3.0	4.0	0.0	NA	3.0	2.0	1.0	1.0	1.0	3.0	4.0	3.0	4.0
3_s41	hc_top1_k5	2.0	3.0	1.0	3.0	1.0	3.0	1.0	1.0	NA	1.0	2.0	0.0	3.0	4.0	4.0	4.0	3.0	4.0	4.0	0.0	1.0	2.0	2.0	3.0	4.0	NA	NA	3.0	4.0	0.0	3.0	4.0	1.0	1.0	1.0	3.0	NA	0.0	1.0	3.0	2.0	1.0	1.0	1.0	3.0	4.0	3.0	4.0
3_s42	hc_top1_k5	0.0	0.0	0.0	0.0	0.0	NA	3.0	4.0	NA	NA	0.0	1.0	NA	0.0	2.0	NA	1.0	1.0	2.0	0.0	0.0	0.0	3.0	0.0	0.0	1.0	1.0	0.0	2.0	0.0	0.0	0.0	0.0	0.0	3.0	0.0	1.0	0.0	1.0	1.0	0.0	0.0	0.0	3.0	1.0	1.0	NA	1.0
3_s43	hc_top1_k5	2.0	3.0	1.0	3.0	1.0	3.0	1.0	NA	0.0	NA	2.0	0.0	3.0	4.0	NA	NA	3.0	4.0	4.0	0.0	1.0	2.0	2.0	3.0	4.0	NA	3.0	3.0	4.0	0.0	3.0	4.0	1.0	1.0	1.0	3.0	4.0	NA	NA	3.0	2.0	1.0	NA	1.0	3.0	4.0	3.0	4.0
3_s44	hc_top1_k5	0.0	0.0	0.0	0.0	0.0	0.0	3.0	4.0	0.0	NA	0.0	1.0	0.0	0.0	2.0	1.0	1.0	1.0	2.0	NA	0.0	0.0	3.0	0.0	0.0	1.0	1.0	0.0	2.0	0.0	0.0	0.0	0.0	0.0	3.0	0.0	1.0	0.0	1.0	1.0	0.0	0.0	0.0	3.0	1.0	1.0	NA	1.0
4_s45	hc_top1_k5	0.0	0.0	0.0	0.0	0.0	0.0	1.0	1.0	0.0	1.0	0.0	0.0	0.0	0.0	2.0	1.0	1.0	1.0	2.0	0.0	0.0	0.0	4.0	0.0	0.0	4.0	1.0	0.0	2.0	NA	0.0	0.0	0.0	0.0	4.0	0.0	NA	0.0	1.0	NA	0.0	0.0	0.0	4.0	1.0	NA	1.0	1.0
4_s46	hc_top1_k5	2.0	3.0	1.0	3.0	1.0	3.0	3.0	1.0	0.0	1.0	2.0	1.0	3.0	4.0	4.0	4.0	NA	NA	4.0	NA	1.0	2.0	2.0	NA	4.0	1.0	3.0	NA	4.0	0.0	3.0	4.0	1.0	1.0	1.0	3.0	4.0	0.0	1.0	NA	2.0	1.0	1.0	1.0	3.0	NA	3.0	4.0
4_s47	hc_top1_k5	0.0	0.0	0.0	0.0	0.0	0.0	1.0	1.0	0.0	NA	0.0	0.0	0.0	0.0	2.0	1.0	NA	1.0	2.0	0.0	0.0	0.0	4.0	0.0	0.0	4.0	NA	0.0	NA	NA	0.0	0.0	0.0	0.0	4.0	0.0	1.0	0.0	1.0	1.0	0.0	0.0	0.0	4.0	NA	NA	1.0	1.0
4_s48	hc_top1_k5	0.0	0.0	0.0	0.0	0.0	0.0	3.0	4.0	0.0	NA	0.0	1.0	0.0	0.0	2.0	1.0	1.0	1.0	2.0	0.0	0.0	0.0	3.0	0.0	0.0	1.0	1.0	0.0	2.0	NA	0.0	0.0	0.0	0.0	NA	NA	NA	0.0	NA	1.0	0.0	0.0	0.0	3.0	1.0	1.0	1.0	1.0
4_s49	hc_top1_k5	0.0	0.0	0.0	0.0	0.0	0.0	1.0	1.0	0.0	1.0	0.0	0.0	0.0	NA	2.0	1.0	1.0	1.0	NA	NA	0.0	0.0	4.0	0.0	NA	4.0	1.0	0.0	2.0	NA	0.0	0.0	0.0	0.0	4.0	0.0	NA	0.0	1.0	1.0	0.0	0.0	0.0	4.0	1.0	1.0	1.0	NA
4_s5	hc_top1_k5	0.0	0.0	0.0	0.0	0.0	NA	NA	NA	0.0	1.0	0.0	0.0	0.0	0.0	2.0	1.0	1.0	1.0	2.0	0.0	NA	0.0	4.0	0.0	0.0	4.0	1.0	0.0	2.0	0.0	0.0	0.0	0.0	0.0	NA	NA	1.0	NA	1.0	NA	0.0	NA	0.0	4.0	NA	1.0	1.0	1.0
4_s6	hc_top1_k5	0.0	0.0	0.0	0.0	0.0	0.0	3.0	4.0	0.0	1.0	0.0	1.0	0.0	0.0	2.0	1.0	1.0	1.0	2.0	NA	0.0	0.0	NA	0.0	0.0	1.0	1.0	0.0	2.0	NA	0.0	0.0	0.0	0.0	3.0	0.0	1.0	0.0	1.0	1.0	0.0	0.0	0.0	3.0	1.0	1.0	1.0	NA
4_s7	hc_top1_k5	0.0	NA	0.0	0.0	0.0	0.0	1.0	1.0	0.0	1.0	0.0	0.0	0.0	0.0	2.0	1.0	NA	NA	2.0	0.0	0.0	0.0	4.0	0.0	0.0	4.0	1.0	0.0	2.0	NA	NA	0.0	0.0	0.0	4.0	0.0	1.0	0.0	1.0	1.0	0.0	0.0	0.0	4.0	1.0	1.0	1.0	1.0
4_s8	hc_top1_k5	0.0	0.0	0.0	0.0	0.0	0.0	3.0	4.0	0.0	NA	0.0	1.0	0.0	0.0	2.0	1.0	1.0	1.0	NA	0.0	0.0	0.0	3.0	NA	0.0	1.0	1.0	0.0	2.0	0.0	0.0	0.0	0.0	0.0	3.0	0.0	1.0	0.0	1.0	1.0	0.0	0.0	NA	3.0	1.0	1.0	1.0	1.0
4_s9	hc_top1_k5	0.0	0.0	0.0	0.0	0.0	0.0	1.0	1.0	0.0	NA	0.0	0.0	0.0	0.0	2.0	1.0	1.0	1.0	2.0	0.0	0.0	0.0	4.0	0.0	0.0	4.0	1.0	0.0	2.0	NA	0.0	0.0	0.0	0.0	4.0	0.0	1.0	0.0	NA	1.0	0.0	0.0	0.0	4.0	NA	1.0	1.0	NA
0_s0	pcakmeans_top1_k5	NA	NA	NA	NA	NA	NA	3.0	0.0	3.0	0.0	NA	NA	NA	NA	0.0	0.0	3.0	4.0	2.0	1.0	NA	NA	NA	NA	NA	1.0	NA	2.0	4.0	0.0	2.0	NA	NA	NA	2.0	4.0	4.0	0.0	2.0	2.0	NA	NA	NA	NA	2.0	NA	4.0	2.0
0_s1	pcakmeans_top1_k5	NA	NA	1.0	1.0	NA	3.0	4.0	3.0	1.0	0.0	NA	NA	NA	4.0	NA	3.0	NA	NA	4.0	1.0	NA	1.0	4.0	NA	NA	4.0	4.0	4.0	NA	0.0	NA	3.0	3.0	NA	NA	NA	1.0	4.0	NA	0.0	NA	NA	1.0	NA	NA	2.0	0.0	2.0
0_s10	pcakmeans_top1_k5	2.0	0.0	NA	4.0	2.0	4.0	3.0	0.0	3.0	0.0	NA	NA	NA	NA	NA	0.0	3.0	4.0	2.0	1.0	NA	4.0	1.0	4.0	NA	1.0	0.0	2.0	4.0	0.0	NA	NA	1.0	NA	2.0	4.0	NA	0.0	2.0	2.0	NA	NA	NA	NA	2.0	1.0	4.0	2.0
0_s11	pcakmeans_top1_k5	NA	NA	NA	NA	4.0	NA	NA	3.0	NA	0.0	NA	NA	NA	4.0	4.0	3.0	1.0	0.0	NA	1.0	NA	NA	NA	NA	NA	4.0	4.0	NA	2.0	0.0	NA	NA	NA	3.0	NA	0.0	1.0	4.0	4.0	0.0	NA	NA	NA	2.0	NA	NA	0.0	2.0
0_s12	pcakmeans_top1_k5	NA	NA	4.0	2.0	2.0	0.0	NA	NA	3.0	0.0	NA	NA	NA	NA	2.0	NA	3.0	2.0	2.0	1.0	NA	NA	NA	NA	4.0	NA	2.0	2.0	0.0	2.0	NA	4.0	NA	NA	NA	NA	4.0	0.0	2.0	2.0	1.0	NA	NA	NA	NA	1.0	NA	0.0
0_s13	pcakmeans_top1_k5	NA	NA	1.0	1.0	NA	3.0	4.0	3.0	1.0	0.0	NA	NA	2.0	4.0	4.0	NA	NA	0.0	4.0	1.0	NA	NA	NA	2.0	0.0	4.0	NA	4.0	2.0	0.0	NA	NA	NA	3.0	NA	3.0	NA	NA	4.0	0.0	NA	1.0	1.0	NA	NA	NA	NA	2.0
0_s14	pcakmeans_top1_k5	NA	NA	NA	NA	NA	NA	3.0	NA	3.0	0.0	NA	NA	NA	0.0	NA	4.0	3.0	NA	2.0	1.0	NA	NA	NA	NA	NA	NA	NA	2.0	0.0	2.0	NA	NA	NA	NA	NA	4.0	NA	NA	2.0	2.0	NA	3.0	NA	0.0	2.0	1.0	2.0	NA
0_s15	pcakmeans_top1_k5	NA	NA	NA	NA	NA	3.0	4.0	3.0	1.0	0.0	NA	4.0	2.0	NA	NA	3.0	1.0	0.0	4.0	1.0	3.0	NA	NA	NA	0.0	NA	4.0	4.0	2.0	0.0	NA	NA	NA	NA	0.0	NA	1.0	4.0	4.0	0.0	NA	NA	NA	NA	0.0	NA	0.0	NA
0_s16	pcakmeans_top1_k5	NA	NA	NA	NA	2.0	NA	3.0	0.0	3.0	0.0	1.0	3.0	4.0	NA	NA	NA	3.0	4.0	2.0	1.0	NA	NA	NA	4.0	2.0	1.0	0.0	NA	4.0	0.0	NA	NA	NA	0.0	2.0	4.0	4.0	0.0	2.0	2.0	NA	NA	4.0	4.0	NA	1.0	NA	2.0
0_s17	pcakmeans_top1_k5	NA	3.0	NA	NA	4.0	3.0	NA	3.0	1.0	0.0	NA	NA	NA	NA	4.0	NA	NA	0.0	4.0	1.0	NA	NA	4.0	2.0	0.0	NA	4.0	0.0	2.0	0.0	NA	NA	3.0	3.0	0.0	NA	1.0	4.0	4.0	0.0	NA	NA	NA	2.0	4.0	2.0	0.0	2.0
1_s18	pcakmeans_top1_k5	NA	4.0	4.0	NA	2.0	0.0	3.0	4.0	3.0	NA	3.0	3.0	0.0	0.0	2.0	NA	3.0	2.0	2.0	3.0	4.0	2.0	NA	0.0	NA	3.0	2.0	2.0	NA	2.0	2.0	4.0	4.0	4.0	2.0	NA	3.0	2.0	4.0	NA	1.0	NA	3.0	NA	2.0	1.0	2.0	3.0
1_s19	pcakmeans_top1_k5	2.0	0.0	3.0	4.0	NA	4.0	1.0	0.0	1.0	NA	1.0	1.0	4.0	2.0	0.0	0.0	NA	4.0	0.0	NA	1.0	4.0	1.0	4.0	2.0	3.0	NA	0.0	NA	2.0	2.0	1.0	1.0	0.0	2.0	0.0	4.0	0.0	4.0	0.0	1.0	4.0	4.0	4.0	4.0	2.0	4.0	0.0
1_s2	pcakmeans_top1_k5	4.0	4.0	4.0	2.0	2.0	0.0	3.0	4.0	3.0	3.0	3.0	3.0	0.0	0.0	2.0	4.0	3.0	2.0	NA	NA	4.0	2.0	2.0	0.0	4.0	3.0	2.0	NA	0.0	2.0	2.0	4.0	4.0	NA	2.0	4.0	3.0	2.0	NA	2.0	1.0	3.0	3.0	0.0	2.0	1.0	2.0	3.0
1_s20	pcakmeans_top1_k5	1.0	3.0	1.0	NA	4.0	4.0	1.0	NA	NA	3.0	2.0	1.0	2.0	2.0	4.0	3.0	1.0	4.0	0.0	3.0	3.0	1.0	4.0	2.0	NA	1.0	0.0	0.0	NA	3.0	0.0	3.0	3.0	3.0	0.0	0.0	1.0	NA	4.0	0.0	4.0	1.0	1.0	2.0	NA	NA	0.0	0.0
1_s21	pcakmeans_top1_k5	1.0	3.0	1.0	1.0	4.0	3.0	4.0	NA	4.0	3.0	2.0	4.0	2.0	4.0	4.0	3.0	NA	NA	4.0	3.0	3.0	1.0	NA	2.0	0.0	NA	NA	4.0	2.0	3.0	0.0	3.0	3.0	3.0	NA	3.0	1.0	4.0	NA	NA	3.0	1.0	1.0	NA	0.0	3.0	0.0	2.0
1_s22	pcakmeans_top1_k5	2.0	0.0	3.0	2.0	NA	0.0	3.0	4.0	NA	3.0	1.0	3.0	0.0	0.0	2.0	NA	NA	2.0	NA	NA	4.0	4.0	1.0	4.0	4.0	3.0	2.0	2.0	NA	2.0	2.0	1.0	NA	4.0	NA	4.0	NA	2.0	4.0	0.0	1.0	3.0	4.0	0.0	2.0	1.0	NA	0.0
1_s23	pcakmeans_top1_k5	1.0	3.0	1.0	1.0	4.0	3.0	4.0	3.0	4.0	3.0	2.0	4.0	NA	4.0	4.0	3.0	4.0	NA	4.0	3.0	3.0	1.0	4.0	2.0	0.0	1.0	NA	4.0	2.0	3.0	0.0	3.0	3.0	3.0	0.0	3.0	NA	0.0	0.0	NA	NA	1.0	1.0	2.0	0.0	3.0	0.0	NA
1_s24	pcakmeans_top1_k5	1.0	3.0	1.0	1.0	4.0	4.0	1.0	0.0	1.0	3.0	2.0	1.0	2.0	2.0	NA	3.0	1.0	NA	4.0	3.0	3.0	1.0	4.0	2.0	0.0	1.0	0.0	0.0	2.0	3.0	0.0	3.0	3.0	NA	0.0	0.0	1.0	0.0	4.0	0.0	4.0	1.0	1.0	2.0	4.0	2.0	0.0	NA
1_s25	pcakmeans_top1_k5	1.0	3.0	NA	NA	NA	NA	4.0	3.0	NA	3.0	2.0	4.0	2.0	4.0	4.0	NA	4.0	0.0	NA	3.0	3.0	1.0	4.0	2.0	0.0	NA	4.0	NA	2.0	3.0	0.0	3.0	3.0	3.0	0.0	3.0	1.0	4.0	0.0	4.0	3.0	1.0	1.0	2.0	0.0	3.0	0.0	NA
1_s26	pcakmeans_top1_k5	4.0	4.0	4.0	2.0	NA	NA	NA	4.0	3.0	3.0	NA	3.0	0.0	0.0	2.0	4.0	3.0	2.0	2.0	3.0	4.0	NA	2.0	NA	4.0	3.0	2.0	2.0	0.0	2.0	2.0	4.0	4.0	4.0	2.0	NA	NA	2.0	4.0	NA	1.0	3.0	3.0	0.0	2.0	1.0	2.0	3.0
2_s27	pcakmeans_top1_k5	4.0	4.0	3.0	2.0	2.0	0.0	NA	4.0	NA	4.0	3.0	3.0	0.0	NA	2.0	4.0	1.0	2.0	2.0	NA	4.0	2.0	2.0	4.0	4.0	3.0	2.0	NA	0.0	2.0	2.0	1.0	4.0	4.0	2.0	0.0	3.0	2.0	0.0	4.0	1.0	3.0	3.0	4.0	4.0	2.0	4.0	3.0
2_s28	pcakmeans_top1_k5	4.0	4.0	4.0	2.0	2.0	0.0	3.0	4.0	3.0	4.0	3.0	3.0	NA	0.0	2.0	4.0	1.0	2.0	2.0	2.0	4.0	2.0	2.0	0.0	4.0	3.0	2.0	2.0	0.0	2.0	2.0	4.0	4.0	4.0	2.0	NA	3.0	2.0	NA	NA	1.0	3.0	3.0	0.0	2.0	NA	NA	3.0
2_s29	pcakmeans_top1_k5	1.0	NA	1.0	1.0	4.0	3.0	4.0	0.0	4.0	4.0	2.0	4.0	2.0	4.0	NA	NA	4.0	0.0	4.0	2.0	3.0	1.0	4.0	2.0	0.0	1.0	4.0	4.0	NA	3.0	0.0	3.0	3.0	3.0	0.0	3.0	4.0	NA	0.0	4.0	3.0	1.0	1.0	2.0	0.0	3.0	0.0	0.0
2_s3	pcakmeans_top1_k5	2.0	0.0	3.0	4.0	1.0	4.0	1.0	0.0	1.0	4.0	1.0	1.0	4.0	2.0	0.0	0.0	4.0	4.0	0.0	2.0	1.0	4.0	1.0	4.0	2.0	3.0	NA	NA	4.0	2.0	4.0	1.0	1.0	0.0	0.0	0.0	3.0	2.0	0.0	NA	4.0	4.0	4.0	4.0	4.0	2.0	4.0	3.0
2_s30	pcakmeans_top1_k5	4.0	4.0	4.0	2.0	2.0	NA	3.0	NA	3.0	4.0	3.0	3.0	0.0	0.0	2.0	4.0	1.0	2.0	2.0	2.0	4.0	2.0	2.0	0.0	4.0	3.0	2.0	2.0	0.0	2.0	2.0	4.0	4.0	4.0	2.0	4.0	3.0	2.0	4.0	0.0	1.0	3.0	NA	0.0	2.0	1.0	2.0	3.0
2_s31	pcakmeans_top1_k5	2.0	0.0	NA	4.0	1.0	4.0	NA	0.0	4.0	4.0	1.0	1.0	4.0	2.0	0.0	0.0	4.0	NA	0.0	2.0	1.0	NA	1.0	4.0	2.0	NA	0.0	0.0	4.0	2.0	4.0	1.0	1.0	0.0	0.0	NA	4.0	NA	0.0	4.0	4.0	4.0	4.0	4.0	4.0	3.0	4.0	3.0
2_s32	pcakmeans_top1_k5	1.0	3.0	1.0	1.0	4.0	NA	NA	0.0	4.0	2.0	2.0	NA	2.0	NA	4.0	3.0	NA	4.0	4.0	2.0	3.0	1.0	4.0	2.0	0.0	1.0	0.0	0.0	4.0	3.0	0.0	3.0	3.0	3.0	0.0	3.0	4.0	0.0	0.0	4.0	3.0	1.0	1.0	NA	0.0	3.0	NA	NA
2_s33	pcakmeans_top1_k5	1.0	3.0	1.0	1.0	4.0	4.0	4.0	0.0	4.0	2.0	2.0	4.0	2.0	2.0	0.0	0.0	4.0	4.0	NA	2.0	3.0	1.0	4.0	2.0	NA	1.0	0.0	0.0	4.0	3.0	0.0	3.0	1.0	0.0	0.0	3.0	4.0	0.0	0.0	4.0	4.0	1.0	1.0	2.0	0.0	3.0	0.0	0.0
2_s34	pcakmeans_top1_k5	1.0	3.0	1.0	4.0	1.0	4.0	1.0	0.0	1.0	2.0	2.0	1.0	2.0	NA	0.0	0.0	1.0	4.0	0.0	2.0	1.0	1.0	4.0	4.0	2.0	1.0	0.0	0.0	4.0	3.0	4.0	NA	1.0	0.0	0.0	0.0	4.0	2.0	0.0	4.0	4.0	4.0	1.0	4.0	4.0	2.0	NA	0.0
2_s35	pcakmeans_top1_k5	2.0	0.0	3.0	4.0	1.0	4.0	1.0	NA	NA	4.0	1.0	1.0	4.0	2.0	0.0	0.0	4.0	4.0	NA	NA	1.0	4.0	1.0	NA	2.0	3.0	NA	NA	NA	NA	4.0	1.0	1.0	0.0	0.0	0.0	3.0	2.0	NA	4.0	4.0	4.0	4.0	4.0	4.0	2.0	NA	3.0
3_s36	pcakmeans_top1_k5	3.0	2.0	0.0	3.0	0.0	2.0	NA	1.0	NA	1.0	4.0	0.0	1.0	3.0	3.0	2.0	0.0	NA	1.0	0.0	0.0	3.0	0.0	3.0	3.0	2.0	3.0	1.0	3.0	1.0	3.0	0.0	2.0	NA	1.0	2.0	0.0	3.0	3.0	NA	2.0	0.0	2.0	3.0	NA	0.0	1.0	1.0
3_s37	pcakmeans_top1_k5	3.0	2.0	0.0	3.0	0.0	2.0	0.0	1.0	NA	1.0	4.0	0.0	1.0	3.0	3.0	2.0	2.0	3.0	NA	0.0	0.0	3.0	0.0	3.0	3.0	2.0	3.0	1.0	3.0	NA	3.0	0.0	2.0	1.0	NA	2.0	0.0	NA	3.0	3.0	2.0	0.0	2.0	NA	1.0	NA	1.0	1.0
3_s38	pcakmeans_top1_k5	0.0	1.0	NA	0.0	3.0	1.0	2.0	2.0	2.0	NA	0.0	2.0	3.0	1.0	NA	1.0	0.0	NA	3.0	NA	2.0	0.0	3.0	1.0	1.0	0.0	1.0	3.0	NA	4.0	1.0	2.0	0.0	2.0	3.0	1.0	2.0	NA	1.0	1.0	0.0	2.0	0.0	1.0	3.0	4.0	3.0	4.0
3_s39	pcakmeans_top1_k5	3.0	2.0	0.0	3.0	NA	2.0	0.0	NA	0.0	1.0	4.0	0.0	1.0	3.0	3.0	2.0	2.0	3.0	1.0	0.0	0.0	3.0	0.0	3.0	NA	NA	3.0	1.0	NA	1.0	3.0	NA	NA	1.0	4.0	2.0	0.0	3.0	NA	3.0	2.0	0.0	2.0	3.0	1.0	0.0	1.0	NA
3_s4	pcakmeans_top1_k5	0.0	1.0	2.0	NA	3.0	1.0	2.0	2.0	2.0	1.0	0.0	2.0	3.0	1.0	NA	1.0	0.0	1.0	NA	0.0	2.0	0.0	3.0	1.0	1.0	0.0	1.0	NA	1.0	NA	1.0	2.0	NA	NA	3.0	1.0	2.0	NA	1.0	1.0	0.0	2.0	0.0	1.0	3.0	4.0	3.0	4.0
3_s40	pcakmeans_top1_k5	3.0	2.0	0.0	3.0	0.0	2.0	NA	NA	0.0	1.0	4.0	NA	1.0	3.0	3.0	2.0	2.0	3.0	1.0	4.0	0.0	3.0	0.0	3.0	3.0	2.0	3.0	NA	3.0	1.0	3.0	0.0	2.0	1.0	4.0	2.0	0.0	3.0	NA	3.0	2.0	0.0	2.0	3.0	1.0	0.0	1.0	1.0
3_s41	pcakmeans_top1_k5	3.0	2.0	0.0	3.0	0.0	2.0	0.0	1.0	NA	1.0	4.0	0.0	1.0	3.0	3.0	2.0	2.0	3.0	1.0	4.0	0.0	3.0	0.0	3.0	3.0	NA	NA	1.0	3.0	1.0	3.0	0.0	2.0	1.0	4.0	2.0	NA	3.0	3.0	3.0	2.0	0.0	2.0	3.0	1.0	0.0	1.0	1.0
3_s42	pcakmeans_top1_k5	0.0	1.0	2.0	0.0	3.0	NA	2.0	2.0	NA	NA	0.0	2.0	NA	1.0	1.0	NA	0.0	1.0	3.0	4.0	2.0	0.0	3.0	1.0	1.0	0.0	1.0	3.0	1.0	4.0	1.0	2.0	0.0	2.0	3.0	1.0	2.0	1.0	1.0	1.0	0.0	2.0	0.0	1.0	3.0	4.0	NA	4.0
3_s43	pcakmeans_top1_k5	3.0	2.0	0.0	3.0	0.0	2.0	0.0	NA	0.0	NA	4.0	0.0	1.0	3.0	NA	NA	2.0	3.0	1.0	0.0	0.0	3.0	0.0	3.0	3.0	NA	3.0	1.0	3.0	1.0	3.0	0.0	2.0	1.0	4.0	2.0	0.0	NA	NA	3.0	2.0	0.0	NA	3.0	1.0	0.0	1.0	1.0
3_s44	pcakmeans_top1_k5	0.0	1.0	2.0	0.0	3.0	1.0	2.0	2.0	2.0	NA	0.0	2.0	3.0	1.0	1.0	1.0	0.0	1.0	3.0	NA	2.0	0.0	3.0	1.0	1.0	0.0	1.0	3.0	1.0	4.0	1.0	2.0	0.0	2.0	3.0	1.0	2.0	1.0	1.0	1.0	0.0	2.0	0.0	1.0	3.0	4.0	NA	4.0
4_s45	pcakmeans_top1_k5	3.0	2.0	0.0	3.0	0.0	2.0	0.0	1.0	0.0	1.0	4.0	0.0	1.0	3.0	3.0	2.0	2.0	3.0	1.0	0.0	0.0	3.0	0.0	3.0	3.0	2.0	3.0	1.0	3.0	NA	3.0	0.0	2.0	1.0	4.0	2.0	NA	3.0	3.0	NA	2.0	0.0	2.0	3.0	1.0	NA	1.0	1.0
4_s46	pcakmeans_top1_k5	3.0	2.0	0.0	3.0	0.0	2.0	0.0	1.0	0.0	1.0	4.0	0.0	1.0	3.0	3.0	2.0	NA	NA	1.0	NA	0.0	3.0	0.0	NA	3.0	2.0	3.0	NA	3.0	1.0	3.0	0.0	2.0	1.0	4.0	2.0	0.0	3.0	3.0	NA	2.0	0.0	2.0	3.0	1.0	NA	1.0	1.0
4_s47	pcakmeans_top1_k5	0.0	1.0	2.0	0.0	3.0	1.0	0.0	1.0	0.0	NA	0.0	0.0	3.0	1.0	1.0	1.0	NA	1.0	1.0	0.0	2.0	0.0	3.0	1.0	1.0	0.0	NA	1.0	NA	NA	1.0	2.0	0.0	2.0	1.0	2.0	2.0	3.0	3.0	1.0	0.0	2.0	0.0	1.0	NA	NA	3.0	4.0
4_s48	pcakmeans_top1_k5	0.0	1.0	2.0	0.0	3.0	1.0	2.0	2.0	2.0	NA	0.0	2.0	3.0	1.0	1.0	1.0	0.0	1.0	3.0	4.0	2.0	0.0	3.0	1.0	1.0	0.0	1.0	3.0	1.0	NA	1.0	2.0	0.0	2.0	NA	NA	NA	1.0	NA	1.0	0.0	2.0	0.0	1.0	3.0	4.0	3.0	4.0
4_s49	pcakmeans_top1_k5	0.0	1.0	2.0	0.0	3.0	1.0	2.0	1.0	2.0	1.0	0.0	2.0	3.0	NA	1.0	1.0	0.0	1.0	NA	NA	2.0	0.0	3.0	1.0	NA	0.0	1.0	3.0	1.0	NA	1.0	2.0	0.0	2.0	1.0	1.0	NA	1.0	3.0	1.0	0.0	2.0	0.0	1.0	3.0	4.0	3.0	NA
4_s5	pcakmeans_top1_k5	0.0	1.0	2.0	0.0	3.0	NA	NA	NA	2.0	1.0	0.0	2.0	3.0	1.0	1.0	1.0	0.0	1.0	3.0	4.0	NA	0.0	3.0	1.0	1.0	0.0	1.0	3.0	1.0	4.0	1.0	2.0	0.0	2.0	NA	NA	2.0	NA	3.0	NA	0.0	NA	0.0	1.0	NA	4.0	3.0	4.0
4_s6	pcakmeans_top1_k5	0.0	1.0	2.0	0.0	3.0	1.0	2.0	2.0	2.0	1.0	0.0	2.0	3.0	1.0	1.0	1.0	0.0	1.0	3.0	NA	2.0	0.0	NA	1.0	1.0	0.0	1.0	3.0	1.0	NA	1.0	2.0	0.0	2.0	3.0	1.0	2.0	1.0	1.0	1.0	0.0	2.0	0.0	1.0	3.0	4.0	3.0	NA
4_s7	pcakmeans_top1_k5	0.0	NA	2.0	0.0	0.0	2.0	0.0	1.0	0.0	1.0	0.0	0.0	3.0	3.0	1.0	1.0	NA	NA	1.0	0.0	2.0	0.0	3.0	1.0	3.0	0.0	3.0	1.0	3.0	NA	NA	2.0	0.0	2.0	1.0	2.0	2.0	3.0	3.0	3.0	0.0	2.0	0.0	3.0	1.0	0.0	3.0	4.0
4_s8	pcakmeans_top1_k5	0.0	1.0	2.0	0.0	3.0	1.0	2.0	2.0	2.0	NA	0.0	2.0	3.0	1.0	1.0	1.0	0.0	1.0	NA	0.0	2.0	0.0	3.0	NA	1.0	0.0	1.0	3.0	1.0	4.0	1.0	2.0	0.0	2.0	3.0	1.0	2.0	1.0	1.0	1.0	0.0	2.0	NA	1.0	3.0	4.0	3.0	4.0
4_s9	pcakmeans_top1_k5	3.0	2.0	0.0	3.0	0.0	2.0	0.0	1.0	0.0	NA	4.0	0.0	1.0	3.0	3.0	2.0	2.0	3.0	1.0	0.0	0.0	3.0	0.0	3.0	3.0	2.0	3.0	1.0	3.0	NA	3.0	0.0	2.0	1.0	4.0	2.0	0.0	3.0	NA	3.0	2.0	0.0	2.0	3.0	NA	0.0	1.0	NA
0_s0	hc_dmt_k6	NA	NA	NA	NA	NA	NA	2.0	2.0	2.0	2.0	NA	NA	NA	NA	1.0	3.0	2.0	2.0	2.0	2.0	NA	NA	NA	NA	NA	2.0	NA	2.0	2.0	2.0	4.0	NA	NA	NA	1.0	2.0	2.0	2.0	2.0	2.0	NA	NA	NA	NA	1.0	NA	2.0	2.0
0_s1	hc_dmt_k6	NA	NA	5.0	0.0	NA	2.0	2.0	2.0	2.0	2.0	NA	NA	NA	2.0	NA	3.0	NA	NA	2.0	2.0	NA	4.0	5.0	NA	NA	2.0	2.0	2.0	NA	2.0	NA	5.0	5.0	NA	NA	NA	2.0	2.0	NA	2.0	NA	NA	4.0	NA	NA	2.0	2.0	2.0
0_s10	hc_dmt_k6	4.0	2.0	NA	0.0	1.0	2.0	2.0	2.0	2.0	2.0	NA	NA	NA	NA	NA	3.0	2.0	2.0	2.0	2.0	NA	4.0	5.0	1.0	NA	2.0	2.0	2.0	2.0	2.0	NA	NA	5.0	NA	1.0	2.0	NA	2.0	2.0	2.0	NA	NA	NA	NA	1.0	2.0	2.0	2.0
0_s11	hc_dmt_k6	NA	NA	NA	NA	1.0	NA	NA	2.0	NA	2.0	NA	NA	NA	2.0	1.0	3.0	2.0	2.0	NA	2.0	NA	NA	NA	NA	NA	2.0	2.0	NA	2.0	2.0	NA	NA	NA	3.0	NA	2.0	2.0	2.0	2.0	2.0	NA	NA	NA	3.0	NA	NA	2.0	2.0
0_s12	hc_dmt_k6	NA	NA	5.0	0.0	1.0	2.0	NA	NA	2.0	2.0	NA	NA	NA	NA	1.0	NA	2.0	2.0	2.0	2.0	NA	NA	NA	NA	0.0	NA	2.0	2.0	2.0	2.0	NA	5.0	NA	NA	NA	NA	2.0	2.0	2.0	2.0	4.0	NA	NA	NA	NA	2.0	NA	2.0
0_s13	hc_dmt_k6	NA	NA	5.0	0.0	NA	2.0	2.0	2.0	2.0	2.0	NA	NA	1.0	2.0	1.0	NA	NA	2.0	2.0	2.0	NA	NA	NA	1.0	0.0	2.0	NA	2.0	2.0	2.0	NA	NA	NA	3.0	NA	2.0	NA	NA	2.0	2.0	NA	5.0	4.0	NA	NA	NA	NA	2.0
0_s14	hc_dmt_k6	NA	NA	NA	NA	NA	NA	2.0	NA	2.0	2.0	NA	NA	NA	2.0	NA	3.0	2.0	NA	2.0	2.0	NA	NA	NA	NA	NA	NA	NA	2.0	2.0	2.0	NA	NA	NA	NA	NA	2.0	NA	NA	2.0	2.0	NA	5.0	NA	3.0	1.0	2.0	2.0	NA
0_s15	hc_dmt_k6	NA	NA	NA	NA	NA	2.0	2.0	2.0	2.0	2.0	NA	3.0	1.0	NA	NA	3.0	2.0	2.0	2.0	2.0	5.0	NA	NA	NA	0.0	NA	2.0	2.0	2.0	2.0	NA	NA	NA	NA	1.0	NA	2.0	2.0	2.0	2.0	NA	NA	NA	NA	1.0	NA	2.0	NA
0_s16	hc_dmt_k6	NA	NA	NA	NA	1.0	NA	2.0	2.0	2.0	2.0	4.0	3.0	1.0	NA	NA	NA	2.0	2.0	2.0	2.0	NA	NA	NA	1.0	0.0	2.0	2.0	NA	2.0	2.0	NA	NA	NA	3.0	1.0	2.0	2.0	2.0	2.0	2.0	NA	NA	4.0	3.0	NA	2.0	NA	2.0
0_s17	hc_dmt_k6	NA	2.0	NA	NA	1.0	2.0	NA	2.0	2.0	2.0	NA	NA	NA	NA	1.0	NA	NA	2.0	2.0	2.0	NA	NA	5.0	1.0	0.0	NA	2.0	2.0	2.0	2.0	NA	NA	5.0	3.0	1.0	NA	2.0	2.0	2.0	2.0	NA	NA	NA	3.0	1.0	2.0	2.0	2.0
1_s18	hc_dmt_k6	NA	2.0	5.0	NA	1.0	0.0	3.0	1.0	3.0	NA	4.0	3.0	1.0	2.0	1.0	NA	0.0	0.0	1.0	1.0	5.0	4.0	NA	1.0	NA	1.0	0.0	3.0	NA	0.0	4.0	5.0	5.0	3.0	1.0	NA	5.0	3.0	0.0	NA	4.0	NA	4.0	NA	1.0	0.0	3.0	0.0
1_s19	hc_dmt_k6	1.0	3.0	3.0	0.0	NA	0.0	3.0	1.0	3.0	NA	1.0	5.0	4.0	5.0	4.0	0.0	NA	0.0	1.0	NA	3.0	1.0	3.0	5.0	0.0	1.0	NA	3.0	NA	0.0	1.0	3.0	3.0	4.0	4.0	0.0	4.0	3.0	0.0	0.0	3.0	3.0	3.0	2.0	5.0	0.0	3.0	0.0
1_s2	hc_dmt_k6	4.0	2.0	5.0	0.0	1.0	0.0	3.0	1.0	3.0	0.0	4.0	3.0	1.0	2.0	1.0	0.0	0.0	0.0	NA	NA	5.0	4.0	5.0	1.0	0.0	1.0	0.0	NA	1.0	0.0	4.0	5.0	5.0	NA	1.0	0.0	5.0	3.0	NA	0.0	4.0	5.0	4.0	3.0	1.0	0.0	3.0	0.0
1_s20	hc_dmt_k6	1.0	3.0	3.0	NA	5.0	0.0	3.0	NA	NA	0.0	1.0	5.0	4.0	5.0	4.0	0.0	0.0	0.0	1.0	1.0	3.0	1.0	3.0	5.0	NA	1.0	0.0	3.0	NA	0.0	1.0	3.0	3.0	4.0	4.0	0.0	4.0	NA	0.0	0.0	3.0	3.0	3.0	2.0	NA	NA	3.0	0.0
1_s21	hc_dmt_k6	4.0	2.0	5.0	0.0	1.0	0.0	3.0	NA	3.0	0.0	4.0	3.0	1.0	2.0	1.0	0.0	NA	NA	1.0	1.0	5.0	4.0	NA	1.0	0.0	NA	NA	3.0	1.0	0.0	4.0	5.0	5.0	3.0	NA	0.0	5.0	3.0	NA	NA	4.0	5.0	4.0	NA	1.0	0.0	3.0	0.0
1_s22	hc_dmt_k6	4.0	2.0	5.0	0.0	NA	0.0	3.0	1.0	NA	0.0	4.0	3.0	1.0	2.0	1.0	NA	NA	0.0	NA	NA	5.0	4.0	5.0	1.0	0.0	1.0	0.0	3.0	NA	0.0	4.0	5.0	NA	3.0	NA	0.0	NA	3.0	0.0	0.0	4.0	5.0	4.0	3.0	1.0	0.0	NA	0.0
1_s23	hc_dmt_k6	1.0	3.0	3.0	0.0	1.0	0.0	3.0	1.0	3.0	0.0	1.0	5.0	NA	5.0	4.0	0.0	0.0	NA	1.0	1.0	3.0	1.0	3.0	5.0	0.0	1.0	NA	3.0	1.0	0.0	1.0	3.0	3.0	4.0	4.0	0.0	NA	3.0	0.0	NA	NA	3.0	3.0	2.0	5.0	0.0	3.0	NA
1_s24	hc_dmt_k6	4.0	2.0	5.0	0.0	1.0	0.0	3.0	1.0	3.0	0.0	4.0	3.0	1.0	2.0	NA	0.0	0.0	NA	1.0	1.0	5.0	4.0	5.0	1.0	0.0	1.0	0.0	3.0	1.0	0.0	4.0	5.0	5.0	NA	1.0	0.0	5.0	3.0	0.0	0.0	4.0	5.0	4.0	3.0	1.0	0.0	3.0	NA
1_s25	hc_dmt_k6	1.0	3.0	NA	NA	NA	NA	3.0	1.0	NA	0.0	1.0	5.0	4.0	5.0	4.0	NA	0.0	0.0	NA	1.0	3.0	1.0	3.0	5.0	0.0	NA	0.0	NA	1.0	0.0	1.0	3.0	3.0	4.0	4.0	0.0	4.0	3.0	0.0	0.0	3.0	3.0	3.0	2.0	5.0	0.0	3.0	NA
1_s26	hc_dmt_k6	4.0	2.0	5.0	0.0	NA	NA	NA	1.0	3.0	0.0	NA	3.0	1.0	2.0	1.0	0.0	0.0	0.0	1.0	1.0	5.0	NA	5.0	NA	0.0	1.0	0.0	3.0	1.0	0.0	4.0	5.0	5.0	3.0	1.0	NA	NA	3.0	0.0	NA	4.0	5.0	4.0	3.0	1.0	0.0	3.0	0.0
2_s27	hc_dmt_k6	2.0	5.0	2.0	2.0	2.0	3.0	NA	3.0	NA	3.0	2.0	2.0	2.0	NA	2.0	2.0	3.0	3.0	0.0	NA	2.0	2.0	2.0	2.0	2.0	3.0	3.0	NA	3.0	3.0	2.0	2.0	2.0	2.0	2.0	4.0	3.0	1.0	3.0	3.0	2.0	2.0	2.0	5.0	2.0	3.0	1.0	3.0
2_s28	hc_dmt_k6	2.0	5.0	2.0	2.0	2.0	3.0	1.0	3.0	1.0	5.0	2.0	2.0	NA	3.0	2.0	2.0	3.0	3.0	0.0	3.0	2.0	2.0	2.0	2.0	2.0	3.0	3.0	1.0	3.0	5.0	2.0	2.0	2.0	2.0	2.0	NA	3.0	1.0	NA	NA	2.0	2.0	2.0	5.0	2.0	NA	NA	3.0
2_s29	hc_dmt_k6	2.0	NA	2.0	2.0	2.0	3.0	1.0	3.0	1.0	5.0	2.0	2.0	2.0	3.0	NA	NA	3.0	3.0	0.0	3.0	2.0	2.0	2.0	2.0	2.0	3.0	3.0	1.0	NA	5.0	2.0	2.0	2.0	2.0	2.0	4.0	3.0	NA	3.0	3.0	2.0	2.0	2.0	5.0	2.0	3.0	1.0	3.0
2_s3	hc_dmt_k6	2.0	5.0	2.0	2.0	2.0	3.0	1.0	3.0	1.0	5.0	2.0	2.0	2.0	3.0	2.0	2.0	3.0	3.0	0.0	3.0	2.0	2.0	2.0	2.0	2.0	3.0	NA	NA	3.0	5.0	2.0	2.0	2.0	2.0	2.0	4.0	3.0	1.0	3.0	NA	2.0	2.0	2.0	5.0	2.0	3.0	1.0	3.0
2_s30	hc_dmt_k6	2.0	5.0	2.0	2.0	2.0	NA	1.0	NA	1.0	3.0	2.0	2.0	2.0	3.0	2.0	2.0	3.0	3.0	0.0	3.0	2.0	2.0	2.0	2.0	2.0	3.0	3.0	1.0	3.0	3.0	2.0	2.0	2.0	2.0	2.0	4.0	3.0	1.0	3.0	3.0	2.0	2.0	NA	5.0	2.0	3.0	1.0	3.0
2_s31	hc_dmt_k6	2.0	5.0	NA	2.0	2.0	3.0	NA	3.0	1.0	3.0	2.0	2.0	2.0	3.0	2.0	2.0	3.0	NA	0.0	3.0	2.0	NA	2.0	2.0	2.0	NA	3.0	1.0	3.0	3.0	2.0	2.0	2.0	2.0	2.0	NA	3.0	NA	3.0	3.0	2.0	2.0	2.0	5.0	2.0	3.0	1.0	3.0
2_s32	hc_dmt_k6	2.0	5.0	2.0	2.0	2.0	NA	NA	3.0	1.0	3.0	2.0	NA	2.0	NA	2.0	2.0	NA	3.0	0.0	5.0	2.0	2.0	2.0	2.0	2.0	3.0	3.0	1.0	3.0	3.0	2.0	2.0	2.0	2.0	2.0	4.0	3.0	1.0	3.0	3.0	2.0	2.0	2.0	NA	2.0	3.0	NA	NA
2_s33	hc_dmt_k6	2.0	5.0	2.0	2.0	2.0	3.0	1.0	3.0	1.0	3.0	2.0	2.0	2.0	3.0	2.0	2.0	3.0	3.0	NA	5.0	2.0	2.0	2.0	2.0	NA	3.0	3.0	1.0	3.0	3.0	2.0	2.0	2.0	2.0	2.0	4.0	3.0	1.0	3.0	3.0	2.0	2.0	2.0	5.0	2.0	3.0	1.0	3.0
2_s34	hc_dmt_k6	2.0	5.0	2.0	2.0	2.0	3.0	1.0	3.0	1.0	3.0	2.0	2.0	2.0	NA	2.0	2.0	3.0	3.0	0.0	3.0	2.0	2.0	2.0	2.0	2.0	3.0	3.0	1.0	3.0	3.0	2.0	NA	2.0	2.0	2.0	4.0	3.0	1.0	3.0	3.0	2.0	2.0	2.0	5.0	2.0	3.0	NA	3.0
2_s35	hc_dmt_k6	2.0	5.0	2.0	2.0	2.0	3.0	1.0	NA	NA	3.0	2.0	2.0	2.0	3.0	2.0	2.0	3.0	3.0	NA	NA	2.0	2.0	2.0	NA	2.0	3.0	NA	NA	NA	NA	2.0	2.0	2.0	2.0	2.0	4.0	3.0	1.0	NA	3.0	2.0	2.0	2.0	5.0	2.0	3.0	NA	3.0
3_s36	hc_dmt_k6	5.0	4.0	4.0	4.0	4.0	5.0	NA	5.0	NA	4.0	5.0	4.0	5.0	4.0	5.0	5.0	5.0	NA	4.0	4.0	4.0	5.0	4.0	4.0	4.0	5.0	5.0	5.0	5.0	4.0	5.0	4.0	4.0	NA	5.0	5.0	0.0	5.0	5.0	NA	5.0	4.0	5.0	4.0	NA	5.0	5.0	5.0
3_s37	hc_dmt_k6	5.0	4.0	4.0	4.0	4.0	5.0	5.0	5.0	NA	4.0	5.0	4.0	5.0	4.0	5.0	5.0	5.0	5.0	NA	4.0	4.0	5.0	4.0	4.0	4.0	5.0	5.0	5.0	5.0	NA	5.0	4.0	4.0	5.0	NA	5.0	0.0	NA	5.0	5.0	5.0	4.0	5.0	NA	4.0	NA	5.0	5.0
3_s38	hc_dmt_k6	3.0	1.0	NA	1.0	3.0	4.0	4.0	4.0	4.0	NA	3.0	1.0	3.0	1.0	NA	4.0	4.0	NA	5.0	NA	1.0	3.0	1.0	3.0	3.0	4.0	4.0	4.0	NA	1.0	3.0	1.0	1.0	1.0	3.0	3.0	0.0	NA	4.0	4.0	1.0	1.0	1.0	1.0	3.0	4.0	4.0	4.0
3_s39	hc_dmt_k6	3.0	1.0	1.0	1.0	NA	4.0	4.0	NA	4.0	1.0	3.0	1.0	3.0	1.0	3.0	4.0	4.0	4.0	5.0	0.0	1.0	3.0	1.0	3.0	NA	NA	4.0	4.0	NA	1.0	3.0	NA	NA	1.0	3.0	3.0	0.0	4.0	NA	4.0	1.0	1.0	1.0	1.0	3.0	4.0	4.0	NA
3_s4	hc_dmt_k6	5.0	4.0	4.0	NA	4.0	5.0	5.0	5.0	5.0	4.0	5.0	4.0	5.0	4.0	NA	5.0	5.0	5.0	NA	4.0	4.0	5.0	4.0	4.0	4.0	5.0	5.0	NA	5.0	NA	5.0	4.0	NA	NA	5.0	5.0	0.0	NA	5.0	5.0	5.0	4.0	5.0	4.0	4.0	5.0	5.0	5.0
3_s40	hc_dmt_k6	3.0	1.0	1.0	1.0	3.0	4.0	NA	NA	4.0	1.0	3.0	NA	3.0	1.0	3.0	4.0	4.0	4.0	3.0	0.0	1.0	3.0	1.0	3.0	3.0	4.0	4.0	NA	4.0	1.0	3.0	1.0	1.0	1.0	3.0	3.0	0.0	4.0	NA	4.0	1.0	1.0	1.0	1.0	3.0	4.0	4.0	4.0
3_s41	hc_dmt_k6	3.0	1.0	1.0	1.0	3.0	4.0	4.0	4.0	NA	1.0	3.0	1.0	3.0	1.0	3.0	4.0	4.0	4.0	3.0	0.0	1.0	3.0	1.0	3.0	3.0	NA	NA	4.0	4.0	1.0	3.0	1.0	1.0	1.0	3.0	3.0	NA	4.0	4.0	4.0	1.0	1.0	1.0	1.0	3.0	4.0	4.0	4.0
3_s42	hc_dmt_k6	3.0	1.0	1.0	1.0	3.0	NA	4.0	4.0	NA	NA	3.0	1.0	NA	1.0	3.0	NA	4.0	4.0	3.0	0.0	1.0	3.0	1.0	3.0	3.0	4.0	4.0	4.0	4.0	1.0	3.0	1.0	1.0	1.0	3.0	3.0	0.0	4.0	4.0	4.0	1.0	1.0	1.0	1.0	3.0	4.0	NA	4.0
3_s43	hc_dmt_k6	5.0	4.0	4.0	4.0	4.0	5.0	5.0	NA	5.0	NA	5.0	4.0	5.0	4.0	NA	NA	5.0	5.0	4.0	4.0	4.0	5.0	4.0	4.0	4.0	NA	5.0	5.0	5.0	4.0	5.0	4.0	4.0	5.0	5.0	5.0	0.0	NA	NA	5.0	5.0	4.0	NA	4.0	4.0	5.0	5.0	5.0
3_s44	hc_dmt_k6	3.0	1.0	1.0	1.0	3.0	4.0	4.0	4.0	4.0	NA	3.0	1.0	3.0	1.0	3.0	4.0	4.0	4.0	5.0	NA	1.0	3.0	1.0	3.0	3.0	4.0	4.0	4.0	4.0	1.0	3.0	1.0	1.0	1.0	3.0	3.0	0.0	4.0	4.0	4.0	1.0	1.0	1.0	1.0	3.0	4.0	NA	4.0
4_s45	hc_dmt_k6	0.0	0.0	0.0	3.0	0.0	1.0	0.0	0.0	0.0	1.0	0.0	0.0	0.0	0.0	0.0	1.0	1.0	1.0	5.0	0.0	0.0	0.0	0.0	0.0	1.0	0.0	1.0	0.0	0.0	NA	0.0	0.0	0.0	0.0	0.0	1.0	NA	0.0	1.0	NA	0.0	0.0	0.0	0.0	0.0	NA	0.0	1.0
4_s46	hc_dmt_k6	0.0	0.0	0.0	5.0	0.0	1.0	0.0	0.0	0.0	1.0	0.0	0.0	0.0	0.0	0.0	1.0	NA	NA	3.0	NA	0.0	0.0	0.0	NA	5.0	0.0	1.0	NA	0.0	1.0	0.0	0.0	0.0	0.0	0.0	1.0	1.0	0.0	1.0	NA	0.0	0.0	0.0	0.0	0.0	NA	0.0	1.0
4_s47	hc_dmt_k6	0.0	0.0	0.0	3.0	0.0	1.0	0.0	0.0	0.0	NA	0.0	0.0	0.0	0.0	0.0	1.0	NA	1.0	4.0	4.0	0.0	0.0	0.0	0.0	1.0	0.0	NA	0.0	NA	NA	0.0	0.0	0.0	0.0	0.0	1.0	1.0	0.0	1.0	1.0	0.0	0.0	0.0	0.0	NA	NA	0.0	1.0
4_s48	hc_dmt_k6	0.0	0.0	0.0	5.0	0.0	1.0	0.0	0.0	0.0	NA	0.0	0.0	0.0	0.0	0.0	1.0	1.0	1.0	3.0	0.0	0.0	0.0	0.0	0.0	5.0	0.0	1.0	0.0	0.0	NA	0.0	0.0	0.0	0.0	NA	NA	NA	0.0	NA	1.0	0.0	0.0	0.0	0.0	0.0	1.0	0.0	1.0
4_s49	hc_dmt_k6	0.0	0.0	0.0	3.0	0.0	1.0	0.0	0.0	0.0	1.0	0.0	0.0	0.0	NA	0.0	1.0	1.0	1.0	NA	NA	0.0	0.0	0.0	0.0	NA	0.0	1.0	0.0	0.0	NA	0.0	0.0	0.0	0.0	0.0	1.0	NA	0.0	1.0	1.0	0.0	0.0	0.0	0.0	0.0	1.0	0.0	NA
4_s5	hc_dmt_k6	0.0	0.0	0.0	5.0	0.0	NA	NA	NA	0.0	1.0	0.0	0.0	0.0	0.0	0.0	1.0	1.0	1.0	3.0	0.0	NA	0.0	0.0	0.0	5.0	0.0	1.0	0.0	0.0	1.0	0.0	0.0	0.0	0.0	NA	NA	1.0	NA	1.0	NA	0.0	NA	0.0	0.0	NA	1.0	0.0	1.0
4_s6	hc_dmt_k6	0.0	0.0	0.0	3.0	0.0	1.0	0.0	0.0	0.0	4.0	0.0	0.0	0.0	0.0	0.0	1.0	1.0	1.0	4.0	NA	0.0	0.0	NA	0.0	1.0	0.0	1.0	0.0	0.0	NA	0.0	0.0	0.0	0.0	0.0	1.0	1.0	0.0	1.0	1.0	0.0	0.0	0.0	0.0	0.0	1.0	0.0	NA
4_s7	hc_dmt_k6	0.0	NA	0.0	3.0	0.0	1.0	0.0	0.0	0.0	1.0	0.0	0.0	0.0	0.0	0.0	1.0	NA	NA	5.0	0.0	0.0	0.0	0.0	0.0	1.0	0.0	1.0	0.0	0.0	NA	NA	0.0	0.0	0.0	0.0	1.0	1.0	0.0	1.0	1.0	0.0	0.0	0.0	0.0	0.0	1.0	0.0	1.0
4_s8	hc_dmt_k6	0.0	0.0	0.0	3.0	0.0	1.0	0.0	0.0	0.0	NA	0.0	0.0	0.0	0.0	0.0	1.0	1.0	1.0	NA	0.0	0.0	0.0	0.0	NA	1.0	0.0	1.0	0.0	0.0	1.0	0.0	0.0	0.0	0.0	0.0	1.0	1.0	0.0	1.0	1.0	0.0	0.0	NA	0.0	0.0	1.0	0.0	1.0
4_s9	hc_dmt_k6	0.0	0.0	0.0	3.0	0.0	1.0	0.0	0.0	0.0	NA	0.0	0.0	0.0	0.0	0.0	1.0	1.0	1.0	4.0	4.0	0.0	0.0	0.0	0.0	1.0	0.0	1.0	0.0	0.0	NA	0.0	0.0	0.0	0.0	0.0	1.0	1.0	0.0	NA	1.0	0.0	0.0	0.0	0.0	NA	1.0	0.0	NA
0_s0	pcakmeans_dmt_k6	NA	NA	NA	NA	NA	NA	2.0	2.0	2.0	0.0	NA	NA	NA	NA	2.0	2.0	2.0	2.0	2.0	2.0	NA	NA	NA	NA	NA	2.0	NA	0.0	2.0	1.0	4.0	NA	NA	NA	0.0	2.0	3.0	2.0	2.0	2.0	NA	NA	NA	NA	2.0	NA	2.0	2.0
0_s1	pcakmeans_dmt_k6	NA	NA	2.0	2.0	NA	0.0	2.0	2.0	2.0	0.0	NA	NA	NA	1.0	NA	2.0	NA	NA	2.0	2.0	NA	2.0	2.0	NA	NA	2.0	2.0	0.0	NA	1.0	NA	2.0	2.0	NA	NA	NA	3.0	2.0	NA	2.0	NA	NA	2.0	NA	NA	2.0	2.0	2.0
0_s10	pcakmeans_dmt_k6	2.0	4.0	NA	5.0	2.0	0.0	2.0	2.0	2.0	0.0	NA	NA	NA	NA	NA	2.0	2.0	2.0	2.0	2.0	NA	2.0	2.0	2.0	NA	2.0	2.0	0.0	2.0	1.0	NA	NA	2.0	NA	0.0	2.0	NA	2.0	2.0	2.0	NA	NA	NA	NA	2.0	2.0	2.0	2.0
0_s11	pcakmeans_dmt_k6	NA	NA	NA	NA	2.0	NA	NA	2.0	NA	0.0	NA	NA	NA	1.0	2.0	2.0	2.0	2.0	NA	2.0	NA	NA	NA	NA	NA	2.0	2.0	NA	2.0	1.0	NA	NA	NA	2.0	NA	2.0	3.0	2.0	2.0	2.0	NA	NA	NA	4.0	NA	NA	2.0	2.0
0_s12	pcakmeans_dmt_k6	NA	NA	2.0	2.0	2.0	0.0	NA	NA	2.0	0.0	NA	NA	NA	NA	2.0	NA	2.0	2.0	2.0	2.0	NA	NA	NA	NA	2.0	NA	2.0	0.0	2.0	1.0	NA	2.0	NA	NA	NA	NA	3.0	2.0	2.0	2.0	2.0	NA	NA	NA	NA	2.0	NA	2.0
0_s13	pcakmeans_dmt_k6	NA	NA	2.0	5.0	NA	0.0	2.0	2.0	2.0	0.0	NA	NA	2.0	1.0	2.0	NA	NA	2.0	2.0	2.0	NA	NA	NA	2.0	2.0	2.0	NA	0.0	2.0	1.0	NA	NA	NA	2.0	NA	2.0	NA	NA	2.0	2.0	NA	5.0	2.0	NA	NA	NA	NA	2.0
0_s14	pcakmeans_dmt_k6	NA	NA	NA	NA	NA	NA	2.0	NA	2.0	0.0	NA	NA	NA	1.0	NA	2.0	2.0	NA	2.0	2.0	NA	NA	NA	NA	NA	NA	NA	0.0	2.0	1.0	NA	NA	NA	NA	NA	2.0	NA	NA	2.0	2.0	NA	5.0	NA	4.0	2.0	2.0	2.0	NA
0_s15	pcakmeans_dmt_k6	NA	NA	NA	NA	NA	0.0	2.0	2.0	2.0	0.0	NA	0.0	2.0	NA	NA	2.0	2.0	2.0	2.0	2.0	5.0	NA	NA	NA	2.0	NA	2.0	0.0	2.0	1.0	NA	NA	NA	NA	0.0	NA	3.0	2.0	2.0	2.0	NA	NA	NA	NA	2.0	NA	2.0	NA
0_s16	pcakmeans_dmt_k6	NA	NA	NA	NA	2.0	NA	2.0	2.0	2.0	0.0	2.0	0.0	2.0	NA	NA	NA	2.0	2.0	2.0	2.0	NA	NA	NA	2.0	2.0	2.0	2.0	NA	2.0	1.0	NA	NA	NA	2.0	0.0	2.0	3.0	2.0	2.0	2.0	NA	NA	2.0	4.0	NA	2.0	NA	2.0
0_s17	pcakmeans_dmt_k6	NA	4.0	NA	NA	2.0	0.0	NA	2.0	2.0	0.0	NA	NA	NA	NA	2.0	NA	NA	2.0	2.0	2.0	NA	NA	2.0	2.0	2.0	NA	2.0	0.0	2.0	1.0	NA	NA	2.0	2.0	0.0	NA	3.0	2.0	2.0	2.0	NA	NA	NA	4.0	2.0	2.0	2.0	2.0
1_s18	pcakmeans_dmt_k6	NA	4.0	2.0	NA	2.0	3.0	3.0	3.0	1.0	NA	2.0	0.0	2.0	1.0	2.0	NA	3.0	3.0	3.0	3.0	5.0	2.0	NA	2.0	NA	3.0	0.0	3.0	NA	3.0	4.0	2.0	2.0	2.0	0.0	NA	0.0	1.0	0.0	NA	2.0	NA	2.0	NA	2.0	3.0	3.0	3.0
1_s19	pcakmeans_dmt_k6	4.0	2.0	4.0	5.0	NA	3.0	3.0	3.0	1.0	NA	4.0	5.0	4.0	1.0	3.0	3.0	NA	3.0	3.0	NA	2.0	4.0	4.0	4.0	5.0	3.0	NA	3.0	NA	3.0	2.0	4.0	3.0	3.0	4.0	0.0	5.0	1.0	0.0	3.0	4.0	2.0	4.0	2.0	5.0	3.0	3.0	3.0
1_s2	pcakmeans_dmt_k6	2.0	4.0	2.0	2.0	2.0	3.0	3.0	3.0	1.0	3.0	2.0	0.0	2.0	1.0	2.0	3.0	3.0	3.0	NA	NA	5.0	2.0	2.0	2.0	2.0	3.0	0.0	NA	3.0	3.0	4.0	2.0	2.0	NA	0.0	0.0	0.0	1.0	NA	3.0	2.0	5.0	2.0	4.0	2.0	3.0	3.0	3.0
1_s20	pcakmeans_dmt_k6	4.0	2.0	4.0	NA	3.0	3.0	3.0	NA	NA	3.0	4.0	5.0	4.0	3.0	3.0	3.0	3.0	3.0	3.0	3.0	2.0	4.0	4.0	4.0	NA	3.0	0.0	3.0	NA	3.0	2.0	4.0	3.0	3.0	4.0	0.0	5.0	NA	0.0	3.0	4.0	2.0	4.0	2.0	NA	NA	3.0	3.0
1_s21	pcakmeans_dmt_k6	2.0	4.0	2.0	2.0	2.0	3.0	3.0	NA	1.0	3.0	2.0	0.0	2.0	1.0	2.0	3.0	NA	NA	3.0	3.0	5.0	2.0	NA	2.0	2.0	NA	NA	3.0	3.0	3.0	4.0	2.0	2.0	2.0	NA	0.0	0.0	1.0	NA	NA	2.0	5.0	2.0	NA	2.0	3.0	3.0	3.0
1_s22	pcakmeans_dmt_k6	2.0	4.0	2.0	2.0	NA	3.0	3.0	3.0	NA	3.0	2.0	0.0	2.0	1.0	2.0	NA	NA	3.0	NA	NA	5.0	2.0	2.0	2.0	2.0	3.0	0.0	3.0	NA	3.0	4.0	2.0	NA	2.0	NA	0.0	NA	1.0	0.0	3.0	2.0	5.0	2.0	4.0	2.0	3.0	NA	3.0
1_s23	pcakmeans_dmt_k6	4.0	2.0	4.0	5.0	3.0	3.0	3.0	3.0	1.0	3.0	4.0	5.0	NA	1.0	3.0	3.0	3.0	NA	3.0	3.0	2.0	4.0	4.0	4.0	5.0	3.0	NA	3.0	3.0	3.0	2.0	4.0	3.0	3.0	4.0	0.0	NA	1.0	0.0	NA	NA	2.0	4.0	2.0	5.0	3.0	3.0	NA
1_s24	pcakmeans_dmt_k6	2.0	4.0	2.0	2.0	2.0	3.0	3.0	3.0	1.0	3.0	2.0	0.0	2.0	1.0	NA	3.0	3.0	NA	3.0	3.0	5.0	2.0	2.0	2.0	2.0	3.0	0.0	3.0	3.0	3.0	4.0	2.0	2.0	NA	0.0	0.0	0.0	1.0	0.0	3.0	2.0	5.0	2.0	4.0	2.0	3.0	3.0	NA
1_s25	pcakmeans_dmt_k6	4.0	2.0	NA	NA	NA	NA	3.0	3.0	NA	3.0	4.0	5.0	4.0	1.0	3.0	NA	3.0	3.0	NA	3.0	2.0	4.0	4.0	4.0	5.0	NA	0.0	NA	3.0	3.0	2.0	4.0	3.0	3.0	4.0	0.0	5.0	1.0	0.0	3.0	4.0	2.0	4.0	2.0	5.0	3.0	3.0	NA
1_s26	pcakmeans_dmt_k6	2.0	4.0	2.0	5.0	NA	NA	NA	3.0	1.0	3.0	NA	0.0	2.0	1.0	2.0	3.0	3.0	3.0	3.0	3.0	5.0	NA	2.0	NA	2.0	3.0	0.0	3.0	3.0	3.0	4.0	2.0	2.0	2.0	0.0	NA	NA	1.0	0.0	NA	2.0	5.0	2.0	4.0	2.0	3.0	3.0	3.0
2_s27	pcakmeans_dmt_k6	1.0	1.0	1.0	1.0	0.0	2.0	NA	0.0	NA	2.0	1.0	2.0	1.0	NA	0.0	0.0	0.0	0.0	0.0	NA	1.0	1.0	1.0	0.0	0.0	0.0	3.0	NA	0.0	0.0	1.0	0.0	0.0	0.0	2.0	3.0	2.0	3.0	3.0	0.0	1.0	1.0	0.0	1.0	0.0	0.0	0.0	0.0
2_s28	pcakmeans_dmt_k6	1.0	1.0	1.0	1.0	0.0	2.0	0.0	0.0	3.0	5.0	1.0	2.0	NA	3.0	0.0	0.0	0.0	0.0	0.0	0.0	1.0	1.0	1.0	0.0	0.0	0.0	3.0	2.0	0.0	4.0	1.0	0.0	0.0	0.0	2.0	NA	2.0	5.0	NA	NA	1.0	1.0	0.0	1.0	0.0	NA	NA	0.0
2_s29	pcakmeans_dmt_k6	1.0	NA	1.0	1.0	0.0	2.0	0.0	0.0	3.0	5.0	1.0	2.0	1.0	3.0	NA	NA	0.0	0.0	0.0	0.0	1.0	1.0	1.0	0.0	0.0	0.0	3.0	2.0	NA	4.0	1.0	0.0	0.0	0.0	2.0	3.0	2.0	NA	3.0	0.0	1.0	1.0	0.0	1.0	0.0	0.0	0.0	0.0
2_s3	pcakmeans_dmt_k6	1.0	1.0	1.0	1.0	0.0	2.0	0.0	0.0	3.0	5.0	1.0	2.0	1.0	3.0	0.0	0.0	0.0	0.0	0.0	0.0	1.0	1.0	1.0	0.0	0.0	0.0	NA	NA	0.0	4.0	1.0	0.0	0.0	0.0	2.0	3.0	2.0	5.0	3.0	NA	1.0	1.0	0.0	1.0	0.0	0.0	0.0	0.0
2_s30	pcakmeans_dmt_k6	1.0	1.0	1.0	1.0	0.0	NA	0.0	NA	3.0	5.0	1.0	2.0	1.0	3.0	0.0	0.0	0.0	0.0	0.0	0.0	1.0	1.0	1.0	0.0	0.0	0.0	3.0	2.0	0.0	4.0	1.0	0.0	0.0	0.0	2.0	3.0	2.0	5.0	3.0	0.0	1.0	1.0	NA	1.0	0.0	0.0	0.0	0.0
2_s31	pcakmeans_dmt_k6	1.0	1.0	NA	1.0	0.0	2.0	NA	0.0	3.0	5.0	1.0	2.0	1.0	3.0	0.0	0.0	0.0	NA	0.0	0.0	1.0	NA	1.0	0.0	0.0	NA	3.0	2.0	0.0	4.0	1.0	0.0	0.0	0.0	2.0	NA	2.0	NA	3.0	0.0	1.0	1.0	0.0	1.0	0.0	0.0	0.0	0.0
2_s32	pcakmeans_dmt_k6	1.0	1.0	1.0	1.0	0.0	NA	NA	0.0	5.0	2.0	1.0	NA	1.0	NA	0.0	0.0	NA	0.0	0.0	0.0	1.0	1.0	1.0	0.0	0.0	0.0	3.0	2.0	0.0	0.0	1.0	0.0	0.0	0.0	2.0	3.0	2.0	3.0	3.0	0.0	1.0	1.0	0.0	NA	0.0	0.0	NA	NA
2_s33	pcakmeans_dmt_k6	1.0	1.0	1.0	1.0	0.0	2.0	0.0	0.0	5.0	2.0	1.0	2.0	1.0	3.0	0.0	0.0	0.0	0.0	NA	0.0	1.0	1.0	1.0	0.0	NA	0.0	3.0	2.0	0.0	0.0	1.0	0.0	0.0	0.0	2.0	3.0	2.0	3.0	3.0	0.0	1.0	1.0	0.0	1.0	0.0	0.0	0.0	0.0
2_s34	pcakmeans_dmt_k6	1.0	1.0	1.0	1.0	0.0	2.0	0.0	0.0	5.0	2.0	1.0	2.0	1.0	NA	0.0	0.0	0.0	0.0	0.0	0.0	1.0	1.0	1.0	0.0	0.0	0.0	3.0	2.0	0.0	0.0	1.0	NA	0.0	0.0	2.0	3.0	2.0	3.0	3.0	0.0	1.0	1.0	0.0	1.0	0.0	0.0	NA	0.0
2_s35	pcakmeans_dmt_k6	1.0	1.0	1.0	1.0	0.0	2.0	0.0	NA	NA	5.0	1.0	2.0	1.0	3.0	0.0	0.0	0.0	0.0	NA	NA	1.0	1.0	1.0	NA	0.0	0.0	NA	NA	NA	NA	1.0	0.0	0.0	0.0	2.0	3.0	2.0	5.0	NA	0.0	1.0	1.0	0.0	1.0	0.0	0.0	NA	0.0
3_s36	pcakmeans_dmt_k6	0.0	0.0	0.0	0.0	4.0	4.0	NA	4.0	NA	4.0	0.0	4.0	0.0	4.0	5.0	1.0	4.0	NA	4.0	4.0	0.0	0.0	0.0	3.0	3.0	4.0	4.0	4.0	4.0	5.0	0.0	3.0	4.0	NA	1.0	4.0	1.0	4.0	4.0	NA	0.0	0.0	3.0	0.0	NA	4.0	4.0	4.0
3_s37	pcakmeans_dmt_k6	0.0	0.0	0.0	0.0	4.0	4.0	4.0	4.0	NA	4.0	0.0	4.0	0.0	4.0	5.0	1.0	4.0	4.0	NA	4.0	0.0	0.0	0.0	3.0	3.0	4.0	4.0	4.0	4.0	NA	0.0	3.0	4.0	4.0	NA	4.0	1.0	NA	4.0	5.0	0.0	0.0	3.0	NA	3.0	NA	4.0	4.0
3_s38	pcakmeans_dmt_k6	3.0	5.0	NA	4.0	1.0	5.0	5.0	5.0	4.0	NA	3.0	1.0	5.0	0.0	NA	4.0	1.0	NA	1.0	NA	4.0	3.0	5.0	1.0	1.0	1.0	1.0	1.0	NA	2.0	5.0	1.0	1.0	1.0	5.0	1.0	4.0	NA	1.0	1.0	3.0	4.0	5.0	5.0	1.0	1.0	5.0	1.0
3_s39	pcakmeans_dmt_k6	3.0	5.0	5.0	4.0	NA	5.0	5.0	NA	4.0	1.0	3.0	1.0	5.0	0.0	1.0	4.0	1.0	1.0	1.0	5.0	4.0	3.0	5.0	1.0	NA	NA	1.0	1.0	NA	2.0	5.0	NA	NA	1.0	5.0	1.0	4.0	0.0	NA	1.0	3.0	4.0	5.0	5.0	1.0	1.0	5.0	NA
3_s4	pcakmeans_dmt_k6	0.0	0.0	0.0	NA	4.0	4.0	4.0	4.0	0.0	4.0	0.0	4.0	0.0	4.0	NA	1.0	4.0	4.0	NA	4.0	0.0	0.0	0.0	3.0	3.0	4.0	4.0	NA	4.0	NA	0.0	3.0	NA	NA	1.0	4.0	1.0	NA	4.0	5.0	0.0	0.0	3.0	0.0	3.0	4.0	4.0	4.0
3_s40	pcakmeans_dmt_k6	5.0	3.0	3.0	3.0	5.0	1.0	NA	NA	4.0	1.0	5.0	NA	3.0	0.0	4.0	5.0	5.0	5.0	5.0	1.0	3.0	5.0	3.0	5.0	4.0	5.0	5.0	NA	5.0	2.0	3.0	5.0	5.0	5.0	3.0	5.0	4.0	0.0	NA	4.0	5.0	3.0	1.0	3.0	4.0	5.0	1.0	5.0
3_s41	pcakmeans_dmt_k6	5.0	3.0	3.0	3.0	5.0	1.0	1.0	1.0	NA	1.0	5.0	3.0	3.0	0.0	4.0	5.0	5.0	5.0	5.0	1.0	3.0	5.0	3.0	5.0	4.0	NA	NA	5.0	5.0	2.0	3.0	5.0	5.0	5.0	3.0	5.0	NA	0.0	5.0	4.0	5.0	3.0	1.0	3.0	4.0	5.0	1.0	5.0
3_s42	pcakmeans_dmt_k6	5.0	3.0	3.0	3.0	5.0	NA	1.0	1.0	NA	NA	5.0	3.0	NA	0.0	4.0	NA	5.0	5.0	5.0	1.0	3.0	5.0	3.0	5.0	4.0	5.0	5.0	5.0	5.0	2.0	3.0	5.0	5.0	5.0	3.0	5.0	4.0	0.0	5.0	4.0	5.0	3.0	1.0	3.0	4.0	5.0	NA	5.0
3_s43	pcakmeans_dmt_k6	0.0	0.0	0.0	0.0	4.0	4.0	4.0	NA	0.0	NA	0.0	4.0	0.0	4.0	NA	NA	4.0	4.0	4.0	4.0	0.0	0.0	0.0	3.0	3.0	NA	4.0	4.0	4.0	5.0	0.0	3.0	4.0	4.0	1.0	4.0	1.0	NA	NA	5.0	0.0	0.0	NA	0.0	3.0	4.0	4.0	4.0
3_s44	pcakmeans_dmt_k6	3.0	5.0	5.0	4.0	1.0	5.0	5.0	5.0	4.0	NA	3.0	1.0	5.0	0.0	1.0	4.0	1.0	1.0	1.0	NA	4.0	3.0	5.0	1.0	1.0	1.0	1.0	1.0	1.0	2.0	5.0	1.0	1.0	1.0	5.0	1.0	4.0	0.0	1.0	1.0	3.0	4.0	5.0	5.0	1.0	1.0	NA	1.0
4_s45	pcakmeans_dmt_k6	3.0	5.0	5.0	4.0	1.0	5.0	5.0	5.0	4.0	1.0	3.0	1.0	5.0	2.0	1.0	4.0	1.0	1.0	1.0	5.0	4.0	3.0	5.0	1.0	1.0	1.0	1.0	1.0	1.0	NA	5.0	1.0	1.0	1.0	5.0	1.0	NA	4.0	1.0	NA	3.0	4.0	5.0	5.0	1.0	NA	5.0	1.0
4_s46	pcakmeans_dmt_k6	5.0	3.0	3.0	3.0	5.0	1.0	1.0	1.0	4.0	1.0	5.0	3.0	3.0	5.0	4.0	5.0	NA	NA	5.0	NA	3.0	5.0	3.0	NA	4.0	5.0	5.0	NA	5.0	2.0	3.0	5.0	5.0	5.0	3.0	5.0	4.0	0.0	5.0	NA	5.0	3.0	1.0	3.0	4.0	NA	1.0	5.0
4_s47	pcakmeans_dmt_k6	0.0	0.0	0.0	0.0	4.0	4.0	4.0	4.0	0.0	NA	0.0	1.0	0.0	2.0	5.0	1.0	NA	4.0	4.0	4.0	0.0	0.0	0.0	3.0	3.0	4.0	NA	4.0	NA	NA	0.0	3.0	4.0	4.0	1.0	4.0	1.0	4.0	4.0	5.0	0.0	0.0	3.0	0.0	NA	NA	4.0	4.0
4_s48	pcakmeans_dmt_k6	5.0	3.0	3.0	3.0	5.0	1.0	1.0	1.0	4.0	NA	5.0	3.0	3.0	5.0	4.0	5.0	5.0	5.0	5.0	1.0	3.0	5.0	3.0	5.0	4.0	5.0	5.0	5.0	5.0	NA	3.0	5.0	5.0	5.0	NA	NA	NA	0.0	NA	4.0	5.0	3.0	1.0	3.0	4.0	5.0	1.0	5.0
4_s49	pcakmeans_dmt_k6	3.0	5.0	5.0	4.0	1.0	5.0	5.0	5.0	0.0	1.0	3.0	1.0	5.0	NA	1.0	4.0	1.0	1.0	NA	NA	4.0	3.0	5.0	1.0	NA	1.0	1.0	1.0	1.0	NA	5.0	1.0	1.0	1.0	5.0	1.0	NA	4.0	1.0	1.0	3.0	4.0	5.0	5.0	1.0	1.0	5.0	NA
4_s5	pcakmeans_dmt_k6	5.0	3.0	3.0	3.0	5.0	NA	NA	NA	4.0	1.0	5.0	3.0	3.0	5.0	4.0	5.0	5.0	5.0	5.0	1.0	NA	5.0	3.0	5.0	4.0	5.0	5.0	5.0	5.0	2.0	3.0	5.0	5.0	5.0	NA	NA	4.0	NA	5.0	NA	5.0	NA	1.0	3.0	NA	5.0	1.0	5.0
4_s6	pcakmeans_dmt_k6	0.0	0.0	0.0	0.0	4.0	4.0	4.0	4.0	0.0	4.0	0.0	1.0	0.0	2.0	5.0	1.0	4.0	4.0	4.0	NA	0.0	0.0	NA	3.0	3.0	4.0	4.0	4.0	4.0	NA	0.0	3.0	4.0	4.0	1.0	4.0	1.0	4.0	4.0	5.0	0.0	0.0	3.0	0.0	3.0	4.0	4.0	NA
4_s7	pcakmeans_dmt_k6	3.0	NA	5.0	4.0	1.0	5.0	5.0	5.0	0.0	1.0	3.0	1.0	5.0	2.0	1.0	4.0	NA	NA	1.0	5.0	4.0	3.0	5.0	1.0	1.0	1.0	1.0	1.0	1.0	NA	NA	1.0	1.0	1.0	5.0	1.0	4.0	4.0	1.0	1.0	3.0	4.0	5.0	5.0	1.0	1.0	5.0	1.0
4_s8	pcakmeans_dmt_k6	3.0	5.0	5.0	4.0	1.0	5.0	5.0	5.0	0.0	NA	3.0	1.0	5.0	2.0	1.0	4.0	1.0	1.0	NA	5.0	4.0	3.0	5.0	NA	1.0	1.0	1.0	1.0	1.0	2.0	5.0	1.0	1.0	1.0	5.0	1.0	4.0	4.0	1.0	1.0	3.0	4.0	NA	5.0	1.0	1.0	5.0	1.0
4_s9	pcakmeans_dmt_k6	0.0	0.0	5.0	0.0	4.0	4.0	4.0	4.0	0.0	NA	0.0	1.0	0.0	2.0	5.0	1.0	1.0	4.0	4.0	4.0	0.0	0.0	5.0	3.0	3.0	4.0	4.0	4.0	4.0	NA	0.0	3.0	4.0	4.0	1.0	4.0	1.0	4.0	NA	5.0	0.0	0.0	3.0	0.0	NA	1.0	4.0	NA
0_s0	hc_top1_k6	NA	NA	NA	NA	NA	NA	2.0	2.0	4.0	2.0	NA	NA	NA	NA	1.0	1.0	1.0	2.0	2.0	3.0	NA	NA	NA	NA	NA	2.0	NA	0.0	2.0	0.0	4.0	NA	NA	NA	0.0	0.0	1.0	0.0	3.0	4.0	NA	NA	NA	NA	1.0	NA	1.0	2.0
0_s1	hc_top1_k6	NA	NA	0.0	0.0	NA	0.0	2.0	2.0	1.0	4.0	NA	NA	NA	2.0	NA	5.0	NA	NA	5.0	4.0	NA	0.0	0.0	NA	NA	2.0	2.0	0.0	NA	0.0	NA	0.0	3.0	NA	NA	NA	1.0	0.0	NA	5.0	NA	NA	3.0	NA	NA	1.0	1.0	2.0
0_s10	hc_top1_k6	4.0	4.0	NA	4.0	4.0	4.0	2.0	2.0	4.0	2.0	NA	NA	NA	NA	NA	1.0	1.0	2.0	2.0	3.0	NA	4.0	5.0	4.0	NA	2.0	2.0	0.0	2.0	0.0	NA	NA	4.0	NA	0.0	0.0	NA	0.0	3.0	4.0	NA	NA	NA	NA	1.0	5.0	1.0	2.0
0_s11	hc_top1_k6	NA	NA	NA	NA	4.0	NA	NA	2.0	NA	4.0	NA	NA	NA	2.0	3.0	5.0	1.0	2.0	NA	4.0	NA	NA	NA	NA	NA	2.0	2.0	NA	5.0	0.0	NA	NA	NA	4.0	NA	4.0	1.0	0.0	5.0	5.0	NA	NA	NA	2.0	NA	NA	1.0	2.0
0_s12	hc_top1_k6	NA	NA	4.0	4.0	4.0	4.0	NA	NA	4.0	2.0	NA	NA	NA	NA	1.0	NA	1.0	2.0	2.0	3.0	NA	NA	NA	NA	3.0	NA	2.0	0.0	2.0	0.0	NA	3.0	NA	NA	NA	NA	1.0	0.0	3.0	4.0	4.0	NA	NA	NA	NA	5.0	NA	2.0
0_s13	hc_top1_k6	NA	NA	0.0	0.0	NA	0.0	2.0	2.0	1.0	4.0	NA	NA	0.0	2.0	3.0	NA	NA	2.0	5.0	4.0	NA	NA	NA	0.0	1.0	2.0	NA	0.0	5.0	0.0	NA	NA	NA	4.0	NA	4.0	NA	NA	5.0	5.0	NA	0.0	3.0	NA	NA	NA	NA	2.0
0_s14	hc_top1_k6	NA	NA	NA	NA	NA	NA	2.0	NA	4.0	2.0	NA	NA	NA	3.0	NA	1.0	1.0	NA	2.0	3.0	NA	NA	NA	NA	NA	NA	NA	0.0	2.0	0.0	NA	NA	NA	NA	NA	0.0	NA	NA	3.0	4.0	NA	4.0	NA	5.0	1.0	5.0	1.0	NA
0_s15	hc_top1_k6	NA	NA	NA	NA	NA	0.0	2.0	2.0	1.0	4.0	NA	1.0	0.0	NA	NA	5.0	1.0	2.0	5.0	4.0	3.0	NA	NA	NA	1.0	NA	2.0	0.0	5.0	0.0	NA	NA	NA	NA	0.0	NA	1.0	0.0	5.0	5.0	NA	NA	NA	NA	1.0	NA	1.0	NA
0_s16	hc_top1_k6	NA	NA	NA	NA	4.0	NA	2.0	2.0	4.0	2.0	4.0	4.0	4.0	NA	NA	NA	1.0	2.0	2.0	3.0	NA	NA	NA	4.0	3.0	2.0	2.0	NA	2.0	0.0	NA	NA	NA	3.0	0.0	0.0	1.0	0.0	3.0	4.0	NA	NA	4.0	5.0	NA	5.0	NA	2.0
0_s17	hc_top1_k6	NA	0.0	NA	NA	4.0	0.0	NA	2.0	1.0	4.0	NA	NA	NA	NA	3.0	NA	NA	2.0	5.0	4.0	NA	NA	0.0	0.0	1.0	NA	2.0	0.0	5.0	0.0	NA	NA	3.0	4.0	0.0	NA	1.0	0.0	5.0	5.0	NA	NA	NA	2.0	1.0	1.0	1.0	2.0
1_s18	hc_top1_k6	NA	4.0	4.0	NA	0.0	4.0	5.0	5.0	3.0	NA	4.0	4.0	4.0	3.0	1.0	NA	5.0	3.0	1.0	1.0	4.0	4.0	NA	4.0	NA	1.0	4.0	4.0	NA	4.0	4.0	3.0	4.0	3.0	5.0	NA	5.0	4.0	4.0	NA	4.0	NA	4.0	NA	5.0	3.0	5.0	5.0
1_s19	hc_top1_k6	4.0	4.0	4.0	4.0	NA	4.0	5.0	3.0	3.0	NA	4.0	4.0	4.0	3.0	1.0	1.0	NA	3.0	1.0	NA	4.0	4.0	0.0	4.0	3.0	3.0	NA	4.0	NA	4.0	4.0	3.0	4.0	3.0	5.0	0.0	5.0	4.0	4.0	2.0	4.0	4.0	4.0	5.0	5.0	3.0	5.0	5.0
1_s2	hc_top1_k6	4.0	4.0	4.0	4.0	0.0	4.0	5.0	5.0	3.0	5.0	4.0	4.0	4.0	3.0	1.0	1.0	5.0	3.0	NA	NA	4.0	4.0	5.0	4.0	3.0	1.0	4.0	NA	1.0	4.0	4.0	3.0	4.0	NA	5.0	0.0	5.0	4.0	NA	2.0	4.0	4.0	4.0	5.0	5.0	3.0	5.0	5.0
1_s20	hc_top1_k6	0.0	0.0	0.0	NA	3.0	0.0	3.0	NA	NA	3.0	0.0	1.0	0.0	2.0	5.0	3.0	4.0	5.0	3.0	0.0	3.0	0.0	0.0	0.0	NA	5.0	5.0	1.0	NA	3.0	0.0	0.0	3.0	0.0	0.0	4.0	3.0	NA	2.0	1.0	3.0	0.0	3.0	2.0	NA	NA	4.0	3.0
1_s21	hc_top1_k6	0.0	0.0	0.0	0.0	3.0	0.0	3.0	NA	1.0	3.0	0.0	1.0	0.0	2.0	3.0	3.0	NA	NA	3.0	0.0	3.0	0.0	NA	0.0	1.0	NA	NA	1.0	3.0	3.0	0.0	0.0	3.0	4.0	NA	4.0	3.0	3.0	NA	NA	3.0	0.0	3.0	NA	4.0	1.0	4.0	3.0
1_s22	hc_top1_k6	4.0	4.0	4.0	4.0	NA	4.0	5.0	5.0	NA	5.0	4.0	4.0	4.0	3.0	1.0	NA	NA	3.0	NA	NA	4.0	4.0	5.0	4.0	3.0	1.0	4.0	4.0	NA	4.0	4.0	3.0	NA	3.0	NA	0.0	NA	4.0	4.0	2.0	4.0	4.0	4.0	5.0	5.0	3.0	NA	5.0
1_s23	hc_top1_k6	0.0	0.0	0.0	0.0	3.0	0.0	3.0	3.0	1.0	3.0	0.0	1.0	NA	2.0	3.0	3.0	4.0	NA	3.0	0.0	3.0	0.0	0.0	0.0	1.0	3.0	NA	1.0	3.0	3.0	0.0	0.0	3.0	4.0	0.0	4.0	NA	3.0	2.0	NA	NA	0.0	3.0	2.0	4.0	1.0	4.0	NA
1_s24	hc_top1_k6	0.0	0.0	0.0	0.0	3.0	0.0	3.0	3.0	1.0	3.0	0.0	1.0	0.0	2.0	NA	3.0	4.0	NA	3.0	0.0	3.0	0.0	0.0	0.0	1.0	5.0	5.0	1.0	3.0	3.0	0.0	0.0	3.0	NA	0.0	4.0	3.0	3.0	2.0	1.0	3.0	0.0	3.0	2.0	4.0	1.0	4.0	NA
1_s25	hc_top1_k6	0.0	0.0	NA	NA	NA	NA	3.0	3.0	NA	3.0	0.0	1.0	0.0	2.0	3.0	NA	4.0	5.0	NA	0.0	3.0	0.0	0.0	0.0	1.0	NA	5.0	NA	3.0	3.0	0.0	0.0	3.0	4.0	0.0	4.0	3.0	3.0	2.0	1.0	3.0	0.0	3.0	2.0	4.0	1.0	4.0	NA
1_s26	hc_top1_k6	4.0	4.0	4.0	4.0	NA	NA	NA	5.0	3.0	5.0	NA	4.0	4.0	3.0	1.0	1.0	5.0	3.0	1.0	1.0	4.0	NA	5.0	NA	3.0	1.0	4.0	4.0	1.0	4.0	4.0	3.0	4.0	3.0	5.0	NA	NA	4.0	4.0	NA	4.0	4.0	4.0	5.0	5.0	3.0	5.0	5.0
2_s27	hc_top1_k6	3.0	2.0	3.0	2.0	0.0	2.0	NA	1.0	NA	1.0	1.0	2.0	2.0	NA	2.0	2.0	2.0	1.0	1.0	NA	0.0	1.0	1.0	2.0	0.0	3.0	1.0	NA	1.0	1.0	2.0	2.0	0.0	0.0	2.0	2.0	2.0	1.0	1.0	2.0	1.0	3.0	0.0	0.0	2.0	2.0	2.0	1.0
2_s28	hc_top1_k6	3.0	2.0	3.0	2.0	0.0	2.0	4.0	1.0	2.0	1.0	1.0	2.0	NA	0.0	2.0	2.0	2.0	1.0	1.0	1.0	0.0	1.0	1.0	2.0	0.0	1.0	1.0	4.0	1.0	1.0	2.0	2.0	0.0	0.0	2.0	NA	2.0	1.0	NA	NA	1.0	3.0	0.0	0.0	2.0	NA	NA	1.0
2_s29	hc_top1_k6	0.0	NA	3.0	2.0	0.0	2.0	4.0	1.0	2.0	1.0	1.0	2.0	2.0	0.0	NA	NA	2.0	1.0	3.0	0.0	0.0	1.0	0.0	2.0	0.0	3.0	1.0	1.0	NA	1.0	2.0	2.0	0.0	0.0	2.0	2.0	2.0	NA	1.0	1.0	1.0	3.0	0.0	0.0	2.0	2.0	2.0	1.0
2_s3	hc_top1_k6	3.0	2.0	3.0	2.0	0.0	2.0	4.0	1.0	2.0	1.0	1.0	2.0	2.0	0.0	2.0	2.0	2.0	1.0	1.0	0.0	0.0	1.0	1.0	2.0	0.0	3.0	NA	NA	1.0	1.0	2.0	2.0	0.0	0.0	2.0	2.0	2.0	1.0	1.0	NA	1.0	3.0	0.0	0.0	2.0	2.0	2.0	1.0
2_s30	hc_top1_k6	3.0	2.0	3.0	2.0	0.0	NA	4.0	NA	2.0	1.0	1.0	2.0	2.0	0.0	2.0	2.0	2.0	1.0	1.0	1.0	0.0	1.0	1.0	2.0	0.0	1.0	1.0	4.0	1.0	1.0	2.0	2.0	0.0	0.0	2.0	2.0	2.0	1.0	1.0	2.0	1.0	3.0	NA	0.0	2.0	2.0	2.0	1.0
2_s31	hc_top1_k6	3.0	2.0	NA	2.0	0.0	2.0	NA	1.0	2.0	1.0	1.0	2.0	2.0	0.0	2.0	2.0	2.0	NA	1.0	0.0	0.0	NA	1.0	2.0	0.0	NA	1.0	1.0	1.0	1.0	2.0	2.0	0.0	0.0	2.0	NA	2.0	NA	1.0	2.0	1.0	3.0	0.0	0.0	2.0	2.0	2.0	1.0
2_s32	hc_top1_k6	0.0	0.0	0.0	0.0	3.0	NA	NA	1.0	2.0	1.0	0.0	NA	0.0	NA	5.0	3.0	NA	5.0	3.0	0.0	0.0	0.0	0.0	0.0	0.0	5.0	5.0	1.0	3.0	1.0	0.0	0.0	0.0	0.0	2.0	2.0	2.0	1.0	2.0	1.0	3.0	0.0	0.0	NA	2.0	2.0	NA	NA
2_s33	hc_top1_k6	3.0	2.0	3.0	2.0	0.0	2.0	4.0	1.0	2.0	1.0	1.0	2.0	2.0	0.0	2.0	2.0	2.0	1.0	NA	0.0	0.0	1.0	1.0	2.0	NA	3.0	1.0	1.0	1.0	1.0	2.0	2.0	0.0	0.0	2.0	2.0	2.0	1.0	1.0	1.0	1.0	3.0	0.0	0.0	2.0	2.0	2.0	1.0
2_s34	hc_top1_k6	0.0	0.0	0.0	0.0	3.0	2.0	3.0	1.0	2.0	1.0	0.0	1.0	0.0	NA	5.0	3.0	2.0	5.0	3.0	0.0	0.0	0.0	0.0	0.0	0.0	5.0	5.0	1.0	3.0	1.0	0.0	NA	0.0	0.0	2.0	2.0	2.0	1.0	2.0	1.0	3.0	0.0	0.0	0.0	2.0	2.0	NA	3.0
2_s35	hc_top1_k6	3.0	2.0	3.0	2.0	0.0	2.0	4.0	NA	NA	1.0	1.0	2.0	2.0	0.0	2.0	2.0	2.0	1.0	NA	NA	0.0	1.0	1.0	NA	0.0	3.0	NA	NA	NA	NA	2.0	2.0	0.0	0.0	2.0	2.0	2.0	1.0	NA	2.0	1.0	3.0	0.0	0.0	2.0	2.0	NA	1.0
3_s36	hc_top1_k6	2.0	1.0	1.0	1.0	1.0	1.0	NA	0.0	NA	0.0	2.0	0.0	1.0	1.0	4.0	4.0	3.0	NA	4.0	5.0	1.0	2.0	2.0	1.0	4.0	0.0	3.0	3.0	4.0	2.0	1.0	1.0	1.0	NA	1.0	1.0	4.0	2.0	0.0	NA	0.0	1.0	1.0	1.0	NA	4.0	3.0	4.0
3_s37	hc_top1_k6	2.0	1.0	1.0	1.0	1.0	1.0	0.0	0.0	NA	0.0	2.0	5.0	1.0	1.0	4.0	4.0	3.0	4.0	NA	5.0	1.0	2.0	2.0	1.0	4.0	0.0	3.0	3.0	4.0	NA	1.0	1.0	1.0	1.0	NA	1.0	4.0	NA	0.0	3.0	0.0	1.0	1.0	NA	3.0	NA	3.0	4.0
3_s38	hc_top1_k6	1.0	3.0	NA	3.0	2.0	3.0	1.0	4.0	0.0	NA	3.0	0.0	3.0	4.0	NA	0.0	0.0	NA	0.0	NA	2.0	3.0	3.0	3.0	2.0	0.0	0.0	2.0	NA	5.0	3.0	4.0	2.0	2.0	3.0	5.0	0.0	NA	0.0	0.0	2.0	2.0	2.0	3.0	0.0	0.0	0.0	0.0
3_s39	hc_top1_k6	2.0	1.0	1.0	1.0	NA	1.0	0.0	NA	5.0	0.0	2.0	5.0	1.0	1.0	4.0	4.0	3.0	4.0	4.0	5.0	1.0	2.0	2.0	1.0	NA	NA	3.0	3.0	NA	2.0	1.0	NA	NA	1.0	1.0	1.0	4.0	5.0	NA	3.0	0.0	1.0	1.0	1.0	3.0	4.0	3.0	NA
3_s4	hc_top1_k6	1.0	3.0	2.0	NA	2.0	3.0	1.0	4.0	0.0	0.0	3.0	0.0	3.0	4.0	NA	0.0	0.0	0.0	NA	2.0	2.0	3.0	3.0	3.0	2.0	0.0	0.0	NA	0.0	NA	3.0	4.0	NA	NA	3.0	5.0	0.0	NA	0.0	0.0	2.0	2.0	2.0	3.0	0.0	0.0	0.0	0.0
3_s40	hc_top1_k6	2.0	1.0	1.0	1.0	1.0	1.0	NA	NA	5.0	0.0	2.0	NA	1.0	1.0	4.0	4.0	3.0	4.0	4.0	5.0	1.0	2.0	2.0	1.0	4.0	0.0	3.0	NA	4.0	2.0	1.0	1.0	1.0	1.0	1.0	1.0	4.0	2.0	NA	3.0	0.0	1.0	1.0	1.0	3.0	4.0	3.0	4.0
3_s41	hc_top1_k6	2.0	1.0	1.0	1.0	1.0	1.0	0.0	0.0	NA	0.0	2.0	5.0	1.0	1.0	4.0	4.0	3.0	4.0	4.0	5.0	1.0	2.0	2.0	1.0	4.0	NA	NA	3.0	4.0	2.0	1.0	1.0	1.0	1.0	1.0	1.0	NA	5.0	0.0	3.0	0.0	1.0	1.0	1.0	3.0	4.0	3.0	4.0
3_s42	hc_top1_k6	1.0	3.0	2.0	3.0	2.0	NA	1.0	4.0	NA	NA	3.0	0.0	NA	4.0	0.0	NA	0.0	0.0	0.0	2.0	2.0	3.0	3.0	3.0	2.0	0.0	0.0	2.0	0.0	5.0	3.0	4.0	2.0	2.0	3.0	5.0	0.0	2.0	0.0	0.0	2.0	2.0	2.0	3.0	0.0	0.0	NA	0.0
3_s43	hc_top1_k6	2.0	1.0	1.0	1.0	1.0	1.0	0.0	NA	5.0	NA	2.0	5.0	1.0	1.0	NA	NA	3.0	4.0	4.0	5.0	1.0	2.0	2.0	1.0	4.0	NA	3.0	3.0	4.0	2.0	1.0	1.0	1.0	1.0	1.0	1.0	4.0	NA	NA	3.0	0.0	1.0	NA	1.0	3.0	4.0	3.0	4.0
3_s44	hc_top1_k6	1.0	3.0	2.0	3.0	2.0	3.0	1.0	4.0	0.0	NA	3.0	0.0	3.0	4.0	0.0	0.0	0.0	0.0	0.0	NA	2.0	3.0	3.0	3.0	2.0	0.0	0.0	2.0	0.0	5.0	3.0	4.0	2.0	2.0	3.0	5.0	0.0	2.0	0.0	0.0	2.0	2.0	2.0	3.0	0.0	0.0	NA	0.0
4_s45	hc_top1_k6	5.0	5.0	5.0	5.0	5.0	5.0	0.0	0.0	0.0	0.0	5.0	3.0	5.0	5.0	0.0	0.0	0.0	0.0	0.0	2.0	5.0	5.0	4.0	5.0	5.0	4.0	0.0	5.0	0.0	NA	5.0	5.0	5.0	5.0	4.0	3.0	NA	5.0	0.0	NA	5.0	5.0	5.0	4.0	0.0	NA	0.0	0.0
4_s46	hc_top1_k6	2.0	1.0	1.0	1.0	1.0	1.0	1.0	0.0	5.0	0.0	2.0	0.0	1.0	1.0	4.0	4.0	NA	NA	4.0	NA	1.0	2.0	2.0	NA	4.0	0.0	3.0	NA	4.0	2.0	1.0	1.0	1.0	1.0	1.0	1.0	4.0	2.0	0.0	NA	0.0	1.0	1.0	1.0	3.0	NA	3.0	4.0
4_s47	hc_top1_k6	5.0	5.0	5.0	5.0	5.0	5.0	0.0	0.0	0.0	NA	5.0	3.0	5.0	5.0	0.0	0.0	NA	0.0	0.0	2.0	5.0	5.0	4.0	5.0	5.0	4.0	NA	5.0	NA	NA	5.0	5.0	5.0	5.0	4.0	3.0	0.0	5.0	0.0	0.0	5.0	5.0	5.0	4.0	NA	NA	0.0	0.0
4_s48	hc_top1_k6	1.0	3.0	2.0	3.0	2.0	3.0	1.0	4.0	0.0	NA	3.0	0.0	3.0	4.0	0.0	0.0	0.0	0.0	0.0	2.0	2.0	3.0	3.0	3.0	2.0	0.0	0.0	2.0	0.0	NA	3.0	4.0	2.0	2.0	NA	NA	NA	2.0	NA	0.0	2.0	2.0	2.0	3.0	0.0	0.0	0.0	0.0
4_s49	hc_top1_k6	5.0	5.0	5.0	5.0	5.0	5.0	0.0	0.0	0.0	0.0	5.0	3.0	5.0	NA	0.0	0.0	0.0	0.0	NA	NA	5.0	5.0	4.0	5.0	NA	4.0	0.0	5.0	0.0	NA	5.0	5.0	5.0	5.0	4.0	3.0	NA	5.0	0.0	0.0	5.0	5.0	5.0	4.0	0.0	0.0	0.0	NA
4_s5	hc_top1_k6	5.0	5.0	5.0	5.0	5.0	NA	NA	NA	0.0	0.0	5.0	3.0	5.0	5.0	0.0	0.0	0.0	0.0	0.0	2.0	NA	5.0	4.0	5.0	5.0	4.0	0.0	5.0	0.0	5.0	5.0	5.0	5.0	5.0	NA	NA	0.0	NA	0.0	NA	5.0	NA	5.0	4.0	NA	0.0	0.0	0.0
4_s6	hc_top1_k6	1.0	3.0	2.0	3.0	2.0	3.0	1.0	4.0	0.0	0.0	3.0	0.0	3.0	4.0	0.0	0.0	0.0	0.0	0.0	NA	2.0	3.0	NA	3.0	2.0	0.0	0.0	2.0	0.0	NA	3.0	4.0	2.0	2.0	3.0	3.0	0.0	2.0	0.0	0.0	2.0	2.0	2.0	3.0	0.0	0.0	0.0	NA
4_s7	hc_top1_k6	5.0	NA	5.0	5.0	5.0	5.0	0.0	0.0	0.0	0.0	5.0	3.0	5.0	5.0	0.0	0.0	NA	NA	0.0	2.0	5.0	5.0	4.0	5.0	5.0	4.0	0.0	5.0	0.0	NA	NA	5.0	5.0	5.0	4.0	3.0	0.0	5.0	0.0	0.0	5.0	5.0	5.0	4.0	0.0	0.0	0.0	0.0
4_s8	hc_top1_k6	1.0	3.0	2.0	3.0	2.0	3.0	1.0	4.0	0.0	NA	3.0	0.0	3.0	4.0	0.0	0.0	0.0	0.0	NA	2.0	2.0	3.0	3.0	NA	2.0	0.0	0.0	2.0	0.0	5.0	3.0	4.0	2.0	2.0	3.0	3.0	0.0	2.0	0.0	0.0	2.0	2.0	NA	3.0	0.0	0.0	0.0	0.0
4_s9	hc_top1_k6	5.0	5.0	5.0	5.0	5.0	5.0	0.0	0.0	0.0	NA	5.0	3.0	5.0	5.0	0.0	0.0	0.0	0.0	0.0	2.0	5.0	5.0	4.0	5.0	5.0	4.0	0.0	5.0	0.0	NA	5.0	5.0	5.0	5.0	4.0	3.0	0.0	5.0	NA	0.0	5.0	5.0	5.0	4.0	NA	0.0	0.0	NA
0_s0	pcakmeans_top1_k6	NA	NA	NA	NA	NA	NA	3.0	0.0	0.0	2.0	NA	NA	NA	NA	0.0	0.0	2.0	2.0	4.0	5.0	NA	NA	NA	NA	NA	0.0	NA	0.0	5.0	4.0	5.0	NA	NA	NA	3.0	0.0	2.0	5.0	5.0	2.0	NA	NA	NA	NA	3.0	NA	0.0	0.0
0_s1	pcakmeans_top1_k6	NA	NA	0.0	0.0	NA	4.0	4.0	5.0	2.0	2.0	NA	NA	NA	0.0	NA	3.0	NA	NA	0.0	1.0	NA	1.0	2.0	NA	NA	3.0	0.0	4.0	NA	0.0	NA	0.0	3.0	NA	NA	NA	5.0	3.0	NA	4.0	NA	NA	0.0	NA	NA	0.0	2.0	5.0
0_s10	pcakmeans_top1_k6	5.0	5.0	NA	4.0	1.0	0.0	3.0	0.0	0.0	2.0	NA	NA	NA	NA	NA	0.0	2.0	2.0	4.0	1.0	NA	5.0	4.0	0.0	NA	0.0	4.0	0.0	5.0	4.0	NA	NA	0.0	NA	3.0	0.0	NA	5.0	5.0	2.0	NA	NA	NA	NA	3.0	2.0	0.0	0.0
0_s11	pcakmeans_top1_k6	NA	NA	NA	NA	3.0	NA	NA	5.0	NA	2.0	NA	NA	NA	0.0	2.0	3.0	5.0	0.0	NA	1.0	NA	NA	NA	NA	NA	3.0	0.0	NA	3.0	0.0	NA	NA	NA	0.0	NA	2.0	5.0	3.0	2.0	4.0	NA	NA	NA	2.0	NA	NA	2.0	5.0
0_s12	pcakmeans_top1_k6	NA	NA	2.0	3.0	5.0	3.0	NA	NA	0.0	2.0	NA	NA	NA	NA	3.0	NA	2.0	2.0	4.0	5.0	NA	NA	NA	NA	0.0	NA	2.0	0.0	5.0	4.0	NA	2.0	NA	NA	NA	NA	4.0	5.0	5.0	2.0	2.0	NA	NA	NA	NA	2.0	NA	0.0
0_s13	pcakmeans_top1_k6	NA	NA	0.0	0.0	NA	4.0	4.0	5.0	2.0	2.0	NA	NA	0.0	0.0	2.0	NA	NA	0.0	0.0	1.0	NA	NA	NA	3.0	2.0	3.0	NA	4.0	3.0	0.0	NA	NA	NA	0.0	NA	4.0	NA	NA	2.0	4.0	NA	0.0	0.0	NA	NA	NA	NA	5.0
0_s14	pcakmeans_top1_k6	NA	NA	NA	NA	NA	NA	3.0	NA	0.0	2.0	NA	NA	NA	2.0	NA	2.0	2.0	NA	4.0	5.0	NA	NA	NA	NA	NA	NA	NA	0.0	4.0	4.0	NA	NA	NA	NA	NA	0.0	NA	NA	5.0	2.0	NA	4.0	NA	1.0	3.0	2.0	4.0	NA
0_s15	pcakmeans_top1_k6	NA	NA	NA	NA	NA	4.0	4.0	5.0	2.0	2.0	NA	5.0	0.0	NA	NA	3.0	5.0	0.0	0.0	1.0	0.0	NA	NA	NA	2.0	NA	0.0	4.0	3.0	0.0	NA	NA	NA	NA	5.0	NA	5.0	3.0	2.0	4.0	NA	NA	NA	NA	5.0	NA	2.0	NA
0_s16	pcakmeans_top1_k6	NA	NA	NA	NA	1.0	NA	3.0	0.0	0.0	2.0	5.0	0.0	2.0	NA	NA	NA	2.0	2.0	4.0	5.0	NA	NA	NA	0.0	4.0	0.0	4.0	NA	5.0	4.0	NA	NA	NA	4.0	3.0	0.0	2.0	5.0	5.0	2.0	NA	NA	5.0	5.0	NA	2.0	NA	0.0
0_s17	pcakmeans_top1_k6	NA	1.0	NA	NA	3.0	4.0	NA	5.0	2.0	2.0	NA	NA	NA	NA	2.0	NA	NA	0.0	2.0	1.0	NA	NA	2.0	3.0	2.0	NA	0.0	4.0	3.0	0.0	NA	NA	3.0	0.0	1.0	NA	5.0	3.0	2.0	4.0	NA	NA	NA	2.0	1.0	0.0	2.0	5.0
1_s18	pcakmeans_top1_k6	NA	3.0	2.0	NA	5.0	3.0	3.0	3.0	5.0	NA	4.0	0.0	4.0	2.0	3.0	NA	2.0	3.0	4.0	3.0	3.0	4.0	NA	4.0	NA	5.0	2.0	0.0	NA	2.0	3.0	2.0	5.0	2.0	3.0	NA	4.0	2.0	4.0	NA	2.0	NA	2.0	NA	3.0	2.0	4.0	2.0
1_s19	pcakmeans_top1_k6	5.0	5.0	4.0	4.0	NA	0.0	1.0	0.0	5.0	NA	5.0	2.0	2.0	4.0	0.0	0.0	NA	5.0	2.0	NA	5.0	5.0	4.0	0.0	4.0	5.0	NA	3.0	NA	2.0	5.0	4.0	0.0	4.0	1.0	2.0	4.0	0.0	4.0	0.0	2.0	2.0	5.0	5.0	1.0	0.0	0.0	2.0
1_s2	pcakmeans_top1_k6	3.0	3.0	2.0	3.0	5.0	3.0	3.0	3.0	5.0	5.0	4.0	0.0	4.0	2.0	3.0	2.0	2.0	3.0	NA	NA	3.0	4.0	0.0	4.0	0.0	2.0	2.0	NA	4.0	2.0	3.0	2.0	5.0	NA	3.0	0.0	0.0	2.0	NA	2.0	2.0	4.0	2.0	1.0	3.0	2.0	4.0	4.0
1_s20	pcakmeans_top1_k6	1.0	1.0	0.0	NA	3.0	0.0	1.0	NA	NA	3.0	1.0	2.0	0.0	4.0	2.0	3.0	5.0	5.0	2.0	3.0	0.0	1.0	2.0	3.0	NA	0.0	4.0	3.0	NA	1.0	0.0	0.0	3.0	0.0	1.0	2.0	2.0	NA	4.0	0.0	4.0	0.0	0.0	2.0	NA	NA	2.0	0.0
1_s21	pcakmeans_top1_k6	1.0	1.0	0.0	0.0	3.0	4.0	4.0	NA	4.0	3.0	1.0	5.0	0.0	0.0	2.0	3.0	NA	NA	0.0	3.0	0.0	1.0	NA	3.0	2.0	NA	NA	4.0	3.0	1.0	0.0	0.0	3.0	0.0	NA	4.0	5.0	3.0	NA	NA	4.0	0.0	0.0	NA	5.0	4.0	2.0	0.0
1_s22	pcakmeans_top1_k6	5.0	5.0	2.0	3.0	NA	3.0	3.0	3.0	NA	5.0	5.0	0.0	4.0	2.0	3.0	NA	NA	3.0	NA	NA	3.0	5.0	4.0	4.0	0.0	5.0	2.0	0.0	NA	2.0	3.0	2.0	NA	2.0	NA	0.0	NA	0.0	4.0	0.0	2.0	4.0	2.0	1.0	3.0	2.0	NA	2.0
1_s23	pcakmeans_top1_k6	1.0	1.0	0.0	0.0	3.0	4.0	4.0	2.0	4.0	3.0	1.0	5.0	NA	0.0	2.0	3.0	1.0	NA	0.0	3.0	0.0	1.0	2.0	3.0	2.0	0.0	NA	4.0	3.0	1.0	0.0	0.0	3.0	0.0	5.0	4.0	NA	3.0	0.0	NA	NA	0.0	0.0	2.0	5.0	4.0	2.0	NA
1_s24	pcakmeans_top1_k6	1.0	1.0	0.0	0.0	3.0	0.0	1.0	0.0	2.0	3.0	1.0	2.0	0.0	4.0	NA	3.0	5.0	NA	2.0	3.0	0.0	1.0	2.0	3.0	2.0	0.0	4.0	3.0	0.0	1.0	0.0	0.0	3.0	NA	1.0	2.0	2.0	5.0	4.0	0.0	4.0	0.0	0.0	2.0	1.0	0.0	2.0	NA
1_s25	pcakmeans_top1_k6	1.0	1.0	NA	NA	NA	NA	4.0	2.0	NA	3.0	1.0	5.0	0.0	0.0	2.0	NA	1.0	0.0	NA	3.0	0.0	1.0	2.0	3.0	2.0	NA	0.0	NA	3.0	1.0	0.0	0.0	3.0	0.0	5.0	4.0	5.0	3.0	0.0	5.0	4.0	0.0	0.0	2.0	5.0	4.0	2.0	NA
1_s26	pcakmeans_top1_k6	3.0	3.0	2.0	3.0	NA	NA	NA	3.0	5.0	5.0	NA	0.0	4.0	2.0	3.0	2.0	2.0	3.0	4.0	3.0	3.0	NA	0.0	NA	0.0	2.0	2.0	0.0	4.0	2.0	3.0	2.0	5.0	2.0	3.0	NA	NA	2.0	4.0	NA	2.0	4.0	2.0	1.0	3.0	2.0	4.0	2.0
2_s27	pcakmeans_top1_k6	3.0	3.0	2.0	3.0	1.0	3.0	NA	3.0	NA	4.0	4.0	0.0	4.0	NA	3.0	2.0	5.0	3.0	4.0	NA	3.0	4.0	0.0	4.0	0.0	2.0	2.0	NA	4.0	2.0	3.0	2.0	5.0	2.0	1.0	2.0	0.0	2.0	0.0	0.0	2.0	4.0	2.0	5.0	1.0	0.0	0.0	4.0
2_s28	pcakmeans_top1_k6	3.0	3.0	2.0	3.0	5.0	3.0	3.0	3.0	5.0	4.0	4.0	0.0	NA	2.0	3.0	2.0	5.0	3.0	4.0	2.0	3.0	4.0	0.0	4.0	0.0	2.0	2.0	0.0	4.0	2.0	3.0	2.0	5.0	2.0	3.0	NA	0.0	2.0	NA	NA	2.0	4.0	2.0	1.0	3.0	NA	NA	4.0
2_s29	pcakmeans_top1_k6	1.0	NA	0.0	0.0	3.0	4.0	4.0	2.0	4.0	4.0	1.0	5.0	0.0	0.0	NA	NA	1.0	0.0	0.0	2.0	0.0	1.0	2.0	3.0	2.0	0.0	0.0	4.0	NA	1.0	0.0	0.0	3.0	0.0	5.0	4.0	2.0	NA	0.0	5.0	4.0	0.0	0.0	2.0	5.0	4.0	2.0	2.0
2_s3	pcakmeans_top1_k6	5.0	5.0	4.0	4.0	1.0	0.0	1.0	0.0	4.0	4.0	5.0	2.0	2.0	4.0	0.0	0.0	1.0	5.0	2.0	2.0	5.0	5.0	4.0	0.0	4.0	5.0	NA	NA	5.0	2.0	5.0	4.0	0.0	4.0	1.0	2.0	4.0	2.0	0.0	NA	1.0	2.0	5.0	5.0	1.0	0.0	0.0	4.0
2_s30	pcakmeans_top1_k6	3.0	3.0	2.0	3.0	5.0	NA	3.0	NA	5.0	4.0	4.0	0.0	4.0	2.0	3.0	2.0	5.0	3.0	4.0	2.0	3.0	4.0	0.0	4.0	0.0	2.0	2.0	0.0	4.0	2.0	3.0	2.0	5.0	2.0	3.0	0.0	0.0	2.0	4.0	0.0	2.0	4.0	NA	1.0	3.0	2.0	4.0	4.0
2_s31	pcakmeans_top1_k6	5.0	5.0	NA	4.0	1.0	0.0	NA	0.0	4.0	4.0	5.0	2.0	2.0	4.0	0.0	0.0	1.0	NA	2.0	2.0	5.0	NA	4.0	0.0	4.0	NA	4.0	3.0	0.0	2.0	5.0	4.0	0.0	4.0	1.0	NA	4.0	NA	0.0	5.0	1.0	2.0	5.0	5.0	1.0	4.0	0.0	2.0
2_s32	pcakmeans_top1_k6	1.0	1.0	0.0	0.0	3.0	NA	NA	0.0	4.0	0.0	1.0	NA	0.0	NA	2.0	3.0	NA	5.0	0.0	2.0	0.0	1.0	2.0	3.0	2.0	0.0	4.0	3.0	0.0	1.0	0.0	0.0	3.0	0.0	5.0	4.0	2.0	0.0	0.0	5.0	4.0	0.0	0.0	NA	5.0	4.0	NA	NA
2_s33	pcakmeans_top1_k6	1.0	1.0	0.0	0.0	3.0	0.0	4.0	2.0	4.0	0.0	1.0	2.0	0.0	4.0	0.0	0.0	1.0	5.0	NA	2.0	0.0	1.0	2.0	3.0	NA	0.0	4.0	3.0	0.0	1.0	0.0	0.0	0.0	4.0	5.0	4.0	2.0	0.0	0.0	5.0	4.0	0.0	0.0	2.0	5.0	4.0	2.0	2.0
2_s34	pcakmeans_top1_k6	1.0	1.0	4.0	4.0	3.0	0.0	1.0	0.0	4.0	0.0	1.0	2.0	0.0	NA	0.0	0.0	5.0	5.0	2.0	2.0	5.0	1.0	2.0	0.0	4.0	0.0	4.0	3.0	0.0	1.0	0.0	NA	0.0	4.0	1.0	2.0	4.0	0.0	0.0	5.0	1.0	2.0	0.0	5.0	1.0	0.0	NA	2.0
2_s35	pcakmeans_top1_k6	5.0	5.0	4.0	4.0	1.0	0.0	1.0	NA	NA	4.0	5.0	2.0	2.0	4.0	0.0	0.0	1.0	5.0	NA	NA	5.0	5.0	4.0	NA	4.0	5.0	NA	NA	NA	NA	5.0	4.0	0.0	4.0	1.0	2.0	4.0	2.0	NA	5.0	1.0	2.0	5.0	5.0	1.0	0.0	NA	4.0
3_s36	pcakmeans_top1_k6	4.0	4.0	5.0	5.0	4.0	1.0	NA	1.0	NA	1.0	3.0	3.0	5.0	5.0	1.0	1.0	0.0	NA	5.0	0.0	1.0	3.0	3.0	5.0	3.0	1.0	3.0	2.0	2.0	3.0	1.0	5.0	1.0	NA	4.0	1.0	1.0	1.0	3.0	NA	0.0	5.0	4.0	0.0	NA	1.0	1.0	3.0
3_s37	pcakmeans_top1_k6	0.0	0.0	3.0	2.0	0.0	5.0	0.0	1.0	NA	1.0	0.0	4.0	3.0	3.0	4.0	5.0	4.0	4.0	NA	0.0	4.0	0.0	1.0	2.0	5.0	1.0	5.0	5.0	2.0	NA	4.0	3.0	4.0	3.0	NA	5.0	1.0	NA	3.0	3.0	3.0	3.0	3.0	NA	0.0	NA	3.0	3.0
3_s38	pcakmeans_top1_k6	2.0	2.0	NA	1.0	2.0	2.0	2.0	4.0	3.0	NA	2.0	1.0	1.0	1.0	NA	4.0	3.0	NA	1.0	NA	2.0	2.0	5.0	1.0	1.0	4.0	1.0	1.0	NA	5.0	2.0	1.0	2.0	5.0	0.0	3.0	3.0	NA	1.0	1.0	5.0	1.0	1.0	3.0	2.0	5.0	5.0	1.0
3_s39	pcakmeans_top1_k6	0.0	0.0	3.0	2.0	NA	5.0	0.0	NA	1.0	1.0	0.0	4.0	3.0	3.0	4.0	5.0	4.0	4.0	3.0	0.0	4.0	0.0	1.0	2.0	NA	NA	5.0	5.0	NA	3.0	4.0	NA	NA	3.0	2.0	5.0	1.0	1.0	NA	3.0	3.0	3.0	3.0	4.0	0.0	3.0	3.0	NA
3_s4	pcakmeans_top1_k6	2.0	2.0	1.0	NA	2.0	2.0	2.0	4.0	3.0	1.0	2.0	1.0	1.0	1.0	NA	4.0	3.0	1.0	NA	0.0	2.0	2.0	5.0	1.0	1.0	4.0	1.0	NA	1.0	NA	2.0	1.0	NA	NA	0.0	3.0	3.0	NA	1.0	1.0	5.0	1.0	1.0	3.0	2.0	5.0	5.0	1.0
3_s40	pcakmeans_top1_k6	0.0	0.0	3.0	2.0	0.0	5.0	NA	NA	1.0	1.0	0.0	NA	3.0	3.0	4.0	5.0	4.0	4.0	3.0	4.0	4.0	0.0	1.0	2.0	5.0	1.0	3.0	NA	2.0	3.0	4.0	3.0	4.0	3.0	2.0	5.0	1.0	1.0	NA	3.0	3.0	3.0	3.0	4.0	0.0	3.0	3.0	3.0
3_s41	pcakmeans_top1_k6	0.0	0.0	3.0	2.0	0.0	5.0	0.0	1.0	NA	1.0	0.0	4.0	3.0	3.0	4.0	5.0	4.0	4.0	3.0	4.0	4.0	0.0	1.0	2.0	5.0	NA	NA	5.0	2.0	3.0	4.0	3.0	4.0	3.0	2.0	5.0	NA	1.0	3.0	3.0	3.0	3.0	3.0	4.0	0.0	3.0	3.0	3.0
3_s42	pcakmeans_top1_k6	2.0	2.0	1.0	1.0	2.0	NA	2.0	4.0	NA	NA	2.0	1.0	NA	1.0	5.0	NA	3.0	1.0	1.0	4.0	2.0	2.0	5.0	1.0	1.0	4.0	1.0	1.0	1.0	5.0	2.0	1.0	2.0	5.0	0.0	3.0	3.0	4.0	1.0	1.0	5.0	1.0	1.0	3.0	2.0	5.0	NA	1.0
3_s43	pcakmeans_top1_k6	0.0	0.0	3.0	2.0	0.0	5.0	0.0	NA	1.0	NA	0.0	4.0	3.0	3.0	NA	NA	4.0	4.0	3.0	0.0	4.0	0.0	1.0	2.0	5.0	NA	5.0	5.0	2.0	3.0	4.0	3.0	4.0	3.0	2.0	5.0	1.0	NA	NA	3.0	3.0	3.0	NA	4.0	0.0	3.0	3.0	3.0
3_s44	pcakmeans_top1_k6	2.0	2.0	1.0	1.0	2.0	2.0	2.0	4.0	3.0	NA	2.0	1.0	1.0	1.0	5.0	4.0	3.0	1.0	1.0	NA	2.0	2.0	5.0	1.0	1.0	4.0	1.0	1.0	1.0	5.0	2.0	1.0	2.0	5.0	0.0	3.0	3.0	4.0	1.0	1.0	5.0	1.0	1.0	3.0	2.0	5.0	NA	1.0
4_s45	pcakmeans_top1_k6	4.0	4.0	5.0	5.0	4.0	1.0	5.0	1.0	1.0	1.0	3.0	3.0	5.0	5.0	1.0	1.0	4.0	4.0	5.0	0.0	1.0	3.0	3.0	5.0	3.0	1.0	3.0	2.0	2.0	NA	1.0	5.0	1.0	1.0	2.0	1.0	NA	1.0	3.0	NA	0.0	5.0	4.0	0.0	4.0	NA	1.0	3.0
4_s46	pcakmeans_top1_k6	0.0	0.0	3.0	2.0	0.0	1.0	5.0	1.0	1.0	1.0	0.0	3.0	3.0	5.0	4.0	5.0	NA	NA	3.0	NA	4.0	0.0	1.0	NA	5.0	1.0	3.0	NA	2.0	3.0	4.0	3.0	4.0	3.0	2.0	5.0	1.0	1.0	3.0	NA	3.0	3.0	3.0	4.0	4.0	NA	1.0	3.0
4_s47	pcakmeans_top1_k6	2.0	2.0	5.0	5.0	4.0	1.0	5.0	1.0	1.0	NA	3.0	3.0	5.0	5.0	1.0	1.0	NA	1.0	5.0	0.0	1.0	3.0	3.0	5.0	3.0	4.0	NA	2.0	NA	NA	1.0	5.0	2.0	1.0	4.0	1.0	3.0	1.0	3.0	3.0	0.0	5.0	4.0	0.0	NA	NA	1.0	1.0
4_s48	pcakmeans_top1_k6	2.0	2.0	1.0	1.0	2.0	2.0	2.0	4.0	3.0	NA	2.0	1.0	1.0	1.0	5.0	4.0	3.0	1.0	1.0	4.0	2.0	2.0	5.0	1.0	1.0	4.0	1.0	1.0	1.0	NA	2.0	1.0	2.0	5.0	NA	NA	NA	4.0	NA	1.0	5.0	1.0	1.0	3.0	2.0	5.0	5.0	1.0
4_s49	pcakmeans_top1_k6	2.0	2.0	1.0	1.0	2.0	2.0	5.0	1.0	3.0	1.0	2.0	1.0	1.0	NA	5.0	4.0	0.0	1.0	NA	NA	2.0	2.0	5.0	1.0	NA	4.0	1.0	2.0	1.0	NA	2.0	1.0	2.0	5.0	4.0	1.0	NA	4.0	3.0	1.0	5.0	1.0	1.0	3.0	4.0	1.0	5.0	NA
4_s5	pcakmeans_top1_k6	2.0	2.0	1.0	1.0	2.0	NA	NA	NA	3.0	1.0	2.0	1.0	1.0	1.0	5.0	4.0	0.0	1.0	1.0	4.0	NA	2.0	5.0	1.0	1.0	4.0	1.0	2.0	1.0	5.0	2.0	1.0	2.0	5.0	NA	NA	3.0	NA	3.0	NA	5.0	NA	1.0	3.0	NA	1.0	5.0	1.0
4_s6	pcakmeans_top1_k6	2.0	2.0	1.0	1.0	2.0	2.0	2.0	4.0	3.0	1.0	2.0	1.0	1.0	1.0	5.0	4.0	3.0	1.0	1.0	NA	2.0	2.0	NA	1.0	1.0	4.0	1.0	1.0	1.0	NA	2.0	1.0	2.0	5.0	0.0	3.0	3.0	4.0	1.0	1.0	5.0	1.0	1.0	3.0	2.0	5.0	5.0	NA
4_s7	pcakmeans_top1_k6	4.0	NA	5.0	5.0	4.0	1.0	5.0	1.0	1.0	1.0	3.0	3.0	5.0	5.0	1.0	1.0	NA	NA	5.0	0.0	1.0	3.0	3.0	5.0	3.0	4.0	3.0	2.0	2.0	NA	NA	5.0	1.0	1.0	4.0	1.0	3.0	1.0	3.0	3.0	0.0	5.0	4.0	0.0	4.0	1.0	1.0	1.0
4_s8	pcakmeans_top1_k6	2.0	2.0	1.0	1.0	2.0	2.0	2.0	4.0	3.0	NA	2.0	1.0	1.0	1.0	5.0	4.0	3.0	1.0	NA	0.0	2.0	2.0	5.0	NA	1.0	4.0	1.0	1.0	1.0	5.0	2.0	1.0	2.0	5.0	0.0	3.0	3.0	4.0	1.0	1.0	5.0	1.0	NA	3.0	2.0	5.0	5.0	1.0
4_s9	pcakmeans_top1_k6	4.0	4.0	5.0	5.0	4.0	1.0	5.0	1.0	1.0	NA	3.0	3.0	5.0	5.0	1.0	1.0	4.0	4.0	5.0	0.0	1.0	3.0	3.0	5.0	3.0	1.0	3.0	2.0	2.0	NA	1.0	5.0	1.0	1.0	2.0	1.0	1.0	1.0	NA	3.0	0.0	5.0	4.0	0.0	NA	3.0	1.0	NA
0_s0	hc_dmt_k7	NA	NA	NA	NA	NA	NA	2.0	2.0	2.0	2.0	NA	NA	NA	NA	1.0	3.0	2.0	2.0	2.0	2.0	NA	NA	NA	NA	NA	2.0	NA	2.0	2.0	2.0	4.0	NA	NA	NA	0.0	2.0	2.0	2.0	2.0	2.0	NA	NA	NA	NA	1.0	NA	2.0	2.0
0_s1	hc_dmt_k7	NA	NA	5.0	6.0	NA	2.0	2.0	2.0	2.0	2.0	NA	NA	NA	2.0	NA	3.0	NA	NA	2.0	2.0	NA	4.0	5.0	NA	NA	2.0	2.0	2.0	NA	2.0	NA	5.0	5.0	NA	NA	NA	2.0	2.0	NA	2.0	NA	NA	4.0	NA	NA	2.0	2.0	2.0
0_s10	hc_dmt_k7	4.0	2.0	NA	3.0	0.0	2.0	2.0	2.0	2.0	2.0	NA	NA	NA	NA	NA	3.0	2.0	2.0	2.0	2.0	NA	4.0	5.0	1.0	NA	2.0	2.0	2.0	2.0	2.0	NA	NA	5.0	NA	0.0	2.0	NA	2.0	2.0	2.0	NA	NA	NA	NA	1.0	2.0	2.0	2.0
0_s11	hc_dmt_k7	NA	NA	NA	NA	0.0	NA	NA	2.0	NA	2.0	NA	NA	NA	2.0	1.0	3.0	2.0	2.0	NA	2.0	NA	NA	NA	NA	NA	2.0	2.0	NA	2.0	2.0	NA	NA	NA	3.0	NA	2.0	2.0	2.0	2.0	2.0	NA	NA	NA	3.0	NA	NA	2.0	2.0
0_s12	hc_dmt_k7	NA	NA	5.0	6.0	0.0	2.0	NA	NA	2.0	2.0	NA	NA	NA	NA	1.0	NA	2.0	2.0	2.0	2.0	NA	NA	NA	NA	6.0	NA	2.0	2.0	2.0	2.0	NA	5.0	NA	NA	NA	NA	2.0	2.0	2.0	2.0	4.0	NA	NA	NA	NA	2.0	NA	2.0
0_s13	hc_dmt_k7	NA	NA	5.0	3.0	NA	2.0	2.0	2.0	2.0	2.0	NA	NA	1.0	2.0	1.0	NA	NA	2.0	2.0	2.0	NA	NA	NA	1.0	0.0	2.0	NA	2.0	2.0	2.0	NA	NA	NA	3.0	NA	2.0	NA	NA	2.0	2.0	NA	5.0	4.0	NA	NA	NA	NA	2.0
0_s14	hc_dmt_k7	NA	NA	NA	NA	NA	NA	2.0	NA	2.0	2.0	NA	NA	NA	2.0	NA	3.0	2.0	NA	2.0	2.0	NA	NA	NA	NA	NA	NA	NA	2.0	2.0	2.0	NA	NA	NA	NA	NA	2.0	NA	NA	2.0	2.0	NA	5.0	NA	3.0	1.0	2.0	2.0	NA
0_s15	hc_dmt_k7	NA	NA	NA	NA	NA	2.0	2.0	2.0	2.0	2.0	NA	3.0	1.0	NA	NA	3.0	2.0	2.0	2.0	2.0	5.0	NA	NA	NA	0.0	NA	2.0	2.0	2.0	2.0	NA	NA	NA	NA	0.0	NA	2.0	2.0	2.0	2.0	NA	NA	NA	NA	1.0	NA	2.0	NA
0_s16	hc_dmt_k7	NA	NA	NA	NA	0.0	NA	2.0	2.0	2.0	2.0	4.0	3.0	1.0	NA	NA	NA	2.0	2.0	2.0	2.0	NA	NA	NA	1.0	6.0	2.0	2.0	NA	2.0	2.0	NA	NA	NA	3.0	0.0	2.0	2.0	2.0	2.0	2.0	NA	NA	4.0	3.0	NA	2.0	NA	2.0
0_s17	hc_dmt_k7	NA	2.0	NA	NA	0.0	2.0	NA	2.0	2.0	2.0	NA	NA	NA	NA	1.0	NA	NA	2.0	2.0	2.0	NA	NA	5.0	1.0	0.0	NA	2.0	2.0	2.0	2.0	NA	NA	5.0	3.0	0.0	NA	2.0	2.0	2.0	2.0	NA	NA	NA	3.0	1.0	2.0	2.0	2.0
1_s18	hc_dmt_k7	NA	2.0	5.0	NA	0.0	6.0	1.0	0.0	3.0	NA	4.0	3.0	1.0	2.0	1.0	NA	4.0	6.0	0.0	0.0	5.0	4.0	NA	1.0	NA	0.0	4.0	1.0	NA	6.0	4.0	5.0	5.0	3.0	0.0	NA	5.0	1.0	6.0	NA	4.0	NA	4.0	NA	1.0	4.0	1.0	6.0
1_s19	hc_dmt_k7	1.0	3.0	3.0	3.0	NA	3.0	1.0	0.0	3.0	NA	1.0	5.0	4.0	5.0	4.0	1.0	NA	3.0	0.0	NA	3.0	1.0	3.0	5.0	0.0	0.0	NA	1.0	NA	3.0	1.0	3.0	3.0	4.0	4.0	4.0	4.0	1.0	4.0	4.0	3.0	3.0	3.0	2.0	5.0	6.0	1.0	3.0
1_s2	hc_dmt_k7	4.0	2.0	5.0	6.0	0.0	6.0	1.0	0.0	3.0	6.0	4.0	3.0	1.0	2.0	1.0	6.0	4.0	6.0	NA	NA	5.0	4.0	5.0	1.0	6.0	0.0	4.0	NA	0.0	6.0	4.0	5.0	5.0	NA	0.0	6.0	5.0	1.0	NA	6.0	4.0	5.0	4.0	3.0	1.0	4.0	1.0	6.0
1_s20	hc_dmt_k7	1.0	3.0	3.0	NA	5.0	3.0	1.0	NA	NA	3.0	1.0	5.0	4.0	5.0	4.0	1.0	6.0	3.0	0.0	0.0	3.0	1.0	3.0	5.0	NA	0.0	6.0	1.0	NA	3.0	1.0	3.0	3.0	4.0	4.0	4.0	4.0	NA	4.0	4.0	3.0	3.0	3.0	2.0	NA	NA	1.0	3.0
1_s21	hc_dmt_k7	4.0	2.0	5.0	6.0	0.0	6.0	1.0	NA	3.0	6.0	4.0	3.0	1.0	2.0	1.0	6.0	NA	NA	0.0	0.0	5.0	4.0	NA	1.0	6.0	NA	NA	1.0	0.0	6.0	4.0	5.0	5.0	3.0	NA	6.0	5.0	1.0	NA	NA	4.0	5.0	4.0	NA	1.0	4.0	1.0	6.0
1_s22	hc_dmt_k7	4.0	2.0	5.0	6.0	NA	6.0	1.0	0.0	NA	6.0	4.0	3.0	1.0	2.0	1.0	NA	NA	6.0	NA	NA	5.0	4.0	5.0	1.0	6.0	0.0	4.0	1.0	NA	6.0	4.0	5.0	NA	3.0	NA	6.0	NA	1.0	6.0	6.0	4.0	5.0	4.0	3.0	1.0	4.0	NA	6.0
1_s23	hc_dmt_k7	1.0	3.0	3.0	3.0	0.0	3.0	1.0	0.0	3.0	3.0	1.0	5.0	NA	5.0	4.0	1.0	6.0	NA	0.0	0.0	3.0	1.0	3.0	5.0	0.0	0.0	NA	1.0	0.0	3.0	1.0	3.0	3.0	4.0	4.0	4.0	NA	1.0	4.0	NA	NA	3.0	3.0	2.0	5.0	6.0	1.0	NA
1_s24	hc_dmt_k7	4.0	2.0	5.0	6.0	0.0	6.0	1.0	0.0	3.0	6.0	4.0	3.0	1.0	2.0	NA	6.0	4.0	NA	0.0	0.0	5.0	4.0	5.0	1.0	6.0	0.0	4.0	1.0	0.0	6.0	4.0	5.0	5.0	NA	0.0	6.0	5.0	1.0	6.0	6.0	4.0	5.0	4.0	3.0	1.0	4.0	1.0	NA
1_s25	hc_dmt_k7	1.0	3.0	NA	NA	NA	NA	1.0	0.0	NA	3.0	1.0	5.0	4.0	5.0	4.0	NA	6.0	3.0	NA	0.0	3.0	1.0	3.0	5.0	0.0	NA	6.0	NA	0.0	3.0	1.0	3.0	3.0	4.0	4.0	4.0	4.0	1.0	4.0	4.0	3.0	3.0	3.0	2.0	5.0	6.0	1.0	NA
1_s26	hc_dmt_k7	4.0	2.0	5.0	3.0	NA	NA	NA	0.0	3.0	3.0	NA	3.0	1.0	2.0	1.0	1.0	4.0	6.0	0.0	0.0	5.0	NA	5.0	NA	0.0	0.0	4.0	1.0	0.0	3.0	4.0	5.0	5.0	3.0	0.0	NA	NA	1.0	6.0	NA	4.0	5.0	4.0	3.0	1.0	4.0	1.0	6.0
2_s27	hc_dmt_k7	0.0	5.0	2.0	2.0	2.0	1.0	NA	1.0	NA	1.0	2.0	2.0	2.0	NA	2.0	2.0	3.0	1.0	4.0	NA	2.0	0.0	2.0	2.0	2.0	1.0	3.0	NA	1.0	1.0	2.0	2.0	2.0	2.0	2.0	1.0	1.0	0.0	3.0	3.0	2.0	2.0	2.0	5.0	0.0	3.0	0.0	1.0
2_s28	hc_dmt_k7	0.0	5.0	2.0	2.0	2.0	1.0	0.0	1.0	0.0	5.0	2.0	2.0	NA	3.0	2.0	2.0	3.0	1.0	6.0	1.0	2.0	0.0	2.0	2.0	2.0	1.0	3.0	0.0	1.0	5.0	2.0	2.0	2.0	2.0	2.0	NA	1.0	0.0	NA	NA	2.0	2.0	2.0	5.0	0.0	NA	NA	1.0
2_s29	hc_dmt_k7	0.0	NA	2.0	2.0	2.0	1.0	0.0	1.0	0.0	5.0	2.0	2.0	2.0	3.0	NA	NA	3.0	1.0	6.0	1.0	2.0	0.0	2.0	2.0	2.0	1.0	3.0	0.0	NA	5.0	2.0	2.0	2.0	2.0	2.0	1.0	1.0	NA	3.0	3.0	2.0	2.0	2.0	5.0	0.0	3.0	0.0	1.0
2_s3	hc_dmt_k7	0.0	5.0	2.0	2.0	2.0	1.0	0.0	1.0	0.0	5.0	2.0	2.0	2.0	3.0	2.0	2.0	3.0	1.0	6.0	1.0	2.0	0.0	2.0	2.0	2.0	1.0	NA	NA	1.0	5.0	2.0	2.0	2.0	2.0	2.0	1.0	1.0	0.0	3.0	NA	2.0	2.0	2.0	5.0	0.0	3.0	0.0	1.0
2_s30	hc_dmt_k7	0.0	5.0	2.0	2.0	2.0	NA	0.0	NA	0.0	1.0	2.0	2.0	2.0	3.0	2.0	2.0	3.0	1.0	4.0	1.0	2.0	0.0	2.0	2.0	2.0	1.0	3.0	0.0	1.0	1.0	2.0	2.0	2.0	2.0	2.0	1.0	1.0	0.0	3.0	3.0	2.0	2.0	NA	5.0	0.0	3.0	0.0	1.0
2_s31	hc_dmt_k7	0.0	5.0	NA	2.0	2.0	1.0	NA	1.0	0.0	1.0	2.0	2.0	2.0	3.0	2.0	2.0	3.0	NA	4.0	1.0	2.0	NA	2.0	2.0	2.0	NA	3.0	0.0	1.0	1.0	2.0	2.0	2.0	2.0	2.0	NA	1.0	NA	3.0	3.0	2.0	2.0	2.0	5.0	0.0	3.0	0.0	1.0
2_s32	hc_dmt_k7	0.0	5.0	2.0	2.0	2.0	NA	NA	1.0	0.0	1.0	2.0	NA	2.0	NA	2.0	2.0	NA	1.0	4.0	5.0	2.0	0.0	2.0	2.0	2.0	1.0	3.0	0.0	1.0	1.0	2.0	2.0	2.0	2.0	2.0	1.0	1.0	0.0	3.0	3.0	2.0	2.0	2.0	NA	0.0	3.0	NA	NA
2_s33	hc_dmt_k7	0.0	5.0	2.0	2.0	2.0	1.0	0.0	1.0	0.0	1.0	2.0	2.0	2.0	3.0	2.0	2.0	3.0	1.0	NA	5.0	2.0	0.0	2.0	2.0	NA	1.0	3.0	0.0	1.0	1.0	2.0	2.0	2.0	2.0	2.0	1.0	1.0	0.0	3.0	3.0	2.0	2.0	2.0	5.0	0.0	3.0	0.0	1.0
2_s34	hc_dmt_k7	0.0	5.0	2.0	2.0	2.0	1.0	0.0	1.0	0.0	1.0	2.0	2.0	2.0	NA	2.0	2.0	3.0	1.0	4.0	1.0	2.0	0.0	2.0	2.0	2.0	1.0	3.0	0.0	1.0	1.0	2.0	NA	2.0	2.0	2.0	1.0	1.0	0.0	3.0	3.0	2.0	2.0	2.0	5.0	0.0	3.0	NA	1.0
2_s35	hc_dmt_k7	0.0	5.0	2.0	2.0	2.0	1.0	0.0	NA	NA	1.0	2.0	2.0	2.0	3.0	2.0	2.0	3.0	1.0	NA	NA	2.0	0.0	2.0	NA	2.0	1.0	NA	NA	NA	NA	2.0	2.0	2.0	2.0	2.0	1.0	1.0	0.0	NA	3.0	2.0	2.0	2.0	5.0	0.0	3.0	NA	1.0
3_s36	hc_dmt_k7	5.0	4.0	4.0	4.0	4.0	5.0	NA	5.0	NA	4.0	5.0	4.0	5.0	4.0	5.0	5.0	5.0	NA	1.0	4.0	4.0	5.0	4.0	4.0	4.0	5.0	5.0	5.0	5.0	4.0	5.0	4.0	4.0	NA	5.0	5.0	6.0	5.0	5.0	NA	5.0	4.0	5.0	4.0	NA	5.0	5.0	5.0
3_s37	hc_dmt_k7	5.0	4.0	4.0	4.0	4.0	5.0	5.0	5.0	NA	4.0	5.0	4.0	5.0	4.0	5.0	5.0	5.0	5.0	NA	4.0	4.0	5.0	4.0	4.0	4.0	5.0	5.0	5.0	5.0	NA	5.0	4.0	4.0	5.0	NA	5.0	6.0	NA	5.0	5.0	5.0	4.0	5.0	NA	4.0	NA	5.0	5.0
3_s38	hc_dmt_k7	3.0	1.0	NA	0.0	3.0	4.0	4.0	4.0	4.0	NA	3.0	0.0	3.0	1.0	NA	4.0	1.0	NA	5.0	NA	1.0	3.0	1.0	3.0	3.0	4.0	1.0	4.0	NA	0.0	3.0	1.0	1.0	0.0	1.0	3.0	3.0	NA	1.0	1.0	1.0	1.0	1.0	0.0	3.0	1.0	4.0	4.0
3_s39	hc_dmt_k7	3.0	1.0	1.0	0.0	NA	4.0	4.0	NA	4.0	0.0	3.0	0.0	3.0	1.0	3.0	4.0	1.0	4.0	5.0	6.0	1.0	3.0	1.0	3.0	NA	NA	1.0	4.0	NA	0.0	3.0	NA	NA	0.0	1.0	3.0	3.0	4.0	NA	1.0	1.0	1.0	1.0	0.0	3.0	1.0	4.0	NA
3_s4	hc_dmt_k7	5.0	4.0	4.0	NA	4.0	5.0	5.0	5.0	5.0	4.0	5.0	4.0	5.0	4.0	NA	5.0	5.0	5.0	NA	4.0	4.0	5.0	4.0	4.0	4.0	5.0	5.0	NA	5.0	NA	5.0	4.0	NA	NA	5.0	5.0	6.0	NA	5.0	5.0	5.0	4.0	5.0	4.0	4.0	5.0	5.0	5.0
3_s40	hc_dmt_k7	3.0	1.0	1.0	0.0	3.0	4.0	NA	NA	4.0	0.0	3.0	NA	3.0	1.0	3.0	4.0	1.0	4.0	3.0	3.0	1.0	3.0	1.0	3.0	3.0	4.0	1.0	NA	4.0	0.0	3.0	1.0	1.0	0.0	1.0	3.0	3.0	4.0	NA	1.0	1.0	1.0	1.0	0.0	3.0	1.0	4.0	4.0
3_s41	hc_dmt_k7	3.0	1.0	1.0	0.0	3.0	4.0	4.0	4.0	NA	0.0	3.0	0.0	3.0	1.0	3.0	4.0	1.0	4.0	3.0	3.0	1.0	3.0	1.0	3.0	3.0	NA	NA	4.0	4.0	0.0	3.0	1.0	1.0	0.0	1.0	3.0	NA	4.0	1.0	1.0	1.0	1.0	1.0	0.0	3.0	1.0	4.0	4.0
3_s42	hc_dmt_k7	3.0	1.0	1.0	0.0	3.0	NA	4.0	4.0	NA	NA	3.0	0.0	NA	1.0	3.0	NA	1.0	4.0	3.0	3.0	1.0	3.0	1.0	3.0	3.0	4.0	1.0	4.0	4.0	0.0	3.0	1.0	1.0	0.0	1.0	3.0	3.0	4.0	1.0	1.0	1.0	1.0	1.0	0.0	3.0	1.0	NA	4.0
3_s43	hc_dmt_k7	5.0	4.0	4.0	4.0	4.0	5.0	5.0	NA	5.0	NA	5.0	4.0	5.0	4.0	NA	NA	5.0	5.0	1.0	4.0	4.0	5.0	4.0	4.0	4.0	NA	5.0	5.0	5.0	4.0	5.0	4.0	4.0	5.0	5.0	5.0	6.0	NA	NA	5.0	5.0	4.0	NA	4.0	4.0	5.0	5.0	5.0
3_s44	hc_dmt_k7	3.0	1.0	1.0	0.0	3.0	4.0	4.0	4.0	4.0	NA	3.0	0.0	3.0	1.0	3.0	4.0	1.0	4.0	5.0	NA	1.0	3.0	1.0	3.0	3.0	4.0	1.0	4.0	4.0	0.0	3.0	1.0	1.0	0.0	1.0	3.0	3.0	4.0	1.0	1.0	1.0	1.0	1.0	0.0	3.0	1.0	NA	4.0
4_s45	hc_dmt_k7	2.0	0.0	0.0	1.0	1.0	0.0	3.0	3.0	1.0	0.0	0.0	1.0	0.0	0.0	0.0	0.0	0.0	0.0	5.0	6.0	0.0	2.0	0.0	0.0	1.0	3.0	0.0	3.0	3.0	NA	0.0	0.0	0.0	1.0	3.0	0.0	NA	3.0	0.0	NA	0.0	0.0	0.0	1.0	2.0	NA	3.0	0.0
4_s46	hc_dmt_k7	6.0	6.0	6.0	5.0	6.0	0.0	6.0	6.0	6.0	0.0	6.0	6.0	6.0	6.0	6.0	0.0	NA	NA	3.0	NA	6.0	6.0	6.0	NA	5.0	6.0	0.0	NA	6.0	0.0	6.0	6.0	6.0	6.0	3.0	0.0	0.0	6.0	0.0	NA	6.0	6.0	6.0	6.0	6.0	NA	6.0	0.0
4_s47	hc_dmt_k7	2.0	0.0	0.0	1.0	1.0	0.0	3.0	3.0	1.0	NA	0.0	1.0	0.0	0.0	0.0	0.0	NA	0.0	1.0	4.0	0.0	2.0	0.0	6.0	1.0	3.0	NA	3.0	NA	NA	0.0	0.0	0.0	1.0	6.0	0.0	0.0	3.0	0.0	0.0	0.0	0.0	0.0	1.0	NA	NA	3.0	0.0
4_s48	hc_dmt_k7	6.0	6.0	6.0	5.0	6.0	0.0	6.0	6.0	6.0	NA	6.0	6.0	6.0	6.0	6.0	0.0	0.0	0.0	3.0	3.0	6.0	6.0	6.0	0.0	5.0	6.0	0.0	6.0	6.0	NA	6.0	6.0	6.0	6.0	NA	NA	NA	6.0	NA	0.0	6.0	6.0	6.0	6.0	6.0	0.0	6.0	0.0
4_s49	hc_dmt_k7	2.0	0.0	0.0	1.0	1.0	0.0	3.0	3.0	1.0	0.0	0.0	1.0	0.0	NA	0.0	0.0	0.0	0.0	NA	NA	0.0	2.0	0.0	0.0	NA	3.0	0.0	3.0	3.0	NA	0.0	0.0	0.0	1.0	3.0	0.0	NA	3.0	0.0	0.0	0.0	0.0	0.0	1.0	2.0	0.0	3.0	NA
4_s5	hc_dmt_k7	6.0	6.0	6.0	5.0	6.0	NA	NA	NA	6.0	0.0	6.0	6.0	6.0	6.0	6.0	0.0	0.0	0.0	3.0	3.0	NA	6.0	6.0	0.0	5.0	6.0	0.0	6.0	6.0	0.0	6.0	6.0	6.0	6.0	NA	NA	0.0	NA	0.0	NA	6.0	NA	6.0	6.0	NA	0.0	6.0	0.0
4_s6	hc_dmt_k7	2.0	0.0	0.0	1.0	1.0	0.0	3.0	3.0	1.0	4.0	0.0	1.0	0.0	0.0	0.0	0.0	0.0	0.0	1.0	NA	0.0	2.0	NA	6.0	1.0	3.0	0.0	3.0	3.0	NA	0.0	0.0	0.0	1.0	6.0	0.0	0.0	3.0	0.0	0.0	0.0	0.0	0.0	1.0	2.0	0.0	3.0	NA
4_s7	hc_dmt_k7	2.0	NA	0.0	1.0	1.0	0.0	3.0	3.0	1.0	0.0	0.0	1.0	0.0	0.0	0.0	0.0	NA	NA	5.0	6.0	0.0	2.0	0.0	0.0	1.0	3.0	0.0	3.0	3.0	NA	NA	0.0	0.0	1.0	3.0	0.0	0.0	3.0	0.0	0.0	0.0	0.0	0.0	1.0	2.0	0.0	3.0	0.0
4_s8	hc_dmt_k7	2.0	0.0	0.0	1.0	1.0	0.0	3.0	3.0	1.0	NA	0.0	1.0	0.0	0.0	0.0	0.0	0.0	0.0	NA	6.0	0.0	2.0	0.0	NA	1.0	3.0	0.0	3.0	3.0	0.0	0.0	0.0	0.0	1.0	3.0	0.0	0.0	3.0	0.0	0.0	0.0	0.0	NA	1.0	2.0	0.0	3.0	0.0
4_s9	hc_dmt_k7	2.0	0.0	0.0	1.0	1.0	0.0	3.0	3.0	1.0	NA	0.0	1.0	0.0	0.0	0.0	0.0	0.0	0.0	1.0	4.0	0.0	2.0	0.0	6.0	1.0	3.0	0.0	3.0	3.0	NA	0.0	0.0	0.0	1.0	6.0	0.0	0.0	3.0	NA	0.0	0.0	0.0	0.0	1.0	NA	0.0	3.0	NA
0_s0	pcakmeans_dmt_k7	NA	NA	NA	NA	NA	NA	2.0	2.0	2.0	2.0	NA	NA	NA	NA	0.0	3.0	3.0	2.0	2.0	1.0	NA	NA	NA	NA	NA	3.0	NA	2.0	6.0	3.0	3.0	NA	NA	NA	5.0	2.0	3.0	0.0	5.0	2.0	NA	NA	NA	NA	4.0	NA	2.0	5.0
0_s1	pcakmeans_dmt_k7	NA	NA	0.0	0.0	NA	2.0	2.0	6.0	2.0	2.0	NA	NA	NA	0.0	NA	3.0	NA	NA	2.0	1.0	NA	2.0	0.0	NA	NA	3.0	2.0	2.0	NA	3.0	NA	0.0	4.0	NA	NA	NA	3.0	0.0	NA	2.0	NA	NA	1.0	NA	NA	3.0	2.0	5.0
0_s10	pcakmeans_dmt_k7	2.0	0.0	NA	0.0	2.0	2.0	2.0	6.0	2.0	2.0	NA	NA	NA	NA	NA	3.0	3.0	6.0	2.0	1.0	NA	2.0	0.0	3.0	NA	3.0	2.0	2.0	2.0	3.0	NA	NA	4.0	NA	2.0	2.0	NA	0.0	2.0	6.0	NA	NA	NA	NA	6.0	3.0	2.0	0.0
0_s11	pcakmeans_dmt_k7	NA	NA	NA	NA	4.0	NA	NA	2.0	NA	2.0	NA	NA	NA	0.0	0.0	3.0	3.0	2.0	NA	1.0	NA	NA	NA	NA	NA	3.0	2.0	NA	6.0	3.0	NA	NA	NA	0.0	NA	2.0	3.0	0.0	5.0	2.0	NA	NA	NA	1.0	NA	NA	2.0	5.0
0_s12	pcakmeans_dmt_k7	NA	NA	0.0	6.0	4.0	2.0	NA	NA	2.0	2.0	NA	NA	NA	NA	0.0	NA	3.0	2.0	2.0	1.0	NA	NA	NA	NA	0.0	NA	2.0	2.0	6.0	3.0	NA	0.0	NA	NA	NA	NA	3.0	0.0	5.0	2.0	2.0	NA	NA	NA	NA	3.0	NA	5.0
0_s13	pcakmeans_dmt_k7	NA	NA	0.0	0.0	NA	2.0	2.0	6.0	2.0	2.0	NA	NA	6.0	0.0	6.0	NA	NA	6.0	2.0	1.0	NA	NA	NA	3.0	4.0	3.0	NA	2.0	2.0	3.0	NA	NA	NA	3.0	NA	2.0	NA	NA	2.0	6.0	NA	0.0	1.0	NA	NA	NA	NA	0.0
0_s14	pcakmeans_dmt_k7	NA	NA	NA	NA	NA	NA	2.0	NA	2.0	2.0	NA	NA	NA	0.0	NA	3.0	3.0	NA	2.0	1.0	NA	NA	NA	NA	NA	NA	NA	2.0	2.0	3.0	NA	NA	NA	NA	NA	2.0	NA	NA	2.0	6.0	NA	0.0	NA	1.0	6.0	3.0	2.0	NA
0_s15	pcakmeans_dmt_k7	NA	NA	NA	NA	NA	2.0	2.0	6.0	2.0	2.0	NA	5.0	6.0	NA	NA	3.0	3.0	6.0	2.0	1.0	0.0	NA	NA	NA	4.0	NA	2.0	2.0	2.0	3.0	NA	NA	NA	NA	2.0	NA	3.0	0.0	2.0	6.0	NA	NA	NA	NA	6.0	NA	2.0	NA
0_s16	pcakmeans_dmt_k7	NA	NA	NA	NA	4.0	NA	2.0	2.0	2.0	2.0	3.0	5.0	2.0	NA	NA	NA	3.0	2.0	2.0	1.0	NA	NA	NA	6.0	0.0	3.0	2.0	NA	6.0	3.0	NA	NA	NA	0.0	5.0	2.0	3.0	0.0	5.0	2.0	NA	NA	1.0	1.0	NA	3.0	NA	5.0
0_s17	pcakmeans_dmt_k7	NA	6.0	NA	NA	2.0	2.0	NA	6.0	2.0	2.0	NA	NA	NA	NA	6.0	NA	NA	6.0	2.0	1.0	NA	NA	0.0	3.0	4.0	NA	2.0	2.0	2.0	3.0	NA	NA	4.0	3.0	2.0	NA	3.0	0.0	2.0	6.0	NA	NA	NA	6.0	6.0	3.0	2.0	0.0
1_s18	pcakmeans_dmt_k7	NA	0.0	0.0	NA	2.0	6.0	1.0	3.0	3.0	NA	3.0	5.0	6.0	0.0	6.0	NA	0.0	3.0	3.0	0.0	0.0	2.0	NA	3.0	NA	1.0	1.0	3.0	NA	1.0	3.0	0.0	4.0	3.0	2.0	NA	1.0	3.0	3.0	NA	2.0	NA	1.0	NA	6.0	1.0	3.0	3.0
1_s19	pcakmeans_dmt_k7	6.0	6.0	5.0	5.0	NA	1.0	1.0	3.0	3.0	NA	1.0	2.0	4.0	5.0	4.0	5.0	NA	3.0	3.0	NA	6.0	6.0	6.0	3.0	6.0	6.0	NA	3.0	NA	1.0	1.0	6.0	1.0	5.0	4.0	1.0	5.0	3.0	3.0	1.0	6.0	6.0	5.0	6.0	1.0	6.0	3.0	3.0
1_s2	pcakmeans_dmt_k7	2.0	0.0	0.0	6.0	4.0	6.0	1.0	3.0	3.0	3.0	3.0	5.0	2.0	0.0	0.0	1.0	0.0	3.0	NA	NA	0.0	2.0	0.0	6.0	0.0	1.0	1.0	NA	3.0	1.0	3.0	0.0	4.0	NA	5.0	5.0	1.0	3.0	NA	1.0	2.0	0.0	1.0	1.0	4.0	1.0	3.0	3.0
1_s20	pcakmeans_dmt_k7	4.0	3.0	6.0	NA	5.0	1.0	1.0	NA	NA	3.0	6.0	2.0	4.0	5.0	4.0	5.0	5.0	3.0	3.0	0.0	5.0	3.0	4.0	0.0	NA	6.0	6.0	3.0	NA	1.0	6.0	3.0	6.0	5.0	4.0	1.0	5.0	NA	3.0	1.0	3.0	5.0	4.0	3.0	NA	NA	3.0	3.0
1_s21	pcakmeans_dmt_k7	2.0	0.0	0.0	6.0	4.0	6.0	1.0	NA	3.0	3.0	3.0	5.0	2.0	0.0	0.0	1.0	NA	NA	3.0	0.0	0.0	2.0	NA	6.0	0.0	NA	NA	3.0	3.0	1.0	3.0	0.0	4.0	0.0	NA	5.0	1.0	3.0	NA	NA	2.0	0.0	1.0	NA	4.0	1.0	3.0	3.0
1_s22	pcakmeans_dmt_k7	2.0	0.0	0.0	6.0	NA	6.0	1.0	3.0	NA	3.0	3.0	5.0	2.0	0.0	0.0	NA	NA	3.0	NA	NA	0.0	2.0	0.0	6.0	0.0	1.0	1.0	3.0	NA	1.0	3.0	0.0	NA	0.0	NA	5.0	NA	3.0	3.0	1.0	2.0	0.0	1.0	1.0	4.0	1.0	NA	3.0
1_s23	pcakmeans_dmt_k7	6.0	6.0	5.0	5.0	2.0	1.0	1.0	3.0	3.0	3.0	1.0	2.0	NA	5.0	4.0	5.0	5.0	NA	3.0	0.0	6.0	6.0	6.0	3.0	6.0	6.0	NA	3.0	3.0	1.0	1.0	6.0	1.0	3.0	4.0	1.0	NA	3.0	3.0	NA	NA	6.0	5.0	6.0	1.0	6.0	3.0	NA
1_s24	pcakmeans_dmt_k7	2.0	0.0	0.0	6.0	4.0	6.0	1.0	3.0	3.0	3.0	3.0	5.0	2.0	0.0	NA	1.0	0.0	NA	3.0	0.0	0.0	2.0	0.0	6.0	0.0	1.0	1.0	3.0	3.0	1.0	3.0	0.0	4.0	NA	5.0	5.0	1.0	3.0	3.0	1.0	2.0	0.0	1.0	1.0	4.0	1.0	3.0	NA
1_s25	pcakmeans_dmt_k7	6.0	6.0	NA	NA	NA	NA	1.0	3.0	NA	3.0	1.0	2.0	4.0	5.0	4.0	NA	5.0	3.0	NA	0.0	6.0	6.0	6.0	0.0	6.0	NA	6.0	NA	3.0	1.0	1.0	6.0	1.0	5.0	4.0	1.0	5.0	3.0	3.0	1.0	6.0	6.0	5.0	6.0	1.0	6.0	3.0	NA
1_s26	pcakmeans_dmt_k7	2.0	0.0	0.0	0.0	NA	NA	NA	3.0	3.0	3.0	NA	5.0	6.0	0.0	6.0	1.0	0.0	3.0	3.0	0.0	0.0	NA	0.0	NA	4.0	1.0	1.0	3.0	3.0	1.0	3.0	0.0	4.0	3.0	2.0	NA	NA	3.0	3.0	NA	2.0	0.0	1.0	1.0	6.0	1.0	3.0	3.0
2_s27	pcakmeans_dmt_k7	0.0	2.0	2.0	2.0	1.0	3.0	NA	0.0	NA	6.0	2.0	1.0	1.0	NA	2.0	2.0	2.0	0.0	1.0	NA	2.0	1.0	2.0	2.0	2.0	2.0	3.0	NA	0.0	4.0	2.0	2.0	2.0	2.0	0.0	3.0	2.0	2.0	0.0	3.0	1.0	2.0	2.0	2.0	2.0	2.0	5.0	2.0
2_s28	pcakmeans_dmt_k7	0.0	2.0	2.0	2.0	1.0	3.0	3.0	0.0	6.0	0.0	2.0	1.0	NA	3.0	2.0	2.0	2.0	0.0	5.0	3.0	2.0	1.0	2.0	2.0	2.0	2.0	3.0	5.0	0.0	0.0	2.0	2.0	2.0	2.0	0.0	NA	2.0	5.0	NA	NA	1.0	2.0	2.0	2.0	2.0	NA	NA	2.0
2_s29	pcakmeans_dmt_k7	0.0	NA	2.0	2.0	1.0	3.0	3.0	0.0	6.0	0.0	2.0	1.0	1.0	3.0	NA	NA	2.0	0.0	5.0	3.0	2.0	1.0	2.0	2.0	2.0	2.0	3.0	5.0	NA	0.0	2.0	2.0	2.0	2.0	0.0	3.0	2.0	NA	0.0	3.0	1.0	2.0	2.0	2.0	2.0	2.0	5.0	2.0
2_s3	pcakmeans_dmt_k7	0.0	2.0	2.0	2.0	1.0	3.0	3.0	0.0	6.0	0.0	2.0	1.0	1.0	3.0	2.0	2.0	2.0	0.0	5.0	3.0	2.0	1.0	2.0	2.0	2.0	2.0	NA	NA	0.0	0.0	2.0	2.0	2.0	2.0	0.0	3.0	2.0	5.0	0.0	NA	1.0	2.0	2.0	2.0	2.0	2.0	5.0	2.0
2_s30	pcakmeans_dmt_k7	0.0	2.0	2.0	2.0	1.0	NA	3.0	NA	6.0	0.0	2.0	1.0	1.0	3.0	2.0	2.0	2.0	0.0	1.0	3.0	2.0	1.0	2.0	2.0	2.0	2.0	3.0	5.0	0.0	4.0	2.0	2.0	2.0	2.0	0.0	3.0	2.0	5.0	0.0	3.0	1.0	2.0	NA	2.0	2.0	2.0	5.0	2.0
2_s31	pcakmeans_dmt_k7	0.0	2.0	NA	2.0	1.0	3.0	NA	0.0	6.0	0.0	2.0	1.0	1.0	3.0	2.0	2.0	2.0	NA	5.0	3.0	2.0	NA	2.0	2.0	2.0	NA	3.0	5.0	0.0	0.0	2.0	2.0	2.0	2.0	0.0	NA	2.0	NA	0.0	3.0	1.0	2.0	2.0	2.0	2.0	2.0	5.0	2.0
2_s32	pcakmeans_dmt_k7	0.0	2.0	2.0	2.0	1.0	NA	NA	0.0	0.0	6.0	2.0	NA	1.0	NA	2.0	2.0	NA	0.0	1.0	6.0	2.0	1.0	2.0	2.0	2.0	2.0	3.0	0.0	0.0	4.0	2.0	2.0	2.0	2.0	0.0	3.0	2.0	2.0	0.0	3.0	1.0	2.0	2.0	NA	2.0	2.0	NA	NA
2_s33	pcakmeans_dmt_k7	0.0	2.0	2.0	2.0	1.0	3.0	6.0	0.0	0.0	6.0	2.0	1.0	1.0	3.0	2.0	2.0	2.0	0.0	NA	6.0	2.0	1.0	2.0	2.0	NA	2.0	3.0	0.0	0.0	4.0	2.0	2.0	2.0	2.0	0.0	3.0	2.0	2.0	0.0	3.0	1.0	2.0	2.0	2.0	2.0	2.0	0.0	2.0
2_s34	pcakmeans_dmt_k7	0.0	2.0	2.0	2.0	1.0	3.0	6.0	0.0	0.0	6.0	2.0	1.0	1.0	NA	2.0	2.0	2.0	0.0	1.0	6.0	2.0	1.0	2.0	2.0	2.0	2.0	3.0	0.0	0.0	4.0	2.0	NA	2.0	2.0	0.0	3.0	2.0	2.0	0.0	3.0	1.0	2.0	2.0	2.0	2.0	2.0	NA	2.0
2_s35	pcakmeans_dmt_k7	0.0	2.0	2.0	2.0	1.0	3.0	3.0	NA	NA	0.0	2.0	1.0	1.0	3.0	2.0	2.0	2.0	0.0	NA	NA	2.0	1.0	2.0	NA	2.0	2.0	NA	NA	NA	NA	2.0	2.0	2.0	2.0	0.0	3.0	2.0	5.0	NA	3.0	1.0	2.0	2.0	2.0	2.0	2.0	NA	2.0
3_s36	pcakmeans_dmt_k7	1.0	5.0	3.0	3.0	0.0	4.0	NA	4.0	NA	1.0	5.0	0.0	0.0	4.0	3.0	4.0	1.0	NA	6.0	4.0	1.0	4.0	1.0	4.0	3.0	4.0	4.0	1.0	4.0	6.0	0.0	5.0	5.0	NA	3.0	0.0	4.0	6.0	4.0	NA	5.0	1.0	6.0	5.0	NA	4.0	1.0	4.0
3_s37	pcakmeans_dmt_k7	1.0	5.0	3.0	3.0	0.0	4.0	4.0	4.0	NA	1.0	5.0	0.0	0.0	4.0	3.0	4.0	1.0	4.0	NA	4.0	1.0	4.0	1.0	4.0	3.0	4.0	4.0	1.0	4.0	NA	0.0	5.0	5.0	4.0	NA	0.0	4.0	NA	4.0	5.0	5.0	1.0	6.0	NA	0.0	NA	1.0	4.0
3_s38	pcakmeans_dmt_k7	5.0	1.0	NA	4.0	6.0	5.0	5.0	5.0	1.0	NA	0.0	4.0	5.0	1.0	NA	0.0	4.0	NA	0.0	NA	4.0	0.0	3.0	5.0	5.0	0.0	0.0	6.0	NA	2.0	4.0	1.0	0.0	6.0	6.0	4.0	0.0	NA	1.0	0.0	0.0	3.0	3.0	0.0	3.0	0.0	4.0	6.0
3_s39	pcakmeans_dmt_k7	5.0	1.0	1.0	4.0	NA	5.0	5.0	NA	1.0	5.0	0.0	4.0	5.0	1.0	5.0	0.0	4.0	1.0	0.0	2.0	4.0	0.0	3.0	5.0	NA	NA	0.0	6.0	NA	2.0	4.0	NA	NA	6.0	6.0	4.0	0.0	1.0	NA	0.0	0.0	3.0	3.0	0.0	3.0	0.0	4.0	NA
3_s4	pcakmeans_dmt_k7	1.0	5.0	3.0	NA	0.0	4.0	4.0	4.0	4.0	1.0	5.0	0.0	0.0	4.0	NA	4.0	1.0	4.0	NA	4.0	1.0	4.0	1.0	4.0	3.0	4.0	4.0	NA	4.0	NA	0.0	5.0	NA	NA	3.0	0.0	4.0	NA	4.0	5.0	5.0	1.0	6.0	5.0	0.0	4.0	1.0	4.0
3_s40	pcakmeans_dmt_k7	3.0	4.0	4.0	1.0	3.0	0.0	NA	NA	1.0	4.0	4.0	NA	3.0	1.0	1.0	6.0	6.0	5.0	4.0	5.0	3.0	5.0	5.0	1.0	1.0	5.0	5.0	NA	5.0	5.0	5.0	4.0	3.0	1.0	1.0	6.0	6.0	4.0	NA	4.0	4.0	4.0	0.0	4.0	5.0	5.0	6.0	1.0
3_s41	pcakmeans_dmt_k7	3.0	4.0	4.0	1.0	3.0	0.0	0.0	1.0	NA	4.0	4.0	3.0	3.0	1.0	1.0	6.0	6.0	5.0	4.0	5.0	3.0	5.0	5.0	1.0	1.0	NA	NA	4.0	5.0	5.0	5.0	4.0	3.0	1.0	1.0	6.0	NA	4.0	6.0	4.0	4.0	4.0	0.0	4.0	5.0	5.0	6.0	1.0
3_s42	pcakmeans_dmt_k7	3.0	4.0	4.0	1.0	3.0	NA	0.0	1.0	NA	NA	4.0	3.0	NA	1.0	1.0	NA	6.0	5.0	4.0	5.0	3.0	5.0	5.0	1.0	1.0	5.0	5.0	4.0	5.0	5.0	5.0	4.0	3.0	1.0	1.0	6.0	6.0	4.0	6.0	4.0	4.0	4.0	0.0	4.0	5.0	5.0	NA	1.0
3_s43	pcakmeans_dmt_k7	1.0	5.0	3.0	3.0	0.0	4.0	4.0	NA	4.0	NA	5.0	0.0	0.0	4.0	NA	NA	1.0	4.0	6.0	4.0	1.0	4.0	1.0	4.0	3.0	NA	4.0	1.0	4.0	6.0	0.0	5.0	5.0	4.0	3.0	0.0	4.0	NA	NA	5.0	5.0	1.0	NA	5.0	0.0	4.0	1.0	4.0
3_s44	pcakmeans_dmt_k7	5.0	1.0	1.0	4.0	6.0	5.0	5.0	5.0	1.0	NA	0.0	4.0	5.0	1.0	5.0	0.0	4.0	1.0	0.0	NA	4.0	0.0	3.0	5.0	5.0	0.0	0.0	6.0	1.0	2.0	4.0	1.0	0.0	6.0	6.0	4.0	0.0	1.0	1.0	0.0	0.0	3.0	3.0	0.0	3.0	0.0	NA	6.0
4_s45	pcakmeans_dmt_k7	5.0	1.0	1.0	4.0	6.0	5.0	5.0	5.0	5.0	5.0	0.0	4.0	5.0	2.0	5.0	0.0	4.0	1.0	0.0	2.0	4.0	0.0	3.0	5.0	5.0	0.0	0.0	6.0	1.0	NA	4.0	1.0	0.0	6.0	6.0	4.0	NA	1.0	1.0	NA	0.0	3.0	3.0	0.0	3.0	NA	4.0	6.0
4_s46	pcakmeans_dmt_k7	3.0	4.0	4.0	1.0	3.0	0.0	0.0	1.0	1.0	4.0	4.0	3.0	3.0	6.0	1.0	6.0	NA	NA	4.0	NA	3.0	5.0	5.0	NA	1.0	5.0	5.0	NA	5.0	5.0	5.0	4.0	3.0	1.0	1.0	6.0	6.0	4.0	6.0	NA	4.0	4.0	0.0	4.0	5.0	NA	6.0	1.0
4_s47	pcakmeans_dmt_k7	1.0	5.0	3.0	3.0	0.0	4.0	4.0	4.0	4.0	NA	5.0	6.0	0.0	2.0	3.0	4.0	NA	4.0	6.0	4.0	1.0	4.0	1.0	4.0	3.0	4.0	NA	1.0	NA	NA	0.0	5.0	5.0	4.0	3.0	0.0	4.0	6.0	4.0	5.0	5.0	1.0	6.0	5.0	NA	NA	1.0	4.0
4_s48	pcakmeans_dmt_k7	3.0	4.0	4.0	1.0	3.0	0.0	0.0	1.0	1.0	NA	4.0	3.0	3.0	6.0	1.0	6.0	6.0	5.0	4.0	5.0	3.0	5.0	5.0	1.0	1.0	5.0	5.0	4.0	5.0	NA	5.0	4.0	3.0	1.0	NA	NA	NA	4.0	NA	4.0	4.0	4.0	0.0	4.0	5.0	5.0	6.0	1.0
4_s49	pcakmeans_dmt_k7	5.0	1.0	1.0	4.0	6.0	5.0	5.0	5.0	5.0	5.0	0.0	4.0	5.0	NA	5.0	0.0	4.0	1.0	NA	NA	4.0	0.0	3.0	5.0	NA	0.0	0.0	6.0	1.0	NA	4.0	1.0	0.0	6.0	6.0	4.0	NA	1.0	1.0	0.0	0.0	3.0	3.0	0.0	3.0	0.0	4.0	NA
4_s5	pcakmeans_dmt_k7	3.0	4.0	4.0	1.0	3.0	NA	NA	NA	1.0	4.0	4.0	3.0	3.0	6.0	1.0	6.0	6.0	5.0	4.0	5.0	NA	5.0	5.0	1.0	1.0	5.0	5.0	4.0	5.0	5.0	5.0	4.0	3.0	1.0	NA	NA	6.0	NA	6.0	NA	4.0	NA	0.0	4.0	NA	5.0	6.0	1.0
4_s6	pcakmeans_dmt_k7	1.0	5.0	3.0	3.0	0.0	4.0	4.0	4.0	4.0	1.0	5.0	6.0	0.0	2.0	3.0	4.0	1.0	4.0	6.0	NA	1.0	4.0	NA	4.0	3.0	4.0	4.0	1.0	4.0	NA	0.0	5.0	5.0	4.0	3.0	0.0	4.0	6.0	4.0	5.0	5.0	1.0	6.0	5.0	0.0	4.0	1.0	NA
4_s7	pcakmeans_dmt_k7	5.0	NA	1.0	4.0	6.0	5.0	5.0	5.0	5.0	5.0	0.0	4.0	5.0	2.0	5.0	0.0	NA	NA	0.0	2.0	4.0	0.0	3.0	5.0	5.0	0.0	0.0	6.0	1.0	NA	NA	1.0	0.0	6.0	6.0	4.0	0.0	1.0	1.0	0.0	0.0	3.0	3.0	0.0	3.0	0.0	4.0	6.0
4_s8	pcakmeans_dmt_k7	5.0	1.0	1.0	4.0	6.0	5.0	5.0	5.0	5.0	NA	0.0	4.0	5.0	2.0	5.0	0.0	4.0	1.0	NA	2.0	4.0	0.0	3.0	NA	5.0	0.0	0.0	6.0	1.0	2.0	4.0	1.0	0.0	6.0	6.0	4.0	0.0	1.0	1.0	0.0	0.0	3.0	NA	0.0	3.0	0.0	4.0	6.0
4_s9	pcakmeans_dmt_k7	1.0	5.0	3.0	3.0	0.0	4.0	4.0	4.0	4.0	NA	5.0	6.0	0.0	2.0	3.0	4.0	4.0	4.0	6.0	4.0	1.0	4.0	3.0	5.0	3.0	4.0	4.0	1.0	4.0	NA	0.0	5.0	5.0	4.0	3.0	0.0	0.0	6.0	NA	5.0	5.0	1.0	6.0	5.0	NA	0.0	1.0	NA
0_s0	hc_top1_k7	NA	NA	NA	NA	NA	NA	0.0	0.0	4.0	6.0	NA	NA	NA	NA	0.0	0.0	0.0	0.0	2.0	3.0	NA	NA	NA	NA	NA	2.0	NA	4.0	6.0	3.0	4.0	NA	NA	NA	2.0	6.0	0.0	6.0	3.0	4.0	NA	NA	NA	NA	1.0	NA	0.0	0.0
0_s1	hc_top1_k7	NA	NA	6.0	6.0	NA	6.0	0.0	0.0	0.0	4.0	NA	NA	NA	2.0	NA	5.0	NA	NA	5.0	4.0	NA	6.0	6.0	NA	NA	2.0	0.0	6.0	NA	6.0	NA	6.0	3.0	NA	NA	NA	0.0	5.0	NA	5.0	NA	NA	1.0	NA	NA	1.0	0.0	0.0
0_s10	hc_top1_k7	4.0	4.0	NA	4.0	4.0	1.0	0.0	0.0	4.0	6.0	NA	NA	NA	NA	NA	0.0	0.0	0.0	2.0	3.0	NA	4.0	5.0	4.0	NA	2.0	0.0	4.0	6.0	3.0	NA	NA	4.0	NA	2.0	6.0	NA	6.0	3.0	4.0	NA	NA	NA	NA	1.0	5.0	0.0	0.0
0_s11	hc_top1_k7	NA	NA	NA	NA	4.0	NA	NA	0.0	NA	4.0	NA	NA	NA	2.0	3.0	5.0	0.0	0.0	NA	4.0	NA	NA	NA	NA	NA	2.0	0.0	NA	5.0	6.0	NA	NA	NA	4.0	NA	4.0	0.0	5.0	5.0	5.0	NA	NA	NA	0.0	NA	NA	0.0	0.0
0_s12	hc_top1_k7	NA	NA	4.0	4.0	4.0	1.0	NA	NA	4.0	6.0	NA	NA	NA	NA	0.0	NA	0.0	0.0	2.0	3.0	NA	NA	NA	NA	1.0	NA	0.0	4.0	6.0	3.0	NA	3.0	NA	NA	NA	NA	0.0	6.0	3.0	4.0	4.0	NA	NA	NA	NA	5.0	NA	0.0
0_s13	hc_top1_k7	NA	NA	6.0	6.0	NA	6.0	0.0	0.0	0.0	4.0	NA	NA	6.0	2.0	3.0	NA	NA	0.0	5.0	4.0	NA	NA	NA	6.0	0.0	2.0	NA	6.0	5.0	6.0	NA	NA	NA	4.0	NA	4.0	NA	NA	5.0	5.0	NA	6.0	1.0	NA	NA	NA	NA	0.0
0_s14	hc_top1_k7	NA	NA	NA	NA	NA	NA	0.0	NA	4.0	6.0	NA	NA	NA	3.0	NA	0.0	0.0	NA	2.0	3.0	NA	NA	NA	NA	NA	NA	NA	4.0	6.0	3.0	NA	NA	NA	NA	NA	6.0	NA	NA	3.0	4.0	NA	4.0	NA	5.0	1.0	5.0	0.0	NA
0_s15	hc_top1_k7	NA	NA	NA	NA	NA	6.0	0.0	0.0	0.0	4.0	NA	0.0	6.0	NA	NA	5.0	0.0	0.0	5.0	4.0	3.0	NA	NA	NA	0.0	NA	0.0	6.0	5.0	6.0	NA	NA	NA	NA	2.0	NA	0.0	5.0	5.0	5.0	NA	NA	NA	NA	1.0	NA	0.0	NA
0_s16	hc_top1_k7	NA	NA	NA	NA	4.0	NA	0.0	0.0	4.0	6.0	4.0	4.0	4.0	NA	NA	NA	0.0	0.0	2.0	3.0	NA	NA	NA	4.0	1.0	2.0	0.0	NA	6.0	3.0	NA	NA	NA	3.0	2.0	6.0	0.0	6.0	3.0	4.0	NA	NA	4.0	5.0	NA	5.0	NA	0.0
0_s17	hc_top1_k7	NA	6.0	NA	NA	4.0	6.0	NA	0.0	0.0	4.0	NA	NA	NA	NA	3.0	NA	NA	0.0	5.0	4.0	NA	NA	6.0	6.0	0.0	NA	0.0	6.0	5.0	6.0	NA	NA	3.0	4.0	2.0	NA	0.0	5.0	5.0	5.0	NA	NA	NA	0.0	1.0	1.0	0.0	0.0
1_s18	hc_top1_k7	NA	4.0	4.0	NA	3.0	1.0	2.0	5.0	3.0	NA	4.0	4.0	4.0	3.0	0.0	NA	5.0	3.0	0.0	1.0	4.0	4.0	NA	4.0	NA	0.0	4.0	1.0	NA	4.0	4.0	3.0	4.0	3.0	5.0	NA	5.0	4.0	4.0	NA	4.0	NA	4.0	NA	5.0	3.0	5.0	5.0
1_s19	hc_top1_k7	4.0	4.0	4.0	4.0	NA	1.0	2.0	3.0	3.0	NA	4.0	4.0	4.0	3.0	0.0	0.0	NA	3.0	0.0	NA	4.0	4.0	6.0	4.0	1.0	1.0	NA	1.0	NA	4.0	4.0	3.0	4.0	3.0	5.0	2.0	5.0	4.0	4.0	0.0	4.0	4.0	4.0	5.0	5.0	3.0	5.0	5.0
1_s2	hc_top1_k7	4.0	4.0	4.0	4.0	3.0	1.0	2.0	5.0	3.0	5.0	4.0	4.0	4.0	3.0	0.0	0.0	5.0	3.0	NA	NA	4.0	4.0	5.0	4.0	1.0	0.0	4.0	NA	0.0	4.0	4.0	3.0	4.0	NA	5.0	2.0	5.0	4.0	NA	0.0	4.0	4.0	4.0	5.0	5.0	3.0	5.0	5.0
1_s20	hc_top1_k7	2.0	3.0	3.0	NA	1.0	4.0	3.0	NA	NA	3.0	2.0	0.0	3.0	2.0	5.0	1.0	4.0	2.0	1.0	2.0	3.0	2.0	2.0	2.0	NA	5.0	5.0	0.0	NA	1.0	3.0	2.0	3.0	6.0	6.0	4.0	3.0	NA	2.0	1.0	1.0	3.0	1.0	0.0	NA	NA	4.0	3.0
1_s21	hc_top1_k7	2.0	6.0	6.0	6.0	1.0	4.0	3.0	NA	0.0	3.0	6.0	0.0	6.0	2.0	3.0	1.0	NA	NA	1.0	2.0	3.0	6.0	NA	6.0	0.0	NA	NA	0.0	1.0	1.0	6.0	6.0	3.0	4.0	NA	4.0	3.0	3.0	NA	NA	1.0	6.0	1.0	NA	4.0	1.0	4.0	3.0
1_s22	hc_top1_k7	4.0	4.0	4.0	4.0	NA	1.0	2.0	5.0	NA	5.0	4.0	4.0	4.0	3.0	0.0	NA	NA	3.0	NA	NA	4.0	4.0	5.0	4.0	1.0	0.0	4.0	1.0	NA	4.0	4.0	3.0	NA	3.0	NA	2.0	NA	4.0	4.0	0.0	4.0	4.0	4.0	5.0	5.0	3.0	NA	5.0
1_s23	hc_top1_k7	2.0	6.0	6.0	6.0	1.0	4.0	3.0	3.0	0.0	3.0	6.0	0.0	NA	2.0	3.0	1.0	4.0	NA	1.0	2.0	3.0	6.0	6.0	6.0	0.0	1.0	NA	0.0	1.0	1.0	6.0	6.0	3.0	4.0	6.0	4.0	NA	3.0	2.0	NA	NA	6.0	1.0	0.0	4.0	1.0	4.0	NA
1_s24	hc_top1_k7	2.0	3.0	3.0	3.0	1.0	4.0	3.0	3.0	0.0	3.0	2.0	0.0	3.0	2.0	NA	1.0	4.0	NA	1.0	2.0	3.0	2.0	2.0	2.0	0.0	5.0	5.0	0.0	1.0	1.0	3.0	2.0	3.0	NA	6.0	4.0	3.0	3.0	2.0	1.0	1.0	3.0	1.0	0.0	4.0	1.0	4.0	NA
1_s25	hc_top1_k7	2.0	6.0	NA	NA	NA	NA	3.0	3.0	NA	3.0	6.0	0.0	6.0	2.0	3.0	NA	4.0	2.0	NA	2.0	3.0	6.0	6.0	6.0	0.0	NA	5.0	NA	1.0	1.0	6.0	6.0	3.0	4.0	6.0	4.0	3.0	3.0	2.0	1.0	1.0	6.0	1.0	0.0	4.0	1.0	4.0	NA
1_s26	hc_top1_k7	4.0	4.0	4.0	4.0	NA	NA	NA	5.0	3.0	5.0	NA	4.0	4.0	3.0	0.0	0.0	5.0	3.0	0.0	1.0	4.0	NA	5.0	NA	1.0	0.0	4.0	1.0	0.0	4.0	4.0	3.0	4.0	3.0	5.0	NA	NA	4.0	4.0	NA	4.0	4.0	4.0	5.0	5.0	3.0	5.0	5.0
2_s27	hc_top1_k7	3.0	2.0	1.0	2.0	6.0	2.0	NA	1.0	NA	0.0	1.0	2.0	2.0	NA	2.0	2.0	2.0	1.0	0.0	NA	1.0	1.0	1.0	0.0	3.0	1.0	1.0	NA	0.0	0.0	2.0	0.0	1.0	0.0	0.0	0.0	2.0	1.0	1.0	0.0	0.0	1.0	3.0	2.0	0.0	0.0	2.0	1.0
2_s28	hc_top1_k7	3.0	2.0	1.0	2.0	3.0	2.0	4.0	1.0	2.0	0.0	1.0	2.0	NA	6.0	2.0	2.0	2.0	1.0	0.0	1.0	1.0	1.0	1.0	0.0	3.0	0.0	1.0	1.0	0.0	0.0	2.0	0.0	1.0	0.0	0.0	NA	2.0	1.0	NA	NA	0.0	1.0	3.0	6.0	0.0	NA	NA	1.0
2_s29	hc_top1_k7	6.0	NA	1.0	2.0	6.0	2.0	4.0	1.0	2.0	0.0	1.0	2.0	2.0	4.0	NA	NA	2.0	1.0	1.0	6.0	6.0	1.0	2.0	0.0	6.0	1.0	1.0	0.0	NA	0.0	2.0	0.0	6.0	0.0	0.0	0.0	2.0	NA	1.0	1.0	0.0	1.0	6.0	2.0	0.0	0.0	2.0	1.0
2_s3	hc_top1_k7	3.0	2.0	1.0	2.0	6.0	2.0	4.0	1.0	2.0	0.0	1.0	2.0	2.0	4.0	2.0	2.0	2.0	1.0	0.0	6.0	1.0	1.0	1.0	0.0	3.0	1.0	NA	NA	0.0	0.0	2.0	0.0	1.0	0.0	0.0	0.0	2.0	1.0	1.0	NA	0.0	1.0	3.0	2.0	0.0	0.0	2.0	1.0
2_s30	hc_top1_k7	3.0	2.0	1.0	2.0	3.0	NA	4.0	NA	2.0	0.0	1.0	2.0	2.0	6.0	2.0	2.0	2.0	1.0	0.0	1.0	1.0	1.0	1.0	0.0	3.0	0.0	1.0	1.0	0.0	0.0	2.0	0.0	1.0	0.0	0.0	0.0	2.0	1.0	1.0	0.0	0.0	1.0	NA	6.0	0.0	0.0	2.0	1.0
2_s31	hc_top1_k7	3.0	2.0	NA	2.0	6.0	2.0	NA	1.0	2.0	0.0	1.0	2.0	2.0	4.0	2.0	2.0	2.0	NA	0.0	6.0	1.0	NA	1.0	0.0	3.0	NA	1.0	0.0	0.0	0.0	2.0	0.0	1.0	0.0	0.0	NA	2.0	NA	1.0	0.0	0.0	1.0	3.0	2.0	0.0	0.0	2.0	1.0
2_s32	hc_top1_k7	6.0	3.0	3.0	3.0	1.0	NA	NA	1.0	2.0	0.0	2.0	NA	3.0	NA	5.0	1.0	NA	2.0	1.0	2.0	6.0	2.0	2.0	2.0	6.0	5.0	5.0	0.0	1.0	0.0	3.0	2.0	6.0	6.0	0.0	0.0	2.0	1.0	2.0	1.0	1.0	3.0	6.0	NA	0.0	0.0	NA	NA
2_s33	hc_top1_k7	3.0	2.0	1.0	2.0	6.0	2.0	4.0	1.0	2.0	0.0	1.0	2.0	2.0	4.0	2.0	2.0	2.0	1.0	NA	6.0	1.0	1.0	1.0	0.0	NA	1.0	1.0	0.0	0.0	0.0	2.0	0.0	1.0	0.0	0.0	0.0	2.0	1.0	1.0	1.0	0.0	1.0	3.0	2.0	0.0	0.0	2.0	1.0
2_s34	hc_top1_k7	6.0	3.0	3.0	3.0	1.0	2.0	3.0	1.0	2.0	0.0	2.0	0.0	3.0	NA	5.0	1.0	2.0	2.0	1.0	2.0	6.0	2.0	2.0	2.0	6.0	5.0	5.0	0.0	1.0	0.0	3.0	NA	6.0	6.0	0.0	0.0	2.0	1.0	2.0	1.0	1.0	3.0	6.0	2.0	0.0	0.0	NA	3.0
2_s35	hc_top1_k7	3.0	2.0	1.0	2.0	6.0	2.0	4.0	NA	NA	0.0	1.0	2.0	2.0	4.0	2.0	2.0	2.0	1.0	NA	NA	1.0	1.0	1.0	NA	3.0	1.0	NA	NA	NA	NA	2.0	0.0	1.0	0.0	0.0	0.0	2.0	1.0	NA	0.0	0.0	1.0	3.0	2.0	0.0	0.0	NA	1.0
3_s36	hc_top1_k7	0.0	0.0	0.0	0.0	0.0	0.0	NA	2.0	NA	1.0	0.0	1.0	0.0	0.0	1.0	4.0	1.0	NA	4.0	5.0	0.0	0.0	0.0	1.0	4.0	6.0	3.0	3.0	4.0	2.0	0.0	1.0	0.0	NA	1.0	1.0	1.0	0.0	0.0	NA	3.0	0.0	0.0	1.0	NA	4.0	1.0	4.0
3_s37	hc_top1_k7	0.0	0.0	0.0	0.0	0.0	0.0	6.0	2.0	NA	1.0	0.0	5.0	0.0	0.0	1.0	4.0	1.0	4.0	NA	5.0	0.0	0.0	0.0	1.0	4.0	6.0	3.0	3.0	4.0	NA	0.0	1.0	0.0	1.0	NA	1.0	1.0	NA	0.0	3.0	6.0	0.0	0.0	NA	3.0	NA	1.0	4.0
3_s38	hc_top1_k7	1.0	1.0	NA	1.0	2.0	3.0	1.0	4.0	1.0	NA	3.0	6.0	1.0	1.0	NA	3.0	3.0	NA	3.0	NA	2.0	3.0	3.0	3.0	2.0	3.0	2.0	2.0	NA	5.0	1.0	4.0	2.0	2.0	3.0	5.0	4.0	NA	6.0	2.0	2.0	2.0	2.0	3.0	2.0	2.0	3.0	2.0
3_s39	hc_top1_k7	0.0	0.0	0.0	0.0	NA	0.0	6.0	NA	5.0	1.0	0.0	5.0	0.0	0.0	1.0	4.0	1.0	4.0	4.0	5.0	0.0	0.0	0.0	1.0	NA	NA	3.0	3.0	NA	2.0	0.0	NA	NA	1.0	1.0	1.0	1.0	2.0	NA	3.0	6.0	0.0	0.0	1.0	3.0	4.0	1.0	NA
3_s4	hc_top1_k7	1.0	1.0	2.0	NA	2.0	3.0	1.0	4.0	1.0	2.0	3.0	6.0	1.0	1.0	NA	3.0	3.0	5.0	NA	0.0	2.0	3.0	3.0	3.0	2.0	3.0	2.0	NA	3.0	NA	1.0	4.0	NA	NA	3.0	5.0	4.0	NA	6.0	2.0	2.0	2.0	2.0	3.0	2.0	2.0	3.0	2.0
3_s40	hc_top1_k7	0.0	0.0	0.0	0.0	0.0	0.0	NA	NA	5.0	1.0	0.0	NA	0.0	0.0	1.0	4.0	1.0	4.0	4.0	5.0	0.0	0.0	0.0	1.0	4.0	6.0	3.0	NA	4.0	2.0	0.0	1.0	0.0	1.0	1.0	1.0	1.0	0.0	NA	3.0	3.0	0.0	0.0	1.0	3.0	4.0	1.0	4.0
3_s41	hc_top1_k7	0.0	0.0	0.0	0.0	0.0	0.0	6.0	2.0	NA	1.0	0.0	5.0	0.0	0.0	1.0	4.0	1.0	4.0	4.0	5.0	0.0	0.0	0.0	1.0	4.0	NA	NA	3.0	4.0	2.0	0.0	1.0	0.0	1.0	1.0	1.0	NA	2.0	0.0	3.0	6.0	0.0	0.0	1.0	3.0	4.0	1.0	4.0
3_s42	hc_top1_k7	1.0	1.0	2.0	1.0	2.0	NA	1.0	4.0	NA	NA	3.0	6.0	NA	1.0	4.0	NA	3.0	5.0	3.0	0.0	2.0	3.0	3.0	3.0	2.0	3.0	2.0	2.0	3.0	5.0	1.0	4.0	2.0	2.0	3.0	5.0	4.0	0.0	6.0	2.0	2.0	2.0	2.0	3.0	2.0	2.0	NA	2.0
3_s43	hc_top1_k7	0.0	0.0	0.0	0.0	0.0	0.0	6.0	NA	5.0	NA	0.0	5.0	0.0	0.0	NA	NA	1.0	4.0	4.0	5.0	0.0	0.0	0.0	1.0	4.0	NA	3.0	3.0	4.0	2.0	0.0	1.0	0.0	1.0	1.0	1.0	1.0	NA	NA	3.0	6.0	0.0	NA	1.0	3.0	4.0	1.0	4.0
3_s44	hc_top1_k7	1.0	1.0	2.0	1.0	2.0	3.0	1.0	4.0	1.0	NA	3.0	6.0	1.0	1.0	4.0	3.0	3.0	5.0	3.0	NA	2.0	3.0	3.0	3.0	2.0	3.0	2.0	2.0	3.0	5.0	1.0	4.0	2.0	2.0	3.0	5.0	4.0	0.0	6.0	2.0	2.0	2.0	2.0	3.0	2.0	2.0	NA	2.0
4_s45	hc_top1_k7	5.0	5.0	5.0	5.0	5.0	5.0	5.0	6.0	6.0	2.0	5.0	3.0	5.0	5.0	6.0	6.0	6.0	6.0	6.0	0.0	5.0	5.0	4.0	5.0	5.0	4.0	6.0	5.0	2.0	NA	5.0	5.0	5.0	5.0	4.0	3.0	NA	2.0	0.0	NA	5.0	5.0	5.0	4.0	6.0	NA	6.0	6.0
4_s46	hc_top1_k7	0.0	0.0	0.0	0.0	0.0	0.0	1.0	2.0	5.0	1.0	0.0	1.0	0.0	0.0	1.0	4.0	NA	NA	4.0	NA	0.0	0.0	0.0	NA	4.0	6.0	3.0	NA	4.0	2.0	0.0	1.0	0.0	1.0	1.0	1.0	1.0	0.0	0.0	NA	3.0	0.0	0.0	1.0	3.0	NA	1.0	4.0
4_s47	hc_top1_k7	5.0	5.0	5.0	5.0	5.0	5.0	5.0	6.0	6.0	NA	5.0	3.0	5.0	5.0	6.0	6.0	NA	6.0	6.0	0.0	5.0	5.0	4.0	5.0	5.0	4.0	NA	5.0	NA	NA	5.0	5.0	5.0	5.0	4.0	3.0	6.0	2.0	0.0	6.0	5.0	5.0	5.0	4.0	NA	NA	6.0	6.0
4_s48	hc_top1_k7	1.0	1.0	2.0	1.0	2.0	3.0	1.0	4.0	1.0	NA	3.0	1.0	1.0	1.0	4.0	3.0	3.0	5.0	3.0	0.0	2.0	3.0	3.0	3.0	2.0	3.0	2.0	2.0	3.0	NA	1.0	4.0	2.0	2.0	NA	NA	NA	0.0	NA	2.0	2.0	2.0	2.0	3.0	2.0	2.0	3.0	2.0
4_s49	hc_top1_k7	5.0	5.0	5.0	5.0	5.0	5.0	5.0	6.0	6.0	2.0	5.0	3.0	5.0	NA	6.0	6.0	6.0	6.0	NA	NA	5.0	5.0	4.0	5.0	NA	4.0	6.0	5.0	2.0	NA	5.0	5.0	5.0	5.0	4.0	3.0	NA	2.0	0.0	6.0	5.0	5.0	5.0	4.0	6.0	6.0	6.0	NA
4_s5	hc_top1_k7	5.0	5.0	5.0	5.0	5.0	NA	NA	NA	6.0	2.0	5.0	3.0	5.0	5.0	6.0	6.0	6.0	6.0	6.0	0.0	NA	5.0	4.0	5.0	5.0	4.0	6.0	5.0	2.0	5.0	5.0	5.0	5.0	5.0	NA	NA	6.0	NA	0.0	NA	5.0	NA	5.0	4.0	NA	6.0	6.0	6.0
4_s6	hc_top1_k7	1.0	1.0	2.0	1.0	2.0	3.0	1.0	4.0	1.0	2.0	3.0	1.0	1.0	1.0	4.0	3.0	3.0	5.0	3.0	NA	2.0	3.0	NA	3.0	2.0	3.0	2.0	2.0	3.0	NA	1.0	4.0	2.0	2.0	3.0	3.0	4.0	0.0	6.0	2.0	2.0	2.0	2.0	3.0	2.0	2.0	3.0	NA
4_s7	hc_top1_k7	5.0	NA	5.0	5.0	5.0	5.0	5.0	6.0	6.0	2.0	5.0	3.0	5.0	5.0	6.0	6.0	NA	NA	6.0	0.0	5.0	5.0	4.0	5.0	5.0	4.0	6.0	5.0	2.0	NA	NA	5.0	5.0	5.0	4.0	3.0	6.0	2.0	0.0	6.0	5.0	5.0	5.0	4.0	6.0	6.0	6.0	6.0
4_s8	hc_top1_k7	1.0	1.0	2.0	1.0	2.0	3.0	1.0	4.0	1.0	NA	3.0	1.0	1.0	1.0	4.0	3.0	3.0	5.0	NA	0.0	2.0	3.0	3.0	NA	2.0	3.0	2.0	2.0	3.0	5.0	1.0	4.0	2.0	2.0	3.0	3.0	4.0	0.0	6.0	2.0	2.0	2.0	NA	3.0	2.0	2.0	3.0	2.0
4_s9	hc_top1_k7	5.0	5.0	5.0	5.0	5.0	5.0	5.0	6.0	6.0	NA	5.0	3.0	5.0	5.0	6.0	6.0	6.0	6.0	6.0	0.0	5.0	5.0	4.0	5.0	5.0	4.0	6.0	5.0	2.0	NA	5.0	5.0	5.0	5.0	4.0	3.0	6.0	2.0	NA	6.0	5.0	5.0	5.0	4.0	NA	6.0	6.0	NA
0_s0	pcakmeans_top1_k7	NA	NA	NA	NA	NA	NA	6.0	5.0	0.0	0.0	NA	NA	NA	NA	1.0	6.0	2.0	4.0	2.0	5.0	NA	NA	NA	NA	NA	0.0	NA	6.0	5.0	4.0	0.0	NA	NA	NA	5.0	3.0	4.0	5.0	2.0	3.0	NA	NA	NA	NA	4.0	NA	4.0	5.0
0_s1	pcakmeans_top1_k7	NA	NA	3.0	2.0	NA	0.0	5.0	4.0	4.0	0.0	NA	NA	NA	1.0	NA	2.0	NA	NA	3.0	2.0	NA	3.0	2.0	NA	NA	4.0	3.0	0.0	NA	3.0	NA	2.0	0.0	NA	NA	NA	2.0	2.0	NA	4.0	NA	NA	6.0	NA	NA	1.0	5.0	4.0
0_s10	pcakmeans_top1_k7	5.0	4.0	NA	6.0	5.0	5.0	6.0	5.0	0.0	0.0	NA	NA	NA	NA	NA	6.0	2.0	4.0	2.0	2.0	NA	1.0	4.0	0.0	NA	0.0	1.0	6.0	5.0	4.0	NA	NA	2.0	NA	5.0	3.0	NA	5.0	2.0	3.0	NA	NA	NA	NA	4.0	3.0	4.0	5.0
0_s11	pcakmeans_top1_k7	NA	NA	NA	NA	1.0	NA	NA	4.0	NA	0.0	NA	NA	NA	1.0	4.0	2.0	6.0	0.0	NA	2.0	NA	NA	NA	NA	NA	4.0	3.0	NA	3.0	3.0	NA	NA	NA	0.0	NA	1.0	2.0	2.0	6.0	4.0	NA	NA	NA	2.0	NA	NA	5.0	4.0
0_s12	pcakmeans_top1_k7	NA	NA	4.0	0.0	2.0	2.0	NA	NA	0.0	0.0	NA	NA	NA	NA	3.0	NA	2.0	4.0	2.0	5.0	NA	NA	NA	NA	3.0	NA	1.0	6.0	5.0	4.0	NA	0.0	NA	NA	NA	NA	0.0	5.0	2.0	3.0	2.0	NA	NA	NA	NA	6.0	NA	5.0
0_s13	pcakmeans_top1_k7	NA	NA	6.0	2.0	NA	0.0	5.0	4.0	4.0	0.0	NA	NA	0.0	1.0	4.0	NA	NA	0.0	3.0	2.0	NA	NA	NA	2.0	2.0	4.0	NA	0.0	3.0	3.0	NA	NA	NA	0.0	NA	4.0	NA	NA	6.0	4.0	NA	4.0	0.0	NA	NA	NA	NA	4.0
0_s14	pcakmeans_top1_k7	NA	NA	NA	NA	NA	NA	3.0	NA	0.0	0.0	NA	NA	NA	2.0	NA	5.0	2.0	NA	2.0	5.0	NA	NA	NA	NA	NA	NA	NA	2.0	4.0	4.0	NA	NA	NA	NA	NA	5.0	NA	NA	2.0	3.0	NA	0.0	NA	4.0	2.0	6.0	2.0	NA
0_s15	pcakmeans_top1_k7	NA	NA	NA	NA	NA	0.0	5.0	4.0	4.0	0.0	NA	4.0	6.0	NA	NA	2.0	6.0	0.0	3.0	2.0	4.0	NA	NA	NA	6.0	NA	3.0	0.0	3.0	3.0	NA	NA	NA	NA	6.0	NA	2.0	2.0	6.0	4.0	NA	NA	NA	NA	1.0	NA	5.0	NA
0_s16	pcakmeans_top1_k7	NA	NA	NA	NA	5.0	NA	6.0	5.0	0.0	0.0	0.0	6.0	2.0	NA	NA	NA	2.0	4.0	2.0	5.0	NA	NA	NA	0.0	1.0	0.0	1.0	NA	5.0	4.0	NA	NA	NA	2.0	5.0	3.0	4.0	5.0	2.0	3.0	NA	NA	4.0	0.0	NA	3.0	NA	5.0
0_s17	pcakmeans_top1_k7	NA	5.0	NA	NA	1.0	0.0	NA	4.0	4.0	0.0	NA	NA	NA	NA	6.0	NA	NA	0.0	3.0	2.0	NA	NA	2.0	4.0	6.0	NA	3.0	5.0	3.0	3.0	NA	NA	5.0	5.0	0.0	NA	2.0	2.0	6.0	4.0	NA	NA	NA	2.0	6.0	1.0	5.0	4.0
1_s18	pcakmeans_top1_k7	NA	2.0	4.0	NA	2.0	2.0	3.0	0.0	5.0	NA	6.0	0.0	4.0	2.0	3.0	NA	2.0	2.0	6.0	3.0	0.0	4.0	NA	6.0	NA	6.0	4.0	2.0	NA	5.0	5.0	0.0	4.0	4.0	2.0	NA	0.0	3.0	5.0	NA	2.0	NA	2.0	NA	2.0	3.0	2.0	1.0
1_s19	pcakmeans_top1_k7	5.0	4.0	1.0	6.0	NA	5.0	0.0	5.0	5.0	NA	0.0	6.0	2.0	4.0	1.0	0.0	NA	4.0	1.0	NA	5.0	1.0	4.0	0.0	1.0	6.0	NA	5.0	NA	1.0	0.0	4.0	2.0	2.0	5.0	3.0	0.0	1.0	0.0	0.0	2.0	5.0	4.0	0.0	4.0	1.0	4.0	1.0
1_s2	pcakmeans_top1_k7	3.0	2.0	4.0	0.0	2.0	2.0	3.0	0.0	5.0	5.0	6.0	0.0	4.0	2.0	3.0	5.0	2.0	2.0	NA	NA	0.0	4.0	0.0	6.0	3.0	2.0	4.0	NA	4.0	5.0	5.0	0.0	4.0	NA	2.0	5.0	5.0	3.0	NA	3.0	2.0	0.0	2.0	4.0	2.0	6.0	2.0	6.0
1_s20	pcakmeans_top1_k7	6.0	5.0	3.0	NA	1.0	6.0	0.0	NA	NA	1.0	5.0	2.0	6.0	4.0	6.0	2.0	6.0	5.0	1.0	3.0	4.0	3.0	2.0	4.0	NA	0.0	5.0	5.0	NA	6.0	3.0	2.0	0.0	5.0	0.0	1.0	4.0	NA	0.0	0.0	6.0	2.0	6.0	2.0	NA	NA	0.0	2.0
1_s21	pcakmeans_top1_k7	6.0	0.0	6.0	2.0	6.0	0.0	5.0	NA	2.0	1.0	5.0	4.0	0.0	1.0	4.0	2.0	NA	NA	3.0	3.0	2.0	3.0	NA	2.0	2.0	NA	NA	0.0	3.0	6.0	3.0	6.0	0.0	0.0	NA	4.0	2.0	4.0	NA	NA	4.0	4.0	0.0	NA	1.0	5.0	5.0	2.0
1_s22	pcakmeans_top1_k7	5.0	4.0	4.0	6.0	NA	2.0	3.0	0.0	NA	5.0	0.0	6.0	4.0	2.0	3.0	NA	NA	2.0	NA	NA	0.0	1.0	4.0	0.0	3.0	6.0	1.0	2.0	NA	5.0	0.0	0.0	NA	4.0	NA	3.0	NA	1.0	5.0	0.0	2.0	0.0	2.0	0.0	4.0	3.0	NA	1.0
1_s23	pcakmeans_top1_k7	6.0	5.0	3.0	2.0	1.0	0.0	5.0	2.0	2.0	1.0	5.0	4.0	NA	1.0	6.0	2.0	0.0	NA	3.0	3.0	4.0	3.0	2.0	2.0	6.0	0.0	NA	0.0	3.0	6.0	3.0	2.0	0.0	0.0	6.0	4.0	NA	4.0	4.0	NA	NA	2.0	6.0	2.0	1.0	5.0	5.0	NA
1_s24	pcakmeans_top1_k7	6.0	5.0	3.0	2.0	1.0	6.0	0.0	5.0	4.0	1.0	2.0	2.0	6.0	4.0	NA	2.0	6.0	NA	3.0	3.0	4.0	5.0	2.0	4.0	6.0	0.0	5.0	5.0	0.0	6.0	3.0	2.0	0.0	NA	0.0	1.0	4.0	4.0	0.0	0.0	6.0	2.0	6.0	2.0	6.0	1.0	0.0	NA
1_s25	pcakmeans_top1_k7	6.0	0.0	NA	NA	NA	NA	5.0	2.0	NA	1.0	5.0	4.0	0.0	1.0	4.0	NA	0.0	0.0	NA	3.0	2.0	3.0	2.0	2.0	2.0	NA	3.0	NA	3.0	6.0	3.0	6.0	0.0	0.0	6.0	4.0	2.0	4.0	4.0	5.0	4.0	4.0	0.0	2.0	1.0	5.0	5.0	NA
1_s26	pcakmeans_top1_k7	3.0	2.0	4.0	0.0	NA	NA	NA	0.0	5.0	5.0	NA	0.0	4.0	2.0	3.0	5.0	2.0	2.0	6.0	3.0	0.0	NA	0.0	NA	3.0	2.0	4.0	2.0	4.0	5.0	5.0	0.0	4.0	4.0	2.0	NA	NA	3.0	5.0	NA	2.0	0.0	2.0	4.0	2.0	3.0	2.0	1.0
2_s27	pcakmeans_top1_k7	3.0	2.0	4.0	6.0	5.0	2.0	NA	0.0	NA	3.0	6.0	6.0	4.0	NA	3.0	5.0	6.0	2.0	6.0	NA	0.0	4.0	0.0	0.0	3.0	2.0	1.0	NA	4.0	5.0	0.0	4.0	4.0	4.0	5.0	3.0	5.0	3.0	4.0	0.0	2.0	0.0	2.0	0.0	4.0	1.0	4.0	6.0
2_s28	pcakmeans_top1_k7	3.0	2.0	4.0	0.0	2.0	2.0	3.0	0.0	5.0	3.0	6.0	0.0	NA	2.0	3.0	5.0	5.0	2.0	6.0	0.0	0.0	4.0	0.0	6.0	3.0	2.0	4.0	2.0	4.0	5.0	5.0	0.0	4.0	4.0	5.0	NA	5.0	3.0	NA	NA	2.0	0.0	2.0	4.0	2.0	NA	NA	6.0
2_s29	pcakmeans_top1_k7	1.0	NA	6.0	2.0	6.0	0.0	5.0	2.0	2.0	3.0	2.0	4.0	0.0	1.0	NA	NA	0.0	0.0	3.0	0.0	2.0	5.0	2.0	4.0	6.0	0.0	3.0	0.0	NA	6.0	3.0	6.0	5.0	5.0	6.0	4.0	4.0	NA	4.0	5.0	4.0	4.0	0.0	2.0	1.0	5.0	5.0	1.0
2_s3	pcakmeans_top1_k7	5.0	4.0	1.0	4.0	5.0	5.0	0.0	5.0	2.0	3.0	0.0	2.0	2.0	4.0	1.0	0.0	0.0	4.0	1.0	0.0	5.0	1.0	5.0	0.0	1.0	6.0	NA	NA	5.0	1.0	6.0	4.0	2.0	2.0	0.0	1.0	0.0	3.0	4.0	NA	1.0	5.0	4.0	6.0	6.0	1.0	4.0	6.0
2_s30	pcakmeans_top1_k7	3.0	2.0	4.0	0.0	2.0	NA	3.0	NA	5.0	3.0	6.0	0.0	4.0	2.0	3.0	5.0	5.0	2.0	6.0	0.0	0.0	4.0	0.0	6.0	3.0	2.0	4.0	2.0	4.0	5.0	5.0	0.0	4.0	4.0	5.0	3.0	5.0	3.0	0.0	0.0	2.0	0.0	NA	4.0	2.0	3.0	2.0	6.0
2_s31	pcakmeans_top1_k7	5.0	4.0	NA	4.0	5.0	5.0	NA	5.0	2.0	3.0	0.0	2.0	2.0	4.0	1.0	0.0	0.0	NA	1.0	0.0	5.0	NA	5.0	0.0	1.0	NA	5.0	5.0	0.0	1.0	6.0	4.0	2.0	2.0	0.0	NA	0.0	NA	4.0	5.0	1.0	5.0	4.0	6.0	6.0	5.0	0.0	1.0
2_s32	pcakmeans_top1_k7	1.0	5.0	3.0	2.0	1.0	NA	NA	5.0	2.0	4.0	2.0	NA	0.0	NA	6.0	2.0	NA	5.0	3.0	0.0	4.0	5.0	2.0	4.0	6.0	0.0	5.0	5.0	0.0	6.0	3.0	2.0	5.0	5.0	6.0	4.0	4.0	1.0	4.0	5.0	4.0	2.0	6.0	NA	1.0	5.0	NA	NA
2_s33	pcakmeans_top1_k7	1.0	5.0	3.0	2.0	1.0	6.0	0.0	2.0	2.0	4.0	2.0	4.0	6.0	4.0	6.0	6.0	0.0	5.0	NA	0.0	4.0	5.0	2.0	4.0	NA	0.0	5.0	5.0	0.0	6.0	3.0	2.0	5.0	5.0	6.0	4.0	4.0	1.0	4.0	5.0	6.0	2.0	6.0	2.0	1.0	5.0	0.0	1.0
2_s34	pcakmeans_top1_k7	1.0	5.0	3.0	4.0	1.0	5.0	0.0	5.0	2.0	4.0	2.0	2.0	6.0	NA	1.0	6.0	6.0	4.0	1.0	0.0	5.0	5.0	2.0	4.0	1.0	0.0	5.0	5.0	0.0	1.0	6.0	NA	5.0	2.0	0.0	1.0	0.0	1.0	4.0	5.0	6.0	5.0	6.0	6.0	6.0	1.0	NA	1.0
2_s35	pcakmeans_top1_k7	5.0	4.0	1.0	4.0	5.0	5.0	0.0	NA	NA	3.0	0.0	2.0	2.0	4.0	1.0	0.0	0.0	4.0	NA	NA	5.0	1.0	5.0	NA	1.0	6.0	NA	NA	NA	NA	6.0	4.0	2.0	2.0	0.0	1.0	0.0	3.0	NA	5.0	1.0	5.0	4.0	6.0	6.0	1.0	NA	6.0
3_s36	pcakmeans_top1_k7	4.0	6.0	0.0	1.0	0.0	1.0	NA	3.0	NA	2.0	1.0	5.0	1.0	0.0	0.0	1.0	3.0	NA	0.0	1.0	3.0	0.0	1.0	5.0	0.0	3.0	0.0	4.0	6.0	0.0	4.0	5.0	6.0	NA	1.0	0.0	3.0	0.0	3.0	NA	0.0	3.0	5.0	5.0	NA	4.0	1.0	0.0
3_s37	pcakmeans_top1_k7	0.0	3.0	2.0	5.0	3.0	4.0	2.0	6.0	NA	2.0	4.0	1.0	5.0	5.0	2.0	4.0	4.0	3.0	NA	1.0	6.0	2.0	6.0	3.0	5.0	5.0	6.0	3.0	2.0	NA	2.0	1.0	3.0	6.0	NA	6.0	6.0	NA	3.0	2.0	3.0	6.0	3.0	NA	5.0	NA	6.0	0.0
3_s38	pcakmeans_top1_k7	2.0	1.0	NA	3.0	4.0	3.0	1.0	1.0	6.0	NA	3.0	3.0	3.0	6.0	NA	3.0	1.0	NA	4.0	NA	1.0	6.0	3.0	1.0	4.0	1.0	2.0	1.0	NA	2.0	1.0	3.0	1.0	1.0	3.0	2.0	1.0	NA	1.0	1.0	5.0	1.0	1.0	1.0	3.0	0.0	3.0	3.0
3_s39	pcakmeans_top1_k7	0.0	3.0	2.0	5.0	NA	4.0	2.0	NA	3.0	2.0	4.0	1.0	5.0	5.0	2.0	4.0	4.0	3.0	5.0	4.0	6.0	2.0	6.0	3.0	NA	NA	6.0	3.0	NA	0.0	2.0	NA	NA	6.0	4.0	6.0	6.0	0.0	NA	2.0	3.0	6.0	3.0	3.0	5.0	2.0	6.0	NA
3_s4	pcakmeans_top1_k7	2.0	1.0	5.0	NA	4.0	3.0	1.0	1.0	6.0	6.0	3.0	3.0	3.0	6.0	NA	3.0	1.0	6.0	NA	1.0	1.0	6.0	3.0	1.0	4.0	1.0	2.0	NA	1.0	NA	1.0	3.0	NA	NA	3.0	2.0	1.0	NA	1.0	1.0	5.0	1.0	1.0	1.0	3.0	0.0	3.0	3.0
3_s40	pcakmeans_top1_k7	0.0	3.0	2.0	5.0	3.0	4.0	NA	NA	3.0	2.0	4.0	NA	5.0	5.0	2.0	4.0	3.0	3.0	5.0	6.0	6.0	2.0	6.0	3.0	5.0	5.0	0.0	NA	6.0	0.0	2.0	1.0	3.0	6.0	4.0	6.0	6.0	0.0	NA	2.0	3.0	6.0	3.0	3.0	0.0	2.0	6.0	0.0
3_s41	pcakmeans_top1_k7	0.0	3.0	2.0	5.0	3.0	4.0	2.0	6.0	NA	2.0	4.0	1.0	5.0	5.0	2.0	4.0	4.0	3.0	5.0	6.0	6.0	2.0	6.0	3.0	5.0	NA	NA	3.0	2.0	0.0	2.0	1.0	3.0	6.0	4.0	6.0	NA	0.0	3.0	2.0	3.0	6.0	3.0	3.0	5.0	2.0	6.0	0.0
3_s42	pcakmeans_top1_k7	2.0	1.0	5.0	3.0	4.0	NA	1.0	1.0	NA	NA	3.0	3.0	NA	3.0	5.0	NA	1.0	6.0	4.0	6.0	1.0	6.0	3.0	1.0	4.0	1.0	2.0	1.0	1.0	2.0	1.0	3.0	1.0	1.0	3.0	2.0	1.0	6.0	1.0	1.0	5.0	1.0	1.0	1.0	3.0	0.0	NA	3.0
3_s43	pcakmeans_top1_k7	0.0	3.0	2.0	5.0	3.0	4.0	2.0	NA	3.0	NA	4.0	1.0	5.0	5.0	NA	NA	4.0	3.0	5.0	1.0	6.0	2.0	6.0	3.0	5.0	NA	6.0	3.0	2.0	0.0	2.0	1.0	3.0	6.0	4.0	6.0	6.0	NA	NA	2.0	3.0	6.0	NA	3.0	5.0	2.0	6.0	0.0
3_s44	pcakmeans_top1_k7	2.0	1.0	5.0	3.0	4.0	3.0	1.0	1.0	6.0	NA	3.0	3.0	3.0	6.0	5.0	3.0	1.0	6.0	4.0	NA	1.0	6.0	3.0	1.0	4.0	1.0	2.0	1.0	1.0	2.0	1.0	3.0	1.0	1.0	3.0	2.0	1.0	6.0	1.0	1.0	5.0	1.0	1.0	1.0	3.0	0.0	NA	3.0
4_s45	pcakmeans_top1_k7	4.0	6.0	0.0	1.0	0.0	1.0	4.0	6.0	3.0	6.0	1.0	5.0	1.0	0.0	0.0	1.0	3.0	3.0	0.0	4.0	3.0	0.0	1.0	5.0	0.0	3.0	0.0	4.0	6.0	NA	4.0	5.0	6.0	3.0	4.0	0.0	NA	0.0	3.0	NA	0.0	3.0	5.0	5.0	0.0	NA	1.0	0.0
4_s46	pcakmeans_top1_k7	0.0	3.0	2.0	5.0	3.0	1.0	4.0	6.0	3.0	2.0	4.0	5.0	5.0	0.0	2.0	4.0	NA	NA	5.0	NA	6.0	2.0	6.0	NA	5.0	5.0	0.0	NA	6.0	0.0	2.0	1.0	3.0	3.0	4.0	0.0	6.0	0.0	3.0	NA	3.0	6.0	3.0	5.0	0.0	NA	1.0	0.0
4_s47	pcakmeans_top1_k7	2.0	1.0	0.0	1.0	0.0	1.0	4.0	3.0	1.0	NA	1.0	5.0	3.0	0.0	0.0	1.0	NA	1.0	0.0	1.0	3.0	0.0	3.0	5.0	0.0	1.0	NA	4.0	NA	NA	1.0	5.0	1.0	3.0	1.0	0.0	3.0	0.0	3.0	6.0	0.0	3.0	5.0	5.0	NA	NA	1.0	3.0
4_s48	pcakmeans_top1_k7	2.0	1.0	5.0	3.0	4.0	3.0	1.0	1.0	6.0	NA	3.0	3.0	3.0	3.0	5.0	3.0	1.0	6.0	4.0	6.0	1.0	6.0	3.0	1.0	4.0	1.0	2.0	1.0	1.0	NA	1.0	3.0	1.0	1.0	NA	NA	NA	6.0	NA	1.0	5.0	1.0	1.0	1.0	3.0	0.0	3.0	3.0
4_s49	pcakmeans_top1_k7	2.0	1.0	5.0	3.0	4.0	3.0	4.0	3.0	1.0	6.0	3.0	5.0	3.0	NA	5.0	3.0	3.0	1.0	NA	NA	1.0	6.0	3.0	1.0	NA	1.0	2.0	4.0	1.0	NA	1.0	3.0	1.0	1.0	1.0	2.0	NA	6.0	3.0	6.0	5.0	1.0	1.0	1.0	3.0	4.0	3.0	NA
4_s5	pcakmeans_top1_k7	2.0	1.0	5.0	3.0	4.0	NA	NA	NA	1.0	6.0	3.0	3.0	3.0	3.0	5.0	3.0	3.0	1.0	4.0	4.0	NA	6.0	3.0	1.0	4.0	1.0	2.0	4.0	1.0	2.0	1.0	3.0	1.0	1.0	NA	NA	1.0	NA	3.0	NA	5.0	NA	1.0	1.0	NA	4.0	3.0	3.0
4_s6	pcakmeans_top1_k7	2.0	1.0	5.0	3.0	4.0	3.0	1.0	1.0	6.0	6.0	3.0	3.0	3.0	6.0	5.0	3.0	1.0	6.0	4.0	NA	1.0	6.0	NA	1.0	4.0	1.0	2.0	1.0	1.0	NA	1.0	3.0	1.0	1.0	3.0	2.0	1.0	6.0	1.0	1.0	5.0	1.0	1.0	1.0	3.0	0.0	3.0	NA
4_s7	pcakmeans_top1_k7	4.0	NA	0.0	1.0	0.0	1.0	4.0	3.0	1.0	6.0	1.0	5.0	1.0	0.0	0.0	1.0	NA	NA	0.0	4.0	3.0	0.0	1.0	5.0	0.0	3.0	0.0	4.0	6.0	NA	NA	5.0	6.0	3.0	1.0	0.0	3.0	0.0	3.0	6.0	0.0	3.0	5.0	5.0	0.0	4.0	1.0	3.0
4_s8	pcakmeans_top1_k7	2.0	1.0	5.0	3.0	4.0	3.0	1.0	1.0	1.0	NA	3.0	3.0	3.0	3.0	5.0	3.0	1.0	6.0	NA	4.0	1.0	6.0	3.0	NA	4.0	1.0	2.0	1.0	1.0	2.0	1.0	3.0	1.0	1.0	3.0	2.0	1.0	6.0	1.0	1.0	5.0	1.0	NA	1.0	3.0	0.0	3.0	3.0
4_s9	pcakmeans_top1_k7	4.0	6.0	0.0	1.0	0.0	1.0	4.0	6.0	3.0	NA	1.0	5.0	1.0	0.0	0.0	1.0	3.0	3.0	0.0	1.0	3.0	0.0	1.0	5.0	0.0	3.0	0.0	4.0	6.0	NA	4.0	5.0	6.0	3.0	4.0	0.0	3.0	0.0	NA	2.0	0.0	3.0	5.0	5.0	NA	2.0	1.0	NA
[truncated: 2 more columns]
