# Supplementary material for: metilene3: identifying DMRs across multiple conditions with auto-classification
Source: Nat Commun. 2026 Jul 4;17:5848. doi: 10.1038/s41467-026-74931-y (PMC13333024; doi:10.1038/s41467-026-74931-y)
Supplement: Supplementary file 8 — Source Data [file 41467_2026_74931_MOESM8_ESM.zip › Fig.4b.txt]

#non-NA CpGs:16793730
#test:275254
chr	start	stop	meandiffabs	length	mean	sig.comparison	#Hypo	#Int	#Hyper	meanHypo	meanInt	meanHyper	Hypo-samples	Int-samples	Hyper-samples	meandiff	p-ks	q-ks	p-mwu	DMTree
chr1	1062176	1062302	0.558102	10	0.735|0.455|0.237|0.823|0.938|0.457|0.705|0.731|0.746|0.583|0.718|0.806|0.904|0.611|0.778|0.444|0.281|0.944|0.777|0.935|0.948|0.352|0.370|0.921|0.971|0.675|0.429|0.921|0.876|0.712|0.809|0.237|0.332|0.846|0.924|0.141	2|1|1|3|3|1|2|2|2|2|2|3|3|2|2|1|1|3|2|3|3|1|1|3|3|2|1|3|3|2|3|1|1|3|3|1	11	11	14	0.3395454545454545	0.7064545454545453	0.8975714285714284	S111=Blood-B-Mem-Z0000041K,S113=Blood-NK-Z000000U1,S119=Blood-T-Eff-CD8-Z00000419,S17=Blood-T-EffMem-CD8-Z0000041A,S183=Blood-NK-Z000000TM,S202=Blood-T-Eff-CD8-Z0000041Q,S203=Blood-T-EffMem-CD8-Z0000041G,S33=Blood-T-CD8-Z000000TR,S57=Blood-T-CD8-Z000000U5,S63=Blood-T-Eff-CD8-Z0000041F,S96=Blood-NK-Z000000UF	S10=Blood-T-CenMem-CD4-Z00000417,S132=Blood-T-EffMem-CD4-Z00000416,S148=Blood-T-CD3-Z000000TV,S158=Blood-B-Z000000TX,S159=Blood-B-Mem-Z0000041J,S15=Blood-T-EffMem-CD4-Z0000041M,S164=Blood-T-EffMem-CD4-Z0000041C,S170=Blood-T-CenMem-CD4-Z0000041D,S18=Blood-T-CenMem-CD4-Z0000041N,S32=Blood-B-Z000000UB,S38=Blood-T-CD8-Z000000UK	S116=Blood-T-CD4-Z000000U7,S118=Blood-T-Naive-CD8-Z0000041H,S161=Blood-T-CD3-Z000000UP,S163=Blood-Granulocytes-Z000000TZ,S184=Blood-T-Naive-CD4-Z0000041E,S191=Blood-Granulocytes-Z000000UD,S19=Blood-Monocytes-Z000000U3,S20=Blood-Granulocytes-Z000000UT,S28=Blood-T-Naive-CD8-Z0000041B,S36=Blood-Monocytes-Z000000TP,S37=Blood-T-CD4-Z000000UM,S40=Blood-T-CD4-Z000000TT,S79=Blood-B-Z000000UR,S86=Blood-Mo…	0.558102	1.4463e-27	3.9811e-22	4.2411e-14
chr1	1158066	1158277	0.722417	13	0.915|0.927|0.412|0.980|0.975|0.898|0.922|0.885|0.944|0.896|0.963|0.929|0.932|0.913|0.955|0.937|0.123|0.991|0.945|0.940|0.949|0.852|0.945|0.921|0.988|0.980|0.936|0.950|0.969|0.964|0.964|0.850|0.941|0.970|0.958|0.115	3|3|1|3|3|3|3|3|3|3|3|3|3|3|3|3|1|3|3|3|3|3|3|3|3|3|3|3|3|3|3|3|3|3|3|1	3	0	33	0.2166666666666666		0.9389090909090908	S113=Blood-NK-Z000000U1,S183=Blood-NK-Z000000TM,S96=Blood-NK-Z000000UF	-	S10=Blood-T-CenMem-CD4-Z00000417,S111=Blood-B-Mem-Z0000041K,S116=Blood-T-CD4-Z000000U7,S118=Blood-T-Naive-CD8-Z0000041H,S119=Blood-T-Eff-CD8-Z00000419,S132=Blood-T-EffMem-CD4-Z00000416,S148=Blood-T-CD3-Z000000TV,S158=Blood-B-Z000000TX,S159=Blood-B-Mem-Z0000041J,S15=Blood-T-EffMem-CD4-Z0000041M,S161=Blood-T-CD3-Z000000UP,S163=Blood-Granulocytes-Z000000TZ,S164=Blood-T-EffMem-CD4-Z0000041C,S170=Bloo…	0.722417	1.985e-22	5.4637e-17	3.8747e-14	P0|0|0|2|3|3,
chr1	1549271	1550089	0.516647	20	0.309|0.531|0.641|0.353|0.393|0.618|0.322|0.369|0.482|0.641|0.372|0.355|0.102|0.343|0.280|0.487|0.457|0.390|0.354|0.121|0.394|0.501|0.376|0.098|0.373|0.669|0.443|0.253|0.312|0.368|0.323|0.502|0.457|0.549|0.273|0.473	2|2|3|2|2|3|2|2|2|3|2|2|1|2|2|2|2|2|2|1|2|2|2|1|2|3|2|2|2|2|2|2|2|3|2|2	3	28	5	0.1069999999999999	0.3873214285714286	0.6235999999999999	S163=Blood-Granulocytes-Z000000TZ,S191=Blood-Granulocytes-Z000000UD,S20=Blood-Granulocytes-Z000000UT	S10=Blood-T-CenMem-CD4-Z00000417,S111=Blood-B-Mem-Z0000041K,S116=Blood-T-CD4-Z000000U7,S118=Blood-T-Naive-CD8-Z0000041H,S132=Blood-T-EffMem-CD4-Z00000416,S148=Blood-T-CD3-Z000000TV,S158=Blood-B-Z000000TX,S15=Blood-T-EffMem-CD4-Z0000041M,S161=Blood-T-CD3-Z000000UP,S164=Blood-T-EffMem-CD4-Z0000041C,S170=Blood-T-CenMem-CD4-Z0000041D,S17=Blood-T-EffMem-CD8-Z0000041A,S183=Blood-NK-Z000000TM,S184=Blood…	S113=Blood-NK-Z000000U1,S119=Blood-T-Eff-CD8-Z00000419,S159=Blood-B-Mem-Z0000041J,S32=Blood-B-Z000000UB,S79=Blood-B-Z000000UR	-0.516647	1.7485e-13	4.8127e-08	4.5519e-14
chr1	1610571	1610698	0.628847	10	0.755|0.167|0.804|0.827|0.890|0.888|0.837|0.808|0.516|0.301|0.872|0.876|0.944|0.930|0.894|0.839|0.773|0.919|0.890|0.935|0.960|0.828|0.890|0.901|0.899|0.514|0.811|0.925|0.885|0.815|0.835|0.783|0.929|0.744|0.932|0.792	3|1|3|3|3|3|3|3|2|1|3|3|3|3|3|3|3|3|3|3|3|3|3|3|3|2|3|3|3|3|3|3|3|3|3|3	2	2	32	0.2339999999999999	0.515	0.8628125000000002	S111=Blood-B-Mem-Z0000041K,S159=Blood-B-Mem-Z0000041J	S158=Blood-B-Z000000TX,S32=Blood-B-Z000000UB	S10=Blood-T-CenMem-CD4-Z00000417,S113=Blood-NK-Z000000U1,S116=Blood-T-CD4-Z000000U7,S118=Blood-T-Naive-CD8-Z0000041H,S119=Blood-T-Eff-CD8-Z00000419,S132=Blood-T-EffMem-CD4-Z00000416,S148=Blood-T-CD3-Z000000TV,S15=Blood-T-EffMem-CD4-Z0000041M,S161=Blood-T-CD3-Z000000UP,S163=Blood-Granulocytes-Z000000TZ,S164=Blood-T-EffMem-CD4-Z0000041C,S170=Blood-T-CenMem-CD4-Z0000041D,S17=Blood-T-EffMem-CD8-Z0000…	-0.628847	7.2848e-12	2.0052e-06	1.6087e-13
chr1	1617631	1618234	0.552051	10	0.908|0.887|0.815|0.923|0.940|0.946|0.892|0.923|0.817|0.910|0.906|0.957|0.324|0.906|0.905|0.925|0.786|0.907|0.905|0.344|0.424|0.956|0.927|0.322|0.990|0.810|0.916|0.391|0.948|0.927|0.934|0.943|0.930|0.797|0.337|0.798	3|3|3|3|3|3|3|3|3|3|3|3|1|3|3|3|2|3|3|1|1|3|3|1|3|3|3|1|3|3|3|3|3|3|1|2	6	2	28	0.357	0.792	0.9089285714285716	S163=Blood-Granulocytes-Z000000TZ,S191=Blood-Granulocytes-Z000000UD,S19=Blood-Monocytes-Z000000U3,S20=Blood-Granulocytes-Z000000UT,S36=Blood-Monocytes-Z000000TP,S86=Blood-Monocytes-Z000000UH	S183=Blood-NK-Z000000TM,S96=Blood-NK-Z000000UF	S10=Blood-T-CenMem-CD4-Z00000417,S111=Blood-B-Mem-Z0000041K,S113=Blood-NK-Z000000U1,S116=Blood-T-CD4-Z000000U7,S118=Blood-T-Naive-CD8-Z0000041H,S119=Blood-T-Eff-CD8-Z00000419,S132=Blood-T-EffMem-CD4-Z00000416,S148=Blood-T-CD3-Z000000TV,S158=Blood-B-Z000000TX,S159=Blood-B-Mem-Z0000041J,S15=Blood-T-EffMem-CD4-Z0000041M,S161=Blood-T-CD3-Z000000UP,S164=Blood-T-EffMem-CD4-Z0000041C,S170=Blood-T-CenMem…	0.552051	3.0629e-16	8.4306e-11	4.5075e-14
chr1	1695420	1695682	0.752639	10	0.899|0.915|0.932|0.925|0.964|0.932|0.904|0.943|0.932|0.883|0.907|0.941|0.127|0.921|0.896|0.947|0.944|0.978|0.917|0.121|0.618|0.924|0.906|0.209|0.943|0.943|0.930|0.620|0.947|0.949|0.954|0.920|0.916|0.944|0.729|0.946	3|3|3|3|3|3|3|3|3|3|3|3|1|3|3|3|3|3|3|1|3|3|3|1|3|3|3|3|3|3|3|3|3|3|3|3	3	0	33	0.1523333333333333		0.9051212121212122	S163=Blood-Granulocytes-Z000000TZ,S191=Blood-Granulocytes-Z000000UD,S20=Blood-Granulocytes-Z000000UT	-	S10=Blood-T-CenMem-CD4-Z00000417,S111=Blood-B-Mem-Z0000041K,S113=Blood-NK-Z000000U1,S116=Blood-T-CD4-Z000000U7,S118=Blood-T-Naive-CD8-Z0000041H,S119=Blood-T-Eff-CD8-Z00000419,S132=Blood-T-EffMem-CD4-Z00000416,S148=Blood-T-CD3-Z000000TV,S158=Blood-B-Z000000TX,S159=Blood-B-Mem-Z0000041J,S15=Blood-T-EffMem-CD4-Z0000041M,S161=Blood-T-CD3-Z000000UP,S164=Blood-T-EffMem-CD4-Z0000041C,S170=Blood-T-CenMem…	0.752639	1.024e-18	2.8185e-13	4.341e-14	P2|3|0|0|0|0,
chr1	1706627	1707673	0.62204	16	0.541|0.133|0.790|0.738|0.919|0.857|0.538|0.843|0.295|0.115|0.687|0.820|0.560|0.668|0.612|0.660|0.802|0.899|0.627|0.493|0.651|0.863|0.754|0.559|0.901|0.291|0.829|0.646|0.811|0.860|0.758|0.795|0.856|0.462|0.661|0.780	2|1|3|3|3|3|2|3|1|1|2|3|2|2|2|2|3|3|2|2|2|3|3|2|3|1|3|2|3|3|2|3|3|2|2|3	4	15	17	0.2085	0.6082	0.8304117647058823	S111=Blood-B-Mem-Z0000041K,S158=Blood-B-Z000000TX,S159=Blood-B-Mem-Z0000041J,S32=Blood-B-Z000000UB	S10=Blood-T-CenMem-CD4-Z00000417,S132=Blood-T-EffMem-CD4-Z00000416,S15=Blood-T-EffMem-CD4-Z0000041M,S163=Blood-Granulocytes-Z000000TZ,S164=Blood-T-EffMem-CD4-Z0000041C,S170=Blood-T-CenMem-CD4-Z0000041D,S17=Blood-T-EffMem-CD8-Z0000041A,S18=Blood-T-CenMem-CD4-Z0000041N,S191=Blood-Granulocytes-Z000000UD,S19=Blood-Monocytes-Z000000U3,S20=Blood-Granulocytes-Z000000UT,S36=Blood-Monocytes-Z000000TP,S40=…	S113=Blood-NK-Z000000U1,S116=Blood-T-CD4-Z000000U7,S118=Blood-T-Naive-CD8-Z0000041H,S119=Blood-T-Eff-CD8-Z00000419,S148=Blood-T-CD3-Z000000TV,S161=Blood-T-CD3-Z000000UP,S183=Blood-NK-Z000000TM,S184=Blood-T-Naive-CD4-Z0000041E,S202=Blood-T-Eff-CD8-Z0000041Q,S203=Blood-T-EffMem-CD8-Z0000041G,S28=Blood-T-Naive-CD8-Z0000041B,S33=Blood-T-CD8-Z000000TR,S37=Blood-T-CD4-Z000000UM,S38=Blood-T-CD8-Z000000U…	0.62204	1.3771e-24	3.7904000000000004e-19	4.019e-14
chr1	1765110	1766309	0.669371	14	0.915|0.162|0.890|0.915|0.954|0.899|0.881|0.938|0.322|0.158|0.910|0.937|0.950|0.896|0.891|0.910|0.891|0.956|0.933|0.919|0.962|0.899|0.889|0.899|0.967|0.266|0.920|0.924|0.918|0.930|0.945|0.869|0.914|0.333|0.938|0.886	3|1|3|3|3|3|3|3|1|1|3|3|3|3|3|3|3|3|3|3|3|3|3|3|3|1|3|3|3|3|3|3|3|1|3|3	5	0	31	0.2482		0.9175806451612905	S111=Blood-B-Mem-Z0000041K,S158=Blood-B-Z000000TX,S159=Blood-B-Mem-Z0000041J,S32=Blood-B-Z000000UB,S79=Blood-B-Z000000UR	-	S10=Blood-T-CenMem-CD4-Z00000417,S113=Blood-NK-Z000000U1,S116=Blood-T-CD4-Z000000U7,S118=Blood-T-Naive-CD8-Z0000041H,S119=Blood-T-Eff-CD8-Z00000419,S132=Blood-T-EffMem-CD4-Z00000416,S148=Blood-T-CD3-Z000000TV,S15=Blood-T-EffMem-CD4-Z0000041M,S161=Blood-T-CD3-Z000000UP,S163=Blood-Granulocytes-Z000000TZ,S164=Blood-T-EffMem-CD4-Z0000041C,S170=Blood-T-CenMem-CD4-Z0000041D,S17=Blood-T-EffMem-CD8-Z0000…	-0.669371	4.1767e-31	1.1497e-25	3.7303e-14	P0|0|2|3|3|3,
chr1	1771494	1772181	0.516162	10	0.770|0.321|0.682|0.739|0.691|0.881|0.748|0.722|0.297|0.395|0.846|0.690|0.731|0.784|0.847|0.855|0.656|0.589|0.820|0.685|0.764|0.856|0.840|0.692|0.636|0.315|0.870|0.852|0.668|0.776|0.653|0.833|0.885|0.326|0.786|0.601	2|1|2|2|2|3|2|2|1|2|3|2|3|3|3|3|2|2|3|2|2|3|3|2|2|1|3|3|2|3|2|3|3|1|3|2	4	17	15	0.31475	0.6694705882352939	0.8308	S111=Blood-B-Mem-Z0000041K,S158=Blood-B-Z000000TX,S32=Blood-B-Z000000UB,S79=Blood-B-Z000000UR	S10=Blood-T-CenMem-CD4-Z00000417,S113=Blood-NK-Z000000U1,S116=Blood-T-CD4-Z000000U7,S118=Blood-T-Naive-CD8-Z0000041H,S132=Blood-T-EffMem-CD4-Z00000416,S148=Blood-T-CD3-Z000000TV,S159=Blood-B-Mem-Z0000041J,S161=Blood-T-CD3-Z000000UP,S183=Blood-NK-Z000000TM,S184=Blood-T-Naive-CD4-Z0000041E,S191=Blood-Granulocytes-Z000000UD,S19=Blood-Monocytes-Z000000U3,S20=Blood-Granulocytes-Z000000UT,S28=Blood-T-N…	S119=Blood-T-Eff-CD8-Z00000419,S15=Blood-T-EffMem-CD4-Z0000041M,S163=Blood-Granulocytes-Z000000TZ,S164=Blood-T-EffMem-CD4-Z0000041C,S170=Blood-T-CenMem-CD4-Z0000041D,S17=Blood-T-EffMem-CD8-Z0000041A,S18=Blood-T-CenMem-CD4-Z0000041N,S202=Blood-T-Eff-CD8-Z0000041Q,S203=Blood-T-EffMem-CD8-Z0000041G,S33=Blood-T-CD8-Z000000TR,S36=Blood-Monocytes-Z000000TP,S38=Blood-T-CD8-Z000000UK,S57=Blood-T-CD8-Z000…	0.516162	5.176e-12	1.4247e-06	4.674e-14
chr1	1779341	1779691	0.722984	10	0.908|0.035|0.762|0.882|0.961|0.896|0.931|0.921|0.260|0.050|0.908|0.933|0.928|0.896|0.917|0.870|0.767|0.962|0.895|0.893|0.493|0.895|0.888|0.883|0.955|0.200|0.927|0.410|0.959|0.919|0.923|0.890|0.917|0.275|0.573|0.759	3|1|3|3|3|3|3|3|1|1|3|3|3|3|3|3|3|3|3|3|2|3|3|3|3|1|3|2|3|3|3|3|3|1|3|3	5	2	29	0.164	0.4515	0.8868275862068967	S111=Blood-B-Mem-Z0000041K,S158=Blood-B-Z000000TX,S159=Blood-B-Mem-Z0000041J,S32=Blood-B-Z000000UB,S79=Blood-B-Z000000UR	S19=Blood-Monocytes-Z000000U3,S36=Blood-Monocytes-Z000000TP	S10=Blood-T-CenMem-CD4-Z00000417,S113=Blood-NK-Z000000U1,S116=Blood-T-CD4-Z000000U7,S118=Blood-T-Naive-CD8-Z0000041H,S119=Blood-T-Eff-CD8-Z00000419,S132=Blood-T-EffMem-CD4-Z00000416,S148=Blood-T-CD3-Z000000TV,S15=Blood-T-EffMem-CD4-Z0000041M,S161=Blood-T-CD3-Z000000UP,S163=Blood-Granulocytes-Z000000TZ,S164=Blood-T-EffMem-CD4-Z0000041C,S170=Blood-T-CenMem-CD4-Z0000041D,S17=Blood-T-EffMem-CD8-Z0000…	-0.722984	6.0794e-26	1.6734e-20	4.6518e-14	P0|0|2|3|3|3,
chr1	1795375	1796626	0.547181	18	0.934|0.377|0.878|0.949|0.963|0.932|0.905|0.929|0.529|0.376|0.932|0.949|0.911|0.921|0.920|0.933|0.864|0.960|0.924|0.907|0.943|0.924|0.915|0.931|0.952|0.466|0.933|0.898|0.944|0.951|0.956|0.937|0.923|0.636|0.941|0.885	2|1|2|2|3|2|2|2|2|1|2|2|2|2|2|2|2|2|2|2|2|2|2|2|2|1|2|2|3|3|3|2|2|2|2|2	3	29	4	0.4063333333333334	0.8998275862068966	0.9535	S111=Blood-B-Mem-Z0000041K,S159=Blood-B-Mem-Z0000041J,S32=Blood-B-Z000000UB	S10=Blood-T-CenMem-CD4-Z00000417,S113=Blood-NK-Z000000U1,S116=Blood-T-CD4-Z000000U7,S119=Blood-T-Eff-CD8-Z00000419,S132=Blood-T-EffMem-CD4-Z00000416,S148=Blood-T-CD3-Z000000TV,S158=Blood-B-Z000000TX,S15=Blood-T-EffMem-CD4-Z0000041M,S161=Blood-T-CD3-Z000000UP,S163=Blood-Granulocytes-Z000000TZ,S164=Blood-T-EffMem-CD4-Z0000041C,S170=Blood-T-CenMem-CD4-Z0000041D,S17=Blood-T-EffMem-CD8-Z0000041A,S183=…	S118=Blood-T-Naive-CD8-Z0000041H,S37=Blood-T-CD4-Z000000UM,S38=Blood-T-CD8-Z000000UK,S40=Blood-T-CD4-Z000000TT	-0.547181	1.6063e-18	4.4215e-13	4.3521e-14
chr1	1868604	1868833	0.536633	10	0.660|0.783|0.172|0.619|0.615|0.446|0.668|0.584|0.815|0.788|0.600|0.553|0.844|0.591|0.576|0.616|0.064|0.672|0.615|0.859|0.842|0.328|0.542|0.846|0.640|0.838|0.569|0.855|0.568|0.628|0.699|0.523|0.525|0.791|0.854|0.041	3|3|1|3|3|2|3|3|3|3|3|3|3|3|3|3|1|3|3|3|3|1|2|3|3|3|3|3|3|3|3|3|3|3|3|1	4	2	30	0.15125	0.494	0.6878666666666667	S113=Blood-NK-Z000000U1,S183=Blood-NK-Z000000TM,S202=Blood-T-Eff-CD8-Z0000041Q,S96=Blood-NK-Z000000UF	S119=Blood-T-Eff-CD8-Z00000419,S203=Blood-T-EffMem-CD8-Z0000041G	S10=Blood-T-CenMem-CD4-Z00000417,S111=Blood-B-Mem-Z0000041K,S116=Blood-T-CD4-Z000000U7,S118=Blood-T-Naive-CD8-Z0000041H,S132=Blood-T-EffMem-CD4-Z00000416,S148=Blood-T-CD3-Z000000TV,S158=Blood-B-Z000000TX,S159=Blood-B-Mem-Z0000041J,S15=Blood-T-EffMem-CD4-Z0000041M,S161=Blood-T-CD3-Z000000UP,S163=Blood-Granulocytes-Z000000TZ,S164=Blood-T-EffMem-CD4-Z0000041C,S170=Blood-T-CenMem-CD4-Z0000041D,S17=Bl…	0.536633	6.7186e-15	1.8493e-09	4.5408e-14
chr1	2036413	2036663	0.648906	10	0.918|0.822|0.858|0.892|0.961|0.923|0.895|0.921|0.872|0.848|0.892|0.919|0.243|0.898|0.943|0.907|0.863|0.965|0.930|0.247|0.750|0.870|0.871|0.236|0.952|0.917|0.850|0.806|0.943|0.938|0.949|0.871|0.925|0.913|0.787|0.838	3|3|3|3|3|3|3|3|3|3|3|3|1|3|3|3|3|3|3|1|3|3|3|1|3|3|3|3|3|3|3|3|3|3|3|3	3	0	33	0.242		0.8911212121212123	S163=Blood-Granulocytes-Z000000TZ,S191=Blood-Granulocytes-Z000000UD,S20=Blood-Granulocytes-Z000000UT	-	S10=Blood-T-CenMem-CD4-Z00000417,S111=Blood-B-Mem-Z0000041K,S113=Blood-NK-Z000000U1,S116=Blood-T-CD4-Z000000U7,S118=Blood-T-Naive-CD8-Z0000041H,S119=Blood-T-Eff-CD8-Z00000419,S132=Blood-T-EffMem-CD4-Z00000416,S148=Blood-T-CD3-Z000000TV,S158=Blood-B-Z000000TX,S159=Blood-B-Mem-Z0000041J,S15=Blood-T-EffMem-CD4-Z0000041M,S161=Blood-T-CD3-Z000000UP,S164=Blood-T-EffMem-CD4-Z0000041C,S170=Blood-T-CenMem…	0.648906	3.5365e-16	9.7345e-11	4.3854e-14	P2|3|0|0|0|0,
chr1	2043761	2044198	0.51014	10	0.757|0.059|0.597|0.734|0.519|0.696|0.717|0.690|0.279|0.016|0.708|0.670|0.479|0.609|0.619|0.736|0.632|0.460|0.719|0.430|0.320|0.632|0.609|0.470|0.754|0.230|0.715|0.357|0.612|0.733|0.673|0.666|0.604|0.342|0.238|0.596	3|1|2|3|2|3|3|3|1|1|3|3|2|2|2|3|3|2|3|2|1|2|2|2|3|1|3|2|3|3|3|3|2|2|1|2	6	14	16	0.1903333333333333	0.5230714285714286	0.7007500000000001	S111=Blood-B-Mem-Z0000041K,S158=Blood-B-Z000000TX,S159=Blood-B-Mem-Z0000041J,S19=Blood-Monocytes-Z000000U3,S32=Blood-B-Z000000UB,S86=Blood-Monocytes-Z000000UH	S113=Blood-NK-Z000000U1,S118=Blood-T-Naive-CD8-Z0000041H,S163=Blood-Granulocytes-Z000000TZ,S164=Blood-T-EffMem-CD4-Z0000041C,S170=Blood-T-CenMem-CD4-Z0000041D,S184=Blood-T-Naive-CD4-Z0000041E,S191=Blood-Granulocytes-Z000000UD,S202=Blood-T-Eff-CD8-Z0000041Q,S203=Blood-T-EffMem-CD8-Z0000041G,S20=Blood-Granulocytes-Z000000UT,S36=Blood-Monocytes-Z000000TP,S63=Blood-T-Eff-CD8-Z0000041F,S79=Blood-B-Z00…	S10=Blood-T-CenMem-CD4-Z00000417,S116=Blood-T-CD4-Z000000U7,S119=Blood-T-Eff-CD8-Z00000419,S132=Blood-T-EffMem-CD4-Z00000416,S148=Blood-T-CD3-Z000000TV,S15=Blood-T-EffMem-CD4-Z0000041M,S161=Blood-T-CD3-Z000000UP,S17=Blood-T-EffMem-CD8-Z0000041A,S183=Blood-NK-Z000000TM,S18=Blood-T-CenMem-CD4-Z0000041N,S28=Blood-T-Naive-CD8-Z0000041B,S33=Blood-T-CD8-Z000000TR,S37=Blood-T-CD4-Z000000UM,S38=Blood-T-C…	0.51014	3.6546e-18	1.0059e-12	4.1078e-14
chr1	2046765	2046986	0.508681	12	0.399|0.856|0.893|0.386|0.809|0.581|0.384|0.621|0.873|0.845|0.599|0.548|0.918|0.769|0.694|0.342|0.848|0.788|0.455|0.929|0.860|0.521|0.794|0.907|0.436|0.916|0.546|0.867|0.593|0.552|0.526|0.374|0.814|0.924|0.936|0.916	1|3|3|1|3|2|1|2|3|2|2|2|3|2|2|1|2|2|2|3|2|2|2|3|1|3|2|3|2|2|2|1|2|3|3|3	6	18	12	0.3868333333333333	0.6641111111111111	0.8953333333333334	S10=Blood-T-CenMem-CD4-Z00000417,S116=Blood-T-CD4-Z000000U7,S132=Blood-T-EffMem-CD4-Z00000416,S17=Blood-T-EffMem-CD8-Z0000041A,S28=Blood-T-Naive-CD8-Z0000041B,S57=Blood-T-CD8-Z000000U5	S119=Blood-T-Eff-CD8-Z00000419,S148=Blood-T-CD3-Z000000TV,S159=Blood-B-Mem-Z0000041J,S15=Blood-T-EffMem-CD4-Z0000041M,S161=Blood-T-CD3-Z000000UP,S164=Blood-T-EffMem-CD4-Z0000041C,S170=Blood-T-CenMem-CD4-Z0000041D,S183=Blood-NK-Z000000TM,S184=Blood-T-Naive-CD4-Z0000041E,S18=Blood-T-CenMem-CD4-Z0000041N,S19=Blood-Monocytes-Z000000U3,S202=Blood-T-Eff-CD8-Z0000041Q,S203=Blood-T-EffMem-CD8-Z0000041G,S…	S111=Blood-B-Mem-Z0000041K,S113=Blood-NK-Z000000U1,S118=Blood-T-Naive-CD8-Z0000041H,S158=Blood-B-Z000000TX,S163=Blood-Granulocytes-Z000000TZ,S191=Blood-Granulocytes-Z000000UD,S20=Blood-Granulocytes-Z000000UT,S32=Blood-B-Z000000UB,S36=Blood-Monocytes-Z000000TP,S79=Blood-B-Z000000UR,S86=Blood-Monocytes-Z000000UH,S96=Blood-NK-Z000000UF	-0.508681	3.895e-30	1.0721e-24	3.6526e-14
chr1	2082315	2083520	0.775815	27	0.904|0.854|0.879|0.910|0.911|0.700|0.858|0.861|0.910|0.845|0.862|0.899|0.084|0.859|0.892|0.805|0.908|0.922|0.910|0.071|0.065|0.703|0.765|0.077|0.754|0.942|0.744|0.083|0.905|0.820|0.946|0.734|0.798|0.918|0.093|0.921	3|3|3|3|3|3|3|3|3|3|3|3|1|3|3|3|3|3|3|1|1|3|3|1|3|3|3|1|3|3|3|3|3|3|1|3	6	0	30	0.0788333333333333		0.8546333333333335	S163=Blood-Granulocytes-Z000000TZ,S191=Blood-Granulocytes-Z000000UD,S19=Blood-Monocytes-Z000000U3,S20=Blood-Granulocytes-Z000000UT,S36=Blood-Monocytes-Z000000TP,S86=Blood-Monocytes-Z000000UH	-	S10=Blood-T-CenMem-CD4-Z00000417,S111=Blood-B-Mem-Z0000041K,S113=Blood-NK-Z000000U1,S116=Blood-T-CD4-Z000000U7,S118=Blood-T-Naive-CD8-Z0000041H,S119=Blood-T-Eff-CD8-Z00000419,S132=Blood-T-EffMem-CD4-Z00000416,S148=Blood-T-CD3-Z000000TV,S158=Blood-B-Z000000TX,S159=Blood-B-Mem-Z0000041J,S15=Blood-T-EffMem-CD4-Z0000041M,S161=Blood-T-CD3-Z000000UP,S164=Blood-T-EffMem-CD4-Z0000041C,S170=Blood-T-CenMem…	-0.775815	1.5027000000000001e-63	4.1363e-58	3.364e-14	P2|2|3|3|3|3,
chr1	2084311	2084757	0.565011	15	0.262|0.869|0.925|0.266|0.695|0.736|0.418|0.444|0.919|0.882|0.588|0.419|0.892|0.707|0.511|0.714|0.956|0.639|0.371|0.916|0.938|0.740|0.831|0.938|0.213|0.907|0.588|0.990|0.535|0.500|0.295|0.646|0.868|0.932|0.943|0.960	1|3|3|1|3|3|2|2|3|3|2|1|3|3|2|3|3|2|1|3|3|3|3|3|1|3|2|3|2|2|1|2|3|3|3|3	6	9	21	0.3043333333333333	0.5409999999999999	0.8694285714285716	S10=Blood-T-CenMem-CD4-Z00000417,S116=Blood-T-CD4-Z000000U7,S161=Blood-T-CD3-Z000000UP,S18=Blood-T-CenMem-CD4-Z0000041N,S28=Blood-T-Naive-CD8-Z0000041B,S40=Blood-T-CD4-Z000000TT	S132=Blood-T-EffMem-CD4-Z00000416,S148=Blood-T-CD3-Z000000TV,S15=Blood-T-EffMem-CD4-Z0000041M,S170=Blood-T-CenMem-CD4-Z0000041D,S184=Blood-T-Naive-CD4-Z0000041E,S33=Blood-T-CD8-Z000000TR,S37=Blood-T-CD4-Z000000UM,S38=Blood-T-CD8-Z000000UK,S57=Blood-T-CD8-Z000000U5	S111=Blood-B-Mem-Z0000041K,S113=Blood-NK-Z000000U1,S118=Blood-T-Naive-CD8-Z0000041H,S119=Blood-T-Eff-CD8-Z00000419,S158=Blood-B-Z000000TX,S159=Blood-B-Mem-Z0000041J,S163=Blood-Granulocytes-Z000000TZ,S164=Blood-T-EffMem-CD4-Z0000041C,S17=Blood-T-EffMem-CD8-Z0000041A,S183=Blood-NK-Z000000TM,S191=Blood-Granulocytes-Z000000UD,S19=Blood-Monocytes-Z000000U3,S202=Blood-T-Eff-CD8-Z0000041Q,S203=Blood-T-E…	0.565011	1.4171e-37	3.9007e-32	4.8073e-14
chr1	2160931	2161164	0.510504	12	0.006|0.123|0.398|0.007|0.167|0.428|0.055|0.070|0.310|0.272|0.008|0.029|0.325|0.043|0.000|0.193|0.526|0.109|0.011|0.252|0.243|0.298|0.206|0.273|0.191|0.281|0.115|0.247|0.026|0.144|0.021|0.213|0.552|0.256|0.201|0.490	1|2|2|1|2|2|1|2|2|2|1|1|2|1|1|2|3|1|1|2|2|2|2|2|2|2|2|2|1|2|1|2|3|2|2|2	11	23	2	0.0286363636363636	0.2476521739130435	0.539	S10=Blood-T-CenMem-CD4-Z00000417,S116=Blood-T-CD4-Z000000U7,S132=Blood-T-EffMem-CD4-Z00000416,S15=Blood-T-EffMem-CD4-Z0000041M,S161=Blood-T-CD3-Z000000UP,S164=Blood-T-EffMem-CD4-Z0000041C,S170=Blood-T-CenMem-CD4-Z0000041D,S184=Blood-T-Naive-CD4-Z0000041E,S18=Blood-T-CenMem-CD4-Z0000041N,S37=Blood-T-CD4-Z000000UM,S40=Blood-T-CD4-Z000000TT	S111=Blood-B-Mem-Z0000041K,S113=Blood-NK-Z000000U1,S118=Blood-T-Naive-CD8-Z0000041H,S119=Blood-T-Eff-CD8-Z00000419,S148=Blood-T-CD3-Z000000TV,S158=Blood-B-Z000000TX,S159=Blood-B-Mem-Z0000041J,S163=Blood-Granulocytes-Z000000TZ,S17=Blood-T-EffMem-CD8-Z0000041A,S191=Blood-Granulocytes-Z000000UD,S19=Blood-Monocytes-Z000000U3,S202=Blood-T-Eff-CD8-Z0000041Q,S203=Blood-T-EffMem-CD8-Z0000041G,S20=Blood-G…	S183=Blood-NK-Z000000TM,S63=Blood-T-Eff-CD8-Z0000041F	-0.510504	3.3151e-10	9.1249e-05	5.3624e-14
chr1	2177473	2177988	0.566359	19	0.683|0.261|0.627|0.623|0.557|0.769|0.668|0.598|0.424|0.248|0.650|0.558|0.288|0.624|0.621|0.845|0.509|0.499|0.673|0.312|0.130|0.790|0.813|0.245|0.547|0.334|0.779|0.131|0.534|0.677|0.574|0.731|0.796|0.312|0.045|0.500	3|2|3|3|3|3|3|3|2|2|3|3|2|3|3|3|2|3|3|2|1|3|3|2|3|2|3|1|2|3|3|3|3|2|1|2	3	11	22	0.102	0.3606363636363636	0.6682727272727272	S19=Blood-Monocytes-Z000000U3,S36=Blood-Monocytes-Z000000TP,S86=Blood-Monocytes-Z000000UH	S111=Blood-B-Mem-Z0000041K,S158=Blood-B-Z000000TX,S159=Blood-B-Mem-Z0000041J,S163=Blood-Granulocytes-Z000000TZ,S183=Blood-NK-Z000000TM,S191=Blood-Granulocytes-Z000000UD,S20=Blood-Granulocytes-Z000000UT,S32=Blood-B-Z000000UB,S37=Blood-T-CD4-Z000000UM,S79=Blood-B-Z000000UR,S96=Blood-NK-Z000000UF	S10=Blood-T-CenMem-CD4-Z00000417,S113=Blood-NK-Z000000U1,S116=Blood-T-CD4-Z000000U7,S118=Blood-T-Naive-CD8-Z0000041H,S119=Blood-T-Eff-CD8-Z00000419,S132=Blood-T-EffMem-CD4-Z00000416,S148=Blood-T-CD3-Z000000TV,S15=Blood-T-EffMem-CD4-Z0000041M,S161=Blood-T-CD3-Z000000UP,S164=Blood-T-EffMem-CD4-Z0000041C,S170=Blood-T-CenMem-CD4-Z0000041D,S17=Blood-T-EffMem-CD8-Z0000041A,S184=Blood-T-Naive-CD4-Z00000…	0.566359	1.1057e-20	3.0433e-15	4.6296e-14
chr1	2190367	2190989	0.608489	12	0.170|0.167|0.792|0.238|0.322|0.765|0.214|0.295|0.504|0.279|0.244|0.256|0.964|0.165|0.173|0.316|0.812|0.336|0.206|0.952|0.942|0.598|0.259|0.956|0.284|0.456|0.483|0.964|0.257|0.349|0.253|0.451|0.621|0.593|0.973|0.780	1|1|3|1|1|3|1|1|1|1|1|1|3|1|1|1|3|1|1|3|3|2|1|3|1|1|2|3|1|1|1|1|2|2|3|3	22	4	10	0.2815454545454545	0.57375	0.89	S10=Blood-T-CenMem-CD4-Z00000417,S111=Blood-B-Mem-Z0000041K,S116=Blood-T-CD4-Z000000U7,S118=Blood-T-Naive-CD8-Z0000041H,S132=Blood-T-EffMem-CD4-Z00000416,S148=Blood-T-CD3-Z000000TV,S158=Blood-B-Z000000TX,S159=Blood-B-Mem-Z0000041J,S15=Blood-T-EffMem-CD4-Z0000041M,S161=Blood-T-CD3-Z000000UP,S164=Blood-T-EffMem-CD4-Z0000041C,S170=Blood-T-CenMem-CD4-Z0000041D,S17=Blood-T-EffMem-CD8-Z0000041A,S184=Bl…	S202=Blood-T-Eff-CD8-Z0000041Q,S33=Blood-T-CD8-Z000000TR,S63=Blood-T-Eff-CD8-Z0000041F,S79=Blood-B-Z000000UR	S113=Blood-NK-Z000000U1,S119=Blood-T-Eff-CD8-Z00000419,S163=Blood-Granulocytes-Z000000TZ,S183=Blood-NK-Z000000TM,S191=Blood-Granulocytes-Z000000UD,S19=Blood-Monocytes-Z000000U3,S20=Blood-Granulocytes-Z000000UT,S36=Blood-Monocytes-Z000000TP,S86=Blood-Monocytes-Z000000UH,S96=Blood-NK-Z000000UF	-0.608489	7.065e-35	1.9447000000000002e-29	4.885e-14
chr1	2305978	2306369	0.560877	10	0.822|0.159|0.683|0.815|0.909|0.715|0.784|0.795|0.279|0.199|0.681|0.809|0.886|0.719|0.793|0.671|0.853|0.883|0.751|0.920|0.879|0.623|0.671|0.888|0.937|0.250|0.663|0.844|0.846|0.846|0.837|0.680|0.695|0.307|0.891|0.873	3|1|3|3|3|3|3|3|1|1|3|3|3|3|3|2|3|3|3|3|3|3|3|3|3|1|3|3|3|3|3|3|3|1|3|3	5	1	30	0.2387999999999999	0.671	0.7996999999999999	S111=Blood-B-Mem-Z0000041K,S158=Blood-B-Z000000TX,S159=Blood-B-Mem-Z0000041J,S32=Blood-B-Z000000UB,S79=Blood-B-Z000000UR	S17=Blood-T-EffMem-CD8-Z0000041A	S10=Blood-T-CenMem-CD4-Z00000417,S113=Blood-NK-Z000000U1,S116=Blood-T-CD4-Z000000U7,S118=Blood-T-Naive-CD8-Z0000041H,S119=Blood-T-Eff-CD8-Z00000419,S132=Blood-T-EffMem-CD4-Z00000416,S148=Blood-T-CD3-Z000000TV,S15=Blood-T-EffMem-CD4-Z0000041M,S161=Blood-T-CD3-Z000000UP,S163=Blood-Granulocytes-Z000000TZ,S164=Blood-T-EffMem-CD4-Z0000041C,S170=Blood-T-CenMem-CD4-Z0000041D,S183=Blood-NK-Z000000TM,S184…	0.560877	1.2896e-16	3.5498e-11	4.4964e-14
chr1	2958856	2959392	0.616614	10	0.908|0.192|0.933|0.955|0.974|0.942|0.836|0.957|0.531|0.331|0.917|0.966|0.959|0.919|0.952|0.895|0.952|0.978|0.928|0.961|0.978|0.907|0.892|0.961|0.970|0.446|0.916|0.958|0.967|0.936|0.962|0.915|0.930|0.537|0.964|0.939	3|1|3|3|3|3|3|3|2|1|3|3|3|3|3|3|3|3|3|3|3|3|3|3|3|1|3|3|3|3|3|3|3|2|3|3	3	2	31	0.323	0.534	0.93958064516129	S111=Blood-B-Mem-Z0000041K,S159=Blood-B-Mem-Z0000041J,S32=Blood-B-Z000000UB	S158=Blood-B-Z000000TX,S79=Blood-B-Z000000UR	S10=Blood-T-CenMem-CD4-Z00000417,S113=Blood-NK-Z000000U1,S116=Blood-T-CD4-Z000000U7,S118=Blood-T-Naive-CD8-Z0000041H,S119=Blood-T-Eff-CD8-Z00000419,S132=Blood-T-EffMem-CD4-Z00000416,S148=Blood-T-CD3-Z000000TV,S15=Blood-T-EffMem-CD4-Z0000041M,S161=Blood-T-CD3-Z000000UP,S163=Blood-Granulocytes-Z000000TZ,S164=Blood-T-EffMem-CD4-Z0000041C,S170=Blood-T-CenMem-CD4-Z0000041D,S17=Blood-T-EffMem-CD8-Z0000…	-0.616614	6.1174e-15	1.6838e-09	4.7184e-14	P0|0|2|3|3|3,
chr1	3301033	3301469	0.670941	15	0.651|0.730|0.103|0.784|0.929|0.179|0.564|0.553|0.838|0.745|0.506|0.755|0.900|0.637|0.666|0.214|0.079|0.912|0.624|0.907|0.910|0.024|0.251|0.920|0.920|0.891|0.216|0.861|0.861|0.556|0.809|0.218|0.041|0.865|0.893|0.035	3|3|1|3|3|1|2|3|3|3|2|3|3|3|3|1|1|3|3|3|3|1|1|3|3|3|1|3|3|2|3|1|1|3|3|1	10	3	23	0.1359999999999999	0.5419999999999999	0.8070000000000002	S113=Blood-NK-Z000000U1,S119=Blood-T-Eff-CD8-Z00000419,S17=Blood-T-EffMem-CD8-Z0000041A,S183=Blood-NK-Z000000TM,S202=Blood-T-Eff-CD8-Z0000041Q,S203=Blood-T-EffMem-CD8-Z0000041G,S33=Blood-T-CD8-Z000000TR,S57=Blood-T-CD8-Z000000U5,S63=Blood-T-Eff-CD8-Z0000041F,S96=Blood-NK-Z000000UF	S132=Blood-T-EffMem-CD4-Z00000416,S15=Blood-T-EffMem-CD4-Z0000041M,S38=Blood-T-CD8-Z000000UK	S10=Blood-T-CenMem-CD4-Z00000417,S111=Blood-B-Mem-Z0000041K,S116=Blood-T-CD4-Z000000U7,S118=Blood-T-Naive-CD8-Z0000041H,S148=Blood-T-CD3-Z000000TV,S158=Blood-B-Z000000TX,S159=Blood-B-Mem-Z0000041J,S161=Blood-T-CD3-Z000000UP,S163=Blood-Granulocytes-Z000000TZ,S164=Blood-T-EffMem-CD4-Z0000041C,S170=Blood-T-CenMem-CD4-Z0000041D,S184=Blood-T-Naive-CD4-Z0000041E,S18=Blood-T-CenMem-CD4-Z0000041N,S191=Bl…	-0.670941	3.8156e-53	1.0503e-47	5.1292e-14
chr1	3563696	3564024	0.661718	10	0.857|0.906|0.855|0.929|0.955|0.903|0.886|0.893|0.928|0.910|0.885|0.919|0.232|0.883|0.923|0.842|0.912|0.958|0.864|0.231|0.877|0.890|0.840|0.254|0.938|0.921|0.907|0.894|0.928|0.931|0.919|0.894|0.890|0.955|0.866|0.863	3|3|3|3|3|3|3|3|3|3|3|3|1|3|3|3|3|3|3|1|3|3|3|1|3|3|3|3|3|3|3|3|3|3|3|3	3	0	33	0.239		0.9006363636363636	S163=Blood-Granulocytes-Z000000TZ,S191=Blood-Granulocytes-Z000000UD,S20=Blood-Granulocytes-Z000000UT	-	S10=Blood-T-CenMem-CD4-Z00000417,S111=Blood-B-Mem-Z0000041K,S113=Blood-NK-Z000000U1,S116=Blood-T-CD4-Z000000U7,S118=Blood-T-Naive-CD8-Z0000041H,S119=Blood-T-Eff-CD8-Z00000419,S132=Blood-T-EffMem-CD4-Z00000416,S148=Blood-T-CD3-Z000000TV,S158=Blood-B-Z000000TX,S159=Blood-B-Mem-Z0000041J,S15=Blood-T-EffMem-CD4-Z0000041M,S161=Blood-T-CD3-Z000000UP,S164=Blood-T-EffMem-CD4-Z0000041C,S170=Blood-T-CenMem…	0.661718	7.4485e-19	2.0502e-13	4.4742e-14	P2|3|0|0|0|0,
chr1	3572421	3572899	0.632382	10	0.859|0.133|0.861|0.860|0.920|0.837|0.866|0.869|0.426|0.180|0.876|0.833|0.852|0.838|0.870|0.871|0.888|0.909|0.874|0.869|0.900|0.837|0.779|0.855|0.830|0.418|0.874|0.905|0.877|0.810|0.861|0.845|0.768|0.600|0.818|0.814	3|1|2|2|3|2|2|3|2|1|2|2|2|2|2|3|3|2|3|3|3|2|2|3|2|1|3|3|2|2|3|3|2|2|2|2	3	20	13	0.2436666666666666	0.80805	0.8761538461538462	S111=Blood-B-Mem-Z0000041K,S159=Blood-B-Mem-Z0000041J,S32=Blood-B-Z000000UB	S113=Blood-NK-Z000000U1,S116=Blood-T-CD4-Z000000U7,S119=Blood-T-Eff-CD8-Z00000419,S132=Blood-T-EffMem-CD4-Z00000416,S158=Blood-B-Z000000TX,S15=Blood-T-EffMem-CD4-Z0000041M,S161=Blood-T-CD3-Z000000UP,S163=Blood-Granulocytes-Z000000TZ,S164=Blood-T-EffMem-CD4-Z0000041C,S170=Blood-T-CenMem-CD4-Z0000041D,S184=Blood-T-Naive-CD4-Z0000041E,S202=Blood-T-Eff-CD8-Z0000041Q,S203=Blood-T-EffMem-CD8-Z0000041G,…	S10=Blood-T-CenMem-CD4-Z00000417,S118=Blood-T-Naive-CD8-Z0000041H,S148=Blood-T-CD3-Z000000TV,S17=Blood-T-EffMem-CD8-Z0000041A,S183=Blood-NK-Z000000TM,S18=Blood-T-CenMem-CD4-Z0000041N,S191=Blood-Granulocytes-Z000000UD,S19=Blood-Monocytes-Z000000U3,S20=Blood-Granulocytes-Z000000UT,S33=Blood-T-CD8-Z000000TR,S36=Blood-Monocytes-Z000000TP,S40=Blood-T-CD4-Z000000TT,S57=Blood-T-CD8-Z000000U5	0.632382	5.622e-16	1.5475e-10	4.5852e-14
chr1	3581380	3581753	0.785273	11	0.905|0.132|0.923|0.931|0.977|0.864|0.897|0.919|0.480|0.154|0.886|0.956|0.962|0.860|0.919|0.893|0.946|0.964|0.929|0.958|0.951|0.923|0.931|0.938|0.964|0.489|0.840|0.958|0.975|0.958|0.929|0.937|0.866|0.641|0.954|0.962	3|1|3|3|3|3|3|3|2|1|3|3|3|3|3|3|3|3|3|3|3|3|3|3|3|2|3|3|3|3|3|3|3|2|3|3	2	3	31	0.143	0.5366666666666666	0.9282258064516128	S111=Blood-B-Mem-Z0000041K,S159=Blood-B-Mem-Z0000041J	S158=Blood-B-Z000000TX,S32=Blood-B-Z000000UB,S79=Blood-B-Z000000UR	S10=Blood-T-CenMem-CD4-Z00000417,S113=Blood-NK-Z000000U1,S116=Blood-T-CD4-Z000000U7,S118=Blood-T-Naive-CD8-Z0000041H,S119=Blood-T-Eff-CD8-Z00000419,S132=Blood-T-EffMem-CD4-Z00000416,S148=Blood-T-CD3-Z000000TV,S15=Blood-T-EffMem-CD4-Z0000041M,S161=Blood-T-CD3-Z000000UP,S163=Blood-Granulocytes-Z000000TZ,S164=Blood-T-EffMem-CD4-Z0000041C,S170=Blood-T-CenMem-CD4-Z0000041D,S17=Blood-T-EffMem-CD8-Z0000…	-0.785273	1.9149e-15	5.2709e-10	4.7073e-14	P0|0|2|3|3|3,
chr1	3703939	3704598	0.672647	10	0.147|0.218|0.324|0.326|0.899|0.074|0.102|0.371|0.461|0.255|0.291|0.502|0.945|0.305|0.344|0.068|0.541|0.902|0.336|0.936|0.949|0.180|0.100|0.945|0.787|0.668|0.225|0.935|0.576|0.404|0.638|0.152|0.140|0.674|0.933|0.348	1|1|1|1|3|1|1|1|1|1|1|1|3|1|1|1|2|3|1|3|3|1|1|3|2|2|1|3|2|1|2|1|1|2|3|1	22	6	8	0.2578636363636363	0.6473333333333333	0.9305	S10=Blood-T-CenMem-CD4-Z00000417,S111=Blood-B-Mem-Z0000041K,S113=Blood-NK-Z000000U1,S116=Blood-T-CD4-Z000000U7,S119=Blood-T-Eff-CD8-Z00000419,S132=Blood-T-EffMem-CD4-Z00000416,S148=Blood-T-CD3-Z000000TV,S158=Blood-B-Z000000TX,S159=Blood-B-Mem-Z0000041J,S15=Blood-T-EffMem-CD4-Z0000041M,S161=Blood-T-CD3-Z000000UP,S164=Blood-T-EffMem-CD4-Z0000041C,S170=Blood-T-CenMem-CD4-Z0000041D,S17=Blood-T-EffMem…	S183=Blood-NK-Z000000TM,S28=Blood-T-Naive-CD8-Z0000041B,S32=Blood-B-Z000000UB,S37=Blood-T-CD4-Z000000UM,S40=Blood-T-CD4-Z000000TT,S79=Blood-B-Z000000UR	S118=Blood-T-Naive-CD8-Z0000041H,S163=Blood-Granulocytes-Z000000TZ,S184=Blood-T-Naive-CD4-Z0000041E,S191=Blood-Granulocytes-Z000000UD,S19=Blood-Monocytes-Z000000U3,S20=Blood-Granulocytes-Z000000UT,S36=Blood-Monocytes-Z000000TP,S86=Blood-Monocytes-Z000000UH	0.672647	3.3096e-37	9.1098e-32	4.8961e-14
chr1	3710080	3710487	0.527742	10	0.522|0.360|0.717|0.673|0.737|0.670|0.463|0.665|0.632|0.466|0.515|0.730|0.196|0.433|0.586|0.562|0.707|0.736|0.562|0.180|0.193|0.693|0.547|0.237|0.826|0.607|0.659|0.189|0.760|0.762|0.655|0.701|0.757|0.588|0.233|0.763	2|2|3|2|3|2|2|2|3|2|2|3|1|2|2|2|3|3|2|1|1|2|2|1|3|2|3|1|3|3|2|2|3|2|1|3	6	18	12	0.2046666666666666	0.5704444444444444	0.7321666666666665	S163=Blood-Granulocytes-Z000000TZ,S191=Blood-Granulocytes-Z000000UD,S19=Blood-Monocytes-Z000000U3,S20=Blood-Granulocytes-Z000000UT,S36=Blood-Monocytes-Z000000TP,S86=Blood-Monocytes-Z000000UH	S10=Blood-T-CenMem-CD4-Z00000417,S111=Blood-B-Mem-Z0000041K,S116=Blood-T-CD4-Z000000U7,S119=Blood-T-Eff-CD8-Z00000419,S132=Blood-T-EffMem-CD4-Z00000416,S148=Blood-T-CD3-Z000000TV,S159=Blood-B-Mem-Z0000041J,S15=Blood-T-EffMem-CD4-Z0000041M,S164=Blood-T-EffMem-CD4-Z0000041C,S170=Blood-T-CenMem-CD4-Z0000041D,S17=Blood-T-EffMem-CD8-Z0000041A,S18=Blood-T-CenMem-CD4-Z0000041N,S202=Blood-T-Eff-CD8-Z0000…	S113=Blood-NK-Z000000U1,S118=Blood-T-Naive-CD8-Z0000041H,S158=Blood-B-Z000000TX,S161=Blood-T-CD3-Z000000UP,S183=Blood-NK-Z000000TM,S184=Blood-T-Naive-CD4-Z0000041E,S28=Blood-T-Naive-CD8-Z0000041B,S33=Blood-T-CD8-Z000000TR,S37=Blood-T-CD4-Z000000UM,S38=Blood-T-CD8-Z000000UK,S63=Blood-T-Eff-CD8-Z0000041F,S96=Blood-NK-Z000000UF	-0.527742	2.0969e-12	5.7718e-07	4.0745e-14
chr1	3726536	3727269	0.501319	10	0.840|0.506|0.460|0.812|0.860|0.313|0.677|0.662|0.761|0.625|0.620|0.781|0.905|0.675|0.778|0.435|0.580|0.866|0.729|0.925|0.898|0.322|0.417|0.904|0.850|0.752|0.375|0.901|0.870|0.648|0.879|0.311|0.217|0.825|0.934|0.488	3|2|2|3|3|1|3|2|3|3|2|3|3|2|3|2|2|3|3|3|3|1|1|3|3|3|1|3|3|2|3|1|1|3|3|2	6	9	21	0.3258333333333333	0.5637777777777777	0.8272380952380952	S119=Blood-T-Eff-CD8-Z00000419,S202=Blood-T-Eff-CD8-Z0000041Q,S203=Blood-T-EffMem-CD8-Z0000041G,S33=Blood-T-CD8-Z000000TR,S57=Blood-T-CD8-Z000000U5,S63=Blood-T-Eff-CD8-Z0000041F	S111=Blood-B-Mem-Z0000041K,S113=Blood-NK-Z000000U1,S148=Blood-T-CD3-Z000000TV,S15=Blood-T-EffMem-CD4-Z0000041M,S164=Blood-T-EffMem-CD4-Z0000041C,S17=Blood-T-EffMem-CD8-Z0000041A,S183=Blood-NK-Z000000TM,S38=Blood-T-CD8-Z000000UK,S96=Blood-NK-Z000000UF	S10=Blood-T-CenMem-CD4-Z00000417,S116=Blood-T-CD4-Z000000U7,S118=Blood-T-Naive-CD8-Z0000041H,S132=Blood-T-EffMem-CD4-Z00000416,S158=Blood-B-Z000000TX,S159=Blood-B-Mem-Z0000041J,S161=Blood-T-CD3-Z000000UP,S163=Blood-Granulocytes-Z000000TZ,S170=Blood-T-CenMem-CD4-Z0000041D,S184=Blood-T-Naive-CD4-Z0000041E,S18=Blood-T-CenMem-CD4-Z0000041N,S191=Blood-Granulocytes-Z000000UD,S19=Blood-Monocytes-Z000000…	0.501319	1.6554e-20	4.5564e-15	4.5075e-14
chr1	3732195	3732612	0.510213	10	0.947|0.912|0.913|0.938|0.969|0.940|0.943|0.945|0.944|0.947|0.925|0.979|0.378|0.930|0.955|0.950|0.944|0.975|0.935|0.423|0.641|0.921|0.914|0.508|0.992|0.959|0.939|0.544|0.950|0.947|0.965|0.941|0.932|0.973|0.662|0.969	3|3|3|3|3|3|3|3|3|3|3|3|1|3|3|3|3|3|3|1|2|3|3|1|3|3|3|2|3|3|3|3|3|3|2|3	3	3	30	0.4363333333333333	0.6156666666666667	0.9464333333333332	S163=Blood-Granulocytes-Z000000TZ,S191=Blood-Granulocytes-Z000000UD,S20=Blood-Granulocytes-Z000000UT	S19=Blood-Monocytes-Z000000U3,S36=Blood-Monocytes-Z000000TP,S86=Blood-Monocytes-Z000000UH	S10=Blood-T-CenMem-CD4-Z00000417,S111=Blood-B-Mem-Z0000041K,S113=Blood-NK-Z000000U1,S116=Blood-T-CD4-Z000000U7,S118=Blood-T-Naive-CD8-Z0000041H,S119=Blood-T-Eff-CD8-Z00000419,S132=Blood-T-EffMem-CD4-Z00000416,S148=Blood-T-CD3-Z000000TV,S158=Blood-B-Z000000TX,S159=Blood-B-Mem-Z0000041J,S15=Blood-T-EffMem-CD4-Z0000041M,S161=Blood-T-CD3-Z000000UP,S164=Blood-T-EffMem-CD4-Z0000041C,S170=Blood-T-CenMem…	-0.510213	5.7139e-12	1.5728e-06	4.4964e-14	P2|2|3|3|3|3,
chr1	3806871	3807205	0.517483	10	0.242|0.757|0.461|0.530|0.961|0.603|0.239|0.556|0.775|0.792|0.332|0.750|0.732|0.236|0.283|0.431|0.430|0.873|0.381|0.755|0.851|0.445|0.470|0.839|0.942|0.819|0.375|0.849|0.716|0.674|0.647|0.469|0.437|0.904|0.912|0.381	1|2|2|2|3|2|1|2|3|3|1|3|3|1|1|2|1|3|1|3|3|2|2|3|3|3|1|3|2|2|2|2|2|3|3|1	9	13	14	0.3221111111111111	0.5535384615384616	0.8395714285714285	S10=Blood-T-CenMem-CD4-Z00000417,S132=Blood-T-EffMem-CD4-Z00000416,S15=Blood-T-EffMem-CD4-Z0000041M,S164=Blood-T-EffMem-CD4-Z0000041C,S170=Blood-T-CenMem-CD4-Z0000041D,S183=Blood-NK-Z000000TM,S18=Blood-T-CenMem-CD4-Z0000041N,S33=Blood-T-CD8-Z000000TR,S96=Blood-NK-Z000000UF	S111=Blood-B-Mem-Z0000041K,S113=Blood-NK-Z000000U1,S116=Blood-T-CD4-Z000000U7,S119=Blood-T-Eff-CD8-Z00000419,S148=Blood-T-CD3-Z000000TV,S17=Blood-T-EffMem-CD8-Z0000041A,S202=Blood-T-Eff-CD8-Z0000041Q,S203=Blood-T-EffMem-CD8-Z0000041G,S37=Blood-T-CD4-Z000000UM,S38=Blood-T-CD8-Z000000UK,S40=Blood-T-CD4-Z000000TT,S57=Blood-T-CD8-Z000000U5,S63=Blood-T-Eff-CD8-Z0000041F	S118=Blood-T-Naive-CD8-Z0000041H,S158=Blood-B-Z000000TX,S159=Blood-B-Mem-Z0000041J,S161=Blood-T-CD3-Z000000UP,S163=Blood-Granulocytes-Z000000TZ,S184=Blood-T-Naive-CD4-Z0000041E,S191=Blood-Granulocytes-Z000000UD,S19=Blood-Monocytes-Z000000U3,S20=Blood-Granulocytes-Z000000UT,S28=Blood-T-Naive-CD8-Z0000041B,S32=Blood-B-Z000000UB,S36=Blood-Monocytes-Z000000TP,S79=Blood-B-Z000000UR,S86=Blood-Monocytes…	-0.517483	7.4894e-26	2.0615e-20	4.3965e-14
chr1	3807423	3807894	0.56322	10	0.263|0.351|0.043|0.370|0.555|0.154|0.228|0.284|0.258|0.371|0.212|0.418|0.036|0.211|0.243|0.124|0.019|0.490|0.257|0.028|0.018|0.075|0.165|0.041|0.633|0.293|0.130|0.016|0.406|0.376|0.422|0.190|0.029|0.249|0.031|0.050	2|2|1|2|3|2|2|2|2|2|2|2|1|2|2|2|1|2|2|1|1|2|2|1|3|2|2|1|2|2|2|2|1|2|1|1	10	24	2	0.0311	0.2725	0.5940000000000001	S113=Blood-NK-Z000000U1,S163=Blood-Granulocytes-Z000000TZ,S183=Blood-NK-Z000000TM,S191=Blood-Granulocytes-Z000000UD,S19=Blood-Monocytes-Z000000U3,S20=Blood-Granulocytes-Z000000UT,S36=Blood-Monocytes-Z000000TP,S63=Blood-T-Eff-CD8-Z0000041F,S86=Blood-Monocytes-Z000000UH,S96=Blood-NK-Z000000UF	S10=Blood-T-CenMem-CD4-Z00000417,S111=Blood-B-Mem-Z0000041K,S116=Blood-T-CD4-Z000000U7,S119=Blood-T-Eff-CD8-Z00000419,S132=Blood-T-EffMem-CD4-Z00000416,S148=Blood-T-CD3-Z000000TV,S158=Blood-B-Z000000TX,S159=Blood-B-Mem-Z0000041J,S15=Blood-T-EffMem-CD4-Z0000041M,S161=Blood-T-CD3-Z000000UP,S164=Blood-T-EffMem-CD4-Z0000041C,S170=Blood-T-CenMem-CD4-Z0000041D,S17=Blood-T-EffMem-CD8-Z0000041A,S184=Bloo…	S118=Blood-T-Naive-CD8-Z0000041H,S28=Blood-T-Naive-CD8-Z0000041B	0.56322	1.0406e-09	0.00028644	2.1436e-12
chr1	3818598	3818928	0.544074	10	0.424|0.938|0.965|0.407|0.368|0.870|0.601|0.473|0.973|0.977|0.592|0.428|0.972|0.621|0.435|0.811|0.946|0.421|0.387|0.972|0.967|0.904|0.849|0.958|0.398|0.979|0.700|0.977|0.329|0.584|0.419|0.843|0.923|0.974|0.967|0.949	2|3|3|2|1|3|2|2|3|3|2|1|3|2|1|2|3|1|1|3|3|3|3|3|1|3|2|3|1|2|1|3|3|3|3|3	8	9	19	0.398125	0.5792222222222221	0.9422631578947368	S118=Blood-T-Naive-CD8-Z0000041H,S161=Blood-T-CD3-Z000000UP,S170=Blood-T-CenMem-CD4-Z0000041D,S184=Blood-T-Naive-CD4-Z0000041E,S18=Blood-T-CenMem-CD4-Z0000041N,S28=Blood-T-Naive-CD8-Z0000041B,S37=Blood-T-CD4-Z000000UM,S40=Blood-T-CD4-Z000000TT	S10=Blood-T-CenMem-CD4-Z00000417,S116=Blood-T-CD4-Z000000U7,S132=Blood-T-EffMem-CD4-Z00000416,S148=Blood-T-CD3-Z000000TV,S15=Blood-T-EffMem-CD4-Z0000041M,S164=Blood-T-EffMem-CD4-Z0000041C,S17=Blood-T-EffMem-CD8-Z0000041A,S33=Blood-T-CD8-Z000000TR,S38=Blood-T-CD8-Z000000UK	S111=Blood-B-Mem-Z0000041K,S113=Blood-NK-Z000000U1,S119=Blood-T-Eff-CD8-Z00000419,S158=Blood-B-Z000000TX,S159=Blood-B-Mem-Z0000041J,S163=Blood-Granulocytes-Z000000TZ,S183=Blood-NK-Z000000TM,S191=Blood-Granulocytes-Z000000UD,S19=Blood-Monocytes-Z000000U3,S202=Blood-T-Eff-CD8-Z0000041Q,S203=Blood-T-EffMem-CD8-Z0000041G,S20=Blood-Granulocytes-Z000000UT,S32=Blood-B-Z000000UB,S36=Blood-Monocytes-Z0000…	0.544074	4.0481000000000004e-29	1.1143e-23	4.5297e-14
chr1	3819229	3819663	0.564125	11	0.184|0.769|0.635|0.276|0.296|0.419|0.227|0.347|0.827|0.800|0.220|0.139|0.803|0.247|0.122|0.527|0.679|0.174|0.134|0.790|0.873|0.450|0.613|0.741|0.267|0.798|0.503|0.821|0.144|0.387|0.215|0.565|0.448|0.796|0.801|0.383	1|3|2|1|1|2|1|1|3|3|1|1|3|1|1|2|3|1|1|3|3|2|3|3|1|3|2|3|1|2|1|2|2|3|3|2	14	9	13	0.2137142857142857	0.4796666666666667	0.7777692307692307	S10=Blood-T-CenMem-CD4-Z00000417,S116=Blood-T-CD4-Z000000U7,S118=Blood-T-Naive-CD8-Z0000041H,S132=Blood-T-EffMem-CD4-Z00000416,S148=Blood-T-CD3-Z000000TV,S15=Blood-T-EffMem-CD4-Z0000041M,S161=Blood-T-CD3-Z000000UP,S164=Blood-T-EffMem-CD4-Z0000041C,S170=Blood-T-CenMem-CD4-Z0000041D,S184=Blood-T-Naive-CD4-Z0000041E,S18=Blood-T-CenMem-CD4-Z0000041N,S28=Blood-T-Naive-CD8-Z0000041B,S37=Blood-T-CD4-Z00…	S113=Blood-NK-Z000000U1,S119=Blood-T-Eff-CD8-Z00000419,S17=Blood-T-EffMem-CD8-Z0000041A,S202=Blood-T-Eff-CD8-Z0000041Q,S33=Blood-T-CD8-Z000000TR,S38=Blood-T-CD8-Z000000UK,S57=Blood-T-CD8-Z000000U5,S63=Blood-T-Eff-CD8-Z0000041F,S96=Blood-NK-Z000000UF	S111=Blood-B-Mem-Z0000041K,S158=Blood-B-Z000000TX,S159=Blood-B-Mem-Z0000041J,S163=Blood-Granulocytes-Z000000TZ,S183=Blood-NK-Z000000TM,S191=Blood-Granulocytes-Z000000UD,S19=Blood-Monocytes-Z000000U3,S203=Blood-T-EffMem-CD8-Z0000041G,S20=Blood-Granulocytes-Z000000UT,S32=Blood-B-Z000000UB,S36=Blood-Monocytes-Z000000TP,S79=Blood-B-Z000000UR,S86=Blood-Monocytes-Z000000UH	-0.564125	8.5043e-31	2.3408e-25	3.9968e-14
chr1	3826643	3827152	0.767493	18	0.891|0.080|0.901|0.922|0.954|0.917|0.891|0.903|0.483|0.168|0.886|0.881|0.927|0.875|0.884|0.881|0.930|0.939|0.914|0.920|0.930|0.908|0.853|0.921|0.945|0.510|0.855|0.927|0.903|0.868|0.935|0.878|0.882|0.492|0.921|0.902	3|1|3|3|3|3|3|3|2|1|3|3|3|3|3|3|3|3|3|3|3|3|3|3|3|2|3|3|3|3|3|3|3|3|3|3	2	2	32	0.124	0.4965	0.89175	S111=Blood-B-Mem-Z0000041K,S159=Blood-B-Mem-Z0000041J	S158=Blood-B-Z000000TX,S32=Blood-B-Z000000UB	S10=Blood-T-CenMem-CD4-Z00000417,S113=Blood-NK-Z000000U1,S116=Blood-T-CD4-Z000000U7,S118=Blood-T-Naive-CD8-Z0000041H,S119=Blood-T-Eff-CD8-Z00000419,S132=Blood-T-EffMem-CD4-Z00000416,S148=Blood-T-CD3-Z000000TV,S15=Blood-T-EffMem-CD4-Z0000041M,S161=Blood-T-CD3-Z000000UP,S163=Blood-Granulocytes-Z000000TZ,S164=Blood-T-EffMem-CD4-Z0000041C,S170=Blood-T-CenMem-CD4-Z0000041D,S17=Blood-T-EffMem-CD8-Z0000…	-0.767493	1.0764e-22	2.9628e-17	4.4853e-14
chr1	4087058	4087418	0.708783	12	0.896|0.094|0.853|0.798|0.921|0.887|0.833|0.881|0.155|0.083|0.725|0.863|0.910|0.817|0.861|0.864|0.903|0.919|0.815|0.875|0.879|0.786|0.784|0.914|0.924|0.281|0.822|0.893|0.867|0.907|0.924|0.769|0.885|0.174|0.934|0.946	3|1|3|3|3|3|3|3|1|1|3|3|3|3|3|3|3|3|3|3|3|3|3|3|3|1|3|3|3|3|3|3|3|1|3|3	5	0	31	0.1573999999999999		0.8662903225806453	S111=Blood-B-Mem-Z0000041K,S158=Blood-B-Z000000TX,S159=Blood-B-Mem-Z0000041J,S32=Blood-B-Z000000UB,S79=Blood-B-Z000000UR	-	S10=Blood-T-CenMem-CD4-Z00000417,S113=Blood-NK-Z000000U1,S116=Blood-T-CD4-Z000000U7,S118=Blood-T-Naive-CD8-Z0000041H,S119=Blood-T-Eff-CD8-Z00000419,S132=Blood-T-EffMem-CD4-Z00000416,S148=Blood-T-CD3-Z000000TV,S15=Blood-T-EffMem-CD4-Z0000041M,S161=Blood-T-CD3-Z000000UP,S163=Blood-Granulocytes-Z000000TZ,S164=Blood-T-EffMem-CD4-Z0000041C,S170=Blood-T-CenMem-CD4-Z0000041D,S17=Blood-T-EffMem-CD8-Z0000…	-0.708783	3.8259e-31	1.0531e-25	3.697e-14	P0|0|2|3|3|3,
chr1	6010973	6011369	0.538117	14	0.947|0.954|0.947|0.980|0.971|0.959|0.957|0.969|0.957|0.422|0.788|0.961|0.967|0.946|0.969|0.948|0.983|0.971|0.854|0.954|0.958|0.792|0.950|0.942|0.968|0.954|0.955|0.984|0.957|0.972|0.968|0.967|0.944|0.957|0.960|0.930	3|3|3|3|3|3|3|3|3|1|2|3|3|2|3|3|3|3|2|3|2|2|3|3|3|3|3|3|3|3|3|3|3|3|3|3	1	5	30	0.422	0.8676	0.9600666666666666	S159=Blood-B-Mem-Z0000041J	S15=Blood-T-EffMem-CD4-Z0000041M,S164=Blood-T-EffMem-CD4-Z0000041C,S18=Blood-T-CenMem-CD4-Z0000041N,S19=Blood-Monocytes-Z000000U3,S202=Blood-T-Eff-CD8-Z0000041Q	S10=Blood-T-CenMem-CD4-Z00000417,S111=Blood-B-Mem-Z0000041K,S113=Blood-NK-Z000000U1,S116=Blood-T-CD4-Z000000U7,S118=Blood-T-Naive-CD8-Z0000041H,S119=Blood-T-Eff-CD8-Z00000419,S132=Blood-T-EffMem-CD4-Z00000416,S148=Blood-T-CD3-Z000000TV,S158=Blood-B-Z000000TX,S161=Blood-T-CD3-Z000000UP,S163=Blood-Granulocytes-Z000000TZ,S170=Blood-T-CenMem-CD4-Z0000041D,S17=Blood-T-EffMem-CD8-Z0000041A,S183=Blood-N…	-0.538117	2.4252e-10	6.6754e-05	1.9152e-10
chr1	6354001	6355075	0.59934	16	0.901|0.877|0.252|0.900|0.933|0.417|0.834|0.796|0.886|0.876|0.827|0.910|0.854|0.795|0.880|0.670|0.249|0.933|0.921|0.858|0.911|0.480|0.677|0.894|0.928|0.935|0.533|0.880|0.916|0.776|0.896|0.540|0.267|0.919|0.887|0.244	3|3|1|3|3|1|3|3|3|3|3|3|3|2|3|2|1|3|3|3|3|2|2|3|3|3|2|3|3|3|3|2|1|3|3|1	5	6	25	0.2858	0.6158333333333333	0.88512	S113=Blood-NK-Z000000U1,S119=Blood-T-Eff-CD8-Z00000419,S183=Blood-NK-Z000000TM,S63=Blood-T-Eff-CD8-Z0000041F,S96=Blood-NK-Z000000UF	S164=Blood-T-EffMem-CD4-Z0000041C,S17=Blood-T-EffMem-CD8-Z0000041A,S202=Blood-T-Eff-CD8-Z0000041Q,S203=Blood-T-EffMem-CD8-Z0000041G,S33=Blood-T-CD8-Z000000TR,S57=Blood-T-CD8-Z000000U5	S10=Blood-T-CenMem-CD4-Z00000417,S111=Blood-B-Mem-Z0000041K,S116=Blood-T-CD4-Z000000U7,S118=Blood-T-Naive-CD8-Z0000041H,S132=Blood-T-EffMem-CD4-Z00000416,S148=Blood-T-CD3-Z000000TV,S158=Blood-B-Z000000TX,S159=Blood-B-Mem-Z0000041J,S15=Blood-T-EffMem-CD4-Z0000041M,S161=Blood-T-CD3-Z000000UP,S163=Blood-Granulocytes-Z000000TZ,S170=Blood-T-CenMem-CD4-Z0000041D,S184=Blood-T-Naive-CD4-Z0000041E,S18=Blo…	0.59934	4.7392e-28	1.3045e-22	4.452e-14
chr1	6837451	6838265	0.579964	11	0.890|0.318|0.859|0.881|0.961|0.880|0.871|0.919|0.425|0.495|0.798|0.933|0.893|0.845|0.892|0.850|0.916|0.944|0.878|0.944|0.938|0.834|0.798|0.924|0.974|0.485|0.860|0.916|0.919|0.880|0.940|0.847|0.829|0.583|0.909|0.924	3|1|3|3|3|3|3|3|2|2|3|3|3|3|3|2|3|3|3|3|3|3|2|3|3|2|3|3|3|3|3|2|3|2|3|3	1	7	28	0.318	0.6404285714285713	0.8982500000000001	S111=Blood-B-Mem-Z0000041K	S158=Blood-B-Z000000TX,S159=Blood-B-Mem-Z0000041J,S17=Blood-T-EffMem-CD8-Z0000041A,S203=Blood-T-EffMem-CD8-Z0000041G,S32=Blood-B-Z000000UB,S57=Blood-T-CD8-Z000000U5,S79=Blood-B-Z000000UR	S10=Blood-T-CenMem-CD4-Z00000417,S113=Blood-NK-Z000000U1,S116=Blood-T-CD4-Z000000U7,S118=Blood-T-Naive-CD8-Z0000041H,S119=Blood-T-Eff-CD8-Z00000419,S132=Blood-T-EffMem-CD4-Z00000416,S148=Blood-T-CD3-Z000000TV,S15=Blood-T-EffMem-CD4-Z0000041M,S161=Blood-T-CD3-Z000000UP,S163=Blood-Granulocytes-Z000000TZ,S164=Blood-T-EffMem-CD4-Z0000041C,S170=Blood-T-CenMem-CD4-Z0000041D,S183=Blood-NK-Z000000TM,S184…	-0.579964	8.629e-06	1.0	1.1178e-07
chr1	6894544	6894791	0.603273	10	0.953|0.958|0.840|0.962|0.967|0.950|0.940|0.963|0.959|0.955|0.939|0.966|0.201|0.937|0.968|0.957|0.921|0.966|0.942|0.249|0.548|0.923|0.917|0.356|0.974|0.964|0.953|0.561|0.965|0.968|0.965|0.940|0.924|0.963|0.641|0.854	3|3|3|3|3|3|3|3|3|3|3|3|1|3|3|3|3|3|3|1|2|3|3|1|3|3|3|1|3|3|3|3|3|3|2|3	4	2	30	0.34175	0.5945	0.9451	S163=Blood-Granulocytes-Z000000TZ,S191=Blood-Granulocytes-Z000000UD,S20=Blood-Granulocytes-Z000000UT,S36=Blood-Monocytes-Z000000TP	S19=Blood-Monocytes-Z000000U3,S86=Blood-Monocytes-Z000000UH	S10=Blood-T-CenMem-CD4-Z00000417,S111=Blood-B-Mem-Z0000041K,S113=Blood-NK-Z000000U1,S116=Blood-T-CD4-Z000000U7,S118=Blood-T-Naive-CD8-Z0000041H,S119=Blood-T-Eff-CD8-Z00000419,S132=Blood-T-EffMem-CD4-Z00000416,S148=Blood-T-CD3-Z000000TV,S158=Blood-B-Z000000TX,S159=Blood-B-Mem-Z0000041J,S15=Blood-T-EffMem-CD4-Z0000041M,S161=Blood-T-CD3-Z000000UP,S164=Blood-T-EffMem-CD4-Z0000041C,S170=Blood-T-CenMem…	-0.603273	2.9046e-16	7.9951e-11	4.0745e-14	P2|2|3|3|3|3,
chr1	6921117	6922116	0.626677	18	0.909|0.269|0.858|0.908|0.972|0.895|0.897|0.908|0.597|0.286|0.868|0.939|0.901|0.888|0.893|0.876|0.906|0.956|0.903|0.925|0.916|0.821|0.830|0.947|0.957|0.651|0.857|0.912|0.943|0.939|0.935|0.833|0.873|0.709|0.941|0.915	3|1|3|3|3|3|3|3|2|1|3|3|3|3|3|3|3|3|3|3|3|3|3|3|3|2|3|3|3|3|3|3|3|2|3|3	2	3	31	0.2774999999999999	0.6523333333333333	0.9039032258064515	S111=Blood-B-Mem-Z0000041K,S159=Blood-B-Mem-Z0000041J	S158=Blood-B-Z000000TX,S32=Blood-B-Z000000UB,S79=Blood-B-Z000000UR	S10=Blood-T-CenMem-CD4-Z00000417,S113=Blood-NK-Z000000U1,S116=Blood-T-CD4-Z000000U7,S118=Blood-T-Naive-CD8-Z0000041H,S119=Blood-T-Eff-CD8-Z00000419,S132=Blood-T-EffMem-CD4-Z00000416,S148=Blood-T-CD3-Z000000TV,S15=Blood-T-EffMem-CD4-Z0000041M,S161=Blood-T-CD3-Z000000UP,S163=Blood-Granulocytes-Z000000TZ,S164=Blood-T-EffMem-CD4-Z0000041C,S170=Blood-T-CenMem-CD4-Z0000041D,S17=Blood-T-EffMem-CD8-Z0000…	0.626677	1.7232e-16	4.7432e-11	4.2077e-14	P0|0|2|3|3|3,
chr1	6978571	6979240	0.520516	16	0.751|0.764|0.631|0.826|0.802|0.717|0.732|0.745|0.737|0.719|0.724|0.815|0.421|0.706|0.816|0.664|0.673|0.783|0.746|0.275|0.573|0.681|0.705|0.420|0.797|0.702|0.668|0.656|0.808|0.717|0.737|0.676|0.731|0.765|0.647|0.696	2|2|2|3|2|2|2|2|2|2|2|2|2|2|3|2|2|2|2|1|2|2|2|2|2|2|2|2|3|2|2|2|3|2|2|2	1	31	4	0.275	0.6958064516129031	0.79525	S191=Blood-Granulocytes-Z000000UD	S10=Blood-T-CenMem-CD4-Z00000417,S111=Blood-B-Mem-Z0000041K,S113=Blood-NK-Z000000U1,S118=Blood-T-Naive-CD8-Z0000041H,S119=Blood-T-Eff-CD8-Z00000419,S132=Blood-T-EffMem-CD4-Z00000416,S148=Blood-T-CD3-Z000000TV,S158=Blood-B-Z000000TX,S159=Blood-B-Mem-Z0000041J,S15=Blood-T-EffMem-CD4-Z0000041M,S161=Blood-T-CD3-Z000000UP,S163=Blood-Granulocytes-Z000000TZ,S164=Blood-T-EffMem-CD4-Z0000041C,S17=Blood-T-…	S116=Blood-T-CD4-Z000000U7,S170=Blood-T-CenMem-CD4-Z0000041D,S37=Blood-T-CD4-Z000000UM,S63=Blood-T-Eff-CD8-Z0000041F	0.520516	6.7916e-08	0.018694	4.6933e-09
chr1	7045767	7046119	0.566375	10	0.819|0.312|0.849|0.889|0.961|0.815|0.812|0.857|0.685|0.400|0.750|0.890|0.931|0.762|0.876|0.781|0.906|0.962|0.817|0.950|0.947|0.802|0.748|0.931|0.971|0.586|0.832|0.923|0.915|0.836|0.881|0.751|0.796|0.680|0.929|0.932	2|1|3|3|3|2|2|2|2|1|2|3|3|2|3|2|3|3|2|3|3|2|2|3|3|2|2|3|3|2|2|2|2|2|3|3	2	18	16	0.356	0.7783333333333333	0.922625	S111=Blood-B-Mem-Z0000041K,S159=Blood-B-Mem-Z0000041J	S10=Blood-T-CenMem-CD4-Z00000417,S119=Blood-T-Eff-CD8-Z00000419,S132=Blood-T-EffMem-CD4-Z00000416,S148=Blood-T-CD3-Z000000TV,S158=Blood-B-Z000000TX,S15=Blood-T-EffMem-CD4-Z0000041M,S164=Blood-T-EffMem-CD4-Z0000041C,S17=Blood-T-EffMem-CD8-Z0000041A,S18=Blood-T-CenMem-CD4-Z0000041N,S202=Blood-T-Eff-CD8-Z0000041Q,S203=Blood-T-EffMem-CD8-Z0000041G,S32=Blood-B-Z000000UB,S33=Blood-T-CD8-Z000000TR,S38=B…	S113=Blood-NK-Z000000U1,S116=Blood-T-CD4-Z000000U7,S118=Blood-T-Naive-CD8-Z0000041H,S161=Blood-T-CD3-Z000000UP,S163=Blood-Granulocytes-Z000000TZ,S170=Blood-T-CenMem-CD4-Z0000041D,S183=Blood-NK-Z000000TM,S184=Blood-T-Naive-CD4-Z0000041E,S191=Blood-Granulocytes-Z000000UD,S19=Blood-Monocytes-Z000000U3,S20=Blood-Granulocytes-Z000000UT,S28=Blood-T-Naive-CD8-Z0000041B,S36=Blood-Monocytes-Z000000TP,S37=…	-0.566375	3.8622e-10	0.00010631	5.1958e-13
chr1	7986980	7987449	0.65455	10	0.680|0.785|0.414|0.799|0.913|0.172|0.660|0.681|0.823|0.846|0.628|0.792|0.852|0.664|0.809|0.318|0.213|0.937|0.798|0.933|0.889|0.342|0.489|0.881|0.930|0.875|0.502|0.922|0.899|0.634|0.814|0.589|0.098|0.919|0.894|0.200	2|2|2|3|3|1|2|2|3|3|2|3|3|3|3|2|1|3|3|3|3|1|2|3|3|3|2|3|3|2|3|2|1|3|3|1	5	11	20	0.205	0.5800000000000001	0.85945	S119=Blood-T-Eff-CD8-Z00000419,S183=Blood-NK-Z000000TM,S202=Blood-T-Eff-CD8-Z0000041Q,S63=Blood-T-Eff-CD8-Z0000041F,S96=Blood-NK-Z000000UF	S10=Blood-T-CenMem-CD4-Z00000417,S111=Blood-B-Mem-Z0000041K,S113=Blood-NK-Z000000U1,S132=Blood-T-EffMem-CD4-Z00000416,S148=Blood-T-CD3-Z000000TV,S15=Blood-T-EffMem-CD4-Z0000041M,S17=Blood-T-EffMem-CD8-Z0000041A,S203=Blood-T-EffMem-CD8-Z0000041G,S33=Blood-T-CD8-Z000000TR,S38=Blood-T-CD8-Z000000UK,S57=Blood-T-CD8-Z000000U5	S116=Blood-T-CD4-Z000000U7,S118=Blood-T-Naive-CD8-Z0000041H,S158=Blood-B-Z000000TX,S159=Blood-B-Mem-Z0000041J,S161=Blood-T-CD3-Z000000UP,S163=Blood-Granulocytes-Z000000TZ,S164=Blood-T-EffMem-CD4-Z0000041C,S170=Blood-T-CenMem-CD4-Z0000041D,S184=Blood-T-Naive-CD4-Z0000041E,S18=Blood-T-CenMem-CD4-Z0000041N,S191=Blood-Granulocytes-Z000000UD,S19=Blood-Monocytes-Z000000U3,S20=Blood-Granulocytes-Z000000…	0.65455	5.1174e-23	1.4086e-17	4.2522e-14
chr1	7996797	7998450	0.539633	20	0.761|0.770|0.737|0.794|0.921|0.402|0.617|0.734|0.847|0.781|0.651|0.809|0.935|0.638|0.803|0.416|0.796|0.908|0.798|0.942|0.920|0.587|0.441|0.953|0.911|0.873|0.449|0.950|0.824|0.703|0.840|0.486|0.271|0.885|0.945|0.826	2|2|2|2|3|1|2|2|2|2|2|2|3|2|2|1|2|3|2|2|3|2|2|2|3|2|1|3|2|2|2|2|1|2|2|2	4	26	6	0.3845	0.7631153846153846	0.9241666666666668	S119=Blood-T-Eff-CD8-Z00000419,S17=Blood-T-EffMem-CD8-Z0000041A,S33=Blood-T-CD8-Z000000TR,S63=Blood-T-Eff-CD8-Z0000041F	S10=Blood-T-CenMem-CD4-Z00000417,S111=Blood-B-Mem-Z0000041K,S113=Blood-NK-Z000000U1,S116=Blood-T-CD4-Z000000U7,S132=Blood-T-EffMem-CD4-Z00000416,S148=Blood-T-CD3-Z000000TV,S158=Blood-B-Z000000TX,S159=Blood-B-Mem-Z0000041J,S15=Blood-T-EffMem-CD4-Z0000041M,S161=Blood-T-CD3-Z000000UP,S164=Blood-T-EffMem-CD4-Z0000041C,S170=Blood-T-CenMem-CD4-Z0000041D,S183=Blood-NK-Z000000TM,S18=Blood-T-CenMem-CD4-Z0…	S118=Blood-T-Naive-CD8-Z0000041H,S163=Blood-Granulocytes-Z000000TZ,S184=Blood-T-Naive-CD4-Z0000041E,S19=Blood-Monocytes-Z000000U3,S28=Blood-T-Naive-CD8-Z0000041B,S36=Blood-Monocytes-Z000000TP	0.539633	1.8015e-22	4.9587e-17	4.7851e-14	P0|0|0|0|2|3,
chr1	8009323	8009674	0.547647	10	0.140|0.586|0.395|0.305|0.664|0.069|0.070|0.287|0.755|0.518|0.094|0.378|0.847|0.099|0.147|0.035|0.461|0.595|0.155|0.866|0.879|0.118|0.049|0.856|0.627|0.742|0.157|0.879|0.469|0.337|0.428|0.097|0.046|0.798|0.853|0.519	1|3|2|1|3|1|1|1|3|3|1|2|3|1|1|1|3|3|1|3|3|1|1|3|3|3|1|3|3|1|3|1|1|3|3|3	16	2	18	0.1378125	0.3865	0.6856666666666666	S10=Blood-T-CenMem-CD4-Z00000417,S116=Blood-T-CD4-Z000000U7,S119=Blood-T-Eff-CD8-Z00000419,S132=Blood-T-EffMem-CD4-Z00000416,S148=Blood-T-CD3-Z000000TV,S15=Blood-T-EffMem-CD4-Z0000041M,S164=Blood-T-EffMem-CD4-Z0000041C,S170=Blood-T-CenMem-CD4-Z0000041D,S17=Blood-T-EffMem-CD8-Z0000041A,S18=Blood-T-CenMem-CD4-Z0000041N,S202=Blood-T-Eff-CD8-Z0000041Q,S203=Blood-T-EffMem-CD8-Z0000041G,S33=Blood-T-CD8…	S113=Blood-NK-Z000000U1,S161=Blood-T-CD3-Z000000UP	S111=Blood-B-Mem-Z0000041K,S118=Blood-T-Naive-CD8-Z0000041H,S158=Blood-B-Z000000TX,S159=Blood-B-Mem-Z0000041J,S163=Blood-Granulocytes-Z000000TZ,S183=Blood-NK-Z000000TM,S184=Blood-T-Naive-CD4-Z0000041E,S191=Blood-Granulocytes-Z000000UD,S19=Blood-Monocytes-Z000000U3,S20=Blood-Granulocytes-Z000000UT,S28=Blood-T-Naive-CD8-Z0000041B,S32=Blood-B-Z000000UB,S36=Blood-Monocytes-Z000000TP,S37=Blood-T-CD4-Z…	-0.547647	1.964e-30	5.406e-25	4.8406e-14
chr1	8016411	8017266	0.511987	13	0.779|0.892|0.737|0.792|0.898|0.517|0.645|0.768|0.917|0.869|0.738|0.827|0.955|0.705|0.815|0.510|0.904|0.914|0.805|0.937|0.938|0.634|0.582|0.967|0.904|0.936|0.539|0.960|0.831|0.663|0.854|0.529|0.435|0.954|0.957|0.959	2|2|2|2|2|2|2|2|2|2|2|2|3|2|2|2|2|2|2|3|2|2|2|3|3|2|2|3|2|2|2|2|1|2|3|2	1	29	6	0.435	0.7741724137931034	0.9466666666666668	S63=Blood-T-Eff-CD8-Z0000041F	S10=Blood-T-CenMem-CD4-Z00000417,S111=Blood-B-Mem-Z0000041K,S113=Blood-NK-Z000000U1,S116=Blood-T-CD4-Z000000U7,S118=Blood-T-Naive-CD8-Z0000041H,S119=Blood-T-Eff-CD8-Z00000419,S132=Blood-T-EffMem-CD4-Z00000416,S148=Blood-T-CD3-Z000000TV,S158=Blood-B-Z000000TX,S159=Blood-B-Mem-Z0000041J,S15=Blood-T-EffMem-CD4-Z0000041M,S161=Blood-T-CD3-Z000000UP,S164=Blood-T-EffMem-CD4-Z0000041C,S170=Blood-T-CenMem…	S163=Blood-Granulocytes-Z000000TZ,S191=Blood-Granulocytes-Z000000UD,S20=Blood-Granulocytes-Z000000UT,S28=Blood-T-Naive-CD8-Z0000041B,S36=Blood-Monocytes-Z000000TP,S86=Blood-Monocytes-Z000000UH	0.511987	5.9522e-08	0.016384	1.421e-08
chr1	8053855	8054645	0.635944	13	0.870|0.142|0.869|0.887|0.966|0.755|0.806|0.861|0.551|0.247|0.846|0.905|0.740|0.811|0.880|0.767|0.893|0.968|0.898|0.715|0.593|0.739|0.758|0.781|0.955|0.559|0.806|0.535|0.921|0.870|0.918|0.857|0.755|0.572|0.569|0.946	3|1|3|3|3|3|3|3|2|1|3|3|3|3|3|3|3|3|3|3|3|3|3|3|3|2|3|2|3|3|3|3|3|2|3|3	2	4	30	0.1945	0.55425	0.8301666666666666	S111=Blood-B-Mem-Z0000041K,S159=Blood-B-Mem-Z0000041J	S158=Blood-B-Z000000TX,S32=Blood-B-Z000000UB,S36=Blood-Monocytes-Z000000TP,S79=Blood-B-Z000000UR	S10=Blood-T-CenMem-CD4-Z00000417,S113=Blood-NK-Z000000U1,S116=Blood-T-CD4-Z000000U7,S118=Blood-T-Naive-CD8-Z0000041H,S119=Blood-T-Eff-CD8-Z00000419,S132=Blood-T-EffMem-CD4-Z00000416,S148=Blood-T-CD3-Z000000TV,S15=Blood-T-EffMem-CD4-Z0000041M,S161=Blood-T-CD3-Z000000UP,S163=Blood-Granulocytes-Z000000TZ,S164=Blood-T-EffMem-CD4-Z0000041C,S170=Blood-T-CenMem-CD4-Z0000041D,S17=Blood-T-EffMem-CD8-Z0000…	-0.635944	4.6602e-12	1.2827e-06	6.195e-14	P0|0|2|3|3|3,
chr1	8064984	8065391	0.58138	10	0.933|0.897|0.875|0.907|0.930|0.934|0.913|0.948|0.887|0.876|0.887|0.943|0.529|0.902|0.938|0.914|0.922|0.960|0.936|0.578|0.411|0.872|0.881|0.636|0.952|0.943|0.940|0.340|0.942|0.928|0.928|0.916|0.938|0.942|0.450|0.950	3|3|3|3|3|3|3|3|3|3|3|3|2|3|3|3|3|3|3|2|2|3|3|2|3|3|3|1|3|3|3|3|3|3|2|3	1	5	30	0.34	0.5208	0.9211333333333336	S36=Blood-Monocytes-Z000000TP	S163=Blood-Granulocytes-Z000000TZ,S191=Blood-Granulocytes-Z000000UD,S19=Blood-Monocytes-Z000000U3,S20=Blood-Granulocytes-Z000000UT,S86=Blood-Monocytes-Z000000UH	S10=Blood-T-CenMem-CD4-Z00000417,S111=Blood-B-Mem-Z0000041K,S113=Blood-NK-Z000000U1,S116=Blood-T-CD4-Z000000U7,S118=Blood-T-Naive-CD8-Z0000041H,S119=Blood-T-Eff-CD8-Z00000419,S132=Blood-T-EffMem-CD4-Z00000416,S148=Blood-T-CD3-Z000000TV,S158=Blood-B-Z000000TX,S159=Blood-B-Mem-Z0000041J,S15=Blood-T-EffMem-CD4-Z0000041M,S161=Blood-T-CD3-Z000000UP,S164=Blood-T-EffMem-CD4-Z0000041C,S170=Blood-T-CenMem…	-0.58138	7.4087e-08	0.020393	7.62e-08	P2|2|3|3|3|3,
chr1	8166740	8167478	0.54217	10	0.888|0.650|0.905|0.915|0.956|0.853|0.809|0.886|0.824|0.676|0.814|0.931|0.306|0.842|0.866|0.877|0.911|0.964|0.894|0.342|0.608|0.834|0.799|0.373|0.943|0.763|0.874|0.540|0.923|0.879|0.917|0.899|0.793|0.900|0.641|0.926	3|2|3|3|3|3|3|3|3|2|3|3|1|3|3|3|3|3|3|1|2|3|3|1|3|2|3|2|3|3|3|3|3|3|2|3	3	6	27	0.3403333333333333	0.6463333333333333	0.8822962962962964	S163=Blood-Granulocytes-Z000000TZ,S191=Blood-Granulocytes-Z000000UD,S20=Blood-Granulocytes-Z000000UT	S111=Blood-B-Mem-Z0000041K,S159=Blood-B-Mem-Z0000041J,S19=Blood-Monocytes-Z000000U3,S32=Blood-B-Z000000UB,S36=Blood-Monocytes-Z000000TP,S86=Blood-Monocytes-Z000000UH	S10=Blood-T-CenMem-CD4-Z00000417,S113=Blood-NK-Z000000U1,S116=Blood-T-CD4-Z000000U7,S118=Blood-T-Naive-CD8-Z0000041H,S119=Blood-T-Eff-CD8-Z00000419,S132=Blood-T-EffMem-CD4-Z00000416,S148=Blood-T-CD3-Z000000TV,S158=Blood-B-Z000000TX,S15=Blood-T-EffMem-CD4-Z0000041M,S161=Blood-T-CD3-Z000000UP,S164=Blood-T-EffMem-CD4-Z0000041C,S170=Blood-T-CenMem-CD4-Z0000041D,S17=Blood-T-EffMem-CD8-Z0000041A,S183=B…	-0.54217	1.3339e-08	0.0036716	9.992e-14
chr1	8212536	8213183	0.688554	14	0.080|0.731|0.221|0.052|0.104|0.069|0.107|0.116|0.740|0.666|0.115|0.114|0.785|0.084|0.081|0.097|0.464|0.164|0.073|0.890|0.877|0.098|0.114|0.867|0.124|0.816|0.075|0.808|0.140|0.068|0.129|0.059|0.105|0.801|0.829|0.309	1|3|1|1|1|1|1|1|3|3|1|1|3|1|1|1|2|1|1|3|3|1|1|3|1|3|1|3|1|1|1|1|1|3|3|1	24	1	11	0.1124166666666666	0.464	0.8009090909090909	S10=Blood-T-CenMem-CD4-Z00000417,S113=Blood-NK-Z000000U1,S116=Blood-T-CD4-Z000000U7,S118=Blood-T-Naive-CD8-Z0000041H,S119=Blood-T-Eff-CD8-Z00000419,S132=Blood-T-EffMem-CD4-Z00000416,S148=Blood-T-CD3-Z000000TV,S15=Blood-T-EffMem-CD4-Z0000041M,S161=Blood-T-CD3-Z000000UP,S164=Blood-T-EffMem-CD4-Z0000041C,S170=Blood-T-CenMem-CD4-Z0000041D,S17=Blood-T-EffMem-CD8-Z0000041A,S184=Blood-T-Naive-CD4-Z00000…	S183=Blood-NK-Z000000TM	S111=Blood-B-Mem-Z0000041K,S158=Blood-B-Z000000TX,S159=Blood-B-Mem-Z0000041J,S163=Blood-Granulocytes-Z000000TZ,S191=Blood-Granulocytes-Z000000UD,S19=Blood-Monocytes-Z000000U3,S20=Blood-Granulocytes-Z000000UT,S32=Blood-B-Z000000UB,S36=Blood-Monocytes-Z000000TP,S79=Blood-B-Z000000UR,S86=Blood-Monocytes-Z000000UH	-0.688554	1.578e-42	4.3436e-37	4.3077e-14
chr1	8242336	8242901	0.602754	10	0.196|0.712|0.453|0.224|0.861|0.311|0.175|0.326|0.764|0.705|0.105|0.357|0.872|0.166|0.320|0.357|0.720|0.390|0.214|0.871|0.680|0.322|0.495|0.849|0.855|0.808|0.457|0.648|0.302|0.667|0.288|0.372|0.430|0.832|0.728|0.619	1|3|2|1|3|2|1|2|3|3|1|2|3|1|2|2|3|2|1|3|2|2|2|3|3|3|2|2|2|2|1|2|2|3|3|2	7	17	12	0.1954285714285714	0.4415294117647058	0.7980833333333334	S10=Blood-T-CenMem-CD4-Z00000417,S116=Blood-T-CD4-Z000000U7,S132=Blood-T-EffMem-CD4-Z00000416,S15=Blood-T-EffMem-CD4-Z0000041M,S164=Blood-T-EffMem-CD4-Z0000041C,S18=Blood-T-CenMem-CD4-Z0000041N,S40=Blood-T-CD4-Z000000TT	S113=Blood-NK-Z000000U1,S119=Blood-T-Eff-CD8-Z00000419,S148=Blood-T-CD3-Z000000TV,S161=Blood-T-CD3-Z000000UP,S170=Blood-T-CenMem-CD4-Z0000041D,S17=Blood-T-EffMem-CD8-Z0000041A,S184=Blood-T-Naive-CD4-Z0000041E,S19=Blood-Monocytes-Z000000U3,S202=Blood-T-Eff-CD8-Z0000041Q,S203=Blood-T-EffMem-CD8-Z0000041G,S33=Blood-T-CD8-Z000000TR,S36=Blood-Monocytes-Z000000TP,S37=Blood-T-CD4-Z000000UM,S38=Blood-T-C…	S111=Blood-B-Mem-Z0000041K,S118=Blood-T-Naive-CD8-Z0000041H,S158=Blood-B-Z000000TX,S159=Blood-B-Mem-Z0000041J,S163=Blood-Granulocytes-Z000000TZ,S183=Blood-NK-Z000000TM,S191=Blood-Granulocytes-Z000000UD,S20=Blood-Granulocytes-Z000000UT,S28=Blood-T-Naive-CD8-Z0000041B,S32=Blood-B-Z000000UB,S79=Blood-B-Z000000UR,S86=Blood-Monocytes-Z000000UH	0.602754	2.6291e-21	7.2367e-16	4.3743e-14
chr1	8264289	8265141	0.520006	10	0.749|0.687|0.770|0.866|0.887|0.726|0.685|0.780|0.764|0.675|0.733|0.835|0.296|0.723|0.773|0.668|0.825|0.880|0.801|0.305|0.470|0.723|0.688|0.311|0.865|0.808|0.701|0.409|0.856|0.788|0.867|0.705|0.698|0.837|0.457|0.801	2|2|3|3|3|2|2|3|3|2|2|3|1|2|3|2|3|3|3|1|2|2|2|1|3|3|2|2|3|3|3|2|2|3|2|3	3	16	17	0.304	0.6560625000000001	0.8237058823529411	S163=Blood-Granulocytes-Z000000TZ,S191=Blood-Granulocytes-Z000000UD,S20=Blood-Granulocytes-Z000000UT	S10=Blood-T-CenMem-CD4-Z00000417,S111=Blood-B-Mem-Z0000041K,S119=Blood-T-Eff-CD8-Z00000419,S132=Blood-T-EffMem-CD4-Z00000416,S159=Blood-B-Mem-Z0000041J,S15=Blood-T-EffMem-CD4-Z0000041M,S164=Blood-T-EffMem-CD4-Z0000041C,S17=Blood-T-EffMem-CD8-Z0000041A,S19=Blood-Monocytes-Z000000U3,S202=Blood-T-Eff-CD8-Z0000041Q,S203=Blood-T-EffMem-CD8-Z0000041G,S33=Blood-T-CD8-Z000000TR,S36=Blood-Monocytes-Z00000…	S113=Blood-NK-Z000000U1,S116=Blood-T-CD4-Z000000U7,S118=Blood-T-Naive-CD8-Z0000041H,S148=Blood-T-CD3-Z000000TV,S158=Blood-B-Z000000TX,S161=Blood-T-CD3-Z000000UP,S170=Blood-T-CenMem-CD4-Z0000041D,S183=Blood-NK-Z000000TM,S184=Blood-T-Naive-CD4-Z0000041E,S18=Blood-T-CenMem-CD4-Z0000041N,S28=Blood-T-Naive-CD8-Z0000041B,S32=Blood-B-Z000000UB,S37=Blood-T-CD4-Z000000UM,S38=Blood-T-CD8-Z000000UK,S40=Bloo…	-0.520006	1.0286e-08	0.0028311	2.8616e-12
chr1	8271403	8272043	0.623948	15	0.632|0.649|0.713|0.707|0.635|0.648|0.638|0.638|0.564|0.659|0.643|0.668|0.012|0.627|0.663|0.605|0.602|0.657|0.676|0.058|0.041|0.732|0.666|0.036|0.642|0.738|0.625|0.051|0.673|0.692|0.731|0.711|0.615|0.686|0.046|0.707	3|3|3|3|3|3|3|3|2|3|3|3|1|3|3|3|3|3|3|1|1|3|3|1|3|3|3|1|3|3|3|3|3|3|1|3	6	1	29	0.0406666666666666	0.564	0.6647586206896551	S163=Blood-Granulocytes-Z000000TZ,S191=Blood-Granulocytes-Z000000UD,S19=Blood-Monocytes-Z000000U3,S20=Blood-Granulocytes-Z000000UT,S36=Blood-Monocytes-Z000000TP,S86=Blood-Monocytes-Z000000UH	S158=Blood-B-Z000000TX	S10=Blood-T-CenMem-CD4-Z00000417,S111=Blood-B-Mem-Z0000041K,S113=Blood-NK-Z000000U1,S116=Blood-T-CD4-Z000000U7,S118=Blood-T-Naive-CD8-Z0000041H,S119=Blood-T-Eff-CD8-Z00000419,S132=Blood-T-EffMem-CD4-Z00000416,S148=Blood-T-CD3-Z000000TV,S159=Blood-B-Mem-Z0000041J,S15=Blood-T-EffMem-CD4-Z0000041M,S161=Blood-T-CD3-Z000000UP,S164=Blood-T-EffMem-CD4-Z0000041C,S170=Blood-T-CenMem-CD4-Z0000041D,S17=Bloo…	0.623948	5.414999999999998e-47	1.4905e-41	4.6074e-14
chr1	8442644	8443603	0.604308	13	0.590|0.668|0.734|0.559|0.556|0.826|0.672|0.622|0.627|0.575|0.702|0.602|0.115|0.641|0.560|0.849|0.689|0.483|0.602|0.119|0.376|0.815|0.831|0.114|0.581|0.639|0.787|0.367|0.548|0.661|0.525|0.764|0.766|0.569|0.375|0.671	2|2|3|2|3|3|3|3|2|2|3|2|1|2|2|3|3|2|2|1|2|3|3|1|3|2|3|2|2|3|2|3|3|2|2|3	3	17	16	0.1159999999999999	0.5474117647058824	0.7203749999999999	S163=Blood-Granulocytes-Z000000TZ,S191=Blood-Granulocytes-Z000000UD,S20=Blood-Granulocytes-Z000000UT	S10=Blood-T-CenMem-CD4-Z00000417,S111=Blood-B-Mem-Z0000041K,S116=Blood-T-CD4-Z000000U7,S158=Blood-B-Z000000TX,S159=Blood-B-Mem-Z0000041J,S161=Blood-T-CD3-Z000000UP,S164=Blood-T-EffMem-CD4-Z0000041C,S170=Blood-T-CenMem-CD4-Z0000041D,S184=Blood-T-Naive-CD4-Z0000041E,S18=Blood-T-CenMem-CD4-Z0000041N,S19=Blood-Monocytes-Z000000U3,S32=Blood-B-Z000000UB,S36=Blood-Monocytes-Z000000TP,S37=Blood-T-CD4-Z00…	S113=Blood-NK-Z000000U1,S118=Blood-T-Naive-CD8-Z0000041H,S119=Blood-T-Eff-CD8-Z00000419,S132=Blood-T-EffMem-CD4-Z00000416,S148=Blood-T-CD3-Z000000TV,S15=Blood-T-EffMem-CD4-Z0000041M,S17=Blood-T-EffMem-CD8-Z0000041A,S183=Blood-NK-Z000000TM,S202=Blood-T-Eff-CD8-Z0000041Q,S203=Blood-T-EffMem-CD8-Z0000041G,S28=Blood-T-Naive-CD8-Z0000041B,S33=Blood-T-CD8-Z000000TR,S38=Blood-T-CD8-Z000000UK,S57=Blood-T…	-0.604308	2.7963e-13	7.6969e-08	4.6185e-14
chr1	8467742	8468872	0.569044	12	0.282|0.939|0.899|0.581|0.600|0.898|0.601|0.638|0.966|0.954|0.791|0.525|0.970|0.653|0.323|0.889|0.911|0.512|0.473|0.942|0.975|0.931|0.937|0.968|0.633|0.959|0.850|0.947|0.504|0.734|0.538|0.830|0.904|0.954|0.967|0.908	1|3|3|2|2|3|2|2|3|3|2|2|3|2|1|3|3|2|1|3|3|3|3|3|2|3|3|3|2|2|2|3|3|3|3|3	3	12	21	0.3593333333333333	0.6091666666666667	0.9284761904761906	S10=Blood-T-CenMem-CD4-Z00000417,S170=Blood-T-CenMem-CD4-Z0000041D,S18=Blood-T-CenMem-CD4-Z0000041N	S116=Blood-T-CD4-Z000000U7,S118=Blood-T-Naive-CD8-Z0000041H,S132=Blood-T-EffMem-CD4-Z00000416,S148=Blood-T-CD3-Z000000TV,S15=Blood-T-EffMem-CD4-Z0000041M,S161=Blood-T-CD3-Z000000UP,S164=Blood-T-EffMem-CD4-Z0000041C,S184=Blood-T-Naive-CD4-Z0000041E,S28=Blood-T-Naive-CD8-Z0000041B,S37=Blood-T-CD4-Z000000UM,S38=Blood-T-CD8-Z000000UK,S40=Blood-T-CD4-Z000000TT	S111=Blood-B-Mem-Z0000041K,S113=Blood-NK-Z000000U1,S119=Blood-T-Eff-CD8-Z00000419,S158=Blood-B-Z000000TX,S159=Blood-B-Mem-Z0000041J,S163=Blood-Granulocytes-Z000000TZ,S17=Blood-T-EffMem-CD8-Z0000041A,S183=Blood-NK-Z000000TM,S191=Blood-Granulocytes-Z000000UD,S19=Blood-Monocytes-Z000000U3,S202=Blood-T-Eff-CD8-Z0000041Q,S203=Blood-T-EffMem-CD8-Z0000041G,S20=Blood-Granulocytes-Z000000UT,S32=Blood-B-Z0…	-0.569044	1.1035e-18	3.0375e-13	4.1189e-14
chr1	8476874	8478546	0.603091	16	0.758|0.720|0.918|0.814|0.890|0.934|0.848|0.843|0.857|0.734|0.866|0.822|0.308|0.824|0.773|0.897|0.934|0.814|0.766|0.273|0.585|0.923|0.930|0.267|0.924|0.811|0.936|0.560|0.806|0.929|0.812|0.872|0.921|0.825|0.597|0.939	2|2|3|3|3|3|3|2|3|2|3|3|2|3|3|3|3|3|3|1|2|3|3|1|3|2|3|2|3|3|2|3|3|3|2|3	2	10	24	0.27	0.6728	0.8734166666666665	S191=Blood-Granulocytes-Z000000UD,S20=Blood-Granulocytes-Z000000UT	S10=Blood-T-CenMem-CD4-Z00000417,S111=Blood-B-Mem-Z0000041K,S148=Blood-T-CD3-Z000000TV,S159=Blood-B-Mem-Z0000041J,S163=Blood-Granulocytes-Z000000TZ,S19=Blood-Monocytes-Z000000U3,S32=Blood-B-Z000000UB,S36=Blood-Monocytes-Z000000TP,S40=Blood-T-CD4-Z000000TT,S86=Blood-Monocytes-Z000000UH	S113=Blood-NK-Z000000U1,S116=Blood-T-CD4-Z000000U7,S118=Blood-T-Naive-CD8-Z0000041H,S119=Blood-T-Eff-CD8-Z00000419,S132=Blood-T-EffMem-CD4-Z00000416,S158=Blood-B-Z000000TX,S15=Blood-T-EffMem-CD4-Z0000041M,S161=Blood-T-CD3-Z000000UP,S164=Blood-T-EffMem-CD4-Z0000041C,S170=Blood-T-CenMem-CD4-Z0000041D,S17=Blood-T-EffMem-CD8-Z0000041A,S183=Blood-NK-Z000000TM,S184=Blood-T-Naive-CD4-Z0000041E,S18=Blood…	0.603091	2.4043e-13	6.6179e-08	4.1966e-14
chr1	8488105	8488884	0.59175	10	0.918|0.292|0.616|0.904|0.860|0.876|0.889|0.886|0.337|0.334|0.881|0.916|0.287|0.842|0.937|0.888|0.534|0.844|0.928|0.269|0.271|0.886|0.867|0.259|0.883|0.277|0.895|0.293|0.932|0.877|0.897|0.884|0.866|0.333|0.316|0.526	3|1|2|3|3|3|3|3|1|1|3|3|1|3|3|3|2|3|3|1|1|3|3|1|3|1|3|1|3|3|3|3|3|1|1|2	11	3	22	0.2970909090909091	0.5586666666666666	0.8889090909090906	S111=Blood-B-Mem-Z0000041K,S158=Blood-B-Z000000TX,S159=Blood-B-Mem-Z0000041J,S163=Blood-Granulocytes-Z000000TZ,S191=Blood-Granulocytes-Z000000UD,S19=Blood-Monocytes-Z000000U3,S20=Blood-Granulocytes-Z000000UT,S32=Blood-B-Z000000UB,S36=Blood-Monocytes-Z000000TP,S79=Blood-B-Z000000UR,S86=Blood-Monocytes-Z000000UH	S113=Blood-NK-Z000000U1,S183=Blood-NK-Z000000TM,S96=Blood-NK-Z000000UF	S10=Blood-T-CenMem-CD4-Z00000417,S116=Blood-T-CD4-Z000000U7,S118=Blood-T-Naive-CD8-Z0000041H,S119=Blood-T-Eff-CD8-Z00000419,S132=Blood-T-EffMem-CD4-Z00000416,S148=Blood-T-CD3-Z000000TV,S15=Blood-T-EffMem-CD4-Z0000041M,S161=Blood-T-CD3-Z000000UP,S164=Blood-T-EffMem-CD4-Z0000041C,S170=Blood-T-CenMem-CD4-Z0000041D,S17=Blood-T-EffMem-CD8-Z0000041A,S184=Blood-T-Naive-CD4-Z0000041E,S18=Blood-T-CenMem-C…	-0.59175	3.6094e-27	9.9349e-22	3.5638e-14	P0|0|0|2|3|3,
chr1	8525858	8526066	0.629439	10	0.940|0.178|0.924|0.979|0.979|0.942|0.961|0.973|0.241|0.172|0.968|0.950|0.659|0.942|0.957|0.962|0.959|0.975|0.968|0.507|0.702|0.964|0.920|0.493|0.920|0.227|0.947|0.695|0.951|0.955|0.949|0.967|0.927|0.243|0.609|0.935	3|1|3|3|3|3|3|3|1|1|3|3|3|3|3|3|3|3|3|1|3|3|3|1|3|1|3|3|3|3|3|3|3|1|2|3	7	1	28	0.2944285714285714	0.609	0.9239285714285714	S111=Blood-B-Mem-Z0000041K,S158=Blood-B-Z000000TX,S159=Blood-B-Mem-Z0000041J,S191=Blood-Granulocytes-Z000000UD,S20=Blood-Granulocytes-Z000000UT,S32=Blood-B-Z000000UB,S79=Blood-B-Z000000UR	S86=Blood-Monocytes-Z000000UH	S10=Blood-T-CenMem-CD4-Z00000417,S113=Blood-NK-Z000000U1,S116=Blood-T-CD4-Z000000U7,S118=Blood-T-Naive-CD8-Z0000041H,S119=Blood-T-Eff-CD8-Z00000419,S132=Blood-T-EffMem-CD4-Z00000416,S148=Blood-T-CD3-Z000000TV,S15=Blood-T-EffMem-CD4-Z0000041M,S161=Blood-T-CD3-Z000000UP,S163=Blood-Granulocytes-Z000000TZ,S164=Blood-T-EffMem-CD4-Z0000041C,S170=Blood-T-CenMem-CD4-Z0000041D,S17=Blood-T-EffMem-CD8-Z0000…	-0.629439	1.2863999999999996e-28	3.5408e-23	3.586e-14	P0|0|2|3|3|3,
chr1	8556123	8557064	0.508478	18	0.761|0.202|0.478|0.800|0.865|0.480|0.675|0.753|0.432|0.248|0.660|0.796|0.914|0.658|0.821|0.387|0.435|0.886|0.779|0.939|0.940|0.441|0.400|0.921|0.864|0.420|0.531|0.943|0.848|0.680|0.825|0.539|0.289|0.516|0.938|0.326	2|1|1|3|3|2|2|2|1|1|2|2|3|2|3|1|1|3|3|3|3|1|1|3|3|1|2|3|3|2|3|2|1|2|3|1	11	11	14	0.3689090909090909	0.6408181818181817	0.877357142857143	S111=Blood-B-Mem-Z0000041K,S113=Blood-NK-Z000000U1,S158=Blood-B-Z000000TX,S159=Blood-B-Mem-Z0000041J,S17=Blood-T-EffMem-CD8-Z0000041A,S183=Blood-NK-Z000000TM,S202=Blood-T-Eff-CD8-Z0000041Q,S203=Blood-T-EffMem-CD8-Z0000041G,S32=Blood-B-Z000000UB,S63=Blood-T-Eff-CD8-Z0000041F,S96=Blood-NK-Z000000UF	S10=Blood-T-CenMem-CD4-Z00000417,S119=Blood-T-Eff-CD8-Z00000419,S132=Blood-T-EffMem-CD4-Z00000416,S148=Blood-T-CD3-Z000000TV,S15=Blood-T-EffMem-CD4-Z0000041M,S161=Blood-T-CD3-Z000000UP,S164=Blood-T-EffMem-CD4-Z0000041C,S33=Blood-T-CD8-Z000000TR,S38=Blood-T-CD8-Z000000UK,S57=Blood-T-CD8-Z000000U5,S79=Blood-B-Z000000UR	S116=Blood-T-CD4-Z000000U7,S118=Blood-T-Naive-CD8-Z0000041H,S163=Blood-Granulocytes-Z000000TZ,S170=Blood-T-CenMem-CD4-Z0000041D,S184=Blood-T-Naive-CD4-Z0000041E,S18=Blood-T-CenMem-CD4-Z0000041N,S191=Blood-Granulocytes-Z000000UD,S19=Blood-Monocytes-Z000000U3,S20=Blood-Granulocytes-Z000000UT,S28=Blood-T-Naive-CD8-Z0000041B,S36=Blood-Monocytes-Z000000TP,S37=Blood-T-CD4-Z000000UM,S40=Blood-T-CD4-Z000…	0.508478	1.2708e-49	3.4979e-44	5.0515e-14
chr1	8567283	8567696	0.52102	10	0.982|0.949|0.913|0.968|0.988|0.947|0.949|0.961|0.952|0.989|0.947|0.977|0.446|0.928|0.966|0.956|0.951|0.992|0.971|0.525|0.569|0.954|0.924|0.533|0.974|0.950|0.957|0.570|0.965|0.956|0.964|0.865|0.950|0.974|0.568|0.975	3|2|2|3|2|3|3|2|2|2|2|3|1|2|2|3|2|3|2|2|2|2|2|2|3|2|2|2|2|2|2|2|3|2|2|3	1	25	10	0.446	0.8715599999999999	0.967	S163=Blood-Granulocytes-Z000000TZ	S111=Blood-B-Mem-Z0000041K,S113=Blood-NK-Z000000U1,S118=Blood-T-Naive-CD8-Z0000041H,S148=Blood-T-CD3-Z000000TV,S158=Blood-B-Z000000TX,S159=Blood-B-Mem-Z0000041J,S15=Blood-T-EffMem-CD4-Z0000041M,S164=Blood-T-EffMem-CD4-Z0000041C,S170=Blood-T-CenMem-CD4-Z0000041D,S183=Blood-NK-Z000000TM,S18=Blood-T-CenMem-CD4-Z0000041N,S191=Blood-Granulocytes-Z000000UD,S19=Blood-Monocytes-Z000000U3,S202=Blood-T-Eff…	S10=Blood-T-CenMem-CD4-Z00000417,S116=Blood-T-CD4-Z000000U7,S119=Blood-T-Eff-CD8-Z00000419,S132=Blood-T-EffMem-CD4-Z00000416,S161=Blood-T-CD3-Z000000UP,S17=Blood-T-EffMem-CD8-Z0000041A,S184=Blood-T-Naive-CD4-Z0000041E,S28=Blood-T-Naive-CD8-Z0000041B,S63=Blood-T-Eff-CD8-Z0000041F,S96=Blood-NK-Z000000UF	0.52102	1.1504e-06	0.31664	4.345e-07
chr1	8592778	8593496	0.516392	10	0.699|0.327|0.755|0.707|0.709|0.833|0.758|0.707|0.568|0.340|0.710|0.723|0.889|0.733|0.690|0.837|0.771|0.692|0.685|0.907|0.831|0.824|0.797|0.916|0.677|0.563|0.849|0.863|0.696|0.780|0.690|0.788|0.800|0.591|0.851|0.780	2|1|2|2|2|3|2|2|2|1|2|2|3|2|2|3|2|2|2|3|3|3|3|3|2|2|3|3|2|2|2|2|3|2|3|2	2	22	12	0.3335	0.7032727272727272	0.8497500000000002	S111=Blood-B-Mem-Z0000041K,S159=Blood-B-Mem-Z0000041J	S10=Blood-T-CenMem-CD4-Z00000417,S113=Blood-NK-Z000000U1,S116=Blood-T-CD4-Z000000U7,S118=Blood-T-Naive-CD8-Z0000041H,S132=Blood-T-EffMem-CD4-Z00000416,S148=Blood-T-CD3-Z000000TV,S158=Blood-B-Z000000TX,S15=Blood-T-EffMem-CD4-Z0000041M,S161=Blood-T-CD3-Z000000UP,S164=Blood-T-EffMem-CD4-Z0000041C,S170=Blood-T-CenMem-CD4-Z0000041D,S183=Blood-NK-Z000000TM,S184=Blood-T-Naive-CD4-Z0000041E,S18=Blood-T-C…	S119=Blood-T-Eff-CD8-Z00000419,S163=Blood-Granulocytes-Z000000TZ,S17=Blood-T-EffMem-CD8-Z0000041A,S191=Blood-Granulocytes-Z000000UD,S19=Blood-Monocytes-Z000000U3,S202=Blood-T-Eff-CD8-Z0000041Q,S203=Blood-T-EffMem-CD8-Z0000041G,S20=Blood-Granulocytes-Z000000UT,S33=Blood-T-CD8-Z000000TR,S36=Blood-Monocytes-Z000000TP,S63=Blood-T-Eff-CD8-Z0000041F,S86=Blood-Monocytes-Z000000UH	-0.516392	1.0209e-05	1.0	1.4357e-08
chr1	8762277	8762749	0.583952	12	0.646|0.368|0.466|0.535|0.226|0.916|0.796|0.621|0.195|0.237|0.840|0.424|0.106|0.729|0.645|0.915|0.487|0.217|0.781|0.072|0.062|0.912|0.930|0.075|0.228|0.079|0.849|0.063|0.386|0.530|0.448|0.843|0.944|0.119|0.053|0.508	3|1|1|2|1|3|3|3|1|1|3|1|1|3|3|3|2|1|3|1|1|3|3|1|1|1|3|1|1|2|1|3|3|1|1|1	19	3	14	0.228	0.5173333333333333	0.8119285714285714	S111=Blood-B-Mem-Z0000041K,S113=Blood-NK-Z000000U1,S118=Blood-T-Naive-CD8-Z0000041H,S158=Blood-B-Z000000TX,S159=Blood-B-Mem-Z0000041J,S161=Blood-T-CD3-Z000000UP,S163=Blood-Granulocytes-Z000000TZ,S184=Blood-T-Naive-CD4-Z0000041E,S191=Blood-Granulocytes-Z000000UD,S19=Blood-Monocytes-Z000000U3,S20=Blood-Granulocytes-Z000000UT,S28=Blood-T-Naive-CD8-Z0000041B,S32=Blood-B-Z000000UB,S36=Blood-Monocytes-…	S116=Blood-T-CD4-Z000000U7,S183=Blood-NK-Z000000TM,S38=Blood-T-CD8-Z000000UK	S10=Blood-T-CenMem-CD4-Z00000417,S119=Blood-T-Eff-CD8-Z00000419,S132=Blood-T-EffMem-CD4-Z00000416,S148=Blood-T-CD3-Z000000TV,S15=Blood-T-EffMem-CD4-Z0000041M,S164=Blood-T-EffMem-CD4-Z0000041C,S170=Blood-T-CenMem-CD4-Z0000041D,S17=Blood-T-EffMem-CD8-Z0000041A,S18=Blood-T-CenMem-CD4-Z0000041N,S202=Blood-T-Eff-CD8-Z0000041Q,S203=Blood-T-EffMem-CD8-Z0000041G,S33=Blood-T-CD8-Z000000TR,S57=Blood-T-CD8-…	-0.583952	1.4098e-43	3.8806e-38	3.7526e-14
chr1	8931153	8931690	0.65584	10	0.885|0.754|0.962|0.922|0.969|0.913|0.884|0.926|0.846|0.737|0.838|0.924|0.129|0.840|0.881|0.875|0.962|0.973|0.922|0.128|0.351|0.899|0.830|0.151|0.965|0.768|0.880|0.372|0.940|0.935|0.937|0.911|0.906|0.885|0.316|0.965	3|3|3|3|3|3|3|3|3|3|2|3|1|3|3|2|3|3|3|1|1|3|3|1|3|3|3|1|3|3|3|3|3|3|1|3	6	2	28	0.2411666666666666	0.8565	0.8971785714285715	S163=Blood-Granulocytes-Z000000TZ,S191=Blood-Granulocytes-Z000000UD,S19=Blood-Monocytes-Z000000U3,S20=Blood-Granulocytes-Z000000UT,S36=Blood-Monocytes-Z000000TP,S86=Blood-Monocytes-Z000000UH	S15=Blood-T-EffMem-CD4-Z0000041M,S17=Blood-T-EffMem-CD8-Z0000041A	S10=Blood-T-CenMem-CD4-Z00000417,S111=Blood-B-Mem-Z0000041K,S113=Blood-NK-Z000000U1,S116=Blood-T-CD4-Z000000U7,S118=Blood-T-Naive-CD8-Z0000041H,S119=Blood-T-Eff-CD8-Z00000419,S132=Blood-T-EffMem-CD4-Z00000416,S148=Blood-T-CD3-Z000000TV,S158=Blood-B-Z000000TX,S159=Blood-B-Mem-Z0000041J,S161=Blood-T-CD3-Z000000UP,S164=Blood-T-EffMem-CD4-Z0000041C,S170=Blood-T-CenMem-CD4-Z0000041D,S183=Blood-NK-Z000…	-0.65584	8.576400000000001e-24	2.3607e-18	4.1966e-14
chr1	8940061	8940828	0.604761	10	0.742|0.663|0.615|0.699|0.712|0.791|0.603|0.709|0.518|0.683|0.615|0.740|0.100|0.609|0.659|0.813|0.558|0.713|0.714|0.090|0.094|0.739|0.795|0.094|0.762|0.479|0.760|0.114|0.710|0.757|0.727|0.768|0.796|0.416|0.109|0.580	3|3|3|3|3|3|3|3|2|3|3|3|1|3|3|3|3|3|3|1|1|3|3|1|3|2|3|1|3|3|3|3|3|2|1|3	6	3	27	0.1001666666666666	0.471	0.704888888888889	S163=Blood-Granulocytes-Z000000TZ,S191=Blood-Granulocytes-Z000000UD,S19=Blood-Monocytes-Z000000U3,S20=Blood-Granulocytes-Z000000UT,S36=Blood-Monocytes-Z000000TP,S86=Blood-Monocytes-Z000000UH	S158=Blood-B-Z000000TX,S32=Blood-B-Z000000UB,S79=Blood-B-Z000000UR	S10=Blood-T-CenMem-CD4-Z00000417,S111=Blood-B-Mem-Z0000041K,S113=Blood-NK-Z000000U1,S116=Blood-T-CD4-Z000000U7,S118=Blood-T-Naive-CD8-Z0000041H,S119=Blood-T-Eff-CD8-Z00000419,S132=Blood-T-EffMem-CD4-Z00000416,S148=Blood-T-CD3-Z000000TV,S159=Blood-B-Mem-Z0000041J,S15=Blood-T-EffMem-CD4-Z0000041M,S161=Blood-T-CD3-Z000000UP,S164=Blood-T-EffMem-CD4-Z0000041C,S170=Blood-T-CenMem-CD4-Z0000041D,S17=Bloo…	0.604761	4.8713e-23	1.3408e-17	4.6185e-14
chr1	8949356	8950230	0.605131	16	0.858|0.778|0.845|0.890|0.964|0.812|0.790|0.864|0.821|0.785|0.819|0.918|0.202|0.798|0.847|0.828|0.864|0.960|0.830|0.204|0.303|0.774|0.770|0.198|0.969|0.858|0.821|0.298|0.908|0.887|0.909|0.786|0.794|0.895|0.271|0.885	3|3|3|3|3|3|3|3|3|3|3|3|1|3|3|3|3|3|3|1|1|3|3|1|3|3|3|1|3|3|3|3|3|3|1|3	6	0	30	0.246		0.8509000000000001	S163=Blood-Granulocytes-Z000000TZ,S191=Blood-Granulocytes-Z000000UD,S19=Blood-Monocytes-Z000000U3,S20=Blood-Granulocytes-Z000000UT,S36=Blood-Monocytes-Z000000TP,S86=Blood-Monocytes-Z000000UH	-	S10=Blood-T-CenMem-CD4-Z00000417,S111=Blood-B-Mem-Z0000041K,S113=Blood-NK-Z000000U1,S116=Blood-T-CD4-Z000000U7,S118=Blood-T-Naive-CD8-Z0000041H,S119=Blood-T-Eff-CD8-Z00000419,S132=Blood-T-EffMem-CD4-Z00000416,S148=Blood-T-CD3-Z000000TV,S158=Blood-B-Z000000TX,S159=Blood-B-Mem-Z0000041J,S15=Blood-T-EffMem-CD4-Z0000041M,S161=Blood-T-CD3-Z000000UP,S164=Blood-T-EffMem-CD4-Z0000041C,S170=Blood-T-CenMem…	0.605131	2.7359e-28	7.5308e-23	4.3521e-14	P2|2|3|3|3|3,
chr1	8958794	8959167	0.50401	10	0.907|0.862|0.872|0.881|0.883|0.894|0.883|0.903|0.928|0.856|0.900|0.803|0.428|0.896|0.910|0.897|0.660|0.907|0.918|0.823|0.868|0.880|0.868|0.311|0.825|0.880|0.893|0.565|0.729|0.750|0.919|0.859|0.900|0.808|0.442|0.568	3|2|2|3|2|3|2|3|3|2|2|2|1|2|2|3|2|3|3|2|3|2|2|1|2|2|3|2|2|2|3|3|3|2|1|2	3	20	13	0.3936666666666666	0.81105	0.8980000000000001	S163=Blood-Granulocytes-Z000000TZ,S20=Blood-Granulocytes-Z000000UT,S86=Blood-Monocytes-Z000000UH	S111=Blood-B-Mem-Z0000041K,S113=Blood-NK-Z000000U1,S118=Blood-T-Naive-CD8-Z0000041H,S132=Blood-T-EffMem-CD4-Z00000416,S159=Blood-B-Mem-Z0000041J,S15=Blood-T-EffMem-CD4-Z0000041M,S161=Blood-T-CD3-Z000000UP,S164=Blood-T-EffMem-CD4-Z0000041C,S170=Blood-T-CenMem-CD4-Z0000041D,S183=Blood-NK-Z000000TM,S191=Blood-Granulocytes-Z000000UD,S202=Blood-T-Eff-CD8-Z0000041Q,S203=Blood-T-EffMem-CD8-Z0000041G,S28…	S10=Blood-T-CenMem-CD4-Z00000417,S116=Blood-T-CD4-Z000000U7,S119=Blood-T-Eff-CD8-Z00000419,S148=Blood-T-CD3-Z000000TV,S158=Blood-B-Z000000TX,S17=Blood-T-EffMem-CD8-Z0000041A,S184=Blood-T-Naive-CD4-Z0000041E,S18=Blood-T-CenMem-CD4-Z0000041N,S19=Blood-Monocytes-Z000000U3,S33=Blood-T-CD8-Z000000TR,S40=Blood-T-CD4-Z000000TT,S57=Blood-T-CD8-Z000000U5,S63=Blood-T-Eff-CD8-Z0000041F	0.50401	5.6884e-13	1.5658e-07	1.3578e-13
chr1	8984589	8985315	0.563392	10	0.899|0.744|0.807|0.802|0.167|0.726|0.790|0.708|0.848|0.816|0.779|0.740|0.848|0.815|0.867|0.698|0.924|0.839|0.870|0.872|0.893|0.698|0.690|0.761|0.303|0.853|0.519|0.903|0.762|0.332|0.828|0.541|0.685|0.802|0.769|0.846	3|2|3|3|1|2|3|2|3|3|3|3|3|3|3|2|3|3|3|3|3|2|2|3|1|3|2|3|3|1|3|2|2|3|3|3	3	9	24	0.2673333333333333	0.6676666666666667	0.8305416666666665	S118=Blood-T-Naive-CD8-Z0000041H,S28=Blood-T-Naive-CD8-Z0000041B,S38=Blood-T-CD8-Z000000UK	S111=Blood-B-Mem-Z0000041K,S119=Blood-T-Eff-CD8-Z00000419,S148=Blood-T-CD3-Z000000TV,S17=Blood-T-EffMem-CD8-Z0000041A,S202=Blood-T-Eff-CD8-Z0000041Q,S203=Blood-T-EffMem-CD8-Z0000041G,S33=Blood-T-CD8-Z000000TR,S57=Blood-T-CD8-Z000000U5,S63=Blood-T-Eff-CD8-Z0000041F	S10=Blood-T-CenMem-CD4-Z00000417,S113=Blood-NK-Z000000U1,S116=Blood-T-CD4-Z000000U7,S132=Blood-T-EffMem-CD4-Z00000416,S158=Blood-B-Z000000TX,S159=Blood-B-Mem-Z0000041J,S15=Blood-T-EffMem-CD4-Z0000041M,S161=Blood-T-CD3-Z000000UP,S163=Blood-Granulocytes-Z000000TZ,S164=Blood-T-EffMem-CD4-Z0000041C,S170=Blood-T-CenMem-CD4-Z0000041D,S183=Blood-NK-Z000000TM,S184=Blood-T-Naive-CD4-Z0000041E,S18=Blood-T-…	0.563392	4.3802e-14	1.2057e-08	4.3299e-14
chr1	8985804	8987303	0.606748	20	0.849|0.770|0.785|0.710|0.117|0.752|0.816|0.720|0.836|0.806|0.804|0.746|0.870|0.792|0.807|0.665|0.869|0.801|0.811|0.843|0.868|0.653|0.606|0.839|0.324|0.858|0.464|0.862|0.779|0.270|0.794|0.525|0.678|0.872|0.850|0.914	3|3|3|3|1|3|3|3|3|3|3|3|3|3|3|3|3|3|3|3|3|3|2|3|2|3|2|3|3|1|3|2|3|3|3|3	2	4	30	0.1935	0.47975	0.8006333333333333	S118=Blood-T-Naive-CD8-Z0000041H,S38=Blood-T-CD8-Z000000UK	S203=Blood-T-EffMem-CD8-Z0000041G,S28=Blood-T-Naive-CD8-Z0000041B,S33=Blood-T-CD8-Z000000TR,S57=Blood-T-CD8-Z000000U5	S10=Blood-T-CenMem-CD4-Z00000417,S111=Blood-B-Mem-Z0000041K,S113=Blood-NK-Z000000U1,S116=Blood-T-CD4-Z000000U7,S119=Blood-T-Eff-CD8-Z00000419,S132=Blood-T-EffMem-CD4-Z00000416,S148=Blood-T-CD3-Z000000TV,S158=Blood-B-Z000000TX,S159=Blood-B-Mem-Z0000041J,S15=Blood-T-EffMem-CD4-Z0000041M,S161=Blood-T-CD3-Z000000UP,S163=Blood-Granulocytes-Z000000TZ,S164=Blood-T-EffMem-CD4-Z0000041C,S170=Blood-T-CenMe…	-0.606748	1.2607e-21	3.4703e-16	4.0967e-14
chr1	9026707	9028011	0.546825	24	0.877|0.778|0.841|0.746|0.339|0.817|0.854|0.725|0.901|0.819|0.797|0.715|0.962|0.839|0.859|0.798|0.937|0.725|0.808|0.957|0.954|0.701|0.725|0.960|0.522|0.889|0.654|0.939|0.741|0.510|0.767|0.646|0.752|0.918|0.960|0.935	3|2|3|2|1|3|3|2|3|3|2|2|3|3|3|2|3|2|2|3|3|2|2|3|2|3|2|3|3|2|2|2|3|3|3|3	1	15	20	0.339	0.7078	0.88555	S118=Blood-T-Naive-CD8-Z0000041H	S111=Blood-B-Mem-Z0000041K,S116=Blood-T-CD4-Z000000U7,S148=Blood-T-CD3-Z000000TV,S15=Blood-T-EffMem-CD4-Z0000041M,S161=Blood-T-CD3-Z000000UP,S17=Blood-T-EffMem-CD8-Z0000041A,S184=Blood-T-Naive-CD4-Z0000041E,S18=Blood-T-CenMem-CD4-Z0000041N,S202=Blood-T-Eff-CD8-Z0000041Q,S203=Blood-T-EffMem-CD8-Z0000041G,S28=Blood-T-Naive-CD8-Z0000041B,S33=Blood-T-CD8-Z000000TR,S38=Blood-T-CD8-Z000000UK,S40=Blood-…	S10=Blood-T-CenMem-CD4-Z00000417,S113=Blood-NK-Z000000U1,S119=Blood-T-Eff-CD8-Z00000419,S132=Blood-T-EffMem-CD4-Z00000416,S158=Blood-B-Z000000TX,S159=Blood-B-Mem-Z0000041J,S163=Blood-Granulocytes-Z000000TZ,S164=Blood-T-EffMem-CD4-Z0000041C,S170=Blood-T-CenMem-CD4-Z0000041D,S183=Blood-NK-Z000000TM,S191=Blood-Granulocytes-Z000000UD,S19=Blood-Monocytes-Z000000U3,S20=Blood-Granulocytes-Z000000UT,S32=…	-0.546825	8.5792e-08	0.023615	8.703e-13
chr1	9029748	9030855	0.581724	15	0.647|0.854|0.913|0.328|0.045|0.849|0.718|0.452|0.934|0.912|0.682|0.276|0.903|0.653|0.589|0.782|0.935|0.147|0.584|0.898|0.920|0.767|0.720|0.872|0.123|0.943|0.535|0.919|0.291|0.323|0.326|0.608|0.827|0.933|0.896|0.907	3|3|3|1|1|3|3|2|3|3|3|1|3|3|3|3|3|1|3|3|3|3|3|3|1|3|2|3|1|1|1|3|3|3|3|3	8	2	26	0.232375	0.4935	0.8140384615384616	S116=Blood-T-CD4-Z000000U7,S118=Blood-T-Naive-CD8-Z0000041H,S161=Blood-T-CD3-Z000000UP,S184=Blood-T-Naive-CD4-Z0000041E,S28=Blood-T-Naive-CD8-Z0000041B,S37=Blood-T-CD4-Z000000UM,S38=Blood-T-CD8-Z000000UK,S40=Blood-T-CD4-Z000000TT	S148=Blood-T-CD3-Z000000TV,S33=Blood-T-CD8-Z000000TR	S10=Blood-T-CenMem-CD4-Z00000417,S111=Blood-B-Mem-Z0000041K,S113=Blood-NK-Z000000U1,S119=Blood-T-Eff-CD8-Z00000419,S132=Blood-T-EffMem-CD4-Z00000416,S158=Blood-B-Z000000TX,S159=Blood-B-Mem-Z0000041J,S15=Blood-T-EffMem-CD4-Z0000041M,S163=Blood-Granulocytes-Z000000TZ,S164=Blood-T-EffMem-CD4-Z0000041C,S170=Blood-T-CenMem-CD4-Z0000041D,S17=Blood-T-EffMem-CD8-Z0000041A,S183=Blood-NK-Z000000TM,S18=Bloo…	-0.581724	2.0720000000000002e-42	5.7034e-37	3.8969e-14
chr1	9067950	9068689	0.661553	19	0.783|0.132|0.788|0.832|0.950|0.761|0.738|0.826|0.513|0.201|0.715|0.883|0.964|0.792|0.822|0.706|0.907|0.939|0.811|0.936|0.835|0.677|0.681|0.946|0.967|0.537|0.713|0.830|0.903|0.846|0.876|0.698|0.777|0.599|0.840|0.933	3|1|3|3|3|3|3|3|2|1|3|3|3|3|3|3|3|3|3|3|3|3|3|3|3|2|3|3|3|3|3|3|3|2|3|3	2	3	31	0.1665	0.5496666666666666	0.8282258064516129	S111=Blood-B-Mem-Z0000041K,S159=Blood-B-Mem-Z0000041J	S158=Blood-B-Z000000TX,S32=Blood-B-Z000000UB,S79=Blood-B-Z000000UR	S10=Blood-T-CenMem-CD4-Z00000417,S113=Blood-NK-Z000000U1,S116=Blood-T-CD4-Z000000U7,S118=Blood-T-Naive-CD8-Z0000041H,S119=Blood-T-Eff-CD8-Z00000419,S132=Blood-T-EffMem-CD4-Z00000416,S148=Blood-T-CD3-Z000000TV,S15=Blood-T-EffMem-CD4-Z0000041M,S161=Blood-T-CD3-Z000000UP,S163=Blood-Granulocytes-Z000000TZ,S164=Blood-T-EffMem-CD4-Z0000041C,S170=Blood-T-CenMem-CD4-Z0000041D,S17=Blood-T-EffMem-CD8-Z0000…	-0.661553	2.548e-18	7.0135e-13	4.4964e-14	P0|0|2|3|3|3,
chr1	9075830	9076244	0.555308	11	0.569|0.037|0.556|0.575|0.628|0.558|0.527|0.587|0.210|0.032|0.559|0.582|0.651|0.549|0.579|0.532|0.604|0.650|0.572|0.637|0.613|0.506|0.523|0.632|0.620|0.185|0.487|0.619|0.608|0.570|0.621|0.482|0.511|0.261|0.644|0.566	3|1|3|3|3|3|3|3|2|1|3|3|3|3|3|3|3|3|3|3|3|2|3|3|3|2|2|3|3|3|3|2|2|2|3|3	2	7	27	0.0345	0.3774285714285714	0.590037037037037	S111=Blood-B-Mem-Z0000041K,S159=Blood-B-Mem-Z0000041J	S158=Blood-B-Z000000TX,S202=Blood-T-Eff-CD8-Z0000041Q,S32=Blood-B-Z000000UB,S33=Blood-T-CD8-Z000000TR,S57=Blood-T-CD8-Z000000U5,S63=Blood-T-Eff-CD8-Z0000041F,S79=Blood-B-Z000000UR	S10=Blood-T-CenMem-CD4-Z00000417,S113=Blood-NK-Z000000U1,S116=Blood-T-CD4-Z000000U7,S118=Blood-T-Naive-CD8-Z0000041H,S119=Blood-T-Eff-CD8-Z00000419,S132=Blood-T-EffMem-CD4-Z00000416,S148=Blood-T-CD3-Z000000TV,S15=Blood-T-EffMem-CD4-Z0000041M,S161=Blood-T-CD3-Z000000UP,S163=Blood-Granulocytes-Z000000TZ,S164=Blood-T-EffMem-CD4-Z0000041C,S170=Blood-T-CenMem-CD4-Z0000041D,S17=Blood-T-EffMem-CD8-Z0000…	-0.555308	1.8479e-08	0.0050863	1.3128e-09
chr1	9096998	9097853	0.599826	14	0.768|0.226|0.811|0.843|0.924|0.731|0.730|0.853|0.513|0.187|0.738|0.840|0.786|0.803|0.811|0.705|0.860|0.934|0.801|0.820|0.804|0.795|0.733|0.789|0.888|0.463|0.803|0.788|0.828|0.787|0.854|0.734|0.792|0.562|0.751|0.809	3|1|3|3|3|3|3|3|2|1|3|3|3|3|3|3|3|3|3|3|3|3|3|3|3|2|3|3|3|3|3|2|3|2|3|3	2	4	30	0.2065	0.5680000000000001	0.8059666666666668	S111=Blood-B-Mem-Z0000041K,S159=Blood-B-Mem-Z0000041J	S158=Blood-B-Z000000TX,S32=Blood-B-Z000000UB,S57=Blood-T-CD8-Z000000U5,S79=Blood-B-Z000000UR	S10=Blood-T-CenMem-CD4-Z00000417,S113=Blood-NK-Z000000U1,S116=Blood-T-CD4-Z000000U7,S118=Blood-T-Naive-CD8-Z0000041H,S119=Blood-T-Eff-CD8-Z00000419,S132=Blood-T-EffMem-CD4-Z00000416,S148=Blood-T-CD3-Z000000TV,S15=Blood-T-EffMem-CD4-Z0000041M,S161=Blood-T-CD3-Z000000UP,S163=Blood-Granulocytes-Z000000TZ,S164=Blood-T-EffMem-CD4-Z0000041C,S170=Blood-T-CenMem-CD4-Z0000041D,S17=Blood-T-EffMem-CD8-Z0000…	-0.599826	5.7715e-12	1.5886e-06	4.1633e-14
chr1	9122701	9123621	0.557291	13	0.850|0.373|0.814|0.869|0.964|0.821|0.807|0.865|0.675|0.384|0.756|0.921|0.726|0.806|0.847|0.794|0.930|0.968|0.824|0.767|0.822|0.759|0.818|0.755|0.961|0.710|0.807|0.794|0.918|0.883|0.888|0.745|0.797|0.758|0.848|0.890	2|1|2|2|3|2|2|2|2|1|2|3|2|2|2|2|3|3|2|2|2|2|2|2|3|2|2|2|3|2|3|2|2|2|2|2	2	27	7	0.3785	0.8002592592592592	0.9357142857142856	S111=Blood-B-Mem-Z0000041K,S159=Blood-B-Mem-Z0000041J	S10=Blood-T-CenMem-CD4-Z00000417,S113=Blood-NK-Z000000U1,S116=Blood-T-CD4-Z000000U7,S119=Blood-T-Eff-CD8-Z00000419,S132=Blood-T-EffMem-CD4-Z00000416,S148=Blood-T-CD3-Z000000TV,S158=Blood-B-Z000000TX,S15=Blood-T-EffMem-CD4-Z0000041M,S163=Blood-Granulocytes-Z000000TZ,S164=Blood-T-EffMem-CD4-Z0000041C,S170=Blood-T-CenMem-CD4-Z0000041D,S17=Blood-T-EffMem-CD8-Z0000041A,S18=Blood-T-CenMem-CD4-Z0000041N…	S118=Blood-T-Naive-CD8-Z0000041H,S161=Blood-T-CD3-Z000000UP,S183=Blood-NK-Z000000TM,S184=Blood-T-Naive-CD4-Z0000041E,S28=Blood-T-Naive-CD8-Z0000041B,S37=Blood-T-CD4-Z000000UM,S40=Blood-T-CD4-Z000000TT	-0.557291	4.9596e-12	1.3652e-06	7.4385e-14
chr1	9129620	9130360	0.565729	12	0.722|0.037|0.695|0.756|0.728|0.707|0.673|0.744|0.118|0.083|0.679|0.706|0.456|0.644|0.739|0.681|0.724|0.722|0.661|0.490|0.460|0.667|0.692|0.476|0.783|0.197|0.654|0.447|0.651|0.686|0.782|0.711|0.719|0.212|0.468|0.660	3|1|3|3|3|3|3|3|1|1|3|3|2|3|3|3|3|3|3|3|3|3|3|2|3|2|3|3|3|3|3|3|3|1|2|3	4	4	28	0.1124999999999999	0.39925	0.6779642857142857	S111=Blood-B-Mem-Z0000041K,S158=Blood-B-Z000000TX,S159=Blood-B-Mem-Z0000041J,S79=Blood-B-Z000000UR	S163=Blood-Granulocytes-Z000000TZ,S20=Blood-Granulocytes-Z000000UT,S32=Blood-B-Z000000UB,S86=Blood-Monocytes-Z000000UH	S10=Blood-T-CenMem-CD4-Z00000417,S113=Blood-NK-Z000000U1,S116=Blood-T-CD4-Z000000U7,S118=Blood-T-Naive-CD8-Z0000041H,S119=Blood-T-Eff-CD8-Z00000419,S132=Blood-T-EffMem-CD4-Z00000416,S148=Blood-T-CD3-Z000000TV,S15=Blood-T-EffMem-CD4-Z0000041M,S161=Blood-T-CD3-Z000000UP,S164=Blood-T-EffMem-CD4-Z0000041C,S170=Blood-T-CenMem-CD4-Z0000041D,S17=Blood-T-EffMem-CD8-Z0000041A,S183=Blood-NK-Z000000TM,S184=…	-0.565729	4.4854e-15	1.2346e-09	4.4742e-14	P0|0|2|3|3|3,
chr1	9143172	9143833	0.526633	14	0.601|0.539|0.506|0.561|0.530|0.618|0.550|0.580|0.375|0.535|0.551|0.568|0.017|0.551|0.546|0.575|0.529|0.528|0.604|0.031|0.041|0.577|0.582|0.030|0.593|0.395|0.524|0.041|0.546|0.549|0.575|0.556|0.553|0.304|0.066|0.516	3|2|2|3|2|3|3|3|2|3|3|3|1|3|3|2|3|3|3|1|1|2|3|1|3|2|2|1|3|3|3|2|3|2|1|2	6	11	19	0.0376666666666666	0.4906363636363636	0.5642105263157894	S163=Blood-Granulocytes-Z000000TZ,S191=Blood-Granulocytes-Z000000UD,S19=Blood-Monocytes-Z000000U3,S20=Blood-Granulocytes-Z000000UT,S36=Blood-Monocytes-Z000000TP,S86=Blood-Monocytes-Z000000UH	S111=Blood-B-Mem-Z0000041K,S113=Blood-NK-Z000000U1,S118=Blood-T-Naive-CD8-Z0000041H,S158=Blood-B-Z000000TX,S17=Blood-T-EffMem-CD8-Z0000041A,S202=Blood-T-Eff-CD8-Z0000041Q,S32=Blood-B-Z000000UB,S33=Blood-T-CD8-Z000000TR,S57=Blood-T-CD8-Z000000U5,S79=Blood-B-Z000000UR,S96=Blood-NK-Z000000UF	S10=Blood-T-CenMem-CD4-Z00000417,S116=Blood-T-CD4-Z000000U7,S119=Blood-T-Eff-CD8-Z00000419,S132=Blood-T-EffMem-CD4-Z00000416,S148=Blood-T-CD3-Z000000TV,S159=Blood-B-Mem-Z0000041J,S15=Blood-T-EffMem-CD4-Z0000041M,S161=Blood-T-CD3-Z000000UP,S164=Blood-T-EffMem-CD4-Z0000041C,S170=Blood-T-CenMem-CD4-Z0000041D,S183=Blood-NK-Z000000TM,S184=Blood-T-Naive-CD4-Z0000041E,S18=Blood-T-CenMem-CD4-Z0000041N,S2…	0.526633	4.1271e-22	1.136e-16	4.1078e-14
chr1	9144843	9145824	0.554768	15	0.806|0.449|0.536|0.827|0.786|0.744|0.743|0.787|0.340|0.522|0.711|0.750|0.178|0.796|0.803|0.740|0.537|0.820|0.763|0.212|0.238|0.674|0.697|0.146|0.811|0.338|0.720|0.238|0.771|0.737|0.783|0.736|0.703|0.225|0.214|0.577	3|2|2|3|3|3|3|3|2|2|3|3|1|3|3|3|2|3|3|1|1|3|3|1|3|2|3|1|3|3|3|3|2|1|1|2	7	8	21	0.2072857142857143	0.5002500000000001	0.7621428571428571	S163=Blood-Granulocytes-Z000000TZ,S191=Blood-Granulocytes-Z000000UD,S19=Blood-Monocytes-Z000000U3,S20=Blood-Granulocytes-Z000000UT,S36=Blood-Monocytes-Z000000TP,S79=Blood-B-Z000000UR,S86=Blood-Monocytes-Z000000UH	S111=Blood-B-Mem-Z0000041K,S113=Blood-NK-Z000000U1,S158=Blood-B-Z000000TX,S159=Blood-B-Mem-Z0000041J,S183=Blood-NK-Z000000TM,S32=Blood-B-Z000000UB,S63=Blood-T-Eff-CD8-Z0000041F,S96=Blood-NK-Z000000UF	S10=Blood-T-CenMem-CD4-Z00000417,S116=Blood-T-CD4-Z000000U7,S118=Blood-T-Naive-CD8-Z0000041H,S119=Blood-T-Eff-CD8-Z00000419,S132=Blood-T-EffMem-CD4-Z00000416,S148=Blood-T-CD3-Z000000TV,S15=Blood-T-EffMem-CD4-Z0000041M,S161=Blood-T-CD3-Z000000UP,S164=Blood-T-EffMem-CD4-Z0000041C,S170=Blood-T-CenMem-CD4-Z0000041D,S17=Blood-T-EffMem-CD8-Z0000041A,S184=Blood-T-Naive-CD4-Z0000041E,S18=Blood-T-CenMem-C…	0.554768	1.1426e-35	3.1451e-30	4.341e-14
chr1	9152692	9153466	0.52603	12	0.848|0.811|0.841|0.878|0.968|0.778|0.748|0.879|0.873|0.795|0.799|0.901|0.403|0.793|0.856|0.755|0.929|0.968|0.838|0.372|0.792|0.786|0.751|0.370|0.908|0.877|0.774|0.755|0.915|0.897|0.882|0.823|0.815|0.866|0.749|0.949	3|2|2|3|3|2|2|2|2|2|2|3|1|2|3|2|3|3|2|1|2|2|2|1|3|2|2|2|2|3|3|2|2|2|2|3	3	22	11	0.3816666666666666	0.8096818181818183	0.9076363636363636	S163=Blood-Granulocytes-Z000000TZ,S191=Blood-Granulocytes-Z000000UD,S20=Blood-Granulocytes-Z000000UT	S111=Blood-B-Mem-Z0000041K,S113=Blood-NK-Z000000U1,S119=Blood-T-Eff-CD8-Z00000419,S132=Blood-T-EffMem-CD4-Z00000416,S148=Blood-T-CD3-Z000000TV,S158=Blood-B-Z000000TX,S159=Blood-B-Mem-Z0000041J,S15=Blood-T-EffMem-CD4-Z0000041M,S164=Blood-T-EffMem-CD4-Z0000041C,S17=Blood-T-EffMem-CD8-Z0000041A,S18=Blood-T-CenMem-CD4-Z0000041N,S19=Blood-Monocytes-Z000000U3,S202=Blood-T-Eff-CD8-Z0000041Q,S203=Blood-T…	S10=Blood-T-CenMem-CD4-Z00000417,S116=Blood-T-CD4-Z000000U7,S118=Blood-T-Naive-CD8-Z0000041H,S161=Blood-T-CD3-Z000000UP,S170=Blood-T-CenMem-CD4-Z0000041D,S183=Blood-NK-Z000000TM,S184=Blood-T-Naive-CD4-Z0000041E,S28=Blood-T-Naive-CD8-Z0000041B,S38=Blood-T-CD8-Z000000UK,S40=Blood-T-CD4-Z000000TT,S96=Blood-NK-Z000000UF	0.52603	1.6275e-13	4.4798e-08	4.5741e-14
chr1	9190600	9191168	0.766051	12	0.857|0.161|0.949|0.895|0.982|0.940|0.786|0.924|0.541|0.145|0.822|0.938|0.956|0.843|0.845|0.907|0.985|0.966|0.890|0.959|0.960|0.949|0.852|0.964|0.956|0.574|0.885|0.958|0.932|0.911|0.909|0.922|0.910|0.639|0.961|0.979	3|1|3|3|3|3|3|3|2|1|3|3|3|3|3|3|3|3|3|3|3|3|3|3|3|2|3|3|3|3|3|3|3|2|3|3	2	3	31	0.153	0.5846666666666667	0.9190967741935484	S111=Blood-B-Mem-Z0000041K,S159=Blood-B-Mem-Z0000041J	S158=Blood-B-Z000000TX,S32=Blood-B-Z000000UB,S79=Blood-B-Z000000UR	S10=Blood-T-CenMem-CD4-Z00000417,S113=Blood-NK-Z000000U1,S116=Blood-T-CD4-Z000000U7,S118=Blood-T-Naive-CD8-Z0000041H,S119=Blood-T-Eff-CD8-Z00000419,S132=Blood-T-EffMem-CD4-Z00000416,S148=Blood-T-CD3-Z000000TV,S15=Blood-T-EffMem-CD4-Z0000041M,S161=Blood-T-CD3-Z000000UP,S163=Blood-Granulocytes-Z000000TZ,S164=Blood-T-EffMem-CD4-Z0000041C,S170=Blood-T-CenMem-CD4-Z0000041D,S17=Blood-T-EffMem-CD8-Z0000…	-0.766051	2.9891e-16	8.2278e-11	4.5186e-14	P0|0|2|3|3|3,
chr1	9245488	9245800	0.553433	10	0.581|0.760|0.326|0.596|0.669|0.542|0.601|0.510|0.776|0.797|0.591|0.545|0.700|0.544|0.560|0.592|0.181|0.577|0.623|0.711|0.798|0.617|0.418|0.776|0.559|0.851|0.547|0.765|0.511|0.518|0.583|0.467|0.573|0.872|0.779|0.146	2|3|1|2|3|2|2|2|3|3|2|2|3|2|2|2|1|2|2|3|3|2|2|3|2|3|2|3|2|2|2|2|2|3|3|1	3	21	12	0.2176666666666666	0.555	0.7711666666666667	S113=Blood-NK-Z000000U1,S183=Blood-NK-Z000000TM,S96=Blood-NK-Z000000UF	S10=Blood-T-CenMem-CD4-Z00000417,S116=Blood-T-CD4-Z000000U7,S119=Blood-T-Eff-CD8-Z00000419,S132=Blood-T-EffMem-CD4-Z00000416,S148=Blood-T-CD3-Z000000TV,S15=Blood-T-EffMem-CD4-Z0000041M,S161=Blood-T-CD3-Z000000UP,S164=Blood-T-EffMem-CD4-Z0000041C,S170=Blood-T-CenMem-CD4-Z0000041D,S17=Blood-T-EffMem-CD8-Z0000041A,S184=Blood-T-Naive-CD4-Z0000041E,S18=Blood-T-CenMem-CD4-Z0000041N,S202=Blood-T-Eff-CD8…	S111=Blood-B-Mem-Z0000041K,S118=Blood-T-Naive-CD8-Z0000041H,S158=Blood-B-Z000000TX,S159=Blood-B-Mem-Z0000041J,S163=Blood-Granulocytes-Z000000TZ,S191=Blood-Granulocytes-Z000000UD,S19=Blood-Monocytes-Z000000U3,S20=Blood-Granulocytes-Z000000UT,S32=Blood-B-Z000000UB,S36=Blood-Monocytes-Z000000TP,S79=Blood-B-Z000000UR,S86=Blood-Monocytes-Z000000UH	-0.553433	1.6668e-12	4.5881e-07	4.1966e-14
chr1	9298297	9299255	0.619887	10	0.946|0.855|0.898|0.979|0.949|0.972|0.962|0.962|0.637|0.821|0.935|0.942|0.247|0.939|0.962|0.963|0.927|0.941|0.967|0.249|0.297|0.956|0.951|0.247|0.946|0.681|0.955|0.322|0.941|0.936|0.951|0.946|0.953|0.560|0.310|0.884	3|3|3|3|3|3|3|3|2|3|3|3|1|3|3|3|3|3|3|1|1|3|3|1|3|2|3|1|3|3|3|3|3|1|1|3	7	2	27	0.3188571428571429	0.659	0.9384814814814816	S163=Blood-Granulocytes-Z000000TZ,S191=Blood-Granulocytes-Z000000UD,S19=Blood-Monocytes-Z000000U3,S20=Blood-Granulocytes-Z000000UT,S36=Blood-Monocytes-Z000000TP,S79=Blood-B-Z000000UR,S86=Blood-Monocytes-Z000000UH	S158=Blood-B-Z000000TX,S32=Blood-B-Z000000UB	S10=Blood-T-CenMem-CD4-Z00000417,S111=Blood-B-Mem-Z0000041K,S113=Blood-NK-Z000000U1,S116=Blood-T-CD4-Z000000U7,S118=Blood-T-Naive-CD8-Z0000041H,S119=Blood-T-Eff-CD8-Z00000419,S132=Blood-T-EffMem-CD4-Z00000416,S148=Blood-T-CD3-Z000000TV,S159=Blood-B-Mem-Z0000041J,S15=Blood-T-EffMem-CD4-Z0000041M,S161=Blood-T-CD3-Z000000UP,S164=Blood-T-EffMem-CD4-Z0000041C,S170=Blood-T-CenMem-CD4-Z0000041D,S17=Bloo…	0.619887	9.5508e-22	2.6289e-16	4.5852e-14
chr1	9301783	9302192	0.56886	10	0.933|0.931|0.876|0.916|0.885|0.862|0.915|0.918|0.853|0.901|0.923|0.897|0.283|0.876|0.939|0.890|0.866|0.886|0.908|0.342|0.620|0.900|0.893|0.352|0.868|0.871|0.919|0.623|0.896|0.855|0.918|0.861|0.897|0.914|0.582|0.872	3|3|3|3|3|3|3|3|3|3|3|3|1|3|3|3|3|3|3|1|2|3|3|1|3|3|3|2|3|3|3|3|3|3|2|3	3	3	30	0.3256666666666666	0.6083333333333333	0.8946333333333333	S163=Blood-Granulocytes-Z000000TZ,S191=Blood-Granulocytes-Z000000UD,S20=Blood-Granulocytes-Z000000UT	S19=Blood-Monocytes-Z000000U3,S36=Blood-Monocytes-Z000000TP,S86=Blood-Monocytes-Z000000UH	S10=Blood-T-CenMem-CD4-Z00000417,S111=Blood-B-Mem-Z0000041K,S113=Blood-NK-Z000000U1,S116=Blood-T-CD4-Z000000U7,S118=Blood-T-Naive-CD8-Z0000041H,S119=Blood-T-Eff-CD8-Z00000419,S132=Blood-T-EffMem-CD4-Z00000416,S148=Blood-T-CD3-Z000000TV,S158=Blood-B-Z000000TX,S159=Blood-B-Mem-Z0000041J,S15=Blood-T-EffMem-CD4-Z0000041M,S161=Blood-T-CD3-Z000000UP,S164=Blood-T-EffMem-CD4-Z0000041C,S170=Blood-T-CenMem…	0.56886	6.2713e-10	0.00017262	4.0523e-14	P2|2|3|3|3|3,
chr1	9305331	9305894	0.5451	14	0.961|0.959|0.961|0.952|0.976|0.943|0.964|0.965|0.968|0.969|0.940|0.968|0.389|0.976|0.964|0.952|0.971|0.968|0.971|0.441|0.903|0.953|0.956|0.596|0.959|0.971|0.970|0.962|0.971|0.959|0.975|0.974|0.935|0.973|0.933|0.947	3|3|3|3|3|3|3|3|3|3|3|3|1|3|3|3|3|3|3|1|3|3|3|2|3|3|3|3|3|3|3|3|2|3|3|3	2	2	32	0.415	0.7655000000000001	0.9604374999999998	S163=Blood-Granulocytes-Z000000TZ,S191=Blood-Granulocytes-Z000000UD	S20=Blood-Granulocytes-Z000000UT,S63=Blood-T-Eff-CD8-Z0000041F	S10=Blood-T-CenMem-CD4-Z00000417,S111=Blood-B-Mem-Z0000041K,S113=Blood-NK-Z000000U1,S116=Blood-T-CD4-Z000000U7,S118=Blood-T-Naive-CD8-Z0000041H,S119=Blood-T-Eff-CD8-Z00000419,S132=Blood-T-EffMem-CD4-Z00000416,S148=Blood-T-CD3-Z000000TV,S158=Blood-B-Z000000TX,S159=Blood-B-Mem-Z0000041J,S15=Blood-T-EffMem-CD4-Z0000041M,S161=Blood-T-CD3-Z000000UP,S164=Blood-T-EffMem-CD4-Z0000041C,S170=Blood-T-CenMem…	-0.5451	1.6213e-16	4.4627e-11	4.1744e-14	P2|3|0|0|0|0,
chr1	9375334	9376001	0.536834	18	0.092|0.464|0.456|0.219|0.385|0.256|0.096|0.252|0.658|0.448|0.065|0.269|0.655|0.072|0.114|0.121|0.517|0.480|0.082|0.664|0.669|0.120|0.118|0.692|0.336|0.608|0.147|0.683|0.290|0.238|0.278|0.176|0.248|0.715|0.659|0.493	1|2|2|2|2|2|1|1|3|2|1|2|3|1|1|1|2|2|1|3|3|1|1|3|2|3|1|3|2|1|2|1|2|3|3|2	13	14	9	0.1302307692307692	0.3670714285714286	0.667	S10=Blood-T-CenMem-CD4-Z00000417,S132=Blood-T-EffMem-CD4-Z00000416,S148=Blood-T-CD3-Z000000TV,S15=Blood-T-EffMem-CD4-Z0000041M,S164=Blood-T-EffMem-CD4-Z0000041C,S170=Blood-T-CenMem-CD4-Z0000041D,S17=Blood-T-EffMem-CD8-Z0000041A,S18=Blood-T-CenMem-CD4-Z0000041N,S202=Blood-T-Eff-CD8-Z0000041Q,S203=Blood-T-EffMem-CD8-Z0000041G,S33=Blood-T-CD8-Z000000TR,S38=Blood-T-CD8-Z000000UK,S57=Blood-T-CD8-Z0000…	S111=Blood-B-Mem-Z0000041K,S113=Blood-NK-Z000000U1,S116=Blood-T-CD4-Z000000U7,S118=Blood-T-Naive-CD8-Z0000041H,S119=Blood-T-Eff-CD8-Z00000419,S159=Blood-B-Mem-Z0000041J,S161=Blood-T-CD3-Z000000UP,S183=Blood-NK-Z000000TM,S184=Blood-T-Naive-CD4-Z0000041E,S28=Blood-T-Naive-CD8-Z0000041B,S37=Blood-T-CD4-Z000000UM,S40=Blood-T-CD4-Z000000TT,S63=Blood-T-Eff-CD8-Z0000041F,S96=Blood-NK-Z000000UF	S158=Blood-B-Z000000TX,S163=Blood-Granulocytes-Z000000TZ,S191=Blood-Granulocytes-Z000000UD,S19=Blood-Monocytes-Z000000U3,S20=Blood-Granulocytes-Z000000UT,S32=Blood-B-Z000000UB,S36=Blood-Monocytes-Z000000TP,S79=Blood-B-Z000000UR,S86=Blood-Monocytes-Z000000UH	-0.536834	6.074e-36	1.6719e-30	4.5963e-14
chr1	9422404	9423034	0.542049	12	0.822|0.275|0.458|0.790|0.755|0.750|0.793|0.794|0.336|0.385|0.721|0.718|0.198|0.715|0.785|0.825|0.614|0.729|0.795|0.111|0.125|0.642|0.710|0.137|0.801|0.174|0.759|0.189|0.748|0.723|0.779|0.617|0.700|0.225|0.116|0.541	3|1|2|3|3|3|3|3|1|1|3|3|1|3|3|3|3|3|3|1|1|3|3|1|3|1|3|1|3|3|3|2|3|1|1|2	11	3	22	0.2064545454545454	0.5386666666666667	0.7485454545454545	S111=Blood-B-Mem-Z0000041K,S158=Blood-B-Z000000TX,S159=Blood-B-Mem-Z0000041J,S163=Blood-Granulocytes-Z000000TZ,S191=Blood-Granulocytes-Z000000UD,S19=Blood-Monocytes-Z000000U3,S20=Blood-Granulocytes-Z000000UT,S32=Blood-B-Z000000UB,S36=Blood-Monocytes-Z000000TP,S79=Blood-B-Z000000UR,S86=Blood-Monocytes-Z000000UH	S113=Blood-NK-Z000000U1,S57=Blood-T-CD8-Z000000U5,S96=Blood-NK-Z000000UF	S10=Blood-T-CenMem-CD4-Z00000417,S116=Blood-T-CD4-Z000000U7,S118=Blood-T-Naive-CD8-Z0000041H,S119=Blood-T-Eff-CD8-Z00000419,S132=Blood-T-EffMem-CD4-Z00000416,S148=Blood-T-CD3-Z000000TV,S15=Blood-T-EffMem-CD4-Z0000041M,S161=Blood-T-CD3-Z000000UP,S164=Blood-T-EffMem-CD4-Z0000041C,S170=Blood-T-CenMem-CD4-Z0000041D,S17=Blood-T-EffMem-CD8-Z0000041A,S183=Blood-NK-Z000000TM,S184=Blood-T-Naive-CD4-Z00000…	0.542049	1.4240000000000002e-32	3.9196e-27	4.6407e-14
chr1	9514629	9514958	0.518871	10	0.922|0.406|0.872|0.901|0.965|0.888|0.817|0.884|0.650|0.447|0.797|0.916|0.917|0.836|0.910|0.898|0.912|0.951|0.896|0.900|0.937|0.821|0.798|0.934|0.972|0.689|0.817|0.964|0.940|0.908|0.919|0.756|0.832|0.759|0.961|0.923	3|1|3|3|3|2|2|2|2|2|2|3|3|2|3|3|3|3|3|3|3|2|2|3|3|2|2|3|3|3|3|2|2|2|3|3	1	14	21	0.406	0.7707857142857143	0.9246666666666666	S111=Blood-B-Mem-Z0000041K	S119=Blood-T-Eff-CD8-Z00000419,S132=Blood-T-EffMem-CD4-Z00000416,S148=Blood-T-CD3-Z000000TV,S158=Blood-B-Z000000TX,S159=Blood-B-Mem-Z0000041J,S15=Blood-T-EffMem-CD4-Z0000041M,S164=Blood-T-EffMem-CD4-Z0000041C,S202=Blood-T-Eff-CD8-Z0000041Q,S203=Blood-T-EffMem-CD8-Z0000041G,S32=Blood-B-Z000000UB,S33=Blood-T-CD8-Z000000TR,S57=Blood-T-CD8-Z000000U5,S63=Blood-T-Eff-CD8-Z0000041F,S79=Blood-B-Z000000UR	S10=Blood-T-CenMem-CD4-Z00000417,S113=Blood-NK-Z000000U1,S116=Blood-T-CD4-Z000000U7,S118=Blood-T-Naive-CD8-Z0000041H,S161=Blood-T-CD3-Z000000UP,S163=Blood-Granulocytes-Z000000TZ,S170=Blood-T-CenMem-CD4-Z0000041D,S17=Blood-T-EffMem-CD8-Z0000041A,S183=Blood-NK-Z000000TM,S184=Blood-T-Naive-CD4-Z0000041E,S18=Blood-T-CenMem-CD4-Z0000041N,S191=Blood-Granulocytes-Z000000UD,S19=Blood-Monocytes-Z000000U3,…	-0.518871	6.5936e-07	0.18149	1.4578e-07
chr1	9722839	9723276	0.608739	10	0.854|0.261|0.686|0.884|0.828|0.860|0.915|0.902|0.607|0.270|0.910|0.895|0.936|0.906|0.891|0.836|0.754|0.961|0.954|0.898|0.932|0.875|0.877|0.891|0.864|0.477|0.877|0.973|0.928|0.796|0.970|0.815|0.871|0.540|0.911|0.656	3|1|3|3|3|3|3|3|2|1|3|3|3|3|3|3|3|3|3|3|3|3|3|3|3|2|3|3|3|3|3|3|3|2|3|3	2	3	31	0.2655	0.5413333333333333	0.8743870967741935	S111=Blood-B-Mem-Z0000041K,S159=Blood-B-Mem-Z0000041J	S158=Blood-B-Z000000TX,S32=Blood-B-Z000000UB,S79=Blood-B-Z000000UR	S10=Blood-T-CenMem-CD4-Z00000417,S113=Blood-NK-Z000000U1,S116=Blood-T-CD4-Z000000U7,S118=Blood-T-Naive-CD8-Z0000041H,S119=Blood-T-Eff-CD8-Z00000419,S132=Blood-T-EffMem-CD4-Z00000416,S148=Blood-T-CD3-Z000000TV,S15=Blood-T-EffMem-CD4-Z0000041M,S161=Blood-T-CD3-Z000000UP,S163=Blood-Granulocytes-Z000000TZ,S164=Blood-T-EffMem-CD4-Z0000041C,S170=Blood-T-CenMem-CD4-Z0000041D,S17=Blood-T-EffMem-CD8-Z0000…	-0.608739	1.606e-10	4.4206e-05	9.7078e-13	P0|0|2|3|3|3,
chr1	9773606	9774922	0.540133	10	0.607|0.391|0.824|0.667|0.616|0.866|0.572|0.660|0.663|0.385|0.662|0.619|0.962|0.539|0.561|0.651|0.883|0.715|0.584|0.942|0.975|0.760|0.669|0.946|0.655|0.642|0.650|0.973|0.689|0.604|0.620|0.701|0.829|0.658|0.978|0.784	2|1|2|2|2|3|2|2|2|1|2|2|3|2|2|2|3|2|2|3|3|2|2|3|2|2|2|3|2|2|2|2|3|2|3|2	2	25	9	0.388	0.6548799999999999	0.9282222222222222	S111=Blood-B-Mem-Z0000041K,S159=Blood-B-Mem-Z0000041J	S10=Blood-T-CenMem-CD4-Z00000417,S113=Blood-NK-Z000000U1,S116=Blood-T-CD4-Z000000U7,S118=Blood-T-Naive-CD8-Z0000041H,S132=Blood-T-EffMem-CD4-Z00000416,S148=Blood-T-CD3-Z000000TV,S158=Blood-B-Z000000TX,S15=Blood-T-EffMem-CD4-Z0000041M,S161=Blood-T-CD3-Z000000UP,S164=Blood-T-EffMem-CD4-Z0000041C,S170=Blood-T-CenMem-CD4-Z0000041D,S17=Blood-T-EffMem-CD8-Z0000041A,S184=Blood-T-Naive-CD4-Z0000041E,S18=…	S119=Blood-T-Eff-CD8-Z00000419,S163=Blood-Granulocytes-Z000000TZ,S183=Blood-NK-Z000000TM,S191=Blood-Granulocytes-Z000000UD,S19=Blood-Monocytes-Z000000U3,S20=Blood-Granulocytes-Z000000UT,S36=Blood-Monocytes-Z000000TP,S63=Blood-T-Eff-CD8-Z0000041F,S86=Blood-Monocytes-Z000000UH	-0.540133	2.0249e-09	0.00055736	1.8326e-11
chr1	9788702	9789112	0.579834	14	0.013|0.597|0.378|0.072|0.002|0.153|0.068|0.049|0.716|0.654|0.100|0.035|0.578|0.098|0.015|0.105|0.364|0.005|0.016|0.599|0.621|0.153|0.148|0.564|0.000|0.744|0.108|0.573|0.006|0.052|0.013|0.076|0.131|0.780|0.662|0.330	1|3|2|1|1|1|1|1|3|3|1|1|3|1|1|1|2|1|1|3|3|1|1|3|1|3|1|3|1|1|1|1|1|3|3|2	22	3	11	0.0644545454545454	0.3573333333333333	0.6443636363636362	S10=Blood-T-CenMem-CD4-Z00000417,S116=Blood-T-CD4-Z000000U7,S118=Blood-T-Naive-CD8-Z0000041H,S119=Blood-T-Eff-CD8-Z00000419,S132=Blood-T-EffMem-CD4-Z00000416,S148=Blood-T-CD3-Z000000TV,S15=Blood-T-EffMem-CD4-Z0000041M,S161=Blood-T-CD3-Z000000UP,S164=Blood-T-EffMem-CD4-Z0000041C,S170=Blood-T-CenMem-CD4-Z0000041D,S17=Blood-T-EffMem-CD8-Z0000041A,S184=Blood-T-Naive-CD4-Z0000041E,S18=Blood-T-CenMem-C…	S113=Blood-NK-Z000000U1,S183=Blood-NK-Z000000TM,S96=Blood-NK-Z000000UF	S111=Blood-B-Mem-Z0000041K,S158=Blood-B-Z000000TX,S159=Blood-B-Mem-Z0000041J,S163=Blood-Granulocytes-Z000000TZ,S191=Blood-Granulocytes-Z000000UD,S19=Blood-Monocytes-Z000000U3,S20=Blood-Granulocytes-Z000000UT,S32=Blood-B-Z000000UB,S36=Blood-Monocytes-Z000000TP,S79=Blood-B-Z000000UR,S86=Blood-Monocytes-Z000000UH	0.579834	3.5793e-52	9.852e-47	4.8517e-14	N0|0|0|2|3|3,
chr1	9795622	9795967	0.544912	10	0.802|0.566|0.926|0.914|0.919|0.889|0.798|0.849|0.682|0.389|0.819|0.865|0.932|0.805|0.847|0.773|0.832|0.955|0.814|0.971|0.968|0.812|0.861|0.955|0.863|0.849|0.851|0.969|0.874|0.793|0.887|0.875|0.895|0.774|0.970|0.824	2|2|2|2|3|2|2|2|2|1|2|2|3|2|2|2|2|3|2|3|2|2|2|3|2|2|2|3|3|2|2|2|3|2|2|2	1	27	8	0.389	0.8336296296296296	0.93375	S159=Blood-B-Mem-Z0000041J	S10=Blood-T-CenMem-CD4-Z00000417,S111=Blood-B-Mem-Z0000041K,S113=Blood-NK-Z000000U1,S116=Blood-T-CD4-Z000000U7,S119=Blood-T-Eff-CD8-Z00000419,S132=Blood-T-EffMem-CD4-Z00000416,S148=Blood-T-CD3-Z000000TV,S158=Blood-B-Z000000TX,S15=Blood-T-EffMem-CD4-Z0000041M,S161=Blood-T-CD3-Z000000UP,S164=Blood-T-EffMem-CD4-Z0000041C,S170=Blood-T-CenMem-CD4-Z0000041D,S17=Blood-T-EffMem-CD8-Z0000041A,S183=Blood-N…	S118=Blood-T-Naive-CD8-Z0000041H,S163=Blood-Granulocytes-Z000000TZ,S184=Blood-T-Naive-CD4-Z0000041E,S191=Blood-Granulocytes-Z000000UD,S20=Blood-Granulocytes-Z000000UT,S36=Blood-Monocytes-Z000000TP,S37=Blood-T-CD4-Z000000UM,S63=Blood-T-Eff-CD8-Z0000041F	-0.544912	3.847e-07	0.10589	3.6924e-07
chr1	9953177	9954158	0.54291	10	0.771|0.572|0.596|0.744|0.703|0.745|0.750|0.714|0.503|0.594|0.670|0.745|0.164|0.665|0.734|0.760|0.613|0.641|0.810|0.183|0.150|0.741|0.651|0.198|0.670|0.536|0.737|0.165|0.725|0.699|0.689|0.694|0.728|0.474|0.159|0.574	3|2|2|3|3|3|3|3|2|2|3|3|1|3|3|3|3|3|3|1|1|3|3|1|3|2|3|1|3|3|3|3|3|2|1|2	6	7	23	0.1698333333333333	0.5498571428571427	0.7130000000000001	S163=Blood-Granulocytes-Z000000TZ,S191=Blood-Granulocytes-Z000000UD,S19=Blood-Monocytes-Z000000U3,S20=Blood-Granulocytes-Z000000UT,S36=Blood-Monocytes-Z000000TP,S86=Blood-Monocytes-Z000000UH	S111=Blood-B-Mem-Z0000041K,S113=Blood-NK-Z000000U1,S158=Blood-B-Z000000TX,S159=Blood-B-Mem-Z0000041J,S32=Blood-B-Z000000UB,S79=Blood-B-Z000000UR,S96=Blood-NK-Z000000UF	S10=Blood-T-CenMem-CD4-Z00000417,S116=Blood-T-CD4-Z000000U7,S118=Blood-T-Naive-CD8-Z0000041H,S119=Blood-T-Eff-CD8-Z00000419,S132=Blood-T-EffMem-CD4-Z00000416,S148=Blood-T-CD3-Z000000TV,S15=Blood-T-EffMem-CD4-Z0000041M,S161=Blood-T-CD3-Z000000UP,S164=Blood-T-EffMem-CD4-Z0000041C,S170=Blood-T-CenMem-CD4-Z0000041D,S17=Blood-T-EffMem-CD8-Z0000041A,S183=Blood-NK-Z000000TM,S184=Blood-T-Naive-CD4-Z00000…	0.54291	6.600400000000002e-19	1.8168e-13	4.1411e-14
chr1	9960522	9960984	0.649873	10	0.749|0.219|0.409|0.573|0.317|0.822|0.793|0.645|0.123|0.245|0.784|0.539|0.012|0.755|0.734|0.868|0.234|0.280|0.821|0.010|0.012|0.818|0.825|0.013|0.416|0.137|0.804|0.012|0.475|0.571|0.517|0.780|0.815|0.103|0.007|0.325	3|1|2|2|1|3|3|3|1|1|3|2|1|3|3|3|1|1|3|1|1|3|3|1|2|1|3|1|2|2|2|3|3|1|1|1	15	7	14	0.1366	0.4999999999999999	0.786642857142857	S111=Blood-B-Mem-Z0000041K,S118=Blood-T-Naive-CD8-Z0000041H,S158=Blood-B-Z000000TX,S159=Blood-B-Mem-Z0000041J,S163=Blood-Granulocytes-Z000000TZ,S183=Blood-NK-Z000000TM,S184=Blood-T-Naive-CD4-Z0000041E,S191=Blood-Granulocytes-Z000000UD,S19=Blood-Monocytes-Z000000U3,S20=Blood-Granulocytes-Z000000UT,S32=Blood-B-Z000000UB,S36=Blood-Monocytes-Z000000TP,S79=Blood-B-Z000000UR,S86=Blood-Monocytes-Z000000…	S113=Blood-NK-Z000000U1,S116=Blood-T-CD4-Z000000U7,S161=Blood-T-CD3-Z000000UP,S28=Blood-T-Naive-CD8-Z0000041B,S37=Blood-T-CD4-Z000000UM,S38=Blood-T-CD8-Z000000UK,S40=Blood-T-CD4-Z000000TT	S10=Blood-T-CenMem-CD4-Z00000417,S119=Blood-T-Eff-CD8-Z00000419,S132=Blood-T-EffMem-CD4-Z00000416,S148=Blood-T-CD3-Z000000TV,S15=Blood-T-EffMem-CD4-Z0000041M,S164=Blood-T-EffMem-CD4-Z0000041C,S170=Blood-T-CenMem-CD4-Z0000041D,S17=Blood-T-EffMem-CD8-Z0000041A,S18=Blood-T-CenMem-CD4-Z0000041N,S202=Blood-T-Eff-CD8-Z0000041Q,S203=Blood-T-EffMem-CD8-Z0000041G,S33=Blood-T-CD8-Z000000TR,S57=Blood-T-CD8-…	-0.649873	3.115e-41	8.5741e-36	4.9183e-14
chr1	9963711	9965141	0.506792	13	0.437|0.412|0.633|0.560|0.939|0.398|0.397|0.589|0.682|0.446|0.474|0.692|0.964|0.406|0.476|0.381|0.867|0.865|0.485|0.917|0.944|0.419|0.395|0.934|0.928|0.660|0.416|0.915|0.679|0.644|0.635|0.503|0.434|0.794|0.926|0.935	1|1|2|2|3|1|1|2|2|1|1|2|3|1|1|1|2|2|1|3|3|1|1|3|3|2|1|3|2|2|2|2|1|2|3|3	14	13	9	0.4268571428571429	0.6771538461538462	0.9335555555555556	S10=Blood-T-CenMem-CD4-Z00000417,S111=Blood-B-Mem-Z0000041K,S119=Blood-T-Eff-CD8-Z00000419,S132=Blood-T-EffMem-CD4-Z00000416,S159=Blood-B-Mem-Z0000041J,S15=Blood-T-EffMem-CD4-Z0000041M,S164=Blood-T-EffMem-CD4-Z0000041C,S170=Blood-T-CenMem-CD4-Z0000041D,S17=Blood-T-EffMem-CD8-Z0000041A,S18=Blood-T-CenMem-CD4-Z0000041N,S202=Blood-T-Eff-CD8-Z0000041Q,S203=Blood-T-EffMem-CD8-Z0000041G,S33=Blood-T-CD8…	S113=Blood-NK-Z000000U1,S116=Blood-T-CD4-Z000000U7,S148=Blood-T-CD3-Z000000TV,S158=Blood-B-Z000000TX,S161=Blood-T-CD3-Z000000UP,S183=Blood-NK-Z000000TM,S184=Blood-T-Naive-CD4-Z0000041E,S32=Blood-B-Z000000UB,S37=Blood-T-CD4-Z000000UM,S38=Blood-T-CD8-Z000000UK,S40=Blood-T-CD4-Z000000TT,S57=Blood-T-CD8-Z000000U5,S79=Blood-B-Z000000UR	S118=Blood-T-Naive-CD8-Z0000041H,S163=Blood-Granulocytes-Z000000TZ,S191=Blood-Granulocytes-Z000000UD,S19=Blood-Monocytes-Z000000U3,S20=Blood-Granulocytes-Z000000UT,S28=Blood-T-Naive-CD8-Z0000041B,S36=Blood-Monocytes-Z000000TP,S86=Blood-Monocytes-Z000000UH,S96=Blood-NK-Z000000UF	0.506792	8.9165e-34	2.4543e-28	3.8414e-14
chr1	10020811	10021435	0.546803	10	0.898|0.296|0.850|0.886|0.949|0.823|0.842|0.898|0.304|0.240|0.811|0.885|0.860|0.822|0.866|0.810|0.899|0.942|0.899|0.810|0.858|0.814|0.814|0.864|0.936|0.362|0.786|0.865|0.921|0.890|0.905|0.776|0.802|0.387|0.900|0.872	3|1|3|3|3|3|3|3|1|1|3|3|3|3|3|3|3|3|3|2|3|3|3|3|3|1|3|3|3|3|3|3|3|1|3|3	5	1	30	0.3177999999999999	0.81	0.8647666666666666	S111=Blood-B-Mem-Z0000041K,S158=Blood-B-Z000000TX,S159=Blood-B-Mem-Z0000041J,S32=Blood-B-Z000000UB,S79=Blood-B-Z000000UR	S191=Blood-Granulocytes-Z000000UD	S10=Blood-T-CenMem-CD4-Z00000417,S113=Blood-NK-Z000000U1,S116=Blood-T-CD4-Z000000U7,S118=Blood-T-Naive-CD8-Z0000041H,S119=Blood-T-Eff-CD8-Z00000419,S132=Blood-T-EffMem-CD4-Z00000416,S148=Blood-T-CD3-Z000000TV,S15=Blood-T-EffMem-CD4-Z0000041M,S161=Blood-T-CD3-Z000000UP,S163=Blood-Granulocytes-Z000000TZ,S164=Blood-T-EffMem-CD4-Z0000041C,S170=Blood-T-CenMem-CD4-Z0000041D,S17=Blood-T-EffMem-CD8-Z0000…	0.546803	2.5555e-19	7.0341e-14	4.4298e-14	P0|0|2|3|3|3,
chr1	10208201	10208465	0.86077	10	0.955|0.956|0.967|0.947|0.971|0.967|0.966|0.980|0.960|0.954|0.967|0.973|0.031|0.934|0.955|0.969|0.915|0.975|0.956|0.032|0.187|0.977|0.965|0.035|0.965|0.966|0.965|0.134|0.972|0.976|0.976|0.950|0.961|0.985|0.193|0.957	3|3|3|3|3|3|3|3|3|3|3|3|1|3|3|3|3|3|3|1|1|3|3|1|3|3|3|1|3|3|3|3|3|3|1|3	6	0	30	0.102		0.9627333333333332	S163=Blood-Granulocytes-Z000000TZ,S191=Blood-Granulocytes-Z000000UD,S19=Blood-Monocytes-Z000000U3,S20=Blood-Granulocytes-Z000000UT,S36=Blood-Monocytes-Z000000TP,S86=Blood-Monocytes-Z000000UH	-	S10=Blood-T-CenMem-CD4-Z00000417,S111=Blood-B-Mem-Z0000041K,S113=Blood-NK-Z000000U1,S116=Blood-T-CD4-Z000000U7,S118=Blood-T-Naive-CD8-Z0000041H,S119=Blood-T-Eff-CD8-Z00000419,S132=Blood-T-EffMem-CD4-Z00000416,S148=Blood-T-CD3-Z000000TV,S158=Blood-B-Z000000TX,S159=Blood-B-Mem-Z0000041J,S15=Blood-T-EffMem-CD4-Z0000041M,S161=Blood-T-CD3-Z000000UP,S164=Blood-T-EffMem-CD4-Z0000041C,S170=Blood-T-CenMem…	0.86077	1.9226999999999998e-28	5.2924e-23	5.0737e-14	P2|2|3|3|3|3,
chr1	10233602	10234067	0.503361	12	0.893|0.502|0.945|0.911|0.901|0.900|0.949|0.897|0.658|0.436|0.866|0.908|0.985|0.831|0.864|0.833|0.954|0.927|0.893|0.979|0.960|0.852|0.855|0.981|0.911|0.741|0.832|0.979|0.950|0.868|0.961|0.879|0.895|0.804|0.971|0.942	2|1|2|2|2|2|2|2|2|1|2|2|3|2|2|2|2|2|2|3|3|2|2|3|2|2|2|3|3|2|2|2|2|2|2|2	2	28	6	0.469	0.8800357142857144	0.9723333333333332	S111=Blood-B-Mem-Z0000041K,S159=Blood-B-Mem-Z0000041J	S10=Blood-T-CenMem-CD4-Z00000417,S113=Blood-NK-Z000000U1,S116=Blood-T-CD4-Z000000U7,S118=Blood-T-Naive-CD8-Z0000041H,S119=Blood-T-Eff-CD8-Z00000419,S132=Blood-T-EffMem-CD4-Z00000416,S148=Blood-T-CD3-Z000000TV,S158=Blood-B-Z000000TX,S15=Blood-T-EffMem-CD4-Z0000041M,S161=Blood-T-CD3-Z000000UP,S164=Blood-T-EffMem-CD4-Z0000041C,S170=Blood-T-CenMem-CD4-Z0000041D,S17=Blood-T-EffMem-CD8-Z0000041A,S183=B…	S163=Blood-Granulocytes-Z000000TZ,S191=Blood-Granulocytes-Z000000UD,S19=Blood-Monocytes-Z000000U3,S20=Blood-Granulocytes-Z000000UT,S36=Blood-Monocytes-Z000000TP,S37=Blood-T-CD4-Z000000UM	-0.503361	4.7167e-14	1.2983e-08	3.0986e-13
chr1	10268661	10268915	0.796443	10	0.910|0.557|0.823|0.904|0.854|0.860|0.882|0.874|0.627|0.550|0.884|0.884|0.051|0.893|0.889|0.836|0.811|0.900|0.911|0.038|0.071|0.897|0.865|0.042|0.878|0.696|0.893|0.061|0.876|0.893|0.882|0.895|0.892|0.791|0.044|0.828	3|2|3|3|3|3|3|3|3|3|3|3|1|3|3|3|3|3|3|1|1|3|3|1|3|3|3|1|3|3|3|3|3|3|1|3	6	1	29	0.0511666666666666	0.557	0.8475172413793104	S163=Blood-Granulocytes-Z000000TZ,S191=Blood-Granulocytes-Z000000UD,S19=Blood-Monocytes-Z000000U3,S20=Blood-Granulocytes-Z000000UT,S36=Blood-Monocytes-Z000000TP,S86=Blood-Monocytes-Z000000UH	S111=Blood-B-Mem-Z0000041K	S10=Blood-T-CenMem-CD4-Z00000417,S113=Blood-NK-Z000000U1,S116=Blood-T-CD4-Z000000U7,S118=Blood-T-Naive-CD8-Z0000041H,S119=Blood-T-Eff-CD8-Z00000419,S132=Blood-T-EffMem-CD4-Z00000416,S148=Blood-T-CD3-Z000000TV,S158=Blood-B-Z000000TX,S159=Blood-B-Mem-Z0000041J,S15=Blood-T-EffMem-CD4-Z0000041M,S161=Blood-T-CD3-Z000000UP,S164=Blood-T-EffMem-CD4-Z0000041C,S170=Blood-T-CenMem-CD4-Z0000041D,S17=Blood-T-…	0.796443	1.3215e-30	3.6374e-25	4.9516e-14
chr1	10302296	10302661	0.887255	10	0.984|0.956|0.967|0.965|0.976|0.980|0.955|0.966|0.954|0.946|0.966|0.975|0.059|0.956|0.970|0.945|0.969|0.975|0.978|0.080|0.893|0.975|0.924|0.079|0.987|0.975|0.977|0.882|0.961|0.990|0.977|0.967|0.963|0.977|0.893|0.945	3|3|3|3|3|3|3|3|3|3|3|3|1|3|3|3|3|3|3|1|3|3|3|1|3|3|3|3|3|3|3|3|3|3|3|3	3	0	33	0.0726666666666666		0.9596666666666668	S163=Blood-Granulocytes-Z000000TZ,S191=Blood-Granulocytes-Z000000UD,S20=Blood-Granulocytes-Z000000UT	-	S10=Blood-T-CenMem-CD4-Z00000417,S111=Blood-B-Mem-Z0000041K,S113=Blood-NK-Z000000U1,S116=Blood-T-CD4-Z000000U7,S118=Blood-T-Naive-CD8-Z0000041H,S119=Blood-T-Eff-CD8-Z00000419,S132=Blood-T-EffMem-CD4-Z00000416,S148=Blood-T-CD3-Z000000TV,S158=Blood-B-Z000000TX,S159=Blood-B-Mem-Z0000041J,S15=Blood-T-EffMem-CD4-Z0000041M,S161=Blood-T-CD3-Z000000UP,S164=Blood-T-EffMem-CD4-Z0000041C,S170=Blood-T-CenMem…	0.887255	1.8178e-16	5.0037e-11	4.0079e-14	P2|3|0|0|0|0,
chr1	10384511	10385311	0.505708	12	0.678|0.926|0.771|0.808|0.968|0.703|0.596|0.783|0.934|0.978|0.458|0.799|0.967|0.615|0.805|0.770|0.903|0.970|0.647|0.962|0.968|0.693|0.810|0.954|0.968|0.990|0.699|0.949|0.827|0.861|0.770|0.737|0.812|0.965|0.990|0.857	2|3|2|2|3|2|2|2|3|3|1|2|3|2|2|2|2|3|2|3|3|2|2|3|3|3|2|3|2|2|2|2|2|3|3|2	1	21	14	0.458	0.7592380952380953	0.9635	S15=Blood-T-EffMem-CD4-Z0000041M	S10=Blood-T-CenMem-CD4-Z00000417,S113=Blood-NK-Z000000U1,S116=Blood-T-CD4-Z000000U7,S119=Blood-T-Eff-CD8-Z00000419,S132=Blood-T-EffMem-CD4-Z00000416,S148=Blood-T-CD3-Z000000TV,S161=Blood-T-CD3-Z000000UP,S164=Blood-T-EffMem-CD4-Z0000041C,S170=Blood-T-CenMem-CD4-Z0000041D,S17=Blood-T-EffMem-CD8-Z0000041A,S183=Blood-NK-Z000000TM,S18=Blood-T-CenMem-CD4-Z0000041N,S202=Blood-T-Eff-CD8-Z0000041Q,S203=Bl…	S111=Blood-B-Mem-Z0000041K,S118=Blood-T-Naive-CD8-Z0000041H,S158=Blood-B-Z000000TX,S159=Blood-B-Mem-Z0000041J,S163=Blood-Granulocytes-Z000000TZ,S184=Blood-T-Naive-CD4-Z0000041E,S191=Blood-Granulocytes-Z000000UD,S19=Blood-Monocytes-Z000000U3,S20=Blood-Granulocytes-Z000000UT,S28=Blood-T-Naive-CD8-Z0000041B,S32=Blood-B-Z000000UB,S36=Blood-Monocytes-Z000000TP,S79=Blood-B-Z000000UR,S86=Blood-Monocytes…	0.505708	8.2474e-09	0.0022701	9.4468e-09	P0|0|0|0|2|3,
chr1	10437462	10437851	0.512283	10	0.775|0.507|0.542|0.639|0.592|0.784|0.811|0.704|0.431|0.469|0.812|0.685|0.257|0.753|0.759|0.795|0.479|0.598|0.745|0.224|0.171|0.714|0.749|0.225|0.572|0.406|0.794|0.252|0.686|0.662|0.673|0.716|0.721|0.444|0.203|0.432	3|2|3|2|2|3|3|3|2|2|3|3|1|3|3|3|2|2|3|1|1|3|3|1|2|2|3|1|3|2|3|3|3|2|1|2	6	12	18	0.222	0.51925	0.7343333333333333	S163=Blood-Granulocytes-Z000000TZ,S191=Blood-Granulocytes-Z000000UD,S19=Blood-Monocytes-Z000000U3,S20=Blood-Granulocytes-Z000000UT,S36=Blood-Monocytes-Z000000TP,S86=Blood-Monocytes-Z000000UH	S111=Blood-B-Mem-Z0000041K,S116=Blood-T-CD4-Z000000U7,S118=Blood-T-Naive-CD8-Z0000041H,S158=Blood-B-Z000000TX,S159=Blood-B-Mem-Z0000041J,S183=Blood-NK-Z000000TM,S184=Blood-T-Naive-CD4-Z0000041E,S28=Blood-T-Naive-CD8-Z0000041B,S32=Blood-B-Z000000UB,S38=Blood-T-CD8-Z000000UK,S79=Blood-B-Z000000UR,S96=Blood-NK-Z000000UF	S10=Blood-T-CenMem-CD4-Z00000417,S113=Blood-NK-Z000000U1,S119=Blood-T-Eff-CD8-Z00000419,S132=Blood-T-EffMem-CD4-Z00000416,S148=Blood-T-CD3-Z000000TV,S15=Blood-T-EffMem-CD4-Z0000041M,S161=Blood-T-CD3-Z000000UP,S164=Blood-T-EffMem-CD4-Z0000041C,S170=Blood-T-CenMem-CD4-Z0000041D,S17=Blood-T-EffMem-CD8-Z0000041A,S18=Blood-T-CenMem-CD4-Z0000041N,S202=Blood-T-Eff-CD8-Z0000041Q,S203=Blood-T-EffMem-CD8-Z…	0.512283	4.1584e-15	1.1446e-09	4.3743e-14
chr1	10474789	10475143	0.592858	12	0.947|0.901|0.919|0.944|0.931|0.940|0.940|0.955|0.884|0.913|0.968|0.960|0.213|0.930|0.946|0.967|0.910|0.954|0.934|0.276|0.504|0.961|0.954|0.258|0.924|0.944|0.983|0.497|0.939|0.947|0.956|0.961|0.974|0.931|0.498|0.917	3|3|3|3|3|3|3|3|3|3|3|3|1|3|3|3|3|3|3|1|2|3|3|1|3|3|3|1|3|3|3|3|3|3|1|3	5	1	30	0.3484	0.504	0.9411333333333332	S163=Blood-Granulocytes-Z000000TZ,S191=Blood-Granulocytes-Z000000UD,S20=Blood-Granulocytes-Z000000UT,S36=Blood-Monocytes-Z000000TP,S86=Blood-Monocytes-Z000000UH	S19=Blood-Monocytes-Z000000U3	S10=Blood-T-CenMem-CD4-Z00000417,S111=Blood-B-Mem-Z0000041K,S113=Blood-NK-Z000000U1,S116=Blood-T-CD4-Z000000U7,S118=Blood-T-Naive-CD8-Z0000041H,S119=Blood-T-Eff-CD8-Z00000419,S132=Blood-T-EffMem-CD4-Z00000416,S148=Blood-T-CD3-Z000000TV,S158=Blood-B-Z000000TX,S159=Blood-B-Mem-Z0000041J,S15=Blood-T-EffMem-CD4-Z0000041M,S161=Blood-T-CD3-Z000000UP,S164=Blood-T-EffMem-CD4-Z0000041C,S170=Blood-T-CenMem…	-0.592858	8.8914e-21	2.4474e-15	4.0967e-14	P2|2|3|3|3|3,
chr1	10493520	10494156	0.628314	12	0.911|0.209|0.953|0.927|0.955|0.934|0.912|0.934|0.501|0.230|0.888|0.963|0.952|0.870|0.904|0.907|0.930|0.947|0.902|0.930|0.931|0.915|0.880|0.941|0.966|0.459|0.929|0.928|0.947|0.921|0.933|0.929|0.931|0.656|0.940|0.950	3|1|3|3|3|3|3|3|2|1|3|3|3|3|3|3|3|3|3|3|3|3|3|3|3|1|3|3|3|3|3|3|3|2|3|3	3	2	31	0.2993333333333333	0.5785	0.9277419354838706	S111=Blood-B-Mem-Z0000041K,S159=Blood-B-Mem-Z0000041J,S32=Blood-B-Z000000UB	S158=Blood-B-Z000000TX,S79=Blood-B-Z000000UR	S10=Blood-T-CenMem-CD4-Z00000417,S113=Blood-NK-Z000000U1,S116=Blood-T-CD4-Z000000U7,S118=Blood-T-Naive-CD8-Z0000041H,S119=Blood-T-Eff-CD8-Z00000419,S132=Blood-T-EffMem-CD4-Z00000416,S148=Blood-T-CD3-Z000000TV,S15=Blood-T-EffMem-CD4-Z0000041M,S161=Blood-T-CD3-Z000000UP,S163=Blood-Granulocytes-Z000000TZ,S164=Blood-T-EffMem-CD4-Z0000041C,S170=Blood-T-CenMem-CD4-Z0000041D,S17=Blood-T-EffMem-CD8-Z0000…	0.628314	9.866e-21	2.7157e-15	4.5519e-14	P0|0|2|3|3|3,
chr1	10544521	10545006	0.759297	10	0.951|0.959|0.874|0.951|0.981|0.946|0.911|0.930|0.946|0.973|0.944|0.955|0.238|0.923|0.970|0.927|0.781|0.971|0.953|0.230|0.123|0.905|0.931|0.216|0.944|0.970|0.935|0.100|0.964|0.968|0.934|0.961|0.915|0.969|0.130|0.725	3|3|3|3|3|3|3|3|3|3|3|3|1|3|3|3|3|3|3|1|1|3|3|1|3|3|3|1|3|3|3|3|3|3|1|3	6	0	30	0.1728333333333333		0.9322333333333332	S163=Blood-Granulocytes-Z000000TZ,S191=Blood-Granulocytes-Z000000UD,S19=Blood-Monocytes-Z000000U3,S20=Blood-Granulocytes-Z000000UT,S36=Blood-Monocytes-Z000000TP,S86=Blood-Monocytes-Z000000UH	-	S10=Blood-T-CenMem-CD4-Z00000417,S111=Blood-B-Mem-Z0000041K,S113=Blood-NK-Z000000U1,S116=Blood-T-CD4-Z000000U7,S118=Blood-T-Naive-CD8-Z0000041H,S119=Blood-T-Eff-CD8-Z00000419,S132=Blood-T-EffMem-CD4-Z00000416,S148=Blood-T-CD3-Z000000TV,S158=Blood-B-Z000000TX,S159=Blood-B-Mem-Z0000041J,S15=Blood-T-EffMem-CD4-Z0000041M,S161=Blood-T-CD3-Z000000UP,S164=Blood-T-EffMem-CD4-Z0000041C,S170=Blood-T-CenMem…	0.759297	3.1527e-27	8.677899999999999e-22	4.0745e-14	P2|2|3|3|3|3,
chr1	10556081	10556409	0.5036	15	0.833|0.728|0.858|0.585|0.301|0.873|0.829|0.522|0.780|0.771|0.854|0.396|0.607|0.791|0.833|0.816|0.819|0.189|0.791|0.618|0.854|0.814|0.578|0.654|0.371|0.788|0.729|0.819|0.287|0.585|0.425|0.608|0.880|0.847|0.834|0.741	3|3|3|2|1|3|3|2|3|3|3|2|3|3|3|3|3|1|3|3|3|3|2|3|1|3|3|3|1|2|2|2|3|3|3|3	4	7	25	0.287	0.5284285714285714	0.7904399999999999	S118=Blood-T-Naive-CD8-Z0000041H,S184=Blood-T-Naive-CD4-Z0000041E,S28=Blood-T-Naive-CD8-Z0000041B,S37=Blood-T-CD4-Z000000UM	S116=Blood-T-CD4-Z000000U7,S148=Blood-T-CD3-Z000000TV,S161=Blood-T-CD3-Z000000UP,S203=Blood-T-EffMem-CD8-Z0000041G,S38=Blood-T-CD8-Z000000UK,S40=Blood-T-CD4-Z000000TT,S57=Blood-T-CD8-Z000000U5	S10=Blood-T-CenMem-CD4-Z00000417,S111=Blood-B-Mem-Z0000041K,S113=Blood-NK-Z000000U1,S119=Blood-T-Eff-CD8-Z00000419,S132=Blood-T-EffMem-CD4-Z00000416,S158=Blood-B-Z000000TX,S159=Blood-B-Mem-Z0000041J,S15=Blood-T-EffMem-CD4-Z0000041M,S163=Blood-Granulocytes-Z000000TZ,S164=Blood-T-EffMem-CD4-Z0000041C,S170=Blood-T-CenMem-CD4-Z0000041D,S17=Blood-T-EffMem-CD8-Z0000041A,S183=Blood-NK-Z000000TM,S18=Bloo…	0.5036	1.8994e-24	5.2283e-19	4.3632e-14
chr1	10558193	10558720	0.5493	10	0.735|0.699|0.468|0.722|0.920|0.558|0.575|0.673|0.828|0.728|0.601|0.719|0.933|0.554|0.723|0.524|0.649|0.780|0.727|0.938|0.959|0.519|0.484|0.943|0.842|0.854|0.575|0.962|0.717|0.737|0.755|0.397|0.605|0.910|0.969|0.587	2|2|2|2|3|2|2|2|2|2|2|2|3|2|2|2|2|2|2|3|3|2|2|2|2|2|2|3|2|2|2|1|2|2|3|2	1	29	6	0.397	0.6824482758620689	0.9468333333333336	S57=Blood-T-CD8-Z000000U5	S10=Blood-T-CenMem-CD4-Z00000417,S111=Blood-B-Mem-Z0000041K,S113=Blood-NK-Z000000U1,S116=Blood-T-CD4-Z000000U7,S119=Blood-T-Eff-CD8-Z00000419,S132=Blood-T-EffMem-CD4-Z00000416,S148=Blood-T-CD3-Z000000TV,S158=Blood-B-Z000000TX,S159=Blood-B-Mem-Z0000041J,S15=Blood-T-EffMem-CD4-Z0000041M,S161=Blood-T-CD3-Z000000UP,S164=Blood-T-EffMem-CD4-Z0000041C,S170=Blood-T-CenMem-CD4-Z0000041D,S17=Blood-T-EffMem…	S118=Blood-T-Naive-CD8-Z0000041H,S163=Blood-Granulocytes-Z000000TZ,S191=Blood-Granulocytes-Z000000UD,S19=Blood-Monocytes-Z000000U3,S36=Blood-Monocytes-Z000000TP,S86=Blood-Monocytes-Z000000UH	0.5493	1.2099e-06	0.33303	4.7763e-07
chr1	10585305	10585973	0.590097	15	0.835|0.929|0.256|0.842|0.969|0.492|0.718|0.760|0.915|0.953|0.705|0.908|0.959|0.671|0.865|0.511|0.180|0.952|0.875|0.966|0.939|0.392|0.520|0.962|0.932|0.950|0.579|0.968|0.906|0.777|0.882|0.436|0.352|0.970|0.968|0.077	3|3|1|3|3|3|3|3|3|3|3|3|3|3|3|3|1|3|3|3|3|2|2|3|3|3|3|3|3|3|3|1|1|3|3|1	5	2	29	0.2602	0.456	0.8502758620689654	S113=Blood-NK-Z000000U1,S183=Blood-NK-Z000000TM,S57=Blood-T-CD8-Z000000U5,S63=Blood-T-Eff-CD8-Z0000041F,S96=Blood-NK-Z000000UF	S202=Blood-T-Eff-CD8-Z0000041Q,S203=Blood-T-EffMem-CD8-Z0000041G	S10=Blood-T-CenMem-CD4-Z00000417,S111=Blood-B-Mem-Z0000041K,S116=Blood-T-CD4-Z000000U7,S118=Blood-T-Naive-CD8-Z0000041H,S119=Blood-T-Eff-CD8-Z00000419,S132=Blood-T-EffMem-CD4-Z00000416,S148=Blood-T-CD3-Z000000TV,S158=Blood-B-Z000000TX,S159=Blood-B-Mem-Z0000041J,S15=Blood-T-EffMem-CD4-Z0000041M,S161=Blood-T-CD3-Z000000UP,S163=Blood-Granulocytes-Z000000TZ,S164=Blood-T-EffMem-CD4-Z0000041C,S170=Bloo…	0.590097	2.0498e-30	5.6422e-25	4.6518e-14
chr1	10591026	10591309	0.56405	10	0.927|0.829|0.746|0.944|0.883|0.901|0.895|0.908|0.684|0.786|0.906|0.913|0.403|0.906|0.886|0.915|0.704|0.845|0.933|0.321|0.369|0.858|0.932|0.395|0.819|0.617|0.872|0.467|0.897|0.862|0.884|0.898|0.911|0.689|0.456|0.712	2|2|2|3|3|3|3|3|2|2|3|3|2|3|3|3|2|2|3|1|1|2|3|2|2|2|2|2|3|2|2|2|3|2|2|2	2	20	14	0.345	0.72265	0.909285714285714	S191=Blood-Granulocytes-Z000000UD,S19=Blood-Monocytes-Z000000U3	S10=Blood-T-CenMem-CD4-Z00000417,S111=Blood-B-Mem-Z0000041K,S113=Blood-NK-Z000000U1,S158=Blood-B-Z000000TX,S159=Blood-B-Mem-Z0000041J,S163=Blood-Granulocytes-Z000000TZ,S183=Blood-NK-Z000000TM,S184=Blood-T-Naive-CD4-Z0000041E,S202=Blood-T-Eff-CD8-Z0000041Q,S20=Blood-Granulocytes-Z000000UT,S28=Blood-T-Naive-CD8-Z0000041B,S32=Blood-B-Z000000UB,S33=Blood-T-CD8-Z000000TR,S36=Blood-Monocytes-Z000000TP,…	S116=Blood-T-CD4-Z000000U7,S118=Blood-T-Naive-CD8-Z0000041H,S119=Blood-T-Eff-CD8-Z00000419,S132=Blood-T-EffMem-CD4-Z00000416,S148=Blood-T-CD3-Z000000TV,S15=Blood-T-EffMem-CD4-Z0000041M,S161=Blood-T-CD3-Z000000UP,S164=Blood-T-EffMem-CD4-Z0000041C,S170=Blood-T-CenMem-CD4-Z0000041D,S17=Blood-T-EffMem-CD8-Z0000041A,S18=Blood-T-CenMem-CD4-Z0000041N,S203=Blood-T-EffMem-CD8-Z0000041G,S37=Blood-T-CD4-Z00…	-0.56405	1.2809e-13	3.5257e-08	6.3549e-13
chr1	10731250	10731423	0.639516	11	0.837|0.480|0.458|0.738|0.708|0.846|0.867|0.779|0.501|0.651|0.811|0.701|0.156|0.809|0.790|0.911|0.410|0.671|0.819|0.187|0.146|0.763|0.829|0.162|0.744|0.342|0.895|0.124|0.751|0.790|0.761|0.827|0.844|0.281|0.098|0.390	3|2|2|2|2|3|3|2|2|2|3|2|1|3|3|3|2|2|3|1|1|3|3|1|2|1|3|1|2|3|3|3|3|1|1|2	8	13	15	0.187	0.614	0.8265999999999998	S163=Blood-Granulocytes-Z000000TZ,S191=Blood-Granulocytes-Z000000UD,S19=Blood-Monocytes-Z000000U3,S20=Blood-Granulocytes-Z000000UT,S32=Blood-B-Z000000UB,S36=Blood-Monocytes-Z000000TP,S79=Blood-B-Z000000UR,S86=Blood-Monocytes-Z000000UH	S111=Blood-B-Mem-Z0000041K,S113=Blood-NK-Z000000U1,S116=Blood-T-CD4-Z000000U7,S118=Blood-T-Naive-CD8-Z0000041H,S148=Blood-T-CD3-Z000000TV,S158=Blood-B-Z000000TX,S159=Blood-B-Mem-Z0000041J,S161=Blood-T-CD3-Z000000UP,S183=Blood-NK-Z000000TM,S184=Blood-T-Naive-CD4-Z0000041E,S28=Blood-T-Naive-CD8-Z0000041B,S37=Blood-T-CD4-Z000000UM,S96=Blood-NK-Z000000UF	S10=Blood-T-CenMem-CD4-Z00000417,S119=Blood-T-Eff-CD8-Z00000419,S132=Blood-T-EffMem-CD4-Z00000416,S15=Blood-T-EffMem-CD4-Z0000041M,S164=Blood-T-EffMem-CD4-Z0000041C,S170=Blood-T-CenMem-CD4-Z0000041D,S17=Blood-T-EffMem-CD8-Z0000041A,S18=Blood-T-CenMem-CD4-Z0000041N,S202=Blood-T-Eff-CD8-Z0000041Q,S203=Blood-T-EffMem-CD8-Z0000041G,S33=Blood-T-CD8-Z000000TR,S38=Blood-T-CD8-Z000000UK,S40=Blood-T-CD4-Z…	0.639516	8.9594e-31	2.4661e-25	3.9191e-14
chr1	11028410	11028886	0.661409	10	0.667|0.071|0.713|0.775|0.839|0.702|0.562|0.677|0.501|0.150|0.595|0.794|0.852|0.612|0.683|0.602|0.776|0.837|0.718|0.852|0.831|0.629|0.479|0.836|0.863|0.388|0.424|0.834|0.758|0.706|0.741|0.594|0.646|0.595|0.861|0.812	3|1|3|3|3|3|2|3|2|1|2|3|3|2|3|2|3|3|3|3|3|3|2|3|3|2|2|3|3|3|3|2|2|2|3|3	2	11	23	0.1104999999999999	0.5452727272727272	0.772	S111=Blood-B-Mem-Z0000041K,S159=Blood-B-Mem-Z0000041J	S132=Blood-T-EffMem-CD4-Z00000416,S158=Blood-B-Z000000TX,S15=Blood-T-EffMem-CD4-Z0000041M,S164=Blood-T-EffMem-CD4-Z0000041C,S17=Blood-T-EffMem-CD8-Z0000041A,S203=Blood-T-EffMem-CD8-Z0000041G,S32=Blood-B-Z000000UB,S33=Blood-T-CD8-Z000000TR,S57=Blood-T-CD8-Z000000U5,S63=Blood-T-Eff-CD8-Z0000041F,S79=Blood-B-Z000000UR	S10=Blood-T-CenMem-CD4-Z00000417,S113=Blood-NK-Z000000U1,S116=Blood-T-CD4-Z000000U7,S118=Blood-T-Naive-CD8-Z0000041H,S119=Blood-T-Eff-CD8-Z00000419,S148=Blood-T-CD3-Z000000TV,S161=Blood-T-CD3-Z000000UP,S163=Blood-Granulocytes-Z000000TZ,S170=Blood-T-CenMem-CD4-Z0000041D,S183=Blood-NK-Z000000TM,S184=Blood-T-Naive-CD4-Z0000041E,S18=Blood-T-CenMem-CD4-Z0000041N,S191=Blood-Granulocytes-Z000000UD,S19=B…	-0.661409	1.5538e-12	4.277e-07	2.0217e-13
chr1	11132637	11133718	0.575181	18	0.769|0.328|0.777|0.824|0.950|0.610|0.710|0.750|0.638|0.331|0.717|0.824|0.761|0.669|0.737|0.619|0.884|0.949|0.777|0.770|0.902|0.671|0.659|0.780|0.950|0.657|0.612|0.887|0.828|0.764|0.844|0.646|0.616|0.689|0.852|0.863	2|1|2|2|3|2|2|2|2|1|2|2|2|2|2|2|3|3|2|2|3|2|2|2|3|2|2|3|2|2|2|2|2|2|3|3	2	26	8	0.3295	0.7199230769230768	0.904625	S111=Blood-B-Mem-Z0000041K,S159=Blood-B-Mem-Z0000041J	S10=Blood-T-CenMem-CD4-Z00000417,S113=Blood-NK-Z000000U1,S116=Blood-T-CD4-Z000000U7,S119=Blood-T-Eff-CD8-Z00000419,S132=Blood-T-EffMem-CD4-Z00000416,S148=Blood-T-CD3-Z000000TV,S158=Blood-B-Z000000TX,S15=Blood-T-EffMem-CD4-Z0000041M,S161=Blood-T-CD3-Z000000UP,S163=Blood-Granulocytes-Z000000TZ,S164=Blood-T-EffMem-CD4-Z0000041C,S170=Blood-T-CenMem-CD4-Z0000041D,S17=Blood-T-EffMem-CD8-Z0000041A,S18=B…	S118=Blood-T-Naive-CD8-Z0000041H,S183=Blood-NK-Z000000TM,S184=Blood-T-Naive-CD4-Z0000041E,S19=Blood-Monocytes-Z000000U3,S28=Blood-T-Naive-CD8-Z0000041B,S36=Blood-Monocytes-Z000000TP,S86=Blood-Monocytes-Z000000UH,S96=Blood-NK-Z000000UF	0.575181	2.3716e-13	6.528e-08	4.4187e-14	P2|3|0|0|0|0,P0|0|0|0|2|3,
chr1	11359088	11359576	0.516345	12	0.424|0.870|0.924|0.551|0.968|0.902|0.687|0.695|0.932|0.856|0.659|0.759|0.936|0.651|0.509|0.804|0.951|0.896|0.423|0.928|0.951|0.839|0.790|0.942|0.937|0.933|0.787|0.933|0.637|0.766|0.734|0.680|0.879|0.934|0.932|0.961	1|2|3|2|3|2|2|2|3|2|2|2|3|2|2|2|3|2|1|3|3|2|2|3|3|3|2|3|2|2|2|2|2|3|3|3	2	20	14	0.4235	0.74755	0.9401428571428572	S10=Blood-T-CenMem-CD4-Z00000417,S18=Blood-T-CenMem-CD4-Z0000041N	S111=Blood-B-Mem-Z0000041K,S116=Blood-T-CD4-Z000000U7,S119=Blood-T-Eff-CD8-Z00000419,S132=Blood-T-EffMem-CD4-Z00000416,S148=Blood-T-CD3-Z000000TV,S159=Blood-B-Mem-Z0000041J,S15=Blood-T-EffMem-CD4-Z0000041M,S161=Blood-T-CD3-Z000000UP,S164=Blood-T-EffMem-CD4-Z0000041C,S170=Blood-T-CenMem-CD4-Z0000041D,S17=Blood-T-EffMem-CD8-Z0000041A,S184=Blood-T-Naive-CD4-Z0000041E,S202=Blood-T-Eff-CD8-Z0000041Q,S…	S113=Blood-NK-Z000000U1,S118=Blood-T-Naive-CD8-Z0000041H,S158=Blood-B-Z000000TX,S163=Blood-Granulocytes-Z000000TZ,S183=Blood-NK-Z000000TM,S191=Blood-Granulocytes-Z000000UD,S19=Blood-Monocytes-Z000000U3,S20=Blood-Granulocytes-Z000000UT,S28=Blood-T-Naive-CD8-Z0000041B,S32=Blood-B-Z000000UB,S36=Blood-Monocytes-Z000000TP,S79=Blood-B-Z000000UR,S86=Blood-Monocytes-Z000000UH,S96=Blood-NK-Z000000UF	-0.516345	2.5663e-15	7.064e-10	4.7962e-14
chr1	11901808	11903016	0.639369	23	0.788|0.397|0.660|0.819|0.694|0.823|0.780|0.785|0.404|0.513|0.814|0.752|0.139|0.817|0.780|0.838|0.510|0.716|0.880|0.151|0.140|0.852|0.840|0.120|0.701|0.385|0.793|0.171|0.740|0.717|0.784|0.799|0.792|0.372|0.128|0.508	3|2|3|3|3|3|3|3|2|2|3|3|1|3|3|3|2|3|3|1|1|3|3|1|3|2|3|1|3|3|3|3|3|2|1|2	6	7	23	0.1415	0.4412857142857143	0.7810434782608696	S163=Blood-Granulocytes-Z000000TZ,S191=Blood-Granulocytes-Z000000UD,S19=Blood-Monocytes-Z000000U3,S20=Blood-Granulocytes-Z000000UT,S36=Blood-Monocytes-Z000000TP,S86=Blood-Monocytes-Z000000UH	S111=Blood-B-Mem-Z0000041K,S158=Blood-B-Z000000TX,S159=Blood-B-Mem-Z0000041J,S183=Blood-NK-Z000000TM,S32=Blood-B-Z000000UB,S79=Blood-B-Z000000UR,S96=Blood-NK-Z000000UF	S10=Blood-T-CenMem-CD4-Z00000417,S113=Blood-NK-Z000000U1,S116=Blood-T-CD4-Z000000U7,S118=Blood-T-Naive-CD8-Z0000041H,S119=Blood-T-Eff-CD8-Z00000419,S132=Blood-T-EffMem-CD4-Z00000416,S148=Blood-T-CD3-Z000000TV,S15=Blood-T-EffMem-CD4-Z0000041M,S161=Blood-T-CD3-Z000000UP,S164=Blood-T-EffMem-CD4-Z0000041C,S170=Blood-T-CenMem-CD4-Z0000041D,S17=Blood-T-EffMem-CD8-Z0000041A,S184=Blood-T-Naive-CD4-Z00000…	0.639369	6.6848e-48	1.84e-42	3.8192e-14
chr1	11903471	11904092	0.6002	10	0.948|0.919|0.900|0.924|0.962|0.942|0.926|0.948|0.928|0.919|0.954|0.966|0.627|0.911|0.946|0.959|0.955|0.973|0.955|0.572|0.307|0.954|0.920|0.650|0.959|0.919|0.954|0.350|0.948|0.949|0.961|0.886|0.927|0.956|0.367|0.976	3|3|3|3|3|3|3|3|3|3|3|3|2|3|3|3|3|3|3|2|1|3|3|2|3|3|3|1|3|3|3|3|3|3|1|3	3	3	30	0.3413333333333333	0.6163333333333333	0.9414666666666668	S19=Blood-Monocytes-Z000000U3,S36=Blood-Monocytes-Z000000TP,S86=Blood-Monocytes-Z000000UH	S163=Blood-Granulocytes-Z000000TZ,S191=Blood-Granulocytes-Z000000UD,S20=Blood-Granulocytes-Z000000UT	S10=Blood-T-CenMem-CD4-Z00000417,S111=Blood-B-Mem-Z0000041K,S113=Blood-NK-Z000000U1,S116=Blood-T-CD4-Z000000U7,S118=Blood-T-Naive-CD8-Z0000041H,S119=Blood-T-Eff-CD8-Z00000419,S132=Blood-T-EffMem-CD4-Z00000416,S148=Blood-T-CD3-Z000000TV,S158=Blood-B-Z000000TX,S159=Blood-B-Mem-Z0000041J,S15=Blood-T-EffMem-CD4-Z0000041M,S161=Blood-T-CD3-Z000000UP,S164=Blood-T-EffMem-CD4-Z0000041C,S170=Blood-T-CenMem…	0.6002	1.5977e-11	4.3978e-06	4.7518e-14	P2|2|3|3|3|3,
chr1	12045584	12046547	0.6226	12	0.911|0.903|0.875|0.892|0.945|0.913|0.923|0.930|0.912|0.887|0.871|0.949|0.191|0.929|0.927|0.897|0.911|0.957|0.878|0.138|0.404|0.864|0.865|0.206|0.930|0.873|0.884|0.434|0.961|0.947|0.920|0.862|0.947|0.936|0.350|0.891	3|3|3|3|3|3|3|3|3|3|3|3|1|3|3|3|3|3|3|1|1|3|3|1|3|3|3|1|3|3|3|3|3|3|1|3	6	0	30	0.2871666666666666		0.9096666666666666	S163=Blood-Granulocytes-Z000000TZ,S191=Blood-Granulocytes-Z000000UD,S19=Blood-Monocytes-Z000000U3,S20=Blood-Granulocytes-Z000000UT,S36=Blood-Monocytes-Z000000TP,S86=Blood-Monocytes-Z000000UH	-	S10=Blood-T-CenMem-CD4-Z00000417,S111=Blood-B-Mem-Z0000041K,S113=Blood-NK-Z000000U1,S116=Blood-T-CD4-Z000000U7,S118=Blood-T-Naive-CD8-Z0000041H,S119=Blood-T-Eff-CD8-Z00000419,S132=Blood-T-EffMem-CD4-Z00000416,S148=Blood-T-CD3-Z000000TV,S158=Blood-B-Z000000TX,S159=Blood-B-Mem-Z0000041J,S15=Blood-T-EffMem-CD4-Z0000041M,S161=Blood-T-CD3-Z000000UP,S164=Blood-T-EffMem-CD4-Z0000041C,S170=Blood-T-CenMem…	-0.6226	2.1546e-22	5.9307e-17	4.2522e-14	P2|2|3|3|3|3,
chr1	12064891	12066364	0.619128	27	0.867|0.295|0.914|0.869|0.979|0.864|0.792|0.880|0.604|0.254|0.848|0.937|0.934|0.759|0.836|0.847|0.961|0.974|0.854|0.924|0.937|0.874|0.797|0.931|0.973|0.636|0.830|0.954|0.930|0.907|0.918|0.827|0.887|0.763|0.943|0.954	3|1|3|3|3|3|3|3|2|1|3|3|3|2|3|3|3|3|3|3|3|3|3|3|3|2|3|3|3|3|3|3|3|3|3|3	2	3	31	0.2744999999999999	0.6663333333333333	0.8937096774193548	S111=Blood-B-Mem-Z0000041K,S159=Blood-B-Mem-Z0000041J	S158=Blood-B-Z000000TX,S164=Blood-T-EffMem-CD4-Z0000041C,S32=Blood-B-Z000000UB	S10=Blood-T-CenMem-CD4-Z00000417,S113=Blood-NK-Z000000U1,S116=Blood-T-CD4-Z000000U7,S118=Blood-T-Naive-CD8-Z0000041H,S119=Blood-T-Eff-CD8-Z00000419,S132=Blood-T-EffMem-CD4-Z00000416,S148=Blood-T-CD3-Z000000TV,S15=Blood-T-EffMem-CD4-Z0000041M,S161=Blood-T-CD3-Z000000UP,S163=Blood-Granulocytes-Z000000TZ,S170=Blood-T-CenMem-CD4-Z0000041D,S17=Blood-T-EffMem-CD8-Z0000041A,S183=Blood-NK-Z000000TM,S184=…	0.619128	4.3264e-29	1.1909e-23	4.2188e-14
chr1	12094084	12094874	0.667681	10	0.867|0.827|0.817|0.862|0.861|0.862|0.874|0.876|0.841|0.816|0.887|0.839|0.152|0.915|0.901|0.878|0.791|0.847|0.877|0.175|0.496|0.871|0.869|0.208|0.777|0.865|0.918|0.593|0.846|0.847|0.856|0.841|0.930|0.793|0.475|0.783	3|3|3|3|3|3|3|3|3|3|3|3|1|3|3|3|3|3|3|1|2|3|3|1|3|3|3|3|3|3|3|3|3|3|2|3	3	2	31	0.1783333333333333	0.4855	0.8460322580645162	S163=Blood-Granulocytes-Z000000TZ,S191=Blood-Granulocytes-Z000000UD,S20=Blood-Granulocytes-Z000000UT	S19=Blood-Monocytes-Z000000U3,S86=Blood-Monocytes-Z000000UH	S10=Blood-T-CenMem-CD4-Z00000417,S111=Blood-B-Mem-Z0000041K,S113=Blood-NK-Z000000U1,S116=Blood-T-CD4-Z000000U7,S118=Blood-T-Naive-CD8-Z0000041H,S119=Blood-T-Eff-CD8-Z00000419,S132=Blood-T-EffMem-CD4-Z00000416,S148=Blood-T-CD3-Z000000TV,S158=Blood-B-Z000000TX,S159=Blood-B-Mem-Z0000041J,S15=Blood-T-EffMem-CD4-Z0000041M,S161=Blood-T-CD3-Z000000UP,S164=Blood-T-EffMem-CD4-Z0000041C,S170=Blood-T-CenMem…	-0.667681	1.3497e-13	3.715e-08	4.13e-14
chr1	12100075	12100866	0.582146	10	0.574|0.026|0.704|0.681|0.908|0.569|0.489|0.657|0.016|0.034|0.573|0.757|0.920|0.538|0.594|0.432|0.847|0.877|0.647|0.931|0.887|0.534|0.476|0.915|0.902|0.015|0.479|0.900|0.762|0.644|0.756|0.568|0.418|0.014|0.920|0.838	3|1|3|3|3|3|3|3|1|1|3|3|3|3|3|1|3|3|3|3|3|3|3|3|3|1|1|3|3|3|3|3|2|1|3|3	7	1	28	0.1451428571428571	0.418	0.7274285714285716	S111=Blood-B-Mem-Z0000041K,S158=Blood-B-Z000000TX,S159=Blood-B-Mem-Z0000041J,S17=Blood-T-EffMem-CD8-Z0000041A,S32=Blood-B-Z000000UB,S33=Blood-T-CD8-Z000000TR,S79=Blood-B-Z000000UR	S63=Blood-T-Eff-CD8-Z0000041F	S10=Blood-T-CenMem-CD4-Z00000417,S113=Blood-NK-Z000000U1,S116=Blood-T-CD4-Z000000U7,S118=Blood-T-Naive-CD8-Z0000041H,S119=Blood-T-Eff-CD8-Z00000419,S132=Blood-T-EffMem-CD4-Z00000416,S148=Blood-T-CD3-Z000000TV,S15=Blood-T-EffMem-CD4-Z0000041M,S161=Blood-T-CD3-Z000000UP,S163=Blood-Granulocytes-Z000000TZ,S164=Blood-T-EffMem-CD4-Z0000041C,S170=Blood-T-CenMem-CD4-Z0000041D,S183=Blood-NK-Z000000TM,S184…	-0.582146	9.036900000000001e-20	2.4875e-14	4.3521e-14
chr1	12104422	12104886	0.665266	12	0.399|0.179|0.575|0.599|0.927|0.155|0.260|0.585|0.507|0.166|0.201|0.712|0.918|0.246|0.401|0.208|0.795|0.928|0.460|0.874|0.885|0.178|0.134|0.885|0.944|0.596|0.221|0.896|0.743|0.528|0.701|0.233|0.209|0.707|0.890|0.874	2|1|2|2|3|1|1|2|2|1|1|2|3|1|1|1|3|3|2|3|3|1|1|3|3|2|1|3|3|2|2|1|1|2|3|3	13	11	12	0.2146923076923077	0.579	0.8799166666666668	S111=Blood-B-Mem-Z0000041K,S119=Blood-T-Eff-CD8-Z00000419,S132=Blood-T-EffMem-CD4-Z00000416,S159=Blood-B-Mem-Z0000041J,S15=Blood-T-EffMem-CD4-Z0000041M,S164=Blood-T-EffMem-CD4-Z0000041C,S170=Blood-T-CenMem-CD4-Z0000041D,S17=Blood-T-EffMem-CD8-Z0000041A,S202=Blood-T-Eff-CD8-Z0000041Q,S203=Blood-T-EffMem-CD8-Z0000041G,S33=Blood-T-CD8-Z000000TR,S57=Blood-T-CD8-Z000000U5,S63=Blood-T-Eff-CD8-Z0000041F	S10=Blood-T-CenMem-CD4-Z00000417,S113=Blood-NK-Z000000U1,S116=Blood-T-CD4-Z000000U7,S148=Blood-T-CD3-Z000000TV,S158=Blood-B-Z000000TX,S161=Blood-T-CD3-Z000000UP,S18=Blood-T-CenMem-CD4-Z0000041N,S32=Blood-B-Z000000UB,S38=Blood-T-CD8-Z000000UK,S40=Blood-T-CD4-Z000000TT,S79=Blood-B-Z000000UR	S118=Blood-T-Naive-CD8-Z0000041H,S163=Blood-Granulocytes-Z000000TZ,S183=Blood-NK-Z000000TM,S184=Blood-T-Naive-CD4-Z0000041E,S191=Blood-Granulocytes-Z000000UD,S19=Blood-Monocytes-Z000000U3,S20=Blood-Granulocytes-Z000000UT,S28=Blood-T-Naive-CD8-Z0000041B,S36=Blood-Monocytes-Z000000TP,S37=Blood-T-CD4-Z000000UM,S86=Blood-Monocytes-Z000000UH,S96=Blood-NK-Z000000UF	-0.665266	3.576e-44	9.843e-39	4.5963e-14
chr1	12106843	12107432	0.604417	10	0.376|0.157|0.270|0.444|0.808|0.187|0.292|0.378|0.391|0.178|0.282|0.593|0.824|0.299|0.354|0.173|0.411|0.711|0.286|0.846|0.857|0.116|0.112|0.790|0.769|0.668|0.256|0.856|0.544|0.537|0.537|0.239|0.121|0.604|0.843|0.421	2|1|2|2|3|2|2|2|2|1|2|3|3|2|2|1|2|3|2|3|3|1|1|3|3|3|2|3|3|2|2|2|1|3|3|2	6	17	13	0.1428333333333333	0.3505882352941176	0.7471538461538461	S111=Blood-B-Mem-Z0000041K,S159=Blood-B-Mem-Z0000041J,S17=Blood-T-EffMem-CD8-Z0000041A,S202=Blood-T-Eff-CD8-Z0000041Q,S203=Blood-T-EffMem-CD8-Z0000041G,S63=Blood-T-Eff-CD8-Z0000041F	S10=Blood-T-CenMem-CD4-Z00000417,S113=Blood-NK-Z000000U1,S116=Blood-T-CD4-Z000000U7,S119=Blood-T-Eff-CD8-Z00000419,S132=Blood-T-EffMem-CD4-Z00000416,S148=Blood-T-CD3-Z000000TV,S158=Blood-B-Z000000TX,S15=Blood-T-EffMem-CD4-Z0000041M,S164=Blood-T-EffMem-CD4-Z0000041C,S170=Blood-T-CenMem-CD4-Z0000041D,S183=Blood-NK-Z000000TM,S18=Blood-T-CenMem-CD4-Z0000041N,S33=Blood-T-CD8-Z000000TR,S38=Blood-T-CD8-…	S118=Blood-T-Naive-CD8-Z0000041H,S161=Blood-T-CD3-Z000000UP,S163=Blood-Granulocytes-Z000000TZ,S184=Blood-T-Naive-CD4-Z0000041E,S191=Blood-Granulocytes-Z000000UD,S19=Blood-Monocytes-Z000000U3,S20=Blood-Granulocytes-Z000000UT,S28=Blood-T-Naive-CD8-Z0000041B,S32=Blood-B-Z000000UB,S36=Blood-Monocytes-Z000000TP,S37=Blood-T-CD4-Z000000UM,S79=Blood-B-Z000000UR,S86=Blood-Monocytes-Z000000UH	-0.604417	1.6044e-17	4.4162e-12	4.0523e-14
chr1	12138737	12139360	0.59857	10	0.295|0.042|0.835|0.489|0.938|0.673|0.352|0.629|0.425|0.055|0.332|0.659|0.898|0.335|0.208|0.575|0.898|0.902|0.284|0.936|0.905|0.713|0.554|0.918|0.902|0.377|0.711|0.926|0.742|0.685|0.632|0.591|0.703|0.567|0.934|0.880	1|1|3|2|3|2|1|2|1|1|1|2|3|1|1|2|3|3|1|3|3|3|2|3|3|1|3|3|3|2|2|2|2|2|3|3	10	11	15	0.2705	0.6142727272727274	0.8692	S10=Blood-T-CenMem-CD4-Z00000417,S111=Blood-B-Mem-Z0000041K,S132=Blood-T-EffMem-CD4-Z00000416,S158=Blood-B-Z000000TX,S159=Blood-B-Mem-Z0000041J,S15=Blood-T-EffMem-CD4-Z0000041M,S164=Blood-T-EffMem-CD4-Z0000041C,S170=Blood-T-CenMem-CD4-Z0000041D,S18=Blood-T-CenMem-CD4-Z0000041N,S32=Blood-B-Z000000UB	S116=Blood-T-CD4-Z000000U7,S119=Blood-T-Eff-CD8-Z00000419,S148=Blood-T-CD3-Z000000TV,S161=Blood-T-CD3-Z000000UP,S17=Blood-T-EffMem-CD8-Z0000041A,S203=Blood-T-EffMem-CD8-Z0000041G,S38=Blood-T-CD8-Z000000UK,S40=Blood-T-CD4-Z000000TT,S57=Blood-T-CD8-Z000000U5,S63=Blood-T-Eff-CD8-Z0000041F,S79=Blood-B-Z000000UR	S113=Blood-NK-Z000000U1,S118=Blood-T-Naive-CD8-Z0000041H,S163=Blood-Granulocytes-Z000000TZ,S183=Blood-NK-Z000000TM,S184=Blood-T-Naive-CD4-Z0000041E,S191=Blood-Granulocytes-Z000000UD,S19=Blood-Monocytes-Z000000U3,S202=Blood-T-Eff-CD8-Z0000041Q,S20=Blood-Granulocytes-Z000000UT,S28=Blood-T-Naive-CD8-Z0000041B,S33=Blood-T-CD8-Z000000TR,S36=Blood-Monocytes-Z000000TP,S37=Blood-T-CD4-Z000000UM,S86=Blood…	0.59857	4.9845e-33	1.372e-27	4.4742e-14
chr1	12162675	12163282	0.649242	10	0.776|0.857|0.262|0.774|0.852|0.340|0.671|0.708|0.869|0.875|0.541|0.855|0.861|0.593|0.793|0.411|0.158|0.864|0.773|0.854|0.871|0.298|0.449|0.912|0.873|0.891|0.429|0.911|0.850|0.684|0.826|0.448|0.350|0.924|0.908|0.128	2|3|1|2|3|2|2|3|3|3|2|3|3|2|3|2|1|3|2|3|3|1|2|3|3|3|2|3|3|2|3|2|2|3|3|1	4	13	19	0.2115	0.5568461538461539	0.8607368421052631	S113=Blood-NK-Z000000U1,S183=Blood-NK-Z000000TM,S202=Blood-T-Eff-CD8-Z0000041Q,S96=Blood-NK-Z000000UF	S10=Blood-T-CenMem-CD4-Z00000417,S116=Blood-T-CD4-Z000000U7,S119=Blood-T-Eff-CD8-Z00000419,S132=Blood-T-EffMem-CD4-Z00000416,S15=Blood-T-EffMem-CD4-Z0000041M,S164=Blood-T-EffMem-CD4-Z0000041C,S17=Blood-T-EffMem-CD8-Z0000041A,S18=Blood-T-CenMem-CD4-Z0000041N,S203=Blood-T-EffMem-CD8-Z0000041G,S33=Blood-T-CD8-Z000000TR,S38=Blood-T-CD8-Z000000UK,S57=Blood-T-CD8-Z000000U5,S63=Blood-T-Eff-CD8-Z0000041F	S111=Blood-B-Mem-Z0000041K,S118=Blood-T-Naive-CD8-Z0000041H,S148=Blood-T-CD3-Z000000TV,S158=Blood-B-Z000000TX,S159=Blood-B-Mem-Z0000041J,S161=Blood-T-CD3-Z000000UP,S163=Blood-Granulocytes-Z000000TZ,S170=Blood-T-CenMem-CD4-Z0000041D,S184=Blood-T-Naive-CD4-Z0000041E,S191=Blood-Granulocytes-Z000000UD,S19=Blood-Monocytes-Z000000U3,S20=Blood-Granulocytes-Z000000UT,S28=Blood-T-Naive-CD8-Z0000041B,S32=B…	0.649242	8.291e-15	2.2821e-09	4.3077e-14
chr1	12203176	12204419	0.503342	20	0.414|0.179|0.442|0.443|0.581|0.672|0.407|0.471|0.171|0.167|0.446|0.471|0.018|0.435|0.475|0.662|0.348|0.440|0.491|0.017|0.018|0.598|0.641|0.024|0.516|0.181|0.583|0.015|0.452|0.534|0.462|0.613|0.599|0.163|0.016|0.417	2|2|2|3|3|3|2|2|1|1|2|3|1|2|3|3|2|3|2|1|1|3|3|1|3|2|3|1|2|3|2|3|3|2|1|2	8	14	14	0.05575	0.3791428571428571	0.5591428571428573	S158=Blood-B-Z000000TX,S159=Blood-B-Mem-Z0000041J,S163=Blood-Granulocytes-Z000000TZ,S191=Blood-Granulocytes-Z000000UD,S19=Blood-Monocytes-Z000000U3,S20=Blood-Granulocytes-Z000000UT,S36=Blood-Monocytes-Z000000TP,S86=Blood-Monocytes-Z000000UH	S10=Blood-T-CenMem-CD4-Z00000417,S111=Blood-B-Mem-Z0000041K,S113=Blood-NK-Z000000U1,S132=Blood-T-EffMem-CD4-Z00000416,S148=Blood-T-CD3-Z000000TV,S15=Blood-T-EffMem-CD4-Z0000041M,S164=Blood-T-EffMem-CD4-Z0000041C,S183=Blood-NK-Z000000TM,S18=Blood-T-CenMem-CD4-Z0000041N,S32=Blood-B-Z000000UB,S37=Blood-T-CD4-Z000000UM,S40=Blood-T-CD4-Z000000TT,S79=Blood-B-Z000000UR,S96=Blood-NK-Z000000UF	S116=Blood-T-CD4-Z000000U7,S118=Blood-T-Naive-CD8-Z0000041H,S119=Blood-T-Eff-CD8-Z00000419,S161=Blood-T-CD3-Z000000UP,S170=Blood-T-CenMem-CD4-Z0000041D,S17=Blood-T-EffMem-CD8-Z0000041A,S184=Blood-T-Naive-CD4-Z0000041E,S202=Blood-T-Eff-CD8-Z0000041Q,S203=Blood-T-EffMem-CD8-Z0000041G,S28=Blood-T-Naive-CD8-Z0000041B,S33=Blood-T-CD8-Z000000TR,S38=Blood-T-CD8-Z000000UK,S57=Blood-T-CD8-Z000000U5,S63=Bl…	-0.503342	1.0954e-31	3.015e-26	4.3743e-14
chr1	12238736	12239107	0.5012	10	0.116|0.449|0.519|0.171|0.204|0.196|0.104|0.181|0.685|0.634|0.186|0.138|0.804|0.176|0.087|0.210|0.625|0.227|0.130|0.651|0.624|0.327|0.337|0.659|0.264|0.762|0.280|0.646|0.142|0.242|0.108|0.257|0.255|0.665|0.544|0.560	1|2|2|1|1|1|1|1|3|3|1|1|3|1|1|1|2|1|1|2|3|2|2|3|1|3|1|3|1|1|1|1|1|3|2|2	20	8	8	0.1837	0.5015000000000001	0.6848750000000001	S10=Blood-T-CenMem-CD4-Z00000417,S116=Blood-T-CD4-Z000000U7,S118=Blood-T-Naive-CD8-Z0000041H,S119=Blood-T-Eff-CD8-Z00000419,S132=Blood-T-EffMem-CD4-Z00000416,S148=Blood-T-CD3-Z000000TV,S15=Blood-T-EffMem-CD4-Z0000041M,S161=Blood-T-CD3-Z000000UP,S164=Blood-T-EffMem-CD4-Z0000041C,S170=Blood-T-CenMem-CD4-Z0000041D,S17=Blood-T-EffMem-CD8-Z0000041A,S184=Blood-T-Naive-CD4-Z0000041E,S18=Blood-T-CenMem-C…	S111=Blood-B-Mem-Z0000041K,S113=Blood-NK-Z000000U1,S183=Blood-NK-Z000000TM,S191=Blood-Granulocytes-Z000000UD,S202=Blood-T-Eff-CD8-Z0000041Q,S203=Blood-T-EffMem-CD8-Z0000041G,S86=Blood-Monocytes-Z000000UH,S96=Blood-NK-Z000000UF	S158=Blood-B-Z000000TX,S159=Blood-B-Mem-Z0000041J,S163=Blood-Granulocytes-Z000000TZ,S19=Blood-Monocytes-Z000000U3,S20=Blood-Granulocytes-Z000000UT,S32=Blood-B-Z000000UB,S36=Blood-Monocytes-Z000000TP,S79=Blood-B-Z000000UR	0.5012	8.343899999999999e-21	2.2967e-15	4.4076e-14
chr1	12404443	12405181	0.525295	10	0.492|0.071|0.581|0.464|0.364|0.649|0.435|0.488|0.045|0.074|0.385|0.283|0.010|0.360|0.466|0.597|0.526|0.253|0.403|0.011|0.010|0.653|0.567|0.017|0.414|0.043|0.615|0.022|0.305|0.426|0.388|0.634|0.670|0.051|0.006|0.585	3|1|3|3|2|3|3|3|1|1|2|2|1|2|2|3|3|2|2|1|1|3|3|1|3|1|3|1|2|2|2|3|3|1|1|3	11	10	15	0.0327272727272727	0.3633	0.558	S111=Blood-B-Mem-Z0000041K,S158=Blood-B-Z000000TX,S159=Blood-B-Mem-Z0000041J,S163=Blood-Granulocytes-Z000000TZ,S191=Blood-Granulocytes-Z000000UD,S19=Blood-Monocytes-Z000000U3,S20=Blood-Granulocytes-Z000000UT,S32=Blood-B-Z000000UB,S36=Blood-Monocytes-Z000000TP,S79=Blood-B-Z000000UR,S86=Blood-Monocytes-Z000000UH	S118=Blood-T-Naive-CD8-Z0000041H,S15=Blood-T-EffMem-CD4-Z0000041M,S161=Blood-T-CD3-Z000000UP,S164=Blood-T-EffMem-CD4-Z0000041C,S170=Blood-T-CenMem-CD4-Z0000041D,S184=Blood-T-Naive-CD4-Z0000041E,S18=Blood-T-CenMem-CD4-Z0000041N,S37=Blood-T-CD4-Z000000UM,S38=Blood-T-CD8-Z000000UK,S40=Blood-T-CD4-Z000000TT	S10=Blood-T-CenMem-CD4-Z00000417,S113=Blood-NK-Z000000U1,S116=Blood-T-CD4-Z000000U7,S119=Blood-T-Eff-CD8-Z00000419,S132=Blood-T-EffMem-CD4-Z00000416,S148=Blood-T-CD3-Z000000TV,S17=Blood-T-EffMem-CD8-Z0000041A,S183=Blood-NK-Z000000TM,S202=Blood-T-Eff-CD8-Z0000041Q,S203=Blood-T-EffMem-CD8-Z0000041G,S28=Blood-T-Naive-CD8-Z0000041B,S33=Blood-T-CD8-Z000000TR,S57=Blood-T-CD8-Z000000U5,S63=Blood-T-Eff-C…	-0.525295	2.0008e-32	5.5072e-27	3.8192e-14
chr1	12495377	12495953	0.54077	10	0.411|0.255|0.114|0.438|0.627|0.062|0.187|0.355|0.368|0.313|0.153|0.397|0.714|0.208|0.375|0.114|0.095|0.589|0.327|0.741|0.613|0.042|0.158|0.773|0.557|0.417|0.177|0.547|0.459|0.325|0.456|0.215|0.068|0.457|0.664|0.080	2|2|1|2|3|1|2|2|2|2|1|2|3|2|2|1|1|3|2|3|3|1|1|3|3|2|1|3|2|2|2|2|1|2|3|1	10	17	9	0.1063	0.3507647058823529	0.6472222222222221	S113=Blood-NK-Z000000U1,S119=Blood-T-Eff-CD8-Z00000419,S15=Blood-T-EffMem-CD4-Z0000041M,S17=Blood-T-EffMem-CD8-Z0000041A,S183=Blood-NK-Z000000TM,S202=Blood-T-Eff-CD8-Z0000041Q,S203=Blood-T-EffMem-CD8-Z0000041G,S33=Blood-T-CD8-Z000000TR,S63=Blood-T-Eff-CD8-Z0000041F,S96=Blood-NK-Z000000UF	S10=Blood-T-CenMem-CD4-Z00000417,S111=Blood-B-Mem-Z0000041K,S116=Blood-T-CD4-Z000000U7,S132=Blood-T-EffMem-CD4-Z00000416,S148=Blood-T-CD3-Z000000TV,S158=Blood-B-Z000000TX,S159=Blood-B-Mem-Z0000041J,S161=Blood-T-CD3-Z000000UP,S164=Blood-T-EffMem-CD4-Z0000041C,S170=Blood-T-CenMem-CD4-Z0000041D,S18=Blood-T-CenMem-CD4-Z0000041N,S32=Blood-B-Z000000UB,S37=Blood-T-CD4-Z000000UM,S38=Blood-T-CD8-Z000000UK…	S118=Blood-T-Naive-CD8-Z0000041H,S163=Blood-Granulocytes-Z000000TZ,S184=Blood-T-Naive-CD4-Z0000041E,S191=Blood-Granulocytes-Z000000UD,S19=Blood-Monocytes-Z000000U3,S20=Blood-Granulocytes-Z000000UT,S28=Blood-T-Naive-CD8-Z0000041B,S36=Blood-Monocytes-Z000000TP,S86=Blood-Monocytes-Z000000UH	-0.54077	6.2831e-17	1.7295e-11	4.3854e-14
chr1	12509445	12510134	0.701211	12	0.134|0.055|0.077|0.149|0.193|0.091|0.107|0.138|0.327|0.058|0.127|0.160|0.868|0.110|0.140|0.115|0.117|0.213|0.127|0.871|0.888|0.064|0.142|0.882|0.182|0.416|0.097|0.846|0.172|0.140|0.145|0.095|0.064|0.658|0.868|0.072	1|1|1|1|1|1|1|1|1|1|1|1|3|1|1|1|1|1|1|3|3|1|1|3|1|1|1|3|1|1|1|1|1|3|3|1	29	0	7	0.1388620689655172		0.8401428571428572	S10=Blood-T-CenMem-CD4-Z00000417,S111=Blood-B-Mem-Z0000041K,S113=Blood-NK-Z000000U1,S116=Blood-T-CD4-Z000000U7,S118=Blood-T-Naive-CD8-Z0000041H,S119=Blood-T-Eff-CD8-Z00000419,S132=Blood-T-EffMem-CD4-Z00000416,S148=Blood-T-CD3-Z000000TV,S158=Blood-B-Z000000TX,S159=Blood-B-Mem-Z0000041J,S15=Blood-T-EffMem-CD4-Z0000041M,S161=Blood-T-CD3-Z000000UP,S164=Blood-T-EffMem-CD4-Z0000041C,S170=Blood-T-CenMem…	-	S163=Blood-Granulocytes-Z000000TZ,S191=Blood-Granulocytes-Z000000UD,S19=Blood-Monocytes-Z000000U3,S20=Blood-Granulocytes-Z000000UT,S36=Blood-Monocytes-Z000000TP,S79=Blood-B-Z000000UR,S86=Blood-Monocytes-Z000000UH	0.701211	8.1891e-39	2.2541e-33	4.2411e-14
chr1	12675698	12676046	0.516319	10	0.469|0.319|0.358|0.345|0.351|0.704|0.422|0.334|0.316|0.263|0.466|0.363|0.255|0.441|0.505|0.710|0.312|0.312|0.454|0.215|0.086|0.665|0.716|0.230|0.430|0.239|0.687|0.080|0.362|0.512|0.335|0.645|0.729|0.266|0.090|0.273	2|2|2|2|2|3|2|2|2|1|2|2|1|2|2|3|2|2|2|1|1|2|2|1|2|1|3|1|2|2|2|2|3|1|1|2	9	23	4	0.1915555555555555	0.4219565217391304	0.7075	S159=Blood-B-Mem-Z0000041J,S163=Blood-Granulocytes-Z000000TZ,S191=Blood-Granulocytes-Z000000UD,S19=Blood-Monocytes-Z000000U3,S20=Blood-Granulocytes-Z000000UT,S32=Blood-B-Z000000UB,S36=Blood-Monocytes-Z000000TP,S79=Blood-B-Z000000UR,S86=Blood-Monocytes-Z000000UH	S10=Blood-T-CenMem-CD4-Z00000417,S111=Blood-B-Mem-Z0000041K,S113=Blood-NK-Z000000U1,S116=Blood-T-CD4-Z000000U7,S118=Blood-T-Naive-CD8-Z0000041H,S132=Blood-T-EffMem-CD4-Z00000416,S148=Blood-T-CD3-Z000000TV,S158=Blood-B-Z000000TX,S15=Blood-T-EffMem-CD4-Z0000041M,S161=Blood-T-CD3-Z000000UP,S164=Blood-T-EffMem-CD4-Z0000041C,S170=Blood-T-CenMem-CD4-Z0000041D,S183=Blood-NK-Z000000TM,S184=Blood-T-Naive-…	S119=Blood-T-Eff-CD8-Z00000419,S17=Blood-T-EffMem-CD8-Z0000041A,S33=Blood-T-CD8-Z000000TR,S63=Blood-T-Eff-CD8-Z0000041F	0.516319	4.2338e-11	1.1654e-05	4.6851e-14
chr1	13993963	13994608	0.705879	10	0.718|0.020|0.830|0.847|0.955|0.731|0.711|0.827|0.167|0.021|0.654|0.821|0.919|0.677|0.792|0.670|0.887|0.956|0.729|0.908|0.922|0.688|0.594|0.920|0.939|0.134|0.700|0.887|0.866|0.816|0.862|0.689|0.670|0.217|0.910|0.888	3|1|3|3|3|3|3|3|1|1|3|3|3|3|3|3|3|3|3|3|3|3|2|3|3|1|3|3|3|3|3|3|2|1|3|3	5	2	29	0.1117999999999999	0.632	0.8178965517241379	S111=Blood-B-Mem-Z0000041K,S158=Blood-B-Z000000TX,S159=Blood-B-Mem-Z0000041J,S32=Blood-B-Z000000UB,S79=Blood-B-Z000000UR	S203=Blood-T-EffMem-CD8-Z0000041G,S63=Blood-T-Eff-CD8-Z0000041F	S10=Blood-T-CenMem-CD4-Z00000417,S113=Blood-NK-Z000000U1,S116=Blood-T-CD4-Z000000U7,S118=Blood-T-Naive-CD8-Z0000041H,S119=Blood-T-Eff-CD8-Z00000419,S132=Blood-T-EffMem-CD4-Z00000416,S148=Blood-T-CD3-Z000000TV,S15=Blood-T-EffMem-CD4-Z0000041M,S161=Blood-T-CD3-Z000000UP,S163=Blood-Granulocytes-Z000000TZ,S164=Blood-T-EffMem-CD4-Z0000041C,S170=Blood-T-CenMem-CD4-Z0000041D,S17=Blood-T-EffMem-CD8-Z0000…	0.705879	2.3897e-25	6.5777e-20	4.0745e-14
chr1	14028753	14029753	0.524053	13	0.240|0.060|0.473|0.440|0.652|0.404|0.234|0.385|0.316|0.050|0.508|0.503|0.302|0.366|0.287|0.370|0.569|0.775|0.285|0.338|0.824|0.405|0.407|0.300|0.718|0.335|0.267|0.758|0.617|0.373|0.463|0.435|0.232|0.415|0.819|0.633	1|1|2|2|2|1|1|2|1|1|2|2|1|1|1|1|2|3|1|1|3|2|2|1|2|2|1|3|2|2|2|2|1|2|3|2	15	17	4	0.2700666666666667	0.4900588235294117	0.794	S10=Blood-T-CenMem-CD4-Z00000417,S111=Blood-B-Mem-Z0000041K,S119=Blood-T-Eff-CD8-Z00000419,S132=Blood-T-EffMem-CD4-Z00000416,S158=Blood-B-Z000000TX,S159=Blood-B-Mem-Z0000041J,S163=Blood-Granulocytes-Z000000TZ,S164=Blood-T-EffMem-CD4-Z0000041C,S170=Blood-T-CenMem-CD4-Z0000041D,S17=Blood-T-EffMem-CD8-Z0000041A,S18=Blood-T-CenMem-CD4-Z0000041N,S191=Blood-Granulocytes-Z000000UD,S20=Blood-Granulocytes…	S113=Blood-NK-Z000000U1,S116=Blood-T-CD4-Z000000U7,S118=Blood-T-Naive-CD8-Z0000041H,S148=Blood-T-CD3-Z000000TV,S15=Blood-T-EffMem-CD4-Z0000041M,S161=Blood-T-CD3-Z000000UP,S183=Blood-NK-Z000000TM,S202=Blood-T-Eff-CD8-Z0000041Q,S203=Blood-T-EffMem-CD8-Z0000041G,S28=Blood-T-Naive-CD8-Z0000041B,S32=Blood-B-Z000000UB,S37=Blood-T-CD4-Z000000UM,S38=Blood-T-CD8-Z000000UK,S40=Blood-T-CD4-Z000000TT,S57=Blo…	S184=Blood-T-Naive-CD4-Z0000041E,S19=Blood-Monocytes-Z000000U3,S36=Blood-Monocytes-Z000000TP,S86=Blood-Monocytes-Z000000UH	0.524053	1.1972e-13	3.2954e-08	4.563e-14
chr1	14031910	14032275	0.506405	10	0.834|0.903|0.924|0.796|0.785|0.894|0.777|0.856|0.926|0.888|0.851|0.822|0.388|0.814|0.801|0.908|0.938|0.802|0.865|0.404|0.781|0.906|0.829|0.375|0.812|0.913|0.906|0.828|0.824|0.825|0.812|0.854|0.911|0.921|0.769|0.924	3|3|3|2|2|2|2|3|3|3|3|3|2|3|2|3|3|2|3|2|2|3|2|1|2|3|3|3|2|3|2|3|3|3|2|3	1	14	21	0.375	0.748142857142857	0.8817619047619047	S20=Blood-Granulocytes-Z000000UT	S116=Blood-T-CD4-Z000000U7,S118=Blood-T-Naive-CD8-Z0000041H,S119=Blood-T-Eff-CD8-Z00000419,S132=Blood-T-EffMem-CD4-Z00000416,S163=Blood-Granulocytes-Z000000TZ,S170=Blood-T-CenMem-CD4-Z0000041D,S184=Blood-T-Naive-CD4-Z0000041E,S191=Blood-Granulocytes-Z000000UD,S19=Blood-Monocytes-Z000000U3,S203=Blood-T-EffMem-CD8-Z0000041G,S28=Blood-T-Naive-CD8-Z0000041B,S37=Blood-T-CD4-Z000000UM,S40=Blood-T-CD4-Z…	S10=Blood-T-CenMem-CD4-Z00000417,S111=Blood-B-Mem-Z0000041K,S113=Blood-NK-Z000000U1,S148=Blood-T-CD3-Z000000TV,S158=Blood-B-Z000000TX,S159=Blood-B-Mem-Z0000041J,S15=Blood-T-EffMem-CD4-Z0000041M,S161=Blood-T-CD3-Z000000UP,S164=Blood-T-EffMem-CD4-Z0000041C,S17=Blood-T-EffMem-CD8-Z0000041A,S183=Blood-NK-Z000000TM,S18=Blood-T-CenMem-CD4-Z0000041N,S202=Blood-T-Eff-CD8-Z0000041Q,S32=Blood-B-Z000000UB,S…	0.506405	0.00014712	1.0	3.8911e-06
chr1	14049438	14050338	0.60466	14	0.961|0.923|0.920|0.958|0.966|0.930|0.960|0.959|0.959|0.913|0.913|0.965|0.192|0.927|0.937|0.963|0.961|0.979|0.938|0.198|0.492|0.934|0.930|0.205|0.952|0.963|0.948|0.479|0.970|0.963|0.963|0.944|0.956|0.959|0.494|0.926	3|3|3|3|3|3|3|3|3|3|3|3|1|3|3|3|3|3|3|1|1|3|3|1|3|3|3|1|3|3|3|3|3|3|1|3	6	0	30	0.3433333333333332		0.948	S163=Blood-Granulocytes-Z000000TZ,S191=Blood-Granulocytes-Z000000UD,S19=Blood-Monocytes-Z000000U3,S20=Blood-Granulocytes-Z000000UT,S36=Blood-Monocytes-Z000000TP,S86=Blood-Monocytes-Z000000UH	-	S10=Blood-T-CenMem-CD4-Z00000417,S111=Blood-B-Mem-Z0000041K,S113=Blood-NK-Z000000U1,S116=Blood-T-CD4-Z000000U7,S118=Blood-T-Naive-CD8-Z0000041H,S119=Blood-T-Eff-CD8-Z00000419,S132=Blood-T-EffMem-CD4-Z00000416,S148=Blood-T-CD3-Z000000TV,S158=Blood-B-Z000000TX,S159=Blood-B-Mem-Z0000041J,S15=Blood-T-EffMem-CD4-Z0000041M,S161=Blood-T-CD3-Z000000UP,S164=Blood-T-EffMem-CD4-Z0000041C,S170=Blood-T-CenMem…	0.60466	8.0401e-24	2.2131e-18	4.5186e-14	P2|2|3|3|3|3,
chr1	14051114	14051793	0.685298	12	0.883|0.822|0.888|0.902|0.815|0.898|0.903|0.861|0.857|0.856|0.872|0.845|0.123|0.869|0.861|0.895|0.870|0.842|0.921|0.187|0.514|0.879|0.918|0.212|0.821|0.851|0.875|0.533|0.827|0.863|0.865|0.884|0.907|0.825|0.600|0.855	3|3|3|3|3|3|3|3|3|3|3|3|1|3|3|3|3|3|3|1|2|3|3|1|3|3|3|2|3|3|3|3|3|3|3|3	3	2	31	0.174	0.5235000000000001	0.8590322580645162	S163=Blood-Granulocytes-Z000000TZ,S191=Blood-Granulocytes-Z000000UD,S20=Blood-Granulocytes-Z000000UT	S19=Blood-Monocytes-Z000000U3,S36=Blood-Monocytes-Z000000TP	S10=Blood-T-CenMem-CD4-Z00000417,S111=Blood-B-Mem-Z0000041K,S113=Blood-NK-Z000000U1,S116=Blood-T-CD4-Z000000U7,S118=Blood-T-Naive-CD8-Z0000041H,S119=Blood-T-Eff-CD8-Z00000419,S132=Blood-T-EffMem-CD4-Z00000416,S148=Blood-T-CD3-Z000000TV,S158=Blood-B-Z000000TX,S159=Blood-B-Mem-Z0000041J,S15=Blood-T-EffMem-CD4-Z0000041M,S161=Blood-T-CD3-Z000000UP,S164=Blood-T-EffMem-CD4-Z0000041C,S170=Blood-T-CenMem…	-0.685298	3.3759e-16	9.2924e-11	4.5741e-14
chr1	14108830	14109116	0.568506	10	0.859|0.719|0.952|0.915|0.966|0.926|0.782|0.917|0.850|0.848|0.878|0.945|0.744|0.857|0.861|0.963|0.967|0.965|0.867|0.721|0.272|0.943|0.949|0.689|0.980|0.844|0.976|0.383|0.937|0.945|0.934|0.929|0.948|0.898|0.314|0.944	3|3|3|3|3|3|3|3|3|3|3|3|3|3|3|3|3|3|3|3|1|3|3|3|3|3|3|1|3|3|3|3|3|3|1|3	3	0	33	0.323		0.8914545454545455	S19=Blood-Monocytes-Z000000U3,S36=Blood-Monocytes-Z000000TP,S86=Blood-Monocytes-Z000000UH	-	S10=Blood-T-CenMem-CD4-Z00000417,S111=Blood-B-Mem-Z0000041K,S113=Blood-NK-Z000000U1,S116=Blood-T-CD4-Z000000U7,S118=Blood-T-Naive-CD8-Z0000041H,S119=Blood-T-Eff-CD8-Z00000419,S132=Blood-T-EffMem-CD4-Z00000416,S148=Blood-T-CD3-Z000000TV,S158=Blood-B-Z000000TX,S159=Blood-B-Mem-Z0000041J,S15=Blood-T-EffMem-CD4-Z0000041M,S161=Blood-T-CD3-Z000000UP,S163=Blood-Granulocytes-Z000000TZ,S164=Blood-T-EffMem…	0.568506	2.0991e-14	5.778e-09	4.4853e-14
chr1	15059627	15059972	0.561693	10	0.914|0.337|0.843|0.881|0.920|0.889|0.845|0.901|0.476|0.454|0.775|0.908|0.210|0.804|0.873|0.823|0.846|0.913|0.893|0.195|0.368|0.856|0.792|0.210|0.934|0.431|0.873|0.287|0.909|0.883|0.902|0.864|0.850|0.696|0.392|0.908	3|1|3|3|3|3|3|3|2|2|3|3|1|3|3|3|3|3|3|1|1|3|3|1|3|1|3|1|3|3|3|3|3|3|1|3	8	2	26	0.3037499999999999	0.4649999999999999	0.8651923076923078	S111=Blood-B-Mem-Z0000041K,S163=Blood-Granulocytes-Z000000TZ,S191=Blood-Granulocytes-Z000000UD,S19=Blood-Monocytes-Z000000U3,S20=Blood-Granulocytes-Z000000UT,S32=Blood-B-Z000000UB,S36=Blood-Monocytes-Z000000TP,S86=Blood-Monocytes-Z000000UH	S158=Blood-B-Z000000TX,S159=Blood-B-Mem-Z0000041J	S10=Blood-T-CenMem-CD4-Z00000417,S113=Blood-NK-Z000000U1,S116=Blood-T-CD4-Z000000U7,S118=Blood-T-Naive-CD8-Z0000041H,S119=Blood-T-Eff-CD8-Z00000419,S132=Blood-T-EffMem-CD4-Z00000416,S148=Blood-T-CD3-Z000000TV,S15=Blood-T-EffMem-CD4-Z0000041M,S161=Blood-T-CD3-Z000000UP,S164=Blood-T-EffMem-CD4-Z0000041C,S170=Blood-T-CenMem-CD4-Z0000041D,S17=Blood-T-EffMem-CD8-Z0000041A,S183=Blood-NK-Z000000TM,S184=…	-0.561693	2.7706e-27	7.626099999999999e-22	4.674e-14
chr1	15101731	15102381	0.513597	10	0.922|0.785|0.871|0.894|0.971|0.867|0.880|0.906|0.896|0.884|0.825|0.845|0.616|0.806|0.920|0.901|0.928|0.965|0.885|0.575|0.614|0.811|0.896|0.364|0.944|0.893|0.832|0.622|0.848|0.823|0.933|0.827|0.865|0.795|0.517|0.828	3|2|3|3|3|3|3|3|3|3|3|3|2|3|3|3|3|3|3|2|2|3|3|1|3|3|3|2|3|3|3|3|3|3|2|3	1	6	29	0.364	0.6214999999999999	0.8779655172413793	S20=Blood-Granulocytes-Z000000UT	S111=Blood-B-Mem-Z0000041K,S163=Blood-Granulocytes-Z000000TZ,S191=Blood-Granulocytes-Z000000UD,S19=Blood-Monocytes-Z000000U3,S36=Blood-Monocytes-Z000000TP,S86=Blood-Monocytes-Z000000UH	S10=Blood-T-CenMem-CD4-Z00000417,S113=Blood-NK-Z000000U1,S116=Blood-T-CD4-Z000000U7,S118=Blood-T-Naive-CD8-Z0000041H,S119=Blood-T-Eff-CD8-Z00000419,S132=Blood-T-EffMem-CD4-Z00000416,S148=Blood-T-CD3-Z000000TV,S158=Blood-B-Z000000TX,S159=Blood-B-Mem-Z0000041J,S15=Blood-T-EffMem-CD4-Z0000041M,S161=Blood-T-CD3-Z000000UP,S164=Blood-T-EffMem-CD4-Z0000041C,S170=Blood-T-CenMem-CD4-Z0000041D,S17=Blood-T-…	0.513597	2.6242e-05	1.0	1.6445e-05
chr1	15541784	15541962	0.518241	10	0.897|0.893|0.888|0.937|0.957|0.955|0.940|0.934|0.903|0.888|0.843|0.949|0.723|0.857|0.938|0.909|0.893|0.961|0.929|0.500|0.334|0.910|0.904|0.761|0.975|0.922|0.904|0.710|0.918|0.952|0.963|0.884|0.910|0.931|0.625|0.915	2|2|2|3|3|3|3|3|3|2|2|3|2|3|3|2|2|3|3|1|1|2|3|2|3|2|2|2|2|3|3|2|2|3|2|3	2	17	17	0.417	0.8516470588235293	0.9352941176470588	S191=Blood-Granulocytes-Z000000UD,S19=Blood-Monocytes-Z000000U3	S10=Blood-T-CenMem-CD4-Z00000417,S111=Blood-B-Mem-Z0000041K,S113=Blood-NK-Z000000U1,S159=Blood-B-Mem-Z0000041J,S15=Blood-T-EffMem-CD4-Z0000041M,S163=Blood-Granulocytes-Z000000TZ,S17=Blood-T-EffMem-CD8-Z0000041A,S183=Blood-NK-Z000000TM,S202=Blood-T-Eff-CD8-Z0000041Q,S20=Blood-Granulocytes-Z000000UT,S32=Blood-B-Z000000UB,S33=Blood-T-CD8-Z000000TR,S36=Blood-Monocytes-Z000000TP,S37=Blood-T-CD4-Z00000…	S116=Blood-T-CD4-Z000000U7,S118=Blood-T-Naive-CD8-Z0000041H,S119=Blood-T-Eff-CD8-Z00000419,S132=Blood-T-EffMem-CD4-Z00000416,S148=Blood-T-CD3-Z000000TV,S158=Blood-B-Z000000TX,S161=Blood-T-CD3-Z000000UP,S164=Blood-T-EffMem-CD4-Z0000041C,S170=Blood-T-CenMem-CD4-Z0000041D,S184=Blood-T-Naive-CD4-Z0000041E,S18=Blood-T-CenMem-CD4-Z0000041N,S203=Blood-T-EffMem-CD8-Z0000041G,S28=Blood-T-Naive-CD8-Z000004…	0.518241	2.3427e-11	6.4483e-06	9.7522e-13
chr1	15664277	15664941	0.541124	13	0.906|0.801|0.344|0.870|0.962|0.832|0.838|0.852|0.838|0.775|0.869|0.921|0.927|0.847|0.834|0.810|0.465|0.960|0.884|0.878|0.853|0.734|0.803|0.934|0.968|0.859|0.804|0.864|0.913|0.913|0.919|0.657|0.728|0.909|0.855|0.142	3|3|1|3|3|3|3|3|3|3|3|3|3|3|3|3|1|3|3|3|3|3|3|3|3|3|3|3|3|3|3|3|3|3|3|1	3	0	33	0.317		0.8580909090909092	S113=Blood-NK-Z000000U1,S183=Blood-NK-Z000000TM,S96=Blood-NK-Z000000UF	-	S10=Blood-T-CenMem-CD4-Z00000417,S111=Blood-B-Mem-Z0000041K,S116=Blood-T-CD4-Z000000U7,S118=Blood-T-Naive-CD8-Z0000041H,S119=Blood-T-Eff-CD8-Z00000419,S132=Blood-T-EffMem-CD4-Z00000416,S148=Blood-T-CD3-Z000000TV,S158=Blood-B-Z000000TX,S159=Blood-B-Mem-Z0000041J,S15=Blood-T-EffMem-CD4-Z0000041M,S161=Blood-T-CD3-Z000000UP,S163=Blood-Granulocytes-Z000000TZ,S164=Blood-T-EffMem-CD4-Z0000041C,S170=Bloo…	0.541124	4.4223e-18	1.2172e-12	4.1744e-14	P0|0|0|2|3|3,
chr1	15668371	15668918	0.517514	10	0.580|0.474|0.499|0.618|0.923|0.295|0.355|0.559|0.566|0.392|0.308|0.755|0.567|0.342|0.593|0.264|0.728|0.888|0.520|0.549|0.472|0.291|0.248|0.664|0.874|0.602|0.296|0.434|0.744|0.650|0.679|0.175|0.396|0.715|0.526|0.790	2|2|2|2|3|1|1|2|2|1|1|3|2|1|2|1|2|3|2|2|1|1|1|2|3|2|1|1|2|2|2|1|1|2|2|3	13	18	5	0.3283076923076923	0.6018333333333333	0.8460000000000001	S119=Blood-T-Eff-CD8-Z00000419,S132=Blood-T-EffMem-CD4-Z00000416,S159=Blood-B-Mem-Z0000041J,S15=Blood-T-EffMem-CD4-Z0000041M,S164=Blood-T-EffMem-CD4-Z0000041C,S17=Blood-T-EffMem-CD8-Z0000041A,S19=Blood-Monocytes-Z000000U3,S202=Blood-T-Eff-CD8-Z0000041Q,S203=Blood-T-EffMem-CD8-Z0000041G,S33=Blood-T-CD8-Z000000TR,S36=Blood-Monocytes-Z000000TP,S57=Blood-T-CD8-Z000000U5,S63=Blood-T-Eff-CD8-Z0000041F	S10=Blood-T-CenMem-CD4-Z00000417,S111=Blood-B-Mem-Z0000041K,S113=Blood-NK-Z000000U1,S116=Blood-T-CD4-Z000000U7,S148=Blood-T-CD3-Z000000TV,S158=Blood-B-Z000000TX,S163=Blood-Granulocytes-Z000000TZ,S170=Blood-T-CenMem-CD4-Z0000041D,S183=Blood-NK-Z000000TM,S18=Blood-T-CenMem-CD4-Z0000041N,S191=Blood-Granulocytes-Z000000UD,S20=Blood-Granulocytes-Z000000UT,S32=Blood-B-Z000000UB,S37=Blood-T-CD4-Z000000U…	S118=Blood-T-Naive-CD8-Z0000041H,S161=Blood-T-CD3-Z000000UP,S184=Blood-T-Naive-CD4-Z0000041E,S28=Blood-T-Naive-CD8-Z0000041B,S96=Blood-NK-Z000000UF	-0.517514	1.8661e-13	5.1366e-08	4.4742e-14
chr1	15670155	15670641	0.544196	14	0.525|0.490|0.454|0.515|0.388|0.781|0.675|0.564|0.435|0.499|0.745|0.409|0.336|0.650|0.467|0.743|0.486|0.353|0.527|0.325|0.241|0.786|0.819|0.261|0.369|0.403|0.726|0.361|0.379|0.480|0.435|0.683|0.795|0.371|0.345|0.435	2|2|2|2|2|3|2|2|2|2|2|2|2|2|2|2|2|2|2|2|1|3|3|1|2|2|2|2|2|2|2|2|3|2|2|2	2	30	4	0.251	0.4857666666666667	0.79525	S19=Blood-Monocytes-Z000000U3,S20=Blood-Granulocytes-Z000000UT	S10=Blood-T-CenMem-CD4-Z00000417,S111=Blood-B-Mem-Z0000041K,S113=Blood-NK-Z000000U1,S116=Blood-T-CD4-Z000000U7,S118=Blood-T-Naive-CD8-Z0000041H,S132=Blood-T-EffMem-CD4-Z00000416,S148=Blood-T-CD3-Z000000TV,S158=Blood-B-Z000000TX,S159=Blood-B-Mem-Z0000041J,S15=Blood-T-EffMem-CD4-Z0000041M,S161=Blood-T-CD3-Z000000UP,S163=Blood-Granulocytes-Z000000TZ,S164=Blood-T-EffMem-CD4-Z0000041C,S170=Blood-T-Cen…	S119=Blood-T-Eff-CD8-Z00000419,S202=Blood-T-Eff-CD8-Z0000041Q,S203=Blood-T-EffMem-CD8-Z0000041G,S63=Blood-T-Eff-CD8-Z0000041F	-0.544196	1.8522e-07	0.050982	2.9034e-11
chr1	15682657	15683065	0.555297	10	0.513|0.550|0.608|0.605|0.912|0.410|0.375|0.594|0.730|0.549|0.341|0.685|0.938|0.330|0.517|0.339|0.813|0.879|0.456|0.930|0.913|0.320|0.306|0.925|0.840|0.699|0.351|0.934|0.745|0.608|0.654|0.269|0.417|0.857|0.965|0.863	2|2|2|2|3|1|1|2|2|2|1|2|3|1|2|1|2|3|1|3|3|1|1|3|3|2|1|3|2|2|2|1|2|3|3|3	10	15	11	0.3497	0.6191333333333333	0.9050909090909092	S119=Blood-T-Eff-CD8-Z00000419,S132=Blood-T-EffMem-CD4-Z00000416,S15=Blood-T-EffMem-CD4-Z0000041M,S164=Blood-T-EffMem-CD4-Z0000041C,S17=Blood-T-EffMem-CD8-Z0000041A,S18=Blood-T-CenMem-CD4-Z0000041N,S202=Blood-T-Eff-CD8-Z0000041Q,S203=Blood-T-EffMem-CD8-Z0000041G,S33=Blood-T-CD8-Z000000TR,S57=Blood-T-CD8-Z000000U5	S10=Blood-T-CenMem-CD4-Z00000417,S111=Blood-B-Mem-Z0000041K,S113=Blood-NK-Z000000U1,S116=Blood-T-CD4-Z000000U7,S148=Blood-T-CD3-Z000000TV,S158=Blood-B-Z000000TX,S159=Blood-B-Mem-Z0000041J,S161=Blood-T-CD3-Z000000UP,S170=Blood-T-CenMem-CD4-Z0000041D,S183=Blood-NK-Z000000TM,S32=Blood-B-Z000000UB,S37=Blood-T-CD4-Z000000UM,S38=Blood-T-CD8-Z000000UK,S40=Blood-T-CD4-Z000000TT,S63=Blood-T-Eff-CD8-Z00000…	S118=Blood-T-Naive-CD8-Z0000041H,S163=Blood-Granulocytes-Z000000TZ,S184=Blood-T-Naive-CD4-Z0000041E,S191=Blood-Granulocytes-Z000000UD,S19=Blood-Monocytes-Z000000U3,S20=Blood-Granulocytes-Z000000UT,S28=Blood-T-Naive-CD8-Z0000041B,S36=Blood-Monocytes-Z000000TP,S79=Blood-B-Z000000UR,S86=Blood-Monocytes-Z000000UH,S96=Blood-NK-Z000000UF	-0.555297	3.2707e-27	9.0026e-22	5.2069e-14	P0|0|0|0|2|3,
chr1	15710814	15711253	0.536643	10	0.720|0.309|0.224|0.633|0.703|0.727|0.778|0.612|0.336|0.357|0.766|0.712|0.342|0.806|0.790|0.811|0.113|0.746|0.732|0.279|0.213|0.751|0.817|0.533|0.683|0.287|0.777|0.232|0.761|0.739|0.695|0.684|0.794|0.449|0.514|0.100	2|1|1|2|3|2|3|2|2|2|3|3|1|3|3|3|1|3|2|1|1|2|3|2|2|2|3|1|3|3|2|3|3|2|2|1	8	14	14	0.2265	0.5735	0.7631428571428572	S111=Blood-B-Mem-Z0000041K,S113=Blood-NK-Z000000U1,S163=Blood-Granulocytes-Z000000TZ,S183=Blood-NK-Z000000TM,S191=Blood-Granulocytes-Z000000UD,S19=Blood-Monocytes-Z000000U3,S36=Blood-Monocytes-Z000000TP,S96=Blood-NK-Z000000UF	S10=Blood-T-CenMem-CD4-Z00000417,S116=Blood-T-CD4-Z000000U7,S119=Blood-T-Eff-CD8-Z00000419,S148=Blood-T-CD3-Z000000TV,S158=Blood-B-Z000000TX,S159=Blood-B-Mem-Z0000041J,S18=Blood-T-CenMem-CD4-Z0000041N,S202=Blood-T-Eff-CD8-Z0000041Q,S20=Blood-Granulocytes-Z000000UT,S28=Blood-T-Naive-CD8-Z0000041B,S32=Blood-B-Z000000UB,S40=Blood-T-CD4-Z000000TT,S79=Blood-B-Z000000UR,S86=Blood-Monocytes-Z000000UH	S118=Blood-T-Naive-CD8-Z0000041H,S132=Blood-T-EffMem-CD4-Z00000416,S15=Blood-T-EffMem-CD4-Z0000041M,S161=Blood-T-CD3-Z000000UP,S164=Blood-T-EffMem-CD4-Z0000041C,S170=Blood-T-CenMem-CD4-Z0000041D,S17=Blood-T-EffMem-CD8-Z0000041A,S184=Blood-T-Naive-CD4-Z0000041E,S203=Blood-T-EffMem-CD8-Z0000041G,S33=Blood-T-CD8-Z000000TR,S37=Blood-T-CD4-Z000000UM,S38=Blood-T-CD8-Z000000UK,S57=Blood-T-CD8-Z000000U5,…	-0.536643	2.9322e-25	8.071000000000001e-20	4.2411e-14
chr1	15733984	15734654	0.723208	12	0.876|0.845|0.023|0.776|0.958|0.207|0.740|0.726|0.852|0.837|0.543|0.883|0.908|0.686|0.860|0.345|0.006|0.964|0.882|0.865|0.880|0.090|0.246|0.942|0.970|0.849|0.358|0.955|0.889|0.714|0.855|0.339|0.139|0.907|0.941|0.000	3|3|1|2|3|1|2|2|3|3|2|3|3|2|3|1|1|3|3|3|3|1|1|3|3|2|1|3|3|2|3|1|1|3|3|1	10	7	19	0.1752999999999999	0.7191428571428572	0.8983684210526315	S113=Blood-NK-Z000000U1,S119=Blood-T-Eff-CD8-Z00000419,S17=Blood-T-EffMem-CD8-Z0000041A,S183=Blood-NK-Z000000TM,S202=Blood-T-Eff-CD8-Z0000041Q,S203=Blood-T-EffMem-CD8-Z0000041G,S33=Blood-T-CD8-Z000000TR,S57=Blood-T-CD8-Z000000U5,S63=Blood-T-Eff-CD8-Z0000041F,S96=Blood-NK-Z000000UF	S116=Blood-T-CD4-Z000000U7,S132=Blood-T-EffMem-CD4-Z00000416,S148=Blood-T-CD3-Z000000TV,S15=Blood-T-EffMem-CD4-Z0000041M,S164=Blood-T-EffMem-CD4-Z0000041C,S32=Blood-B-Z000000UB,S38=Blood-T-CD8-Z000000UK	S10=Blood-T-CenMem-CD4-Z00000417,S111=Blood-B-Mem-Z0000041K,S118=Blood-T-Naive-CD8-Z0000041H,S158=Blood-B-Z000000TX,S159=Blood-B-Mem-Z0000041J,S161=Blood-T-CD3-Z000000UP,S163=Blood-Granulocytes-Z000000TZ,S170=Blood-T-CenMem-CD4-Z0000041D,S184=Blood-T-Naive-CD4-Z0000041E,S18=Blood-T-CenMem-CD4-Z0000041N,S191=Blood-Granulocytes-Z000000UD,S19=Blood-Monocytes-Z000000U3,S20=Blood-Granulocytes-Z000000U…	-0.723208	2.4903e-48	6.8547e-43	3.9968e-14
chr1	15746755	15747717	0.528736	13	0.901|0.908|0.475|0.906|0.978|0.835|0.902|0.863|0.913|0.893|0.871|0.925|0.859|0.869|0.902|0.901|0.566|0.968|0.902|0.879|0.893|0.765|0.855|0.870|0.934|0.916|0.833|0.870|0.938|0.908|0.928|0.768|0.872|0.957|0.893|0.416	2|2|2|2|3|2|2|2|2|2|2|2|2|2|2|2|2|3|2|2|2|2|2|2|3|2|2|2|3|3|3|2|2|3|2|1	1	28	7	0.416	0.8501785714285716	0.9444285714285714	S96=Blood-NK-Z000000UF	S10=Blood-T-CenMem-CD4-Z00000417,S111=Blood-B-Mem-Z0000041K,S113=Blood-NK-Z000000U1,S116=Blood-T-CD4-Z000000U7,S119=Blood-T-Eff-CD8-Z00000419,S132=Blood-T-EffMem-CD4-Z00000416,S148=Blood-T-CD3-Z000000TV,S158=Blood-B-Z000000TX,S159=Blood-B-Mem-Z0000041J,S15=Blood-T-EffMem-CD4-Z0000041M,S161=Blood-T-CD3-Z000000UP,S163=Blood-Granulocytes-Z000000TZ,S164=Blood-T-EffMem-CD4-Z0000041C,S170=Blood-T-CenMe…	S118=Blood-T-Naive-CD8-Z0000041H,S184=Blood-T-Naive-CD4-Z0000041E,S28=Blood-T-Naive-CD8-Z0000041B,S37=Blood-T-CD4-Z000000UM,S38=Blood-T-CD8-Z000000UK,S40=Blood-T-CD4-Z000000TT,S79=Blood-B-Z000000UR	0.528736	0.00010411	1.0	1.0813e-07
chr1	15890442	15891320	0.55126	10	0.932|0.277|0.924|0.967|0.931|0.939|0.947|0.936|0.403|0.324|0.960|0.960|0.873|0.904|0.923|0.964|0.899|0.955|0.955|0.878|0.795|0.942|0.929|0.864|0.934|0.386|0.954|0.807|0.935|0.957|0.969|0.946|0.941|0.460|0.823|0.909	3|1|3|3|3|3|3|3|1|1|3|3|3|3|3|3|3|3|3|3|3|3|3|3|3|1|3|3|3|3|3|3|3|1|3|3	5	0	31	0.37		0.9210322580645162	S111=Blood-B-Mem-Z0000041K,S158=Blood-B-Z000000TX,S159=Blood-B-Mem-Z0000041J,S32=Blood-B-Z000000UB,S79=Blood-B-Z000000UR	-	S10=Blood-T-CenMem-CD4-Z00000417,S113=Blood-NK-Z000000U1,S116=Blood-T-CD4-Z000000U7,S118=Blood-T-Naive-CD8-Z0000041H,S119=Blood-T-Eff-CD8-Z00000419,S132=Blood-T-EffMem-CD4-Z00000416,S148=Blood-T-CD3-Z000000TV,S15=Blood-T-EffMem-CD4-Z0000041M,S161=Blood-T-CD3-Z000000UP,S163=Blood-Granulocytes-Z000000TZ,S164=Blood-T-EffMem-CD4-Z0000041C,S170=Blood-T-CenMem-CD4-Z0000041D,S17=Blood-T-EffMem-CD8-Z0000…	-0.55126	3.6419e-21	1.0024e-15	4.5297e-14	P0|0|2|3|3|3,
chr1	15898315	15899075	0.872406	10	0.922|0.030|0.965|0.990|0.967|0.952|0.913|0.952|0.121|0.023|0.947|0.973|0.946|0.924|0.965|0.954|0.949|0.969|0.936|0.957|0.907|0.954|0.945|0.948|0.976|0.097|0.967|0.913|0.966|0.949|0.956|0.968|0.952|0.121|0.924|0.971	3|1|3|3|3|3|3|3|1|1|3|3|3|3|3|3|3|3|3|3|3|3|3|3|3|1|3|3|3|3|3|3|3|1|3|3	5	0	31	0.0784		0.9508709677419356	S111=Blood-B-Mem-Z0000041K,S158=Blood-B-Z000000TX,S159=Blood-B-Mem-Z0000041J,S32=Blood-B-Z000000UB,S79=Blood-B-Z000000UR	-	S10=Blood-T-CenMem-CD4-Z00000417,S113=Blood-NK-Z000000U1,S116=Blood-T-CD4-Z000000U7,S118=Blood-T-Naive-CD8-Z0000041H,S119=Blood-T-Eff-CD8-Z00000419,S132=Blood-T-EffMem-CD4-Z00000416,S148=Blood-T-CD3-Z000000TV,S15=Blood-T-EffMem-CD4-Z0000041M,S161=Blood-T-CD3-Z000000UP,S163=Blood-Granulocytes-Z000000TZ,S164=Blood-T-EffMem-CD4-Z0000041C,S170=Blood-T-CenMem-CD4-Z0000041D,S17=Blood-T-EffMem-CD8-Z0000…	-0.872406	6.2001e-30	1.7066e-24	4.1411e-14	P0|0|2|3|3|3,
chr1	15905504	15906129	0.513412	10	0.073|0.380|0.673|0.159|0.136|0.530|0.176|0.220|0.572|0.442|0.185|0.090|0.811|0.142|0.095|0.336|0.653|0.145|0.133|0.828|0.835|0.484|0.362|0.827|0.126|0.621|0.363|0.788|0.090|0.288|0.076|0.372|0.424|0.557|0.875|0.632	1|1|3|1|1|3|1|1|3|2|1|1|3|1|1|1|3|1|1|3|3|3|2|3|1|3|1|3|1|1|1|2|2|3|3|3	18	4	14	0.1785	0.4	0.6918571428571428	S10=Blood-T-CenMem-CD4-Z00000417,S111=Blood-B-Mem-Z0000041K,S116=Blood-T-CD4-Z000000U7,S118=Blood-T-Naive-CD8-Z0000041H,S132=Blood-T-EffMem-CD4-Z00000416,S148=Blood-T-CD3-Z000000TV,S15=Blood-T-EffMem-CD4-Z0000041M,S161=Blood-T-CD3-Z000000UP,S164=Blood-T-EffMem-CD4-Z0000041C,S170=Blood-T-CenMem-CD4-Z0000041D,S17=Blood-T-EffMem-CD8-Z0000041A,S184=Blood-T-Naive-CD4-Z0000041E,S18=Blood-T-CenMem-CD4-Z…	S159=Blood-B-Mem-Z0000041J,S203=Blood-T-EffMem-CD8-Z0000041G,S57=Blood-T-CD8-Z000000U5,S63=Blood-T-Eff-CD8-Z0000041F	S113=Blood-NK-Z000000U1,S119=Blood-T-Eff-CD8-Z00000419,S158=Blood-B-Z000000TX,S163=Blood-Granulocytes-Z000000TZ,S183=Blood-NK-Z000000TM,S191=Blood-Granulocytes-Z000000UD,S19=Blood-Monocytes-Z000000U3,S202=Blood-T-Eff-CD8-Z0000041Q,S20=Blood-Granulocytes-Z000000UT,S32=Blood-B-Z000000UB,S36=Blood-Monocytes-Z000000TP,S79=Blood-B-Z000000UR,S86=Blood-Monocytes-Z000000UH,S96=Blood-NK-Z000000UF	-0.513412	2.2713e-22	6.252e-17	5.0626e-14
chr1	15914492	15914880	0.571667	23	0.959|0.933|0.498|0.964|0.952|0.912|0.945|0.943|0.936|0.923|0.948|0.962|0.940|0.940|0.938|0.936|0.417|0.948|0.953|0.933|0.927|0.943|0.923|0.954|0.957|0.950|0.946|0.953|0.957|0.939|0.952|0.914|0.902|0.955|0.963|0.325	3|3|2|3|3|3|3|3|3|3|3|3|3|3|3|3|1|3|3|3|3|3|3|3|3|3|3|3|3|3|3|3|3|3|3|1	2	1	33	0.371	0.498	0.9424242424242428	S183=Blood-NK-Z000000TM,S96=Blood-NK-Z000000UF	S113=Blood-NK-Z000000U1	S10=Blood-T-CenMem-CD4-Z00000417,S111=Blood-B-Mem-Z0000041K,S116=Blood-T-CD4-Z000000U7,S118=Blood-T-Naive-CD8-Z0000041H,S119=Blood-T-Eff-CD8-Z00000419,S132=Blood-T-EffMem-CD4-Z00000416,S148=Blood-T-CD3-Z000000TV,S158=Blood-B-Z000000TX,S159=Blood-B-Mem-Z0000041J,S15=Blood-T-EffMem-CD4-Z0000041M,S161=Blood-T-CD3-Z000000UP,S163=Blood-Granulocytes-Z000000TZ,S164=Blood-T-EffMem-CD4-Z0000041C,S170=Bloo…	0.571667	3.3150000000000003e-25	9.1247e-20	4.2966e-14	P0|0|0|2|3|3,
chr1	16156735	16157678	0.665178	14	0.933|0.146|0.885|0.936|0.935|0.913|0.940|0.919|0.330|0.157|0.940|0.934|0.627|0.921|0.896|0.923|0.819|0.933|0.936|0.654|0.639|0.920|0.909|0.667|0.931|0.294|0.915|0.534|0.925|0.949|0.931|0.933|0.930|0.376|0.573|0.854	3|1|3|3|3|3|3|3|1|1|3|3|2|3|3|3|2|3|3|2|2|3|3|2|3|1|3|2|3|3|3|3|3|1|2|2	5	8	23	0.2606	0.670875	0.9255217391304348	S111=Blood-B-Mem-Z0000041K,S158=Blood-B-Z000000TX,S159=Blood-B-Mem-Z0000041J,S32=Blood-B-Z000000UB,S79=Blood-B-Z000000UR	S163=Blood-Granulocytes-Z000000TZ,S183=Blood-NK-Z000000TM,S191=Blood-Granulocytes-Z000000UD,S19=Blood-Monocytes-Z000000U3,S20=Blood-Granulocytes-Z000000UT,S36=Blood-Monocytes-Z000000TP,S86=Blood-Monocytes-Z000000UH,S96=Blood-NK-Z000000UF	S10=Blood-T-CenMem-CD4-Z00000417,S113=Blood-NK-Z000000U1,S116=Blood-T-CD4-Z000000U7,S118=Blood-T-Naive-CD8-Z0000041H,S119=Blood-T-Eff-CD8-Z00000419,S132=Blood-T-EffMem-CD4-Z00000416,S148=Blood-T-CD3-Z000000TV,S15=Blood-T-EffMem-CD4-Z0000041M,S161=Blood-T-CD3-Z000000UP,S164=Blood-T-EffMem-CD4-Z0000041C,S170=Blood-T-CenMem-CD4-Z0000041D,S17=Blood-T-EffMem-CD8-Z0000041A,S184=Blood-T-Naive-CD4-Z00000…	0.665178	8.3369e-26	2.2948e-20	4.9405e-14
chr1	16178207	16178473	0.587559	10	0.803|0.124|0.819|0.873|0.830|0.842|0.750|0.806|0.347|0.160|0.841|0.867|0.628|0.786|0.784|0.818|0.787|0.802|0.868|0.732|0.710|0.880|0.798|0.691|0.831|0.537|0.826|0.644|0.889|0.853|0.811|0.907|0.807|0.566|0.624|0.823	3|1|3|3|3|3|3|3|1|1|3|3|3|3|3|3|3|3|3|3|3|3|3|3|3|2|3|3|3|3|3|3|3|2|3|3	3	2	31	0.2103333333333333	0.5515	0.7977419354838708	S111=Blood-B-Mem-Z0000041K,S158=Blood-B-Z000000TX,S159=Blood-B-Mem-Z0000041J	S32=Blood-B-Z000000UB,S79=Blood-B-Z000000UR	S10=Blood-T-CenMem-CD4-Z00000417,S113=Blood-NK-Z000000U1,S116=Blood-T-CD4-Z000000U7,S118=Blood-T-Naive-CD8-Z0000041H,S119=Blood-T-Eff-CD8-Z00000419,S132=Blood-T-EffMem-CD4-Z00000416,S148=Blood-T-CD3-Z000000TV,S15=Blood-T-EffMem-CD4-Z0000041M,S161=Blood-T-CD3-Z000000UP,S163=Blood-Granulocytes-Z000000TZ,S164=Blood-T-EffMem-CD4-Z0000041C,S170=Blood-T-CenMem-CD4-Z0000041D,S17=Blood-T-EffMem-CD8-Z0000…	-0.587559	1.8594e-13	5.118e-08	4.8295e-14	P0|0|2|3|3|3,
chr1	16211579	16212403	0.602612	10	0.825|0.172|0.801|0.896|0.836|0.817|0.842|0.863|0.276|0.196|0.808|0.866|0.459|0.812|0.852|0.836|0.766|0.825|0.832|0.466|0.473|0.852|0.795|0.406|0.863|0.240|0.865|0.480|0.863|0.828|0.844|0.855|0.840|0.271|0.449|0.760	3|1|3|3|3|3|3|3|1|1|3|3|2|3|3|3|3|3|3|2|2|3|3|2|3|1|3|2|3|3|3|3|3|1|2|3	5	6	25	0.231	0.4555	0.8336800000000001	S111=Blood-B-Mem-Z0000041K,S158=Blood-B-Z000000TX,S159=Blood-B-Mem-Z0000041J,S32=Blood-B-Z000000UB,S79=Blood-B-Z000000UR	S163=Blood-Granulocytes-Z000000TZ,S191=Blood-Granulocytes-Z000000UD,S19=Blood-Monocytes-Z000000U3,S20=Blood-Granulocytes-Z000000UT,S36=Blood-Monocytes-Z000000TP,S86=Blood-Monocytes-Z000000UH	S10=Blood-T-CenMem-CD4-Z00000417,S113=Blood-NK-Z000000U1,S116=Blood-T-CD4-Z000000U7,S118=Blood-T-Naive-CD8-Z0000041H,S119=Blood-T-Eff-CD8-Z00000419,S132=Blood-T-EffMem-CD4-Z00000416,S148=Blood-T-CD3-Z000000TV,S15=Blood-T-EffMem-CD4-Z0000041M,S161=Blood-T-CD3-Z000000UP,S164=Blood-T-EffMem-CD4-Z0000041C,S170=Blood-T-CenMem-CD4-Z0000041D,S17=Blood-T-EffMem-CD8-Z0000041A,S183=Blood-NK-Z000000TM,S184=…	-0.602612	5.6986e-18	1.5686e-12	4.5186e-14	P0|0|2|3|3|3,
chr1	16212750	16213513	0.571673	15	0.652|0.118|0.357|0.583|0.226|0.701|0.736|0.582|0.107|0.113|0.750|0.450|0.011|0.676|0.645|0.856|0.227|0.327|0.740|0.013|0.019|0.704|0.795|0.013|0.272|0.042|0.709|0.020|0.403|0.479|0.537|0.634|0.718|0.057|0.018|0.219	3|1|1|3|1|3|3|3|1|1|3|2|1|3|3|3|1|1|3|1|1|3|3|1|1|1|3|1|2|2|2|3|3|1|1|1	17	4	15	0.127	0.4672499999999999	0.6987333333333333	S111=Blood-B-Mem-Z0000041K,S113=Blood-NK-Z000000U1,S118=Blood-T-Naive-CD8-Z0000041H,S158=Blood-B-Z000000TX,S159=Blood-B-Mem-Z0000041J,S163=Blood-Granulocytes-Z000000TZ,S183=Blood-NK-Z000000TM,S184=Blood-T-Naive-CD4-Z0000041E,S191=Blood-Granulocytes-Z000000UD,S19=Blood-Monocytes-Z000000U3,S20=Blood-Granulocytes-Z000000UT,S28=Blood-T-Naive-CD8-Z0000041B,S32=Blood-B-Z000000UB,S36=Blood-Monocytes-Z00…	S161=Blood-T-CD3-Z000000UP,S37=Blood-T-CD4-Z000000UM,S38=Blood-T-CD8-Z000000UK,S40=Blood-T-CD4-Z000000TT	S10=Blood-T-CenMem-CD4-Z00000417,S116=Blood-T-CD4-Z000000U7,S119=Blood-T-Eff-CD8-Z00000419,S132=Blood-T-EffMem-CD4-Z00000416,S148=Blood-T-CD3-Z000000TV,S15=Blood-T-EffMem-CD4-Z0000041M,S164=Blood-T-EffMem-CD4-Z0000041C,S170=Blood-T-CenMem-CD4-Z0000041D,S17=Blood-T-EffMem-CD8-Z0000041A,S18=Blood-T-CenMem-CD4-Z0000041N,S202=Blood-T-Eff-CD8-Z0000041Q,S203=Blood-T-EffMem-CD8-Z0000041G,S33=Blood-T-CD8…	0.571673	2.357e-52	6.4876e-47	3.3085e-14	N0|0|0|0|2|3,
chr1	16243482	16244247	0.593241	11	0.811|0.328|0.492|0.849|0.958|0.235|0.634|0.737|0.567|0.328|0.711|0.722|0.956|0.692|0.832|0.274|0.553|0.968|0.882|0.943|0.963|0.254|0.377|0.814|0.954|0.625|0.386|0.968|0.789|0.497|0.908|0.381|0.222|0.607|0.820|0.444	3|1|2|3|3|1|2|2|2|1|2|2|3|2|3|1|2|3|3|3|3|1|1|2|3|2|1|3|2|2|3|1|1|2|2|1	10	14	12	0.3228999999999999	0.6614285714285714	0.916	S111=Blood-B-Mem-Z0000041K,S119=Blood-T-Eff-CD8-Z00000419,S159=Blood-B-Mem-Z0000041J,S17=Blood-T-EffMem-CD8-Z0000041A,S202=Blood-T-Eff-CD8-Z0000041Q,S203=Blood-T-EffMem-CD8-Z0000041G,S33=Blood-T-CD8-Z000000TR,S57=Blood-T-CD8-Z000000U5,S63=Blood-T-Eff-CD8-Z0000041F,S96=Blood-NK-Z000000UF	S113=Blood-NK-Z000000U1,S132=Blood-T-EffMem-CD4-Z00000416,S148=Blood-T-CD3-Z000000TV,S158=Blood-B-Z000000TX,S15=Blood-T-EffMem-CD4-Z0000041M,S161=Blood-T-CD3-Z000000UP,S164=Blood-T-EffMem-CD4-Z0000041C,S183=Blood-NK-Z000000TM,S20=Blood-Granulocytes-Z000000UT,S32=Blood-B-Z000000UB,S37=Blood-T-CD4-Z000000UM,S38=Blood-T-CD8-Z000000UK,S79=Blood-B-Z000000UR,S86=Blood-Monocytes-Z000000UH	S10=Blood-T-CenMem-CD4-Z00000417,S116=Blood-T-CD4-Z000000U7,S118=Blood-T-Naive-CD8-Z0000041H,S163=Blood-Granulocytes-Z000000TZ,S170=Blood-T-CenMem-CD4-Z0000041D,S184=Blood-T-Naive-CD4-Z0000041E,S18=Blood-T-CenMem-CD4-Z0000041N,S191=Blood-Granulocytes-Z000000UD,S19=Blood-Monocytes-Z000000U3,S28=Blood-T-Naive-CD8-Z0000041B,S36=Blood-Monocytes-Z000000TP,S40=Blood-T-CD4-Z000000TT	0.593241	5.4338000000000005e-27	1.4957e-21	3.8414e-14
chr1	16245489	16246117	0.612085	10	0.284|0.270|0.356|0.304|0.437|0.254|0.210|0.318|0.511|0.257|0.233|0.319|0.940|0.192|0.262|0.248|0.339|0.502|0.243|0.961|0.960|0.248|0.246|0.963|0.416|0.562|0.248|0.982|0.396|0.374|0.366|0.273|0.240|0.728|0.980|0.320	1|1|1|1|1|1|1|1|1|1|1|1|3|1|1|1|1|1|1|3|3|1|1|3|1|1|1|3|1|1|1|1|1|3|3|1	29	0	7	0.3182068965517242		0.9305714285714284	S10=Blood-T-CenMem-CD4-Z00000417,S111=Blood-B-Mem-Z0000041K,S113=Blood-NK-Z000000U1,S116=Blood-T-CD4-Z000000U7,S118=Blood-T-Naive-CD8-Z0000041H,S119=Blood-T-Eff-CD8-Z00000419,S132=Blood-T-EffMem-CD4-Z00000416,S148=Blood-T-CD3-Z000000TV,S158=Blood-B-Z000000TX,S159=Blood-B-Mem-Z0000041J,S15=Blood-T-EffMem-CD4-Z0000041M,S161=Blood-T-CD3-Z000000UP,S164=Blood-T-EffMem-CD4-Z0000041C,S170=Blood-T-CenMem…	-	S163=Blood-Granulocytes-Z000000TZ,S191=Blood-Granulocytes-Z000000UD,S19=Blood-Monocytes-Z000000U3,S20=Blood-Granulocytes-Z000000UT,S36=Blood-Monocytes-Z000000TP,S79=Blood-B-Z000000UR,S86=Blood-Monocytes-Z000000UH	-0.612085	6.6414e-22	1.8281e-16	4.2855e-14
chr1	16274668	16275046	0.509433	15	0.808|0.434|0.898|0.861|0.968|0.691|0.661|0.867|0.643|0.484|0.740|0.886|0.940|0.721|0.816|0.852|0.936|0.969|0.820|0.945|0.948|0.881|0.832|0.911|0.962|0.699|0.853|0.925|0.883|0.882|0.904|0.805|0.738|0.795|0.931|0.949	2|1|2|2|3|2|2|2|2|2|2|2|2|2|2|2|2|3|2|2|2|2|2|2|3|2|2|3|2|2|3|2|2|2|3|2	1	29	6	0.434	0.8187931034482762	0.9431666666666666	S111=Blood-B-Mem-Z0000041K	S10=Blood-T-CenMem-CD4-Z00000417,S113=Blood-NK-Z000000U1,S116=Blood-T-CD4-Z000000U7,S119=Blood-T-Eff-CD8-Z00000419,S132=Blood-T-EffMem-CD4-Z00000416,S148=Blood-T-CD3-Z000000TV,S158=Blood-B-Z000000TX,S159=Blood-B-Mem-Z0000041J,S15=Blood-T-EffMem-CD4-Z0000041M,S161=Blood-T-CD3-Z000000UP,S163=Blood-Granulocytes-Z000000TZ,S164=Blood-T-EffMem-CD4-Z0000041C,S170=Blood-T-CenMem-CD4-Z0000041D,S17=Blood-T…	S118=Blood-T-Naive-CD8-Z0000041H,S184=Blood-T-Naive-CD4-Z0000041E,S28=Blood-T-Naive-CD8-Z0000041B,S36=Blood-Monocytes-Z000000TP,S40=Blood-T-CD4-Z000000TT,S86=Blood-Monocytes-Z000000UH	-0.509433	1.5871e-08	0.0043685	6.361e-10
chr1	16290950	16291524	0.709818	13	0.636|0.062|0.869|0.836|0.968|0.697|0.605|0.839|0.312|0.074|0.651|0.827|0.970|0.584|0.666|0.689|0.940|0.944|0.714|0.962|0.948|0.722|0.665|0.972|0.965|0.369|0.705|0.924|0.850|0.828|0.803|0.735|0.698|0.464|0.960|0.938	2|1|3|3|3|2|2|3|1|1|2|3|3|2|2|2|3|3|2|3|3|2|2|3|3|1|2|3|3|3|2|2|2|2|3|3	4	15	17	0.20425	0.6689333333333333	0.9141176470588236	S111=Blood-B-Mem-Z0000041K,S158=Blood-B-Z000000TX,S159=Blood-B-Mem-Z0000041J,S32=Blood-B-Z000000UB	S10=Blood-T-CenMem-CD4-Z00000417,S119=Blood-T-Eff-CD8-Z00000419,S132=Blood-T-EffMem-CD4-Z00000416,S15=Blood-T-EffMem-CD4-Z0000041M,S164=Blood-T-EffMem-CD4-Z0000041C,S170=Blood-T-CenMem-CD4-Z0000041D,S17=Blood-T-EffMem-CD8-Z0000041A,S18=Blood-T-CenMem-CD4-Z0000041N,S202=Blood-T-Eff-CD8-Z0000041Q,S203=Blood-T-EffMem-CD8-Z0000041G,S33=Blood-T-CD8-Z000000TR,S40=Blood-T-CD4-Z000000TT,S57=Blood-T-CD8-Z…	S113=Blood-NK-Z000000U1,S116=Blood-T-CD4-Z000000U7,S118=Blood-T-Naive-CD8-Z0000041H,S148=Blood-T-CD3-Z000000TV,S161=Blood-T-CD3-Z000000UP,S163=Blood-Granulocytes-Z000000TZ,S183=Blood-NK-Z000000TM,S184=Blood-T-Naive-CD4-Z0000041E,S191=Blood-Granulocytes-Z000000UD,S19=Blood-Monocytes-Z000000U3,S20=Blood-Granulocytes-Z000000UT,S28=Blood-T-Naive-CD8-Z0000041B,S36=Blood-Monocytes-Z000000TP,S37=Blood-T…	-0.709818	1.6563e-28	4.5591e-23	4.4742e-14
chr1	16421166	16421399	0.5101	15	0.720|0.682|0.476|0.618|0.928|0.482|0.625|0.603|0.740|0.573|0.679|0.771|0.846|0.689|0.740|0.489|0.624|0.888|0.650|0.839|0.777|0.405|0.497|0.856|0.685|0.797|0.476|0.847|0.758|0.689|0.772|0.330|0.571|0.836|0.839|0.728	2|2|2|2|3|2|2|2|2|2|2|2|2|2|2|2|2|3|2|2|2|1|2|3|2|2|2|2|2|2|2|1|2|2|3|2	2	30	4	0.3675	0.6759666666666668	0.87775	S202=Blood-T-Eff-CD8-Z0000041Q,S57=Blood-T-CD8-Z000000U5	S10=Blood-T-CenMem-CD4-Z00000417,S111=Blood-B-Mem-Z0000041K,S113=Blood-NK-Z000000U1,S116=Blood-T-CD4-Z000000U7,S119=Blood-T-Eff-CD8-Z00000419,S132=Blood-T-EffMem-CD4-Z00000416,S148=Blood-T-CD3-Z000000TV,S158=Blood-B-Z000000TX,S159=Blood-B-Mem-Z0000041J,S15=Blood-T-EffMem-CD4-Z0000041M,S161=Blood-T-CD3-Z000000UP,S163=Blood-Granulocytes-Z000000TZ,S164=Blood-T-EffMem-CD4-Z0000041C,S170=Blood-T-CenMe…	S118=Blood-T-Naive-CD8-Z0000041H,S184=Blood-T-Naive-CD4-Z0000041E,S20=Blood-Granulocytes-Z000000UT,S86=Blood-Monocytes-Z000000UH	0.5101	3.7424e-12	1.0301e-06	5.751e-14
chr1	16604913	16605787	0.824144	16	0.932|0.900|0.793|0.930|0.917|0.944|0.927|0.896|0.855|0.874|0.917|0.953|0.049|0.902|0.939|0.935|0.764|0.935|0.950|0.076|0.087|0.916|0.958|0.083|0.958|0.834|0.933|0.088|0.918|0.942|0.938|0.926|0.943|0.850|0.101|0.765	3|3|3|3|3|3|3|3|3|3|3|3|1|3|3|3|3|3|3|1|1|3|3|1|3|3|3|1|3|3|3|3|3|3|1|3	6	0	30	0.0806666666666666		0.9047999999999998	S163=Blood-Granulocytes-Z000000TZ,S191=Blood-Granulocytes-Z000000UD,S19=Blood-Monocytes-Z000000U3,S20=Blood-Granulocytes-Z000000UT,S36=Blood-Monocytes-Z000000TP,S86=Blood-Monocytes-Z000000UH	-	S10=Blood-T-CenMem-CD4-Z00000417,S111=Blood-B-Mem-Z0000041K,S113=Blood-NK-Z000000U1,S116=Blood-T-CD4-Z000000U7,S118=Blood-T-Naive-CD8-Z0000041H,S119=Blood-T-Eff-CD8-Z00000419,S132=Blood-T-EffMem-CD4-Z00000416,S148=Blood-T-CD3-Z000000TV,S158=Blood-B-Z000000TX,S159=Blood-B-Mem-Z0000041J,S15=Blood-T-EffMem-CD4-Z0000041M,S161=Blood-T-CD3-Z000000UP,S164=Blood-T-EffMem-CD4-Z0000041C,S170=Blood-T-CenMem…	-0.824144	2.8066e-48	7.7253e-43	3.7415e-14	P2|2|3|3|3|3,
chr1	16714231	16714881	0.565773	10	0.837|0.268|0.831|0.898|0.951|0.814|0.840|0.887|0.567|0.366|0.817|0.862|0.916|0.740|0.808|0.870|0.903|0.960|0.863|0.942|0.982|0.843|0.746|0.970|0.939|0.532|0.862|0.943|0.920|0.893|0.907|0.833|0.808|0.774|0.918|0.897	3|1|3|3|3|3|3|3|2|1|3|3|3|2|3|3|3|3|3|3|3|3|2|3|3|2|3|3|3|3|3|3|3|3|3|3	2	4	30	0.317	0.64625	0.8829333333333332	S111=Blood-B-Mem-Z0000041K,S159=Blood-B-Mem-Z0000041J	S158=Blood-B-Z000000TX,S164=Blood-T-EffMem-CD4-Z0000041C,S203=Blood-T-EffMem-CD8-Z0000041G,S32=Blood-B-Z000000UB	S10=Blood-T-CenMem-CD4-Z00000417,S113=Blood-NK-Z000000U1,S116=Blood-T-CD4-Z000000U7,S118=Blood-T-Naive-CD8-Z0000041H,S119=Blood-T-Eff-CD8-Z00000419,S132=Blood-T-EffMem-CD4-Z00000416,S148=Blood-T-CD3-Z000000TV,S15=Blood-T-EffMem-CD4-Z0000041M,S161=Blood-T-CD3-Z000000UP,S163=Blood-Granulocytes-Z000000TZ,S170=Blood-T-CenMem-CD4-Z0000041D,S17=Blood-T-EffMem-CD8-Z0000041A,S183=Blood-NK-Z000000TM,S184=…	-0.565773	1.6512e-11	4.5449e-06	3.8736e-13
chr1	16870669	16871497	0.512211	19	0.540|0.285|0.676|0.676|0.844|0.563|0.417|0.601|0.654|0.282|0.483|0.725|0.857|0.446|0.571|0.454|0.772|0.818|0.567|0.850|0.846|0.543|0.431|0.839|0.838|0.636|0.477|0.847|0.718|0.591|0.682|0.491|0.541|0.705|0.844|0.830	2|1|2|2|2|2|2|2|2|1|2|2|2|1|2|2|2|2|2|3|2|2|2|2|2|2|2|2|2|2|2|2|2|2|2|2	3	32	1	0.3376666666666666	0.6586562499999998	0.85	S111=Blood-B-Mem-Z0000041K,S159=Blood-B-Mem-Z0000041J,S164=Blood-T-EffMem-CD4-Z0000041C	S10=Blood-T-CenMem-CD4-Z00000417,S113=Blood-NK-Z000000U1,S116=Blood-T-CD4-Z000000U7,S118=Blood-T-Naive-CD8-Z0000041H,S119=Blood-T-Eff-CD8-Z00000419,S132=Blood-T-EffMem-CD4-Z00000416,S148=Blood-T-CD3-Z000000TV,S158=Blood-B-Z000000TX,S15=Blood-T-EffMem-CD4-Z0000041M,S161=Blood-T-CD3-Z000000UP,S163=Blood-Granulocytes-Z000000TZ,S170=Blood-T-CenMem-CD4-Z0000041D,S17=Blood-T-EffMem-CD8-Z0000041A,S183=B…	S191=Blood-Granulocytes-Z000000UD	-0.512211	2.0762e-08	0.005715	9.0842e-08
chr1	17020731	17020959	0.500296	18	0.462|0.564|0.390|0.363|0.664|0.486|0.351|0.509|0.562|0.482|0.478|0.341|0.504|0.515|0.589|0.446|0.528|0.705|0.509|0.271|0.244|0.565|0.519|0.285|0.469|0.337|0.636|0.519|0.361|0.386|0.557|0.317|0.767|0.357|0.327|0.404	2|2|2|2|2|2|2|2|2|2|2|2|2|2|2|2|2|2|2|1|1|2|2|1|2|2|2|2|2|2|2|2|3|2|2|2	3	32	1	0.2666666666666666	0.4750624999999999	0.767	S191=Blood-Granulocytes-Z000000UD,S19=Blood-Monocytes-Z000000U3,S20=Blood-Granulocytes-Z000000UT	S10=Blood-T-CenMem-CD4-Z00000417,S111=Blood-B-Mem-Z0000041K,S113=Blood-NK-Z000000U1,S116=Blood-T-CD4-Z000000U7,S118=Blood-T-Naive-CD8-Z0000041H,S119=Blood-T-Eff-CD8-Z00000419,S132=Blood-T-EffMem-CD4-Z00000416,S148=Blood-T-CD3-Z000000TV,S158=Blood-B-Z000000TX,S159=Blood-B-Mem-Z0000041J,S15=Blood-T-EffMem-CD4-Z0000041M,S161=Blood-T-CD3-Z000000UP,S163=Blood-Granulocytes-Z000000TZ,S164=Blood-T-EffMem…	S63=Blood-T-Eff-CD8-Z0000041F	-0.500296	1.5434e-08	0.0042482	9.8303e-10
chr1	17026432	17026557	0.523944	14	0.222|0.351|0.192|0.227|0.543|0.364|0.312|0.495|0.507|0.335|0.380|0.247|0.432|0.464|0.295|0.208|0.530|0.718|0.404|0.176|0.281|0.519|0.347|0.157|0.345|0.160|0.629|0.531|0.196|0.271|0.499|0.267|0.570|0.229|0.225|0.206	1|2|1|1|2|2|2|2|2|2|2|2|2|2|2|1|2|3|2|1|2|2|2|1|2|1|2|2|1|2|2|2|2|2|2|1	9	26	1	0.1937777777777777	0.3989230769230769	0.718	S10=Blood-T-CenMem-CD4-Z00000417,S113=Blood-NK-Z000000U1,S116=Blood-T-CD4-Z000000U7,S17=Blood-T-EffMem-CD8-Z0000041A,S191=Blood-Granulocytes-Z000000UD,S20=Blood-Granulocytes-Z000000UT,S32=Blood-B-Z000000UB,S37=Blood-T-CD4-Z000000UM,S96=Blood-NK-Z000000UF	S111=Blood-B-Mem-Z0000041K,S118=Blood-T-Naive-CD8-Z0000041H,S119=Blood-T-Eff-CD8-Z00000419,S132=Blood-T-EffMem-CD4-Z00000416,S148=Blood-T-CD3-Z000000TV,S158=Blood-B-Z000000TX,S159=Blood-B-Mem-Z0000041J,S15=Blood-T-EffMem-CD4-Z0000041M,S161=Blood-T-CD3-Z000000UP,S163=Blood-Granulocytes-Z000000TZ,S164=Blood-T-EffMem-CD4-Z0000041C,S170=Blood-T-CenMem-CD4-Z0000041D,S183=Blood-NK-Z000000TM,S18=Blood-T…	S184=Blood-T-Naive-CD4-Z0000041E	0.523944	1.5733e-09	0.00043305	9.8125e-10
chr1	17054723	17055352	0.549776	15	0.367|0.064|0.518|0.508|0.700|0.374|0.310|0.445|0.320|0.128|0.341|0.605|0.653|0.283|0.430|0.363|0.565|0.680|0.409|0.716|0.696|0.365|0.337|0.754|0.622|0.434|0.350|0.588|0.636|0.460|0.506|0.375|0.417|0.550|0.736|0.680	2|1|2|2|3|2|2|2|2|1|2|3|3|2|2|2|3|3|2|3|3|2|2|3|3|2|2|3|3|2|3|2|2|3|3|3	2	19	15	0.096	0.3897894736842105	0.6458	S111=Blood-B-Mem-Z0000041K,S159=Blood-B-Mem-Z0000041J	S10=Blood-T-CenMem-CD4-Z00000417,S113=Blood-NK-Z000000U1,S116=Blood-T-CD4-Z000000U7,S119=Blood-T-Eff-CD8-Z00000419,S132=Blood-T-EffMem-CD4-Z00000416,S148=Blood-T-CD3-Z000000TV,S158=Blood-B-Z000000TX,S15=Blood-T-EffMem-CD4-Z0000041M,S164=Blood-T-EffMem-CD4-Z0000041C,S170=Blood-T-CenMem-CD4-Z0000041D,S17=Blood-T-EffMem-CD8-Z0000041A,S18=Blood-T-CenMem-CD4-Z0000041N,S202=Blood-T-Eff-CD8-Z0000041Q,S2…	S118=Blood-T-Naive-CD8-Z0000041H,S161=Blood-T-CD3-Z000000UP,S163=Blood-Granulocytes-Z000000TZ,S183=Blood-NK-Z000000TM,S184=Blood-T-Naive-CD4-Z0000041E,S191=Blood-Granulocytes-Z000000UD,S19=Blood-Monocytes-Z000000U3,S20=Blood-Granulocytes-Z000000UT,S28=Blood-T-Naive-CD8-Z0000041B,S36=Blood-Monocytes-Z000000TP,S37=Blood-T-CD4-Z000000UM,S40=Blood-T-CD4-Z000000TT,S79=Blood-B-Z000000UR,S86=Blood-Monoc…	-0.549776	3.1303e-10	8.6163e-05	3.737e-13
chr1	17201802	17202072	0.596082	15	0.858|0.888|0.706|0.690|0.874|0.867|0.831|0.784|0.854|0.739|0.659|0.718|0.144|0.746|0.812|0.788|0.792|0.877|0.685|0.178|0.380|0.790|0.701|0.225|0.929|0.808|0.829|0.390|0.711|0.708|0.812|0.678|0.824|0.708|0.390|0.680	3|3|3|3|3|3|3|3|3|3|3|3|1|3|3|3|3|3|3|1|2|3|3|1|3|3|3|2|3|3|3|3|3|3|2|3	3	3	30	0.1823333333333333	0.3866666666666667	0.7782	S163=Blood-Granulocytes-Z000000TZ,S191=Blood-Granulocytes-Z000000UD,S20=Blood-Granulocytes-Z000000UT	S19=Blood-Monocytes-Z000000U3,S36=Blood-Monocytes-Z000000TP,S86=Blood-Monocytes-Z000000UH	S10=Blood-T-CenMem-CD4-Z00000417,S111=Blood-B-Mem-Z0000041K,S113=Blood-NK-Z000000U1,S116=Blood-T-CD4-Z000000U7,S118=Blood-T-Naive-CD8-Z0000041H,S119=Blood-T-Eff-CD8-Z00000419,S132=Blood-T-EffMem-CD4-Z00000416,S148=Blood-T-CD3-Z000000TV,S158=Blood-B-Z000000TX,S159=Blood-B-Mem-Z0000041J,S15=Blood-T-EffMem-CD4-Z0000041M,S161=Blood-T-CD3-Z000000UP,S164=Blood-T-EffMem-CD4-Z0000041C,S170=Blood-T-CenMem…	0.596082	5.0909e-23	1.4013e-17	4.2855e-14	P2|2|3|3|3|3,
chr1	17386745	17386991	0.649613	10	0.740|0.040|0.734|0.732|0.879|0.706|0.716|0.808|0.531|0.050|0.678|0.738|0.076|0.747|0.772|0.714|0.816|0.881|0.781|0.062|0.264|0.737|0.773|0.115|0.820|0.472|0.751|0.405|0.793|0.743|0.800|0.720|0.808|0.579|0.315|0.779	3|1|3|3|3|3|3|3|3|1|3|3|1|3|3|3|3|3|3|1|1|3|3|1|3|2|3|2|3|3|3|3|3|3|2|3	6	3	27	0.1011666666666666	0.3973333333333333	0.7509629629629629	S111=Blood-B-Mem-Z0000041K,S159=Blood-B-Mem-Z0000041J,S163=Blood-Granulocytes-Z000000TZ,S191=Blood-Granulocytes-Z000000UD,S19=Blood-Monocytes-Z000000U3,S20=Blood-Granulocytes-Z000000UT	S32=Blood-B-Z000000UB,S36=Blood-Monocytes-Z000000TP,S86=Blood-Monocytes-Z000000UH	S10=Blood-T-CenMem-CD4-Z00000417,S113=Blood-NK-Z000000U1,S116=Blood-T-CD4-Z000000U7,S118=Blood-T-Naive-CD8-Z0000041H,S119=Blood-T-Eff-CD8-Z00000419,S132=Blood-T-EffMem-CD4-Z00000416,S148=Blood-T-CD3-Z000000TV,S158=Blood-B-Z000000TX,S15=Blood-T-EffMem-CD4-Z0000041M,S161=Blood-T-CD3-Z000000UP,S164=Blood-T-EffMem-CD4-Z0000041C,S170=Blood-T-CenMem-CD4-Z0000041D,S17=Blood-T-EffMem-CD8-Z0000041A,S183=B…	0.649613	1.7659e-24	4.8608e-19	4.13e-14
chr1	17468342	17468643	0.785773	10	0.916|0.053|0.805|0.933|0.969|0.882|0.856|0.925|0.422|0.024|0.814|0.899|0.876|0.871|0.909|0.877|0.904|0.950|0.863|0.818|0.035|0.848|0.835|0.877|0.992|0.493|0.866|0.195|0.954|0.933|0.940|0.843|0.870|0.662|0.164|0.834	3|1|3|3|3|3|3|3|2|1|3|3|3|3|3|3|3|3|3|3|1|3|3|3|3|2|3|1|3|3|3|3|3|3|1|3	5	2	29	0.0941999999999999	0.4575	0.8800344827586207	S111=Blood-B-Mem-Z0000041K,S159=Blood-B-Mem-Z0000041J,S19=Blood-Monocytes-Z000000U3,S36=Blood-Monocytes-Z000000TP,S86=Blood-Monocytes-Z000000UH	S158=Blood-B-Z000000TX,S32=Blood-B-Z000000UB	S10=Blood-T-CenMem-CD4-Z00000417,S113=Blood-NK-Z000000U1,S116=Blood-T-CD4-Z000000U7,S118=Blood-T-Naive-CD8-Z0000041H,S119=Blood-T-Eff-CD8-Z00000419,S132=Blood-T-EffMem-CD4-Z00000416,S148=Blood-T-CD3-Z000000TV,S15=Blood-T-EffMem-CD4-Z0000041M,S161=Blood-T-CD3-Z000000UP,S163=Blood-Granulocytes-Z000000TZ,S164=Blood-T-EffMem-CD4-Z0000041C,S170=Blood-T-CenMem-CD4-Z0000041D,S17=Blood-T-EffMem-CD8-Z0000…	0.785773	4.3542999999999985e-28	1.1985e-22	4.5741e-14
chr1	17607963	17608355	0.506042	12	0.630|0.519|0.461|0.519|0.527|0.710|0.608|0.541|0.515|0.520|0.418|0.472|0.186|0.475|0.512|0.630|0.489|0.499|0.496|0.255|0.226|0.500|0.412|0.222|0.628|0.549|0.514|0.226|0.503|0.519|0.482|0.466|0.495|0.495|0.238|0.485	2|2|2|2|2|3|2|2|2|2|2|2|1|2|2|2|2|2|2|2|2|2|2|1|2|2|2|2|2|2|2|2|2|2|2|2	2	33	1	0.204	0.4795151515151515	0.71	S163=Blood-Granulocytes-Z000000TZ,S20=Blood-Granulocytes-Z000000UT	S10=Blood-T-CenMem-CD4-Z00000417,S111=Blood-B-Mem-Z0000041K,S113=Blood-NK-Z000000U1,S116=Blood-T-CD4-Z000000U7,S118=Blood-T-Naive-CD8-Z0000041H,S132=Blood-T-EffMem-CD4-Z00000416,S148=Blood-T-CD3-Z000000TV,S158=Blood-B-Z000000TX,S159=Blood-B-Mem-Z0000041J,S15=Blood-T-EffMem-CD4-Z0000041M,S161=Blood-T-CD3-Z000000UP,S164=Blood-T-EffMem-CD4-Z0000041C,S170=Blood-T-CenMem-CD4-Z0000041D,S17=Blood-T-EffM…	S119=Blood-T-Eff-CD8-Z00000419	0.506042	0.00034724	1.0	1.2858e-05
chr1	17675274	17675628	0.543195	10	0.836|0.187|0.811|0.857|0.944|0.771|0.697|0.811|0.423|0.241|0.683|0.859|0.891|0.713|0.807|0.756|0.900|0.924|0.772|0.916|0.822|0.689|0.687|0.912|0.969|0.370|0.719|0.796|0.884|0.825|0.877|0.739|0.728|0.385|0.839|0.879	3|1|2|3|3|3|2|3|1|1|2|3|3|2|2|2|3|3|3|3|3|2|2|3|3|1|2|3|3|3|3|2|2|1|3|3	5	11	20	0.3212	0.729909090909091	0.8642000000000001	S111=Blood-B-Mem-Z0000041K,S158=Blood-B-Z000000TX,S159=Blood-B-Mem-Z0000041J,S32=Blood-B-Z000000UB,S79=Blood-B-Z000000UR	S113=Blood-NK-Z000000U1,S132=Blood-T-EffMem-CD4-Z00000416,S15=Blood-T-EffMem-CD4-Z0000041M,S164=Blood-T-EffMem-CD4-Z0000041C,S170=Blood-T-CenMem-CD4-Z0000041D,S17=Blood-T-EffMem-CD8-Z0000041A,S202=Blood-T-Eff-CD8-Z0000041Q,S203=Blood-T-EffMem-CD8-Z0000041G,S33=Blood-T-CD8-Z000000TR,S57=Blood-T-CD8-Z000000U5,S63=Blood-T-Eff-CD8-Z0000041F	S10=Blood-T-CenMem-CD4-Z00000417,S116=Blood-T-CD4-Z000000U7,S118=Blood-T-Naive-CD8-Z0000041H,S119=Blood-T-Eff-CD8-Z00000419,S148=Blood-T-CD3-Z000000TV,S161=Blood-T-CD3-Z000000UP,S163=Blood-Granulocytes-Z000000TZ,S183=Blood-NK-Z000000TM,S184=Blood-T-Naive-CD4-Z0000041E,S18=Blood-T-CenMem-CD4-Z0000041N,S191=Blood-Granulocytes-Z000000UD,S19=Blood-Monocytes-Z000000U3,S20=Blood-Granulocytes-Z000000UT,…	0.543195	3.4619e-17	9.529e-12	4.3632e-14
chr1	17755625	17756158	0.631573	10	0.917|0.842|0.258|0.920|0.944|0.531|0.907|0.879|0.916|0.804|0.873|0.929|0.825|0.917|0.902|0.825|0.278|0.970|0.918|0.762|0.908|0.509|0.828|0.808|0.973|0.895|0.808|0.901|0.935|0.893|0.944|0.606|0.725|0.935|0.908|0.220	3|3|1|3|3|2|3|3|3|3|3|3|3|3|3|3|1|3|3|3|3|2|3|3|3|3|3|3|3|3|3|2|3|3|3|1	3	3	30	0.252	0.5486666666666666	0.8836999999999998	S113=Blood-NK-Z000000U1,S183=Blood-NK-Z000000TM,S96=Blood-NK-Z000000UF	S119=Blood-T-Eff-CD8-Z00000419,S202=Blood-T-Eff-CD8-Z0000041Q,S57=Blood-T-CD8-Z000000U5	S10=Blood-T-CenMem-CD4-Z00000417,S111=Blood-B-Mem-Z0000041K,S116=Blood-T-CD4-Z000000U7,S118=Blood-T-Naive-CD8-Z0000041H,S132=Blood-T-EffMem-CD4-Z00000416,S148=Blood-T-CD3-Z000000TV,S158=Blood-B-Z000000TX,S159=Blood-B-Mem-Z0000041J,S15=Blood-T-EffMem-CD4-Z0000041M,S161=Blood-T-CD3-Z000000UP,S163=Blood-Granulocytes-Z000000TZ,S164=Blood-T-EffMem-CD4-Z0000041C,S170=Blood-T-CenMem-CD4-Z0000041D,S17=Bl…	0.631573	3.0578e-13	8.4168e-08	4.2966e-14
chr1	17778801	17779267	0.532819	14	0.800|0.265|0.789|0.792|0.900|0.824|0.791|0.848|0.606|0.331|0.720|0.847|0.876|0.773|0.775|0.713|0.856|0.896|0.770|0.822|0.864|0.751|0.733|0.826|0.932|0.415|0.783|0.844|0.828|0.775|0.858|0.750|0.805|0.588|0.841|0.798	2|1|2|2|3|3|2|3|2|1|2|2|3|2|2|2|3|3|2|2|3|2|2|2|3|1|2|3|2|2|3|2|2|2|2|2	3	23	10	0.337	0.7685217391304349	0.8698	S111=Blood-B-Mem-Z0000041K,S159=Blood-B-Mem-Z0000041J,S32=Blood-B-Z000000UB	S10=Blood-T-CenMem-CD4-Z00000417,S113=Blood-NK-Z000000U1,S116=Blood-T-CD4-Z000000U7,S132=Blood-T-EffMem-CD4-Z00000416,S158=Blood-B-Z000000TX,S15=Blood-T-EffMem-CD4-Z0000041M,S161=Blood-T-CD3-Z000000UP,S164=Blood-T-EffMem-CD4-Z0000041C,S170=Blood-T-CenMem-CD4-Z0000041D,S17=Blood-T-EffMem-CD8-Z0000041A,S18=Blood-T-CenMem-CD4-Z0000041N,S191=Blood-Granulocytes-Z000000UD,S202=Blood-T-Eff-CD8-Z0000041Q…	S118=Blood-T-Naive-CD8-Z0000041H,S119=Blood-T-Eff-CD8-Z00000419,S148=Blood-T-CD3-Z000000TV,S163=Blood-Granulocytes-Z000000TZ,S183=Blood-NK-Z000000TM,S184=Blood-T-Naive-CD4-Z0000041E,S19=Blood-Monocytes-Z000000U3,S28=Blood-T-Naive-CD8-Z0000041B,S36=Blood-Monocytes-Z000000TP,S40=Blood-T-CD4-Z000000TT	-0.532819	8.661e-15	2.384e-09	4.674e-14
chr1	17961889	17963160	0.500769	13	0.652|0.277|0.670|0.735|0.906|0.673|0.653|0.728|0.502|0.317|0.539|0.789|0.695|0.543|0.657|0.609|0.785|0.881|0.608|0.677|0.401|0.560|0.523|0.688|0.908|0.539|0.532|0.398|0.779|0.770|0.803|0.604|0.599|0.678|0.389|0.752	2|1|2|2|3|2|2|2|2|1|2|3|2|2|2|2|2|3|2|2|1|2|2|2|3|2|2|1|2|2|3|2|2|2|1|2	5	26	5	0.3564	0.6442307692307693	0.8573999999999999	S111=Blood-B-Mem-Z0000041K,S159=Blood-B-Mem-Z0000041J,S19=Blood-Monocytes-Z000000U3,S36=Blood-Monocytes-Z000000TP,S86=Blood-Monocytes-Z000000UH	S10=Blood-T-CenMem-CD4-Z00000417,S113=Blood-NK-Z000000U1,S116=Blood-T-CD4-Z000000U7,S119=Blood-T-Eff-CD8-Z00000419,S132=Blood-T-EffMem-CD4-Z00000416,S148=Blood-T-CD3-Z000000TV,S158=Blood-B-Z000000TX,S15=Blood-T-EffMem-CD4-Z0000041M,S163=Blood-Granulocytes-Z000000TZ,S164=Blood-T-EffMem-CD4-Z0000041C,S170=Blood-T-CenMem-CD4-Z0000041D,S17=Blood-T-EffMem-CD8-Z0000041A,S183=Blood-NK-Z000000TM,S18=Bloo…	S118=Blood-T-Naive-CD8-Z0000041H,S161=Blood-T-CD3-Z000000UP,S184=Blood-T-Naive-CD4-Z0000041E,S28=Blood-T-Naive-CD8-Z0000041B,S40=Blood-T-CD4-Z000000TT	-0.500769	2.4826e-10	6.8334e-05	3.1231e-13	N2|3|0|0|0|0,
chr1	19258096	19258624	0.523935	14	0.814|0.373|0.914|0.909|0.919|0.941|0.829|0.863|0.488|0.360|0.825|0.857|0.911|0.843|0.794|0.898|0.898|0.952|0.834|0.938|0.899|0.901|0.875|0.851|0.974|0.661|0.883|0.859|0.857|0.830|0.897|0.883|0.820|0.560|0.828|0.836	2|1|2|2|2|3|2|2|1|1|2|2|2|2|2|2|2|3|2|2|2|2|2|2|3|2|2|2|3|2|2|2|2|2|2|2	3	29	4	0.407	0.8492758620689653	0.931	S111=Blood-B-Mem-Z0000041K,S158=Blood-B-Z000000TX,S159=Blood-B-Mem-Z0000041J	S10=Blood-T-CenMem-CD4-Z00000417,S113=Blood-NK-Z000000U1,S116=Blood-T-CD4-Z000000U7,S118=Blood-T-Naive-CD8-Z0000041H,S132=Blood-T-EffMem-CD4-Z00000416,S148=Blood-T-CD3-Z000000TV,S15=Blood-T-EffMem-CD4-Z0000041M,S161=Blood-T-CD3-Z000000UP,S163=Blood-Granulocytes-Z000000TZ,S164=Blood-T-EffMem-CD4-Z0000041C,S170=Blood-T-CenMem-CD4-Z0000041D,S17=Blood-T-EffMem-CD8-Z0000041A,S183=Blood-NK-Z000000TM,S1…	S119=Blood-T-Eff-CD8-Z00000419,S184=Blood-T-Naive-CD4-Z0000041E,S28=Blood-T-Naive-CD8-Z0000041B,S37=Blood-T-CD4-Z000000UM	0.523935	2.5031e-16	6.8899e-11	4.3188e-14
chr1	19340722	19341028	0.678308	10	0.876|0.094|0.875|0.933|0.953|0.873|0.906|0.912|0.532|0.108|0.895|0.964|0.923|0.872|0.902|0.902|0.969|0.959|0.922|0.913|0.925|0.838|0.867|0.934|0.961|0.467|0.848|0.937|0.948|0.917|0.919|0.872|0.880|0.604|0.947|0.895	3|1|3|3|3|3|3|3|2|1|3|3|3|3|3|3|3|3|3|3|3|3|3|3|3|1|3|3|3|3|3|3|3|3|3|3	3	1	32	0.223	0.532	0.90128125	S111=Blood-B-Mem-Z0000041K,S159=Blood-B-Mem-Z0000041J,S32=Blood-B-Z000000UB	S158=Blood-B-Z000000TX	S10=Blood-T-CenMem-CD4-Z00000417,S113=Blood-NK-Z000000U1,S116=Blood-T-CD4-Z000000U7,S118=Blood-T-Naive-CD8-Z0000041H,S119=Blood-T-Eff-CD8-Z00000419,S132=Blood-T-EffMem-CD4-Z00000416,S148=Blood-T-CD3-Z000000TV,S15=Blood-T-EffMem-CD4-Z0000041M,S161=Blood-T-CD3-Z000000UP,S163=Blood-Granulocytes-Z000000TZ,S164=Blood-T-EffMem-CD4-Z0000041C,S170=Blood-T-CenMem-CD4-Z0000041D,S17=Blood-T-EffMem-CD8-Z0000…	-0.678308	3.916e-18	1.0779e-12	4.563e-14
chr1	19371988	19372262	0.505197	10	0.665|0.442|0.525|0.670|0.878|0.154|0.535|0.606|0.644|0.542|0.629|0.780|0.951|0.540|0.689|0.213|0.617|0.913|0.687|0.901|0.921|0.174|0.213|0.904|0.957|0.678|0.248|0.892|0.891|0.516|0.838|0.358|0.071|0.781|0.937|0.783	3|1|1|3|3|1|2|3|3|3|3|3|3|3|3|1|3|3|3|3|3|1|1|3|3|3|1|3|3|2|3|1|1|3|3|3	9	2	25	0.2664444444444445	0.5255000000000001	0.77176	S111=Blood-B-Mem-Z0000041K,S113=Blood-NK-Z000000U1,S119=Blood-T-Eff-CD8-Z00000419,S17=Blood-T-EffMem-CD8-Z0000041A,S202=Blood-T-Eff-CD8-Z0000041Q,S203=Blood-T-EffMem-CD8-Z0000041G,S33=Blood-T-CD8-Z000000TR,S57=Blood-T-CD8-Z000000U5,S63=Blood-T-Eff-CD8-Z0000041F	S132=Blood-T-EffMem-CD4-Z00000416,S38=Blood-T-CD8-Z000000UK	S10=Blood-T-CenMem-CD4-Z00000417,S116=Blood-T-CD4-Z000000U7,S118=Blood-T-Naive-CD8-Z0000041H,S148=Blood-T-CD3-Z000000TV,S158=Blood-B-Z000000TX,S159=Blood-B-Mem-Z0000041J,S15=Blood-T-EffMem-CD4-Z0000041M,S161=Blood-T-CD3-Z000000UP,S163=Blood-Granulocytes-Z000000TZ,S164=Blood-T-EffMem-CD4-Z0000041C,S170=Blood-T-CenMem-CD4-Z0000041D,S183=Blood-NK-Z000000TM,S184=Blood-T-Naive-CD4-Z0000041E,S18=Blood-…	-0.505197	1.0711e-27	2.9482e-22	4.5963e-14
chr1	19400869	19401720	0.631568	15	0.204|0.823|0.543|0.141|0.120|0.346|0.242|0.133|0.879|0.827|0.183|0.146|0.758|0.218|0.155|0.270|0.517|0.131|0.119|0.793|0.788|0.320|0.224|0.766|0.211|0.853|0.203|0.808|0.118|0.150|0.140|0.211|0.348|0.839|0.814|0.478	1|3|2|1|1|2|1|1|3|3|1|1|3|1|1|1|2|1|1|3|3|1|1|3|1|3|1|3|1|1|1|1|2|3|3|2	20	5	11	0.1819499999999999	0.4464	0.8134545454545455	S10=Blood-T-CenMem-CD4-Z00000417,S116=Blood-T-CD4-Z000000U7,S118=Blood-T-Naive-CD8-Z0000041H,S132=Blood-T-EffMem-CD4-Z00000416,S148=Blood-T-CD3-Z000000TV,S15=Blood-T-EffMem-CD4-Z0000041M,S161=Blood-T-CD3-Z000000UP,S164=Blood-T-EffMem-CD4-Z0000041C,S170=Blood-T-CenMem-CD4-Z0000041D,S17=Blood-T-EffMem-CD8-Z0000041A,S184=Blood-T-Naive-CD4-Z0000041E,S18=Blood-T-CenMem-CD4-Z0000041N,S202=Blood-T-Eff-C…	S113=Blood-NK-Z000000U1,S119=Blood-T-Eff-CD8-Z00000419,S183=Blood-NK-Z000000TM,S63=Blood-T-Eff-CD8-Z0000041F,S96=Blood-NK-Z000000UF	S111=Blood-B-Mem-Z0000041K,S158=Blood-B-Z000000TX,S159=Blood-B-Mem-Z0000041J,S163=Blood-Granulocytes-Z000000TZ,S191=Blood-Granulocytes-Z000000UD,S19=Blood-Monocytes-Z000000U3,S20=Blood-Granulocytes-Z000000UT,S32=Blood-B-Z000000UB,S36=Blood-Monocytes-Z000000TP,S79=Blood-B-Z000000UR,S86=Blood-Monocytes-Z000000UH	-0.631568	7.7933e-42	2.1451e-36	4.6407e-14
chr1	19583478	19584284	0.50875	10	0.386|0.782|0.898|0.636|0.972|0.791|0.380|0.697|0.855|0.772|0.443|0.676|0.882|0.406|0.440|0.662|0.916|0.865|0.379|0.859|0.827|0.796|0.715|0.868|0.932|0.889|0.769|0.843|0.674|0.748|0.632|0.774|0.746|0.883|0.828|0.884	1|2|2|2|3|2|1|2|3|2|2|2|3|2|2|2|3|3|2|2|2|2|2|2|3|3|2|3|2|2|2|2|2|3|2|3	2	24	10	0.383	0.7007500000000001	0.8921000000000001	S10=Blood-T-CenMem-CD4-Z00000417,S132=Blood-T-EffMem-CD4-Z00000416	S111=Blood-B-Mem-Z0000041K,S113=Blood-NK-Z000000U1,S116=Blood-T-CD4-Z000000U7,S119=Blood-T-Eff-CD8-Z00000419,S148=Blood-T-CD3-Z000000TV,S159=Blood-B-Mem-Z0000041J,S15=Blood-T-EffMem-CD4-Z0000041M,S161=Blood-T-CD3-Z000000UP,S164=Blood-T-EffMem-CD4-Z0000041C,S170=Blood-T-CenMem-CD4-Z0000041D,S17=Blood-T-EffMem-CD8-Z0000041A,S18=Blood-T-CenMem-CD4-Z0000041N,S191=Blood-Granulocytes-Z000000UD,S19=Bloo…	S118=Blood-T-Naive-CD8-Z0000041H,S158=Blood-B-Z000000TX,S163=Blood-Granulocytes-Z000000TZ,S183=Blood-NK-Z000000TM,S184=Blood-T-Naive-CD4-Z0000041E,S28=Blood-T-Naive-CD8-Z0000041B,S32=Blood-B-Z000000UB,S36=Blood-Monocytes-Z000000TP,S79=Blood-B-Z000000UR,S96=Blood-NK-Z000000UF	-0.50875	3.2265e-10	8.881e-05	2.4663e-11	P0|0|0|0|2|3,
chr1	19600323	19601027	0.523464	24	0.331|0.388|0.263|0.314|0.243|0.373|0.358|0.279|0.247|0.433|0.403|0.279|0.140|0.274|0.228|0.422|0.188|0.238|0.358|0.145|0.173|0.672|0.350|0.116|0.298|0.353|0.482|0.122|0.215|0.255|0.253|0.458|0.378|0.192|0.109|0.177	2|2|2|2|2|2|2|2|2|2|2|2|1|2|2|2|1|2|2|1|2|3|2|1|2|2|2|1|2|2|2|2|2|1|1|1	8	27	1	0.148625	0.3202222222222221	0.672	S163=Blood-Granulocytes-Z000000TZ,S183=Blood-NK-Z000000TM,S191=Blood-Granulocytes-Z000000UD,S20=Blood-Granulocytes-Z000000UT,S36=Blood-Monocytes-Z000000TP,S79=Blood-B-Z000000UR,S86=Blood-Monocytes-Z000000UH,S96=Blood-NK-Z000000UF	S10=Blood-T-CenMem-CD4-Z00000417,S111=Blood-B-Mem-Z0000041K,S113=Blood-NK-Z000000U1,S116=Blood-T-CD4-Z000000U7,S118=Blood-T-Naive-CD8-Z0000041H,S119=Blood-T-Eff-CD8-Z00000419,S132=Blood-T-EffMem-CD4-Z00000416,S148=Blood-T-CD3-Z000000TV,S158=Blood-B-Z000000TX,S159=Blood-B-Mem-Z0000041J,S15=Blood-T-EffMem-CD4-Z0000041M,S161=Blood-T-CD3-Z000000UP,S164=Blood-T-EffMem-CD4-Z0000041C,S170=Blood-T-CenMem…	S202=Blood-T-Eff-CD8-Z0000041Q	0.523464	5.38e-12	1.4809e-06	6.7946e-14
chr1	19642373	19642752	0.551374	11	0.840|0.347|0.799|0.911|0.841|0.819|0.836|0.870|0.469|0.287|0.926|0.871|0.524|0.907|0.878|0.815|0.724|0.839|0.910|0.478|0.514|0.885|0.846|0.466|0.821|0.461|0.890|0.475|0.860|0.820|0.882|0.861|0.845|0.529|0.470|0.698	3|1|2|3|2|3|3|3|2|1|3|3|2|3|3|2|2|3|3|2|2|3|2|2|3|2|3|2|2|3|3|3|2|2|2|2	2	17	17	0.3169999999999999	0.6361176470588237	0.8685882352941178	S111=Blood-B-Mem-Z0000041K,S159=Blood-B-Mem-Z0000041J	S113=Blood-NK-Z000000U1,S118=Blood-T-Naive-CD8-Z0000041H,S158=Blood-B-Z000000TX,S163=Blood-Granulocytes-Z000000TZ,S17=Blood-T-EffMem-CD8-Z0000041A,S183=Blood-NK-Z000000TM,S191=Blood-Granulocytes-Z000000UD,S19=Blood-Monocytes-Z000000U3,S203=Blood-T-EffMem-CD8-Z0000041G,S20=Blood-Granulocytes-Z000000UT,S32=Blood-B-Z000000UB,S36=Blood-Monocytes-Z000000TP,S37=Blood-T-CD4-Z000000UM,S63=Blood-T-Eff-CD8…	S10=Blood-T-CenMem-CD4-Z00000417,S116=Blood-T-CD4-Z000000U7,S119=Blood-T-Eff-CD8-Z00000419,S132=Blood-T-EffMem-CD4-Z00000416,S148=Blood-T-CD3-Z000000TV,S15=Blood-T-EffMem-CD4-Z0000041M,S161=Blood-T-CD3-Z000000UP,S164=Blood-T-EffMem-CD4-Z0000041C,S170=Blood-T-CenMem-CD4-Z0000041D,S184=Blood-T-Naive-CD4-Z0000041E,S18=Blood-T-CenMem-CD4-Z0000041N,S202=Blood-T-Eff-CD8-Z0000041Q,S28=Blood-T-Naive-CD8-…	-0.551374	1.7994e-10	4.9529e-05	5.7283e-12
chr1	19673634	19674642	0.536973	17	0.844|0.731|0.689|0.830|0.767|0.824|0.862|0.843|0.706|0.812|0.854|0.792|0.356|0.835|0.846|0.895|0.737|0.752|0.871|0.279|0.321|0.834|0.891|0.331|0.805|0.632|0.857|0.378|0.778|0.823|0.819|0.857|0.854|0.693|0.369|0.651	3|2|2|3|2|2|3|3|2|2|3|3|2|3|3|3|2|2|3|1|1|2|3|1|3|2|3|2|2|2|3|3|3|2|2|2	3	17	16	0.3103333333333333	0.6783529411764705	0.8471874999999998	S191=Blood-Granulocytes-Z000000UD,S19=Blood-Monocytes-Z000000U3,S20=Blood-Granulocytes-Z000000UT	S111=Blood-B-Mem-Z0000041K,S113=Blood-NK-Z000000U1,S118=Blood-T-Naive-CD8-Z0000041H,S119=Blood-T-Eff-CD8-Z00000419,S158=Blood-B-Z000000TX,S159=Blood-B-Mem-Z0000041J,S163=Blood-Granulocytes-Z000000TZ,S183=Blood-NK-Z000000TM,S184=Blood-T-Naive-CD4-Z0000041E,S202=Blood-T-Eff-CD8-Z0000041Q,S32=Blood-B-Z000000UB,S36=Blood-Monocytes-Z000000TP,S37=Blood-T-CD4-Z000000UM,S38=Blood-T-CD8-Z000000UK,S79=Bloo…	S10=Blood-T-CenMem-CD4-Z00000417,S116=Blood-T-CD4-Z000000U7,S132=Blood-T-EffMem-CD4-Z00000416,S148=Blood-T-CD3-Z000000TV,S15=Blood-T-EffMem-CD4-Z0000041M,S161=Blood-T-CD3-Z000000UP,S164=Blood-T-EffMem-CD4-Z0000041C,S170=Blood-T-CenMem-CD4-Z0000041D,S17=Blood-T-EffMem-CD8-Z0000041A,S18=Blood-T-CenMem-CD4-Z0000041N,S203=Blood-T-EffMem-CD8-Z0000041G,S28=Blood-T-Naive-CD8-Z0000041B,S33=Blood-T-CD8-Z0…	0.536973	2.6371e-14	7.2586e-09	3.8081e-14
chr1	19687988	19688295	0.54212	10	0.596|0.765|0.664|0.591|0.209|0.741|0.737|0.635|0.722|0.802|0.794|0.475|0.638|0.745|0.568|0.799|0.450|0.423|0.673|0.629|0.597|0.795|0.816|0.585|0.372|0.708|0.720|0.620|0.527|0.414|0.570|0.673|0.781|0.650|0.650|0.484	2|3|2|2|1|3|3|2|3|3|3|2|2|3|2|3|2|2|3|2|2|3|3|2|2|3|3|2|2|2|2|3|3|2|2|2	1	20	15	0.209	0.5569	0.7514000000000002	S118=Blood-T-Naive-CD8-Z0000041H	S10=Blood-T-CenMem-CD4-Z00000417,S113=Blood-NK-Z000000U1,S116=Blood-T-CD4-Z000000U7,S148=Blood-T-CD3-Z000000TV,S161=Blood-T-CD3-Z000000UP,S163=Blood-Granulocytes-Z000000TZ,S170=Blood-T-CenMem-CD4-Z0000041D,S183=Blood-NK-Z000000TM,S184=Blood-T-Naive-CD4-Z0000041E,S191=Blood-Granulocytes-Z000000UD,S19=Blood-Monocytes-Z000000U3,S20=Blood-Granulocytes-Z000000UT,S28=Blood-T-Naive-CD8-Z0000041B,S36=Blo…	S111=Blood-B-Mem-Z0000041K,S119=Blood-T-Eff-CD8-Z00000419,S132=Blood-T-EffMem-CD4-Z00000416,S158=Blood-B-Z000000TX,S159=Blood-B-Mem-Z0000041J,S15=Blood-T-EffMem-CD4-Z0000041M,S164=Blood-T-EffMem-CD4-Z0000041C,S17=Blood-T-EffMem-CD8-Z0000041A,S18=Blood-T-CenMem-CD4-Z0000041N,S202=Blood-T-Eff-CD8-Z0000041Q,S203=Blood-T-EffMem-CD8-Z0000041G,S32=Blood-B-Z000000UB,S33=Blood-T-CD8-Z000000TR,S57=Blood-T…	-0.54212	2.9391e-05	1.0	5.0971e-06
chr1	19696931	19697518	0.726571	12	0.809|0.630|0.636|0.819|0.703|0.837|0.861|0.866|0.630|0.709|0.828|0.820|0.016|0.827|0.801|0.846|0.572|0.760|0.852|0.008|0.051|0.825|0.822|0.006|0.750|0.537|0.842|0.164|0.832|0.818|0.832|0.821|0.823|0.497|0.046|0.478	3|3|3|3|3|3|3|3|3|3|3|3|1|3|3|3|3|3|3|1|1|3|3|1|3|3|3|1|3|3|3|3|3|2|1|2	6	2	28	0.0484999999999999	0.4875	0.7752857142857142	S163=Blood-Granulocytes-Z000000TZ,S191=Blood-Granulocytes-Z000000UD,S19=Blood-Monocytes-Z000000U3,S20=Blood-Granulocytes-Z000000UT,S36=Blood-Monocytes-Z000000TP,S86=Blood-Monocytes-Z000000UH	S79=Blood-B-Z000000UR,S96=Blood-NK-Z000000UF	S10=Blood-T-CenMem-CD4-Z00000417,S111=Blood-B-Mem-Z0000041K,S113=Blood-NK-Z000000U1,S116=Blood-T-CD4-Z000000U7,S118=Blood-T-Naive-CD8-Z0000041H,S119=Blood-T-Eff-CD8-Z00000419,S132=Blood-T-EffMem-CD4-Z00000416,S148=Blood-T-CD3-Z000000TV,S158=Blood-B-Z000000TX,S159=Blood-B-Mem-Z0000041J,S15=Blood-T-EffMem-CD4-Z0000041M,S161=Blood-T-CD3-Z000000UP,S164=Blood-T-EffMem-CD4-Z0000041C,S170=Blood-T-CenMem…	-0.726571	4.9253e-36	1.3557e-30	4.0634e-14
chr1	19737992	19738678	0.548077	10	0.913|0.276|0.909|0.910|0.907|0.904|0.896|0.868|0.572|0.394|0.907|0.906|0.825|0.859|0.870|0.897|0.849|0.899|0.890|0.845|0.838|0.901|0.876|0.883|0.888|0.574|0.848|0.826|0.926|0.894|0.864|0.920|0.886|0.589|0.877|0.903	3|1|3|3|3|3|3|3|2|1|3|3|3|3|3|3|3|3|3|3|3|3|3|3|3|2|3|3|3|3|3|3|3|2|3|3	2	3	31	0.335	0.5783333333333333	0.8833548387096773	S111=Blood-B-Mem-Z0000041K,S159=Blood-B-Mem-Z0000041J	S158=Blood-B-Z000000TX,S32=Blood-B-Z000000UB,S79=Blood-B-Z000000UR	S10=Blood-T-CenMem-CD4-Z00000417,S113=Blood-NK-Z000000U1,S116=Blood-T-CD4-Z000000U7,S118=Blood-T-Naive-CD8-Z0000041H,S119=Blood-T-Eff-CD8-Z00000419,S132=Blood-T-EffMem-CD4-Z00000416,S148=Blood-T-CD3-Z000000TV,S15=Blood-T-EffMem-CD4-Z0000041M,S161=Blood-T-CD3-Z000000UP,S163=Blood-Granulocytes-Z000000TZ,S164=Blood-T-EffMem-CD4-Z0000041C,S170=Blood-T-CenMem-CD4-Z0000041D,S17=Blood-T-EffMem-CD8-Z0000…	-0.548077	1.6965e-09	0.00046697	2.2957e-11	P0|0|2|3|3|3,
chr1	19759326	19759878	0.50328	10	0.261|0.812|0.888|0.435|0.635|0.714|0.387|0.477|0.886|0.879|0.403|0.386|0.981|0.353|0.235|0.521|0.962|0.538|0.276|0.940|0.956|0.698|0.631|0.937|0.486|0.869|0.514|0.972|0.426|0.481|0.385|0.581|0.706|0.934|0.953|0.925	1|3|3|1|2|2|1|1|3|3|1|1|3|1|1|1|3|1|1|3|3|2|2|3|1|3|2|3|1|1|1|2|3|3|3|3	15	6	15	0.4033333333333332	0.6288333333333334	0.9066666666666664	S10=Blood-T-CenMem-CD4-Z00000417,S116=Blood-T-CD4-Z000000U7,S132=Blood-T-EffMem-CD4-Z00000416,S148=Blood-T-CD3-Z000000TV,S15=Blood-T-EffMem-CD4-Z0000041M,S161=Blood-T-CD3-Z000000UP,S164=Blood-T-EffMem-CD4-Z0000041C,S170=Blood-T-CenMem-CD4-Z0000041D,S17=Blood-T-EffMem-CD8-Z0000041A,S184=Blood-T-Naive-CD4-Z0000041E,S18=Blood-T-CenMem-CD4-Z0000041N,S28=Blood-T-Naive-CD8-Z0000041B,S37=Blood-T-CD4-Z00…	S118=Blood-T-Naive-CD8-Z0000041H,S119=Blood-T-Eff-CD8-Z00000419,S202=Blood-T-Eff-CD8-Z0000041Q,S203=Blood-T-EffMem-CD8-Z0000041G,S33=Blood-T-CD8-Z000000TR,S57=Blood-T-CD8-Z000000U5	S111=Blood-B-Mem-Z0000041K,S113=Blood-NK-Z000000U1,S158=Blood-B-Z000000TX,S159=Blood-B-Mem-Z0000041J,S163=Blood-Granulocytes-Z000000TZ,S183=Blood-NK-Z000000TM,S191=Blood-Granulocytes-Z000000UD,S19=Blood-Monocytes-Z000000U3,S20=Blood-Granulocytes-Z000000UT,S32=Blood-B-Z000000UB,S36=Blood-Monocytes-Z000000TP,S63=Blood-T-Eff-CD8-Z0000041F,S79=Blood-B-Z000000UR,S86=Blood-Monocytes-Z000000UH,S96=Blood…	0.50328	1.499e-31	4.126e-26	4.5519e-14
chr1	19761240	19762037	0.527017	10	0.760|0.871|0.799|0.818|0.861|0.861|0.792|0.826|0.800|0.869|0.745|0.848|0.297|0.795|0.780|0.857|0.740|0.801|0.828|0.300|0.377|0.858|0.750|0.298|0.859|0.831|0.863|0.371|0.820|0.823|0.833|0.841|0.877|0.828|0.320|0.695	3|3|3|3|3|3|3|3|3|3|2|3|1|3|3|3|2|3|3|1|2|3|2|1|3|3|3|2|3|3|3|3|3|3|1|2	4	6	26	0.30375	0.613	0.830730769230769	S163=Blood-Granulocytes-Z000000TZ,S191=Blood-Granulocytes-Z000000UD,S20=Blood-Granulocytes-Z000000UT,S86=Blood-Monocytes-Z000000UH	S15=Blood-T-EffMem-CD4-Z0000041M,S183=Blood-NK-Z000000TM,S19=Blood-Monocytes-Z000000U3,S203=Blood-T-EffMem-CD8-Z0000041G,S36=Blood-Monocytes-Z000000TP,S96=Blood-NK-Z000000UF	S10=Blood-T-CenMem-CD4-Z00000417,S111=Blood-B-Mem-Z0000041K,S113=Blood-NK-Z000000U1,S116=Blood-T-CD4-Z000000U7,S118=Blood-T-Naive-CD8-Z0000041H,S119=Blood-T-Eff-CD8-Z00000419,S132=Blood-T-EffMem-CD4-Z00000416,S148=Blood-T-CD3-Z000000TV,S158=Blood-B-Z000000TX,S159=Blood-B-Mem-Z0000041J,S161=Blood-T-CD3-Z000000UP,S164=Blood-T-EffMem-CD4-Z0000041C,S170=Blood-T-CenMem-CD4-Z0000041D,S17=Blood-T-EffMem…	0.527017	2.7164e-11	7.4769e-06	4.5186e-14
chr1	19775485	19775834	0.57106	13	0.778|0.562|0.771|0.763|0.684|0.853|0.790|0.771|0.511|0.501|0.878|0.826|0.410|0.755|0.768|0.818|0.733|0.789|0.881|0.321|0.107|0.877|0.812|0.360|0.702|0.560|0.850|0.097|0.781|0.803|0.846|0.808|0.834|0.632|0.076|0.697	3|3|3|3|3|3|3|3|3|2|3|3|2|3|3|3|3|3|3|1|1|3|3|1|3|3|3|1|3|3|3|3|3|3|1|3	5	2	29	0.1921999999999999	0.4555	0.7632068965517242	S191=Blood-Granulocytes-Z000000UD,S19=Blood-Monocytes-Z000000U3,S20=Blood-Granulocytes-Z000000UT,S36=Blood-Monocytes-Z000000TP,S86=Blood-Monocytes-Z000000UH	S159=Blood-B-Mem-Z0000041J,S163=Blood-Granulocytes-Z000000TZ	S10=Blood-T-CenMem-CD4-Z00000417,S111=Blood-B-Mem-Z0000041K,S113=Blood-NK-Z000000U1,S116=Blood-T-CD4-Z000000U7,S118=Blood-T-Naive-CD8-Z0000041H,S119=Blood-T-Eff-CD8-Z00000419,S132=Blood-T-EffMem-CD4-Z00000416,S148=Blood-T-CD3-Z000000TV,S158=Blood-B-Z000000TX,S15=Blood-T-EffMem-CD4-Z0000041M,S161=Blood-T-CD3-Z000000UP,S164=Blood-T-EffMem-CD4-Z0000041C,S170=Blood-T-CenMem-CD4-Z0000041D,S17=Blood-T-…	0.57106	3.905e-19	1.0749e-13	4.5741e-14
chr1	19795369	19795779	0.573227	11	0.726|0.214|0.837|0.707|0.678|0.794|0.711|0.662|0.326|0.195|0.644|0.657|0.751|0.709|0.668|0.797|0.868|0.755|0.714|0.774|0.759|0.818|0.716|0.770|0.630|0.327|0.689|0.747|0.671|0.654|0.664|0.680|0.763|0.402|0.773|0.801	2|1|3|2|2|3|2|2|2|1|2|2|2|2|2|3|3|3|2|2|3|3|3|3|2|2|3|3|2|2|2|2|3|2|3|3	2	20	14	0.2045	0.6377499999999999	0.7776428571428572	S111=Blood-B-Mem-Z0000041K,S159=Blood-B-Mem-Z0000041J	S10=Blood-T-CenMem-CD4-Z00000417,S116=Blood-T-CD4-Z000000U7,S118=Blood-T-Naive-CD8-Z0000041H,S132=Blood-T-EffMem-CD4-Z00000416,S148=Blood-T-CD3-Z000000TV,S158=Blood-B-Z000000TX,S15=Blood-T-EffMem-CD4-Z0000041M,S161=Blood-T-CD3-Z000000UP,S163=Blood-Granulocytes-Z000000TZ,S164=Blood-T-EffMem-CD4-Z0000041C,S170=Blood-T-CenMem-CD4-Z0000041D,S18=Blood-T-CenMem-CD4-Z0000041N,S191=Blood-Granulocytes-Z00…	S113=Blood-NK-Z000000U1,S119=Blood-T-Eff-CD8-Z00000419,S17=Blood-T-EffMem-CD8-Z0000041A,S183=Blood-NK-Z000000TM,S184=Blood-T-Naive-CD4-Z0000041E,S19=Blood-Monocytes-Z000000U3,S202=Blood-T-Eff-CD8-Z0000041Q,S203=Blood-T-EffMem-CD8-Z0000041G,S20=Blood-Granulocytes-Z000000UT,S33=Blood-T-CD8-Z000000TR,S36=Blood-Monocytes-Z000000TP,S63=Blood-T-Eff-CD8-Z0000041F,S86=Blood-Monocytes-Z000000UH,S96=Blood-…	0.573227	7.9181e-07	0.21795	2.7275e-11
chr1	19832219	19832644	0.501047	10	0.650|0.048|0.358|0.626|0.470|0.602|0.591|0.617|0.072|0.067|0.612|0.534|0.160|0.572|0.539|0.675|0.221|0.442|0.684|0.125|0.103|0.645|0.582|0.155|0.476|0.058|0.629|0.122|0.573|0.540|0.620|0.624|0.588|0.044|0.129|0.226	3|1|2|3|2|3|3|3|1|1|3|3|1|3|3|3|2|2|3|1|1|3|3|1|3|1|3|1|3|3|3|3|2|1|1|2	11	6	19	0.0984545454545454	0.3841666666666666	0.5995263157894736	S111=Blood-B-Mem-Z0000041K,S158=Blood-B-Z000000TX,S159=Blood-B-Mem-Z0000041J,S163=Blood-Granulocytes-Z000000TZ,S191=Blood-Granulocytes-Z000000UD,S19=Blood-Monocytes-Z000000U3,S20=Blood-Granulocytes-Z000000UT,S32=Blood-B-Z000000UB,S36=Blood-Monocytes-Z000000TP,S79=Blood-B-Z000000UR,S86=Blood-Monocytes-Z000000UH	S113=Blood-NK-Z000000U1,S118=Blood-T-Naive-CD8-Z0000041H,S183=Blood-NK-Z000000TM,S184=Blood-T-Naive-CD4-Z0000041E,S63=Blood-T-Eff-CD8-Z0000041F,S96=Blood-NK-Z000000UF	S10=Blood-T-CenMem-CD4-Z00000417,S116=Blood-T-CD4-Z000000U7,S119=Blood-T-Eff-CD8-Z00000419,S132=Blood-T-EffMem-CD4-Z00000416,S148=Blood-T-CD3-Z000000TV,S15=Blood-T-EffMem-CD4-Z0000041M,S161=Blood-T-CD3-Z000000UP,S164=Blood-T-EffMem-CD4-Z0000041C,S170=Blood-T-CenMem-CD4-Z0000041D,S17=Blood-T-EffMem-CD8-Z0000041A,S18=Blood-T-CenMem-CD4-Z0000041N,S202=Blood-T-Eff-CD8-Z0000041Q,S203=Blood-T-EffMem-CD…	0.501047	1.0573e-31	2.9102e-26	4.2966e-14
chr1	20037346	20038212	0.579967	13	0.164|0.294|0.585|0.221|0.848|0.174|0.169|0.264|0.632|0.314|0.272|0.349|0.845|0.204|0.174|0.158|0.809|0.538|0.156|0.824|0.892|0.220|0.202|0.630|0.806|0.575|0.228|0.914|0.363|0.515|0.207|0.228|0.143|0.750|0.807|0.904	1|1|2|1|3|1|1|1|3|1|1|1|3|1|1|1|3|2|1|3|3|1|1|3|3|2|1|3|1|2|1|1|1|3|3|3	20	4	12	0.2252	0.55325	0.8050833333333333	S10=Blood-T-CenMem-CD4-Z00000417,S111=Blood-B-Mem-Z0000041K,S116=Blood-T-CD4-Z000000U7,S119=Blood-T-Eff-CD8-Z00000419,S132=Blood-T-EffMem-CD4-Z00000416,S148=Blood-T-CD3-Z000000TV,S159=Blood-B-Mem-Z0000041J,S15=Blood-T-EffMem-CD4-Z0000041M,S161=Blood-T-CD3-Z000000UP,S164=Blood-T-EffMem-CD4-Z0000041C,S170=Blood-T-CenMem-CD4-Z0000041D,S17=Blood-T-EffMem-CD8-Z0000041A,S18=Blood-T-CenMem-CD4-Z0000041N…	S113=Blood-NK-Z000000U1,S184=Blood-T-Naive-CD4-Z0000041E,S32=Blood-B-Z000000UB,S38=Blood-T-CD8-Z000000UK	S118=Blood-T-Naive-CD8-Z0000041H,S158=Blood-B-Z000000TX,S163=Blood-Granulocytes-Z000000TZ,S183=Blood-NK-Z000000TM,S191=Blood-Granulocytes-Z000000UD,S19=Blood-Monocytes-Z000000U3,S20=Blood-Granulocytes-Z000000UT,S28=Blood-T-Naive-CD8-Z0000041B,S36=Blood-Monocytes-Z000000TP,S79=Blood-B-Z000000UR,S86=Blood-Monocytes-Z000000UH,S96=Blood-NK-Z000000UF	0.579967	1.0705e-48	2.9466e-43	4.3521e-14
chr1	20569093	20569471	0.517548	10	0.678|0.803|0.611|0.727|0.914|0.436|0.595|0.675|0.881|0.782|0.676|0.866|0.913|0.571|0.636|0.350|0.857|0.860|0.794|0.887|0.884|0.280|0.351|0.919|0.903|0.860|0.369|0.913|0.887|0.808|0.813|0.449|0.328|0.900|0.917|0.873	2|3|2|2|3|2|2|2|3|3|2|3|3|2|2|1|3|3|2|3|3|1|1|3|3|3|1|3|3|3|3|1|1|3|3|3	6	10	20	0.3545	0.6398999999999999	0.8720000000000002	S17=Blood-T-EffMem-CD8-Z0000041A,S202=Blood-T-Eff-CD8-Z0000041Q,S203=Blood-T-EffMem-CD8-Z0000041G,S33=Blood-T-CD8-Z000000TR,S57=Blood-T-CD8-Z000000U5,S63=Blood-T-Eff-CD8-Z0000041F	S10=Blood-T-CenMem-CD4-Z00000417,S113=Blood-NK-Z000000U1,S116=Blood-T-CD4-Z000000U7,S119=Blood-T-Eff-CD8-Z00000419,S132=Blood-T-EffMem-CD4-Z00000416,S148=Blood-T-CD3-Z000000TV,S15=Blood-T-EffMem-CD4-Z0000041M,S164=Blood-T-EffMem-CD4-Z0000041C,S170=Blood-T-CenMem-CD4-Z0000041D,S18=Blood-T-CenMem-CD4-Z0000041N	S111=Blood-B-Mem-Z0000041K,S118=Blood-T-Naive-CD8-Z0000041H,S158=Blood-B-Z000000TX,S159=Blood-B-Mem-Z0000041J,S161=Blood-T-CD3-Z000000UP,S163=Blood-Granulocytes-Z000000TZ,S183=Blood-NK-Z000000TM,S184=Blood-T-Naive-CD4-Z0000041E,S191=Blood-Granulocytes-Z000000UD,S19=Blood-Monocytes-Z000000U3,S20=Blood-Granulocytes-Z000000UT,S28=Blood-T-Naive-CD8-Z0000041B,S32=Blood-B-Z000000UB,S36=Blood-Monocytes-…	-0.517548	5.4688e-30	1.5053e-24	3.8747e-14
chr1	20649094	20649868	0.504922	16	0.350|0.701|0.706|0.328|0.925|0.492|0.257|0.527|0.712|0.661|0.287|0.527|0.889|0.311|0.364|0.341|0.846|0.810|0.305|0.881|0.884|0.528|0.449|0.874|0.842|0.760|0.477|0.879|0.594|0.671|0.488|0.480|0.680|0.757|0.857|0.874	1|2|2|1|3|2|1|2|2|2|1|2|3|1|1|1|3|3|1|3|3|2|1|3|3|3|2|3|2|2|2|1|2|3|3|3	10	13	13	0.3472	0.5972307692307692	0.8521538461538462	S10=Blood-T-CenMem-CD4-Z00000417,S116=Blood-T-CD4-Z000000U7,S132=Blood-T-EffMem-CD4-Z00000416,S15=Blood-T-EffMem-CD4-Z0000041M,S164=Blood-T-EffMem-CD4-Z0000041C,S170=Blood-T-CenMem-CD4-Z0000041D,S17=Blood-T-EffMem-CD8-Z0000041A,S18=Blood-T-CenMem-CD4-Z0000041N,S203=Blood-T-EffMem-CD8-Z0000041G,S57=Blood-T-CD8-Z000000U5	S111=Blood-B-Mem-Z0000041K,S113=Blood-NK-Z000000U1,S119=Blood-T-Eff-CD8-Z00000419,S148=Blood-T-CD3-Z000000TV,S158=Blood-B-Z000000TX,S159=Blood-B-Mem-Z0000041J,S161=Blood-T-CD3-Z000000UP,S202=Blood-T-Eff-CD8-Z0000041Q,S33=Blood-T-CD8-Z000000TR,S37=Blood-T-CD4-Z000000UM,S38=Blood-T-CD8-Z000000UK,S40=Blood-T-CD4-Z000000TT,S63=Blood-T-Eff-CD8-Z0000041F	S118=Blood-T-Naive-CD8-Z0000041H,S163=Blood-Granulocytes-Z000000TZ,S183=Blood-NK-Z000000TM,S184=Blood-T-Naive-CD4-Z0000041E,S191=Blood-Granulocytes-Z000000UD,S19=Blood-Monocytes-Z000000U3,S20=Blood-Granulocytes-Z000000UT,S28=Blood-T-Naive-CD8-Z0000041B,S32=Blood-B-Z000000UB,S36=Blood-Monocytes-Z000000TP,S79=Blood-B-Z000000UR,S86=Blood-Monocytes-Z000000UH,S96=Blood-NK-Z000000UF	0.504922	1.121e-46	3.0855000000000005e-41	4.6296e-14	P0|0|0|0|2|3,
chr1	20706687	20707471	0.576763	15	0.725|0.178|0.820|0.729|0.832|0.709|0.706|0.808|0.503|0.187|0.689|0.732|0.844|0.664|0.737|0.655|0.851|0.865|0.688|0.844|0.811|0.700|0.692|0.793|0.846|0.489|0.704|0.828|0.783|0.729|0.782|0.697|0.708|0.626|0.771|0.786	3|1|3|3|3|3|3|3|2|1|3|3|3|3|3|3|3|3|3|3|3|3|3|3|3|2|3|3|3|3|3|3|3|2|3|3	2	3	31	0.1825	0.5393333333333333	0.7589677419354838	S111=Blood-B-Mem-Z0000041K,S159=Blood-B-Mem-Z0000041J	S158=Blood-B-Z000000TX,S32=Blood-B-Z000000UB,S79=Blood-B-Z000000UR	S10=Blood-T-CenMem-CD4-Z00000417,S113=Blood-NK-Z000000U1,S116=Blood-T-CD4-Z000000U7,S118=Blood-T-Naive-CD8-Z0000041H,S119=Blood-T-Eff-CD8-Z00000419,S132=Blood-T-EffMem-CD4-Z00000416,S148=Blood-T-CD3-Z000000TV,S15=Blood-T-EffMem-CD4-Z0000041M,S161=Blood-T-CD3-Z000000UP,S163=Blood-Granulocytes-Z000000TZ,S164=Blood-T-EffMem-CD4-Z0000041C,S170=Blood-T-CenMem-CD4-Z0000041D,S17=Blood-T-EffMem-CD8-Z0000…	-0.576763	2.2844e-13	6.2879e-08	4.0745e-14	P0|0|2|3|3|3,
chr1	20822672	20823309	0.572324	14	0.225|0.411|0.878|0.367|0.894|0.666|0.279|0.445|0.693|0.440|0.249|0.490|0.900|0.206|0.217|0.347|0.908|0.726|0.224|0.866|0.864|0.641|0.422|0.856|0.924|0.659|0.449|0.863|0.510|0.644|0.505|0.562|0.640|0.763|0.887|0.923	1|1|3|1|3|2|1|2|3|2|1|2|3|1|1|1|3|3|1|3|3|2|2|3|3|2|2|3|2|2|2|2|2|3|3|3	9	13	14	0.2805555555555556	0.544076923076923	0.8532142857142856	S10=Blood-T-CenMem-CD4-Z00000417,S111=Blood-B-Mem-Z0000041K,S116=Blood-T-CD4-Z000000U7,S132=Blood-T-EffMem-CD4-Z00000416,S15=Blood-T-EffMem-CD4-Z0000041M,S164=Blood-T-EffMem-CD4-Z0000041C,S170=Blood-T-CenMem-CD4-Z0000041D,S17=Blood-T-EffMem-CD8-Z0000041A,S18=Blood-T-CenMem-CD4-Z0000041N	S119=Blood-T-Eff-CD8-Z00000419,S148=Blood-T-CD3-Z000000TV,S159=Blood-B-Mem-Z0000041J,S161=Blood-T-CD3-Z000000UP,S202=Blood-T-Eff-CD8-Z0000041Q,S203=Blood-T-EffMem-CD8-Z0000041G,S32=Blood-B-Z000000UB,S33=Blood-T-CD8-Z000000TR,S37=Blood-T-CD4-Z000000UM,S38=Blood-T-CD8-Z000000UK,S40=Blood-T-CD4-Z000000TT,S57=Blood-T-CD8-Z000000U5,S63=Blood-T-Eff-CD8-Z0000041F	S113=Blood-NK-Z000000U1,S118=Blood-T-Naive-CD8-Z0000041H,S158=Blood-B-Z000000TX,S163=Blood-Granulocytes-Z000000TZ,S183=Blood-NK-Z000000TM,S184=Blood-T-Naive-CD4-Z0000041E,S191=Blood-Granulocytes-Z000000UD,S19=Blood-Monocytes-Z000000U3,S20=Blood-Granulocytes-Z000000UT,S28=Blood-T-Naive-CD8-Z0000041B,S36=Blood-Monocytes-Z000000TP,S79=Blood-B-Z000000UR,S86=Blood-Monocytes-Z000000UH,S96=Blood-NK-Z000…	0.572324	1.3309e-34	3.6632000000000004e-29	3.6748e-14	P0|0|0|0|2|3,
chr1	20916632	20917372	0.503462	10	0.549|0.442|0.326|0.418|0.614|0.519|0.521|0.533|0.532|0.537|0.501|0.508|0.010|0.555|0.567|0.474|0.498|0.591|0.554|0.015|0.008|0.440|0.461|0.004|0.532|0.428|0.546|0.015|0.539|0.505|0.570|0.409|0.517|0.500|0.027|0.402	3|3|2|2|3|3|3|3|3|3|3|3|2|3|3|3|3|3|3|2|2|2|3|2|3|2|3|2|3|2|3|2|2|2|1|2	1	14	21	0.027	0.2855	0.5306190476190477	S86=Blood-Monocytes-Z000000UH	S113=Blood-NK-Z000000U1,S116=Blood-T-CD4-Z000000U7,S163=Blood-Granulocytes-Z000000TZ,S191=Blood-Granulocytes-Z000000UD,S19=Blood-Monocytes-Z000000U3,S202=Blood-T-Eff-CD8-Z0000041Q,S20=Blood-Granulocytes-Z000000UT,S32=Blood-B-Z000000UB,S36=Blood-Monocytes-Z000000TP,S38=Blood-T-CD8-Z000000UK,S57=Blood-T-CD8-Z000000U5,S63=Blood-T-Eff-CD8-Z0000041F,S79=Blood-B-Z000000UR,S96=Blood-NK-Z000000UF	S10=Blood-T-CenMem-CD4-Z00000417,S111=Blood-B-Mem-Z0000041K,S118=Blood-T-Naive-CD8-Z0000041H,S119=Blood-T-Eff-CD8-Z00000419,S132=Blood-T-EffMem-CD4-Z00000416,S148=Blood-T-CD3-Z000000TV,S158=Blood-B-Z000000TX,S159=Blood-B-Mem-Z0000041J,S15=Blood-T-EffMem-CD4-Z0000041M,S161=Blood-T-CD3-Z000000UP,S164=Blood-T-EffMem-CD4-Z0000041C,S170=Blood-T-CenMem-CD4-Z0000041D,S17=Blood-T-EffMem-CD8-Z0000041A,S18…	0.503462	6.5585e-06	1.0	2.2006e-06
chr1	20930201	20931489	0.734383	14	0.866|0.769|0.851|0.881|0.965|0.796|0.804|0.861|0.871|0.815|0.702|0.892|0.043|0.780|0.882|0.772|0.911|0.959|0.796|0.033|0.236|0.732|0.771|0.028|0.971|0.928|0.795|0.211|0.888|0.868|0.900|0.795|0.819|0.908|0.134|0.912	3|3|3|3|3|3|3|3|3|3|3|3|1|3|3|3|3|3|3|1|1|3|3|1|3|3|3|1|3|3|3|3|3|3|1|3	6	0	30	0.1141666666666666		0.8486666666666666	S163=Blood-Granulocytes-Z000000TZ,S191=Blood-Granulocytes-Z000000UD,S19=Blood-Monocytes-Z000000U3,S20=Blood-Granulocytes-Z000000UT,S36=Blood-Monocytes-Z000000TP,S86=Blood-Monocytes-Z000000UH	-	S10=Blood-T-CenMem-CD4-Z00000417,S111=Blood-B-Mem-Z0000041K,S113=Blood-NK-Z000000U1,S116=Blood-T-CD4-Z000000U7,S118=Blood-T-Naive-CD8-Z0000041H,S119=Blood-T-Eff-CD8-Z00000419,S132=Blood-T-EffMem-CD4-Z00000416,S148=Blood-T-CD3-Z000000TV,S158=Blood-B-Z000000TX,S159=Blood-B-Mem-Z0000041J,S15=Blood-T-EffMem-CD4-Z0000041M,S161=Blood-T-CD3-Z000000UP,S164=Blood-T-EffMem-CD4-Z0000041C,S170=Blood-T-CenMem…	0.734383	1.096e-34	3.016700000000001e-29	5.1292e-14	P2|2|3|3|3|3,
chr1	21004754	21005735	0.511113	10	0.393|0.345|0.544|0.504|0.684|0.404|0.315|0.398|0.567|0.392|0.383|0.546|0.933|0.365|0.373|0.330|0.660|0.652|0.375|0.921|0.691|0.311|0.339|0.918|0.713|0.577|0.395|0.704|0.574|0.533|0.550|0.354|0.360|0.699|0.764|0.691	1|1|2|1|2|1|1|1|2|1|1|2|3|1|1|1|2|2|1|3|2|1|1|3|2|2|1|2|2|2|2|1|1|2|3|2	17	15	4	0.3727058823529412	0.6256666666666668	0.8840000000000001	S10=Blood-T-CenMem-CD4-Z00000417,S111=Blood-B-Mem-Z0000041K,S116=Blood-T-CD4-Z000000U7,S119=Blood-T-Eff-CD8-Z00000419,S132=Blood-T-EffMem-CD4-Z00000416,S148=Blood-T-CD3-Z000000TV,S159=Blood-B-Mem-Z0000041J,S15=Blood-T-EffMem-CD4-Z0000041M,S164=Blood-T-EffMem-CD4-Z0000041C,S170=Blood-T-CenMem-CD4-Z0000041D,S17=Blood-T-EffMem-CD8-Z0000041A,S18=Blood-T-CenMem-CD4-Z0000041N,S202=Blood-T-Eff-CD8-Z0000…	S113=Blood-NK-Z000000U1,S118=Blood-T-Naive-CD8-Z0000041H,S158=Blood-B-Z000000TX,S161=Blood-T-CD3-Z000000UP,S183=Blood-NK-Z000000TM,S184=Blood-T-Naive-CD4-Z0000041E,S19=Blood-Monocytes-Z000000U3,S28=Blood-T-Naive-CD8-Z0000041B,S32=Blood-B-Z000000UB,S36=Blood-Monocytes-Z000000TP,S37=Blood-T-CD4-Z000000UM,S38=Blood-T-CD8-Z000000UK,S40=Blood-T-CD4-Z000000TT,S79=Blood-B-Z000000UR,S96=Blood-NK-Z000000UF	S163=Blood-Granulocytes-Z000000TZ,S191=Blood-Granulocytes-Z000000UD,S20=Blood-Granulocytes-Z000000UT,S86=Blood-Monocytes-Z000000UH	0.511113	7.1189e-12	1.9595e-06	4.5297e-14
chr1	21199472	21200754	0.583796	10	0.711|0.867|0.898|0.842|0.976|0.837|0.603|0.787|0.849|0.820|0.683|0.949|0.310|0.847|0.885|0.777|0.893|0.978|0.786|0.428|0.669|0.815|0.903|0.597|0.967|0.878|0.731|0.556|0.969|0.952|0.874|0.836|0.961|0.946|0.842|0.964	2|3|3|3|3|3|2|3|3|3|2|3|1|3|3|2|3|3|2|2|2|3|3|2|3|3|2|2|3|3|3|3|3|3|3|3	1	10	25	0.31	0.6540999999999999	0.8933999999999997	S163=Blood-Granulocytes-Z000000TZ	S10=Blood-T-CenMem-CD4-Z00000417,S132=Blood-T-EffMem-CD4-Z00000416,S15=Blood-T-EffMem-CD4-Z0000041M,S17=Blood-T-EffMem-CD8-Z0000041A,S18=Blood-T-CenMem-CD4-Z0000041N,S191=Blood-Granulocytes-Z000000UD,S19=Blood-Monocytes-Z000000U3,S20=Blood-Granulocytes-Z000000UT,S33=Blood-T-CD8-Z000000TR,S36=Blood-Monocytes-Z000000TP	S111=Blood-B-Mem-Z0000041K,S113=Blood-NK-Z000000U1,S116=Blood-T-CD4-Z000000U7,S118=Blood-T-Naive-CD8-Z0000041H,S119=Blood-T-Eff-CD8-Z00000419,S148=Blood-T-CD3-Z000000TV,S158=Blood-B-Z000000TX,S159=Blood-B-Mem-Z0000041J,S161=Blood-T-CD3-Z000000UP,S164=Blood-T-EffMem-CD4-Z0000041C,S170=Blood-T-CenMem-CD4-Z0000041D,S183=Blood-NK-Z000000TM,S184=Blood-T-Naive-CD4-Z0000041E,S202=Blood-T-Eff-CD8-Z000004…	0.583796	5.0073e-07	0.13783	2.2135e-07
chr1	21372803	21374164	0.527267	12	0.953|0.880|0.919|0.966|0.948|0.952|0.945|0.961|0.876|0.902|0.947|0.954|0.412|0.923|0.962|0.960|0.877|0.957|0.953|0.399|0.684|0.934|0.937|0.406|0.952|0.888|0.938|0.753|0.964|0.940|0.952|0.952|0.926|0.884|0.719|0.881	3|3|3|3|3|3|3|3|3|3|3|3|1|3|3|3|3|3|3|1|2|3|3|1|3|3|3|2|3|3|3|3|3|3|2|3	3	3	30	0.4056666666666667	0.7186666666666667	0.9327666666666666	S163=Blood-Granulocytes-Z000000TZ,S191=Blood-Granulocytes-Z000000UD,S20=Blood-Granulocytes-Z000000UT	S19=Blood-Monocytes-Z000000U3,S36=Blood-Monocytes-Z000000TP,S86=Blood-Monocytes-Z000000UH	S10=Blood-T-CenMem-CD4-Z00000417,S111=Blood-B-Mem-Z0000041K,S113=Blood-NK-Z000000U1,S116=Blood-T-CD4-Z000000U7,S118=Blood-T-Naive-CD8-Z0000041H,S119=Blood-T-Eff-CD8-Z00000419,S132=Blood-T-EffMem-CD4-Z00000416,S148=Blood-T-CD3-Z000000TV,S158=Blood-B-Z000000TX,S159=Blood-B-Mem-Z0000041J,S15=Blood-T-EffMem-CD4-Z0000041M,S161=Blood-T-CD3-Z000000UP,S164=Blood-T-EffMem-CD4-Z0000041C,S170=Blood-T-CenMem…	0.527267	1.0155e-08	0.0027951	4.5641e-13	P2|2|3|3|3|3,
chr1	21652318	21652493	0.670433	10	0.654|0.563|0.955|0.886|0.894|0.902|0.808|0.835|0.721|0.587|0.884|0.911|0.162|0.871|0.708|0.827|0.961|0.876|0.672|0.126|0.683|0.944|0.925|0.194|0.889|0.810|0.835|0.618|0.860|0.890|0.842|0.900|0.958|0.877|0.666|0.973	3|3|3|3|3|3|3|3|3|2|3|3|1|3|3|3|3|3|3|1|3|3|3|1|3|3|3|3|3|3|3|3|3|3|3|3	3	1	32	0.1606666666666666	0.587	0.8311874999999997	S163=Blood-Granulocytes-Z000000TZ,S191=Blood-Granulocytes-Z000000UD,S20=Blood-Granulocytes-Z000000UT	S159=Blood-B-Mem-Z0000041J	S10=Blood-T-CenMem-CD4-Z00000417,S111=Blood-B-Mem-Z0000041K,S113=Blood-NK-Z000000U1,S116=Blood-T-CD4-Z000000U7,S118=Blood-T-Naive-CD8-Z0000041H,S119=Blood-T-Eff-CD8-Z00000419,S132=Blood-T-EffMem-CD4-Z00000416,S148=Blood-T-CD3-Z000000TV,S158=Blood-B-Z000000TX,S15=Blood-T-EffMem-CD4-Z0000041M,S161=Blood-T-CD3-Z000000UP,S164=Blood-T-EffMem-CD4-Z0000041C,S170=Blood-T-CenMem-CD4-Z0000041D,S17=Blood-T-…	-0.670433	1.0733e-15	2.9542e-10	4.13e-14	P2|3|0|0|0|0,
chr1	21840392	21841244	0.531541	12	0.702|0.109|0.773|0.768|0.878|0.635|0.576|0.719|0.294|0.098|0.578|0.810|0.899|0.572|0.659|0.567|0.846|0.896|0.645|0.905|0.925|0.512|0.511|0.888|0.903|0.295|0.631|0.844|0.794|0.707|0.780|0.600|0.555|0.347|0.834|0.840	3|1|3|3|3|2|3|3|1|1|3|3|3|3|3|2|3|3|3|3|3|2|2|3|3|1|3|3|3|3|3|3|3|1|3|3	5	4	27	0.2286	0.55625	0.7602592592592593	S111=Blood-B-Mem-Z0000041K,S158=Blood-B-Z000000TX,S159=Blood-B-Mem-Z0000041J,S32=Blood-B-Z000000UB,S79=Blood-B-Z000000UR	S119=Blood-T-Eff-CD8-Z00000419,S17=Blood-T-EffMem-CD8-Z0000041A,S202=Blood-T-Eff-CD8-Z0000041Q,S203=Blood-T-EffMem-CD8-Z0000041G	S10=Blood-T-CenMem-CD4-Z00000417,S113=Blood-NK-Z000000U1,S116=Blood-T-CD4-Z000000U7,S118=Blood-T-Naive-CD8-Z0000041H,S132=Blood-T-EffMem-CD4-Z00000416,S148=Blood-T-CD3-Z000000TV,S15=Blood-T-EffMem-CD4-Z0000041M,S161=Blood-T-CD3-Z000000UP,S163=Blood-Granulocytes-Z000000TZ,S164=Blood-T-EffMem-CD4-Z0000041C,S170=Blood-T-CenMem-CD4-Z0000041D,S183=Blood-NK-Z000000TM,S184=Blood-T-Naive-CD4-Z0000041E,S1…	-0.531541	1.5382e-18	4.2339e-13	4.4853e-14
chr1	21847144	21847781	0.672009	15	0.905|0.221|0.932|0.911|0.968|0.956|0.860|0.947|0.613|0.298|0.913|0.931|0.972|0.864|0.916|0.877|0.943|0.969|0.923|0.972|0.947|0.907|0.899|0.985|0.975|0.562|0.919|0.936|0.944|0.946|0.954|0.897|0.906|0.709|0.937|0.962	3|1|3|3|3|3|3|3|2|1|3|3|3|3|3|3|3|3|3|3|3|3|3|3|3|2|3|3|3|3|3|3|3|2|3|3	2	3	31	0.2595	0.628	0.9313870967741936	S111=Blood-B-Mem-Z0000041K,S159=Blood-B-Mem-Z0000041J	S158=Blood-B-Z000000TX,S32=Blood-B-Z000000UB,S79=Blood-B-Z000000UR	S10=Blood-T-CenMem-CD4-Z00000417,S113=Blood-NK-Z000000U1,S116=Blood-T-CD4-Z000000U7,S118=Blood-T-Naive-CD8-Z0000041H,S119=Blood-T-Eff-CD8-Z00000419,S132=Blood-T-EffMem-CD4-Z00000416,S148=Blood-T-CD3-Z000000TV,S15=Blood-T-EffMem-CD4-Z0000041M,S161=Blood-T-CD3-Z000000UP,S163=Blood-Granulocytes-Z000000TZ,S164=Blood-T-EffMem-CD4-Z0000041C,S170=Blood-T-CenMem-CD4-Z0000041D,S17=Blood-T-EffMem-CD8-Z0000…	-0.672009	3.2058e-17	8.824e-12	4.5297e-14	P0|0|2|3|3|3,
chr1	21872340	21872955	0.52573	10	0.901|0.922|0.805|0.898|0.961|0.811|0.840|0.911|0.907|0.899|0.825|0.910|0.320|0.770|0.847|0.805|0.926|0.947|0.833|0.331|0.643|0.792|0.801|0.379|0.941|0.938|0.791|0.603|0.888|0.849|0.927|0.784|0.790|0.930|0.630|0.928	3|3|3|3|3|3|3|3|3|3|3|3|1|3|3|3|3|3|3|1|2|3|3|1|3|3|3|2|3|3|3|3|3|3|2|3	3	3	30	0.3433333333333333	0.6253333333333333	0.8692333333333332	S163=Blood-Granulocytes-Z000000TZ,S191=Blood-Granulocytes-Z000000UD,S20=Blood-Granulocytes-Z000000UT	S19=Blood-Monocytes-Z000000U3,S36=Blood-Monocytes-Z000000TP,S86=Blood-Monocytes-Z000000UH	S10=Blood-T-CenMem-CD4-Z00000417,S111=Blood-B-Mem-Z0000041K,S113=Blood-NK-Z000000U1,S116=Blood-T-CD4-Z000000U7,S118=Blood-T-Naive-CD8-Z0000041H,S119=Blood-T-Eff-CD8-Z00000419,S132=Blood-T-EffMem-CD4-Z00000416,S148=Blood-T-CD3-Z000000TV,S158=Blood-B-Z000000TX,S159=Blood-B-Mem-Z0000041J,S15=Blood-T-EffMem-CD4-Z0000041M,S161=Blood-T-CD3-Z000000UP,S164=Blood-T-EffMem-CD4-Z0000041C,S170=Blood-T-CenMem…	0.52573	1.2699e-10	3.4954e-05	1.2849e-09	P2|2|3|3|3|3,
chr1	22047808	22049244	0.522403	10	0.806|0.794|0.721|0.812|0.789|0.840|0.804|0.818|0.704|0.720|0.868|0.864|0.226|0.821|0.820|0.828|0.664|0.791|0.866|0.237|0.284|0.864|0.841|0.306|0.815|0.732|0.839|0.308|0.858|0.879|0.796|0.814|0.824|0.737|0.313|0.710	3|3|3|3|3|3|3|3|3|3|3|3|1|3|3|3|3|3|3|1|1|3|3|1|3|3|3|1|3|3|3|3|3|3|1|3	6	0	30	0.2789999999999999		0.8013	S163=Blood-Granulocytes-Z000000TZ,S191=Blood-Granulocytes-Z000000UD,S19=Blood-Monocytes-Z000000U3,S20=Blood-Granulocytes-Z000000UT,S36=Blood-Monocytes-Z000000TP,S86=Blood-Monocytes-Z000000UH	-	S10=Blood-T-CenMem-CD4-Z00000417,S111=Blood-B-Mem-Z0000041K,S113=Blood-NK-Z000000U1,S116=Blood-T-CD4-Z000000U7,S118=Blood-T-Naive-CD8-Z0000041H,S119=Blood-T-Eff-CD8-Z00000419,S132=Blood-T-EffMem-CD4-Z00000416,S148=Blood-T-CD3-Z000000TV,S158=Blood-B-Z000000TX,S159=Blood-B-Mem-Z0000041J,S15=Blood-T-EffMem-CD4-Z0000041M,S161=Blood-T-CD3-Z000000UP,S164=Blood-T-EffMem-CD4-Z0000041C,S170=Blood-T-CenMem…	0.522403	2.1028e-13	5.788e-08	4.3299e-14	P2|2|3|3|3|3,
chr1	22105803	22107196	0.501444	18	0.220|0.141|0.793|0.489|0.894|0.523|0.265|0.469|0.515|0.143|0.323|0.557|0.824|0.276|0.242|0.409|0.892|0.734|0.287|0.789|0.729|0.511|0.405|0.804|0.846|0.543|0.465|0.723|0.530|0.645|0.570|0.522|0.649|0.602|0.708|0.907	1|1|3|2|3|2|1|2|2|1|1|2|3|1|1|2|3|3|1|3|3|2|1|3|3|2|1|3|2|2|2|2|3|3|3|3	10	12	14	0.2767	0.5235833333333334	0.7781428571428571	S10=Blood-T-CenMem-CD4-Z00000417,S111=Blood-B-Mem-Z0000041K,S132=Blood-T-EffMem-CD4-Z00000416,S159=Blood-B-Mem-Z0000041J,S15=Blood-T-EffMem-CD4-Z0000041M,S164=Blood-T-EffMem-CD4-Z0000041C,S170=Blood-T-CenMem-CD4-Z0000041D,S18=Blood-T-CenMem-CD4-Z0000041N,S203=Blood-T-EffMem-CD8-Z0000041G,S33=Blood-T-CD8-Z000000TR	S116=Blood-T-CD4-Z000000U7,S119=Blood-T-Eff-CD8-Z00000419,S148=Blood-T-CD3-Z000000TV,S158=Blood-B-Z000000TX,S161=Blood-T-CD3-Z000000UP,S17=Blood-T-EffMem-CD8-Z0000041A,S202=Blood-T-Eff-CD8-Z0000041Q,S32=Blood-B-Z000000UB,S37=Blood-T-CD4-Z000000UM,S38=Blood-T-CD8-Z000000UK,S40=Blood-T-CD4-Z000000TT,S57=Blood-T-CD8-Z000000U5	S113=Blood-NK-Z000000U1,S118=Blood-T-Naive-CD8-Z0000041H,S163=Blood-Granulocytes-Z000000TZ,S183=Blood-NK-Z000000TM,S184=Blood-T-Naive-CD4-Z0000041E,S191=Blood-Granulocytes-Z000000UD,S19=Blood-Monocytes-Z000000U3,S20=Blood-Granulocytes-Z000000UT,S28=Blood-T-Naive-CD8-Z0000041B,S36=Blood-Monocytes-Z000000TP,S63=Blood-T-Eff-CD8-Z0000041F,S79=Blood-B-Z000000UR,S86=Blood-Monocytes-Z000000UH,S96=Blood-…	-0.501444	4.8813000000000003e-29	1.3436e-23	5.0071e-14
chr1	22192147	22192946	0.528661	12	0.705|0.118|0.603|0.711|0.726|0.677|0.696|0.686|0.178|0.166|0.687|0.728|0.597|0.678|0.691|0.697|0.605|0.699|0.715|0.579|0.472|0.681|0.631|0.622|0.739|0.218|0.716|0.490|0.696|0.696|0.713|0.632|0.641|0.236|0.450|0.614	3|1|2|2|3|2|3|3|1|1|3|3|2|3|3|2|2|3|3|2|2|3|2|2|3|1|3|2|3|3|2|2|3|2|2|2	4	16	16	0.1699999999999999	0.5830625000000002	0.6987499999999999	S111=Blood-B-Mem-Z0000041K,S158=Blood-B-Z000000TX,S159=Blood-B-Mem-Z0000041J,S32=Blood-B-Z000000UB	S113=Blood-NK-Z000000U1,S116=Blood-T-CD4-Z000000U7,S119=Blood-T-Eff-CD8-Z00000419,S163=Blood-Granulocytes-Z000000TZ,S17=Blood-T-EffMem-CD8-Z0000041A,S183=Blood-NK-Z000000TM,S191=Blood-Granulocytes-Z000000UD,S19=Blood-Monocytes-Z000000U3,S203=Blood-T-EffMem-CD8-Z0000041G,S20=Blood-Granulocytes-Z000000UT,S36=Blood-Monocytes-Z000000TP,S40=Blood-T-CD4-Z000000TT,S57=Blood-T-CD8-Z000000U5,S79=Blood-B-Z…	S10=Blood-T-CenMem-CD4-Z00000417,S118=Blood-T-Naive-CD8-Z0000041H,S132=Blood-T-EffMem-CD4-Z00000416,S148=Blood-T-CD3-Z000000TV,S15=Blood-T-EffMem-CD4-Z0000041M,S161=Blood-T-CD3-Z000000UP,S164=Blood-T-EffMem-CD4-Z0000041C,S170=Blood-T-CenMem-CD4-Z0000041D,S184=Blood-T-Naive-CD4-Z0000041E,S18=Blood-T-CenMem-CD4-Z0000041N,S202=Blood-T-Eff-CD8-Z0000041Q,S28=Blood-T-Naive-CD8-Z0000041B,S33=Blood-T-CD8…	0.528661	1.7621e-12	4.8503e-07	4.1078e-14
chr1	22242938	22243508	0.575927	10	0.916|0.881|0.869|0.917|0.983|0.858|0.891|0.936|0.940|0.894|0.858|0.951|0.274|0.874|0.897|0.878|0.955|0.958|0.895|0.349|0.634|0.877|0.876|0.381|0.991|0.928|0.863|0.628|0.946|0.921|0.949|0.860|0.835|0.954|0.668|0.956	3|3|3|3|3|3|3|3|3|3|3|3|1|3|3|3|3|3|3|1|2|3|3|1|3|3|3|2|3|3|3|3|3|3|2|3	3	3	30	0.3346666666666666	0.6433333333333334	0.9102333333333336	S163=Blood-Granulocytes-Z000000TZ,S191=Blood-Granulocytes-Z000000UD,S20=Blood-Granulocytes-Z000000UT	S19=Blood-Monocytes-Z000000U3,S36=Blood-Monocytes-Z000000TP,S86=Blood-Monocytes-Z000000UH	S10=Blood-T-CenMem-CD4-Z00000417,S111=Blood-B-Mem-Z0000041K,S113=Blood-NK-Z000000U1,S116=Blood-T-CD4-Z000000U7,S118=Blood-T-Naive-CD8-Z0000041H,S119=Blood-T-Eff-CD8-Z00000419,S132=Blood-T-EffMem-CD4-Z00000416,S148=Blood-T-CD3-Z000000TV,S158=Blood-B-Z000000TX,S159=Blood-B-Mem-Z0000041J,S15=Blood-T-EffMem-CD4-Z0000041M,S161=Blood-T-CD3-Z000000UP,S164=Blood-T-EffMem-CD4-Z0000041C,S170=Blood-T-CenMem…	0.575927	5.1919e-11	1.4291e-05	4.6962e-14	P2|2|3|3|3|3,
chr1	22352913	22353414	0.508075	10	0.536|0.247|0.719|0.662|0.797|0.552|0.518|0.625|0.566|0.282|0.529|0.786|0.758|0.461|0.576|0.537|0.789|0.762|0.594|0.756|0.766|0.571|0.520|0.877|0.765|0.511|0.547|0.719|0.773|0.703|0.676|0.533|0.567|0.657|0.869|0.889	2|1|3|3|3|2|2|2|2|1|2|3|3|2|2|2|3|3|2|3|3|2|2|3|3|2|2|3|3|2|3|2|2|2|3|3	2	18	16	0.2644999999999999	0.5612777777777777	0.7726874999999999	S111=Blood-B-Mem-Z0000041K,S159=Blood-B-Mem-Z0000041J	S10=Blood-T-CenMem-CD4-Z00000417,S119=Blood-T-Eff-CD8-Z00000419,S132=Blood-T-EffMem-CD4-Z00000416,S148=Blood-T-CD3-Z000000TV,S158=Blood-B-Z000000TX,S15=Blood-T-EffMem-CD4-Z0000041M,S164=Blood-T-EffMem-CD4-Z0000041C,S170=Blood-T-CenMem-CD4-Z0000041D,S17=Blood-T-EffMem-CD8-Z0000041A,S18=Blood-T-CenMem-CD4-Z0000041N,S202=Blood-T-Eff-CD8-Z0000041Q,S203=Blood-T-EffMem-CD8-Z0000041G,S32=Blood-B-Z000000…	S113=Blood-NK-Z000000U1,S116=Blood-T-CD4-Z000000U7,S118=Blood-T-Naive-CD8-Z0000041H,S161=Blood-T-CD3-Z000000UP,S163=Blood-Granulocytes-Z000000TZ,S183=Blood-NK-Z000000TM,S184=Blood-T-Naive-CD4-Z0000041E,S191=Blood-Granulocytes-Z000000UD,S19=Blood-Monocytes-Z000000U3,S20=Blood-Granulocytes-Z000000UT,S28=Blood-T-Naive-CD8-Z0000041B,S36=Blood-Monocytes-Z000000TP,S37=Blood-T-CD4-Z000000UM,S40=Blood-T-…	-0.508075	1.8469e-07	0.050836	4.0821e-09
chr1	22392824	22393709	0.531009	10	0.719|0.733|0.612|0.751|0.787|0.693|0.636|0.745|0.758|0.598|0.685|0.689|0.911|0.596|0.709|0.664|0.627|0.843|0.758|0.877|0.914|0.647|0.653|0.866|0.865|0.837|0.704|0.962|0.654|0.612|0.789|0.620|0.731|0.799|0.864|0.327	2|2|2|2|3|2|2|2|2|2|2|2|3|2|2|2|2|3|3|3|3|2|2|3|3|2|2|3|2|2|3|2|2|2|3|1	1	24	11	0.327	0.6863333333333334	0.8578181818181818	S96=Blood-NK-Z000000UF	S10=Blood-T-CenMem-CD4-Z00000417,S111=Blood-B-Mem-Z0000041K,S113=Blood-NK-Z000000U1,S116=Blood-T-CD4-Z000000U7,S119=Blood-T-Eff-CD8-Z00000419,S132=Blood-T-EffMem-CD4-Z00000416,S148=Blood-T-CD3-Z000000TV,S158=Blood-B-Z000000TX,S159=Blood-B-Mem-Z0000041J,S15=Blood-T-EffMem-CD4-Z0000041M,S161=Blood-T-CD3-Z000000UP,S164=Blood-T-EffMem-CD4-Z0000041C,S170=Blood-T-CenMem-CD4-Z0000041D,S17=Blood-T-EffMem…	S118=Blood-T-Naive-CD8-Z0000041H,S163=Blood-Granulocytes-Z000000TZ,S184=Blood-T-Naive-CD4-Z0000041E,S18=Blood-T-CenMem-CD4-Z0000041N,S191=Blood-Granulocytes-Z000000UD,S19=Blood-Monocytes-Z000000U3,S20=Blood-Granulocytes-Z000000UT,S28=Blood-T-Naive-CD8-Z0000041B,S36=Blood-Monocytes-Z000000TP,S40=Blood-T-CD4-Z000000TT,S86=Blood-Monocytes-Z000000UH	0.531009	1.1812e-06	0.32512	6.1978e-07
chr1	22816305	22817053	0.558407	10	0.955|0.965|0.959|0.970|0.973|0.983|0.966|0.954|0.949|0.959|0.951|0.978|0.405|0.953|0.981|0.940|0.969|0.968|0.982|0.520|0.769|0.960|0.969|0.503|0.978|0.967|0.960|0.802|0.966|0.948|0.972|0.957|0.963|0.965|0.727|0.949	3|3|3|3|3|3|3|3|3|3|3|3|1|3|3|3|3|3|3|2|2|3|3|2|3|3|3|2|3|3|3|3|3|3|2|3	1	5	30	0.405	0.6642	0.9636333333333336	S163=Blood-Granulocytes-Z000000TZ	S191=Blood-Granulocytes-Z000000UD,S19=Blood-Monocytes-Z000000U3,S20=Blood-Granulocytes-Z000000UT,S36=Blood-Monocytes-Z000000TP,S86=Blood-Monocytes-Z000000UH	S10=Blood-T-CenMem-CD4-Z00000417,S111=Blood-B-Mem-Z0000041K,S113=Blood-NK-Z000000U1,S116=Blood-T-CD4-Z000000U7,S118=Blood-T-Naive-CD8-Z0000041H,S119=Blood-T-Eff-CD8-Z00000419,S132=Blood-T-EffMem-CD4-Z00000416,S148=Blood-T-CD3-Z000000TV,S158=Blood-B-Z000000TX,S159=Blood-B-Mem-Z0000041J,S15=Blood-T-EffMem-CD4-Z0000041M,S161=Blood-T-CD3-Z000000UP,S164=Blood-T-EffMem-CD4-Z0000041C,S170=Blood-T-CenMem…	0.558407	9.3132e-06	1.0	2.1096e-07	P2|2|3|3|3|3,
chr1	22820706	22821570	0.611315	10	0.954|0.831|0.943|0.956|0.972|0.948|0.920|0.951|0.830|0.789|0.941|0.959|0.248|0.922|0.961|0.904|0.966|0.968|0.932|0.222|0.631|0.943|0.943|0.238|0.951|0.883|0.937|0.574|0.975|0.952|0.960|0.941|0.942|0.917|0.618|0.971	3|3|3|3|3|3|3|3|3|3|3|3|1|3|3|3|3|3|3|1|2|3|3|1|3|3|3|1|3|3|3|3|3|3|2|3	4	2	30	0.3205	0.6245	0.9320666666666668	S163=Blood-Granulocytes-Z000000TZ,S191=Blood-Granulocytes-Z000000UD,S20=Blood-Granulocytes-Z000000UT,S36=Blood-Monocytes-Z000000TP	S19=Blood-Monocytes-Z000000U3,S86=Blood-Monocytes-Z000000UH	S10=Blood-T-CenMem-CD4-Z00000417,S111=Blood-B-Mem-Z0000041K,S113=Blood-NK-Z000000U1,S116=Blood-T-CD4-Z000000U7,S118=Blood-T-Naive-CD8-Z0000041H,S119=Blood-T-Eff-CD8-Z00000419,S132=Blood-T-EffMem-CD4-Z00000416,S148=Blood-T-CD3-Z000000TV,S158=Blood-B-Z000000TX,S159=Blood-B-Mem-Z0000041J,S15=Blood-T-EffMem-CD4-Z0000041M,S161=Blood-T-CD3-Z000000UP,S164=Blood-T-EffMem-CD4-Z0000041C,S170=Blood-T-CenMem…	-0.611315	2.9311e-16	8.0679e-11	4.4298e-14	P2|2|3|3|3|3,
chr1	23072325	23073138	0.524973	10	0.806|0.789|0.769|0.804|0.889|0.770|0.727|0.840|0.817|0.760|0.675|0.848|0.203|0.683|0.784|0.822|0.847|0.909|0.747|0.200|0.318|0.690|0.746|0.218|0.886|0.825|0.714|0.317|0.847|0.794|0.862|0.762|0.764|0.876|0.365|0.801	3|3|3|3|3|3|3|3|3|3|3|3|1|3|3|3|3|3|3|1|1|3|3|1|3|3|3|1|3|3|3|3|3|3|1|3	6	0	30	0.2701666666666666		0.7950999999999999	S163=Blood-Granulocytes-Z000000TZ,S191=Blood-Granulocytes-Z000000UD,S19=Blood-Monocytes-Z000000U3,S20=Blood-Granulocytes-Z000000UT,S36=Blood-Monocytes-Z000000TP,S86=Blood-Monocytes-Z000000UH	-	S10=Blood-T-CenMem-CD4-Z00000417,S111=Blood-B-Mem-Z0000041K,S113=Blood-NK-Z000000U1,S116=Blood-T-CD4-Z000000U7,S118=Blood-T-Naive-CD8-Z0000041H,S119=Blood-T-Eff-CD8-Z00000419,S132=Blood-T-EffMem-CD4-Z00000416,S148=Blood-T-CD3-Z000000TV,S158=Blood-B-Z000000TX,S159=Blood-B-Mem-Z0000041J,S15=Blood-T-EffMem-CD4-Z0000041M,S161=Blood-T-CD3-Z000000UP,S164=Blood-T-EffMem-CD4-Z0000041C,S170=Blood-T-CenMem…	0.524973	5.4659e-17	1.5045e-11	4.6407e-14	P2|2|3|3|3|3,
chr1	23437351	23437672	0.606485	10	0.386|0.724|0.017|0.483|0.566|0.006|0.131|0.311|0.769|0.795|0.075|0.416|0.829|0.163|0.456|0.036|0.015|0.605|0.442|0.837|0.841|0.014|0.028|0.805|0.466|0.835|0.106|0.860|0.490|0.362|0.498|0.086|0.050|0.897|0.817|0.031	2|3|1|3|3|1|1|1|3|3|1|3|3|1|2|1|1|3|3|3|3|1|1|3|3|3|1|3|3|2|3|1|1|3|3|1	14	3	19	0.0763571428571428	0.4013333333333334	0.6828947368421052	S113=Blood-NK-Z000000U1,S119=Blood-T-Eff-CD8-Z00000419,S132=Blood-T-EffMem-CD4-Z00000416,S148=Blood-T-CD3-Z000000TV,S15=Blood-T-EffMem-CD4-Z0000041M,S164=Blood-T-EffMem-CD4-Z0000041C,S17=Blood-T-EffMem-CD8-Z0000041A,S183=Blood-NK-Z000000TM,S202=Blood-T-Eff-CD8-Z0000041Q,S203=Blood-T-EffMem-CD8-Z0000041G,S33=Blood-T-CD8-Z000000TR,S57=Blood-T-CD8-Z000000U5,S63=Blood-T-Eff-CD8-Z0000041F,S96=Blood-NK…	S10=Blood-T-CenMem-CD4-Z00000417,S170=Blood-T-CenMem-CD4-Z0000041D,S38=Blood-T-CD8-Z000000UK	S111=Blood-B-Mem-Z0000041K,S116=Blood-T-CD4-Z000000U7,S118=Blood-T-Naive-CD8-Z0000041H,S158=Blood-B-Z000000TX,S159=Blood-B-Mem-Z0000041J,S161=Blood-T-CD3-Z000000UP,S163=Blood-Granulocytes-Z000000TZ,S184=Blood-T-Naive-CD4-Z0000041E,S18=Blood-T-CenMem-CD4-Z0000041N,S191=Blood-Granulocytes-Z000000UD,S19=Blood-Monocytes-Z000000U3,S20=Blood-Granulocytes-Z000000UT,S28=Blood-T-Naive-CD8-Z0000041B,S32=Bl…	-0.606485	5.1011e-38	1.4041e-32	4.6296e-14
chr1	23446158	23446829	0.565762	10	0.842|0.797|0.684|0.756|0.883|0.866|0.765|0.820|0.761|0.830|0.674|0.820|0.441|0.802|0.830|0.777|0.721|0.872|0.868|0.264|0.362|0.847|0.830|0.423|0.899|0.733|0.864|0.523|0.793|0.833|0.796|0.816|0.842|0.762|0.546|0.688	3|3|2|2|3|3|3|3|2|3|2|3|2|2|3|3|3|3|3|1|2|3|3|2|3|2|3|2|3|3|2|3|3|2|2|2	1	14	21	0.264	0.6393571428571428	0.8292857142857143	S191=Blood-Granulocytes-Z000000UD	S113=Blood-NK-Z000000U1,S116=Blood-T-CD4-Z000000U7,S158=Blood-B-Z000000TX,S15=Blood-T-EffMem-CD4-Z0000041M,S163=Blood-Granulocytes-Z000000TZ,S164=Blood-T-EffMem-CD4-Z0000041C,S19=Blood-Monocytes-Z000000U3,S20=Blood-Granulocytes-Z000000UT,S32=Blood-B-Z000000UB,S36=Blood-Monocytes-Z000000TP,S40=Blood-T-CD4-Z000000TT,S79=Blood-B-Z000000UR,S86=Blood-Monocytes-Z000000UH,S96=Blood-NK-Z000000UF	S10=Blood-T-CenMem-CD4-Z00000417,S111=Blood-B-Mem-Z0000041K,S118=Blood-T-Naive-CD8-Z0000041H,S119=Blood-T-Eff-CD8-Z00000419,S132=Blood-T-EffMem-CD4-Z00000416,S148=Blood-T-CD3-Z000000TV,S159=Blood-B-Mem-Z0000041J,S161=Blood-T-CD3-Z000000UP,S170=Blood-T-CenMem-CD4-Z0000041D,S17=Blood-T-EffMem-CD8-Z0000041A,S183=Blood-NK-Z000000TM,S184=Blood-T-Naive-CD4-Z0000041E,S18=Blood-T-CenMem-CD4-Z0000041N,S20…	0.565762	1.1676e-05	1.0	1.4752e-05
chr1	23887050	23887959	0.658118	10	0.877|0.404|0.419|0.918|0.898|0.785|0.869|0.867|0.383|0.562|0.906|0.803|0.143|0.873|0.929|0.831|0.264|0.876|0.951|0.118|0.151|0.855|0.870|0.082|0.901|0.387|0.800|0.132|0.798|0.800|0.875|0.819|0.828|0.272|0.103|0.155	3|2|1|3|3|3|3|3|2|2|3|3|1|3|3|3|1|3|3|1|1|3|3|1|3|1|3|1|3|3|3|3|3|1|1|1	11	3	22	0.2023636363636363	0.4496666666666667	0.8604090909090908	S113=Blood-NK-Z000000U1,S163=Blood-Granulocytes-Z000000TZ,S183=Blood-NK-Z000000TM,S191=Blood-Granulocytes-Z000000UD,S19=Blood-Monocytes-Z000000U3,S20=Blood-Granulocytes-Z000000UT,S32=Blood-B-Z000000UB,S36=Blood-Monocytes-Z000000TP,S79=Blood-B-Z000000UR,S86=Blood-Monocytes-Z000000UH,S96=Blood-NK-Z000000UF	S111=Blood-B-Mem-Z0000041K,S158=Blood-B-Z000000TX,S159=Blood-B-Mem-Z0000041J	S10=Blood-T-CenMem-CD4-Z00000417,S116=Blood-T-CD4-Z000000U7,S118=Blood-T-Naive-CD8-Z0000041H,S119=Blood-T-Eff-CD8-Z00000419,S132=Blood-T-EffMem-CD4-Z00000416,S148=Blood-T-CD3-Z000000TV,S15=Blood-T-EffMem-CD4-Z0000041M,S161=Blood-T-CD3-Z000000UP,S164=Blood-T-EffMem-CD4-Z0000041C,S170=Blood-T-CenMem-CD4-Z0000041D,S17=Blood-T-EffMem-CD8-Z0000041A,S184=Blood-T-Naive-CD4-Z0000041E,S18=Blood-T-CenMem-C…	0.658118	7.5744e-36	2.0849e-30	3.7859e-14	P0|0|0|2|3|3,
chr1	23893260	23893964	0.505793	16	0.902|0.543|0.623|0.859|0.858|0.903|0.864|0.849|0.491|0.300|0.760|0.901|0.549|0.793|0.862|0.912|0.600|0.695|0.863|0.531|0.510|0.819|0.853|0.614|0.948|0.416|0.824|0.541|0.874|0.924|0.822|0.856|0.892|0.585|0.590|0.644	3|2|2|3|3|3|3|3|2|1|3|3|2|3|3|3|2|2|3|2|2|3|3|2|3|1|3|2|3|3|3|3|3|2|2|2	2	13	21	0.358	0.5781538461538461	0.8637142857142858	S159=Blood-B-Mem-Z0000041J,S32=Blood-B-Z000000UB	S111=Blood-B-Mem-Z0000041K,S113=Blood-NK-Z000000U1,S158=Blood-B-Z000000TX,S163=Blood-Granulocytes-Z000000TZ,S183=Blood-NK-Z000000TM,S184=Blood-T-Naive-CD4-Z0000041E,S191=Blood-Granulocytes-Z000000UD,S19=Blood-Monocytes-Z000000U3,S20=Blood-Granulocytes-Z000000UT,S36=Blood-Monocytes-Z000000TP,S79=Blood-B-Z000000UR,S86=Blood-Monocytes-Z000000UH,S96=Blood-NK-Z000000UF	S10=Blood-T-CenMem-CD4-Z00000417,S116=Blood-T-CD4-Z000000U7,S118=Blood-T-Naive-CD8-Z0000041H,S119=Blood-T-Eff-CD8-Z00000419,S132=Blood-T-EffMem-CD4-Z00000416,S148=Blood-T-CD3-Z000000TV,S15=Blood-T-EffMem-CD4-Z0000041M,S161=Blood-T-CD3-Z000000UP,S164=Blood-T-EffMem-CD4-Z0000041C,S170=Blood-T-CenMem-CD4-Z0000041D,S17=Blood-T-EffMem-CD8-Z0000041A,S18=Blood-T-CenMem-CD4-Z0000041N,S202=Blood-T-Eff-CD8…	-0.505793	9.9195e-10	0.00027304	2.0178e-10
chr1	23903654	23904284	0.555624	10	0.231|0.028|0.737|0.310|0.451|0.412|0.295|0.366|0.179|0.032|0.416|0.320|0.951|0.343|0.268|0.397|0.859|0.328|0.301|0.929|0.818|0.489|0.444|0.959|0.418|0.132|0.382|0.784|0.283|0.415|0.268|0.412|0.407|0.189|0.802|0.867	1|1|2|1|1|1|1|1|1|1|1|1|3|1|1|1|3|1|1|3|3|1|1|3|1|1|1|3|1|1|1|1|1|1|3|3	27	1	8	0.3154074074074074	0.737	0.871125	S10=Blood-T-CenMem-CD4-Z00000417,S111=Blood-B-Mem-Z0000041K,S116=Blood-T-CD4-Z000000U7,S118=Blood-T-Naive-CD8-Z0000041H,S119=Blood-T-Eff-CD8-Z00000419,S132=Blood-T-EffMem-CD4-Z00000416,S148=Blood-T-CD3-Z000000TV,S158=Blood-B-Z000000TX,S159=Blood-B-Mem-Z0000041J,S15=Blood-T-EffMem-CD4-Z0000041M,S161=Blood-T-CD3-Z000000UP,S164=Blood-T-EffMem-CD4-Z0000041C,S170=Blood-T-CenMem-CD4-Z0000041D,S17=Blood…	S113=Blood-NK-Z000000U1	S163=Blood-Granulocytes-Z000000TZ,S183=Blood-NK-Z000000TM,S191=Blood-Granulocytes-Z000000UD,S19=Blood-Monocytes-Z000000U3,S20=Blood-Granulocytes-Z000000UT,S36=Blood-Monocytes-Z000000TP,S86=Blood-Monocytes-Z000000UH,S96=Blood-NK-Z000000UF	0.555624	8.580000000000001e-31	2.3617000000000003e-25	3.8636e-14	N0|0|0|2|3|3,
chr1	23974778	23975415	0.782412	17	0.934|0.133|0.904|0.932|0.977|0.897|0.933|0.908|0.453|0.151|0.882|0.928|0.948|0.873|0.929|0.926|0.958|0.970|0.918|0.931|0.912|0.874|0.868|0.943|0.952|0.441|0.891|0.958|0.958|0.900|0.952|0.898|0.915|0.584|0.937|0.946	3|1|3|3|3|3|3|3|2|1|3|3|3|3|3|3|3|3|3|3|3|3|3|3|3|2|3|3|3|3|3|3|3|2|3|3	2	3	31	0.142	0.4926666666666666	0.9242580645161288	S111=Blood-B-Mem-Z0000041K,S159=Blood-B-Mem-Z0000041J	S158=Blood-B-Z000000TX,S32=Blood-B-Z000000UB,S79=Blood-B-Z000000UR	S10=Blood-T-CenMem-CD4-Z00000417,S113=Blood-NK-Z000000U1,S116=Blood-T-CD4-Z000000U7,S118=Blood-T-Naive-CD8-Z0000041H,S119=Blood-T-Eff-CD8-Z00000419,S132=Blood-T-EffMem-CD4-Z00000416,S148=Blood-T-CD3-Z000000TV,S15=Blood-T-EffMem-CD4-Z0000041M,S161=Blood-T-CD3-Z000000UP,S163=Blood-Granulocytes-Z000000TZ,S164=Blood-T-EffMem-CD4-Z0000041C,S170=Blood-T-CenMem-CD4-Z0000041D,S17=Blood-T-EffMem-CD8-Z0000…	-0.782412	3.9689e-21	1.0925e-15	4.3743e-14	P0|0|2|3|3|3,
chr1	24045607	24047224	0.552586	14	0.586|0.187|0.503|0.774|0.930|0.413|0.502|0.652|0.463|0.160|0.459|0.761|0.937|0.437|0.602|0.357|0.610|0.936|0.625|0.931|0.910|0.376|0.336|0.942|0.942|0.505|0.346|0.925|0.772|0.645|0.783|0.481|0.296|0.619|0.933|0.608	2|1|2|2|3|1|2|2|1|1|1|2|3|1|2|1|2|2|2|3|3|1|1|3|3|2|1|3|2|2|2|1|1|2|3|1	13	15	8	0.3783846153846154	0.6583333333333333	0.93125	S111=Blood-B-Mem-Z0000041K,S119=Blood-T-Eff-CD8-Z00000419,S158=Blood-B-Z000000TX,S159=Blood-B-Mem-Z0000041J,S15=Blood-T-EffMem-CD4-Z0000041M,S164=Blood-T-EffMem-CD4-Z0000041C,S17=Blood-T-EffMem-CD8-Z0000041A,S202=Blood-T-Eff-CD8-Z0000041Q,S203=Blood-T-EffMem-CD8-Z0000041G,S33=Blood-T-CD8-Z000000TR,S57=Blood-T-CD8-Z000000U5,S63=Blood-T-Eff-CD8-Z0000041F,S96=Blood-NK-Z000000UF	S10=Blood-T-CenMem-CD4-Z00000417,S113=Blood-NK-Z000000U1,S116=Blood-T-CD4-Z000000U7,S132=Blood-T-EffMem-CD4-Z00000416,S148=Blood-T-CD3-Z000000TV,S161=Blood-T-CD3-Z000000UP,S170=Blood-T-CenMem-CD4-Z0000041D,S183=Blood-NK-Z000000TM,S184=Blood-T-Naive-CD4-Z0000041E,S18=Blood-T-CenMem-CD4-Z0000041N,S32=Blood-B-Z000000UB,S37=Blood-T-CD4-Z000000UM,S38=Blood-T-CD8-Z000000UK,S40=Blood-T-CD4-Z000000TT,S79…	S118=Blood-T-Naive-CD8-Z0000041H,S163=Blood-Granulocytes-Z000000TZ,S191=Blood-Granulocytes-Z000000UD,S19=Blood-Monocytes-Z000000U3,S20=Blood-Granulocytes-Z000000UT,S28=Blood-T-Naive-CD8-Z0000041B,S36=Blood-Monocytes-Z000000TP,S86=Blood-Monocytes-Z000000UH	-0.552586	8.8259e-29	2.4294e-23	3.8636e-14
chr1	24053350	24054266	0.582905	11	0.925|0.201|0.917|0.943|0.960|0.897|0.938|0.918|0.458|0.224|0.895|0.931|0.311|0.884|0.934|0.858|0.890|0.974|0.907|0.347|0.328|0.886|0.871|0.315|0.983|0.402|0.897|0.343|0.934|0.919|0.939|0.868|0.890|0.501|0.328|0.867	3|1|3|3|3|3|3|3|2|1|3|3|1|3|3|3|3|3|3|1|1|3|3|1|3|1|3|1|3|3|3|3|3|1|1|3	10	1	25	0.3299999999999999	0.458	0.913	S111=Blood-B-Mem-Z0000041K,S159=Blood-B-Mem-Z0000041J,S163=Blood-Granulocytes-Z000000TZ,S191=Blood-Granulocytes-Z000000UD,S19=Blood-Monocytes-Z000000U3,S20=Blood-Granulocytes-Z000000UT,S32=Blood-B-Z000000UB,S36=Blood-Monocytes-Z000000TP,S79=Blood-B-Z000000UR,S86=Blood-Monocytes-Z000000UH	S158=Blood-B-Z000000TX	S10=Blood-T-CenMem-CD4-Z00000417,S113=Blood-NK-Z000000U1,S116=Blood-T-CD4-Z000000U7,S118=Blood-T-Naive-CD8-Z0000041H,S119=Blood-T-Eff-CD8-Z00000419,S132=Blood-T-EffMem-CD4-Z00000416,S148=Blood-T-CD3-Z000000TV,S15=Blood-T-EffMem-CD4-Z0000041M,S161=Blood-T-CD3-Z000000UP,S164=Blood-T-EffMem-CD4-Z0000041C,S170=Blood-T-CenMem-CD4-Z0000041D,S17=Blood-T-EffMem-CD8-Z0000041A,S183=Blood-NK-Z000000TM,S184=…	-0.582905	1.0243e-27	2.8194e-22	4.1189e-14	P0|0|2|3|3|3,
chr1	24139245	24139699	0.62109	10	0.904|0.338|0.915|0.932|0.973|0.924|0.924|0.953|0.604|0.256|0.858|0.962|0.882|0.881|0.907|0.952|0.957|0.981|0.917|0.853|0.864|0.903|0.915|0.909|0.986|0.570|0.926|0.884|0.890|0.933|0.932|0.918|0.930|0.684|0.844|0.943	3|1|3|3|3|3|3|3|2|1|3|3|3|3|3|3|3|3|3|3|3|3|3|3|3|2|3|3|3|3|3|3|3|2|3|3	2	3	31	0.297	0.6193333333333334	0.9178064516129032	S111=Blood-B-Mem-Z0000041K,S159=Blood-B-Mem-Z0000041J	S158=Blood-B-Z000000TX,S32=Blood-B-Z000000UB,S79=Blood-B-Z000000UR	S10=Blood-T-CenMem-CD4-Z00000417,S113=Blood-NK-Z000000U1,S116=Blood-T-CD4-Z000000U7,S118=Blood-T-Naive-CD8-Z0000041H,S119=Blood-T-Eff-CD8-Z00000419,S132=Blood-T-EffMem-CD4-Z00000416,S148=Blood-T-CD3-Z000000TV,S15=Blood-T-EffMem-CD4-Z0000041M,S161=Blood-T-CD3-Z000000UP,S163=Blood-Granulocytes-Z000000TZ,S164=Blood-T-EffMem-CD4-Z0000041C,S170=Blood-T-CenMem-CD4-Z0000041D,S17=Blood-T-EffMem-CD8-Z0000…	-0.62109	3.8068e-11	1.0478e-05	1.5621e-13	P0|0|2|3|3|3,
chr1	24152347	24152775	0.530568	10	0.155|0.153|0.380|0.333|0.691|0.084|0.095|0.432|0.412|0.178|0.075|0.533|0.728|0.136|0.155|0.084|0.503|0.488|0.171|0.681|0.643|0.113|0.099|0.676|0.626|0.428|0.173|0.705|0.474|0.408|0.435|0.115|0.079|0.535|0.718|0.544	1|1|2|1|3|1|1|2|2|1|1|2|3|1|1|1|2|2|1|3|3|1|1|3|3|2|1|3|2|2|2|1|1|2|3|3	16	11	9	0.137375	0.4570909090909091	0.668	S10=Blood-T-CenMem-CD4-Z00000417,S111=Blood-B-Mem-Z0000041K,S116=Blood-T-CD4-Z000000U7,S119=Blood-T-Eff-CD8-Z00000419,S132=Blood-T-EffMem-CD4-Z00000416,S159=Blood-B-Mem-Z0000041J,S15=Blood-T-EffMem-CD4-Z0000041M,S164=Blood-T-EffMem-CD4-Z0000041C,S170=Blood-T-CenMem-CD4-Z0000041D,S17=Blood-T-EffMem-CD8-Z0000041A,S18=Blood-T-CenMem-CD4-Z0000041N,S202=Blood-T-Eff-CD8-Z0000041Q,S203=Blood-T-EffMem-CD…	S113=Blood-NK-Z000000U1,S148=Blood-T-CD3-Z000000TV,S158=Blood-B-Z000000TX,S161=Blood-T-CD3-Z000000UP,S183=Blood-NK-Z000000TM,S184=Blood-T-Naive-CD4-Z0000041E,S32=Blood-B-Z000000UB,S37=Blood-T-CD4-Z000000UM,S38=Blood-T-CD8-Z000000UK,S40=Blood-T-CD4-Z000000TT,S79=Blood-B-Z000000UR	S118=Blood-T-Naive-CD8-Z0000041H,S163=Blood-Granulocytes-Z000000TZ,S191=Blood-Granulocytes-Z000000UD,S19=Blood-Monocytes-Z000000U3,S20=Blood-Granulocytes-Z000000UT,S28=Blood-T-Naive-CD8-Z0000041B,S36=Blood-Monocytes-Z000000TP,S86=Blood-Monocytes-Z000000UH,S96=Blood-NK-Z000000UF	0.530568	9.0226e-20	2.4835e-14	4.4409e-14
chr1	24223773	24224246	0.587328	12	0.819|0.394|0.374|0.806|0.789|0.433|0.765|0.740|0.453|0.583|0.782|0.803|0.220|0.758|0.808|0.510|0.221|0.762|0.858|0.232|0.188|0.463|0.546|0.191|0.817|0.658|0.675|0.152|0.847|0.744|0.806|0.687|0.325|0.544|0.190|0.202	3|2|2|3|3|2|3|3|2|2|3|3|1|3|3|2|1|3|3|1|1|2|2|1|3|2|2|1|3|3|3|3|2|2|1|1	8	12	16	0.1994999999999999	0.4965	0.7869375	S163=Blood-Granulocytes-Z000000TZ,S183=Blood-NK-Z000000TM,S191=Blood-Granulocytes-Z000000UD,S19=Blood-Monocytes-Z000000U3,S20=Blood-Granulocytes-Z000000UT,S36=Blood-Monocytes-Z000000TP,S86=Blood-Monocytes-Z000000UH,S96=Blood-NK-Z000000UF	S111=Blood-B-Mem-Z0000041K,S113=Blood-NK-Z000000U1,S119=Blood-T-Eff-CD8-Z00000419,S158=Blood-B-Z000000TX,S159=Blood-B-Mem-Z0000041J,S17=Blood-T-EffMem-CD8-Z0000041A,S202=Blood-T-Eff-CD8-Z0000041Q,S203=Blood-T-EffMem-CD8-Z0000041G,S32=Blood-B-Z000000UB,S33=Blood-T-CD8-Z000000TR,S63=Blood-T-Eff-CD8-Z0000041F,S79=Blood-B-Z000000UR	S10=Blood-T-CenMem-CD4-Z00000417,S116=Blood-T-CD4-Z000000U7,S118=Blood-T-Naive-CD8-Z0000041H,S132=Blood-T-EffMem-CD4-Z00000416,S148=Blood-T-CD3-Z000000TV,S15=Blood-T-EffMem-CD4-Z0000041M,S161=Blood-T-CD3-Z000000UP,S164=Blood-T-EffMem-CD4-Z0000041C,S170=Blood-T-CenMem-CD4-Z0000041D,S184=Blood-T-Naive-CD4-Z0000041E,S18=Blood-T-CenMem-CD4-Z0000041N,S28=Blood-T-Naive-CD8-Z0000041B,S37=Blood-T-CD4-Z00…	-0.587328	1.0947e-23	3.0132e-18	3.7526e-14
chr1	24237730	24239821	0.558706	32	0.866|0.071|0.651|0.874|0.804|0.655|0.826|0.826|0.324|0.114|0.785|0.828|0.769|0.818|0.849|0.731|0.554|0.831|0.869|0.766|0.803|0.631|0.728|0.752|0.815|0.337|0.786|0.758|0.853|0.738|0.848|0.807|0.452|0.411|0.750|0.534	3|1|3|3|3|3|3|3|1|1|3|3|3|3|3|3|3|3|3|3|3|3|3|3|3|1|3|3|3|3|3|3|2|2|3|3	4	2	30	0.2115	0.4315	0.7701666666666667	S111=Blood-B-Mem-Z0000041K,S158=Blood-B-Z000000TX,S159=Blood-B-Mem-Z0000041J,S32=Blood-B-Z000000UB	S63=Blood-T-Eff-CD8-Z0000041F,S79=Blood-B-Z000000UR	S10=Blood-T-CenMem-CD4-Z00000417,S113=Blood-NK-Z000000U1,S116=Blood-T-CD4-Z000000U7,S118=Blood-T-Naive-CD8-Z0000041H,S119=Blood-T-Eff-CD8-Z00000419,S132=Blood-T-EffMem-CD4-Z00000416,S148=Blood-T-CD3-Z000000TV,S15=Blood-T-EffMem-CD4-Z0000041M,S161=Blood-T-CD3-Z000000UP,S163=Blood-Granulocytes-Z000000TZ,S164=Blood-T-EffMem-CD4-Z0000041C,S170=Blood-T-CenMem-CD4-Z0000041D,S17=Blood-T-EffMem-CD8-Z0000…	-0.558706	4.9541e-42	1.3636e-36	4.2522e-14
chr1	24257690	24258486	0.609533	10	0.691|0.144|0.748|0.831|0.925|0.688|0.666|0.779|0.163|0.119|0.629|0.785|0.810|0.608|0.728|0.636|0.844|0.942|0.758|0.715|0.472|0.659|0.574|0.773|0.951|0.198|0.664|0.524|0.883|0.773|0.854|0.639|0.633|0.250|0.550|0.843	3|1|3|3|3|3|3|3|1|1|2|3|3|2|3|3|3|3|3|3|2|2|2|3|3|1|2|2|3|3|3|2|3|1|2|3	5	9	22	0.1748	0.5910000000000001	0.7843636363636363	S111=Blood-B-Mem-Z0000041K,S158=Blood-B-Z000000TX,S159=Blood-B-Mem-Z0000041J,S32=Blood-B-Z000000UB,S79=Blood-B-Z000000UR	S15=Blood-T-EffMem-CD4-Z0000041M,S164=Blood-T-EffMem-CD4-Z0000041C,S19=Blood-Monocytes-Z000000U3,S202=Blood-T-Eff-CD8-Z0000041Q,S203=Blood-T-EffMem-CD8-Z0000041G,S33=Blood-T-CD8-Z000000TR,S36=Blood-Monocytes-Z000000TP,S57=Blood-T-CD8-Z000000U5,S86=Blood-Monocytes-Z000000UH	S10=Blood-T-CenMem-CD4-Z00000417,S113=Blood-NK-Z000000U1,S116=Blood-T-CD4-Z000000U7,S118=Blood-T-Naive-CD8-Z0000041H,S119=Blood-T-Eff-CD8-Z00000419,S132=Blood-T-EffMem-CD4-Z00000416,S148=Blood-T-CD3-Z000000TV,S161=Blood-T-CD3-Z000000UP,S163=Blood-Granulocytes-Z000000TZ,S170=Blood-T-CenMem-CD4-Z0000041D,S17=Blood-T-EffMem-CD8-Z0000041A,S183=Blood-NK-Z000000TM,S184=Blood-T-Naive-CD4-Z0000041E,S18=B…	-0.609533	9.6154e-17	2.6467e-11	4.1189e-14
chr1	24377783	24378733	0.543034	13	0.787|0.574|0.635|0.705|0.890|0.787|0.772|0.764|0.785|0.735|0.713|0.822|0.249|0.730|0.809|0.740|0.776|0.868|0.770|0.260|0.355|0.755|0.711|0.271|0.899|0.676|0.703|0.446|0.813|0.809|0.835|0.667|0.703|0.803|0.452|0.853	3|2|2|2|3|2|2|2|3|2|2|3|1|2|3|2|3|3|2|1|1|2|2|1|3|2|2|2|3|3|3|2|2|3|2|3	4	19	13	0.28375	0.6862105263157895	0.8268461538461539	S163=Blood-Granulocytes-Z000000TZ,S191=Blood-Granulocytes-Z000000UD,S19=Blood-Monocytes-Z000000U3,S20=Blood-Granulocytes-Z000000UT	S111=Blood-B-Mem-Z0000041K,S113=Blood-NK-Z000000U1,S116=Blood-T-CD4-Z000000U7,S119=Blood-T-Eff-CD8-Z00000419,S132=Blood-T-EffMem-CD4-Z00000416,S148=Blood-T-CD3-Z000000TV,S159=Blood-B-Mem-Z0000041J,S15=Blood-T-EffMem-CD4-Z0000041M,S164=Blood-T-EffMem-CD4-Z0000041C,S17=Blood-T-EffMem-CD8-Z0000041A,S18=Blood-T-CenMem-CD4-Z0000041N,S202=Blood-T-Eff-CD8-Z0000041Q,S203=Blood-T-EffMem-CD8-Z0000041G,S32=…	S10=Blood-T-CenMem-CD4-Z00000417,S118=Blood-T-Naive-CD8-Z0000041H,S158=Blood-B-Z000000TX,S161=Blood-T-CD3-Z000000UP,S170=Blood-T-CenMem-CD4-Z0000041D,S183=Blood-NK-Z000000TM,S184=Blood-T-Naive-CD4-Z0000041E,S28=Blood-T-Naive-CD8-Z0000041B,S37=Blood-T-CD4-Z000000UM,S38=Blood-T-CD8-Z000000UK,S40=Blood-T-CD4-Z000000TT,S79=Blood-B-Z000000UR,S96=Blood-NK-Z000000UF	-0.543034	5.8233e-15	1.6029e-09	1.3278e-13
chr1	24481390	24481989	0.533128	10	0.659|0.205|0.786|0.756|0.825|0.770|0.672|0.629|0.485|0.321|0.641|0.654|0.732|0.632|0.593|0.754|0.693|0.833|0.681|0.800|0.830|0.737|0.735|0.745|0.802|0.532|0.612|0.718|0.668|0.662|0.607|0.788|0.763|0.563|0.756|0.721	2|1|3|3|3|3|3|2|2|2|2|3|3|3|2|3|3|3|2|3|3|3|3|3|3|2|3|3|3|3|2|3|3|2|3|3	1	10	25	0.205	0.5711	0.73776	S111=Blood-B-Mem-Z0000041K	S10=Blood-T-CenMem-CD4-Z00000417,S148=Blood-T-CD3-Z000000TV,S158=Blood-B-Z000000TX,S159=Blood-B-Mem-Z0000041J,S15=Blood-T-EffMem-CD4-Z0000041M,S170=Blood-T-CenMem-CD4-Z0000041D,S18=Blood-T-CenMem-CD4-Z0000041N,S32=Blood-B-Z000000UB,S40=Blood-T-CD4-Z000000TT,S79=Blood-B-Z000000UR	S113=Blood-NK-Z000000U1,S116=Blood-T-CD4-Z000000U7,S118=Blood-T-Naive-CD8-Z0000041H,S119=Blood-T-Eff-CD8-Z00000419,S132=Blood-T-EffMem-CD4-Z00000416,S161=Blood-T-CD3-Z000000UP,S163=Blood-Granulocytes-Z000000TZ,S164=Blood-T-EffMem-CD4-Z0000041C,S17=Blood-T-EffMem-CD8-Z0000041A,S183=Blood-NK-Z000000TM,S184=Blood-T-Naive-CD4-Z0000041E,S191=Blood-Granulocytes-Z000000UD,S19=Blood-Monocytes-Z000000U3,S…	-0.533128	2.2328e-05	1.0	2.0195e-05
chr1	24515864	24517965	0.622683	30	0.671|0.042|0.456|0.734|0.753|0.442|0.623|0.626|0.127|0.024|0.633|0.766|0.516|0.637|0.686|0.527|0.584|0.740|0.695|0.469|0.420|0.479|0.522|0.523|0.727|0.126|0.444|0.452|0.774|0.682|0.713|0.461|0.356|0.184|0.429|0.651	2|1|2|2|2|2|2|2|1|1|2|3|2|2|2|2|2|2|2|2|2|2|2|2|2|1|2|2|2|2|2|2|1|1|2|2	6	29	1	0.1431666666666666	0.5885862068965517	0.766	S111=Blood-B-Mem-Z0000041K,S158=Blood-B-Z000000TX,S159=Blood-B-Mem-Z0000041J,S32=Blood-B-Z000000UB,S63=Blood-T-Eff-CD8-Z0000041F,S79=Blood-B-Z000000UR	S10=Blood-T-CenMem-CD4-Z00000417,S113=Blood-NK-Z000000U1,S116=Blood-T-CD4-Z000000U7,S118=Blood-T-Naive-CD8-Z0000041H,S119=Blood-T-Eff-CD8-Z00000419,S132=Blood-T-EffMem-CD4-Z00000416,S148=Blood-T-CD3-Z000000TV,S15=Blood-T-EffMem-CD4-Z0000041M,S163=Blood-Granulocytes-Z000000TZ,S164=Blood-T-EffMem-CD4-Z0000041C,S170=Blood-T-CenMem-CD4-Z0000041D,S17=Blood-T-EffMem-CD8-Z0000041A,S183=Blood-NK-Z000000T…	S161=Blood-T-CD3-Z000000UP	0.622683	3.331e-09	0.00091688	2.2771e-13
chr1	24553173	24553752	0.563286	10	0.325|0.173|0.731|0.697|0.897|0.306|0.233|0.635|0.449|0.188|0.299|0.745|0.963|0.269|0.451|0.186|0.931|0.894|0.400|0.963|0.957|0.318|0.214|0.978|0.838|0.621|0.390|0.941|0.804|0.626|0.721|0.407|0.325|0.671|0.955|0.971	1|1|3|3|3|1|1|2|2|1|1|3|3|1|1|1|3|3|1|3|3|1|1|3|3|2|1|3|3|2|3|1|1|3|3|3	15	4	17	0.2989333333333333	0.58275	0.8621764705882353	S10=Blood-T-CenMem-CD4-Z00000417,S111=Blood-B-Mem-Z0000041K,S119=Blood-T-Eff-CD8-Z00000419,S132=Blood-T-EffMem-CD4-Z00000416,S159=Blood-B-Mem-Z0000041J,S15=Blood-T-EffMem-CD4-Z0000041M,S164=Blood-T-EffMem-CD4-Z0000041C,S170=Blood-T-CenMem-CD4-Z0000041D,S17=Blood-T-EffMem-CD8-Z0000041A,S18=Blood-T-CenMem-CD4-Z0000041N,S202=Blood-T-Eff-CD8-Z0000041Q,S203=Blood-T-EffMem-CD8-Z0000041G,S33=Blood-T-CD8…	S148=Blood-T-CD3-Z000000TV,S158=Blood-B-Z000000TX,S32=Blood-B-Z000000UB,S38=Blood-T-CD8-Z000000UK	S113=Blood-NK-Z000000U1,S116=Blood-T-CD4-Z000000U7,S118=Blood-T-Naive-CD8-Z0000041H,S161=Blood-T-CD3-Z000000UP,S163=Blood-Granulocytes-Z000000TZ,S183=Blood-NK-Z000000TM,S184=Blood-T-Naive-CD4-Z0000041E,S191=Blood-Granulocytes-Z000000UD,S19=Blood-Monocytes-Z000000U3,S20=Blood-Granulocytes-Z000000UT,S28=Blood-T-Naive-CD8-Z0000041B,S36=Blood-Monocytes-Z000000TP,S37=Blood-T-CD4-Z000000UM,S40=Blood-T-…	-0.563286	6.7021e-28	1.8448e-22	4.996e-14
chr1	24580674	24581099	0.609003	10	0.948|0.924|0.906|0.949|0.962|0.916|0.927|0.956|0.940|0.934|0.914|0.928|0.339|0.902|0.924|0.911|0.905|0.968|0.959|0.462|0.931|0.907|0.914|0.309|0.956|0.949|0.918|0.923|0.954|0.937|0.918|0.941|0.927|0.950|0.924|0.962	3|3|3|3|3|3|3|3|3|3|3|3|1|3|3|3|3|3|3|2|3|3|3|1|3|3|3|3|3|3|3|3|3|3|3|3	2	1	33	0.324	0.462	0.9328484848484848	S163=Blood-Granulocytes-Z000000TZ,S20=Blood-Granulocytes-Z000000UT	S191=Blood-Granulocytes-Z000000UD	S10=Blood-T-CenMem-CD4-Z00000417,S111=Blood-B-Mem-Z0000041K,S113=Blood-NK-Z000000U1,S116=Blood-T-CD4-Z000000U7,S118=Blood-T-Naive-CD8-Z0000041H,S119=Blood-T-Eff-CD8-Z00000419,S132=Blood-T-EffMem-CD4-Z00000416,S148=Blood-T-CD3-Z000000TV,S158=Blood-B-Z000000TX,S159=Blood-B-Mem-Z0000041J,S15=Blood-T-EffMem-CD4-Z0000041M,S161=Blood-T-CD3-Z000000UP,S164=Blood-T-EffMem-CD4-Z0000041C,S170=Blood-T-CenMem…	-0.609003	1.887e-08	0.0051942	1.0828e-08	P2|3|0|0|0|0,
chr1	24718307	24719052	0.582963	12	0.170|0.070|0.467|0.361|0.878|0.189|0.089|0.395|0.391|0.019|0.118|0.423|0.672|0.131|0.192|0.070|0.608|0.799|0.141|0.743|0.666|0.120|0.101|0.709|0.897|0.270|0.154|0.673|0.535|0.447|0.488|0.212|0.115|0.470|0.710|0.688	1|1|2|1|3|1|1|2|2|1|1|2|3|1|1|1|3|3|1|3|3|1|1|3|3|1|1|3|2|2|2|1|1|2|3|3	17	8	11	0.1483529411764706	0.452	0.7311818181818182	S10=Blood-T-CenMem-CD4-Z00000417,S111=Blood-B-Mem-Z0000041K,S116=Blood-T-CD4-Z000000U7,S119=Blood-T-Eff-CD8-Z00000419,S132=Blood-T-EffMem-CD4-Z00000416,S159=Blood-B-Mem-Z0000041J,S15=Blood-T-EffMem-CD4-Z0000041M,S164=Blood-T-EffMem-CD4-Z0000041C,S170=Blood-T-CenMem-CD4-Z0000041D,S17=Blood-T-EffMem-CD8-Z0000041A,S18=Blood-T-CenMem-CD4-Z0000041N,S202=Blood-T-Eff-CD8-Z0000041Q,S203=Blood-T-EffMem-CD…	S113=Blood-NK-Z000000U1,S148=Blood-T-CD3-Z000000TV,S158=Blood-B-Z000000TX,S161=Blood-T-CD3-Z000000UP,S37=Blood-T-CD4-Z000000UM,S38=Blood-T-CD8-Z000000UK,S40=Blood-T-CD4-Z000000TT,S79=Blood-B-Z000000UR	S118=Blood-T-Naive-CD8-Z0000041H,S163=Blood-Granulocytes-Z000000TZ,S183=Blood-NK-Z000000TM,S184=Blood-T-Naive-CD4-Z0000041E,S191=Blood-Granulocytes-Z000000UD,S19=Blood-Monocytes-Z000000U3,S20=Blood-Granulocytes-Z000000UT,S28=Blood-T-Naive-CD8-Z0000041B,S36=Blood-Monocytes-Z000000TP,S86=Blood-Monocytes-Z000000UH,S96=Blood-NK-Z000000UF	0.582963	2.868e-40	7.8942e-35	4.9849e-14
chr1	24745680	24746101	0.567325	10	0.860|0.822|0.761|0.804|0.328|0.920|0.835|0.761|0.583|0.817|0.867|0.605|0.136|0.870|0.856|0.932|0.648|0.465|0.918|0.176|0.164|0.917|0.935|0.166|0.374|0.608|0.841|0.193|0.632|0.625|0.717|0.808|0.937|0.491|0.162|0.698	3|3|3|3|1|3|3|3|2|3|3|2|1|3|3|3|3|1|3|1|1|3|3|1|1|3|3|1|3|3|3|3|3|2|1|3	9	3	24	0.2404444444444444	0.5596666666666666	0.807875	S118=Blood-T-Naive-CD8-Z0000041H,S163=Blood-Granulocytes-Z000000TZ,S184=Blood-T-Naive-CD4-Z0000041E,S191=Blood-Granulocytes-Z000000UD,S19=Blood-Monocytes-Z000000U3,S20=Blood-Granulocytes-Z000000UT,S28=Blood-T-Naive-CD8-Z0000041B,S36=Blood-Monocytes-Z000000TP,S86=Blood-Monocytes-Z000000UH	S158=Blood-B-Z000000TX,S161=Blood-T-CD3-Z000000UP,S79=Blood-B-Z000000UR	S10=Blood-T-CenMem-CD4-Z00000417,S111=Blood-B-Mem-Z0000041K,S113=Blood-NK-Z000000U1,S116=Blood-T-CD4-Z000000U7,S119=Blood-T-Eff-CD8-Z00000419,S132=Blood-T-EffMem-CD4-Z00000416,S148=Blood-T-CD3-Z000000TV,S159=Blood-B-Mem-Z0000041J,S15=Blood-T-EffMem-CD4-Z0000041M,S164=Blood-T-EffMem-CD4-Z0000041C,S170=Blood-T-CenMem-CD4-Z0000041D,S17=Blood-T-EffMem-CD8-Z0000041A,S183=Blood-NK-Z000000TM,S18=Blood-T…	0.567325	3.6797e-25	1.0128000000000001e-19	3.9968e-14
chr1	24746746	24747617	0.508711	10	0.786|0.853|0.925|0.837|0.963|0.911|0.849|0.858|0.877|0.893|0.802|0.866|0.409|0.801|0.849|0.909|0.967|0.873|0.786|0.441|0.575|0.885|0.915|0.499|0.967|0.888|0.890|0.576|0.819|0.937|0.851|0.920|0.951|0.940|0.589|0.968	2|3|3|2|3|3|2|2|2|3|2|3|1|2|2|2|3|3|2|2|2|3|3|2|3|3|3|2|2|3|2|3|3|3|2|3	1	17	18	0.409	0.747294117647059	0.9173333333333332	S163=Blood-Granulocytes-Z000000TZ	S10=Blood-T-CenMem-CD4-Z00000417,S116=Blood-T-CD4-Z000000U7,S132=Blood-T-EffMem-CD4-Z00000416,S148=Blood-T-CD3-Z000000TV,S158=Blood-B-Z000000TX,S15=Blood-T-EffMem-CD4-Z0000041M,S164=Blood-T-EffMem-CD4-Z0000041C,S170=Blood-T-CenMem-CD4-Z0000041D,S17=Blood-T-EffMem-CD8-Z0000041A,S18=Blood-T-CenMem-CD4-Z0000041N,S191=Blood-Granulocytes-Z000000UD,S19=Blood-Monocytes-Z000000U3,S20=Blood-Granulocytes-Z…	S111=Blood-B-Mem-Z0000041K,S113=Blood-NK-Z000000U1,S118=Blood-T-Naive-CD8-Z0000041H,S119=Blood-T-Eff-CD8-Z00000419,S159=Blood-B-Mem-Z0000041J,S161=Blood-T-CD3-Z000000UP,S183=Blood-NK-Z000000TM,S184=Blood-T-Naive-CD4-Z0000041E,S202=Blood-T-Eff-CD8-Z0000041Q,S203=Blood-T-EffMem-CD8-Z0000041G,S28=Blood-T-Naive-CD8-Z0000041B,S32=Blood-B-Z000000UB,S33=Blood-T-CD8-Z000000TR,S38=Blood-T-CD8-Z000000UK,S5…	0.508711	3.5915e-05	1.0	1.5163e-06
chr1	24810051	24810932	0.596234	13	0.317|0.533|0.900|0.373|0.201|0.776|0.450|0.378|0.674|0.494|0.536|0.344|0.920|0.426|0.232|0.738|0.874|0.302|0.314|0.965|0.972|0.826|0.731|0.963|0.185|0.770|0.614|0.919|0.312|0.393|0.323|0.682|0.765|0.811|0.961|0.941	1|1|3|1|1|2|1|1|2|2|2|1|3|1|1|2|3|1|1|3|3|2|2|3|1|2|2|3|1|1|1|2|2|2|3|3	15	12	9	0.3388666666666667	0.7014166666666667	0.935	S10=Blood-T-CenMem-CD4-Z00000417,S111=Blood-B-Mem-Z0000041K,S116=Blood-T-CD4-Z000000U7,S118=Blood-T-Naive-CD8-Z0000041H,S132=Blood-T-EffMem-CD4-Z00000416,S148=Blood-T-CD3-Z000000TV,S161=Blood-T-CD3-Z000000UP,S164=Blood-T-EffMem-CD4-Z0000041C,S170=Blood-T-CenMem-CD4-Z0000041D,S184=Blood-T-Naive-CD4-Z0000041E,S18=Blood-T-CenMem-CD4-Z0000041N,S28=Blood-T-Naive-CD8-Z0000041B,S37=Blood-T-CD4-Z000000UM…	S119=Blood-T-Eff-CD8-Z00000419,S158=Blood-B-Z000000TX,S159=Blood-B-Mem-Z0000041J,S15=Blood-T-EffMem-CD4-Z0000041M,S17=Blood-T-EffMem-CD8-Z0000041A,S202=Blood-T-Eff-CD8-Z0000041Q,S203=Blood-T-EffMem-CD8-Z0000041G,S32=Blood-B-Z000000UB,S33=Blood-T-CD8-Z000000TR,S57=Blood-T-CD8-Z000000U5,S63=Blood-T-Eff-CD8-Z0000041F,S79=Blood-B-Z000000UR	S113=Blood-NK-Z000000U1,S163=Blood-Granulocytes-Z000000TZ,S183=Blood-NK-Z000000TM,S191=Blood-Granulocytes-Z000000UD,S19=Blood-Monocytes-Z000000U3,S20=Blood-Granulocytes-Z000000UT,S36=Blood-Monocytes-Z000000TP,S86=Blood-Monocytes-Z000000UH,S96=Blood-NK-Z000000UF	-0.596234	5.4862e-36	1.5101000000000002e-30	4.0412e-14
chr1	24825048	24825469	0.560652	10	0.872|0.868|0.283|0.839|0.936|0.280|0.672|0.728|0.891|0.820|0.564|0.865|0.640|0.574|0.875|0.285|0.315|0.970|0.903|0.643|0.713|0.269|0.273|0.624|0.927|0.933|0.336|0.729|0.962|0.602|0.902|0.367|0.224|0.966|0.701|0.333	3|3|1|3|3|1|2|3|3|3|1|3|2|2|3|1|1|3|3|2|2|1|1|2|3|3|1|3|3|2|3|1|1|3|2|1	11	8	17	0.3208181818181818	0.646125	0.8815294117647057	S113=Blood-NK-Z000000U1,S119=Blood-T-Eff-CD8-Z00000419,S15=Blood-T-EffMem-CD4-Z0000041M,S17=Blood-T-EffMem-CD8-Z0000041A,S183=Blood-NK-Z000000TM,S202=Blood-T-Eff-CD8-Z0000041Q,S203=Blood-T-EffMem-CD8-Z0000041G,S33=Blood-T-CD8-Z000000TR,S57=Blood-T-CD8-Z000000U5,S63=Blood-T-Eff-CD8-Z0000041F,S96=Blood-NK-Z000000UF	S132=Blood-T-EffMem-CD4-Z00000416,S163=Blood-Granulocytes-Z000000TZ,S164=Blood-T-EffMem-CD4-Z0000041C,S191=Blood-Granulocytes-Z000000UD,S19=Blood-Monocytes-Z000000U3,S20=Blood-Granulocytes-Z000000UT,S38=Blood-T-CD8-Z000000UK,S86=Blood-Monocytes-Z000000UH	S10=Blood-T-CenMem-CD4-Z00000417,S111=Blood-B-Mem-Z0000041K,S116=Blood-T-CD4-Z000000U7,S118=Blood-T-Naive-CD8-Z0000041H,S148=Blood-T-CD3-Z000000TV,S158=Blood-B-Z000000TX,S159=Blood-B-Mem-Z0000041J,S161=Blood-T-CD3-Z000000UP,S170=Blood-T-CenMem-CD4-Z0000041D,S184=Blood-T-Naive-CD4-Z0000041E,S18=Blood-T-CenMem-CD4-Z0000041N,S28=Blood-T-Naive-CD8-Z0000041B,S32=Blood-B-Z000000UB,S36=Blood-Monocytes-Z…	0.560652	7.0406e-22	1.938e-16	4.8406e-14
chr1	24830708	24831672	0.731672	17	0.242|0.936|0.948|0.135|0.012|0.903|0.379|0.295|0.958|0.948|0.466|0.182|0.949|0.349|0.198|0.869|0.967|0.024|0.151|0.953|0.970|0.919|0.881|0.947|0.011|0.972|0.713|0.960|0.096|0.357|0.120|0.605|0.918|0.966|0.948|0.961	1|3|3|1|1|3|1|1|3|3|2|1|3|1|1|3|3|1|1|3|3|3|3|3|1|3|3|3|1|1|1|3|3|3|3|3	14	1	21	0.1822142857142857	0.466	0.9138571428571428	S10=Blood-T-CenMem-CD4-Z00000417,S116=Blood-T-CD4-Z000000U7,S118=Blood-T-Naive-CD8-Z0000041H,S132=Blood-T-EffMem-CD4-Z00000416,S148=Blood-T-CD3-Z000000TV,S161=Blood-T-CD3-Z000000UP,S164=Blood-T-EffMem-CD4-Z0000041C,S170=Blood-T-CenMem-CD4-Z0000041D,S184=Blood-T-Naive-CD4-Z0000041E,S18=Blood-T-CenMem-CD4-Z0000041N,S28=Blood-T-Naive-CD8-Z0000041B,S37=Blood-T-CD4-Z000000UM,S38=Blood-T-CD8-Z000000UK,…	S15=Blood-T-EffMem-CD4-Z0000041M	S111=Blood-B-Mem-Z0000041K,S113=Blood-NK-Z000000U1,S119=Blood-T-Eff-CD8-Z00000419,S158=Blood-B-Z000000TX,S159=Blood-B-Mem-Z0000041J,S163=Blood-Granulocytes-Z000000TZ,S17=Blood-T-EffMem-CD8-Z0000041A,S183=Blood-NK-Z000000TM,S191=Blood-Granulocytes-Z000000UD,S19=Blood-Monocytes-Z000000U3,S202=Blood-T-Eff-CD8-Z0000041Q,S203=Blood-T-EffMem-CD8-Z0000041G,S20=Blood-Granulocytes-Z000000UT,S32=Blood-B-Z0…	-0.731672	3.3628e-79	9.2564e-74	5.1292e-14
chr1	24861602	24861920	0.692441	23	0.011|0.004|0.009|0.015|0.006|0.006|0.003|0.014|0.146|0.007|0.002|0.011|0.735|0.006|0.006|0.004|0.005|0.011|0.008|0.819|0.499|0.000|0.015|0.789|0.008|0.179|0.012|0.513|0.013|0.006|0.013|0.003|0.018|0.211|0.527|0.007	1|1|1|1|1|1|1|1|1|1|1|1|3|1|1|1|1|1|1|3|2|1|1|3|1|1|1|2|1|1|1|1|1|1|3|1	30	2	4	0.0253	0.506	0.7175	S10=Blood-T-CenMem-CD4-Z00000417,S111=Blood-B-Mem-Z0000041K,S113=Blood-NK-Z000000U1,S116=Blood-T-CD4-Z000000U7,S118=Blood-T-Naive-CD8-Z0000041H,S119=Blood-T-Eff-CD8-Z00000419,S132=Blood-T-EffMem-CD4-Z00000416,S148=Blood-T-CD3-Z000000TV,S158=Blood-B-Z000000TX,S159=Blood-B-Mem-Z0000041J,S15=Blood-T-EffMem-CD4-Z0000041M,S161=Blood-T-CD3-Z000000UP,S164=Blood-T-EffMem-CD4-Z0000041C,S170=Blood-T-CenMem…	S19=Blood-Monocytes-Z000000U3,S36=Blood-Monocytes-Z000000TP	S163=Blood-Granulocytes-Z000000TZ,S191=Blood-Granulocytes-Z000000UD,S20=Blood-Granulocytes-Z000000UT,S86=Blood-Monocytes-Z000000UH	-0.692441	6.7840000000000004e-43	1.8673e-37	4.0745e-14	N2|2|3|3|3|3,
chr1	24862231	24862686	0.605209	10	0.725|0.125|0.884|0.827|0.912|0.786|0.671|0.820|0.578|0.307|0.722|0.819|0.945|0.606|0.739|0.679|0.930|0.930|0.727|0.958|0.948|0.759|0.733|0.962|0.907|0.589|0.760|0.941|0.858|0.840|0.821|0.729|0.797|0.660|0.963|0.932	3|1|3|3|3|3|3|3|2|1|3|3|3|3|3|3|3|3|3|3|3|3|3|3|3|2|3|3|3|3|3|3|3|3|3|3	2	2	32	0.216	0.5834999999999999	0.8215625000000001	S111=Blood-B-Mem-Z0000041K,S159=Blood-B-Mem-Z0000041J	S158=Blood-B-Z000000TX,S32=Blood-B-Z000000UB	S10=Blood-T-CenMem-CD4-Z00000417,S113=Blood-NK-Z000000U1,S116=Blood-T-CD4-Z000000U7,S118=Blood-T-Naive-CD8-Z0000041H,S119=Blood-T-Eff-CD8-Z00000419,S132=Blood-T-EffMem-CD4-Z00000416,S148=Blood-T-CD3-Z000000TV,S15=Blood-T-EffMem-CD4-Z0000041M,S161=Blood-T-CD3-Z000000UP,S163=Blood-Granulocytes-Z000000TZ,S164=Blood-T-EffMem-CD4-Z0000041C,S170=Blood-T-CenMem-CD4-Z0000041D,S17=Blood-T-EffMem-CD8-Z0000…	-0.605209	3.965e-10	0.00010914	1.8482e-12
chr1	24865802	24867205	0.572573	22	0.308|0.163|0.833|0.504|0.889|0.762|0.275|0.573|0.515|0.329|0.268|0.672|0.809|0.325|0.334|0.547|0.843|0.838|0.360|0.884|0.892|0.632|0.555|0.899|0.822|0.546|0.477|0.811|0.705|0.691|0.571|0.486|0.734|0.695|0.904|0.875	1|1|3|2|3|2|1|2|2|1|1|2|2|1|1|2|3|3|1|3|3|2|2|3|3|2|2|2|2|2|2|2|2|2|3|3	8	18	10	0.2952499999999999	0.6269444444444445	0.8679	S10=Blood-T-CenMem-CD4-Z00000417,S111=Blood-B-Mem-Z0000041K,S132=Blood-T-EffMem-CD4-Z00000416,S159=Blood-B-Mem-Z0000041J,S15=Blood-T-EffMem-CD4-Z0000041M,S164=Blood-T-EffMem-CD4-Z0000041C,S170=Blood-T-CenMem-CD4-Z0000041D,S18=Blood-T-CenMem-CD4-Z0000041N	S116=Blood-T-CD4-Z000000U7,S119=Blood-T-Eff-CD8-Z00000419,S148=Blood-T-CD3-Z000000TV,S158=Blood-B-Z000000TX,S161=Blood-T-CD3-Z000000UP,S163=Blood-Granulocytes-Z000000TZ,S17=Blood-T-EffMem-CD8-Z0000041A,S202=Blood-T-Eff-CD8-Z0000041Q,S203=Blood-T-EffMem-CD8-Z0000041G,S32=Blood-B-Z000000UB,S33=Blood-T-CD8-Z000000TR,S36=Blood-Monocytes-Z000000TP,S37=Blood-T-CD4-Z000000UM,S38=Blood-T-CD8-Z000000UK,S4…	S113=Blood-NK-Z000000U1,S118=Blood-T-Naive-CD8-Z0000041H,S183=Blood-NK-Z000000TM,S184=Blood-T-Naive-CD4-Z0000041E,S191=Blood-Granulocytes-Z000000UD,S19=Blood-Monocytes-Z000000U3,S20=Blood-Granulocytes-Z000000UT,S28=Blood-T-Naive-CD8-Z0000041B,S86=Blood-Monocytes-Z000000UH,S96=Blood-NK-Z000000UF	-0.572573	2.8767e-43	7.918099999999999e-38	4.341e-14	P0|0|0|0|2|3,
chr1	24878124	24878451	0.523231	10	0.777|0.381|0.559|0.771|0.762|0.667|0.763|0.796|0.386|0.456|0.779|0.768|0.186|0.803|0.757|0.766|0.478|0.727|0.840|0.157|0.208|0.685|0.733|0.163|0.800|0.382|0.779|0.201|0.755|0.765|0.772|0.723|0.725|0.289|0.160|0.442	3|1|2|3|3|3|3|3|2|2|3|3|1|3|3|3|2|3|3|1|1|3|3|1|3|1|3|1|3|3|3|3|3|1|1|2	9	5	22	0.2363333333333333	0.4642	0.7596818181818183	S111=Blood-B-Mem-Z0000041K,S163=Blood-Granulocytes-Z000000TZ,S191=Blood-Granulocytes-Z000000UD,S19=Blood-Monocytes-Z000000U3,S20=Blood-Granulocytes-Z000000UT,S32=Blood-B-Z000000UB,S36=Blood-Monocytes-Z000000TP,S79=Blood-B-Z000000UR,S86=Blood-Monocytes-Z000000UH	S113=Blood-NK-Z000000U1,S158=Blood-B-Z000000TX,S159=Blood-B-Mem-Z0000041J,S183=Blood-NK-Z000000TM,S96=Blood-NK-Z000000UF	S10=Blood-T-CenMem-CD4-Z00000417,S116=Blood-T-CD4-Z000000U7,S118=Blood-T-Naive-CD8-Z0000041H,S119=Blood-T-Eff-CD8-Z00000419,S132=Blood-T-EffMem-CD4-Z00000416,S148=Blood-T-CD3-Z000000TV,S15=Blood-T-EffMem-CD4-Z0000041M,S161=Blood-T-CD3-Z000000UP,S164=Blood-T-EffMem-CD4-Z0000041C,S170=Blood-T-CenMem-CD4-Z0000041D,S17=Blood-T-EffMem-CD8-Z0000041A,S184=Blood-T-Naive-CD4-Z0000041E,S18=Blood-T-CenMem-C…	0.523231	5.0182e-30	1.3813e-24	4.7518e-14	P0|0|0|2|3|3,
chr1	24894459	24894737	0.527793	15	0.721|0.580|0.498|0.713|0.700|0.721|0.747|0.680|0.485|0.507|0.676|0.692|0.204|0.724|0.673|0.752|0.396|0.643|0.631|0.120|0.226|0.714|0.690|0.163|0.694|0.392|0.688|0.143|0.639|0.690|0.681|0.743|0.635|0.391|0.106|0.360	3|3|2|3|3|3|3|3|2|2|3|3|1|3|3|3|2|3|3|1|1|3|3|1|3|2|3|1|3|3|3|3|3|2|1|2	6	7	23	0.1603333333333333	0.4327142857142857	0.6881304347826088	S163=Blood-Granulocytes-Z000000TZ,S191=Blood-Granulocytes-Z000000UD,S19=Blood-Monocytes-Z000000U3,S20=Blood-Granulocytes-Z000000UT,S36=Blood-Monocytes-Z000000TP,S86=Blood-Monocytes-Z000000UH	S113=Blood-NK-Z000000U1,S158=Blood-B-Z000000TX,S159=Blood-B-Mem-Z0000041J,S183=Blood-NK-Z000000TM,S32=Blood-B-Z000000UB,S79=Blood-B-Z000000UR,S96=Blood-NK-Z000000UF	S10=Blood-T-CenMem-CD4-Z00000417,S111=Blood-B-Mem-Z0000041K,S116=Blood-T-CD4-Z000000U7,S118=Blood-T-Naive-CD8-Z0000041H,S119=Blood-T-Eff-CD8-Z00000419,S132=Blood-T-EffMem-CD4-Z00000416,S148=Blood-T-CD3-Z000000TV,S15=Blood-T-EffMem-CD4-Z0000041M,S161=Blood-T-CD3-Z000000UP,S164=Blood-T-EffMem-CD4-Z0000041C,S170=Blood-T-CenMem-CD4-Z0000041D,S17=Blood-T-EffMem-CD8-Z0000041A,S184=Blood-T-Naive-CD4-Z00…	0.527793	8.6568e-24	2.3828e-18	3.7526e-14	P0|0|0|2|3|3,
chr1	25036765	25037245	0.534299	11	0.805|0.885|0.709|0.844|0.956|0.728|0.793|0.879|0.905|0.889|0.756|0.899|0.808|0.747|0.829|0.796|0.747|0.951|0.846|0.893|0.507|0.749|0.725|0.849|0.963|0.925|0.762|0.388|0.900|0.846|0.890|0.731|0.732|0.955|0.363|0.768	2|3|2|2|3|2|2|3|3|3|2|3|2|2|2|2|2|3|2|3|2|2|2|3|3|3|2|1|3|2|3|2|2|3|1|2	2	20	14	0.3755	0.7614000000000001	0.9099285714285716	S36=Blood-Monocytes-Z000000TP,S86=Blood-Monocytes-Z000000UH	S10=Blood-T-CenMem-CD4-Z00000417,S113=Blood-NK-Z000000U1,S116=Blood-T-CD4-Z000000U7,S119=Blood-T-Eff-CD8-Z00000419,S132=Blood-T-EffMem-CD4-Z00000416,S15=Blood-T-EffMem-CD4-Z0000041M,S163=Blood-Granulocytes-Z000000TZ,S164=Blood-T-EffMem-CD4-Z0000041C,S170=Blood-T-CenMem-CD4-Z0000041D,S17=Blood-T-EffMem-CD8-Z0000041A,S183=Blood-NK-Z000000TM,S18=Blood-T-CenMem-CD4-Z0000041N,S19=Blood-Monocytes-Z0000…	S111=Blood-B-Mem-Z0000041K,S118=Blood-T-Naive-CD8-Z0000041H,S148=Blood-T-CD3-Z000000TV,S158=Blood-B-Z000000TX,S159=Blood-B-Mem-Z0000041J,S161=Blood-T-CD3-Z000000UP,S184=Blood-T-Naive-CD4-Z0000041E,S191=Blood-Granulocytes-Z000000UD,S20=Blood-Granulocytes-Z000000UT,S28=Blood-T-Naive-CD8-Z0000041B,S32=Blood-B-Z000000UB,S37=Blood-T-CD4-Z000000UM,S40=Blood-T-CD4-Z000000TT,S79=Blood-B-Z000000UR	0.534299	6.7605e-11	1.8609e-05	5.4545e-13
chr1	25049080	25049265	0.590198	10	0.101|0.702|0.198|0.047|0.153|0.082|0.162|0.101|0.653|0.857|0.244|0.072|0.726|0.126|0.193|0.110|0.131|0.168|0.186|0.771|0.770|0.246|0.208|0.713|0.124|0.819|0.157|0.658|0.181|0.160|0.149|0.174|0.235|0.790|0.728|0.149	1|3|1|1|1|1|1|1|3|3|1|1|3|1|1|1|1|1|1|3|3|1|1|3|1|3|1|3|1|1|1|1|1|3|3|1	25	0	11	0.15428		0.7442727272727272	S10=Blood-T-CenMem-CD4-Z00000417,S113=Blood-NK-Z000000U1,S116=Blood-T-CD4-Z000000U7,S118=Blood-T-Naive-CD8-Z0000041H,S119=Blood-T-Eff-CD8-Z00000419,S132=Blood-T-EffMem-CD4-Z00000416,S148=Blood-T-CD3-Z000000TV,S15=Blood-T-EffMem-CD4-Z0000041M,S161=Blood-T-CD3-Z000000UP,S164=Blood-T-EffMem-CD4-Z0000041C,S170=Blood-T-CenMem-CD4-Z0000041D,S17=Blood-T-EffMem-CD8-Z0000041A,S183=Blood-NK-Z000000TM,S184=…	-	S111=Blood-B-Mem-Z0000041K,S158=Blood-B-Z000000TX,S159=Blood-B-Mem-Z0000041J,S163=Blood-Granulocytes-Z000000TZ,S191=Blood-Granulocytes-Z000000UD,S19=Blood-Monocytes-Z000000U3,S20=Blood-Granulocytes-Z000000UT,S32=Blood-B-Z000000UB,S36=Blood-Monocytes-Z000000TP,S79=Blood-B-Z000000UR,S86=Blood-Monocytes-Z000000UH	0.590198	5.2787e-50	1.453e-44	3.8303e-14	N0|0|2|3|3|3,
chr1	25059427	25059805	0.53246	10	0.865|0.303|0.723|0.886|0.778|0.878|0.838|0.834|0.442|0.158|0.904|0.825|0.528|0.810|0.812|0.863|0.680|0.836|0.819|0.533|0.575|0.832|0.765|0.530|0.841|0.391|0.794|0.541|0.784|0.823|0.820|0.884|0.778|0.470|0.534|0.731	3|1|3|3|3|3|3|3|2|1|3|3|2|3|3|3|3|3|3|2|2|3|3|2|3|1|3|2|3|3|3|3|3|2|2|3	3	8	25	0.284	0.5191250000000001	0.8161200000000001	S111=Blood-B-Mem-Z0000041K,S159=Blood-B-Mem-Z0000041J,S32=Blood-B-Z000000UB	S158=Blood-B-Z000000TX,S163=Blood-Granulocytes-Z000000TZ,S191=Blood-Granulocytes-Z000000UD,S19=Blood-Monocytes-Z000000U3,S20=Blood-Granulocytes-Z000000UT,S36=Blood-Monocytes-Z000000TP,S79=Blood-B-Z000000UR,S86=Blood-Monocytes-Z000000UH	S10=Blood-T-CenMem-CD4-Z00000417,S113=Blood-NK-Z000000U1,S116=Blood-T-CD4-Z000000U7,S118=Blood-T-Naive-CD8-Z0000041H,S119=Blood-T-Eff-CD8-Z00000419,S132=Blood-T-EffMem-CD4-Z00000416,S148=Blood-T-CD3-Z000000TV,S15=Blood-T-EffMem-CD4-Z0000041M,S161=Blood-T-CD3-Z000000UP,S164=Blood-T-EffMem-CD4-Z0000041C,S170=Blood-T-CenMem-CD4-Z0000041D,S17=Blood-T-EffMem-CD8-Z0000041A,S183=Blood-NK-Z000000TM,S184=…	-0.53246	6.2216e-11	1.7125e-05	4.5075e-14	P0|0|2|3|3|3,
chr1	25073349	25073585	0.76853	10	0.963|0.037|0.949|0.959|0.968|0.942|0.925|0.969|0.403|0.059|0.932|0.951|0.815|0.936|0.926|0.962|0.901|0.934|0.956|0.827|0.835|0.964|0.936|0.830|0.935|0.204|0.965|0.745|0.949|0.962|0.966|0.927|0.935|0.486|0.827|0.942	3|1|3|3|3|3|3|3|1|1|3|3|3|3|2|3|2|2|3|2|2|3|3|2|3|1|3|2|3|3|3|2|3|2|2|3	4	10	22	0.17575	0.8238	0.9445909090909091	S111=Blood-B-Mem-Z0000041K,S158=Blood-B-Z000000TX,S159=Blood-B-Mem-Z0000041J,S32=Blood-B-Z000000UB	S170=Blood-T-CenMem-CD4-Z0000041D,S183=Blood-NK-Z000000TM,S184=Blood-T-Naive-CD4-Z0000041E,S191=Blood-Granulocytes-Z000000UD,S19=Blood-Monocytes-Z000000U3,S20=Blood-Granulocytes-Z000000UT,S36=Blood-Monocytes-Z000000TP,S57=Blood-T-CD8-Z000000U5,S79=Blood-B-Z000000UR,S86=Blood-Monocytes-Z000000UH	S10=Blood-T-CenMem-CD4-Z00000417,S113=Blood-NK-Z000000U1,S116=Blood-T-CD4-Z000000U7,S118=Blood-T-Naive-CD8-Z0000041H,S119=Blood-T-Eff-CD8-Z00000419,S132=Blood-T-EffMem-CD4-Z00000416,S148=Blood-T-CD3-Z000000TV,S15=Blood-T-EffMem-CD4-Z0000041M,S161=Blood-T-CD3-Z000000UP,S163=Blood-Granulocytes-Z000000TZ,S164=Blood-T-EffMem-CD4-Z0000041C,S17=Blood-T-EffMem-CD8-Z0000041A,S18=Blood-T-CenMem-CD4-Z00000…	-0.76853	5.875499999999999e-22	1.6172e-16	4.6185e-14
chr1	25183720	25184290	0.623356	10	0.873|0.787|0.077|0.843|0.926|0.312|0.681|0.720|0.885|0.866|0.630|0.889|0.921|0.603|0.843|0.358|0.075|0.927|0.795|0.923|0.883|0.222|0.286|0.937|0.911|0.944|0.365|0.890|0.944|0.717|0.883|0.332|0.145|0.958|0.911|0.089	3|3|1|3|3|1|3|3|3|3|3|3|3|3|3|1|1|3|3|3|3|1|1|3|3|3|1|3|3|3|3|1|1|3|3|1	10	0	26	0.2261		0.8496153846153843	S113=Blood-NK-Z000000U1,S119=Blood-T-Eff-CD8-Z00000419,S17=Blood-T-EffMem-CD8-Z0000041A,S183=Blood-NK-Z000000TM,S202=Blood-T-Eff-CD8-Z0000041Q,S203=Blood-T-EffMem-CD8-Z0000041G,S33=Blood-T-CD8-Z000000TR,S57=Blood-T-CD8-Z000000U5,S63=Blood-T-Eff-CD8-Z0000041F,S96=Blood-NK-Z000000UF	-	S10=Blood-T-CenMem-CD4-Z00000417,S111=Blood-B-Mem-Z0000041K,S116=Blood-T-CD4-Z000000U7,S118=Blood-T-Naive-CD8-Z0000041H,S132=Blood-T-EffMem-CD4-Z00000416,S148=Blood-T-CD3-Z000000TV,S158=Blood-B-Z000000TX,S159=Blood-B-Mem-Z0000041J,S15=Blood-T-EffMem-CD4-Z0000041M,S161=Blood-T-CD3-Z000000UP,S163=Blood-Granulocytes-Z000000TZ,S164=Blood-T-EffMem-CD4-Z0000041C,S170=Blood-T-CenMem-CD4-Z0000041D,S184=B…	-0.623356	4.3678e-33	1.2022e-27	5.0626e-14
chr1	25187302	25187539	0.6397	10	0.827|0.803|0.551|0.913|0.963|0.853|0.792|0.906|0.910|0.886|0.773|0.891|0.952|0.836|0.837|0.843|0.257|0.939|0.804|0.945|0.956|0.805|0.900|0.949|0.959|0.889|0.874|0.924|0.904|0.897|0.912|0.898|0.865|0.934|0.932|0.237	3|3|2|3|3|3|3|3|3|3|3|3|3|3|3|3|1|3|3|3|3|3|3|3|3|3|3|3|3|3|3|3|3|3|3|1	2	1	33	0.247	0.551	0.8869999999999998	S183=Blood-NK-Z000000TM,S96=Blood-NK-Z000000UF	S113=Blood-NK-Z000000U1	S10=Blood-T-CenMem-CD4-Z00000417,S111=Blood-B-Mem-Z0000041K,S116=Blood-T-CD4-Z000000U7,S118=Blood-T-Naive-CD8-Z0000041H,S119=Blood-T-Eff-CD8-Z00000419,S132=Blood-T-EffMem-CD4-Z00000416,S148=Blood-T-CD3-Z000000TV,S158=Blood-B-Z000000TX,S159=Blood-B-Mem-Z0000041J,S15=Blood-T-EffMem-CD4-Z0000041M,S161=Blood-T-CD3-Z000000UP,S163=Blood-Granulocytes-Z000000TZ,S164=Blood-T-EffMem-CD4-Z0000041C,S170=Bloo…	0.6397	4.3396e-12	1.1945e-06	2.2637e-13	P0|0|0|2|3|3,
chr1	25190778	25191393	0.505443	10	0.739|0.418|0.739|0.797|0.896|0.861|0.768|0.838|0.437|0.339|0.759|0.803|0.261|0.763|0.791|0.867|0.676|0.846|0.726|0.248|0.259|0.852|0.829|0.258|0.881|0.466|0.827|0.259|0.799|0.841|0.805|0.859|0.868|0.452|0.256|0.669	3|1|3|3|3|3|3|3|1|1|3|3|1|3|3|3|2|3|3|1|1|3|3|1|3|2|3|1|3|3|3|3|3|2|1|3	9	3	24	0.3038888888888889	0.5313333333333333	0.8092916666666664	S111=Blood-B-Mem-Z0000041K,S158=Blood-B-Z000000TX,S159=Blood-B-Mem-Z0000041J,S163=Blood-Granulocytes-Z000000TZ,S191=Blood-Granulocytes-Z000000UD,S19=Blood-Monocytes-Z000000U3,S20=Blood-Granulocytes-Z000000UT,S36=Blood-Monocytes-Z000000TP,S86=Blood-Monocytes-Z000000UH	S183=Blood-NK-Z000000TM,S32=Blood-B-Z000000UB,S79=Blood-B-Z000000UR	S10=Blood-T-CenMem-CD4-Z00000417,S113=Blood-NK-Z000000U1,S116=Blood-T-CD4-Z000000U7,S118=Blood-T-Naive-CD8-Z0000041H,S119=Blood-T-Eff-CD8-Z00000419,S132=Blood-T-EffMem-CD4-Z00000416,S148=Blood-T-CD3-Z000000TV,S15=Blood-T-EffMem-CD4-Z0000041M,S161=Blood-T-CD3-Z000000UP,S164=Blood-T-EffMem-CD4-Z0000041C,S170=Blood-T-CenMem-CD4-Z0000041D,S17=Blood-T-EffMem-CD8-Z0000041A,S184=Blood-T-Naive-CD4-Z00000…	0.505443	5.0398e-20	1.3872e-14	4.1189e-14
chr1	25237660	25240074	0.651792	36	0.736|0.860|0.095|0.780|0.695|0.134|0.586|0.563|0.855|0.854|0.583|0.791|0.879|0.556|0.756|0.253|0.068|0.924|0.777|0.901|0.892|0.124|0.264|0.886|0.655|0.927|0.171|0.840|0.820|0.378|0.805|0.225|0.086|0.932|0.887|0.048	3|3|1|3|3|1|2|2|3|3|3|3|3|2|3|1|1|3|3|3|3|1|1|3|3|3|1|3|3|1|3|1|1|3|3|1	11	3	22	0.1678181818181818	0.5683333333333334	0.8197727272727271	S113=Blood-NK-Z000000U1,S119=Blood-T-Eff-CD8-Z00000419,S17=Blood-T-EffMem-CD8-Z0000041A,S183=Blood-NK-Z000000TM,S202=Blood-T-Eff-CD8-Z0000041Q,S203=Blood-T-EffMem-CD8-Z0000041G,S33=Blood-T-CD8-Z000000TR,S38=Blood-T-CD8-Z000000UK,S57=Blood-T-CD8-Z000000U5,S63=Blood-T-Eff-CD8-Z0000041F,S96=Blood-NK-Z000000UF	S132=Blood-T-EffMem-CD4-Z00000416,S148=Blood-T-CD3-Z000000TV,S164=Blood-T-EffMem-CD4-Z0000041C	S10=Blood-T-CenMem-CD4-Z00000417,S111=Blood-B-Mem-Z0000041K,S116=Blood-T-CD4-Z000000U7,S118=Blood-T-Naive-CD8-Z0000041H,S158=Blood-B-Z000000TX,S159=Blood-B-Mem-Z0000041J,S15=Blood-T-EffMem-CD4-Z0000041M,S161=Blood-T-CD3-Z000000UP,S163=Blood-Granulocytes-Z000000TZ,S170=Blood-T-CenMem-CD4-Z0000041D,S184=Blood-T-Naive-CD4-Z0000041E,S18=Blood-T-CenMem-CD4-Z0000041N,S191=Blood-Granulocytes-Z000000UD,S…	-0.651792	1.9014e-100	5.2336000000000003e-95	2.8422e-14
chr1	25250427	25251150	0.54786	10	0.757|0.084|0.340|0.838|0.893|0.420|0.621|0.596|0.431|0.066|0.659|0.660|0.850|0.538|0.710|0.439|0.213|0.913|0.801|0.961|0.932|0.298|0.412|0.855|0.945|0.541|0.292|0.828|0.741|0.462|0.769|0.475|0.335|0.573|0.856|0.165	2|1|1|2|3|1|2|2|2|1|2|2|3|2|2|1|1|3|2|3|3|1|1|3|3|2|2|3|3|2|3|1|1|3|3|1	11	13	12	0.2951818181818182	0.6081538461538462	0.843	S111=Blood-B-Mem-Z0000041K,S113=Blood-NK-Z000000U1,S119=Blood-T-Eff-CD8-Z00000419,S159=Blood-B-Mem-Z0000041J,S17=Blood-T-EffMem-CD8-Z0000041A,S183=Blood-NK-Z000000TM,S202=Blood-T-Eff-CD8-Z0000041Q,S203=Blood-T-EffMem-CD8-Z0000041G,S57=Blood-T-CD8-Z000000U5,S63=Blood-T-Eff-CD8-Z0000041F,S96=Blood-NK-Z000000UF	S10=Blood-T-CenMem-CD4-Z00000417,S116=Blood-T-CD4-Z000000U7,S132=Blood-T-EffMem-CD4-Z00000416,S148=Blood-T-CD3-Z000000TV,S158=Blood-B-Z000000TX,S15=Blood-T-EffMem-CD4-Z0000041M,S161=Blood-T-CD3-Z000000UP,S164=Blood-T-EffMem-CD4-Z0000041C,S170=Blood-T-CenMem-CD4-Z0000041D,S18=Blood-T-CenMem-CD4-Z0000041N,S32=Blood-B-Z000000UB,S33=Blood-T-CD8-Z000000TR,S38=Blood-T-CD8-Z000000UK	S118=Blood-T-Naive-CD8-Z0000041H,S163=Blood-Granulocytes-Z000000TZ,S184=Blood-T-Naive-CD4-Z0000041E,S191=Blood-Granulocytes-Z000000UD,S19=Blood-Monocytes-Z000000U3,S20=Blood-Granulocytes-Z000000UT,S28=Blood-T-Naive-CD8-Z0000041B,S36=Blood-Monocytes-Z000000TP,S37=Blood-T-CD4-Z000000UM,S40=Blood-T-CD4-Z000000TT,S79=Blood-B-Z000000UR,S86=Blood-Monocytes-Z000000UH	-0.54786	1.802e-15	4.9601e-10	4.7073e-14
chr1	25253156	25254084	0.643256	12	0.373|0.124|0.075|0.491|0.679|0.025|0.168|0.427|0.383|0.176|0.250|0.423|0.777|0.125|0.370|0.005|0.035|0.815|0.457|0.708|0.724|0.005|0.050|0.745|0.524|0.477|0.093|0.628|0.497|0.227|0.539|0.111|0.022|0.641|0.710|0.025	2|2|2|3|3|2|2|2|2|2|2|2|3|2|2|1|2|3|2|3|3|2|2|3|2|3|2|3|3|2|3|2|2|3|3|2	1	22	13	0.005	0.2030909090909091	0.6485384615384616	S17=Blood-T-EffMem-CD8-Z0000041A	S10=Blood-T-CenMem-CD4-Z00000417,S111=Blood-B-Mem-Z0000041K,S113=Blood-NK-Z000000U1,S119=Blood-T-Eff-CD8-Z00000419,S132=Blood-T-EffMem-CD4-Z00000416,S148=Blood-T-CD3-Z000000TV,S158=Blood-B-Z000000TX,S159=Blood-B-Mem-Z0000041J,S15=Blood-T-EffMem-CD4-Z0000041M,S161=Blood-T-CD3-Z000000UP,S164=Blood-T-EffMem-CD4-Z0000041C,S170=Blood-T-CenMem-CD4-Z0000041D,S183=Blood-NK-Z000000TM,S18=Blood-T-CenMem-CD…	S116=Blood-T-CD4-Z000000U7,S118=Blood-T-Naive-CD8-Z0000041H,S163=Blood-Granulocytes-Z000000TZ,S184=Blood-T-Naive-CD4-Z0000041E,S191=Blood-Granulocytes-Z000000UD,S19=Blood-Monocytes-Z000000U3,S20=Blood-Granulocytes-Z000000UT,S32=Blood-B-Z000000UB,S36=Blood-Monocytes-Z000000TP,S37=Blood-T-CD4-Z000000UM,S40=Blood-T-CD4-Z000000TT,S79=Blood-B-Z000000UR,S86=Blood-Monocytes-Z000000UH	-0.643256	6.1436e-09	0.0016911	8.1846e-09
chr1	25260960	25261193	0.805952	10	0.912|0.112|0.898|0.921|0.966|0.912|0.890|0.931|0.059|0.122|0.915|0.939|0.799|0.868|0.901|0.878|0.934|0.931|0.893|0.860|0.823|0.874|0.898|0.832|0.935|0.122|0.921|0.850|0.920|0.907|0.957|0.882|0.939|0.039|0.802|0.908	3|1|3|3|3|3|3|3|1|1|3|3|3|3|3|3|3|3|3|3|3|3|3|3|3|1|3|3|3|3|3|3|3|1|3|3	5	0	31	0.0907999999999999		0.8966451612903227	S111=Blood-B-Mem-Z0000041K,S158=Blood-B-Z000000TX,S159=Blood-B-Mem-Z0000041J,S32=Blood-B-Z000000UB,S79=Blood-B-Z000000UR	-	S10=Blood-T-CenMem-CD4-Z00000417,S113=Blood-NK-Z000000U1,S116=Blood-T-CD4-Z000000U7,S118=Blood-T-Naive-CD8-Z0000041H,S119=Blood-T-Eff-CD8-Z00000419,S132=Blood-T-EffMem-CD4-Z00000416,S148=Blood-T-CD3-Z000000TV,S15=Blood-T-EffMem-CD4-Z0000041M,S161=Blood-T-CD3-Z000000UP,S163=Blood-Granulocytes-Z000000TZ,S164=Blood-T-EffMem-CD4-Z0000041C,S170=Blood-T-CenMem-CD4-Z0000041D,S17=Blood-T-EffMem-CD8-Z0000…	0.805952	4.214900000000001e-25	1.1602e-19	4.7073e-14	P0|0|2|3|3|3,
chr1	25333536	25334507	0.627231	16	0.673|0.690|0.599|0.715|0.657|0.660|0.716|0.718|0.687|0.734|0.730|0.692|0.044|0.673|0.706|0.697|0.576|0.632|0.720|0.049|0.054|0.709|0.658|0.048|0.651|0.734|0.699|0.061|0.649|0.684|0.698|0.705|0.671|0.720|0.072|0.606	3|3|3|3|3|3|3|3|3|3|3|3|1|3|3|3|3|3|3|1|1|3|3|1|3|3|3|1|3|3|3|3|3|3|1|3	6	0	30	0.0546666666666666		0.6819666666666666	S163=Blood-Granulocytes-Z000000TZ,S191=Blood-Granulocytes-Z000000UD,S19=Blood-Monocytes-Z000000U3,S20=Blood-Granulocytes-Z000000UT,S36=Blood-Monocytes-Z000000TP,S86=Blood-Monocytes-Z000000UH	-	S10=Blood-T-CenMem-CD4-Z00000417,S111=Blood-B-Mem-Z0000041K,S113=Blood-NK-Z000000U1,S116=Blood-T-CD4-Z000000U7,S118=Blood-T-Naive-CD8-Z0000041H,S119=Blood-T-Eff-CD8-Z00000419,S132=Blood-T-EffMem-CD4-Z00000416,S148=Blood-T-CD3-Z000000TV,S158=Blood-B-Z000000TX,S159=Blood-B-Mem-Z0000041J,S15=Blood-T-EffMem-CD4-Z0000041M,S161=Blood-T-CD3-Z000000UP,S164=Blood-T-EffMem-CD4-Z0000041C,S170=Blood-T-CenMem…	-0.627231	1.5198e-27	4.1833e-22	3.9635e-14	P2|2|3|3|3|3,
chr1	25353309	25353862	0.507753	11	0.874|0.685|0.890|0.955|0.952|0.917|0.839|0.925|0.694|0.691|0.935|0.928|0.382|0.886|0.884|0.908|0.953|0.947|0.903|0.432|0.378|0.939|0.893|0.387|0.942|0.622|0.935|0.438|0.932|0.901|0.936|0.941|0.929|0.678|0.450|0.928	3|2|3|3|3|3|3|3|2|2|3|3|1|3|3|3|3|3|3|1|1|3|3|1|3|2|3|1|3|3|3|3|3|2|1|3	6	5	25	0.4111666666666667	0.6739999999999999	0.9188799999999998	S163=Blood-Granulocytes-Z000000TZ,S191=Blood-Granulocytes-Z000000UD,S19=Blood-Monocytes-Z000000U3,S20=Blood-Granulocytes-Z000000UT,S36=Blood-Monocytes-Z000000TP,S86=Blood-Monocytes-Z000000UH	S111=Blood-B-Mem-Z0000041K,S158=Blood-B-Z000000TX,S159=Blood-B-Mem-Z0000041J,S32=Blood-B-Z000000UB,S79=Blood-B-Z000000UR	S10=Blood-T-CenMem-CD4-Z00000417,S113=Blood-NK-Z000000U1,S116=Blood-T-CD4-Z000000U7,S118=Blood-T-Naive-CD8-Z0000041H,S119=Blood-T-Eff-CD8-Z00000419,S132=Blood-T-EffMem-CD4-Z00000416,S148=Blood-T-CD3-Z000000TV,S15=Blood-T-EffMem-CD4-Z0000041M,S161=Blood-T-CD3-Z000000UP,S164=Blood-T-EffMem-CD4-Z0000041C,S170=Blood-T-CenMem-CD4-Z0000041D,S17=Blood-T-EffMem-CD8-Z0000041A,S183=Blood-NK-Z000000TM,S184=…	0.507753	1.8464e-23	5.0823e-18	3.797e-14	P0|0|2|3|3|3,
chr1	25359267	25361677	0.584723	25	0.865|0.452|0.415|0.853|0.730|0.543|0.797|0.837|0.483|0.508|0.820|0.859|0.175|0.773|0.849|0.743|0.442|0.849|0.891|0.187|0.223|0.589|0.718|0.200|0.765|0.464|0.772|0.263|0.862|0.784|0.889|0.695|0.634|0.454|0.238|0.458	3|2|2|3|3|2|3|3|2|2|3|3|1|3|3|3|2|3|3|1|1|2|3|1|3|2|3|1|3|3|3|3|3|2|1|2	6	10	20	0.2143333333333333	0.4808	0.79925	S163=Blood-Granulocytes-Z000000TZ,S191=Blood-Granulocytes-Z000000UD,S19=Blood-Monocytes-Z000000U3,S20=Blood-Granulocytes-Z000000UT,S36=Blood-Monocytes-Z000000TP,S86=Blood-Monocytes-Z000000UH	S111=Blood-B-Mem-Z0000041K,S113=Blood-NK-Z000000U1,S119=Blood-T-Eff-CD8-Z00000419,S158=Blood-B-Z000000TX,S159=Blood-B-Mem-Z0000041J,S183=Blood-NK-Z000000TM,S202=Blood-T-Eff-CD8-Z0000041Q,S32=Blood-B-Z000000UB,S79=Blood-B-Z000000UR,S96=Blood-NK-Z000000UF	S10=Blood-T-CenMem-CD4-Z00000417,S116=Blood-T-CD4-Z000000U7,S118=Blood-T-Naive-CD8-Z0000041H,S132=Blood-T-EffMem-CD4-Z00000416,S148=Blood-T-CD3-Z000000TV,S15=Blood-T-EffMem-CD4-Z0000041M,S161=Blood-T-CD3-Z000000UP,S164=Blood-T-EffMem-CD4-Z0000041C,S170=Blood-T-CenMem-CD4-Z0000041D,S17=Blood-T-EffMem-CD8-Z0000041A,S184=Blood-T-Naive-CD4-Z0000041E,S18=Blood-T-CenMem-CD4-Z0000041N,S203=Blood-T-EffMe…	0.584723	4.1482e-46	1.1418e-40	5.1625e-14
chr1	25525212	25525606	0.528231	15	0.834|0.234|0.688|0.785|0.573|0.734|0.787|0.774|0.210|0.290|0.709|0.742|0.613|0.780|0.804|0.677|0.713|0.779|0.824|0.653|0.704|0.690|0.622|0.616|0.530|0.240|0.625|0.666|0.788|0.576|0.827|0.619|0.757|0.190|0.645|0.697	3|1|3|3|2|3|3|3|1|1|3|3|2|3|3|2|3|3|3|2|3|2|2|2|2|1|2|3|3|2|3|2|3|1|2|2	5	13	18	0.2327999999999999	0.6258461538461538	0.7608333333333334	S111=Blood-B-Mem-Z0000041K,S158=Blood-B-Z000000TX,S159=Blood-B-Mem-Z0000041J,S32=Blood-B-Z000000UB,S79=Blood-B-Z000000UR	S118=Blood-T-Naive-CD8-Z0000041H,S163=Blood-Granulocytes-Z000000TZ,S17=Blood-T-EffMem-CD8-Z0000041A,S191=Blood-Granulocytes-Z000000UD,S202=Blood-T-Eff-CD8-Z0000041Q,S203=Blood-T-EffMem-CD8-Z0000041G,S20=Blood-Granulocytes-Z000000UT,S28=Blood-T-Naive-CD8-Z0000041B,S33=Blood-T-CD8-Z000000TR,S38=Blood-T-CD8-Z000000UK,S57=Blood-T-CD8-Z000000U5,S86=Blood-Monocytes-Z000000UH,S96=Blood-NK-Z000000UF	S10=Blood-T-CenMem-CD4-Z00000417,S113=Blood-NK-Z000000U1,S116=Blood-T-CD4-Z000000U7,S119=Blood-T-Eff-CD8-Z00000419,S132=Blood-T-EffMem-CD4-Z00000416,S148=Blood-T-CD3-Z000000TV,S15=Blood-T-EffMem-CD4-Z0000041M,S161=Blood-T-CD3-Z000000UP,S164=Blood-T-EffMem-CD4-Z0000041C,S170=Blood-T-CenMem-CD4-Z0000041D,S183=Blood-NK-Z000000TM,S184=Blood-T-Naive-CD4-Z0000041E,S18=Blood-T-CenMem-CD4-Z0000041N,S19=B…	0.528231	5.9712e-20	1.6436e-14	4.0967e-14
chr1	25541965	25542535	0.526366	10	0.932|0.369|0.926|0.952|0.956|0.922|0.918|0.932|0.651|0.443|0.911|0.939|0.910|0.917|0.936|0.893|0.951|0.955|0.956|0.940|0.950|0.908|0.891|0.922|0.956|0.645|0.914|0.941|0.961|0.921|0.941|0.903|0.942|0.762|0.951|0.958	3|1|3|3|3|3|3|3|2|1|3|3|3|3|3|3|3|3|3|3|3|3|3|3|3|2|3|3|3|3|3|3|3|2|3|3	2	3	31	0.406	0.6859999999999999	0.9324193548387096	S111=Blood-B-Mem-Z0000041K,S159=Blood-B-Mem-Z0000041J	S158=Blood-B-Z000000TX,S32=Blood-B-Z000000UB,S79=Blood-B-Z000000UR	S10=Blood-T-CenMem-CD4-Z00000417,S113=Blood-NK-Z000000U1,S116=Blood-T-CD4-Z000000U7,S118=Blood-T-Naive-CD8-Z0000041H,S119=Blood-T-Eff-CD8-Z00000419,S132=Blood-T-EffMem-CD4-Z00000416,S148=Blood-T-CD3-Z000000TV,S15=Blood-T-EffMem-CD4-Z0000041M,S161=Blood-T-CD3-Z000000UP,S163=Blood-Granulocytes-Z000000TZ,S164=Blood-T-EffMem-CD4-Z0000041C,S170=Blood-T-CenMem-CD4-Z0000041D,S17=Blood-T-EffMem-CD8-Z0000…	-0.526366	1.7875e-12	4.9202e-07	1.7675e-13	P0|0|2|3|3|3,
chr1	25910405	25910763	0.615361	10	0.782|0.383|0.616|0.802|0.766|0.741|0.779|0.777|0.167|0.382|0.819|0.782|0.902|0.784|0.775|0.783|0.535|0.722|0.800|0.847|0.880|0.727|0.758|0.868|0.723|0.344|0.797|0.871|0.738|0.710|0.768|0.809|0.735|0.181|0.867|0.594	3|2|2|3|3|3|3|3|1|2|3|3|3|3|3|3|2|3|3|3|3|3|3|3|3|2|3|3|3|3|3|3|3|1|3|2	2	6	28	0.174	0.4756666666666666	0.7897142857142858	S158=Blood-B-Z000000TX,S79=Blood-B-Z000000UR	S111=Blood-B-Mem-Z0000041K,S113=Blood-NK-Z000000U1,S159=Blood-B-Mem-Z0000041J,S183=Blood-NK-Z000000TM,S32=Blood-B-Z000000UB,S96=Blood-NK-Z000000UF	S10=Blood-T-CenMem-CD4-Z00000417,S116=Blood-T-CD4-Z000000U7,S118=Blood-T-Naive-CD8-Z0000041H,S119=Blood-T-Eff-CD8-Z00000419,S132=Blood-T-EffMem-CD4-Z00000416,S148=Blood-T-CD3-Z000000TV,S15=Blood-T-EffMem-CD4-Z0000041M,S161=Blood-T-CD3-Z000000UP,S163=Blood-Granulocytes-Z000000TZ,S164=Blood-T-EffMem-CD4-Z0000041C,S170=Blood-T-CenMem-CD4-Z0000041D,S17=Blood-T-EffMem-CD8-Z0000041A,S184=Blood-T-Naive-…	0.615361	7.4864e-08	0.020607	3.9685e-12	P0|0|0|2|3|3,
chr1	26097465	26098543	0.618523	15	0.745|0.376|0.594|0.489|0.341|0.838|0.831|0.640|0.177|0.279|0.870|0.488|0.171|0.831|0.765|0.944|0.474|0.230|0.704|0.193|0.148|0.861|0.884|0.204|0.370|0.168|0.845|0.139|0.396|0.550|0.557|0.829|0.884|0.153|0.212|0.556	3|1|2|2|1|3|3|2|1|1|3|2|1|3|3|3|2|1|3|1|1|3|3|1|2|1|3|1|2|2|2|3|3|1|1|2	13	10	13	0.2146923076923077	0.5114	0.8331538461538462	S111=Blood-B-Mem-Z0000041K,S118=Blood-T-Naive-CD8-Z0000041H,S158=Blood-B-Z000000TX,S159=Blood-B-Mem-Z0000041J,S163=Blood-Granulocytes-Z000000TZ,S184=Blood-T-Naive-CD4-Z0000041E,S191=Blood-Granulocytes-Z000000UD,S19=Blood-Monocytes-Z000000U3,S20=Blood-Granulocytes-Z000000UT,S32=Blood-B-Z000000UB,S36=Blood-Monocytes-Z000000TP,S79=Blood-B-Z000000UR,S86=Blood-Monocytes-Z000000UH	S113=Blood-NK-Z000000U1,S116=Blood-T-CD4-Z000000U7,S148=Blood-T-CD3-Z000000TV,S161=Blood-T-CD3-Z000000UP,S183=Blood-NK-Z000000TM,S28=Blood-T-Naive-CD8-Z0000041B,S37=Blood-T-CD4-Z000000UM,S38=Blood-T-CD8-Z000000UK,S40=Blood-T-CD4-Z000000TT,S96=Blood-NK-Z000000UF	S10=Blood-T-CenMem-CD4-Z00000417,S119=Blood-T-Eff-CD8-Z00000419,S132=Blood-T-EffMem-CD4-Z00000416,S15=Blood-T-EffMem-CD4-Z0000041M,S164=Blood-T-EffMem-CD4-Z0000041C,S170=Blood-T-CenMem-CD4-Z0000041D,S17=Blood-T-EffMem-CD8-Z0000041A,S18=Blood-T-CenMem-CD4-Z0000041N,S202=Blood-T-Eff-CD8-Z0000041Q,S203=Blood-T-EffMem-CD8-Z0000041G,S33=Blood-T-CD8-Z000000TR,S57=Blood-T-CD8-Z000000U5,S63=Blood-T-Eff-C…	-0.618523	6.7627e-44	1.8615e-38	4.8517e-14
chr1	26122487	26123245	0.512515	11	0.414|0.611|0.614|0.357|0.471|0.411|0.423|0.374|0.688|0.697|0.406|0.411|0.666|0.431|0.435|0.269|0.645|0.394|0.410|0.667|0.807|0.362|0.297|0.652|0.424|0.694|0.438|0.730|0.378|0.385|0.372|0.410|0.436|0.770|0.766|0.716	2|2|2|2|2|2|2|2|2|2|2|2|2|2|2|1|2|2|2|2|3|2|2|2|2|2|2|2|2|2|2|2|2|3|3|2	1	32	3	0.269	0.4943437499999999	0.781	S17=Blood-T-EffMem-CD8-Z0000041A	S10=Blood-T-CenMem-CD4-Z00000417,S111=Blood-B-Mem-Z0000041K,S113=Blood-NK-Z000000U1,S116=Blood-T-CD4-Z000000U7,S118=Blood-T-Naive-CD8-Z0000041H,S119=Blood-T-Eff-CD8-Z00000419,S132=Blood-T-EffMem-CD4-Z00000416,S148=Blood-T-CD3-Z000000TV,S158=Blood-B-Z000000TX,S159=Blood-B-Mem-Z0000041J,S15=Blood-T-EffMem-CD4-Z0000041M,S161=Blood-T-CD3-Z000000UP,S163=Blood-Granulocytes-Z000000TZ,S164=Blood-T-EffMem…	S19=Blood-Monocytes-Z000000U3,S79=Blood-B-Z000000UR,S86=Blood-Monocytes-Z000000UH	-0.512515	0.0016056	1.0	4.5205e-05
chr1	26186736	26187623	0.50994	20	0.886|0.740|0.811|0.878|0.920|0.933|0.906|0.868|0.702|0.712|0.855|0.893|0.455|0.866|0.886|0.938|0.814|0.904|0.868|0.487|0.373|0.909|0.916|0.467|0.903|0.737|0.902|0.405|0.906|0.896|0.894|0.905|0.915|0.687|0.386|0.776	3|2|2|3|3|3|3|3|2|2|3|3|2|3|3|3|2|3|3|2|1|3|3|2|3|2|3|1|3|2|3|3|3|2|1|2	3	12	21	0.388	0.6903333333333334	0.8976666666666666	S19=Blood-Monocytes-Z000000U3,S36=Blood-Monocytes-Z000000TP,S86=Blood-Monocytes-Z000000UH	S111=Blood-B-Mem-Z0000041K,S113=Blood-NK-Z000000U1,S158=Blood-B-Z000000TX,S159=Blood-B-Mem-Z0000041J,S163=Blood-Granulocytes-Z000000TZ,S183=Blood-NK-Z000000TM,S191=Blood-Granulocytes-Z000000UD,S20=Blood-Granulocytes-Z000000UT,S32=Blood-B-Z000000UB,S38=Blood-T-CD8-Z000000UK,S79=Blood-B-Z000000UR,S96=Blood-NK-Z000000UF	S10=Blood-T-CenMem-CD4-Z00000417,S116=Blood-T-CD4-Z000000U7,S118=Blood-T-Naive-CD8-Z0000041H,S119=Blood-T-Eff-CD8-Z00000419,S132=Blood-T-EffMem-CD4-Z00000416,S148=Blood-T-CD3-Z000000TV,S15=Blood-T-EffMem-CD4-Z0000041M,S161=Blood-T-CD3-Z000000UP,S164=Blood-T-EffMem-CD4-Z0000041C,S170=Blood-T-CenMem-CD4-Z0000041D,S17=Blood-T-EffMem-CD8-Z0000041A,S184=Blood-T-Naive-CD4-Z0000041E,S18=Blood-T-CenMem-C…	0.50994	1.3802e-12	3.7989e-07	4.3854e-14
chr1	26250040	26250351	0.503535	10	0.084|0.303|0.292|0.125|0.078|0.596|0.107|0.224|0.284|0.298|0.159|0.115|0.071|0.135|0.109|0.230|0.209|0.064|0.114|0.079|0.048|0.387|0.344|0.091|0.109|0.220|0.435|0.048|0.073|0.193|0.121|0.424|0.423|0.261|0.109|0.234	1|2|2|1|1|3|1|2|2|2|2|1|1|1|1|2|2|1|1|1|1|2|2|1|2|2|2|1|1|2|1|2|2|2|1|2	17	18	1	0.0924117647058823	0.2793888888888889	0.596	S10=Blood-T-CenMem-CD4-Z00000417,S116=Blood-T-CD4-Z000000U7,S118=Blood-T-Naive-CD8-Z0000041H,S132=Blood-T-EffMem-CD4-Z00000416,S161=Blood-T-CD3-Z000000UP,S163=Blood-Granulocytes-Z000000TZ,S164=Blood-T-EffMem-CD4-Z0000041C,S170=Blood-T-CenMem-CD4-Z0000041D,S184=Blood-T-Naive-CD4-Z0000041E,S18=Blood-T-CenMem-CD4-Z0000041N,S191=Blood-Granulocytes-Z000000UD,S19=Blood-Monocytes-Z000000U3,S20=Blood-Gra…	S111=Blood-B-Mem-Z0000041K,S113=Blood-NK-Z000000U1,S148=Blood-T-CD3-Z000000TV,S158=Blood-B-Z000000TX,S159=Blood-B-Mem-Z0000041J,S15=Blood-T-EffMem-CD4-Z0000041M,S17=Blood-T-EffMem-CD8-Z0000041A,S183=Blood-NK-Z000000TM,S202=Blood-T-Eff-CD8-Z0000041Q,S203=Blood-T-EffMem-CD8-Z0000041G,S28=Blood-T-Naive-CD8-Z0000041B,S32=Blood-B-Z000000UB,S33=Blood-T-CD8-Z000000TR,S38=Blood-T-CD8-Z000000UK,S57=Blood-…	S119=Blood-T-Eff-CD8-Z00000419	-0.503535	1.4127e-05	1.0	8.0775e-07
chr1	26316721	26317608	0.532069	10	0.102|0.593|0.076|0.044|0.066|0.026|0.059|0.049|0.505|0.569|0.061|0.063|0.142|0.050|0.101|0.045|0.081|0.044|0.062|0.188|0.244|0.011|0.012|0.175|0.052|0.429|0.038|0.196|0.058|0.033|0.055|0.044|0.013|0.389|0.252|0.043	2|3|1|1|2|1|1|1|2|3|1|2|2|1|1|1|1|1|1|2|2|1|1|2|1|2|2|2|1|1|1|1|1|2|2|1	21	13	2	0.0485238095238095	0.2145384615384615	0.581	S113=Blood-NK-Z000000U1,S116=Blood-T-CD4-Z000000U7,S119=Blood-T-Eff-CD8-Z00000419,S132=Blood-T-EffMem-CD4-Z00000416,S148=Blood-T-CD3-Z000000TV,S15=Blood-T-EffMem-CD4-Z0000041M,S164=Blood-T-EffMem-CD4-Z0000041C,S170=Blood-T-CenMem-CD4-Z0000041D,S17=Blood-T-EffMem-CD8-Z0000041A,S183=Blood-NK-Z000000TM,S184=Blood-T-Naive-CD4-Z0000041E,S18=Blood-T-CenMem-CD4-Z0000041N,S202=Blood-T-Eff-CD8-Z0000041Q,S…	S10=Blood-T-CenMem-CD4-Z00000417,S118=Blood-T-Naive-CD8-Z0000041H,S158=Blood-B-Z000000TX,S161=Blood-T-CD3-Z000000UP,S163=Blood-Granulocytes-Z000000TZ,S191=Blood-Granulocytes-Z000000UD,S19=Blood-Monocytes-Z000000U3,S20=Blood-Granulocytes-Z000000UT,S32=Blood-B-Z000000UB,S33=Blood-T-CD8-Z000000TR,S36=Blood-Monocytes-Z000000TP,S79=Blood-B-Z000000UR,S86=Blood-Monocytes-Z000000UH	S111=Blood-B-Mem-Z0000041K,S159=Blood-B-Mem-Z0000041J	0.532069	7.7936e-11	2.1452e-05	5.7709e-13
chr1	26453892	26454402	0.520995	12	0.363|0.430|0.559|0.356|0.383|0.690|0.476|0.475|0.417|0.373|0.445|0.371|0.055|0.435|0.273|0.728|0.410|0.325|0.265|0.023|0.049|0.726|0.702|0.031|0.351|0.348|0.677|0.052|0.324|0.519|0.352|0.679|0.814|0.315|0.085|0.362	2|2|2|2|2|3|3|2|2|2|2|2|1|2|1|3|2|2|1|1|1|3|3|1|2|2|3|1|1|3|2|3|3|1|1|2	10	17	9	0.1472	0.3973529411764706	0.6678888888888889	S163=Blood-Granulocytes-Z000000TZ,S170=Blood-T-CenMem-CD4-Z0000041D,S18=Blood-T-CenMem-CD4-Z0000041N,S191=Blood-Granulocytes-Z000000UD,S19=Blood-Monocytes-Z000000U3,S20=Blood-Granulocytes-Z000000UT,S36=Blood-Monocytes-Z000000TP,S37=Blood-T-CD4-Z000000UM,S79=Blood-B-Z000000UR,S86=Blood-Monocytes-Z000000UH	S10=Blood-T-CenMem-CD4-Z00000417,S111=Blood-B-Mem-Z0000041K,S113=Blood-NK-Z000000U1,S116=Blood-T-CD4-Z000000U7,S118=Blood-T-Naive-CD8-Z0000041H,S148=Blood-T-CD3-Z000000TV,S158=Blood-B-Z000000TX,S159=Blood-B-Mem-Z0000041J,S15=Blood-T-EffMem-CD4-Z0000041M,S161=Blood-T-CD3-Z000000UP,S164=Blood-T-EffMem-CD4-Z0000041C,S183=Blood-NK-Z000000TM,S184=Blood-T-Naive-CD4-Z0000041E,S28=Blood-T-Naive-CD8-Z0000…	S119=Blood-T-Eff-CD8-Z00000419,S132=Blood-T-EffMem-CD4-Z00000416,S17=Blood-T-EffMem-CD8-Z0000041A,S202=Blood-T-Eff-CD8-Z0000041Q,S203=Blood-T-EffMem-CD8-Z0000041G,S33=Blood-T-CD8-Z000000TR,S38=Blood-T-CD8-Z000000UK,S57=Blood-T-CD8-Z000000U5,S63=Blood-T-Eff-CD8-Z0000041F	-0.520995	1.0894e-20	2.9985e-15	4.1522e-14
chr1	26527870	26528075	0.538979	10	0.856|0.254|0.651|0.409|0.812|0.797|0.774|0.850|0.734|0.824|0.738|0.744|0.640|0.603|0.772|0.849|0.802|0.839|0.560|0.324|0.441|0.819|0.769|0.696|0.837|0.429|0.867|0.786|0.784|0.790|0.800|0.493|0.819|0.741|0.731|0.863	3|1|2|2|3|2|2|3|2|3|2|2|2|2|2|3|3|3|2|1|2|3|2|2|3|2|3|2|3|3|3|2|2|2|2|3	2	20	14	0.289	0.6663499999999998	0.8280000000000002	S111=Blood-B-Mem-Z0000041K,S191=Blood-Granulocytes-Z000000UD	S113=Blood-NK-Z000000U1,S116=Blood-T-CD4-Z000000U7,S119=Blood-T-Eff-CD8-Z00000419,S132=Blood-T-EffMem-CD4-Z00000416,S158=Blood-B-Z000000TX,S15=Blood-T-EffMem-CD4-Z0000041M,S161=Blood-T-CD3-Z000000UP,S163=Blood-Granulocytes-Z000000TZ,S164=Blood-T-EffMem-CD4-Z0000041C,S170=Blood-T-CenMem-CD4-Z0000041D,S18=Blood-T-CenMem-CD4-Z0000041N,S19=Blood-Monocytes-Z000000U3,S203=Blood-T-EffMem-CD8-Z0000041G,S…	S10=Blood-T-CenMem-CD4-Z00000417,S118=Blood-T-Naive-CD8-Z0000041H,S148=Blood-T-CD3-Z000000TV,S159=Blood-B-Mem-Z0000041J,S17=Blood-T-EffMem-CD8-Z0000041A,S183=Blood-NK-Z000000TM,S184=Blood-T-Naive-CD4-Z0000041E,S202=Blood-T-Eff-CD8-Z0000041Q,S28=Blood-T-Naive-CD8-Z0000041B,S33=Blood-T-CD8-Z000000TR,S37=Blood-T-CD4-Z000000UM,S38=Blood-T-CD8-Z000000UK,S40=Blood-T-CD4-Z000000TT,S96=Blood-NK-Z000000UF	0.538979	6.4365e-11	1.7717e-05	7.0655e-13
chr1	26710770	26711280	0.500748	10	0.706|0.817|0.471|0.767|0.955|0.315|0.616|0.664|0.870|0.835|0.470|0.842|0.913|0.549|0.712|0.323|0.643|0.947|0.772|0.952|0.961|0.242|0.435|0.945|0.914|0.871|0.363|0.929|0.881|0.619|0.787|0.399|0.315|0.910|0.934|0.633	3|3|2|3|3|1|2|3|3|3|1|3|3|2|3|1|2|3|3|3|3|1|1|3|3|3|1|3|3|2|3|1|1|3|3|2	8	6	22	0.3577499999999999	0.5884999999999999	0.8583636363636363	S119=Blood-T-Eff-CD8-Z00000419,S15=Blood-T-EffMem-CD4-Z0000041M,S17=Blood-T-EffMem-CD8-Z0000041A,S202=Blood-T-Eff-CD8-Z0000041Q,S203=Blood-T-EffMem-CD8-Z0000041G,S33=Blood-T-CD8-Z000000TR,S57=Blood-T-CD8-Z000000U5,S63=Blood-T-Eff-CD8-Z0000041F	S113=Blood-NK-Z000000U1,S132=Blood-T-EffMem-CD4-Z00000416,S164=Blood-T-EffMem-CD4-Z0000041C,S183=Blood-NK-Z000000TM,S38=Blood-T-CD8-Z000000UK,S96=Blood-NK-Z000000UF	S10=Blood-T-CenMem-CD4-Z00000417,S111=Blood-B-Mem-Z0000041K,S116=Blood-T-CD4-Z000000U7,S118=Blood-T-Naive-CD8-Z0000041H,S148=Blood-T-CD3-Z000000TV,S158=Blood-B-Z000000TX,S159=Blood-B-Mem-Z0000041J,S161=Blood-T-CD3-Z000000UP,S163=Blood-Granulocytes-Z000000TZ,S170=Blood-T-CenMem-CD4-Z0000041D,S184=Blood-T-Naive-CD4-Z0000041E,S18=Blood-T-CenMem-CD4-Z0000041N,S191=Blood-Granulocytes-Z000000UD,S19=Blo…	0.500748	4.7144999999999986e-21	1.2977e-15	3.7192e-14
chr1	26906143	26907004	0.509654	10	0.603|0.478|0.564|0.736|0.941|0.289|0.472|0.685|0.700|0.434|0.494|0.807|0.960|0.450|0.638|0.339|0.698|0.928|0.697|0.945|0.949|0.338|0.363|0.951|0.928|0.690|0.371|0.958|0.770|0.676|0.798|0.410|0.314|0.775|0.937|0.741	2|2|2|2|3|1|1|2|2|2|1|3|3|1|2|1|2|3|2|3|3|1|1|3|3|2|1|3|2|2|3|1|1|3|3|3	10	13	13	0.384	0.6437692307692308	0.8936923076923076	S119=Blood-T-Eff-CD8-Z00000419,S132=Blood-T-EffMem-CD4-Z00000416,S15=Blood-T-EffMem-CD4-Z0000041M,S164=Blood-T-EffMem-CD4-Z0000041C,S17=Blood-T-EffMem-CD8-Z0000041A,S202=Blood-T-Eff-CD8-Z0000041Q,S203=Blood-T-EffMem-CD8-Z0000041G,S33=Blood-T-CD8-Z000000TR,S57=Blood-T-CD8-Z000000U5,S63=Blood-T-Eff-CD8-Z0000041F	S10=Blood-T-CenMem-CD4-Z00000417,S111=Blood-B-Mem-Z0000041K,S113=Blood-NK-Z000000U1,S116=Blood-T-CD4-Z000000U7,S148=Blood-T-CD3-Z000000TV,S158=Blood-B-Z000000TX,S159=Blood-B-Mem-Z0000041J,S170=Blood-T-CenMem-CD4-Z0000041D,S183=Blood-NK-Z000000TM,S18=Blood-T-CenMem-CD4-Z0000041N,S32=Blood-B-Z000000UB,S37=Blood-T-CD4-Z000000UM,S38=Blood-T-CD8-Z000000UK	S118=Blood-T-Naive-CD8-Z0000041H,S161=Blood-T-CD3-Z000000UP,S163=Blood-Granulocytes-Z000000TZ,S184=Blood-T-Naive-CD4-Z0000041E,S191=Blood-Granulocytes-Z000000UD,S19=Blood-Monocytes-Z000000U3,S20=Blood-Granulocytes-Z000000UT,S28=Blood-T-Naive-CD8-Z0000041B,S36=Blood-Monocytes-Z000000TP,S40=Blood-T-CD4-Z000000TT,S79=Blood-B-Z000000UR,S86=Blood-Monocytes-Z000000UH,S96=Blood-NK-Z000000UF	0.509654	4.8994e-23	1.3486e-17	4.4631e-14
chr1	26908668	26909591	0.521339	12	0.287|0.270|0.591|0.436|0.853|0.246|0.213|0.394|0.579|0.256|0.216|0.568|0.396|0.209|0.296|0.245|0.745|0.809|0.331|0.450|0.441|0.297|0.211|0.420|0.858|0.660|0.280|0.447|0.594|0.577|0.528|0.301|0.285|0.688|0.463|0.843	1|1|2|2|3|1|1|2|2|1|1|2|2|1|1|1|3|3|2|2|2|1|1|2|3|3|1|2|2|2|2|1|1|3|2|3	14	15	7	0.258	0.481	0.7794285714285715	S10=Blood-T-CenMem-CD4-Z00000417,S111=Blood-B-Mem-Z0000041K,S119=Blood-T-Eff-CD8-Z00000419,S132=Blood-T-EffMem-CD4-Z00000416,S159=Blood-B-Mem-Z0000041J,S15=Blood-T-EffMem-CD4-Z0000041M,S164=Blood-T-EffMem-CD4-Z0000041C,S170=Blood-T-CenMem-CD4-Z0000041D,S17=Blood-T-EffMem-CD8-Z0000041A,S202=Blood-T-Eff-CD8-Z0000041Q,S203=Blood-T-EffMem-CD8-Z0000041G,S33=Blood-T-CD8-Z000000TR,S57=Blood-T-CD8-Z00000…	S113=Blood-NK-Z000000U1,S116=Blood-T-CD4-Z000000U7,S148=Blood-T-CD3-Z000000TV,S158=Blood-B-Z000000TX,S161=Blood-T-CD3-Z000000UP,S163=Blood-Granulocytes-Z000000TZ,S18=Blood-T-CenMem-CD4-Z0000041N,S191=Blood-Granulocytes-Z000000UD,S19=Blood-Monocytes-Z000000U3,S20=Blood-Granulocytes-Z000000UT,S36=Blood-Monocytes-Z000000TP,S37=Blood-T-CD4-Z000000UM,S38=Blood-T-CD8-Z000000UK,S40=Blood-T-CD4-Z000000TT…	S118=Blood-T-Naive-CD8-Z0000041H,S183=Blood-NK-Z000000TM,S184=Blood-T-Naive-CD4-Z0000041E,S28=Blood-T-Naive-CD8-Z0000041B,S32=Blood-B-Z000000UB,S79=Blood-B-Z000000UR,S96=Blood-NK-Z000000UF	0.521339	6.9923e-25	1.9247e-19	4.2966e-14
chr1	26974746	26975273	0.559695	13	0.888|0.899|0.840|0.862|0.947|0.897|0.849|0.921|0.925|0.922|0.858|0.887|0.241|0.843|0.901|0.879|0.833|0.917|0.877|0.298|0.354|0.857|0.857|0.301|0.950|0.937|0.856|0.412|0.905|0.915|0.902|0.828|0.874|0.945|0.363|0.859	3|3|3|3|3|3|3|3|3|3|3|3|1|3|3|3|3|3|3|1|1|3|3|1|3|3|3|1|3|3|3|3|3|3|1|3	6	0	30	0.3281666666666666		0.8876666666666667	S163=Blood-Granulocytes-Z000000TZ,S191=Blood-Granulocytes-Z000000UD,S19=Blood-Monocytes-Z000000U3,S20=Blood-Granulocytes-Z000000UT,S36=Blood-Monocytes-Z000000TP,S86=Blood-Monocytes-Z000000UH	-	S10=Blood-T-CenMem-CD4-Z00000417,S111=Blood-B-Mem-Z0000041K,S113=Blood-NK-Z000000U1,S116=Blood-T-CD4-Z000000U7,S118=Blood-T-Naive-CD8-Z0000041H,S119=Blood-T-Eff-CD8-Z00000419,S132=Blood-T-EffMem-CD4-Z00000416,S148=Blood-T-CD3-Z000000TV,S158=Blood-B-Z000000TX,S159=Blood-B-Mem-Z0000041J,S15=Blood-T-EffMem-CD4-Z0000041M,S161=Blood-T-CD3-Z000000UP,S164=Blood-T-EffMem-CD4-Z0000041C,S170=Blood-T-CenMem…	0.559695	6.886100000000001e-25	1.8954e-19	4.341e-14	P2|2|3|3|3|3,
chr1	27729928	27730392	0.568832	16	0.696|0.033|0.163|0.705|0.275|0.423|0.766|0.607|0.017|0.016|0.790|0.517|0.099|0.708|0.714|0.627|0.043|0.368|0.751|0.088|0.062|0.416|0.453|0.083|0.291|0.042|0.703|0.069|0.529|0.526|0.646|0.730|0.516|0.020|0.083|0.046	3|1|1|3|1|2|3|3|1|1|3|3|1|3|3|3|1|2|3|1|1|2|2|1|1|1|3|1|3|3|3|3|3|1|1|1	16	4	16	0.089375	0.415	0.6581875000000001	S111=Blood-B-Mem-Z0000041K,S113=Blood-NK-Z000000U1,S118=Blood-T-Naive-CD8-Z0000041H,S158=Blood-B-Z000000TX,S159=Blood-B-Mem-Z0000041J,S163=Blood-Granulocytes-Z000000TZ,S183=Blood-NK-Z000000TM,S191=Blood-Granulocytes-Z000000UD,S19=Blood-Monocytes-Z000000U3,S20=Blood-Granulocytes-Z000000UT,S28=Blood-T-Naive-CD8-Z0000041B,S32=Blood-B-Z000000UB,S36=Blood-Monocytes-Z000000TP,S79=Blood-B-Z000000UR,S86=…	S119=Blood-T-Eff-CD8-Z00000419,S184=Blood-T-Naive-CD4-Z0000041E,S202=Blood-T-Eff-CD8-Z0000041Q,S203=Blood-T-EffMem-CD8-Z0000041G	S10=Blood-T-CenMem-CD4-Z00000417,S116=Blood-T-CD4-Z000000U7,S132=Blood-T-EffMem-CD4-Z00000416,S148=Blood-T-CD3-Z000000TV,S15=Blood-T-EffMem-CD4-Z0000041M,S161=Blood-T-CD3-Z000000UP,S164=Blood-T-EffMem-CD4-Z0000041C,S170=Blood-T-CenMem-CD4-Z0000041D,S17=Blood-T-EffMem-CD8-Z0000041A,S18=Blood-T-CenMem-CD4-Z0000041N,S33=Blood-T-CD8-Z000000TR,S37=Blood-T-CD4-Z000000UM,S38=Blood-T-CD8-Z000000UK,S40=Bl…	0.568832	2.6879e-57	7.3986e-52	4.5075e-14
chr1	27731542	27731942	0.517287	10	0.823|0.891|0.804|0.812|0.854|0.852|0.853|0.879|0.883|0.876|0.877|0.869|0.460|0.869|0.854|0.837|0.805|0.865|0.803|0.339|0.533|0.912|0.884|0.461|0.795|0.727|0.900|0.636|0.841|0.869|0.845|0.842|0.890|0.841|0.671|0.736	3|3|2|2|3|3|2|3|3|3|3|3|2|3|3|3|3|3|2|1|2|3|3|2|3|2|3|2|2|3|2|3|3|3|2|3	1	12	23	0.339	0.7038333333333334	0.8566521739130436	S191=Blood-Granulocytes-Z000000UD	S113=Blood-NK-Z000000U1,S116=Blood-T-CD4-Z000000U7,S132=Blood-T-EffMem-CD4-Z00000416,S163=Blood-Granulocytes-Z000000TZ,S18=Blood-T-CenMem-CD4-Z0000041N,S19=Blood-Monocytes-Z000000U3,S20=Blood-Granulocytes-Z000000UT,S32=Blood-B-Z000000UB,S36=Blood-Monocytes-Z000000TP,S37=Blood-T-CD4-Z000000UM,S40=Blood-T-CD4-Z000000TT,S86=Blood-Monocytes-Z000000UH	S10=Blood-T-CenMem-CD4-Z00000417,S111=Blood-B-Mem-Z0000041K,S118=Blood-T-Naive-CD8-Z0000041H,S119=Blood-T-Eff-CD8-Z00000419,S148=Blood-T-CD3-Z000000TV,S158=Blood-B-Z000000TX,S159=Blood-B-Mem-Z0000041J,S15=Blood-T-EffMem-CD4-Z0000041M,S161=Blood-T-CD3-Z000000UP,S164=Blood-T-EffMem-CD4-Z0000041C,S170=Blood-T-CenMem-CD4-Z0000041D,S17=Blood-T-EffMem-CD8-Z0000041A,S183=Blood-NK-Z000000TM,S184=Blood-T-…	0.517287	2.7382e-05	1.0	4.5825e-06
chr1	27745499	27746103	0.740221	13	0.754|0.146|0.904|0.883|0.972|0.876|0.717|0.883|0.684|0.114|0.771|0.856|0.960|0.710|0.758|0.901|0.947|0.966|0.781|0.939|0.956|0.886|0.843|0.970|0.979|0.608|0.898|0.948|0.862|0.916|0.875|0.868|0.875|0.656|0.971|0.951	3|1|3|3|3|3|3|3|3|1|3|3|3|3|3|3|3|3|3|3|3|3|3|3|3|2|3|3|3|3|3|3|3|3|3|3	2	1	33	0.13	0.608	0.870181818181818	S111=Blood-B-Mem-Z0000041K,S159=Blood-B-Mem-Z0000041J	S32=Blood-B-Z000000UB	S10=Blood-T-CenMem-CD4-Z00000417,S113=Blood-NK-Z000000U1,S116=Blood-T-CD4-Z000000U7,S118=Blood-T-Naive-CD8-Z0000041H,S119=Blood-T-Eff-CD8-Z00000419,S132=Blood-T-EffMem-CD4-Z00000416,S148=Blood-T-CD3-Z000000TV,S158=Blood-B-Z000000TX,S15=Blood-T-EffMem-CD4-Z0000041M,S161=Blood-T-CD3-Z000000UP,S163=Blood-Granulocytes-Z000000TZ,S164=Blood-T-EffMem-CD4-Z0000041C,S170=Blood-T-CenMem-CD4-Z0000041D,S17=B…	0.740221	2.2294e-15	6.1366e-10	4.6962e-14
chr1	27754779	27755396	0.701478	18	0.265|0.482|0.538|0.258|0.096|0.811|0.470|0.291|0.253|0.420|0.637|0.201|0.009|0.469|0.267|0.813|0.404|0.069|0.337|0.006|0.016|0.813|0.868|0.011|0.069|0.211|0.675|0.015|0.141|0.429|0.164|0.717|0.828|0.172|0.014|0.345	2|2|3|2|2|3|2|2|2|2|3|2|2|2|2|3|2|2|2|1|1|3|3|2|2|2|3|2|2|3|2|3|3|2|2|2	2	24	10	0.011	0.2263749999999999	0.7129000000000001	S191=Blood-Granulocytes-Z000000UD,S19=Blood-Monocytes-Z000000U3	S10=Blood-T-CenMem-CD4-Z00000417,S111=Blood-B-Mem-Z0000041K,S116=Blood-T-CD4-Z000000U7,S118=Blood-T-Naive-CD8-Z0000041H,S132=Blood-T-EffMem-CD4-Z00000416,S148=Blood-T-CD3-Z000000TV,S158=Blood-B-Z000000TX,S159=Blood-B-Mem-Z0000041J,S161=Blood-T-CD3-Z000000UP,S163=Blood-Granulocytes-Z000000TZ,S164=Blood-T-EffMem-CD4-Z0000041C,S170=Blood-T-CenMem-CD4-Z0000041D,S183=Blood-NK-Z000000TM,S184=Blood-T-Na…	S113=Blood-NK-Z000000U1,S119=Blood-T-Eff-CD8-Z00000419,S15=Blood-T-EffMem-CD4-Z0000041M,S17=Blood-T-EffMem-CD8-Z0000041A,S202=Blood-T-Eff-CD8-Z0000041Q,S203=Blood-T-EffMem-CD8-Z0000041G,S33=Blood-T-CD8-Z000000TR,S38=Blood-T-CD8-Z000000UK,S57=Blood-T-CD8-Z000000U5,S63=Blood-T-Eff-CD8-Z0000041F	-0.701478	1.3278000000000002e-19	3.6548e-14	4.3632e-14
chr1	27756082	27756651	0.769308	12	0.865|0.706|0.829|0.803|0.782|0.928|0.834|0.791|0.652|0.730|0.907|0.759|0.029|0.840|0.828|0.959|0.774|0.669|0.868|0.029|0.041|0.931|0.926|0.020|0.743|0.585|0.927|0.071|0.725|0.872|0.747|0.910|0.932|0.590|0.034|0.788	3|3|3|3|3|3|3|3|3|3|3|3|1|3|3|3|3|3|3|1|1|3|3|1|3|3|3|1|3|3|3|3|3|3|1|3	6	0	30	0.0373333333333333		0.8066666666666665	S163=Blood-Granulocytes-Z000000TZ,S191=Blood-Granulocytes-Z000000UD,S19=Blood-Monocytes-Z000000U3,S20=Blood-Granulocytes-Z000000UT,S36=Blood-Monocytes-Z000000TP,S86=Blood-Monocytes-Z000000UH	-	S10=Blood-T-CenMem-CD4-Z00000417,S111=Blood-B-Mem-Z0000041K,S113=Blood-NK-Z000000U1,S116=Blood-T-CD4-Z000000U7,S118=Blood-T-Naive-CD8-Z0000041H,S119=Blood-T-Eff-CD8-Z00000419,S132=Blood-T-EffMem-CD4-Z00000416,S148=Blood-T-CD3-Z000000TV,S158=Blood-B-Z000000TX,S159=Blood-B-Mem-Z0000041J,S15=Blood-T-EffMem-CD4-Z0000041M,S161=Blood-T-CD3-Z000000UP,S164=Blood-T-EffMem-CD4-Z0000041C,S170=Blood-T-CenMem…	0.769308	1.7222e-38	4.7403e-33	4.1744e-14	P2|2|3|3|3|3,
chr1	27809611	27810294	0.695857	10	0.971|0.203|0.937|0.958|0.981|0.986|0.931|0.978|0.397|0.191|0.955|0.968|0.961|0.925|0.964|0.970|0.937|0.984|0.931|0.943|0.977|0.948|0.942|0.960|0.982|0.419|0.970|0.968|0.971|0.961|0.979|0.956|0.958|0.569|0.972|0.920	3|1|3|3|3|3|3|3|1|1|3|3|3|3|3|3|3|3|3|3|3|3|3|3|3|2|3|3|3|3|3|3|3|2|3|3	3	2	31	0.2636666666666667	0.494	0.959483870967742	S111=Blood-B-Mem-Z0000041K,S158=Blood-B-Z000000TX,S159=Blood-B-Mem-Z0000041J	S32=Blood-B-Z000000UB,S79=Blood-B-Z000000UR	S10=Blood-T-CenMem-CD4-Z00000417,S113=Blood-NK-Z000000U1,S116=Blood-T-CD4-Z000000U7,S118=Blood-T-Naive-CD8-Z0000041H,S119=Blood-T-Eff-CD8-Z00000419,S132=Blood-T-EffMem-CD4-Z00000416,S148=Blood-T-CD3-Z000000TV,S15=Blood-T-EffMem-CD4-Z0000041M,S161=Blood-T-CD3-Z000000UP,S163=Blood-Granulocytes-Z000000TZ,S164=Blood-T-EffMem-CD4-Z0000041C,S170=Blood-T-CenMem-CD4-Z0000041D,S17=Blood-T-EffMem-CD8-Z0000…	-0.695857	7.8793e-20	2.1688e-14	4.5741e-14	P0|0|2|3|3|3,
chr1	27934154	27934742	0.556159	13	0.959|0.921|0.424|0.938|0.955|0.819|0.947|0.946|0.934|0.913|0.928|0.925|0.914|0.930|0.953|0.906|0.390|0.957|0.923|0.935|0.946|0.817|0.845|0.947|0.937|0.931|0.921|0.924|0.947|0.917|0.937|0.912|0.857|0.961|0.930|0.285	3|3|1|3|3|3|3|3|3|3|3|3|3|3|3|3|1|3|3|3|3|3|3|3|3|3|3|3|3|3|3|3|3|3|3|1	3	0	33	0.3663333333333333		0.922181818181818	S113=Blood-NK-Z000000U1,S183=Blood-NK-Z000000TM,S96=Blood-NK-Z000000UF	-	S10=Blood-T-CenMem-CD4-Z00000417,S111=Blood-B-Mem-Z0000041K,S116=Blood-T-CD4-Z000000U7,S118=Blood-T-Naive-CD8-Z0000041H,S119=Blood-T-Eff-CD8-Z00000419,S132=Blood-T-EffMem-CD4-Z00000416,S148=Blood-T-CD3-Z000000TV,S158=Blood-B-Z000000TX,S159=Blood-B-Mem-Z0000041J,S15=Blood-T-EffMem-CD4-Z0000041M,S161=Blood-T-CD3-Z000000UP,S163=Blood-Granulocytes-Z000000TZ,S164=Blood-T-EffMem-CD4-Z0000041C,S170=Bloo…	0.556159	2.319e-15	6.3833e-10	4.0412e-14	P0|0|0|2|3|3,
chr1	27950502	27951349	0.578279	10	0.822|0.841|0.352|0.857|0.714|0.431|0.835|0.696|0.701|0.665|0.812|0.867|0.743|0.810|0.824|0.707|0.245|0.744|0.828|0.692|0.761|0.467|0.650|0.750|0.779|0.796|0.538|0.768|0.845|0.762|0.814|0.501|0.445|0.807|0.799|0.148	3|3|2|3|3|2|3|3|3|3|3|3|3|3|3|3|1|3|3|3|3|2|3|3|3|3|2|3|3|3|3|2|2|3|3|1	2	6	28	0.1965	0.4556666666666666	0.7746071428571427	S183=Blood-NK-Z000000TM,S96=Blood-NK-Z000000UF	S113=Blood-NK-Z000000U1,S119=Blood-T-Eff-CD8-Z00000419,S202=Blood-T-Eff-CD8-Z0000041Q,S33=Blood-T-CD8-Z000000TR,S57=Blood-T-CD8-Z000000U5,S63=Blood-T-Eff-CD8-Z0000041F	S10=Blood-T-CenMem-CD4-Z00000417,S111=Blood-B-Mem-Z0000041K,S116=Blood-T-CD4-Z000000U7,S118=Blood-T-Naive-CD8-Z0000041H,S132=Blood-T-EffMem-CD4-Z00000416,S148=Blood-T-CD3-Z000000TV,S158=Blood-B-Z000000TX,S159=Blood-B-Mem-Z0000041J,S15=Blood-T-EffMem-CD4-Z0000041M,S161=Blood-T-CD3-Z000000UP,S163=Blood-Granulocytes-Z000000TZ,S164=Blood-T-EffMem-CD4-Z0000041C,S170=Blood-T-CenMem-CD4-Z0000041D,S17=Bl…	0.578279	9.2725e-08	0.025523	5.3385e-10
chr1	27951940	27952561	0.689838	11	0.945|0.464|0.103|0.941|0.956|0.115|0.913|0.642|0.603|0.579|0.907|0.943|0.270|0.904|0.952|0.507|0.097|0.966|0.942|0.218|0.319|0.108|0.444|0.217|0.967|0.605|0.251|0.289|0.958|0.741|0.942|0.274|0.150|0.706|0.373|0.020	3|2|1|3|3|1|3|2|2|2|3|3|1|3|3|1|1|3|3|1|1|1|1|1|3|2|1|1|3|2|3|1|1|3|1|1	16	6	14	0.2346875	0.6056666666666667	0.9244285714285716	S113=Blood-NK-Z000000U1,S119=Blood-T-Eff-CD8-Z00000419,S163=Blood-Granulocytes-Z000000TZ,S17=Blood-T-EffMem-CD8-Z0000041A,S183=Blood-NK-Z000000TM,S191=Blood-Granulocytes-Z000000UD,S19=Blood-Monocytes-Z000000U3,S202=Blood-T-Eff-CD8-Z0000041Q,S203=Blood-T-EffMem-CD8-Z0000041G,S20=Blood-Granulocytes-Z000000UT,S33=Blood-T-CD8-Z000000TR,S36=Blood-Monocytes-Z000000TP,S57=Blood-T-CD8-Z000000U5,S63=Blood…	S111=Blood-B-Mem-Z0000041K,S148=Blood-T-CD3-Z000000TV,S158=Blood-B-Z000000TX,S159=Blood-B-Mem-Z0000041J,S32=Blood-B-Z000000UB,S38=Blood-T-CD8-Z000000UK	S10=Blood-T-CenMem-CD4-Z00000417,S116=Blood-T-CD4-Z000000U7,S118=Blood-T-Naive-CD8-Z0000041H,S132=Blood-T-EffMem-CD4-Z00000416,S15=Blood-T-EffMem-CD4-Z0000041M,S161=Blood-T-CD3-Z000000UP,S164=Blood-T-EffMem-CD4-Z0000041C,S170=Blood-T-CenMem-CD4-Z0000041D,S184=Blood-T-Naive-CD4-Z0000041E,S18=Blood-T-CenMem-CD4-Z0000041N,S28=Blood-T-Naive-CD8-Z0000041B,S37=Blood-T-CD4-Z000000UM,S40=Blood-T-CD4-Z000…	-0.689838	9.1085e-42	2.5072e-36	4.7629e-14
chr1	27956586	27956816	0.711013	12	0.969|0.245|0.953|0.967|0.971|0.962|0.966|0.977|0.505|0.228|0.982|0.988|0.854|0.973|0.976|0.972|0.961|0.976|0.961|0.875|0.990|0.969|0.960|0.864|0.985|0.742|0.984|0.960|0.956|0.965|0.972|0.986|0.988|0.783|0.930|0.947	3|1|3|3|3|3|3|3|2|1|3|3|3|3|3|3|3|3|3|3|3|3|3|3|3|3|3|3|3|3|3|3|3|3|3|3	2	1	33	0.2365	0.505	0.9473939393939396	S111=Blood-B-Mem-Z0000041K,S159=Blood-B-Mem-Z0000041J	S158=Blood-B-Z000000TX	S10=Blood-T-CenMem-CD4-Z00000417,S113=Blood-NK-Z000000U1,S116=Blood-T-CD4-Z000000U7,S118=Blood-T-Naive-CD8-Z0000041H,S119=Blood-T-Eff-CD8-Z00000419,S132=Blood-T-EffMem-CD4-Z00000416,S148=Blood-T-CD3-Z000000TV,S15=Blood-T-EffMem-CD4-Z0000041M,S161=Blood-T-CD3-Z000000UP,S163=Blood-Granulocytes-Z000000TZ,S164=Blood-T-EffMem-CD4-Z0000041C,S170=Blood-T-CenMem-CD4-Z0000041D,S17=Blood-T-EffMem-CD8-Z0000…	0.711013	4.0235e-16	1.1075e-10	4.3965e-14
chr1	28015977	28017366	0.560312	10	0.685|0.315|0.668|0.694|0.901|0.588|0.552|0.749|0.511|0.260|0.546|0.788|0.860|0.571|0.692|0.546|0.797|0.915|0.625|0.863|0.904|0.472|0.431|0.873|0.927|0.639|0.617|0.915|0.847|0.748|0.762|0.539|0.500|0.653|0.868|0.898	2|1|2|3|3|2|2|2|2|1|2|3|3|2|2|2|3|3|2|3|3|2|2|3|3|2|2|3|3|3|3|2|2|2|3|3	2	18	16	0.2875	0.588	0.8475	S111=Blood-B-Mem-Z0000041K,S159=Blood-B-Mem-Z0000041J	S10=Blood-T-CenMem-CD4-Z00000417,S113=Blood-NK-Z000000U1,S119=Blood-T-Eff-CD8-Z00000419,S132=Blood-T-EffMem-CD4-Z00000416,S148=Blood-T-CD3-Z000000TV,S158=Blood-B-Z000000TX,S15=Blood-T-EffMem-CD4-Z0000041M,S164=Blood-T-EffMem-CD4-Z0000041C,S170=Blood-T-CenMem-CD4-Z0000041D,S17=Blood-T-EffMem-CD8-Z0000041A,S18=Blood-T-CenMem-CD4-Z0000041N,S202=Blood-T-Eff-CD8-Z0000041Q,S203=Blood-T-EffMem-CD8-Z0000…	S116=Blood-T-CD4-Z000000U7,S118=Blood-T-Naive-CD8-Z0000041H,S161=Blood-T-CD3-Z000000UP,S163=Blood-Granulocytes-Z000000TZ,S183=Blood-NK-Z000000TM,S184=Blood-T-Naive-CD4-Z0000041E,S191=Blood-Granulocytes-Z000000UD,S19=Blood-Monocytes-Z000000U3,S20=Blood-Granulocytes-Z000000UT,S28=Blood-T-Naive-CD8-Z0000041B,S36=Blood-Monocytes-Z000000TP,S37=Blood-T-CD4-Z000000UM,S38=Blood-T-CD8-Z000000UK,S40=Blood-…	-0.560312	1.2674e-08	0.0034885	1.7859e-11
chr1	28201678	28202503	0.567895	10	0.939|0.272|0.758|0.961|0.915|0.910|0.970|0.820|0.343|0.343|0.898|0.944|0.286|0.868|0.930|0.941|0.354|0.892|0.869|0.278|0.265|0.825|0.811|0.285|0.960|0.413|0.629|0.265|0.943|0.974|0.908|0.933|0.779|0.485|0.294|0.757	3|1|3|3|3|3|3|3|1|1|3|3|1|3|3|3|1|3|3|1|1|3|3|1|3|1|2|1|3|3|3|3|3|1|1|3	12	1	23	0.3235833333333333	0.629	0.8915217391304349	S111=Blood-B-Mem-Z0000041K,S158=Blood-B-Z000000TX,S159=Blood-B-Mem-Z0000041J,S163=Blood-Granulocytes-Z000000TZ,S183=Blood-NK-Z000000TM,S191=Blood-Granulocytes-Z000000UD,S19=Blood-Monocytes-Z000000U3,S20=Blood-Granulocytes-Z000000UT,S32=Blood-B-Z000000UB,S36=Blood-Monocytes-Z000000TP,S79=Blood-B-Z000000UR,S86=Blood-Monocytes-Z000000UH	S33=Blood-T-CD8-Z000000TR	S10=Blood-T-CenMem-CD4-Z00000417,S113=Blood-NK-Z000000U1,S116=Blood-T-CD4-Z000000U7,S118=Blood-T-Naive-CD8-Z0000041H,S119=Blood-T-Eff-CD8-Z00000419,S132=Blood-T-EffMem-CD4-Z00000416,S148=Blood-T-CD3-Z000000TV,S15=Blood-T-EffMem-CD4-Z0000041M,S161=Blood-T-CD3-Z000000UP,S164=Blood-T-EffMem-CD4-Z0000041C,S170=Blood-T-CenMem-CD4-Z0000041D,S17=Blood-T-EffMem-CD8-Z0000041A,S184=Blood-T-Naive-CD4-Z00000…	0.567895	2.4495e-26	6.7424e-21	3.9635e-14
chr1	28210424	28211133	0.556542	15	0.859|0.205|0.348|0.912|0.959|0.800|0.844|0.786|0.526|0.149|0.822|0.951|0.829|0.778|0.827|0.732|0.259|0.962|0.889|0.851|0.855|0.659|0.329|0.871|0.973|0.465|0.440|0.824|0.937|0.829|0.894|0.816|0.395|0.722|0.836|0.348	3|1|1|3|3|3|3|3|2|1|3|3|3|3|3|3|1|3|3|3|3|3|1|3|3|2|2|3|3|3|3|3|1|3|3|1	7	3	26	0.2904285714285714	0.477	0.8468076923076923	S111=Blood-B-Mem-Z0000041K,S113=Blood-NK-Z000000U1,S159=Blood-B-Mem-Z0000041J,S183=Blood-NK-Z000000TM,S203=Blood-T-EffMem-CD8-Z0000041G,S63=Blood-T-Eff-CD8-Z0000041F,S96=Blood-NK-Z000000UF	S158=Blood-B-Z000000TX,S32=Blood-B-Z000000UB,S33=Blood-T-CD8-Z000000TR	S10=Blood-T-CenMem-CD4-Z00000417,S116=Blood-T-CD4-Z000000U7,S118=Blood-T-Naive-CD8-Z0000041H,S119=Blood-T-Eff-CD8-Z00000419,S132=Blood-T-EffMem-CD4-Z00000416,S148=Blood-T-CD3-Z000000TV,S15=Blood-T-EffMem-CD4-Z0000041M,S161=Blood-T-CD3-Z000000UP,S163=Blood-Granulocytes-Z000000TZ,S164=Blood-T-EffMem-CD4-Z0000041C,S170=Blood-T-CenMem-CD4-Z0000041D,S17=Blood-T-EffMem-CD8-Z0000041A,S184=Blood-T-Naive-…	-0.556542	2.0378e-40	5.609100000000001e-35	4.4631e-14
chr1	28212267	28212758	0.771529	12	0.938|0.768|0.802|0.969|0.941|0.870|0.860|0.818|0.816|0.828|0.885|0.921|0.016|0.839|0.906|0.872|0.490|0.930|0.913|0.042|0.139|0.801|0.681|0.079|0.946|0.920|0.639|0.080|0.950|0.898|0.906|0.856|0.710|0.867|0.145|0.745	3|3|3|3|3|3|3|3|3|3|3|3|1|3|3|3|2|3|3|1|1|3|3|1|3|3|3|1|3|3|3|3|3|3|1|3	6	1	29	0.0835	0.49	0.8550000000000002	S163=Blood-Granulocytes-Z000000TZ,S191=Blood-Granulocytes-Z000000UD,S19=Blood-Monocytes-Z000000U3,S20=Blood-Granulocytes-Z000000UT,S36=Blood-Monocytes-Z000000TP,S86=Blood-Monocytes-Z000000UH	S183=Blood-NK-Z000000TM	S10=Blood-T-CenMem-CD4-Z00000417,S111=Blood-B-Mem-Z0000041K,S113=Blood-NK-Z000000U1,S116=Blood-T-CD4-Z000000U7,S118=Blood-T-Naive-CD8-Z0000041H,S119=Blood-T-Eff-CD8-Z00000419,S132=Blood-T-EffMem-CD4-Z00000416,S148=Blood-T-CD3-Z000000TV,S158=Blood-B-Z000000TX,S159=Blood-B-Mem-Z0000041J,S15=Blood-T-EffMem-CD4-Z0000041M,S161=Blood-T-CD3-Z000000UP,S164=Blood-T-EffMem-CD4-Z0000041C,S170=Blood-T-CenMem…	0.771529	1.5328e-33	4.219e-28	4.0856e-14
chr1	28216777	28217477	0.606928	12	0.886|0.119|0.900|0.966|0.977|0.960|0.883|0.913|0.329|0.144|0.898|0.955|0.776|0.827|0.801|0.971|0.468|0.956|0.902|0.736|0.702|0.919|0.888|0.807|0.959|0.526|0.893|0.698|0.966|0.949|0.892|0.959|0.874|0.656|0.713|0.847	3|1|3|3|3|3|3|3|1|1|3|3|3|3|3|3|1|3|3|3|3|3|3|3|3|2|3|3|3|3|3|3|3|3|3|3	4	1	31	0.265	0.526	0.8719032258064516	S111=Blood-B-Mem-Z0000041K,S158=Blood-B-Z000000TX,S159=Blood-B-Mem-Z0000041J,S183=Blood-NK-Z000000TM	S32=Blood-B-Z000000UB	S10=Blood-T-CenMem-CD4-Z00000417,S113=Blood-NK-Z000000U1,S116=Blood-T-CD4-Z000000U7,S118=Blood-T-Naive-CD8-Z0000041H,S119=Blood-T-Eff-CD8-Z00000419,S132=Blood-T-EffMem-CD4-Z00000416,S148=Blood-T-CD3-Z000000TV,S15=Blood-T-EffMem-CD4-Z0000041M,S161=Blood-T-CD3-Z000000UP,S163=Blood-Granulocytes-Z000000TZ,S164=Blood-T-EffMem-CD4-Z0000041C,S170=Blood-T-CenMem-CD4-Z0000041D,S17=Blood-T-EffMem-CD8-Z0000…	0.606928	3.2011e-19	8.8113e-14	4.1744e-14
chr1	28270247	28270798	0.608963	10	0.910|0.914|0.880|0.889|0.952|0.923|0.906|0.878|0.916|0.890|0.836|0.942|0.370|0.841|0.867|0.902|0.882|0.907|0.884|0.342|0.289|0.919|0.896|0.325|0.970|0.960|0.944|0.169|0.913|0.949|0.882|0.902|0.888|0.945|0.286|0.886	3|3|3|3|3|3|3|3|3|3|3|3|1|3|3|3|3|3|3|1|1|3|3|1|3|3|3|1|3|3|3|3|3|3|1|3	6	0	30	0.2968333333333333		0.9057666666666668	S163=Blood-Granulocytes-Z000000TZ,S191=Blood-Granulocytes-Z000000UD,S19=Blood-Monocytes-Z000000U3,S20=Blood-Granulocytes-Z000000UT,S36=Blood-Monocytes-Z000000TP,S86=Blood-Monocytes-Z000000UH	-	S10=Blood-T-CenMem-CD4-Z00000417,S111=Blood-B-Mem-Z0000041K,S113=Blood-NK-Z000000U1,S116=Blood-T-CD4-Z000000U7,S118=Blood-T-Naive-CD8-Z0000041H,S119=Blood-T-Eff-CD8-Z00000419,S132=Blood-T-EffMem-CD4-Z00000416,S148=Blood-T-CD3-Z000000TV,S158=Blood-B-Z000000TX,S159=Blood-B-Mem-Z0000041J,S15=Blood-T-EffMem-CD4-Z0000041M,S161=Blood-T-CD3-Z000000UP,S164=Blood-T-EffMem-CD4-Z0000041C,S170=Blood-T-CenMem…	0.608963	2.0741e-23	5.7089e-18	4.4631e-14	P2|2|3|3|3|3,
chr1	28449780	28450554	0.566587	10	0.834|0.761|0.832|0.861|0.850|0.842|0.805|0.841|0.817|0.781|0.844|0.888|0.247|0.783|0.785|0.873|0.836|0.817|0.840|0.296|0.402|0.845|0.764|0.253|0.891|0.826|0.837|0.415|0.867|0.882|0.863|0.817|0.792|0.837|0.403|0.846	3|3|3|3|3|3|3|3|3|3|3|3|1|3|3|3|3|3|3|1|2|3|3|1|3|3|3|2|3|3|3|3|3|3|2|3	3	3	30	0.2653333333333333	0.4066666666666667	0.8319000000000002	S163=Blood-Granulocytes-Z000000TZ,S191=Blood-Granulocytes-Z000000UD,S20=Blood-Granulocytes-Z000000UT	S19=Blood-Monocytes-Z000000U3,S36=Blood-Monocytes-Z000000TP,S86=Blood-Monocytes-Z000000UH	S10=Blood-T-CenMem-CD4-Z00000417,S111=Blood-B-Mem-Z0000041K,S113=Blood-NK-Z000000U1,S116=Blood-T-CD4-Z000000U7,S118=Blood-T-Naive-CD8-Z0000041H,S119=Blood-T-Eff-CD8-Z00000419,S132=Blood-T-EffMem-CD4-Z00000416,S148=Blood-T-CD3-Z000000TV,S158=Blood-B-Z000000TX,S159=Blood-B-Mem-Z0000041J,S15=Blood-T-EffMem-CD4-Z0000041M,S161=Blood-T-CD3-Z000000UP,S164=Blood-T-EffMem-CD4-Z0000041C,S170=Blood-T-CenMem…	0.566587	2.2136e-12	6.0931e-07	5.3513e-14	P2|2|3|3|3|3,
chr1	28461853	28462458	0.664654	13	0.874|0.298|0.763|0.875|0.788|0.883|0.878|0.864|0.530|0.332|0.876|0.851|0.055|0.837|0.856|0.877|0.681|0.804|0.880|0.083|0.122|0.906|0.860|0.061|0.793|0.519|0.890|0.092|0.822|0.833|0.853|0.857|0.901|0.557|0.110|0.743	3|1|3|3|3|3|3|3|3|1|3|3|1|3|3|3|3|3|3|1|1|3|3|1|3|3|3|1|3|3|3|3|3|3|1|3	8	0	28	0.144125		0.8089642857142856	S111=Blood-B-Mem-Z0000041K,S159=Blood-B-Mem-Z0000041J,S163=Blood-Granulocytes-Z000000TZ,S191=Blood-Granulocytes-Z000000UD,S19=Blood-Monocytes-Z000000U3,S20=Blood-Granulocytes-Z000000UT,S36=Blood-Monocytes-Z000000TP,S86=Blood-Monocytes-Z000000UH	-	S10=Blood-T-CenMem-CD4-Z00000417,S113=Blood-NK-Z000000U1,S116=Blood-T-CD4-Z000000U7,S118=Blood-T-Naive-CD8-Z0000041H,S119=Blood-T-Eff-CD8-Z00000419,S132=Blood-T-EffMem-CD4-Z00000416,S148=Blood-T-CD3-Z000000TV,S158=Blood-B-Z000000TX,S15=Blood-T-EffMem-CD4-Z0000041M,S161=Blood-T-CD3-Z000000UP,S164=Blood-T-EffMem-CD4-Z0000041C,S170=Blood-T-CenMem-CD4-Z0000041D,S17=Blood-T-EffMem-CD8-Z0000041A,S183=B…	0.664654	2.067e-38	5.689600000000001e-33	5.0959e-14
chr1	28474932	28475300	0.705741	10	0.935|0.182|0.916|0.890|0.950|0.887|0.924|0.909|0.656|0.232|0.859|0.927|0.963|0.899|0.907|0.907|0.946|0.967|0.898|0.949|0.954|0.908|0.890|0.957|0.967|0.514|0.915|0.926|0.953|0.927|0.930|0.924|0.944|0.745|0.961|0.939	3|1|3|3|3|3|3|3|3|1|3|3|3|3|3|3|3|3|3|3|3|3|3|3|3|2|3|3|3|3|3|3|3|3|3|3	2	1	33	0.207	0.514	0.913	S111=Blood-B-Mem-Z0000041K,S159=Blood-B-Mem-Z0000041J	S32=Blood-B-Z000000UB	S10=Blood-T-CenMem-CD4-Z00000417,S113=Blood-NK-Z000000U1,S116=Blood-T-CD4-Z000000U7,S118=Blood-T-Naive-CD8-Z0000041H,S119=Blood-T-Eff-CD8-Z00000419,S132=Blood-T-EffMem-CD4-Z00000416,S148=Blood-T-CD3-Z000000TV,S158=Blood-B-Z000000TX,S15=Blood-T-EffMem-CD4-Z0000041M,S161=Blood-T-CD3-Z000000UP,S163=Blood-Granulocytes-Z000000TZ,S164=Blood-T-EffMem-CD4-Z0000041C,S170=Blood-T-CenMem-CD4-Z0000041D,S17=B…	-0.705741	3.4942e-13	9.6179e-08	1.1313e-13
chr1	28501152	28501826	0.625294	16	0.969|0.329|0.930|0.966|0.980|0.964|0.947|0.969|0.639|0.424|0.971|0.971|0.320|0.940|0.972|0.959|0.954|0.986|0.961|0.355|0.271|0.965|0.955|0.337|0.981|0.603|0.958|0.274|0.954|0.969|0.976|0.953|0.959|0.780|0.331|0.951	3|1|3|3|3|3|3|3|2|1|3|3|1|3|3|3|3|3|3|1|1|3|3|1|3|2|3|1|3|3|3|3|3|3|1|3	8	2	26	0.330125	0.621	0.9553846153846154	S111=Blood-B-Mem-Z0000041K,S159=Blood-B-Mem-Z0000041J,S163=Blood-Granulocytes-Z000000TZ,S191=Blood-Granulocytes-Z000000UD,S19=Blood-Monocytes-Z000000U3,S20=Blood-Granulocytes-Z000000UT,S36=Blood-Monocytes-Z000000TP,S86=Blood-Monocytes-Z000000UH	S158=Blood-B-Z000000TX,S32=Blood-B-Z000000UB	S10=Blood-T-CenMem-CD4-Z00000417,S113=Blood-NK-Z000000U1,S116=Blood-T-CD4-Z000000U7,S118=Blood-T-Naive-CD8-Z0000041H,S119=Blood-T-Eff-CD8-Z00000419,S132=Blood-T-EffMem-CD4-Z00000416,S148=Blood-T-CD3-Z000000TV,S15=Blood-T-EffMem-CD4-Z0000041M,S161=Blood-T-CD3-Z000000UP,S164=Blood-T-EffMem-CD4-Z0000041C,S170=Blood-T-CenMem-CD4-Z0000041D,S17=Blood-T-EffMem-CD8-Z0000041A,S183=Blood-NK-Z000000TM,S184=…	-0.625294	2.9424e-53	8.0989e-48	4.7407e-14
chr1	28523607	28523918	0.541187	10	0.577|0.623|0.651|0.641|0.754|0.813|0.683|0.762|0.339|0.711|0.747|0.632|0.090|0.718|0.629|0.742|0.687|0.626|0.759|0.121|0.118|0.812|0.863|0.121|0.655|0.405|0.791|0.135|0.623|0.738|0.653|0.834|0.850|0.355|0.137|0.676	2|3|3|3|3|3|3|3|1|3|3|3|1|3|3|3|3|3|3|1|1|3|3|1|3|2|3|1|3|3|3|3|3|1|1|3	8	2	26	0.177	0.491	0.7181923076923075	S158=Blood-B-Z000000TX,S163=Blood-Granulocytes-Z000000TZ,S191=Blood-Granulocytes-Z000000UD,S19=Blood-Monocytes-Z000000U3,S20=Blood-Granulocytes-Z000000UT,S36=Blood-Monocytes-Z000000TP,S79=Blood-B-Z000000UR,S86=Blood-Monocytes-Z000000UH	S10=Blood-T-CenMem-CD4-Z00000417,S32=Blood-B-Z000000UB	S111=Blood-B-Mem-Z0000041K,S113=Blood-NK-Z000000U1,S116=Blood-T-CD4-Z000000U7,S118=Blood-T-Naive-CD8-Z0000041H,S119=Blood-T-Eff-CD8-Z00000419,S132=Blood-T-EffMem-CD4-Z00000416,S148=Blood-T-CD3-Z000000TV,S159=Blood-B-Mem-Z0000041J,S15=Blood-T-EffMem-CD4-Z0000041M,S161=Blood-T-CD3-Z000000UP,S164=Blood-T-EffMem-CD4-Z0000041C,S170=Blood-T-CenMem-CD4-Z0000041D,S17=Blood-T-EffMem-CD8-Z0000041A,S183=Blo…	-0.541187	2.5601e-26	7.0467e-21	4.452e-14
chr1	28561873	28562006	0.547857	10	0.806|0.202|0.749|0.869|0.795|0.854|0.843|0.757|0.378|0.244|0.639|0.869|0.177|0.758|0.782|0.879|0.707|0.799|0.751|0.369|0.220|0.735|0.793|0.287|0.795|0.425|0.835|0.116|0.808|0.789|0.794|0.768|0.760|0.544|0.171|0.775	3|1|3|3|3|3|3|3|1|1|3|3|1|3|3|3|3|3|3|1|1|3|3|1|3|2|3|1|3|3|3|3|3|2|1|3	9	2	25	0.2404444444444444	0.4845	0.78836	S111=Blood-B-Mem-Z0000041K,S158=Blood-B-Z000000TX,S159=Blood-B-Mem-Z0000041J,S163=Blood-Granulocytes-Z000000TZ,S191=Blood-Granulocytes-Z000000UD,S19=Blood-Monocytes-Z000000U3,S20=Blood-Granulocytes-Z000000UT,S36=Blood-Monocytes-Z000000TP,S86=Blood-Monocytes-Z000000UH	S32=Blood-B-Z000000UB,S79=Blood-B-Z000000UR	S10=Blood-T-CenMem-CD4-Z00000417,S113=Blood-NK-Z000000U1,S116=Blood-T-CD4-Z000000U7,S118=Blood-T-Naive-CD8-Z0000041H,S119=Blood-T-Eff-CD8-Z00000419,S132=Blood-T-EffMem-CD4-Z00000416,S148=Blood-T-CD3-Z000000TV,S15=Blood-T-EffMem-CD4-Z0000041M,S161=Blood-T-CD3-Z000000UP,S164=Blood-T-EffMem-CD4-Z0000041C,S170=Blood-T-CenMem-CD4-Z0000041D,S17=Blood-T-EffMem-CD8-Z0000041A,S183=Blood-NK-Z000000TM,S184=…	0.547857	1.0495e-24	2.8888000000000005e-19	3.9746e-14	P0|0|2|3|3|3,
chr1	28571004	28572088	0.559319	26	0.769|0.213|0.703|0.760|0.776|0.724|0.787|0.736|0.420|0.134|0.764|0.746|0.720|0.693|0.697|0.722|0.721|0.818|0.746|0.717|0.705|0.586|0.544|0.736|0.735|0.449|0.585|0.708|0.763|0.701|0.778|0.663|0.570|0.511|0.724|0.684	3|1|3|3|3|3|3|3|2|1|3|3|3|3|3|3|3|3|3|3|3|2|2|3|3|2|2|3|3|3|3|3|2|2|3|3	2	7	27	0.1735	0.5235714285714286	0.7331851851851853	S111=Blood-B-Mem-Z0000041K,S159=Blood-B-Mem-Z0000041J	S158=Blood-B-Z000000TX,S202=Blood-T-Eff-CD8-Z0000041Q,S203=Blood-T-EffMem-CD8-Z0000041G,S32=Blood-B-Z000000UB,S33=Blood-T-CD8-Z000000TR,S63=Blood-T-Eff-CD8-Z0000041F,S79=Blood-B-Z000000UR	S10=Blood-T-CenMem-CD4-Z00000417,S113=Blood-NK-Z000000U1,S116=Blood-T-CD4-Z000000U7,S118=Blood-T-Naive-CD8-Z0000041H,S119=Blood-T-Eff-CD8-Z00000419,S132=Blood-T-EffMem-CD4-Z00000416,S148=Blood-T-CD3-Z000000TV,S15=Blood-T-EffMem-CD4-Z0000041M,S161=Blood-T-CD3-Z000000UP,S163=Blood-Granulocytes-Z000000TZ,S164=Blood-T-EffMem-CD4-Z0000041C,S170=Blood-T-CenMem-CD4-Z0000041D,S17=Blood-T-EffMem-CD8-Z0000…	-0.559319	5.5359000000000015e-19	1.5238e-13	4.6296e-14
chr1	28653860	28654331	0.630057	10	0.891|0.138|0.852|0.926|0.891|0.867|0.892|0.868|0.261|0.107|0.877|0.885|0.595|0.889|0.866|0.856|0.817|0.890|0.846|0.597|0.679|0.941|0.865|0.587|0.873|0.270|0.900|0.660|0.880|0.913|0.856|0.898|0.932|0.241|0.683|0.867	3|1|3|3|3|3|3|3|1|1|3|3|3|3|3|3|3|3|3|3|3|3|3|3|3|1|3|3|3|3|3|3|3|1|3|3	5	0	31	0.2033999999999999		0.833516129032258	S111=Blood-B-Mem-Z0000041K,S158=Blood-B-Z000000TX,S159=Blood-B-Mem-Z0000041J,S32=Blood-B-Z000000UB,S79=Blood-B-Z000000UR	-	S10=Blood-T-CenMem-CD4-Z00000417,S113=Blood-NK-Z000000U1,S116=Blood-T-CD4-Z000000U7,S118=Blood-T-Naive-CD8-Z0000041H,S119=Blood-T-Eff-CD8-Z00000419,S132=Blood-T-EffMem-CD4-Z00000416,S148=Blood-T-CD3-Z000000TV,S15=Blood-T-EffMem-CD4-Z0000041M,S161=Blood-T-CD3-Z000000UP,S163=Blood-Granulocytes-Z000000TZ,S164=Blood-T-EffMem-CD4-Z0000041C,S170=Blood-T-CenMem-CD4-Z0000041D,S17=Blood-T-EffMem-CD8-Z0000…	-0.630057	4.1602e-21	1.1451e-15	4.6629e-14	P0|0|2|3|3|3,
chr1	28764523	28765168	0.501991	10	0.556|0.521|0.514|0.679|0.637|0.731|0.619|0.748|0.503|0.750|0.644|0.644|0.248|0.732|0.696|0.727|0.442|0.586|0.693|0.214|0.221|0.753|0.852|0.254|0.513|0.484|0.834|0.216|0.609|0.683|0.694|0.843|0.863|0.492|0.237|0.469	2|2|2|3|2|3|3|3|2|3|3|3|1|3|3|3|2|2|3|1|1|3|3|1|2|2|3|1|2|3|3|3|3|2|2|2	5	13	18	0.2306	0.5048461538461539	0.7324999999999999	S163=Blood-Granulocytes-Z000000TZ,S191=Blood-Granulocytes-Z000000UD,S19=Blood-Monocytes-Z000000U3,S20=Blood-Granulocytes-Z000000UT,S36=Blood-Monocytes-Z000000TP	S10=Blood-T-CenMem-CD4-Z00000417,S111=Blood-B-Mem-Z0000041K,S113=Blood-NK-Z000000U1,S118=Blood-T-Naive-CD8-Z0000041H,S158=Blood-B-Z000000TX,S183=Blood-NK-Z000000TM,S184=Blood-T-Naive-CD4-Z0000041E,S28=Blood-T-Naive-CD8-Z0000041B,S32=Blood-B-Z000000UB,S37=Blood-T-CD4-Z000000UM,S79=Blood-B-Z000000UR,S86=Blood-Monocytes-Z000000UH,S96=Blood-NK-Z000000UF	S116=Blood-T-CD4-Z000000U7,S119=Blood-T-Eff-CD8-Z00000419,S132=Blood-T-EffMem-CD4-Z00000416,S148=Blood-T-CD3-Z000000TV,S159=Blood-B-Mem-Z0000041J,S15=Blood-T-EffMem-CD4-Z0000041M,S161=Blood-T-CD3-Z000000UP,S164=Blood-T-EffMem-CD4-Z0000041C,S170=Blood-T-CenMem-CD4-Z0000041D,S17=Blood-T-EffMem-CD8-Z0000041A,S18=Blood-T-CenMem-CD4-Z0000041N,S202=Blood-T-Eff-CD8-Z0000041Q,S203=Blood-T-EffMem-CD8-Z000…	0.501991	3.2405e-14	8.9196e-09	4.6074e-14
chr1	28831144	28831519	0.698231	10	0.756|0.128|0.919|0.867|0.941|0.875|0.782|0.795|0.578|0.142|0.633|0.905|0.831|0.725|0.790|0.776|0.910|0.964|0.758|0.865|0.905|0.679|0.790|0.875|0.949|0.451|0.738|0.921|0.868|0.755|0.857|0.840|0.879|0.533|0.956|0.980	3|1|3|3|3|3|3|3|3|1|3|3|3|3|3|3|3|3|3|3|3|3|3|3|3|2|3|3|3|3|3|3|3|2|3|3	2	2	32	0.135	0.492	0.8331874999999999	S111=Blood-B-Mem-Z0000041K,S159=Blood-B-Mem-Z0000041J	S32=Blood-B-Z000000UB,S79=Blood-B-Z000000UR	S10=Blood-T-CenMem-CD4-Z00000417,S113=Blood-NK-Z000000U1,S116=Blood-T-CD4-Z000000U7,S118=Blood-T-Naive-CD8-Z0000041H,S119=Blood-T-Eff-CD8-Z00000419,S132=Blood-T-EffMem-CD4-Z00000416,S148=Blood-T-CD3-Z000000TV,S158=Blood-B-Z000000TX,S15=Blood-T-EffMem-CD4-Z0000041M,S161=Blood-T-CD3-Z000000UP,S163=Blood-Granulocytes-Z000000TZ,S164=Blood-T-EffMem-CD4-Z0000041C,S170=Blood-T-CenMem-CD4-Z0000041D,S17=B…	0.698231	1.5348e-12	4.2245e-07	1.5776e-13
chr1	28835986	28837041	0.527595	17	0.148|0.109|0.572|0.394|0.635|0.102|0.119|0.313|0.511|0.126|0.185|0.390|0.593|0.118|0.111|0.131|0.688|0.658|0.153|0.574|0.665|0.158|0.126|0.616|0.661|0.580|0.136|0.684|0.482|0.376|0.428|0.176|0.124|0.660|0.686|0.685	1|1|2|2|3|1|1|2|2|1|1|2|3|1|1|1|3|3|1|2|3|2|1|3|3|2|1|3|2|2|2|2|1|3|3|3	13	12	11	0.1298461538461538	0.4128333333333334	0.6573636363636364	S10=Blood-T-CenMem-CD4-Z00000417,S111=Blood-B-Mem-Z0000041K,S119=Blood-T-Eff-CD8-Z00000419,S132=Blood-T-EffMem-CD4-Z00000416,S159=Blood-B-Mem-Z0000041J,S15=Blood-T-EffMem-CD4-Z0000041M,S164=Blood-T-EffMem-CD4-Z0000041C,S170=Blood-T-CenMem-CD4-Z0000041D,S17=Blood-T-EffMem-CD8-Z0000041A,S18=Blood-T-CenMem-CD4-Z0000041N,S203=Blood-T-EffMem-CD8-Z0000041G,S33=Blood-T-CD8-Z000000TR,S63=Blood-T-Eff-CD8-…	S113=Blood-NK-Z000000U1,S116=Blood-T-CD4-Z000000U7,S148=Blood-T-CD3-Z000000TV,S158=Blood-B-Z000000TX,S161=Blood-T-CD3-Z000000UP,S191=Blood-Granulocytes-Z000000UD,S202=Blood-T-Eff-CD8-Z0000041Q,S32=Blood-B-Z000000UB,S37=Blood-T-CD4-Z000000UM,S38=Blood-T-CD8-Z000000UK,S40=Blood-T-CD4-Z000000TT,S57=Blood-T-CD8-Z000000U5	S118=Blood-T-Naive-CD8-Z0000041H,S163=Blood-Granulocytes-Z000000TZ,S183=Blood-NK-Z000000TM,S184=Blood-T-Naive-CD4-Z0000041E,S19=Blood-Monocytes-Z000000U3,S20=Blood-Granulocytes-Z000000UT,S28=Blood-T-Naive-CD8-Z0000041B,S36=Blood-Monocytes-Z000000TP,S79=Blood-B-Z000000UR,S86=Blood-Monocytes-Z000000UH,S96=Blood-NK-Z000000UF	0.527595	3.8235000000000003e-42	1.0524e-36	4.7184e-14
chr1	28906210	28906941	0.622501	12	0.230|0.201|0.559|0.399|0.938|0.151|0.219|0.517|0.538|0.209|0.127|0.564|0.880|0.115|0.192|0.085|0.794|0.876|0.305|0.882|0.906|0.111|0.102|0.884|0.900|0.582|0.256|0.915|0.702|0.431|0.569|0.235|0.101|0.730|0.898|0.941	1|1|2|1|3|1|1|2|2|1|1|2|3|1|1|1|3|3|1|3|3|1|1|3|3|3|1|3|3|1|3|1|1|3|3|3	17	4	15	0.2040588235294117	0.5445	0.8264666666666667	S10=Blood-T-CenMem-CD4-Z00000417,S111=Blood-B-Mem-Z0000041K,S116=Blood-T-CD4-Z000000U7,S119=Blood-T-Eff-CD8-Z00000419,S132=Blood-T-EffMem-CD4-Z00000416,S159=Blood-B-Mem-Z0000041J,S15=Blood-T-EffMem-CD4-Z0000041M,S164=Blood-T-EffMem-CD4-Z0000041C,S170=Blood-T-CenMem-CD4-Z0000041D,S17=Blood-T-EffMem-CD8-Z0000041A,S18=Blood-T-CenMem-CD4-Z0000041N,S202=Blood-T-Eff-CD8-Z0000041Q,S203=Blood-T-EffMem-CD…	S113=Blood-NK-Z000000U1,S148=Blood-T-CD3-Z000000TV,S158=Blood-B-Z000000TX,S161=Blood-T-CD3-Z000000UP	S118=Blood-T-Naive-CD8-Z0000041H,S163=Blood-Granulocytes-Z000000TZ,S183=Blood-NK-Z000000TM,S184=Blood-T-Naive-CD4-Z0000041E,S191=Blood-Granulocytes-Z000000UD,S19=Blood-Monocytes-Z000000U3,S20=Blood-Granulocytes-Z000000UT,S28=Blood-T-Naive-CD8-Z0000041B,S32=Blood-B-Z000000UB,S36=Blood-Monocytes-Z000000TP,S37=Blood-T-CD4-Z000000UM,S40=Blood-T-CD4-Z000000TT,S79=Blood-B-Z000000UR,S86=Blood-Monocytes-…	-0.622501	2.128e-54	5.8573e-49	5.1847e-14
chr1	29041595	29041971	0.541423	10	0.940|0.861|0.770|0.954|0.970|0.919|0.933|0.941|0.843|0.806|0.897|0.953|0.408|0.904|0.958|0.919|0.748|0.942|0.962|0.476|0.282|0.911|0.892|0.438|0.947|0.866|0.903|0.240|0.956|0.931|0.937|0.869|0.916|0.895|0.308|0.755	3|3|3|3|3|3|3|3|3|3|3|3|1|3|3|3|3|3|3|1|1|3|3|1|3|3|3|1|3|3|3|3|3|3|1|3	6	0	30	0.3586666666666666		0.8999333333333334	S163=Blood-Granulocytes-Z000000TZ,S191=Blood-Granulocytes-Z000000UD,S19=Blood-Monocytes-Z000000U3,S20=Blood-Granulocytes-Z000000UT,S36=Blood-Monocytes-Z000000TP,S86=Blood-Monocytes-Z000000UH	-	S10=Blood-T-CenMem-CD4-Z00000417,S111=Blood-B-Mem-Z0000041K,S113=Blood-NK-Z000000U1,S116=Blood-T-CD4-Z000000U7,S118=Blood-T-Naive-CD8-Z0000041H,S119=Blood-T-Eff-CD8-Z00000419,S132=Blood-T-EffMem-CD4-Z00000416,S148=Blood-T-CD3-Z000000TV,S158=Blood-B-Z000000TX,S159=Blood-B-Mem-Z0000041J,S15=Blood-T-EffMem-CD4-Z0000041M,S161=Blood-T-CD3-Z000000UP,S164=Blood-T-EffMem-CD4-Z0000041C,S170=Blood-T-CenMem…	0.541423	3.5553e-15	9.786e-10	4.2855e-14	P2|2|3|3|3|3,
chr1	29213076	29213251	0.50588	10	0.485|0.247|0.396|0.488|0.486|0.597|0.598|0.487|0.316|0.384|0.479|0.383|0.078|0.504|0.505|0.607|0.294|0.456|0.424|0.102|0.182|0.383|0.544|0.111|0.571|0.292|0.582|0.244|0.381|0.487|0.422|0.554|0.631|0.183|0.150|0.246	2|2|2|2|2|3|3|2|2|2|2|2|1|2|2|3|2|2|2|1|2|2|2|1|2|2|3|2|2|2|2|2|3|2|2|2	3	28	5	0.0969999999999999	0.3918928571428571	0.603	S163=Blood-Granulocytes-Z000000TZ,S191=Blood-Granulocytes-Z000000UD,S20=Blood-Granulocytes-Z000000UT	S10=Blood-T-CenMem-CD4-Z00000417,S111=Blood-B-Mem-Z0000041K,S113=Blood-NK-Z000000U1,S116=Blood-T-CD4-Z000000U7,S118=Blood-T-Naive-CD8-Z0000041H,S148=Blood-T-CD3-Z000000TV,S158=Blood-B-Z000000TX,S159=Blood-B-Mem-Z0000041J,S15=Blood-T-EffMem-CD4-Z0000041M,S161=Blood-T-CD3-Z000000UP,S164=Blood-T-EffMem-CD4-Z0000041C,S170=Blood-T-CenMem-CD4-Z0000041D,S183=Blood-NK-Z000000TM,S184=Blood-T-Naive-CD4-Z00…	S119=Blood-T-Eff-CD8-Z00000419,S132=Blood-T-EffMem-CD4-Z00000416,S17=Blood-T-EffMem-CD8-Z0000041A,S33=Blood-T-CD8-Z000000TR,S63=Blood-T-Eff-CD8-Z0000041F	-0.50588	1.4853e-11	4.0883e-06	1.6542e-13
chr1	29274717	29274841	0.501	10	0.764|0.931|0.730|0.907|0.973|0.479|0.612|0.735|0.947|0.931|0.678|0.926|0.957|0.688|0.778|0.618|0.823|0.973|0.892|0.959|0.975|0.615|0.671|0.961|0.955|0.947|0.633|0.964|0.908|0.809|0.840|0.538|0.679|0.982|0.980|0.758	2|2|2|2|2|1|2|2|2|2|2|2|2|2|2|2|2|2|2|2|2|2|2|2|2|2|2|2|2|2|2|2|2|2|3|2	1	34	1	0.479	0.825205882352941	0.98	S119=Blood-T-Eff-CD8-Z00000419	S10=Blood-T-CenMem-CD4-Z00000417,S111=Blood-B-Mem-Z0000041K,S113=Blood-NK-Z000000U1,S116=Blood-T-CD4-Z000000U7,S118=Blood-T-Naive-CD8-Z0000041H,S132=Blood-T-EffMem-CD4-Z00000416,S148=Blood-T-CD3-Z000000TV,S158=Blood-B-Z000000TX,S159=Blood-B-Mem-Z0000041J,S15=Blood-T-EffMem-CD4-Z0000041M,S161=Blood-T-CD3-Z000000UP,S163=Blood-Granulocytes-Z000000TZ,S164=Blood-T-EffMem-CD4-Z0000041C,S170=Blood-T-Cen…	S86=Blood-Monocytes-Z000000UH	-0.501	4.2597e-05	1.0	1.0825e-05
chr1	30150114	30150438	0.5176	10	0.625|0.548|0.705|0.734|0.870|0.586|0.627|0.669|0.504|0.352|0.655|0.689|0.769|0.769|0.747|0.593|0.647|0.839|0.650|0.761|0.715|0.676|0.737|0.680|0.638|0.541|0.658|0.717|0.691|0.702|0.671|0.608|0.748|0.604|0.708|0.705	2|2|2|2|3|2|2|2|2|1|2|2|2|2|2|2|2|2|2|2|2|2|2|2|2|2|2|2|2|2|2|2|2|2|2|2	1	34	1	0.352	0.6739999999999999	0.87	S159=Blood-B-Mem-Z0000041J	S10=Blood-T-CenMem-CD4-Z00000417,S111=Blood-B-Mem-Z0000041K,S113=Blood-NK-Z000000U1,S116=Blood-T-CD4-Z000000U7,S119=Blood-T-Eff-CD8-Z00000419,S132=Blood-T-EffMem-CD4-Z00000416,S148=Blood-T-CD3-Z000000TV,S158=Blood-B-Z000000TX,S15=Blood-T-EffMem-CD4-Z0000041M,S161=Blood-T-CD3-Z000000UP,S163=Blood-Granulocytes-Z000000TZ,S164=Blood-T-EffMem-CD4-Z0000041C,S170=Blood-T-CenMem-CD4-Z0000041D,S17=Blood-T…	S118=Blood-T-Naive-CD8-Z0000041H	0.5176	0.00036096	1.0	1.0825e-05
chr1	30886482	30886761	0.534541	10	0.836|0.356|0.822|0.846|0.949|0.838|0.744|0.784|0.679|0.351|0.687|0.896|0.931|0.727|0.847|0.798|0.927|0.916|0.801|0.937|0.944|0.758|0.735|0.927|0.950|0.618|0.824|0.917|0.906|0.887|0.894|0.674|0.770|0.701|0.939|0.931	3|1|3|3|3|3|2|2|2|1|2|3|3|2|3|2|3|3|3|3|3|3|2|3|3|2|3|3|3|3|3|2|2|2|3|3	2	11	23	0.3535	0.7197272727272728	0.8879565217391302	S111=Blood-B-Mem-Z0000041K,S159=Blood-B-Mem-Z0000041J	S132=Blood-T-EffMem-CD4-Z00000416,S148=Blood-T-CD3-Z000000TV,S158=Blood-B-Z000000TX,S15=Blood-T-EffMem-CD4-Z0000041M,S164=Blood-T-EffMem-CD4-Z0000041C,S17=Blood-T-EffMem-CD8-Z0000041A,S203=Blood-T-EffMem-CD8-Z0000041G,S32=Blood-B-Z000000UB,S57=Blood-T-CD8-Z000000U5,S63=Blood-T-Eff-CD8-Z0000041F,S79=Blood-B-Z000000UR	S10=Blood-T-CenMem-CD4-Z00000417,S113=Blood-NK-Z000000U1,S116=Blood-T-CD4-Z000000U7,S118=Blood-T-Naive-CD8-Z0000041H,S119=Blood-T-Eff-CD8-Z00000419,S161=Blood-T-CD3-Z000000UP,S163=Blood-Granulocytes-Z000000TZ,S170=Blood-T-CenMem-CD4-Z0000041D,S183=Blood-NK-Z000000TM,S184=Blood-T-Naive-CD4-Z0000041E,S18=Blood-T-CenMem-CD4-Z0000041N,S191=Blood-Granulocytes-Z000000UD,S19=Blood-Monocytes-Z000000U3,S2…	-0.534541	1.0695e-09	0.00029439	2.1865e-12
chr1	31219695	31219955	0.548856	10	0.672|0.237|0.900|0.600|0.161|0.878|0.695|0.623|0.386|0.190|0.554|0.508|0.921|0.561|0.515|0.625|0.913|0.470|0.530|0.910|0.919|0.831|0.480|0.915|0.304|0.337|0.727|0.922|0.510|0.433|0.638|0.685|0.933|0.339|0.893|0.841	3|1|3|2|1|3|3|2|1|1|2|2|3|2|2|2|3|2|2|3|3|3|2|3|1|1|3|3|2|1|2|3|3|1|3|3	8	12	16	0.298375	0.5511666666666667	0.8471875	S111=Blood-B-Mem-Z0000041K,S118=Blood-T-Naive-CD8-Z0000041H,S158=Blood-B-Z000000TX,S159=Blood-B-Mem-Z0000041J,S28=Blood-T-Naive-CD8-Z0000041B,S32=Blood-B-Z000000UB,S38=Blood-T-CD8-Z000000UK,S79=Blood-B-Z000000UR	S116=Blood-T-CD4-Z000000U7,S148=Blood-T-CD3-Z000000TV,S15=Blood-T-EffMem-CD4-Z0000041M,S161=Blood-T-CD3-Z000000UP,S164=Blood-T-EffMem-CD4-Z0000041C,S170=Blood-T-CenMem-CD4-Z0000041D,S17=Blood-T-EffMem-CD8-Z0000041A,S184=Blood-T-Naive-CD4-Z0000041E,S18=Blood-T-CenMem-CD4-Z0000041N,S203=Blood-T-EffMem-CD8-Z0000041G,S37=Blood-T-CD4-Z000000UM,S40=Blood-T-CD4-Z000000TT	S10=Blood-T-CenMem-CD4-Z00000417,S113=Blood-NK-Z000000U1,S119=Blood-T-Eff-CD8-Z00000419,S132=Blood-T-EffMem-CD4-Z00000416,S163=Blood-Granulocytes-Z000000TZ,S183=Blood-NK-Z000000TM,S191=Blood-Granulocytes-Z000000UD,S19=Blood-Monocytes-Z000000U3,S202=Blood-T-Eff-CD8-Z0000041Q,S20=Blood-Granulocytes-Z000000UT,S33=Blood-T-CD8-Z000000TR,S36=Blood-Monocytes-Z000000TP,S57=Blood-T-CD8-Z000000U5,S63=Blood…	-0.548856	1.7648e-24	4.8576e-19	4.8961e-14
chr1	31232615	31233238	0.656081	10	0.182|0.147|0.771|0.157|0.126|0.400|0.231|0.225|0.401|0.180|0.229|0.160|0.922|0.242|0.185|0.189|0.872|0.143|0.249|0.920|0.894|0.412|0.141|0.947|0.121|0.401|0.167|0.931|0.128|0.137|0.211|0.226|0.418|0.457|0.924|0.812	1|1|3|1|1|1|1|1|1|1|1|1|3|1|1|1|3|1|1|3|3|1|1|3|1|1|1|3|1|1|1|1|1|1|3|3	27	0	9	0.2320370370370371		0.8881111111111112	S10=Blood-T-CenMem-CD4-Z00000417,S111=Blood-B-Mem-Z0000041K,S116=Blood-T-CD4-Z000000U7,S118=Blood-T-Naive-CD8-Z0000041H,S119=Blood-T-Eff-CD8-Z00000419,S132=Blood-T-EffMem-CD4-Z00000416,S148=Blood-T-CD3-Z000000TV,S158=Blood-B-Z000000TX,S159=Blood-B-Mem-Z0000041J,S15=Blood-T-EffMem-CD4-Z0000041M,S161=Blood-T-CD3-Z000000UP,S164=Blood-T-EffMem-CD4-Z0000041C,S170=Blood-T-CenMem-CD4-Z0000041D,S17=Blood…	-	S113=Blood-NK-Z000000U1,S163=Blood-Granulocytes-Z000000TZ,S183=Blood-NK-Z000000TM,S191=Blood-Granulocytes-Z000000UD,S19=Blood-Monocytes-Z000000U3,S20=Blood-Granulocytes-Z000000UT,S36=Blood-Monocytes-Z000000TP,S86=Blood-Monocytes-Z000000UH,S96=Blood-NK-Z000000UF	-0.656081	8.216e-37	2.2615e-31	4.1633e-14	N0|0|0|2|3|3,
chr1	31237947	31238552	0.547667	12	0.907|0.366|0.907|0.930|0.730|0.866|0.914|0.909|0.677|0.494|0.950|0.934|0.910|0.902|0.948|0.867|0.938|0.944|0.939|0.895|0.907|0.902|0.865|0.901|0.731|0.721|0.807|0.933|0.959|0.797|0.943|0.852|0.887|0.823|0.913|0.955	3|1|3|3|2|3|3|3|2|2|3|3|3|3|3|3|3|3|3|3|3|3|3|3|2|2|2|3|3|2|3|3|3|2|3|3	1	8	27	0.366	0.7224999999999999	0.913962962962963	S111=Blood-B-Mem-Z0000041K	S118=Blood-T-Naive-CD8-Z0000041H,S158=Blood-B-Z000000TX,S159=Blood-B-Mem-Z0000041J,S28=Blood-T-Naive-CD8-Z0000041B,S32=Blood-B-Z000000UB,S33=Blood-T-CD8-Z000000TR,S38=Blood-T-CD8-Z000000UK,S79=Blood-B-Z000000UR	S10=Blood-T-CenMem-CD4-Z00000417,S113=Blood-NK-Z000000U1,S116=Blood-T-CD4-Z000000U7,S119=Blood-T-Eff-CD8-Z00000419,S132=Blood-T-EffMem-CD4-Z00000416,S148=Blood-T-CD3-Z000000TV,S15=Blood-T-EffMem-CD4-Z0000041M,S161=Blood-T-CD3-Z000000UP,S163=Blood-Granulocytes-Z000000TZ,S164=Blood-T-EffMem-CD4-Z0000041C,S170=Blood-T-CenMem-CD4-Z0000041D,S17=Blood-T-EffMem-CD8-Z0000041A,S183=Blood-NK-Z000000TM,S184…	-0.547667	4.9444e-08	0.01361	8.6115e-09
chr1	31241735	31242337	0.620579	10	0.891|0.744|0.667|0.918|0.923|0.788|0.850|0.874|0.703|0.734|0.826|0.873|0.170|0.867|0.845|0.836|0.594|0.885|0.855|0.165|0.236|0.780|0.802|0.149|0.933|0.708|0.779|0.258|0.852|0.826|0.912|0.772|0.781|0.705|0.184|0.684	3|3|3|3|3|3|3|3|3|3|3|3|1|3|3|3|2|3|3|1|1|3|3|1|3|3|3|1|3|3|3|3|3|3|1|3	6	1	29	0.1936666666666666	0.594	0.8142413793103447	S163=Blood-Granulocytes-Z000000TZ,S191=Blood-Granulocytes-Z000000UD,S19=Blood-Monocytes-Z000000U3,S20=Blood-Granulocytes-Z000000UT,S36=Blood-Monocytes-Z000000TP,S86=Blood-Monocytes-Z000000UH	S183=Blood-NK-Z000000TM	S10=Blood-T-CenMem-CD4-Z00000417,S111=Blood-B-Mem-Z0000041K,S113=Blood-NK-Z000000U1,S116=Blood-T-CD4-Z000000U7,S118=Blood-T-Naive-CD8-Z0000041H,S119=Blood-T-Eff-CD8-Z00000419,S132=Blood-T-EffMem-CD4-Z00000416,S148=Blood-T-CD3-Z000000TV,S158=Blood-B-Z000000TX,S159=Blood-B-Mem-Z0000041J,S15=Blood-T-EffMem-CD4-Z0000041M,S161=Blood-T-CD3-Z000000UP,S164=Blood-T-EffMem-CD4-Z0000041C,S170=Blood-T-CenMem…	0.620579	1.2156999999999996e-28	3.3461e-23	4.4409e-14
chr1	31252853	31253779	0.520483	10	0.629|0.191|0.706|0.717|0.773|0.634|0.615|0.665|0.319|0.224|0.666|0.698|0.617|0.620|0.663|0.694|0.683|0.799|0.637|0.684|0.606|0.640|0.618|0.667|0.797|0.370|0.592|0.538|0.707|0.703|0.689|0.590|0.664|0.357|0.543|0.684	3|1|2|3|3|2|2|2|2|2|2|3|2|2|2|2|3|3|2|3|2|2|2|3|3|2|2|2|3|3|2|2|2|2|2|3	1	23	12	0.191	0.5768260869565217	0.71175	S111=Blood-B-Mem-Z0000041K	S113=Blood-NK-Z000000U1,S119=Blood-T-Eff-CD8-Z00000419,S132=Blood-T-EffMem-CD4-Z00000416,S148=Blood-T-CD3-Z000000TV,S158=Blood-B-Z000000TX,S159=Blood-B-Mem-Z0000041J,S15=Blood-T-EffMem-CD4-Z0000041M,S163=Blood-Granulocytes-Z000000TZ,S164=Blood-T-EffMem-CD4-Z0000041C,S170=Blood-T-CenMem-CD4-Z0000041D,S17=Blood-T-EffMem-CD8-Z0000041A,S18=Blood-T-CenMem-CD4-Z0000041N,S19=Blood-Monocytes-Z000000U3,S2…	S10=Blood-T-CenMem-CD4-Z00000417,S116=Blood-T-CD4-Z000000U7,S118=Blood-T-Naive-CD8-Z0000041H,S161=Blood-T-CD3-Z000000UP,S183=Blood-NK-Z000000TM,S184=Blood-T-Naive-CD4-Z0000041E,S191=Blood-Granulocytes-Z000000UD,S20=Blood-Granulocytes-Z000000UT,S28=Blood-T-Naive-CD8-Z0000041B,S37=Blood-T-CD4-Z000000UM,S38=Blood-T-CD8-Z000000UK,S96=Blood-NK-Z000000UF	-0.520483	1.5863e-05	1.0	2.3817e-06
chr1	31912465	31913440	0.593345	17	0.883|0.309|0.907|0.923|0.967|0.855|0.834|0.885|0.604|0.331|0.779|0.877|0.960|0.776|0.882|0.793|0.937|0.966|0.890|0.956|0.957|0.773|0.792|0.929|0.948|0.530|0.825|0.965|0.900|0.852|0.905|0.772|0.834|0.646|0.932|0.917	2|1|3|3|3|3|2|2|2|1|2|3|3|2|3|2|3|3|3|3|3|2|2|3|3|2|3|3|3|3|3|2|3|2|3|3	2	12	22	0.32	0.7555833333333334	0.9129090909090908	S111=Blood-B-Mem-Z0000041K,S159=Blood-B-Mem-Z0000041J	S10=Blood-T-CenMem-CD4-Z00000417,S132=Blood-T-EffMem-CD4-Z00000416,S148=Blood-T-CD3-Z000000TV,S158=Blood-B-Z000000TX,S15=Blood-T-EffMem-CD4-Z0000041M,S164=Blood-T-EffMem-CD4-Z0000041C,S17=Blood-T-EffMem-CD8-Z0000041A,S202=Blood-T-Eff-CD8-Z0000041Q,S203=Blood-T-EffMem-CD8-Z0000041G,S32=Blood-B-Z000000UB,S57=Blood-T-CD8-Z000000U5,S79=Blood-B-Z000000UR	S113=Blood-NK-Z000000U1,S116=Blood-T-CD4-Z000000U7,S118=Blood-T-Naive-CD8-Z0000041H,S119=Blood-T-Eff-CD8-Z00000419,S161=Blood-T-CD3-Z000000UP,S163=Blood-Granulocytes-Z000000TZ,S170=Blood-T-CenMem-CD4-Z0000041D,S183=Blood-NK-Z000000TM,S184=Blood-T-Naive-CD4-Z0000041E,S18=Blood-T-CenMem-CD4-Z0000041N,S191=Blood-Granulocytes-Z000000UD,S19=Blood-Monocytes-Z000000U3,S20=Blood-Granulocytes-Z000000UT,S2…	-0.593345	5.5038e-16	1.5149e-10	4.2633e-14
chr1	31989566	31990760	0.629443	20	0.864|0.750|0.840|0.900|0.919|0.790|0.813|0.796|0.814|0.748|0.806|0.897|0.209|0.762|0.865|0.793|0.826|0.943|0.857|0.264|0.174|0.800|0.778|0.222|0.909|0.824|0.728|0.156|0.873|0.827|0.875|0.786|0.806|0.877|0.172|0.804	3|3|3|3|3|3|3|3|3|3|3|3|1|3|3|3|3|3|3|1|1|3|3|1|3|3|3|1|3|3|3|3|3|3|1|3	6	0	30	0.1994999999999999		0.8290000000000001	S163=Blood-Granulocytes-Z000000TZ,S191=Blood-Granulocytes-Z000000UD,S19=Blood-Monocytes-Z000000U3,S20=Blood-Granulocytes-Z000000UT,S36=Blood-Monocytes-Z000000TP,S86=Blood-Monocytes-Z000000UH	-	S10=Blood-T-CenMem-CD4-Z00000417,S111=Blood-B-Mem-Z0000041K,S113=Blood-NK-Z000000U1,S116=Blood-T-CD4-Z000000U7,S118=Blood-T-Naive-CD8-Z0000041H,S119=Blood-T-Eff-CD8-Z00000419,S132=Blood-T-EffMem-CD4-Z00000416,S148=Blood-T-CD3-Z000000TV,S158=Blood-B-Z000000TX,S159=Blood-B-Mem-Z0000041J,S15=Blood-T-EffMem-CD4-Z0000041M,S161=Blood-T-CD3-Z000000UP,S164=Blood-T-EffMem-CD4-Z0000041C,S170=Blood-T-CenMem…	0.629443	1.896e-38	5.218800000000001e-33	4.2522e-14	P2|2|3|3|3|3,
chr1	32084890	32085210	0.52285	10	0.799|0.382|0.751|0.724|0.903|0.726|0.783|0.854|0.731|0.412|0.692|0.848|0.911|0.747|0.791|0.775|0.900|0.900|0.708|0.815|0.816|0.709|0.727|0.873|0.883|0.653|0.825|0.929|0.874|0.791|0.879|0.652|0.807|0.748|0.879|0.815	2|1|2|2|2|2|2|2|2|1|2|2|3|2|2|2|2|2|2|2|2|2|2|2|2|2|2|3|2|2|2|2|2|2|2|2	2	32	2	0.397	0.7930625000000001	0.92	S111=Blood-B-Mem-Z0000041K,S159=Blood-B-Mem-Z0000041J	S10=Blood-T-CenMem-CD4-Z00000417,S113=Blood-NK-Z000000U1,S116=Blood-T-CD4-Z000000U7,S118=Blood-T-Naive-CD8-Z0000041H,S119=Blood-T-Eff-CD8-Z00000419,S132=Blood-T-EffMem-CD4-Z00000416,S148=Blood-T-CD3-Z000000TV,S158=Blood-B-Z000000TX,S15=Blood-T-EffMem-CD4-Z0000041M,S161=Blood-T-CD3-Z000000UP,S164=Blood-T-EffMem-CD4-Z0000041C,S170=Blood-T-CenMem-CD4-Z0000041D,S17=Blood-T-EffMem-CD8-Z0000041A,S183=B…	S163=Blood-Granulocytes-Z000000TZ,S36=Blood-Monocytes-Z000000TP	-0.52285	6.1407e-07	0.16902	1.1466e-07
chr1	32123515	32123952	0.587649	10	0.887|0.830|0.802|0.891|0.899|0.827|0.834|0.892|0.789|0.797|0.858|0.890|0.174|0.861|0.867|0.867|0.898|0.902|0.839|0.118|0.348|0.834|0.822|0.127|0.813|0.856|0.848|0.475|0.887|0.899|0.915|0.831|0.884|0.821|0.403|0.901	3|3|3|3|3|3|3|3|3|2|3|3|1|3|3|3|3|3|3|1|1|3|3|1|2|3|3|1|3|3|3|3|3|3|1|3	6	2	28	0.2741666666666666	0.8049999999999999	0.8618214285714287	S163=Blood-Granulocytes-Z000000TZ,S191=Blood-Granulocytes-Z000000UD,S19=Blood-Monocytes-Z000000U3,S20=Blood-Granulocytes-Z000000UT,S36=Blood-Monocytes-Z000000TP,S86=Blood-Monocytes-Z000000UH	S159=Blood-B-Mem-Z0000041J,S28=Blood-T-Naive-CD8-Z0000041B	S10=Blood-T-CenMem-CD4-Z00000417,S111=Blood-B-Mem-Z0000041K,S113=Blood-NK-Z000000U1,S116=Blood-T-CD4-Z000000U7,S118=Blood-T-Naive-CD8-Z0000041H,S119=Blood-T-Eff-CD8-Z00000419,S132=Blood-T-EffMem-CD4-Z00000416,S148=Blood-T-CD3-Z000000TV,S158=Blood-B-Z000000TX,S15=Blood-T-EffMem-CD4-Z0000041M,S161=Blood-T-CD3-Z000000UP,S164=Blood-T-EffMem-CD4-Z0000041C,S170=Blood-T-CenMem-CD4-Z0000041D,S17=Blood-T-…	-0.587649	5.4105e-18	1.4893e-12	4.6074e-14
chr1	32387976	32388519	0.566542	10	0.388|0.585|0.693|0.472|0.225|0.256|0.485|0.442|0.808|0.755|0.292|0.430|0.971|0.338|0.295|0.225|0.798|0.270|0.286|0.930|0.919|0.191|0.277|0.958|0.362|0.842|0.186|0.856|0.328|0.172|0.404|0.255|0.226|0.842|0.940|0.793	1|2|2|1|1|1|2|1|3|3|1|1|3|1|1|1|3|1|1|3|3|1|1|3|1|3|1|3|1|1|1|1|1|3|3|3	21	3	12	0.3009523809523809	0.5876666666666667	0.8676666666666666	S10=Blood-T-CenMem-CD4-Z00000417,S116=Blood-T-CD4-Z000000U7,S118=Blood-T-Naive-CD8-Z0000041H,S119=Blood-T-Eff-CD8-Z00000419,S148=Blood-T-CD3-Z000000TV,S15=Blood-T-EffMem-CD4-Z0000041M,S161=Blood-T-CD3-Z000000UP,S164=Blood-T-EffMem-CD4-Z0000041C,S170=Blood-T-CenMem-CD4-Z0000041D,S17=Blood-T-EffMem-CD8-Z0000041A,S184=Blood-T-Naive-CD4-Z0000041E,S18=Blood-T-CenMem-CD4-Z0000041N,S202=Blood-T-Eff-CD8-…	S111=Blood-B-Mem-Z0000041K,S113=Blood-NK-Z000000U1,S132=Blood-T-EffMem-CD4-Z00000416	S158=Blood-B-Z000000TX,S159=Blood-B-Mem-Z0000041J,S163=Blood-Granulocytes-Z000000TZ,S183=Blood-NK-Z000000TM,S191=Blood-Granulocytes-Z000000UD,S19=Blood-Monocytes-Z000000U3,S20=Blood-Granulocytes-Z000000UT,S32=Blood-B-Z000000UB,S36=Blood-Monocytes-Z000000TP,S79=Blood-B-Z000000UR,S86=Blood-Monocytes-Z000000UH,S96=Blood-NK-Z000000UF	0.566542	1.8701e-40	5.1476e-35	4.6851e-14
chr1	32390764	32391977	0.551941	20	0.296|0.231|0.374|0.493|0.434|0.064|0.254|0.327|0.581|0.258|0.170|0.461|0.651|0.203|0.205|0.055|0.492|0.424|0.215|0.658|0.735|0.059|0.104|0.644|0.437|0.550|0.143|0.727|0.465|0.315|0.417|0.159|0.102|0.659|0.731|0.453	2|2|2|2|2|1|2|2|2|2|1|2|3|1|1|1|2|2|1|3|3|1|1|3|2|2|1|3|2|2|2|1|1|3|3|2	11	18	7	0.1344545454545455	0.4034444444444445	0.6864285714285714	S119=Blood-T-Eff-CD8-Z00000419,S15=Blood-T-EffMem-CD4-Z0000041M,S164=Blood-T-EffMem-CD4-Z0000041C,S170=Blood-T-CenMem-CD4-Z0000041D,S17=Blood-T-EffMem-CD8-Z0000041A,S18=Blood-T-CenMem-CD4-Z0000041N,S202=Blood-T-Eff-CD8-Z0000041Q,S203=Blood-T-EffMem-CD8-Z0000041G,S33=Blood-T-CD8-Z000000TR,S57=Blood-T-CD8-Z000000U5,S63=Blood-T-Eff-CD8-Z0000041F	S10=Blood-T-CenMem-CD4-Z00000417,S111=Blood-B-Mem-Z0000041K,S113=Blood-NK-Z000000U1,S116=Blood-T-CD4-Z000000U7,S118=Blood-T-Naive-CD8-Z0000041H,S132=Blood-T-EffMem-CD4-Z00000416,S148=Blood-T-CD3-Z000000TV,S158=Blood-B-Z000000TX,S159=Blood-B-Mem-Z0000041J,S161=Blood-T-CD3-Z000000UP,S183=Blood-NK-Z000000TM,S184=Blood-T-Naive-CD4-Z0000041E,S28=Blood-T-Naive-CD8-Z0000041B,S32=Blood-B-Z000000UB,S37=Bl…	S163=Blood-Granulocytes-Z000000TZ,S191=Blood-Granulocytes-Z000000UD,S19=Blood-Monocytes-Z000000U3,S20=Blood-Granulocytes-Z000000UT,S36=Blood-Monocytes-Z000000TP,S79=Blood-B-Z000000UR,S86=Blood-Monocytes-Z000000UH	-0.551941	5.0685e-28	1.3951e-22	4.1855e-14
chr1	32395621	32396033	0.593594	21	0.222|0.072|0.515|0.354|0.515|0.082|0.123|0.329|0.366|0.047|0.136|0.476|0.803|0.207|0.179|0.128|0.834|0.455|0.215|0.797|0.886|0.100|0.108|0.818|0.570|0.394|0.086|0.892|0.431|0.346|0.400|0.155|0.109|0.564|0.898|0.826	1|1|2|1|2|1|1|1|1|1|1|1|3|1|1|1|3|2|1|3|3|1|1|3|3|1|1|3|1|1|1|1|1|2|3|3	23	4	9	0.2202173913043478	0.51225	0.8137777777777777	S10=Blood-T-CenMem-CD4-Z00000417,S111=Blood-B-Mem-Z0000041K,S116=Blood-T-CD4-Z000000U7,S119=Blood-T-Eff-CD8-Z00000419,S132=Blood-T-EffMem-CD4-Z00000416,S148=Blood-T-CD3-Z000000TV,S158=Blood-B-Z000000TX,S159=Blood-B-Mem-Z0000041J,S15=Blood-T-EffMem-CD4-Z0000041M,S161=Blood-T-CD3-Z000000UP,S164=Blood-T-EffMem-CD4-Z0000041C,S170=Blood-T-CenMem-CD4-Z0000041D,S17=Blood-T-EffMem-CD8-Z0000041A,S18=Blood…	S113=Blood-NK-Z000000U1,S118=Blood-T-Naive-CD8-Z0000041H,S184=Blood-T-Naive-CD4-Z0000041E,S79=Blood-B-Z000000UR	S163=Blood-Granulocytes-Z000000TZ,S183=Blood-NK-Z000000TM,S191=Blood-Granulocytes-Z000000UD,S19=Blood-Monocytes-Z000000U3,S20=Blood-Granulocytes-Z000000UT,S28=Blood-T-Naive-CD8-Z0000041B,S36=Blood-Monocytes-Z000000TP,S86=Blood-Monocytes-Z000000UH,S96=Blood-NK-Z000000UF	-0.593594	1.7408e-58	4.791499999999999e-53	4.1078e-14
chr1	32398564	32399855	0.537952	19	0.343|0.386|0.549|0.510|0.483|0.219|0.361|0.419|0.652|0.403|0.232|0.470|0.898|0.303|0.288|0.207|0.762|0.448|0.301|0.889|0.900|0.130|0.213|0.875|0.599|0.706|0.164|0.905|0.493|0.417|0.536|0.190|0.187|0.749|0.895|0.768	1|1|2|2|2|1|1|2|3|1|1|2|3|1|1|1|3|2|1|3|3|1|1|3|3|3|1|3|2|2|2|1|1|3|3|3	15	9	12	0.2618	0.4805555555555554	0.7998333333333334	S10=Blood-T-CenMem-CD4-Z00000417,S111=Blood-B-Mem-Z0000041K,S119=Blood-T-Eff-CD8-Z00000419,S132=Blood-T-EffMem-CD4-Z00000416,S159=Blood-B-Mem-Z0000041J,S15=Blood-T-EffMem-CD4-Z0000041M,S164=Blood-T-EffMem-CD4-Z0000041C,S170=Blood-T-CenMem-CD4-Z0000041D,S17=Blood-T-EffMem-CD8-Z0000041A,S18=Blood-T-CenMem-CD4-Z0000041N,S202=Blood-T-Eff-CD8-Z0000041Q,S203=Blood-T-EffMem-CD8-Z0000041G,S33=Blood-T-CD8…	S113=Blood-NK-Z000000U1,S116=Blood-T-CD4-Z000000U7,S118=Blood-T-Naive-CD8-Z0000041H,S148=Blood-T-CD3-Z000000TV,S161=Blood-T-CD3-Z000000UP,S184=Blood-T-Naive-CD4-Z0000041E,S37=Blood-T-CD4-Z000000UM,S38=Blood-T-CD8-Z000000UK,S40=Blood-T-CD4-Z000000TT	S158=Blood-B-Z000000TX,S163=Blood-Granulocytes-Z000000TZ,S183=Blood-NK-Z000000TM,S191=Blood-Granulocytes-Z000000UD,S19=Blood-Monocytes-Z000000U3,S20=Blood-Granulocytes-Z000000UT,S28=Blood-T-Naive-CD8-Z0000041B,S32=Blood-B-Z000000UB,S36=Blood-Monocytes-Z000000TP,S79=Blood-B-Z000000UR,S86=Blood-Monocytes-Z000000UH,S96=Blood-NK-Z000000UF	-0.537952	5.359e-45	1.4751e-39	3.8747e-14
chr1	32400435	32401628	0.649381	13	0.059|0.146|0.347|0.129|0.145|0.083|0.060|0.117|0.358|0.208|0.059|0.111|0.763|0.056|0.038|0.071|0.431|0.122|0.074|0.766|0.722|0.096|0.053|0.753|0.173|0.401|0.059|0.760|0.149|0.140|0.116|0.057|0.047|0.411|0.723|0.418	1|1|2|1|1|1|1|1|2|1|1|1|3|1|1|1|2|1|1|3|3|1|1|3|1|2|1|3|1|1|1|1|1|2|3|2	24	6	6	0.0986666666666666	0.3943333333333333	0.7478333333333333	S10=Blood-T-CenMem-CD4-Z00000417,S111=Blood-B-Mem-Z0000041K,S116=Blood-T-CD4-Z000000U7,S118=Blood-T-Naive-CD8-Z0000041H,S119=Blood-T-Eff-CD8-Z00000419,S132=Blood-T-EffMem-CD4-Z00000416,S148=Blood-T-CD3-Z000000TV,S159=Blood-B-Mem-Z0000041J,S15=Blood-T-EffMem-CD4-Z0000041M,S161=Blood-T-CD3-Z000000UP,S164=Blood-T-EffMem-CD4-Z0000041C,S170=Blood-T-CenMem-CD4-Z0000041D,S17=Blood-T-EffMem-CD8-Z0000041A…	S113=Blood-NK-Z000000U1,S158=Blood-B-Z000000TX,S183=Blood-NK-Z000000TM,S32=Blood-B-Z000000UB,S79=Blood-B-Z000000UR,S96=Blood-NK-Z000000UF	S163=Blood-Granulocytes-Z000000TZ,S191=Blood-Granulocytes-Z000000UD,S19=Blood-Monocytes-Z000000U3,S20=Blood-Granulocytes-Z000000UT,S36=Blood-Monocytes-Z000000TP,S86=Blood-Monocytes-Z000000UH	0.649381	7.025400000000001e-30	1.9338e-24	4.9405e-14	N0|0|0|2|3|3,
chr1	32404964	32405251	0.579081	11	0.127|0.562|0.674|0.213|0.399|0.617|0.139|0.220|0.716|0.613|0.096|0.227|0.768|0.163|0.117|0.279|0.852|0.230|0.155|0.795|0.833|0.522|0.401|0.805|0.530|0.715|0.182|0.806|0.189|0.330|0.260|0.248|0.409|0.795|0.837|0.877	1|2|3|1|1|2|1|1|3|2|1|1|3|1|1|1|3|1|1|3|3|2|2|3|2|3|1|3|1|1|1|1|2|3|3|3	17	7	12	0.2102352941176471	0.522	0.7894166666666668	S10=Blood-T-CenMem-CD4-Z00000417,S116=Blood-T-CD4-Z000000U7,S118=Blood-T-Naive-CD8-Z0000041H,S132=Blood-T-EffMem-CD4-Z00000416,S148=Blood-T-CD3-Z000000TV,S15=Blood-T-EffMem-CD4-Z0000041M,S161=Blood-T-CD3-Z000000UP,S164=Blood-T-EffMem-CD4-Z0000041C,S170=Blood-T-CenMem-CD4-Z0000041D,S17=Blood-T-EffMem-CD8-Z0000041A,S184=Blood-T-Naive-CD4-Z0000041E,S18=Blood-T-CenMem-CD4-Z0000041N,S33=Blood-T-CD8-Z0…	S111=Blood-B-Mem-Z0000041K,S119=Blood-T-Eff-CD8-Z00000419,S159=Blood-B-Mem-Z0000041J,S202=Blood-T-Eff-CD8-Z0000041Q,S203=Blood-T-EffMem-CD8-Z0000041G,S28=Blood-T-Naive-CD8-Z0000041B,S63=Blood-T-Eff-CD8-Z0000041F	S113=Blood-NK-Z000000U1,S158=Blood-B-Z000000TX,S163=Blood-Granulocytes-Z000000TZ,S183=Blood-NK-Z000000TM,S191=Blood-Granulocytes-Z000000UD,S19=Blood-Monocytes-Z000000U3,S20=Blood-Granulocytes-Z000000UT,S32=Blood-B-Z000000UB,S36=Blood-Monocytes-Z000000TP,S79=Blood-B-Z000000UR,S86=Blood-Monocytes-Z000000UH,S96=Blood-NK-Z000000UF	-0.579081	2.9492e-33	8.1177e-28	5.0071e-14
chr1	32481437	32481652	0.676557	13	0.170|0.364|0.455|0.249|0.507|0.239|0.137|0.242|0.593|0.286|0.123|0.357|0.923|0.154|0.165|0.088|0.757|0.483|0.090|0.931|0.943|0.252|0.083|0.905|0.514|0.623|0.131|0.894|0.424|0.333|0.346|0.110|0.139|0.659|0.907|0.684	1|1|2|1|2|1|1|1|2|1|1|1|3|1|1|1|3|2|1|3|3|1|1|3|1|2|1|3|2|1|1|1|1|2|3|2	21	8	7	0.2177142857142857	0.5535	0.8942857142857144	S10=Blood-T-CenMem-CD4-Z00000417,S111=Blood-B-Mem-Z0000041K,S116=Blood-T-CD4-Z000000U7,S119=Blood-T-Eff-CD8-Z00000419,S132=Blood-T-EffMem-CD4-Z00000416,S148=Blood-T-CD3-Z000000TV,S159=Blood-B-Mem-Z0000041J,S15=Blood-T-EffMem-CD4-Z0000041M,S161=Blood-T-CD3-Z000000UP,S164=Blood-T-EffMem-CD4-Z0000041C,S170=Blood-T-CenMem-CD4-Z0000041D,S17=Blood-T-EffMem-CD8-Z0000041A,S18=Blood-T-CenMem-CD4-Z0000041N…	S113=Blood-NK-Z000000U1,S118=Blood-T-Naive-CD8-Z0000041H,S158=Blood-B-Z000000TX,S184=Blood-T-Naive-CD4-Z0000041E,S32=Blood-B-Z000000UB,S37=Blood-T-CD4-Z000000UM,S79=Blood-B-Z000000UR,S96=Blood-NK-Z000000UF	S163=Blood-Granulocytes-Z000000TZ,S183=Blood-NK-Z000000TM,S191=Blood-Granulocytes-Z000000UD,S19=Blood-Monocytes-Z000000U3,S20=Blood-Granulocytes-Z000000UT,S36=Blood-Monocytes-Z000000TP,S86=Blood-Monocytes-Z000000UH	-0.676557	1.5748e-38	4.3347e-33	4.5408e-14
chr1	32718447	32719034	0.738776	16	0.020|0.415|0.477|0.027|0.054|0.069|0.031|0.036|0.714|0.551|0.017|0.036|0.904|0.026|0.020|0.035|0.738|0.066|0.016|0.894|0.901|0.049|0.019|0.865|0.020|0.753|0.044|0.899|0.040|0.023|0.032|0.022|0.084|0.757|0.875|0.641	1|1|2|1|1|1|1|1|3|3|1|1|3|1|1|1|3|1|1|3|3|1|1|3|1|3|1|3|1|1|1|1|1|3|3|3	23	1	12	0.0522173913043478	0.477	0.7909999999999999	S10=Blood-T-CenMem-CD4-Z00000417,S111=Blood-B-Mem-Z0000041K,S116=Blood-T-CD4-Z000000U7,S118=Blood-T-Naive-CD8-Z0000041H,S119=Blood-T-Eff-CD8-Z00000419,S132=Blood-T-EffMem-CD4-Z00000416,S148=Blood-T-CD3-Z000000TV,S15=Blood-T-EffMem-CD4-Z0000041M,S161=Blood-T-CD3-Z000000UP,S164=Blood-T-EffMem-CD4-Z0000041C,S170=Blood-T-CenMem-CD4-Z0000041D,S17=Blood-T-EffMem-CD8-Z0000041A,S184=Blood-T-Naive-CD4-Z00…	S113=Blood-NK-Z000000U1	S158=Blood-B-Z000000TX,S159=Blood-B-Mem-Z0000041J,S163=Blood-Granulocytes-Z000000TZ,S183=Blood-NK-Z000000TM,S191=Blood-Granulocytes-Z000000UD,S19=Blood-Monocytes-Z000000U3,S20=Blood-Granulocytes-Z000000UT,S32=Blood-B-Z000000UB,S36=Blood-Monocytes-Z000000TP,S79=Blood-B-Z000000UR,S86=Blood-Monocytes-Z000000UH,S96=Blood-NK-Z000000UF	0.738776	6.4671e-60	1.7801000000000002e-54	3.8303e-14	N0|0|0|2|3|3,
chr1	32721899	32722903	0.690127	10	0.116|0.440|0.217|0.144|0.059|0.129|0.157|0.152|0.695|0.564|0.120|0.169|0.931|0.157|0.137|0.150|0.256|0.175|0.156|0.938|0.869|0.151|0.151|0.920|0.093|0.646|0.157|0.881|0.199|0.137|0.167|0.147|0.176|0.743|0.853|0.146	1|1|1|1|1|1|1|1|3|2|1|1|3|1|1|1|1|1|1|3|3|1|1|3|1|2|1|3|1|1|1|1|1|3|3|1	26	2	8	0.1637692307692307	0.605	0.85375	S10=Blood-T-CenMem-CD4-Z00000417,S111=Blood-B-Mem-Z0000041K,S113=Blood-NK-Z000000U1,S116=Blood-T-CD4-Z000000U7,S118=Blood-T-Naive-CD8-Z0000041H,S119=Blood-T-Eff-CD8-Z00000419,S132=Blood-T-EffMem-CD4-Z00000416,S148=Blood-T-CD3-Z000000TV,S15=Blood-T-EffMem-CD4-Z0000041M,S161=Blood-T-CD3-Z000000UP,S164=Blood-T-EffMem-CD4-Z0000041C,S170=Blood-T-CenMem-CD4-Z0000041D,S17=Blood-T-EffMem-CD8-Z0000041A,S1…	S159=Blood-B-Mem-Z0000041J,S32=Blood-B-Z000000UB	S158=Blood-B-Z000000TX,S163=Blood-Granulocytes-Z000000TZ,S191=Blood-Granulocytes-Z000000UD,S19=Blood-Monocytes-Z000000U3,S20=Blood-Granulocytes-Z000000UT,S36=Blood-Monocytes-Z000000TP,S79=Blood-B-Z000000UR,S86=Blood-Monocytes-Z000000UH	0.690127	3.9472e-23	1.0865e-17	3.8969e-14
chr1	32730400	32731201	0.508346	13	0.597|0.262|0.781|0.656|0.410|0.711|0.597|0.658|0.512|0.302|0.666|0.589|0.624|0.592|0.540|0.611|0.881|0.512|0.645|0.635|0.560|0.695|0.478|0.707|0.436|0.604|0.677|0.585|0.601|0.454|0.669|0.622|0.569|0.640|0.580|0.789	2|1|3|2|2|3|2|2|2|1|2|2|2|2|2|2|3|2|2|2|2|2|2|2|2|2|2|2|2|2|2|2|2|2|2|3	2	30	4	0.282	0.5906999999999999	0.7905000000000001	S111=Blood-B-Mem-Z0000041K,S159=Blood-B-Mem-Z0000041J	S10=Blood-T-CenMem-CD4-Z00000417,S116=Blood-T-CD4-Z000000U7,S118=Blood-T-Naive-CD8-Z0000041H,S132=Blood-T-EffMem-CD4-Z00000416,S148=Blood-T-CD3-Z000000TV,S158=Blood-B-Z000000TX,S15=Blood-T-EffMem-CD4-Z0000041M,S161=Blood-T-CD3-Z000000UP,S163=Blood-Granulocytes-Z000000TZ,S164=Blood-T-EffMem-CD4-Z0000041C,S170=Blood-T-CenMem-CD4-Z0000041D,S17=Blood-T-EffMem-CD8-Z0000041A,S184=Blood-T-Naive-CD4-Z000…	S113=Blood-NK-Z000000U1,S119=Blood-T-Eff-CD8-Z00000419,S183=Blood-NK-Z000000TM,S96=Blood-NK-Z000000UF	-0.508346	7.0189e-07	0.1932	5.5504e-09
chr1	32782181	32783292	0.711343	14	0.928|0.063|0.927|0.916|0.972|0.955|0.952|0.955|0.331|0.065|0.884|0.940|0.930|0.909|0.938|0.917|0.921|0.963|0.932|0.924|0.930|0.912|0.882|0.930|0.982|0.297|0.923|0.934|0.945|0.946|0.966|0.926|0.929|0.356|0.939|0.941	3|1|3|3|3|3|3|3|1|1|3|3|3|3|3|3|3|3|3|3|3|3|3|3|3|1|3|3|3|3|3|3|3|1|3|3	5	0	31	0.2224		0.9338064516129032	S111=Blood-B-Mem-Z0000041K,S158=Blood-B-Z000000TX,S159=Blood-B-Mem-Z0000041J,S32=Blood-B-Z000000UB,S79=Blood-B-Z000000UR	-	S10=Blood-T-CenMem-CD4-Z00000417,S113=Blood-NK-Z000000U1,S116=Blood-T-CD4-Z000000U7,S118=Blood-T-Naive-CD8-Z0000041H,S119=Blood-T-Eff-CD8-Z00000419,S132=Blood-T-EffMem-CD4-Z00000416,S148=Blood-T-CD3-Z000000TV,S15=Blood-T-EffMem-CD4-Z0000041M,S161=Blood-T-CD3-Z000000UP,S163=Blood-Granulocytes-Z000000TZ,S164=Blood-T-EffMem-CD4-Z0000041C,S170=Blood-T-CenMem-CD4-Z0000041D,S17=Blood-T-EffMem-CD8-Z0000…	0.711343	1.9403e-33	5.3407999999999995e-28	4.1411e-14	P0|0|2|3|3|3,
chr1	32785216	32785902	0.579443	21	0.235|0.138|0.585|0.300|0.612|0.733|0.321|0.300|0.317|0.146|0.171|0.353|0.963|0.291|0.294|0.464|0.726|0.409|0.241|0.969|0.969|0.564|0.527|0.980|0.572|0.367|0.379|0.973|0.339|0.466|0.317|0.554|0.720|0.360|0.976|0.562	1|1|2|1|2|3|1|1|1|1|1|1|3|1|1|1|3|1|1|3|3|2|2|3|2|1|1|3|1|1|1|2|3|1|3|2	20	7	9	0.3104	0.5680000000000002	0.889888888888889	S10=Blood-T-CenMem-CD4-Z00000417,S111=Blood-B-Mem-Z0000041K,S116=Blood-T-CD4-Z000000U7,S132=Blood-T-EffMem-CD4-Z00000416,S148=Blood-T-CD3-Z000000TV,S158=Blood-B-Z000000TX,S159=Blood-B-Mem-Z0000041J,S15=Blood-T-EffMem-CD4-Z0000041M,S161=Blood-T-CD3-Z000000UP,S164=Blood-T-EffMem-CD4-Z0000041C,S170=Blood-T-CenMem-CD4-Z0000041D,S17=Blood-T-EffMem-CD8-Z0000041A,S184=Blood-T-Naive-CD4-Z0000041E,S18=Blo…	S113=Blood-NK-Z000000U1,S118=Blood-T-Naive-CD8-Z0000041H,S202=Blood-T-Eff-CD8-Z0000041Q,S203=Blood-T-EffMem-CD8-Z0000041G,S28=Blood-T-Naive-CD8-Z0000041B,S57=Blood-T-CD8-Z000000U5,S96=Blood-NK-Z000000UF	S119=Blood-T-Eff-CD8-Z00000419,S163=Blood-Granulocytes-Z000000TZ,S183=Blood-NK-Z000000TM,S191=Blood-Granulocytes-Z000000UD,S19=Blood-Monocytes-Z000000U3,S20=Blood-Granulocytes-Z000000UT,S36=Blood-Monocytes-Z000000TP,S63=Blood-T-Eff-CD8-Z0000041F,S86=Blood-Monocytes-Z000000UH	-0.579443	3.3227000000000003e-52	9.1458e-47	5.6954e-14
chr1	32857658	32858463	0.51324	10	0.860|0.896|0.888|0.881|0.910|0.867|0.822|0.887|0.883|0.914|0.846|0.882|0.313|0.834|0.868|0.840|0.903|0.882|0.842|0.373|0.631|0.874|0.847|0.395|0.907|0.919|0.857|0.618|0.893|0.860|0.846|0.868|0.875|0.882|0.616|0.874	3|3|3|3|3|3|3|3|3|3|3|3|1|3|3|3|3|3|3|1|2|3|3|1|3|3|3|2|3|3|3|3|3|3|2|3	3	3	30	0.3603333333333333	0.6216666666666667	0.8735666666666667	S163=Blood-Granulocytes-Z000000TZ,S191=Blood-Granulocytes-Z000000UD,S20=Blood-Granulocytes-Z000000UT	S19=Blood-Monocytes-Z000000U3,S36=Blood-Monocytes-Z000000TP,S86=Blood-Monocytes-Z000000UH	S10=Blood-T-CenMem-CD4-Z00000417,S111=Blood-B-Mem-Z0000041K,S113=Blood-NK-Z000000U1,S116=Blood-T-CD4-Z000000U7,S118=Blood-T-Naive-CD8-Z0000041H,S119=Blood-T-Eff-CD8-Z00000419,S132=Blood-T-EffMem-CD4-Z00000416,S148=Blood-T-CD3-Z000000TV,S158=Blood-B-Z000000TX,S159=Blood-B-Mem-Z0000041J,S15=Blood-T-EffMem-CD4-Z0000041M,S161=Blood-T-CD3-Z000000UP,S164=Blood-T-EffMem-CD4-Z0000041C,S170=Blood-T-CenMem…	0.51324	8.2769e-11	2.2782e-05	3.9635e-13	P2|2|3|3|3|3,
chr1	33266253	33266505	0.511227	10	0.919|0.874|0.554|0.949|0.978|0.653|0.919|0.865|0.922|0.911|0.818|0.939|0.967|0.849|0.913|0.709|0.481|0.982|0.885|0.974|0.971|0.689|0.644|0.957|0.972|0.945|0.821|0.953|0.944|0.948|0.934|0.734|0.727|0.957|0.977|0.359	3|3|2|3|3|2|3|3|3|3|3|3|3|3|3|2|1|3|3|3|3|2|2|3|3|3|2|3|3|3|3|2|2|3|3|1	2	8	26	0.42	0.6913750000000001	0.9316153846153846	S183=Blood-NK-Z000000TM,S96=Blood-NK-Z000000UF	S113=Blood-NK-Z000000U1,S119=Blood-T-Eff-CD8-Z00000419,S17=Blood-T-EffMem-CD8-Z0000041A,S202=Blood-T-Eff-CD8-Z0000041Q,S203=Blood-T-EffMem-CD8-Z0000041G,S33=Blood-T-CD8-Z000000TR,S57=Blood-T-CD8-Z000000U5,S63=Blood-T-Eff-CD8-Z0000041F	S10=Blood-T-CenMem-CD4-Z00000417,S111=Blood-B-Mem-Z0000041K,S116=Blood-T-CD4-Z000000U7,S118=Blood-T-Naive-CD8-Z0000041H,S132=Blood-T-EffMem-CD4-Z00000416,S148=Blood-T-CD3-Z000000TV,S158=Blood-B-Z000000TX,S159=Blood-B-Mem-Z0000041J,S15=Blood-T-EffMem-CD4-Z0000041M,S161=Blood-T-CD3-Z000000UP,S163=Blood-Granulocytes-Z000000TZ,S164=Blood-T-EffMem-CD4-Z0000041C,S170=Blood-T-CenMem-CD4-Z0000041D,S184=B…	0.511227	3.7405e-11	1.0296e-05	6.5337e-13
chr1	33266753	33267385	0.747873	11	0.122|0.527|0.176|0.187|0.229|0.144|0.124|0.171|0.585|0.500|0.116|0.185|0.935|0.099|0.134|0.105|0.184|0.214|0.125|0.931|0.915|0.147|0.152|0.930|0.209|0.598|0.139|0.887|0.176|0.170|0.162|0.165|0.132|0.613|0.919|0.196	1|2|1|1|1|1|1|1|2|1|1|1|3|1|1|1|1|1|1|3|3|1|1|3|1|2|1|3|1|1|1|1|1|2|3|1	26	4	6	0.1716538461538461	0.58075	0.9195000000000002	S10=Blood-T-CenMem-CD4-Z00000417,S113=Blood-NK-Z000000U1,S116=Blood-T-CD4-Z000000U7,S118=Blood-T-Naive-CD8-Z0000041H,S119=Blood-T-Eff-CD8-Z00000419,S132=Blood-T-EffMem-CD4-Z00000416,S148=Blood-T-CD3-Z000000TV,S159=Blood-B-Mem-Z0000041J,S15=Blood-T-EffMem-CD4-Z0000041M,S161=Blood-T-CD3-Z000000UP,S164=Blood-T-EffMem-CD4-Z0000041C,S170=Blood-T-CenMem-CD4-Z0000041D,S17=Blood-T-EffMem-CD8-Z0000041A,S1…	S111=Blood-B-Mem-Z0000041K,S158=Blood-B-Z000000TX,S32=Blood-B-Z000000UB,S79=Blood-B-Z000000UR	S163=Blood-Granulocytes-Z000000TZ,S191=Blood-Granulocytes-Z000000UD,S19=Blood-Monocytes-Z000000U3,S20=Blood-Granulocytes-Z000000UT,S36=Blood-Monocytes-Z000000TP,S86=Blood-Monocytes-Z000000UH	-0.747873	8.175700000000001e-31	2.2504e-25	3.6637e-14
chr1	33416089	33416967	0.553938	10	0.946|0.405|0.974|0.956|0.967|0.965|0.972|0.954|0.701|0.404|0.954|0.957|0.939|0.969|0.965|0.948|0.955|0.985|0.963|0.959|0.906|0.944|0.921|0.971|0.977|0.662|0.959|0.955|0.970|0.960|0.953|0.932|0.940|0.719|0.955|0.960	3|1|3|3|3|3|3|3|2|1|3|3|3|3|2|2|3|3|3|3|2|3|3|3|3|2|2|3|3|3|3|2|3|2|2|3	2	9	25	0.4045	0.8607777777777779	0.95864	S111=Blood-B-Mem-Z0000041K,S159=Blood-B-Mem-Z0000041J	S158=Blood-B-Z000000TX,S170=Blood-T-CenMem-CD4-Z0000041D,S17=Blood-T-EffMem-CD8-Z0000041A,S19=Blood-Monocytes-Z000000U3,S32=Blood-B-Z000000UB,S33=Blood-T-CD8-Z000000TR,S57=Blood-T-CD8-Z000000U5,S79=Blood-B-Z000000UR,S86=Blood-Monocytes-Z000000UH	S10=Blood-T-CenMem-CD4-Z00000417,S113=Blood-NK-Z000000U1,S116=Blood-T-CD4-Z000000U7,S118=Blood-T-Naive-CD8-Z0000041H,S119=Blood-T-Eff-CD8-Z00000419,S132=Blood-T-EffMem-CD4-Z00000416,S148=Blood-T-CD3-Z000000TV,S15=Blood-T-EffMem-CD4-Z0000041M,S161=Blood-T-CD3-Z000000UP,S163=Blood-Granulocytes-Z000000TZ,S164=Blood-T-EffMem-CD4-Z0000041C,S183=Blood-NK-Z000000TM,S184=Blood-T-Naive-CD4-Z0000041E,S18=B…	0.553938	6.8601e-09	0.0018883	6.6182e-11
chr1	33473905	33474399	0.685842	10	0.964|0.914|0.932|0.961|0.966|0.951|0.942|0.955|0.951|0.936|0.918|0.958|0.264|0.947|0.957|0.944|0.976|0.953|0.982|0.241|0.852|0.922|0.932|0.256|0.985|0.942|0.942|0.815|0.970|0.932|0.956|0.945|0.957|0.952|0.855|0.938	3|3|3|3|3|3|3|3|3|3|3|3|1|3|3|3|3|3|3|1|3|3|3|1|3|3|3|3|3|3|3|3|3|3|3|3	3	0	33	0.2536666666666666		0.9394545454545452	S163=Blood-Granulocytes-Z000000TZ,S191=Blood-Granulocytes-Z000000UD,S20=Blood-Granulocytes-Z000000UT	-	S10=Blood-T-CenMem-CD4-Z00000417,S111=Blood-B-Mem-Z0000041K,S113=Blood-NK-Z000000U1,S116=Blood-T-CD4-Z000000U7,S118=Blood-T-Naive-CD8-Z0000041H,S119=Blood-T-Eff-CD8-Z00000419,S132=Blood-T-EffMem-CD4-Z00000416,S148=Blood-T-CD3-Z000000TV,S158=Blood-B-Z000000TX,S159=Blood-B-Mem-Z0000041J,S15=Blood-T-EffMem-CD4-Z0000041M,S161=Blood-T-CD3-Z000000UP,S164=Blood-T-EffMem-CD4-Z0000041C,S170=Blood-T-CenMem…	-0.685842	3.4043000000000007e-19	9.3704e-14	4.1189e-14	P2|3|0|0|0|0,
chr1	33497566	33499319	0.526571	17	0.907|0.744|0.800|0.943|0.910|0.901|0.911|0.911|0.720|0.739|0.918|0.929|0.381|0.864|0.903|0.912|0.805|0.916|0.925|0.393|0.392|0.902|0.877|0.377|0.888|0.751|0.899|0.411|0.911|0.913|0.903|0.917|0.902|0.744|0.426|0.805	3|2|2|3|3|3|3|3|2|2|3|2|1|2|3|3|2|3|3|1|1|2|2|1|2|2|3|2|3|2|2|2|3|2|2|2	4	18	14	0.38575	0.7854444444444444	0.9120714285714288	S163=Blood-Granulocytes-Z000000TZ,S191=Blood-Granulocytes-Z000000UD,S19=Blood-Monocytes-Z000000U3,S20=Blood-Granulocytes-Z000000UT	S111=Blood-B-Mem-Z0000041K,S113=Blood-NK-Z000000U1,S158=Blood-B-Z000000TX,S159=Blood-B-Mem-Z0000041J,S161=Blood-T-CD3-Z000000UP,S164=Blood-T-EffMem-CD4-Z0000041C,S183=Blood-NK-Z000000TM,S202=Blood-T-Eff-CD8-Z0000041Q,S203=Blood-T-EffMem-CD8-Z0000041G,S28=Blood-T-Naive-CD8-Z0000041B,S32=Blood-B-Z000000UB,S36=Blood-Monocytes-Z000000TP,S38=Blood-T-CD8-Z000000UK,S40=Blood-T-CD4-Z000000TT,S57=Blood-T-…	S10=Blood-T-CenMem-CD4-Z00000417,S116=Blood-T-CD4-Z000000U7,S118=Blood-T-Naive-CD8-Z0000041H,S119=Blood-T-Eff-CD8-Z00000419,S132=Blood-T-EffMem-CD4-Z00000416,S148=Blood-T-CD3-Z000000TV,S15=Blood-T-EffMem-CD4-Z0000041M,S170=Blood-T-CenMem-CD4-Z0000041D,S17=Blood-T-EffMem-CD8-Z0000041A,S184=Blood-T-Naive-CD4-Z0000041E,S18=Blood-T-CenMem-CD4-Z0000041N,S33=Blood-T-CD8-Z000000TR,S37=Blood-T-CD4-Z00000…	0.526571	5.3085e-20	1.4612e-14	4.7962e-14
chr1	33626805	33627142	0.665503	13	0.735|0.675|0.638|0.829|0.714|0.814|0.760|0.753|0.513|0.783|0.884|0.742|0.169|0.858|0.801|0.817|0.436|0.690|0.800|0.096|0.066|0.820|0.853|0.106|0.548|0.532|0.804|0.100|0.711|0.807|0.825|0.892|0.834|0.445|0.125|0.427	3|3|3|3|3|3|3|3|2|3|3|3|1|3|3|3|2|3|3|1|1|3|3|1|3|2|3|1|3|3|3|3|3|2|1|2	6	5	25	0.1103333333333333	0.4706	0.7754799999999998	S163=Blood-Granulocytes-Z000000TZ,S191=Blood-Granulocytes-Z000000UD,S19=Blood-Monocytes-Z000000U3,S20=Blood-Granulocytes-Z000000UT,S36=Blood-Monocytes-Z000000TP,S86=Blood-Monocytes-Z000000UH	S158=Blood-B-Z000000TX,S183=Blood-NK-Z000000TM,S32=Blood-B-Z000000UB,S79=Blood-B-Z000000UR,S96=Blood-NK-Z000000UF	S10=Blood-T-CenMem-CD4-Z00000417,S111=Blood-B-Mem-Z0000041K,S113=Blood-NK-Z000000U1,S116=Blood-T-CD4-Z000000U7,S118=Blood-T-Naive-CD8-Z0000041H,S119=Blood-T-Eff-CD8-Z00000419,S132=Blood-T-EffMem-CD4-Z00000416,S148=Blood-T-CD3-Z000000TV,S159=Blood-B-Mem-Z0000041J,S15=Blood-T-EffMem-CD4-Z0000041M,S161=Blood-T-CD3-Z000000UP,S164=Blood-T-EffMem-CD4-Z0000041C,S170=Blood-T-CenMem-CD4-Z0000041D,S17=Bloo…	0.665503	2.89e-35	7.9549e-30	3.697e-14
chr1	33792421	33793838	0.548251	15	0.912|0.864|0.940|0.947|0.939|0.949|0.900|0.923|0.894|0.867|0.933|0.930|0.357|0.921|0.919|0.905|0.925|0.947|0.935|0.322|0.388|0.930|0.866|0.368|0.952|0.908|0.902|0.394|0.942|0.906|0.952|0.911|0.909|0.917|0.419|0.933	3|3|3|3|3|3|3|3|3|2|3|3|1|3|3|3|3|3|3|1|1|3|2|1|3|3|3|1|3|3|3|3|3|3|1|3	6	2	28	0.3746666666666667	0.8665	0.9230357142857144	S163=Blood-Granulocytes-Z000000TZ,S191=Blood-Granulocytes-Z000000UD,S19=Blood-Monocytes-Z000000U3,S20=Blood-Granulocytes-Z000000UT,S36=Blood-Monocytes-Z000000TP,S86=Blood-Monocytes-Z000000UH	S159=Blood-B-Mem-Z0000041J,S203=Blood-T-EffMem-CD8-Z0000041G	S10=Blood-T-CenMem-CD4-Z00000417,S111=Blood-B-Mem-Z0000041K,S113=Blood-NK-Z000000U1,S116=Blood-T-CD4-Z000000U7,S118=Blood-T-Naive-CD8-Z0000041H,S119=Blood-T-Eff-CD8-Z00000419,S132=Blood-T-EffMem-CD4-Z00000416,S148=Blood-T-CD3-Z000000TV,S158=Blood-B-Z000000TX,S15=Blood-T-EffMem-CD4-Z0000041M,S161=Blood-T-CD3-Z000000UP,S164=Blood-T-EffMem-CD4-Z0000041C,S170=Blood-T-CenMem-CD4-Z0000041D,S17=Blood-T-…	0.548251	1.7374e-18	4.7821e-13	4.5519e-14
chr1	33827184	33827631	0.577054	10	0.740|0.497|0.542|0.685|0.693|0.731|0.719|0.738|0.478|0.618|0.633|0.695|0.052|0.638|0.744|0.717|0.463|0.650|0.679|0.089|0.162|0.681|0.729|0.072|0.736|0.507|0.652|0.222|0.698|0.722|0.706|0.720|0.662|0.413|0.214|0.468	3|2|2|3|3|3|3|3|2|2|2|3|1|2|3|3|2|3|2|1|1|3|3|1|3|2|2|1|3|3|3|3|2|2|1|2	6	13	17	0.1351666666666666	0.5576923076923077	0.712	S163=Blood-Granulocytes-Z000000TZ,S191=Blood-Granulocytes-Z000000UD,S19=Blood-Monocytes-Z000000U3,S20=Blood-Granulocytes-Z000000UT,S36=Blood-Monocytes-Z000000TP,S86=Blood-Monocytes-Z000000UH	S111=Blood-B-Mem-Z0000041K,S113=Blood-NK-Z000000U1,S158=Blood-B-Z000000TX,S159=Blood-B-Mem-Z0000041J,S15=Blood-T-EffMem-CD4-Z0000041M,S164=Blood-T-EffMem-CD4-Z0000041C,S183=Blood-NK-Z000000TM,S18=Blood-T-CenMem-CD4-Z0000041N,S32=Blood-B-Z000000UB,S33=Blood-T-CD8-Z000000TR,S63=Blood-T-Eff-CD8-Z0000041F,S79=Blood-B-Z000000UR,S96=Blood-NK-Z000000UF	S10=Blood-T-CenMem-CD4-Z00000417,S116=Blood-T-CD4-Z000000U7,S118=Blood-T-Naive-CD8-Z0000041H,S119=Blood-T-Eff-CD8-Z00000419,S132=Blood-T-EffMem-CD4-Z00000416,S148=Blood-T-CD3-Z000000TV,S161=Blood-T-CD3-Z000000UP,S170=Blood-T-CenMem-CD4-Z0000041D,S17=Blood-T-EffMem-CD8-Z0000041A,S184=Blood-T-Naive-CD4-Z0000041E,S202=Blood-T-Eff-CD8-Z0000041Q,S203=Blood-T-EffMem-CD8-Z0000041G,S28=Blood-T-Naive-CD8-…	0.577054	4.0799e-17	1.123e-11	4.6074e-14
chr1	35650284	35650894	0.520593	10	0.354|0.792|0.779|0.637|0.861|0.747|0.539|0.696|0.884|0.834|0.578|0.658|0.914|0.508|0.521|0.683|0.805|0.746|0.512|0.908|0.904|0.735|0.679|0.931|0.834|0.873|0.753|0.938|0.631|0.765|0.675|0.666|0.755|0.923|0.915|0.781	1|2|3|2|3|2|2|2|3|2|2|2|3|2|2|2|3|2|2|3|3|2|2|3|3|3|2|3|2|2|2|2|2|3|3|3	1	21	14	0.354	0.671904761904762	0.8750000000000001	S10=Blood-T-CenMem-CD4-Z00000417	S111=Blood-B-Mem-Z0000041K,S116=Blood-T-CD4-Z000000U7,S119=Blood-T-Eff-CD8-Z00000419,S132=Blood-T-EffMem-CD4-Z00000416,S148=Blood-T-CD3-Z000000TV,S159=Blood-B-Mem-Z0000041J,S15=Blood-T-EffMem-CD4-Z0000041M,S161=Blood-T-CD3-Z000000UP,S164=Blood-T-EffMem-CD4-Z0000041C,S170=Blood-T-CenMem-CD4-Z0000041D,S17=Blood-T-EffMem-CD8-Z0000041A,S184=Blood-T-Naive-CD4-Z0000041E,S18=Blood-T-CenMem-CD4-Z0000041N…	S113=Blood-NK-Z000000U1,S118=Blood-T-Naive-CD8-Z0000041H,S158=Blood-B-Z000000TX,S163=Blood-Granulocytes-Z000000TZ,S183=Blood-NK-Z000000TM,S191=Blood-Granulocytes-Z000000UD,S19=Blood-Monocytes-Z000000U3,S20=Blood-Granulocytes-Z000000UT,S28=Blood-T-Naive-CD8-Z0000041B,S32=Blood-B-Z000000UB,S36=Blood-Monocytes-Z000000TP,S79=Blood-B-Z000000UR,S86=Blood-Monocytes-Z000000UH,S96=Blood-NK-Z000000UF	-0.520593	8.4198e-06	1.0	1.1325e-06
chr1	35654378	35654623	0.504208	10	0.359|0.838|0.797|0.475|0.338|0.664|0.454|0.400|0.878|0.823|0.375|0.527|0.619|0.267|0.362|0.415|0.786|0.539|0.425|0.597|0.889|0.617|0.305|0.713|0.250|0.904|0.434|0.836|0.484|0.271|0.458|0.523|0.624|0.942|0.936|0.766	1|3|3|2|1|2|2|1|3|3|1|2|2|1|1|1|3|2|1|2|3|2|1|2|1|3|1|3|2|1|2|2|2|3|3|3	12	13	11	0.3500833333333333	0.561076923076923	0.8540909090909092	S10=Blood-T-CenMem-CD4-Z00000417,S118=Blood-T-Naive-CD8-Z0000041H,S148=Blood-T-CD3-Z000000TV,S15=Blood-T-EffMem-CD4-Z0000041M,S164=Blood-T-EffMem-CD4-Z0000041C,S170=Blood-T-CenMem-CD4-Z0000041D,S17=Blood-T-EffMem-CD8-Z0000041A,S18=Blood-T-CenMem-CD4-Z0000041N,S203=Blood-T-EffMem-CD8-Z0000041G,S28=Blood-T-Naive-CD8-Z0000041B,S33=Blood-T-CD8-Z000000TR,S38=Blood-T-CD8-Z000000UK	S116=Blood-T-CD4-Z000000U7,S119=Blood-T-Eff-CD8-Z00000419,S132=Blood-T-EffMem-CD4-Z00000416,S161=Blood-T-CD3-Z000000UP,S163=Blood-Granulocytes-Z000000TZ,S184=Blood-T-Naive-CD4-Z0000041E,S191=Blood-Granulocytes-Z000000UD,S202=Blood-T-Eff-CD8-Z0000041Q,S20=Blood-Granulocytes-Z000000UT,S37=Blood-T-CD4-Z000000UM,S40=Blood-T-CD4-Z000000TT,S57=Blood-T-CD8-Z000000U5,S63=Blood-T-Eff-CD8-Z0000041F	S111=Blood-B-Mem-Z0000041K,S113=Blood-NK-Z000000U1,S158=Blood-B-Z000000TX,S159=Blood-B-Mem-Z0000041J,S183=Blood-NK-Z000000TM,S19=Blood-Monocytes-Z000000U3,S32=Blood-B-Z000000UB,S36=Blood-Monocytes-Z000000TP,S79=Blood-B-Z000000UR,S86=Blood-Monocytes-Z000000UH,S96=Blood-NK-Z000000UF	0.504208	3.7402e-24	1.0295e-18	4.7407e-14
chr1	35810550	35811541	0.823433	15	0.826|0.902|0.926|0.936|0.964|0.884|0.856|0.895|0.934|0.908|0.872|0.931|0.041|0.854|0.814|0.868|0.927|0.973|0.897|0.033|0.131|0.879|0.876|0.026|0.967|0.930|0.904|0.125|0.915|0.930|0.913|0.913|0.875|0.965|0.139|0.945	3|3|3|3|3|3|3|3|3|3|3|3|1|3|3|3|3|3|3|1|1|3|3|1|3|3|3|1|3|3|3|3|3|3|1|3	6	0	30	0.0825		0.9059666666666666	S163=Blood-Granulocytes-Z000000TZ,S191=Blood-Granulocytes-Z000000UD,S19=Blood-Monocytes-Z000000U3,S20=Blood-Granulocytes-Z000000UT,S36=Blood-Monocytes-Z000000TP,S86=Blood-Monocytes-Z000000UH	-	S10=Blood-T-CenMem-CD4-Z00000417,S111=Blood-B-Mem-Z0000041K,S113=Blood-NK-Z000000U1,S116=Blood-T-CD4-Z000000U7,S118=Blood-T-Naive-CD8-Z0000041H,S119=Blood-T-Eff-CD8-Z00000419,S132=Blood-T-EffMem-CD4-Z00000416,S148=Blood-T-CD3-Z000000TV,S158=Blood-B-Z000000TX,S159=Blood-B-Mem-Z0000041J,S15=Blood-T-EffMem-CD4-Z0000041M,S161=Blood-T-CD3-Z000000UP,S164=Blood-T-EffMem-CD4-Z0000041C,S170=Blood-T-CenMem…	-0.823433	1.1783e-41	3.2432e-36	3.9857e-14	P2|2|3|3|3|3,
chr1	35852003	35852919	0.619842	12	0.951|0.905|0.910|0.963|0.988|0.947|0.945|0.952|0.954|0.965|0.970|0.965|0.211|0.931|0.951|0.953|0.937|0.967|0.950|0.274|0.414|0.943|0.928|0.309|0.961|0.975|0.956|0.367|0.977|0.955|0.970|0.932|0.944|0.980|0.425|0.971	3|3|3|3|3|3|3|3|3|3|3|3|1|3|3|3|3|3|3|1|1|3|3|1|3|3|3|1|3|3|3|3|3|3|1|3	6	0	30	0.3333333333333333		0.9532	S163=Blood-Granulocytes-Z000000TZ,S191=Blood-Granulocytes-Z000000UD,S19=Blood-Monocytes-Z000000U3,S20=Blood-Granulocytes-Z000000UT,S36=Blood-Monocytes-Z000000TP,S86=Blood-Monocytes-Z000000UH	-	S10=Blood-T-CenMem-CD4-Z00000417,S111=Blood-B-Mem-Z0000041K,S113=Blood-NK-Z000000U1,S116=Blood-T-CD4-Z000000U7,S118=Blood-T-Naive-CD8-Z0000041H,S119=Blood-T-Eff-CD8-Z00000419,S132=Blood-T-EffMem-CD4-Z00000416,S148=Blood-T-CD3-Z000000TV,S158=Blood-B-Z000000TX,S159=Blood-B-Mem-Z0000041J,S15=Blood-T-EffMem-CD4-Z0000041M,S161=Blood-T-CD3-Z000000UP,S164=Blood-T-EffMem-CD4-Z0000041C,S170=Blood-T-CenMem…	0.619842	1.5262e-22	4.2009e-17	3.7081e-14	P2|2|3|3|3|3,
chr1	35877506	35878645	0.570393	25	0.975|0.956|0.964|0.982|0.974|0.957|0.956|0.960|0.961|0.964|0.963|0.961|0.493|0.965|0.970|0.953|0.975|0.977|0.971|0.395|0.317|0.970|0.959|0.407|0.962|0.976|0.967|0.382|0.962|0.968|0.971|0.965|0.974|0.978|0.383|0.963	3|3|3|3|3|3|3|3|3|3|3|3|1|3|3|3|3|3|3|1|1|3|3|1|3|3|3|1|3|3|3|3|3|3|1|3	6	0	30	0.3961666666666667		0.9666333333333332	S163=Blood-Granulocytes-Z000000TZ,S191=Blood-Granulocytes-Z000000UD,S19=Blood-Monocytes-Z000000U3,S20=Blood-Granulocytes-Z000000UT,S36=Blood-Monocytes-Z000000TP,S86=Blood-Monocytes-Z000000UH	-	S10=Blood-T-CenMem-CD4-Z00000417,S111=Blood-B-Mem-Z0000041K,S113=Blood-NK-Z000000U1,S116=Blood-T-CD4-Z000000U7,S118=Blood-T-Naive-CD8-Z0000041H,S119=Blood-T-Eff-CD8-Z00000419,S132=Blood-T-EffMem-CD4-Z00000416,S148=Blood-T-CD3-Z000000TV,S158=Blood-B-Z000000TX,S159=Blood-B-Mem-Z0000041J,S15=Blood-T-EffMem-CD4-Z0000041M,S161=Blood-T-CD3-Z000000UP,S164=Blood-T-EffMem-CD4-Z0000041C,S170=Blood-T-CenMem…	0.570393	1.3409e-53	3.6908e-48	4.1411e-14	P2|2|3|3|3|3,
chr1	35913480	35914525	0.5946	14	0.921|0.953|0.968|0.974|0.946|0.897|0.945|0.975|0.974|0.935|0.972|0.973|0.363|0.928|0.930|0.938|0.953|0.941|0.978|0.354|0.604|0.960|0.910|0.352|0.932|0.981|0.956|0.587|0.953|0.961|0.973|0.939|0.925|0.969|0.546|0.968	3|3|3|3|3|3|3|3|3|3|3|3|1|3|3|3|3|3|3|1|2|3|3|1|3|3|3|2|3|3|3|3|3|3|2|3	3	3	30	0.3563333333333333	0.579	0.9509333333333334	S163=Blood-Granulocytes-Z000000TZ,S191=Blood-Granulocytes-Z000000UD,S20=Blood-Granulocytes-Z000000UT	S19=Blood-Monocytes-Z000000U3,S36=Blood-Monocytes-Z000000TP,S86=Blood-Monocytes-Z000000UH	S10=Blood-T-CenMem-CD4-Z00000417,S111=Blood-B-Mem-Z0000041K,S113=Blood-NK-Z000000U1,S116=Blood-T-CD4-Z000000U7,S118=Blood-T-Naive-CD8-Z0000041H,S119=Blood-T-Eff-CD8-Z00000419,S132=Blood-T-EffMem-CD4-Z00000416,S148=Blood-T-CD3-Z000000TV,S158=Blood-B-Z000000TX,S159=Blood-B-Mem-Z0000041J,S15=Blood-T-EffMem-CD4-Z0000041M,S161=Blood-T-CD3-Z000000UP,S164=Blood-T-EffMem-CD4-Z0000041C,S170=Blood-T-CenMem…	0.5946	1.4912e-19	4.1047e-14	4.3188e-14	P2|2|3|3|3|3,
chr1	36276507	36277617	0.526699	28	0.619|0.883|0.568|0.632|0.819|0.470|0.570|0.573|0.874|0.867|0.535|0.628|0.285|0.538|0.569|0.475|0.551|0.728|0.620|0.268|0.290|0.428|0.442|0.284|0.794|0.927|0.558|0.259|0.646|0.655|0.608|0.506|0.455|0.945|0.278|0.547	2|3|2|2|3|1|2|2|3|3|2|2|1|2|2|2|2|2|2|1|1|1|1|1|3|3|2|1|2|2|2|2|1|3|1|2	10	19	7	0.3459	0.5855789473684211	0.8727142857142857	S119=Blood-T-Eff-CD8-Z00000419,S163=Blood-Granulocytes-Z000000TZ,S191=Blood-Granulocytes-Z000000UD,S19=Blood-Monocytes-Z000000U3,S202=Blood-T-Eff-CD8-Z0000041Q,S203=Blood-T-EffMem-CD8-Z0000041G,S20=Blood-Granulocytes-Z000000UT,S36=Blood-Monocytes-Z000000TP,S63=Blood-T-Eff-CD8-Z0000041F,S86=Blood-Monocytes-Z000000UH	S10=Blood-T-CenMem-CD4-Z00000417,S113=Blood-NK-Z000000U1,S116=Blood-T-CD4-Z000000U7,S132=Blood-T-EffMem-CD4-Z00000416,S148=Blood-T-CD3-Z000000TV,S15=Blood-T-EffMem-CD4-Z0000041M,S161=Blood-T-CD3-Z000000UP,S164=Blood-T-EffMem-CD4-Z0000041C,S170=Blood-T-CenMem-CD4-Z0000041D,S17=Blood-T-EffMem-CD8-Z0000041A,S183=Blood-NK-Z000000TM,S184=Blood-T-Naive-CD4-Z0000041E,S18=Blood-T-CenMem-CD4-Z0000041N,S33…	S111=Blood-B-Mem-Z0000041K,S118=Blood-T-Naive-CD8-Z0000041H,S158=Blood-B-Z000000TX,S159=Blood-B-Mem-Z0000041J,S28=Blood-T-Naive-CD8-Z0000041B,S32=Blood-B-Z000000UB,S79=Blood-B-Z000000UR	-0.526699	1.3943e-29	3.8379e-24	3.8192e-14
chr1	36698122	36698772	0.518067	10	0.898|0.421|0.885|0.956|0.948|0.904|0.897|0.915|0.577|0.523|0.902|0.935|0.973|0.897|0.941|0.891|0.901|0.968|0.932|0.958|0.953|0.903|0.863|0.959|0.947|0.662|0.904|0.962|0.924|0.919|0.943|0.901|0.901|0.696|0.945|0.893	2|1|2|2|2|2|2|3|2|2|3|3|3|2|3|2|3|3|3|2|3|2|2|2|3|2|2|3|2|2|2|2|2|2|3|2	1	23	12	0.421	0.8609565217391306	0.9395	S111=Blood-B-Mem-Z0000041K	S10=Blood-T-CenMem-CD4-Z00000417,S113=Blood-NK-Z000000U1,S116=Blood-T-CD4-Z000000U7,S118=Blood-T-Naive-CD8-Z0000041H,S119=Blood-T-Eff-CD8-Z00000419,S132=Blood-T-EffMem-CD4-Z00000416,S158=Blood-B-Z000000TX,S159=Blood-B-Mem-Z0000041J,S164=Blood-T-EffMem-CD4-Z0000041C,S17=Blood-T-EffMem-CD8-Z0000041A,S191=Blood-Granulocytes-Z000000UD,S202=Blood-T-Eff-CD8-Z0000041Q,S203=Blood-T-EffMem-CD8-Z0000041G,S…	S148=Blood-T-CD3-Z000000TV,S15=Blood-T-EffMem-CD4-Z0000041M,S161=Blood-T-CD3-Z000000UP,S163=Blood-Granulocytes-Z000000TZ,S170=Blood-T-CenMem-CD4-Z0000041D,S183=Blood-NK-Z000000TM,S184=Blood-T-Naive-CD4-Z0000041E,S18=Blood-T-CenMem-CD4-Z0000041N,S19=Blood-Monocytes-Z000000U3,S28=Blood-T-Naive-CD8-Z0000041B,S36=Blood-Monocytes-Z000000TP,S86=Blood-Monocytes-Z000000UH	-0.518067	1.9816e-07	0.054545	1.5865e-07
chr1	36722117	36722650	0.670045	12	0.959|0.143|0.928|0.948|0.985|0.946|0.972|0.953|0.333|0.149|0.959|0.960|0.952|0.948|0.960|0.966|0.954|0.983|0.949|0.933|0.965|0.952|0.951|0.955|0.966|0.397|0.947|0.960|0.974|0.964|0.968|0.964|0.951|0.415|0.983|0.929	3|1|3|3|3|3|3|3|1|1|3|3|3|3|3|3|3|3|3|3|3|3|3|3|3|1|3|3|3|3|3|3|3|1|3|3	5	0	31	0.2874		0.957548387096774	S111=Blood-B-Mem-Z0000041K,S158=Blood-B-Z000000TX,S159=Blood-B-Mem-Z0000041J,S32=Blood-B-Z000000UB,S79=Blood-B-Z000000UR	-	S10=Blood-T-CenMem-CD4-Z00000417,S113=Blood-NK-Z000000U1,S116=Blood-T-CD4-Z000000U7,S118=Blood-T-Naive-CD8-Z0000041H,S119=Blood-T-Eff-CD8-Z00000419,S132=Blood-T-EffMem-CD4-Z00000416,S148=Blood-T-CD3-Z000000TV,S15=Blood-T-EffMem-CD4-Z0000041M,S161=Blood-T-CD3-Z000000UP,S163=Blood-Granulocytes-Z000000TZ,S164=Blood-T-EffMem-CD4-Z0000041C,S170=Blood-T-CenMem-CD4-Z0000041D,S17=Blood-T-EffMem-CD8-Z0000…	-0.670045	3.9419e-33	1.0849999999999999e-27	4.774e-14	P0|0|2|3|3|3,
chr1	36724099	36724316	0.516456	10	0.959|0.461|0.955|0.966|0.979|0.950|0.953|0.924|0.679|0.454|0.963|0.965|0.980|0.941|0.962|0.959|0.956|0.980|0.949|0.962|0.973|0.959|0.972|0.959|0.993|0.671|0.959|0.927|0.980|0.971|0.973|0.946|0.927|0.752|0.961|0.960	3|2|2|2|3|2|2|2|2|1|2|3|3|2|2|2|2|3|2|2|2|2|2|2|3|2|2|2|2|2|3|3|2|2|3|2	1	26	9	0.454	0.9073076923076924	0.9706666666666666	S159=Blood-B-Mem-Z0000041J	S111=Blood-B-Mem-Z0000041K,S113=Blood-NK-Z000000U1,S116=Blood-T-CD4-Z000000U7,S119=Blood-T-Eff-CD8-Z00000419,S132=Blood-T-EffMem-CD4-Z00000416,S148=Blood-T-CD3-Z000000TV,S158=Blood-B-Z000000TX,S15=Blood-T-EffMem-CD4-Z0000041M,S164=Blood-T-EffMem-CD4-Z0000041C,S170=Blood-T-CenMem-CD4-Z0000041D,S17=Blood-T-EffMem-CD8-Z0000041A,S183=Blood-NK-Z000000TM,S18=Blood-T-CenMem-CD4-Z0000041N,S191=Blood-Gran…	S10=Blood-T-CenMem-CD4-Z00000417,S118=Blood-T-Naive-CD8-Z0000041H,S161=Blood-T-CD3-Z000000UP,S163=Blood-Granulocytes-Z000000TZ,S184=Blood-T-Naive-CD4-Z0000041E,S28=Blood-T-Naive-CD8-Z0000041B,S40=Blood-T-CD4-Z000000TT,S57=Blood-T-CD8-Z000000U5,S86=Blood-Monocytes-Z000000UH	-0.516456	3.0995e-07	0.085315	2.3364e-07
chr1	36884205	36884647	0.626515	10	0.969|0.937|0.958|0.973|0.973|0.935|0.935|0.935|0.928|0.927|0.930|0.954|0.393|0.896|0.962|0.963|0.965|0.984|0.953|0.226|0.967|0.910|0.905|0.344|0.989|0.944|0.925|0.941|0.967|0.920|0.953|0.958|0.935|0.958|0.960|0.960	3|3|3|3|3|3|3|3|3|3|3|3|1|3|3|3|3|3|3|1|3|3|3|1|3|3|3|3|3|3|3|3|3|3|3|3	3	0	33	0.321		0.9475454545454544	S163=Blood-Granulocytes-Z000000TZ,S191=Blood-Granulocytes-Z000000UD,S20=Blood-Granulocytes-Z000000UT	-	S10=Blood-T-CenMem-CD4-Z00000417,S111=Blood-B-Mem-Z0000041K,S113=Blood-NK-Z000000U1,S116=Blood-T-CD4-Z000000U7,S118=Blood-T-Naive-CD8-Z0000041H,S119=Blood-T-Eff-CD8-Z00000419,S132=Blood-T-EffMem-CD4-Z00000416,S148=Blood-T-CD3-Z000000TV,S158=Blood-B-Z000000TX,S159=Blood-B-Mem-Z0000041J,S15=Blood-T-EffMem-CD4-Z0000041M,S161=Blood-T-CD3-Z000000UP,S164=Blood-T-EffMem-CD4-Z0000041C,S170=Blood-T-CenMem…	0.626515	1.5521e-14	4.2722e-09	6.5947e-14	P2|3|0|0|0|0,
chr1	36923852	36924483	0.545136	14	0.726|0.377|0.524|0.686|0.546|0.792|0.750|0.685|0.318|0.352|0.760|0.648|0.148|0.700|0.746|0.815|0.573|0.587|0.758|0.195|0.322|0.791|0.756|0.130|0.627|0.225|0.798|0.245|0.633|0.702|0.618|0.768|0.765|0.282|0.254|0.580	3|2|2|3|2|3|3|2|2|2|3|2|1|2|3|3|2|2|3|1|1|3|3|1|2|1|3|1|2|2|2|3|3|2|1|2	7	16	13	0.217	0.547	0.7623846153846154	S163=Blood-Granulocytes-Z000000TZ,S191=Blood-Granulocytes-Z000000UD,S19=Blood-Monocytes-Z000000U3,S20=Blood-Granulocytes-Z000000UT,S32=Blood-B-Z000000UB,S36=Blood-Monocytes-Z000000TP,S86=Blood-Monocytes-Z000000UH	S111=Blood-B-Mem-Z0000041K,S113=Blood-NK-Z000000U1,S118=Blood-T-Naive-CD8-Z0000041H,S148=Blood-T-CD3-Z000000TV,S158=Blood-B-Z000000TX,S159=Blood-B-Mem-Z0000041J,S161=Blood-T-CD3-Z000000UP,S164=Blood-T-EffMem-CD4-Z0000041C,S183=Blood-NK-Z000000TM,S184=Blood-T-Naive-CD4-Z0000041E,S28=Blood-T-Naive-CD8-Z0000041B,S37=Blood-T-CD4-Z000000UM,S38=Blood-T-CD8-Z000000UK,S40=Blood-T-CD4-Z000000TT,S79=Blood-…	S10=Blood-T-CenMem-CD4-Z00000417,S116=Blood-T-CD4-Z000000U7,S119=Blood-T-Eff-CD8-Z00000419,S132=Blood-T-EffMem-CD4-Z00000416,S15=Blood-T-EffMem-CD4-Z0000041M,S170=Blood-T-CenMem-CD4-Z0000041D,S17=Blood-T-EffMem-CD8-Z0000041A,S18=Blood-T-CenMem-CD4-Z0000041N,S202=Blood-T-Eff-CD8-Z0000041Q,S203=Blood-T-EffMem-CD8-Z0000041G,S33=Blood-T-CD8-Z000000TR,S57=Blood-T-CD8-Z000000U5,S63=Blood-T-Eff-CD8-Z000…	0.545136	1.4609e-21	4.0212e-16	4.5075e-14
chr1	36952167	36952888	0.688686	15	0.778|0.432|0.643|0.795|0.858|0.746|0.697|0.780|0.560|0.471|0.739|0.819|0.055|0.690|0.753|0.684|0.628|0.844|0.829|0.049|0.027|0.705|0.689|0.041|0.815|0.551|0.764|0.021|0.831|0.766|0.828|0.748|0.711|0.630|0.023|0.655	3|2|3|3|3|3|3|3|3|3|3|3|1|3|3|3|3|3|3|1|1|3|3|1|3|3|3|1|3|3|3|3|3|3|1|3	6	1	29	0.036	0.432	0.7243793103448276	S163=Blood-Granulocytes-Z000000TZ,S191=Blood-Granulocytes-Z000000UD,S19=Blood-Monocytes-Z000000U3,S20=Blood-Granulocytes-Z000000UT,S36=Blood-Monocytes-Z000000TP,S86=Blood-Monocytes-Z000000UH	S111=Blood-B-Mem-Z0000041K	S10=Blood-T-CenMem-CD4-Z00000417,S113=Blood-NK-Z000000U1,S116=Blood-T-CD4-Z000000U7,S118=Blood-T-Naive-CD8-Z0000041H,S119=Blood-T-Eff-CD8-Z00000419,S132=Blood-T-EffMem-CD4-Z00000416,S148=Blood-T-CD3-Z000000TV,S158=Blood-B-Z000000TX,S159=Blood-B-Mem-Z0000041J,S15=Blood-T-EffMem-CD4-Z0000041M,S161=Blood-T-CD3-Z000000UP,S164=Blood-T-EffMem-CD4-Z0000041C,S170=Blood-T-CenMem-CD4-Z0000041D,S17=Blood-T-…	0.688686	5.4073e-42	1.4884e-36	5.0626e-14
chr1	36989659	36989943	0.50571	10	0.256|0.669|0.873|0.560|0.910|0.784|0.310|0.627|0.805|0.726|0.405|0.562|0.789|0.436|0.347|0.650|0.876|0.870|0.373|0.837|0.853|0.712|0.716|0.757|0.898|0.805|0.619|0.877|0.638|0.542|0.618|0.644|0.752|0.827|0.845|0.831	1|3|3|2|3|3|1|2|3|3|2|2|3|2|1|2|3|3|2|3|3|3|3|3|3|3|2|3|2|2|2|2|3|3|3|3	3	12	21	0.3043333333333333	0.5561666666666666	0.810095238095238	S10=Blood-T-CenMem-CD4-Z00000417,S132=Blood-T-EffMem-CD4-Z00000416,S170=Blood-T-CenMem-CD4-Z0000041D	S116=Blood-T-CD4-Z000000U7,S148=Blood-T-CD3-Z000000TV,S15=Blood-T-EffMem-CD4-Z0000041M,S161=Blood-T-CD3-Z000000UP,S164=Blood-T-EffMem-CD4-Z0000041C,S17=Blood-T-EffMem-CD8-Z0000041A,S18=Blood-T-CenMem-CD4-Z0000041N,S33=Blood-T-CD8-Z000000TR,S37=Blood-T-CD4-Z000000UM,S38=Blood-T-CD8-Z000000UK,S40=Blood-T-CD4-Z000000TT,S57=Blood-T-CD8-Z000000U5	S111=Blood-B-Mem-Z0000041K,S113=Blood-NK-Z000000U1,S118=Blood-T-Naive-CD8-Z0000041H,S119=Blood-T-Eff-CD8-Z00000419,S158=Blood-B-Z000000TX,S159=Blood-B-Mem-Z0000041J,S163=Blood-Granulocytes-Z000000TZ,S183=Blood-NK-Z000000TM,S184=Blood-T-Naive-CD4-Z0000041E,S191=Blood-Granulocytes-Z000000UD,S19=Blood-Monocytes-Z000000U3,S202=Blood-T-Eff-CD8-Z0000041Q,S203=Blood-T-EffMem-CD8-Z0000041G,S20=Blood-Gran…	-0.50571	2.7568e-12	7.5881e-07	6.9167e-14
[truncated: 13,309 more rows]
