# Supplementary material for: metilene3: identifying DMRs across multiple conditions with auto-classification
Source: Nat Commun. 2026 Jul 4;17:5848. doi: 10.1038/s41467-026-74931-y (PMC13333024; doi:10.1038/s41467-026-74931-y)
Supplement: Supplementary file 8 — Source Data [file 41467_2026_74931_MOESM8_ESM.zip › Fig.4c-part1.txt]

262	chr1	1617676	1618099	+
278	chr1	1695086	1696867	+
376	chr1	2036481	2036664	+
395	chr1	2074366	2074594	+
399	chr1	2082315	2083334	+
1453	chr1	6035672	6036095	+
1470	chr1	6099554	6099996	+
1471	chr1	6100977	6101290	+
1476	chr1	6116086	6116872	+
1481	chr1	6142546	6143024	+
1616	chr1	6658769	6659128	+
1670	chr1	6894544	6894792	+
2011	chr1	8166717	8167289	+
2034	chr1	8271403	8272040	+
2089	chr1	8447935	8448571	+
2155	chr1	8931135	8931736	+
2167	chr1	8968513	8968728	+
2198	chr1	9062278	9062426	+
2267	chr1	9202883	9203914	+
2307	chr1	9292956	9294163	+
2312	chr1	9301783	9302257	+
2317	chr1	9338265	9338783	+
2343	chr1	9440125	9440458	+
2384	chr1	9602644	9603003	+
2409	chr1	9704524	9705206	+
2436	chr1	9767210	9767914	+
2452	chr1	9819582	9820030	+
2489	chr1	9962258	9962920	+
2516	chr1	10089173	10089571	+
2525	chr1	10208177	10208520	+
2526	chr1	10211137	10211873	+
2557	chr1	10438265	10438858	+
2559	chr1	10448500	10449788	+
2561	chr1	10450753	10451477	+
2564	chr1	10460570	10461061	+
2606	chr1	10695600	10695918	+
2836	chr1	11722887	11723160	+
2845	chr1	11766986	11767076	+
2852	chr1	11785327	11785949	+
2924	chr1	12045554	12046774	+
2938	chr1	12094288	12095621	+
2996	chr1	12240314	12241255	+
2997	chr1	12244684	12246233	+
3016	chr1	12315635	12315942	+
3238	chr1	14049438	14050390	+
3576	chr1	15342672	15343298	+
3821	chr1	16155504	16155737	+
3851	chr1	16278091	16278498	+
3940	chr1	16509724	16509925	+
4012	chr1	16858864	16859080	+
4099	chr1	17342146	17342664	+
4783	chr1	19407356	19408373	+
4811	chr1	19649073	19649260	+
4843	chr1	19761251	19762038	+
4878	chr1	19906152	19906714	+
4935	chr1	20282150	20282673	+
5101	chr1	20902864	20903103	+
5143	chr1	21178437	21179246	+
5196	chr1	21643843	21644176	+
5238	chr1	21872411	21872956	+
5292	chr1	22114471	22115000	+
5326	chr1	22209231	22209719	+
5340	chr1	22242967	22243475	+
5499	chr1	22820706	22821571	+
5928	chr1	24581922	24582515	+
6419	chr1	26711952	26712413	+
6471	chr1	26965888	26966583	+
6475	chr1	26974769	26975036	+
6739	chr1	28193467	28194045	+
6759	chr1	28270137	28270799	+
6778	chr1	28449842	28450571	+
6782	chr1	28466354	28466705	+
6819	chr1	28611493	28611775	+
6826	chr1	28652728	28652942	+
6888	chr1	29075719	29075832	+
7550	chr1	31989517	31990458	+
7593	chr1	32123515	32123962	+
7655	chr1	32304566	32305174	+
7657	chr1	32309943	32310210	+
7788	chr1	33102902	33103331	+
7843	chr1	33407084	33407656	+
7864	chr1	33505014	33505677	+
7909	chr1	33792421	33793004	+
7914	chr1	33804359	33805007	+
8308	chr1	35810550	35811542	+
8310	chr1	35877506	35878124	+
8314	chr1	35913317	35914526	+
8331	chr1	36040752	36041089	+
8368	chr1	36265703	36266447	+
8396	chr1	36585784	36586123	+
8420	chr1	36668985	36669889	+
9079	chr1	39301620	39302205	+
9108	chr1	39530399	39530729	+
9144	chr1	40006272	40007276	+
9230	chr1	40435687	40436164	+
9282	chr1	40804903	40805077	+
9391	chr1	41479553	41480097	+
9498	chr1	42083858	42084189	+
9519	chr1	42181094	42181883	+
9764	chr1	43864490	43864747	+
9827	chr1	44246724	44247758	+
9829	chr1	44263242	44264252	+
9846	chr1	44429625	44430361	+
9852	chr1	44448551	44448672	+
9913	chr1	44756525	44757050	+
9942	chr1	44915681	44915941	+
10089	chr1	45808208	45808641	+
10101	chr1	45949138	45949430	+
10117	chr1	46041503	46042428	+
10168	chr1	46665607	46666057	+
10192	chr1	46822692	46823266	+
10200	chr1	46867728	46868347	+
10256	chr1	47052670	47053059	+
10828	chr1	51899931	51900565	+
10913	chr1	52944769	52945450	+
11010	chr1	53795962	53796771	+
11106	chr1	54159483	54159700	+
11168	chr1	54692659	54693982	+
11172	chr1	54704151	54704811	+
11201	chr1	54801124	54801705	+
11211	chr1	54830767	54831024	+
11826	chr1	59041091	59041789	+
11846	chr1	59279987	59280169	+
11859	chr1	59385393	59386142	+
12092	chr1	61800816	61801152	+
12150	chr1	62085876	62086452	+
12778	chr1	67465565	67466250	+
12824	chr1	68025993	68027057	+
12844	chr1	68153410	68154616	+
13573	chr1	77999797	78000508	+
14115	chr1	85419058	85419222	+
14452	chr1	89339374	89340303	+
14459	chr1	89515530	89516229	+
14480	chr1	90058513	90058886	+
14767	chr1	93027955	93028838	+
14837	chr1	94031786	94032109	+
14976	chr1	94891456	94892299	+
15840	chr1	108456573	108457202	+
15850	chr1	108581388	108582047	+
15942	chr1	109727351	109727751	+
15999	chr1	109967181	109967408	+
16027	chr1	110149941	110150458	+
16028	chr1	110153701	110154121	+
16166	chr1	110772337	110772731	+
16335	chr1	112276395	112276989	+
16484	chr1	113170245	113170628	+
16880	chr1	116371864	116372171	+
16901	chr1	116519789	116521635	+
17038	chr1	117532522	117533784	+
17086	chr1	118155940	118157777	+
17237	chr1	120123051	120123429	+
17322	chr1	143879829	143880155	+
17359	chr1	145512045	145512962	+
17364	chr1	145560138	145560381	+
17374	chr1	145686892	145687827	+
17555	chr1	150149150	150149604	+
17558	chr1	150155946	150156581	+
17606	chr1	150531446	150531654	+
17618	chr1	150573287	150573674	+
17637	chr1	150824976	150826035	+
17732	chr1	151634284	151635063	+
17781	chr1	152001800	152002587	+
17784	chr1	152010349	152011607	+
17787	chr1	152022010	152022828	+
17928	chr1	153330758	153331275	+
17974	chr1	153487424	153487645	+
18022	chr1	153702170	153702423	+
18095	chr1	154318869	154319262	+
18120	chr1	154428425	154429795	+
18162	chr1	154583189	154584139	+
18177	chr1	154687301	154687686	+
18307	chr1	155151149	155151448	+
18362	chr1	155645624	155645883	+
18370	chr1	155733603	155734201	+
18467	chr1	156246792	156247430	+
18594	chr1	156723997	156724406	+
18597	chr1	156735369	156735640	+
18905	chr1	158803858	158805600	+
19004	chr1	159815604	159816254	+
19210	chr1	161183762	161184491	+
19287	chr1	161972971	161973338	+
19376	chr1	162532041	162532850	+
19738	chr1	165853249	165853983	+
20096	chr1	169496991	169497951	+
20153	chr1	170502204	170502993	+
20266	chr1	171714071	171714613	+
20293	chr1	172467573	172468539	+
20884	chr1	179296439	179297019	+
20944	chr1	179789332	179789947	+
20947	chr1	179796746	179797276	+
20957	chr1	179919689	179920365	+
20968	chr1	180100305	180102109	+
21007	chr1	180366482	180367121	+
21262	chr1	182289527	182290123	+
21398	chr1	183249139	183249610	+
21436	chr1	183430786	183431806	+
21575	chr1	184898898	184899834	+
22334	chr1	198297934	198298289	+
22393	chr1	199833552	199834040	+
22692	chr1	201458334	201459085	+
22757	chr1	201683285	201684176	+
22848	chr1	202102347	202102878	+
22904	chr1	202363738	202364417	+
22941	chr1	202772164	202772909	+
22965	chr1	202855752	202856106	+
23035	chr1	203171416	203171693	+
23142	chr1	203555703	203556393	+
23167	chr1	203678545	203678821	+
23185	chr1	203858831	203859200	+
23645	chr1	205664633	205665027	+
23725	chr1	206536790	206537338	+
23787	chr1	206898306	206898917	+
23812	chr1	206970142	206971197	+
23843	chr1	207135517	207135963	+
23885	chr1	207492154	207492447	+
23949	chr1	208016492	208017287	+
23950	chr1	208017898	208018608	+
24295	chr1	209927828	209928155	+
24534	chr1	211725023	211725467	+
24535	chr1	211756748	211757365	+
24597	chr1	212422438	212422978	+
24618	chr1	212659149	212659734	+
24668	chr1	212963092	212963518	+
25324	chr1	218636653	218637150	+
25558	chr1	220951441	220951895	+
25561	chr1	220961274	220961694	+
25579	chr1	221055743	221056903	+
25931	chr1	223940327	223940940	+
25974	chr1	224358148	224358871	+
26132	chr1	225603138	225604075	+
26158	chr1	225705364	225705836	+
26215	chr1	226001131	226001527	+
26235	chr1	226073004	226073532	+
26472	chr1	227079884	227080263	+
26798	chr1	228973441	228974533	+
26821	chr1	229085413	229085835	+
26845	chr1	229164294	229165852	+
26858	chr1	229235419	229235940	+
26881	chr1	229329367	229329617	+
27017	chr1	230139604	230140715	+
27020	chr1	230145865	230146910	+
27052	chr1	230276238	230276460	+
27062	chr1	230289393	230290405	+
27233	chr1	231157225	231157646	+
27279	chr1	231348342	231348888	+
27292	chr1	231494737	231495541	+
27505	chr1	232901361	232901862	+
27560	chr1	233427072	233427343	+
27700	chr1	234229157	234229794	+
27759	chr1	234531207	234531927	+
27794	chr1	234694104	234694468	+
27816	chr1	234799143	234799420	+
27833	chr1	234891103	234891598	+
27848	chr1	234938201	234938628	+
27873	chr1	235022156	235022644	+
27899	chr1	235111814	235113214	+
28003	chr1	235908842	235910097	+
28005	chr1	235922196	235922767	+
28012	chr1	236014720	236016595	+
28023	chr1	236079416	236079472	+
28036	chr1	236103149	236104188	+
28038	chr1	236105325	236106221	+
28045	chr1	236122706	236123161	+
28061	chr1	236209578	236209800	+
29257	chr1	243427654	243428719	+
29271	chr1	243601337	243601863	+
29276	chr1	243634391	243634729	+
29293	chr1	243893701	243894182	+
29432	chr1	244457212	244457536	+
29438	chr1	244467415	244467813	+
29547	chr1	245215468	245215817	+
29550	chr1	245220187	245220684	+
29813	chr1	246267343	246268623	+
29819	chr1	246328325	246328663	+
29850	chr1	246745797	246746194	+
29869	chr1	246894086	246894456	+
29872	chr1	246916947	246917122	+
29973	chr1	247581039	247581698	+
29976	chr1	247597441	247597650	+
30208	chr1	249223552	249224177	+
30240	chr10	323625	323811	+
30243	chr10	331402	331580	+
30382	chr10	967447	968111	+
30390	chr10	992869	993289	+
31169	chr10	3762618	3763610	+
31201	chr10	3938369	3939601	+
31602	chr10	6185249	6186173	+
31660	chr10	6437508	6439278	+
31705	chr10	6598758	6599237	+
31805	chr10	7033901	7034320	+
31840	chr10	7227137	7227576	+
32002	chr10	8156498	8157440	+
32395	chr10	10776353	10777352	+
32552	chr10	11323755	11324449	+
32601	chr10	11613159	11613338	+
32733	chr10	12199356	12199606	+
32795	chr10	12415730	12416315	+
32836	chr10	12645189	12645400	+
32845	chr10	12676492	12676804	+
33105	chr10	13913883	13914097	+
33275	chr10	14601544	14602066	+
33294	chr10	14659573	14660953	+
33313	chr10	14799535	14800428	+
33318	chr10	14814245	14814886	+
33496	chr10	15901144	15901650	+
33661	chr10	17073906	17074431	+
33748	chr10	17599186	17600088	+
34049	chr10	20121668	20122283	+
34234	chr10	21319035	21319280	+
34362	chr10	21830003	21830364	+
34381	chr10	22043073	22043665	+
35070	chr10	26779973	26781054	+
35174	chr10	27949274	27949572	+
35326	chr10	28759776	28760414	+
35332	chr10	28780756	28781762	+
35335	chr10	28804055	28804421	+
35342	chr10	28908631	28909862	+
35526	chr10	29528271	29529055	+
35532	chr10	29546080	29546612	+
35568	chr10	29735584	29736251	+
35603	chr10	29876327	29879091	+
35616	chr10	29919561	29919812	+
35625	chr10	29976450	29977000	+
35798	chr10	30676136	30676491	+
35813	chr10	30729703	30730367	+
35824	chr10	30779928	30780856	+
35842	chr10	30846249	30847118	+
35936	chr10	31153984	31155183	+
35940	chr10	31230717	31231604	+
36039	chr10	32253411	32253724	+
36040	chr10	32261570	32262260	+
36576	chr10	35294704	35295366	+
36580	chr10	35330496	35331003	+
36591	chr10	35453775	35454557	+
37197	chr10	43927824	43928275	+
37611	chr10	45958134	45959406	+
37649	chr10	47638040	47638210	+
38032	chr10	50491051	50491357	+
38049	chr10	50567909	50568804	+
38125	chr10	50940761	50941439	+
38144	chr10	51487973	51488579	+
38190	chr10	52218146	52218278	+
38845	chr10	61368543	61368978	+
38884	chr10	61649853	61650181	+
39559	chr10	69961985	69962541	+
39654	chr10	70835065	70835868	+
39663	chr10	70856448	70857794	+
39950	chr10	72061795	72062491	+
40050	chr10	72435162	72435407	+
40091	chr10	72645792	72646307	+
40449	chr10	73577214	73578007	+
40536	chr10	73924572	73925064	+
40543	chr10	73992583	73993204	+
40584	chr10	74084593	74085119	+
40605	chr10	74271274	74272003	+
40622	chr10	74597231	74597741	+
40670	chr10	75527978	75528193	+
40685	chr10	75621858	75623017	+
40687	chr10	75626275	75627468	+
40691	chr10	75644124	75644355	+
40702	chr10	75675957	75677013	+
40719	chr10	75752272	75753163	+
40746	chr10	76513300	76513630	+
40805	chr10	76951944	76952468	+
41271	chr10	79379846	79380846	+
41431	chr10	80079200	80079823	+
41729	chr10	80983102	80983427	+
41753	chr10	81034064	81034540	+
41757	chr10	81052762	81054049	+
41897	chr10	81953397	81953773	+
41978	chr10	82340617	82341495	+
42639	chr10	88272291	88272976	+
42700	chr10	88636844	88637156	+
42772	chr10	89786722	89786952	+
42798	chr10	90600426	90601555	+
42821	chr10	90995068	90995509	+
43001	chr10	93235903	93236518	+
43084	chr10	94341363	94341851	+
43208	chr10	95123738	95124269	+
43222	chr10	95201571	95202020	+
43581	chr10	98140648	98141110	+
43682	chr10	98585444	98585908	+
43780	chr10	99113855	99114312	+
43785	chr10	99134421	99134786	+
43786	chr10	99136002	99136613	+
43796	chr10	99181860	99182192	+
43797	chr10	99183337	99184088	+
43966	chr10	100019704	100020378	+
44176	chr10	101603713	101604536	+
44239	chr10	102016607	102017207	+
44502	chr10	103668992	103669438	+
44516	chr10	103830866	103831128	+
44543	chr10	103986625	103987208	+
44572	chr10	104213776	104214802	+
44573	chr10	104215558	104216268	+
44582	chr10	104294138	104294441	+
44670	chr10	104808675	104809271	+
44686	chr10	104961743	104962727	+
44715	chr10	105121292	105121698	+
44768	chr10	105376569	105376840	+
44839	chr10	105612190	105613367	+
44856	chr10	105791996	105793704	+
45580	chr10	111901413	111902527	+
45630	chr10	112268773	112269243	+
45909	chr10	114571830	114572767	+
45911	chr10	114574130	114576944	+
45917	chr10	114595800	114596310	+
45982	chr10	114859266	114859830	+
45994	chr10	114910979	114911680	+
46347	chr10	116635846	116636719	+
46780	chr10	119170748	119171698	+
46923	chr10	119794103	119795550	+
47013	chr10	120487849	120488024	+
47088	chr10	120801913	120802125	+
47117	chr10	120897732	120898074	+
47268	chr10	121610121	121610633	+
47882	chr10	124739209	124739504	+
48200	chr10	125979676	125980265	+
48257	chr10	126209271	126209573	+
48325	chr10	126364895	126366529	+
48327	chr10	126369151	126369597	+
48342	chr10	126396034	126396547	+
48343	chr10	126398486	126398697	+
48383	chr10	126613501	126613732	+
49184	chr10	129716695	129717077	+
49191	chr10	129733421	129733623	+
49217	chr10	129786018	129786648	+
49493	chr10	130705701	130705984	+
49693	chr10	131514510	131514885	+
50341	chr10	134178558	134178985	+
50384	chr10	134258052	134259327	+
50410	chr10	134312380	134312603	+
50447	chr10	134400389	134400577	+
50550	chr10	134826206	134826398	+
50612	chr10	135066909	135067295	+
50732	chr11	325891	326280	+
50823	chr11	653244	653620	+
50847	chr11	733013	733209	+
50855	chr11	744734	745879	+
50860	chr11	778657	778984	+
50872	chr11	821669	822622	+
50912	chr11	943002	943293	+
50925	chr11	989156	989368	+
51145	chr11	1776246	1776811	+
51159	chr11	1791715	1793330	+
51164	chr11	1804223	1804509	+
51375	chr11	2490008	2490350	+
51440	chr11	2730544	2730924	+
51546	chr11	3058320	3058740	+
51589	chr11	3174213	3175879	+
51706	chr11	3808794	3809272	+
51725	chr11	3921545	3921758	+
51735	chr11	4070112	4070648	+
52256	chr11	8385487	8385822	+
52297	chr11	8736910	8737460	+
52386	chr11	9257804	9258265	+
52404	chr11	9413746	9413914	+
52441	chr11	9660584	9661886	+
52554	chr11	10622482	10622784	+
52604	chr11	10923987	10924716	+
53292	chr11	15928144	15928419	+
53360	chr11	16828391	16828706	+
53364	chr11	16836692	16837189	+
53569	chr11	18231058	18231533	+
53676	chr11	19130346	19130952	+
54895	chr11	33069923	33070722	+
54900	chr11	33155123	33155981	+
55001	chr11	33720411	33721503	+
55031	chr11	33902671	33903045	+
55034	chr11	33910347	33911401	+
55063	chr11	33998139	33999294	+
55091	chr11	34170026	34170751	+
55137	chr11	34444829	34445399	+
55140	chr11	34466546	34467686	+
55142	chr11	34469828	34470674	+
55143	chr11	34471557	34472665	+
56133	chr11	44613355	44614322	+
56219	chr11	44975999	44976655	+
56475	chr11	46274257	46274468	+
56493	chr11	46326897	46327415	+
56498	chr11	46344979	46345488	+
56556	chr11	46744762	46745036	+
56622	chr11	47282560	47283001	+
56641	chr11	47382252	47382412	+
56643	chr11	47396469	47396975	+
56647	chr11	47409584	47411035	+
56649	chr11	47412611	47414511	+
56679	chr11	47568957	47569807	+
56700	chr11	47734386	47734631	+
56702	chr11	47748655	47748928	+
56737	chr11	47959340	47959928	+
56739	chr11	47963208	47964084	+
56761	chr11	48036116	48037490	+
56768	chr11	48056382	48056824	+
57170	chr11	57253026	57253487	+
57476	chr11	59825522	59826447	+
57700	chr11	60913607	60914384	+
57730	chr11	61109992	61110152	+
57749	chr11	61163821	61164041	+
57992	chr11	62101512	62102223	+
58039	chr11	62264747	62265545	+
58107	chr11	62571336	62571559	+
58111	chr11	62583867	62584325	+
58255	chr11	63437434	63437959	+
58258	chr11	63453591	63454179	+
58261	chr11	63513572	63514089	+
58416	chr11	64108986	64109603	+
58489	chr11	64314928	64315539	+
58497	chr11	64339191	64339524	+
58661	chr11	64789409	64789875	+
58692	chr11	64916477	64917251	+
58725	chr11	65057758	65058711	+
58840	chr11	65542841	65544476	+
58881	chr11	65681948	65682210	+
58926	chr11	65867141	65867599	+
59005	chr11	66199990	66200678	+
59170	chr11	67049647	67053387	+
59248	chr11	67296996	67297286	+
59415	chr11	67796058	67796878	+
59477	chr11	68078691	68078965	+
59487	chr11	68098236	68098660	+
59567	chr11	68476617	68476837	+
59585	chr11	68529887	68530351	+
59617	chr11	68694592	68695551	+
59654	chr11	68795035	68795891	+
59667	chr11	68815169	68815362	+
59674	chr11	68826123	68826275	+
59682	chr11	68846774	68847379	+
59819	chr11	69259165	69261299	+
60074	chr11	70171931	70173187	+
60436	chr11	71189402	71189561	+
60448	chr11	71242963	71243355	+
60527	chr11	71606817	71607241	+
60542	chr11	71725245	71725507	+
60553	chr11	71846345	71847056	+
60683	chr11	72516269	72516899	+
60718	chr11	72896948	72897472	+
60729	chr11	72926864	72929065	+
60882	chr11	74172425	74173130	+
61117	chr11	75576894	75577573	+
61300	chr11	76555560	76555919	+
61408	chr11	77702842	77703546	+
61954	chr11	82903161	82903453	+
62174	chr11	85916608	85917149	+
62675	chr11	93219931	93220559	+
62792	chr11	94278095	94279552	+
62793	chr11	94280816	94282015	+
62798	chr11	94307164	94307999	+
62800	chr11	94309589	94310227	+
63470	chr11	102153490	102153745	+
63856	chr11	107677931	107678582	+
63933	chr11	108835935	108836951	+
64218	chr11	111608514	111608997	+
64222	chr11	111715986	111716948	+
64223	chr11	111748492	111748904	+
64438	chr11	113075082	113075228	+
64538	chr11	113641526	113641860	+
64562	chr11	113822932	113823637	+
64867	chr11	115581843	115582209	+
64870	chr11	115587400	115587784	+
65138	chr11	116776943	116777660	+
65151	chr11	116920781	116921201	+
65393	chr11	117844437	117844971	+
65465	chr11	118055442	118056152	+
65469	chr11	118082721	118084194	+
65497	chr11	118274248	118274503	+
65512	chr11	118476269	118476903	+
65679	chr11	119204458	119204677	+
65788	chr11	119558738	119559363	+
65794	chr11	119571187	119571714	+
66266	chr11	121305007	121306450	+
66277	chr11	121341649	121342151	+
66422	chr11	122207705	122208496	+
66513	chr11	122634753	122635267	+
66647	chr11	123336333	123336958	+
66910	chr11	125120650	125121011	+
67089	chr11	126096010	126096463	+
67095	chr11	126153961	126154116	+
67147	chr11	126326762	126327031	+
67561	chr11	128518510	128518839	+
67812	chr11	129799583	129800988	+
67827	chr11	129870552	129870876	+
67839	chr11	129913384	129914018	+
69095	chr12	516005	516596	+
69213	chr12	1104974	1105514	+
69277	chr12	1744649	1745173	+
69293	chr12	1804777	1805696	+
69424	chr12	2403817	2404110	+
69491	chr12	2549072	2549592	+
69544	chr12	2660782	2661093	+
69607	chr12	2794920	2795045	+
69648	chr12	2948451	2949124	+
69943	chr12	4299236	4300162	+
69958	chr12	4353350	4354145	+
70439	chr12	6339063	6339538	+
70441	chr12	6341734	6342567	+
70545	chr12	6705822	6706000	+
70612	chr12	6988992	6989254	+
70614	chr12	6999026	6999453	+
70627	chr12	7044500	7045535	+
70810	chr12	8043600	8044130	+
70843	chr12	8223391	8223649	+
70845	chr12	8228670	8229387	+
70964	chr12	9004828	9005454	+
71097	chr12	10336432	10337602	+
71144	chr12	10827448	10827735	+
71207	chr12	11819049	11820416	+
71267	chr12	11970948	11971450	+
71370	chr12	12599812	12600469	+
71371	chr12	12602458	12603336	+
71697	chr12	15134826	15135432	+
72117	chr12	19382206	19382552	+
73033	chr12	29322066	29323393	+
73036	chr12	29364086	29364771	+
73400	chr12	31883486	31883895	+
73488	chr12	32638405	32638841	+
73945	chr12	42325592	42325770	+
74138	chr12	44223719	44223879	+
74610	chr12	49673324	49673970	+
74789	chr12	50811935	50812425	+
74917	chr12	52080960	52081829	+
74987	chr12	52383535	52384838	+
75064	chr12	52591474	52592491	+
75305	chr12	53427404	53427864	+
75348	chr12	53673629	53674279	+
75545	chr12	54808722	54809517	+
75594	chr12	55240846	55241545	+
75740	chr12	56517253	56517407	+
75753	chr12	56576019	56576400	+
75758	chr12	56617083	56617365	+
75762	chr12	56687129	56687971	+
75937	chr12	57912466	57913125	+
76313	chr12	62868144	62868433	+
76329	chr12	63103742	63104186	+
76535	chr12	64893929	64894754	+
76580	chr12	65093372	65093924	+
76585	chr12	65143311	65143858	+
76589	chr12	65165931	65166366	+
76959	chr12	69177832	69178346	+
76971	chr12	69266068	69266334	+
77024	chr12	69725533	69725999	+
77027	chr12	69742232	69743991	+
78370	chr12	89786734	89787462	+
78573	chr12	93521599	93522066	+
78707	chr12	94625008	94625933	+
78714	chr12	94657774	94657979	+
78955	chr12	96389457	96390368	+
78963	chr12	96448959	96449325	+
79014	chr12	96649027	96649360	+
79433	chr12	100713383	100714153	+
79567	chr12	101776958	101777220	+
79636	chr12	102281154	102281774	+
79905	chr12	104990035	104990339	+
79918	chr12	105031398	105032510	+
79923	chr12	105046668	105047149	+
79942	chr12	105121562	105122131	+
80273	chr12	107903444	107904140	+
80275	chr12	107914123	107914624	+
80430	chr12	108761108	108761554	+
80479	chr12	108984369	108984724	+
80540	chr12	109239377	109240594	+
80557	chr12	109297168	109297639	+
80625	chr12	109607962	109608433	+
80848	chr12	110691662	110691884	+
80875	chr12	110867697	110867942	+
81135	chr12	111753915	111754151	+
81225	chr12	112220414	112220728	+
81235	chr12	112272765	112273100	+
81255	chr12	112557564	112558005	+
81449	chr12	113664738	113665337	+
81457	chr12	113679600	113680224	+
81464	chr12	113709707	113710240	+
81482	chr12	113799447	113800066	+
81600	chr12	114283673	114285088	+
81620	chr12	114404696	114405508	+
82026	chr12	116622929	116624129	+
82039	chr12	116721088	116722451	+
82040	chr12	116724002	116724221	+
82068	chr12	116819370	116820110	+
82140	chr12	117042789	117043699	+
82236	chr12	117485979	117486212	+
82245	chr12	117498147	117498412	+
82249	chr12	117504829	117509361	+
82528	chr12	118772682	118773499	+
82833	chr12	120668412	120668946	+
82913	chr12	120977699	120978889	+
82918	chr12	120989587	120990159	+
82923	chr12	121038764	121039315	+
82933	chr12	121066248	121066439	+
82993	chr12	121373113	121375257	+
83012	chr12	121456050	121456315	+
83073	chr12	121676936	121677791	+
83081	chr12	121724684	121725276	+
83083	chr12	121729991	121731823	+
83085	chr12	121738814	121740218	+
83088	chr12	121747489	121748029	+
83111	chr12	121898783	121899486	+
83129	chr12	121984891	121985635	+
83198	chr12	122269852	122270259	+
83200	chr12	122273087	122273678	+
83202	chr12	122278189	122278353	+
83216	chr12	122314131	122314594	+
83311	chr12	122709050	122709457	+
83345	chr12	122949269	122949589	+
83384	chr12	123166353	123167048	+
83398	chr12	123228624	123229173	+
83453	chr12	123389244	123389551	+
83509	chr12	123589998	123590483	+
83526	chr12	123688717	123689151	+
83546	chr12	123831497	123832010	+
83688	chr12	124426004	124426516	+
83689	chr12	124429120	124429330	+
83761	chr12	124718242	124719383	+
83764	chr12	124733132	124734359	+
83766	chr12	124735256	124735631	+
83795	chr12	124830153	124830718	+
83837	chr12	124981786	124981918	+
83929	chr12	125191678	125192112	+
83935	chr12	125201281	125201625	+
83968	chr12	125261825	125262292	+
83981	chr12	125299708	125300024	+
83986	chr12	125323848	125324061	+
83988	chr12	125327468	125327778	+
84032	chr12	125430453	125431179	+
84875	chr12	129255981	129256600	+
84897	chr12	129331515	129331830	+
84898	chr12	129336367	129336847	+
84922	chr12	129404864	129405357	+
85641	chr12	132073785	132074377	+
85661	chr12	132135702	132136102	+
85718	chr12	132352126	132352681	+
85722	chr12	132356840	132357470	+
85723	chr12	132358250	132358678	+
85724	chr12	132359104	132360457	+
85751	chr12	132469400	132470343	+
85761	chr12	132512246	132512624	+
85967	chr12	133442886	133443241	+
86170	chr13	20794601	20795083	+
86248	chr13	21258852	21259019	+
86922	chr13	25507199	25508021	+
87094	chr13	26419322	26419794	+
87513	chr13	28727208	28727499	+
87564	chr13	29059788	29060578	+
87599	chr13	29164595	29164996	+
87606	chr13	29192540	29192886	+
87608	chr13	29194514	29195872	+
87771	chr13	30121099	30121760	+
87815	chr13	30517734	30518369	+
87847	chr13	30681337	30682005	+
87864	chr13	30746660	30747143	+
87887	chr13	30982971	30983277	+
87931	chr13	31321873	31322570	+
88143	chr13	32621666	32622365	+
88151	chr13	32691130	32692084	+
88759	chr13	37552092	37552412	+
89144	chr13	41752942	41753181	+
89149	chr13	41863803	41864360	+
89152	chr13	41898300	41899395	+
89182	chr13	42158778	42159611	+
89187	chr13	42282652	42283551	+
89529	chr13	45768251	45768817	+
89565	chr13	46082656	46083301	+
89648	chr13	46688793	46689233	+
89665	chr13	46893777	46894653	+
89675	chr13	46926863	46927283	+
89935	chr13	50077081	50077679	+
90038	chr13	51282229	51283415	+
90041	chr13	51289212	51289914	+
90366	chr13	53591425	53591979	+
91932	chr13	76447764	76447995	+
93366	chr13	94821105	94821824	+
93498	chr13	95923692	95924322	+
94038	chr13	99221791	99222277	+
94182	chr13	99984664	99985009	+
94319	chr13	100862964	100864078	+
94322	chr13	100907685	100908503	+
94335	chr13	101145719	101146228	+
94341	chr13	101163608	101164336	+
94660	chr13	103424252	103424639	+
95553	chr13	108923318	108924401	+
95767	chr13	110039451	110040131	+
95768	chr13	110042053	110042757	+
95775	chr13	110055394	110056324	+
95838	chr13	110304312	110305081	+
95859	chr13	110357965	110358158	+
96168	chr13	111351846	111352343	+
96274	chr13	111843415	111844233	+
96710	chr13	113926944	113927472	+
96729	chr13	114066068	114066267	+
96738	chr13	114128573	114129041	+
96748	chr13	114181280	114182929	+
96763	chr13	114259269	114259472	+
96764	chr13	114260850	114263891	+
96768	chr13	114270805	114271717	+
96796	chr13	114450276	114450448	+
96981	chr13	115090913	115091687	+
97053	chr14	20925151	20925432	+
97076	chr14	21069647	21069930	+
97425	chr14	23377891	23378373	+
97430	chr14	23421037	23421520	+
97452	chr14	23531388	23532177	+
97459	chr14	23582791	23583385	+
97463	chr14	23587897	23588268	+
97577	chr14	24014027	24014582	+
97686	chr14	24699105	24699513	+
97705	chr14	24795868	24796576	+
97753	chr14	25043686	25044609	+
98683	chr14	35307005	35308604	+
98684	chr14	35309762	35310305	+
98696	chr14	35404616	35405168	+
98698	chr14	35416616	35417544	+
98705	chr14	35605561	35605834	+
98738	chr14	35843554	35844303	+
99858	chr14	50770426	50771172	+
100094	chr14	53163507	53164027	+
100097	chr14	53201408	53201556	+
100106	chr14	53335615	53336213	+
100263	chr14	54913767	54914412	+
100351	chr14	55584444	55585226	+
100398	chr14	56179334	56180661	+
100451	chr14	56559952	56561024	+
100468	chr14	56671923	56672753	+
100755	chr14	58906106	58906655	+
100776	chr14	59135951	59136835	+
100791	chr14	59213160	59214387	+
100870	chr14	59885668	59885809	+
101090	chr14	62068941	62069661	+
101388	chr14	65120850	65121898	+
101443	chr14	65293558	65294053	+
101456	chr14	65372617	65373254	+
101680	chr14	68167324	68167636	+
101687	chr14	68284915	68285473	+
101734	chr14	69044761	69045223	+
101830	chr14	69417768	69418383	+
101851	chr14	69516354	69517689	+
101906	chr14	69906397	69906897	+
102137	chr14	71807642	71808425	+
102150	chr14	72189555	72190075	+
102417	chr14	74190624	74191225	+
102448	chr14	74327976	74328605	+
102690	chr14	75763205	75763882	+
102692	chr14	75765352	75766215	+
102729	chr14	75904459	75904930	+
102737	chr14	75919653	75920281	+
102794	chr14	76286973	76287647	+
103167	chr14	78055652	78056195	+
103550	chr14	81674951	81675604	+
104380	chr14	89626631	89627227	+
104421	chr14	89823900	89824544	+
104455	chr14	89924218	89925470	+
104463	chr14	89950489	89953728	+
104573	chr14	90738888	90739440	+
104579	chr14	90760847	90761647	+
104580	chr14	90762456	90763154	+
104680	chr14	91096416	91097305	+
104684	chr14	91110628	91111868	+
104792	chr14	91740314	91740484	+
104822	chr14	91827318	91829071	+
104978	chr14	92853028	92853553	+
105002	chr14	92941899	92942632	+
105008	chr14	92958575	92958932	+
105085	chr14	93190898	93191195	+
105088	chr14	93193545	93193910	+
105174	chr14	93599849	93600470	+
105194	chr14	93766019	93766666	+
105568	chr14	95556875	95557175	+
105675	chr14	95942137	95942534	+
105997	chr14	97249002	97249359	+
106660	chr14	100508559	100509146	+
106760	chr14	100867396	100867624	+
106922	chr14	101308266	101309206	+
107275	chr14	102676909	102677378	+
107311	chr14	102836438	102837153	+
107354	chr14	103045985	103046361	+
107369	chr14	103107328	103108063	+
107374	chr14	103157102	103157532	+
107415	chr14	103319981	103320586	+
107694	chr14	104207568	104207889	+
107722	chr14	104396406	104396683	+
107729	chr14	104416255	104416531	+
108084	chr14	105792485	105792621	+
108108	chr14	105860217	105860987	+
109371	chr15	29106469	29107113	+
109400	chr15	29246160	29246543	+
109679	chr15	30781472	30781943	+
110032	chr15	32810276	32810467	+
110033	chr15	32811035	32811614	+
110395	chr15	35331154	35331925	+
110407	chr15	35363297	35363924	+
110813	chr15	39668199	39668588	+
110968	chr15	40680966	40681508	+
110998	chr15	40875691	40875919	+
111009	chr15	41040271	41041019	+
111020	chr15	41081454	41082054	+
111040	chr15	41146438	41146703	+
111100	chr15	41468082	41468449	+
111121	chr15	41667186	41667502	+
111284	chr15	42651847	42652381	+
111285	chr15	42658378	42659634	+
111484	chr15	45093226	45093962	+
111593	chr15	45930365	45931026	+
111855	chr15	48621261	48621405	+
111970	chr15	50266301	50266508	+
111979	chr15	50405474	50406253	+
111995	chr15	50698875	50699508	+
112197	chr15	52539081	52539552	+
112593	chr15	56235989	56236589	+
112942	chr15	59146303	59146942	+
112971	chr15	59451412	59451833	+
113203	chr15	60685513	60686410	+
113762	chr15	63575238	63575673	+
113810	chr15	63741146	63741312	+
113872	chr15	64361427	64361675	+
113919	chr15	64875244	64875601	+
113923	chr15	64923615	64923882	+
114105	chr15	66064158	66064494	+
114122	chr15	66133450	66133962	+
114270	chr15	66701015	66701741	+
114316	chr15	66970408	66971212	+
114365	chr15	67139015	67139647	+
114534	chr15	68500495	68501402	+
114652	chr15	68978028	68978502	+
114801	chr15	69729336	69729990	+
114802	chr15	69732190	69732784	+
114868	chr15	70096128	70096601	+
115047	chr15	70774008	70774484	+
115048	chr15	70775207	70776157	+
115089	chr15	71005582	71005780	+
115338	chr15	72631005	72632359	+
115481	chr15	73865909	73866168	+
115594	chr15	74304547	74304872	+
115735	chr15	74880978	74881439	+
115943	chr15	75919070	75919810	+
116093	chr15	77371030	77371321	+
116296	chr15	78305110	78305586	+
116300	chr15	78331137	78331635	+
116358	chr15	78592465	78592833	+
116391	chr15	78691449	78691886	+
116392	chr15	78694375	78694877	+
116674	chr15	80090242	80091231	+
116783	chr15	80729544	80730345	+
116961	chr15	81605470	81605706	+
117430	chr15	85173380	85173829	+
117441	chr15	85263976	85264290	+
117452	chr15	85358158	85358535	+
117457	chr15	85371770	85372119	+
117541	chr15	86070350	86070491	+
117553	chr15	86170979	86171757	+
117556	chr15	86202849	86203375	+
117573	chr15	86315115	86315463	+
118139	chr15	89636485	89637769	+
118148	chr15	89678746	89679308	+
118156	chr15	89742755	89743514	+
118291	chr15	90347227	90347470	+
118299	chr15	90363790	90364727	+
118335	chr15	90510806	90511750	+
118345	chr15	90547651	90548205	+
118359	chr15	90585966	90586177	+
118395	chr15	90698174	90698773	+
118500	chr15	91239888	91240220	+
118501	chr15	91243812	91245427	+
118510	chr15	91305264	91305765	+
118561	chr15	91457629	91459901	+
118563	chr15	91471331	91472081	+
118567	chr15	91488251	91488781	+
118657	chr15	91911683	91912014	+
119008	chr15	93570699	93572372	+
119012	chr15	93580092	93581055	+
119112	chr15	93842083	93842436	+
119312	chr15	94748545	94749069	+
119330	chr15	94856242	94856729	+
119704	chr15	97129317	97130352	+
120161	chr15	99331841	99332744	+
120179	chr15	99396869	99397092	+
120195	chr15	99442529	99443215	+
120198	chr15	99445934	99446642	+
120349	chr15	100040300	100041037	+
120393	chr15	100456046	100456453	+
120531	chr15	101093638	101093975	+
120738	chr15	101741530	101742199	+
120747	chr15	101775682	101776411	+
120752	chr15	101788551	101789211	+
120840	chr15	102068474	102068854	+
120987	chr16	474267	474560	+
120997	chr16	521358	521621	+
121000	chr16	526359	527170	+
121041	chr16	642301	643388	+
121045	chr16	646546	646701	+
121253	chr16	1533288	1533734	+
121255	chr16	1538263	1539064	+
121380	chr16	2065408	2065748	+
121401	chr16	2121429	2121658	+
121436	chr16	2256664	2256972	+
121493	chr16	2544196	2544443	+
121503	chr16	2576135	2576678	+
121605	chr16	2987055	2987231	+
121655	chr16	3111986	3112684	+
121694	chr16	3292812	3293076	+
121697	chr16	3309101	3310123	+
121734	chr16	3639093	3641564	+
121958	chr16	4633689	4634698	+
121973	chr16	4678311	4678874	+
121993	chr16	4729831	4730659	+
123000	chr16	8738111	8739279	+
123031	chr16	8943297	8943525	+
123046	chr16	8990490	8991240	+
123514	chr16	11001395	11001610	+
123553	chr16	11160339	11160568	+
123678	chr16	11522309	11522472	+
123697	chr16	11598177	11598444	+
123706	chr16	11623300	11623697	+
123714	chr16	11644604	11645228	+
123781	chr16	11837719	11838052	+
123801	chr16	11908642	11909429	+
123857	chr16	12135444	12136038	+
123890	chr16	12295715	12296289	+
123899	chr16	12402436	12402790	+
123913	chr16	12438516	12439552	+
123929	chr16	12503308	12503884	+
123933	chr16	12510057	12510429	+
124254	chr16	14376584	14376998	+
124327	chr16	15067825	15068132	+
124348	chr16	15155702	15156593	+
124463	chr16	15796572	15797550	+
124501	chr16	15923298	15923743	+
124512	chr16	15963613	15964427	+
124528	chr16	16030507	16030936	+
124543	chr16	16068973	16069603	+
124544	chr16	16081240	16082502	+
124621	chr16	16305743	16306974	+
124775	chr16	17429880	17430357	+
124796	chr16	17499427	17499958	+
125009	chr16	18785851	18786381	+
125010	chr16	18790280	18790745	+
125017	chr16	18849919	18851152	+
125096	chr16	19195304	19195866	+
125173	chr16	19531680	19531994	+
125380	chr16	20892676	20893701	+
125425	chr16	21086590	21087033	+
125531	chr16	21609562	21610010	+
125533	chr16	21622246	21623288	+
125536	chr16	21642242	21643076	+
125538	chr16	21654146	21655102	+
125544	chr16	21662310	21663009	+
125571	chr16	21943463	21943670	+
125581	chr16	22021007	22021183	+
125635	chr16	22428403	22429200	+
125811	chr16	23539686	23540661	+
125888	chr16	24016833	24017755	+
126076	chr16	25217367	25217831	+
126483	chr16	27299215	27299575	+
126539	chr16	27575702	27576189	+
126543	chr16	27593364	27593966	+
126637	chr16	28021323	28021517	+
126714	chr16	28489829	28490272	+
126787	chr16	28989687	28990314	+
126828	chr16	29140847	29141279	+
126875	chr16	29329871	29330505	+
126878	chr16	29335213	29335659	+
126919	chr16	29659755	29660085	+
126922	chr16	29666211	29666692	+
126927	chr16	29685581	29685832	+
126928	chr16	29688763	29689166	+
126931	chr16	29696043	29696275	+
126941	chr16	29722868	29723328	+
126962	chr16	29782102	29782604	+
126964	chr16	29784617	29784857	+
127052	chr16	30148345	30148965	+
127055	chr16	30152515	30152883	+
127056	chr16	30158393	30158990	+
127064	chr16	30187993	30188636	+
127138	chr16	30557644	30558174	+
127150	chr16	30616580	30616919	+
127172	chr16	30720998	30721717	+
127175	chr16	30736045	30736720	+
127230	chr16	30976037	30976230	+
127268	chr16	31127722	31128014	+
127322	chr16	31379733	31380425	+
127608	chr16	46744596	46745536	+
127650	chr16	46925177	46925552	+
127695	chr16	47119088	47119451	+
128128	chr16	49787920	49788703	+
128231	chr16	50127573	50128074	+
128263	chr16	50304624	50305147	+
128370	chr16	50750523	50751418	+
128441	chr16	51089333	51089743	+
128763	chr16	53516356	53516847	+
128796	chr16	53980329	53981473	+
128803	chr16	54028087	54028772	+
129291	chr16	56553111	56553239	+
129380	chr16	57001793	57002260	+
129387	chr16	57011877	57012224	+
129421	chr16	57096353	57097089	+
129425	chr16	57103115	57104139	+
129426	chr16	57118705	57119437	+
129448	chr16	57180101	57180264	+
129510	chr16	57504436	57505111	+
129590	chr16	57717983	57718366	+
129688	chr16	57975089	57975483	+
130794	chr16	66515081	66515237	+
130853	chr16	66775493	66776348	+
130854	chr16	66780136	66781132	+
130905	chr16	67060159	67060412	+
130997	chr16	67507049	67507497	+
130998	chr16	67508738	67509401	+
131055	chr16	67747676	67748419	+
131056	chr16	67755045	67755445	+
131103	chr16	68075669	68076674	+
131106	chr16	68087022	68087416	+
131117	chr16	68146577	68146688	+
131145	chr16	68334929	68335755	+
131150	chr16	68367911	68368523	+
131250	chr16	68743878	68745170	+
131270	chr16	68823224	68824566	+
131271	chr16	68826119	68827522	+
131293	chr16	69091625	69092695	+
131320	chr16	69332676	69333196	+
131326	chr16	69401890	69402698	+
131364	chr16	69775472	69776117	+
131375	chr16	69868032	69868556	+
131429	chr16	70439240	70439691	+
131435	chr16	70456907	70457957	+
131453	chr16	70505604	70505855	+
131468	chr16	70597228	70597969	+
131517	chr16	70762172	70762883	+
131527	chr16	70784895	70787401	+
131702	chr16	71843973	71844312	+
131740	chr16	72035661	72036051	+
131746	chr16	72085816	72086645	+
131836	chr16	72912236	72912830	+
131856	chr16	72961235	72961901	+
131857	chr16	72965169	72965696	+
131858	chr16	72968258	72968805	+
131878	chr16	73030930	73031394	+
132204	chr16	74482178	74482718	+
132227	chr16	74729219	74729555	+
132858	chr16	78428494	78429321	+
132865	chr16	78527922	78528923	+
132869	chr16	78545192	78545503	+
132974	chr16	79161464	79161854	+
133455	chr16	81480600	81481740	+
133496	chr16	81581055	81583091	+
133507	chr16	81605399	81605772	+
133509	chr16	81616738	81617068	+
134123	chr16	84102672	84103432	+
134127	chr16	84116458	84116745	+
134138	chr16	84147898	84148293	+
134162	chr16	84233441	84233778	+
134183	chr16	84325693	84326072	+
134196	chr16	84356908	84357526	+
134202	chr16	84373865	84374336	+
134312	chr16	84676564	84677046	+
134344	chr16	84776261	84776822	+
134419	chr16	85016183	85017556	+
134423	chr16	85028323	85028945	+
134469	chr16	85135574	85136666	+
134516	chr16	85296153	85296523	+
134633	chr16	85539647	85540024	+
134647	chr16	85561115	85561373	+
134659	chr16	85577361	85578458	+
134689	chr16	85675271	85675570	+
134811	chr16	86011039	86011710	+
134812	chr16	86011747	86012369	+
134904	chr16	86326764	86327055	+
135224	chr16	87489963	87490119	+
135236	chr16	87521351	87521503	+
135266	chr16	87588151	87589524	+
135357	chr16	87849355	87849976	+
135364	chr16	87886177	87886618	+
135369	chr16	87904537	87905079	+
135377	chr16	87921485	87921867	+
135391	chr16	87973873	87974318	+
135671	chr16	88906304	88907478	+
135827	chr16	89300123	89300512	+
135870	chr16	89419622	89420169	+
135903	chr16	89490237	89490451	+
135911	chr16	89502713	89503815	+
135986	chr16	89779941	89780156	+
136059	chr16	90023963	90024110	+
136106	chr16	90168337	90168894	+
136116	chr17	32079	33346	+
136172	chr17	244824	245414	+
136188	chr17	293549	293875	+
136208	chr17	437299	438838	+
136209	chr17	440564	441205	+
136210	chr17	441481	442560	+
136222	chr17	504821	505803	+
136226	chr17	514356	514858	+
136227	chr17	517225	518655	+
136228	chr17	531443	532105	+
136229	chr17	534120	534742	+
136236	chr17	592951	593495	+
136305	chr17	993148	993399	+
136307	chr17	998340	999458	+
136311	chr17	1007275	1007558	+
136339	chr17	1081763	1081947	+
136433	chr17	1371282	1371512	+
136434	chr17	1372711	1372894	+
136456	chr17	1457244	1457759	+
136474	chr17	1512470	1512600	+
136475	chr17	1514784	1515346	+
136478	chr17	1517413	1517754	+
136492	chr17	1568659	1568905	+
136504	chr17	1633206	1633525	+
136548	chr17	1911455	1911758	+
136555	chr17	1944511	1944833	+
136596	chr17	2094536	2095493	+
136602	chr17	2117458	2117888	+
136620	chr17	2203343	2203625	+
136648	chr17	2389013	2389468	+
136720	chr17	2706751	2707003	+
136744	chr17	2765373	2765992	+
136933	chr17	3651080	3651343	+
136952	chr17	3705741	3706930	+
136961	chr17	3738211	3738970	+
136962	chr17	3739200	3740035	+
136965	chr17	3744459	3745077	+
137004	chr17	3863124	3863566	+
137023	chr17	3910679	3911018	+
137042	chr17	4033959	4034449	+
137055	chr17	4089964	4090550	+
137062	chr17	4110635	4111376	+
137096	chr17	4328657	4329155	+
137107	chr17	4356827	4357424	+
137232	chr17	4746687	4747362	+
137233	chr17	4748190	4748987	+
137241	chr17	4799236	4799414	+
137247	chr17	4823656	4824205	+
137272	chr17	4935475	4935745	+
137337	chr17	5365505	5366652	+
137722	chr17	6817756	6818490	+
137781	chr17	7018777	7019264	+
137810	chr17	7061923	7062154	+
137828	chr17	7143704	7144739	+
137881	chr17	7369716	7370052	+
137884	chr17	7377993	7378377	+
137980	chr17	7774843	7775254	+
137983	chr17	7792326	7793094	+
137984	chr17	7793916	7794106	+
137987	chr17	7814172	7815932	+
138050	chr17	8043300	8043538	+
138184	chr17	8630283	8630940	+
138363	chr17	9253368	9253914	+
138501	chr17	9878659	9879316	+
138504	chr17	9889008	9889471	+
138509	chr17	9920624	9920796	+
138512	chr17	9923170	9924124	+
138678	chr17	10581495	10582303	+
139335	chr17	14229339	14230008	+
139636	chr17	15898577	15898797	+
139694	chr17	16358536	16358843	+
139844	chr17	16967034	16967700	+
140145	chr17	18200465	18200780	+
140147	chr17	18204234	18205054	+
140238	chr17	18885329	18885539	+
140299	chr17	19407851	19408177	+
140306	chr17	19424728	19424960	+
140393	chr17	19826610	19826882	+
140444	chr17	20184064	20184445	+
140445	chr17	20185244	20185618	+
140648	chr17	21113873	21114306	+
140651	chr17	21123357	21123571	+
140687	chr17	21256622	21257304	+
140894	chr17	25867421	25868020	+
141061	chr17	26794850	26795084	+
141128	chr17	27155860	27156045	+
141199	chr17	27443247	27443962	+
141232	chr17	27564935	27565774	+
141293	chr17	28135168	28135452	+
141299	chr17	28181687	28181991	+
141301	chr17	28186967	28187796	+
141408	chr17	29141437	29142783	+
141410	chr17	29145106	29145618	+
141446	chr17	29700698	29701850	+
141509	chr17	29904527	29905291	+
141617	chr17	30478773	30479303	+
141681	chr17	30821530	30821770	+
142150	chr17	33192574	33193415	+
142182	chr17	33426258	33428246	+
142636	chr17	36751474	36751621	+
142833	chr17	37493932	37494393	+
142838	chr17	37519988	37520305	+
142876	chr17	37786316	37786521	+
142944	chr17	38123713	38124088	+
142955	chr17	38175223	38176039	+
142984	chr17	38349718	38350486	+
142992	chr17	38391360	38391849	+
143263	chr17	39780605	39782158	+
143381	chr17	40175680	40176748	+
143432	chr17	40340577	40341507	+
143435	chr17	40358359	40358744	+
143438	chr17	40377487	40378201	+
143468	chr17	40518459	40519549	+
143484	chr17	40569779	40570439	+
143532	chr17	40722894	40723260	+
143622	chr17	41153830	41154097	+
143625	chr17	41167135	41168048	+
143632	chr17	41281243	41281978	+
143634	chr17	41291293	41291594	+
143635	chr17	41292477	41293082	+
143677	chr17	41565871	41566467	+
143702	chr17	41684120	41684569	+
143755	chr17	41846780	41847098	+
143844	chr17	42154838	42155614	+
143905	chr17	42410945	42411665	+
143973	chr17	42687189	42687685	+
144133	chr17	43511197	43511356	+
144135	chr17	43525045	43525566	+
144137	chr17	43573857	43574807	+
144410	chr17	45721636	45722294	+
144412	chr17	45725365	45725633	+
144726	chr17	47329074	47329903	+
144823	chr17	47747972	47748796	+
144845	chr17	47810016	47810614	+
144992	chr17	48364584	48365064	+
145100	chr17	48793727	48794107	+
145130	chr17	48931987	48932244	+
145166	chr17	49166221	49166552	+
145775	chr17	55060856	55061500	+
145776	chr17	55062741	55063559	+
145777	chr17	55064127	55065093	+
145894	chr17	55574368	55574885	+
145905	chr17	55619266	55619671	+
145914	chr17	55654189	55654780	+
146067	chr17	56344377	56346610	+
146069	chr17	56348989	56351183	+
146070	chr17	56351534	56353575	+
146072	chr17	56355208	56357996	+
146082	chr17	56385814	56386015	+
146101	chr17	56580730	56581793	+
146103	chr17	56584523	56584821	+
146220	chr17	57473910	57474428	+
146330	chr17	58440684	58441328	+
146334	chr17	58471538	58472167	+
146372	chr17	59328701	59328920	+
146521	chr17	60595215	60595558	+
146780	chr17	62079106	62079582	+
146794	chr17	62154338	62154990	+
146800	chr17	62195001	62196361	+
146809	chr17	62252142	62253436	+
146811	chr17	62256917	62258358	+
146837	chr17	62407974	62410116	+
146882	chr17	62790722	62791009	+
146891	chr17	62839177	62840015	+
146952	chr17	63199084	63199714	+
147115	chr17	64421898	64422407	+
147126	chr17	64455816	64456903	+
147127	chr17	64457563	64458467	+
147274	chr17	65160591	65161542	+
147275	chr17	65207704	65208381	+
147284	chr17	65266445	65267114	+
147300	chr17	65349219	65350552	+
147326	chr17	65433905	65434172	+
147472	chr17	66308549	66310593	+
147519	chr17	66505024	66505904	+
147560	chr17	66746269	66746553	+
147778	chr17	68310340	68311286	+
148248	chr17	71056931	71057525	+
148251	chr17	71064199	71065770	+
148260	chr17	71093168	71093760	+
148262	chr17	71099894	71100294	+
148319	chr17	71329571	71329885	+
148422	chr17	71627291	71627553	+
148743	chr17	72516976	72517404	+
148842	chr17	72774856	72775819	+
148847	chr17	72786353	72786848	+
148904	chr17	72981780	72982132	+
148930	chr17	73071447	73072136	+
148980	chr17	73252084	73252659	+
148986	chr17	73288996	73289218	+
149139	chr17	73881003	73881816	+
149170	chr17	74028593	74028865	+
149181	chr17	74100277	74100530	+
149183	chr17	74102274	74103166	+
149210	chr17	74199449	74199873	+
149241	chr17	74323591	74324094	+
149476	chr17	75096176	75096413	+
149825	chr17	76278438	76278744	+
149833	chr17	76290891	76291163	+
149859	chr17	76347461	76347849	+
149895	chr17	76421753	76422135	+
149952	chr17	76609596	76609819	+
150027	chr17	76819395	76819883	+
150028	chr17	76821905	76823704	+
150058	chr17	76918757	76919397	+
150367	chr17	78122605	78122830	+
150368	chr17	78125735	78126478	+
150405	chr17	78261030	78261972	+
150472	chr17	78533297	78533957	+
150500	chr17	78667160	78667572	+
150550	chr17	78796945	78797098	+
150627	chr17	79047594	79047959	+
150660	chr17	79124325	79125304	+
150665	chr17	79128871	79129101	+
150703	chr17	79259773	79260074	+
150706	chr17	79261716	79262316	+
150728	chr17	79300342	79301336	+
150843	chr17	79530942	79531911	+
150848	chr17	79544296	79544955	+
150852	chr17	79576323	79577281	+
150888	chr17	79795299	79796014	+
150895	chr17	79815493	79817462	+
150905	chr17	79870218	79870393	+
150932	chr17	79932823	79933132	+
151017	chr17	80249260	80249722	+
151063	chr17	80346822	80346987	+
151081	chr17	80414832	80415481	+
151107	chr17	80475240	80475595	+
151108	chr17	80479974	80480403	+
151124	chr17	80513207	80513589	+
151156	chr17	80581522	80582208	+
151157	chr17	80585671	80586311	+
151210	chr17	80796040	80796560	+
151228	chr17	80833054	80835015	+
151461	chr18	688091	689136	+
151474	chr18	835015	835367	+
151701	chr18	2646396	2646954	+
151751	chr18	3014241	3014441	+
152488	chr18	7174313	7174824	+
152912	chr18	9173855	9174787	+
152974	chr18	9706780	9707557	+
153570	chr18	11946295	11946565	+
153579	chr18	11972528	11973467	+
153647	chr18	12258474	12258654	+
153741	chr18	12894286	12894757	+
154151	chr18	19279421	19279837	+
154357	chr18	20651916	20652258	+
154376	chr18	20723099	20724924	+
154414	chr18	20831044	20831485	+
154441	chr18	20939326	20939747	+
154547	chr18	21607170	21607556	+
154600	chr18	21970801	21971247	+
154613	chr18	22045108	22045994	+
154785	chr18	22864297	22865305	+
154786	chr18	22869057	22869613	+
154972	chr18	24286739	24287376	+
155788	chr18	33071015	33071955	+
156467	chr18	39693053	39693967	+
156780	chr18	43262975	43263680	+
156836	chr18	43780063	43780432	+
157316	chr18	46202488	46203151	+
157327	chr18	46242361	46242685	+
157752	chr18	48564386	48564943	+
158070	chr18	51784076	51784692	+
158163	chr18	52901028	52901848	+
159426	chr18	60617902	60618317	+
159429	chr18	60648549	60649895	+
159591	chr18	61536561	61536956	+
160757	chr18	71679779	71680169	+
160803	chr18	71867817	71868159	+
160896	chr18	72249638	72250287	+
160967	chr18	72942246	72942701	+
160968	chr18	72947813	72948311	+
161258	chr18	74107631	74107873	+
161263	chr18	74114443	74114782	+
161268	chr18	74128897	74129370	+
161282	chr18	74160560	74161053	+
161313	chr18	74219901	74220174	+
161327	chr18	74250854	74251065	+
161352	chr18	74331320	74332000	+
162008	chr18	77179597	77179808	+
162064	chr18	77326860	77327017	+
162090	chr18	77401972	77402136	+
162108	chr18	77452643	77452991	+
162118	chr18	77489168	77489367	+
162137	chr18	77554951	77555142	+
162149	chr18	77583177	77583439	+
162325	chr19	560195	560623	+
162327	chr19	566445	567102	+
162360	chr19	667564	668095	+
162364	chr19	671981	672512	+
162407	chr19	783496	783870	+
162415	chr19	814933	815289	+
162418	chr19	823373	824579	+
162422	chr19	827576	828367	+
162531	chr19	1154899	1155926	+
162543	chr19	1176356	1176699	+
162544	chr19	1177108	1177678	+
162548	chr19	1211485	1212326	+
162659	chr19	1589980	1590255	+
162737	chr19	1901301	1902324	+
162782	chr19	2010623	2010828	+
162882	chr19	2268320	2268727	+
162949	chr19	2425589	2425754	+
162986	chr19	2528599	2529088	+
162998	chr19	2549700	2550320	+
163031	chr19	2614690	2615028	+
163035	chr19	2619608	2619970	+
163093	chr19	2737136	2737686	+
163137	chr19	2943111	2943572	+
163214	chr19	3165359	3166082	+
163309	chr19	3548252	3549186	+
163444	chr19	4034960	4035159	+
163588	chr19	4539491	4543630	+
163677	chr19	4859985	4860373	+
163701	chr19	4900903	4901247	+
163712	chr19	4922531	4923227	+
163716	chr19	4950807	4950981	+
163741	chr19	5006113	5006551	+
163756	chr19	5041262	5041550	+
163765	chr19	5072124	5072345	+
163820	chr19	5262547	5263167	+
163901	chr19	5632382	5633096	+
163902	chr19	5653156	5653418	+
163941	chr19	5809057	5809381	+
163973	chr19	5947239	5947841	+
164009	chr19	6057010	6057764	+
164018	chr19	6077081	6077496	+
164027	chr19	6104655	6105462	+
164055	chr19	6220329	6220610	+
164059	chr19	6228374	6228582	+
164062	chr19	6232521	6232975	+
164260	chr19	7159167	7159819	+
164285	chr19	7268108	7268521	+
164288	chr19	7272185	7272663	+
164303	chr19	7301218	7302131	+
164314	chr19	7408190	7409299	+
164383	chr19	7682563	7682776	+
164388	chr19	7710151	7711499	+
164392	chr19	7721813	7722480	+
164418	chr19	7778364	7778854	+
164430	chr19	7805336	7805724	+
164619	chr19	8564673	8570487	+
164625	chr19	8605542	8605994	+
164657	chr19	8749893	8750310	+
164794	chr19	9735937	9736113	+
164963	chr19	10456508	10457648	+
164968	chr19	10483414	10484004	+
165008	chr19	10603266	10603483	+
165038	chr19	10702717	10702902	+
165051	chr19	10748543	10749247	+
165069	chr19	10783189	10783494	+
165083	chr19	10840193	10840412	+
165113	chr19	10916203	10916611	+
165116	chr19	10920446	10920934	+
165120	chr19	10925054	10925786	+
165255	chr19	11430001	11430262	+
165269	chr19	11487110	11487457	+
165321	chr19	11687195	11687506	+
165440	chr19	12756457	12756985	+
165454	chr19	12808874	12810128	+
165472	chr19	12890523	12890922	+
165498	chr19	12994241	12994694	+
165512	chr19	13052012	13053163	+
165589	chr19	13249680	13249932	+
165863	chr19	14186981	14187706	+
165879	chr19	14238102	14238519	+
165974	chr19	14513203	14513415	+
165995	chr19	14590078	14590866	+
166002	chr19	14618587	14619155	+
166041	chr19	14726352	14726691	+
166042	chr19	14727071	14727855	+
166060	chr19	14786781	14787097	+
166238	chr19	15391832	15392014	+
166366	chr19	15980420	15981023	+
166458	chr19	16347172	16347988	+
166493	chr19	16426847	16427584	+
166597	chr19	16760633	16761096	+
166769	chr19	17284216	17284910	+
166853	chr19	17591827	17592533	+
166861	chr19	17624496	17624942	+
166880	chr19	17668360	17668692	+
166881	chr19	17670872	17671295	+
166955	chr19	17938407	17938950	+
166962	chr19	17959262	17959877	+
167112	chr19	18427923	18428269	+
167159	chr19	18579946	18580135	+
167181	chr19	18629996	18630511	+
167186	chr19	18655521	18655908	+
167359	chr19	19367000	19367274	+
167366	chr19	19433947	19434247	+
167429	chr19	19653211	19654041	+
167457	chr19	19750395	19750824	+
167461	chr19	19761934	19762157	+
167538	chr19	21675654	21676674	+
167539	chr19	21689381	21689771	+
167722	chr19	24270862	24271348	+
168027	chr19	29697952	29698752	+
168143	chr19	30185240	30185815	+
168539	chr19	31806966	31807972	+
168812	chr19	32894878	32895383	+
168813	chr19	32912448	32913569	+
168842	chr19	33142567	33142996	+
168937	chr19	33686192	33687130	+
168970	chr19	33750289	33750765	+
169002	chr19	33820877	33821838	+
169017	chr19	33880456	33881649	+
169020	chr19	33884995	33885781	+
169345	chr19	35514394	35514695	+
169394	chr19	35629881	35630518	+
169484	chr19	35936768	35937101	+
169910	chr19	39122138	39122366	+
169921	chr19	39153635	39153938	+
169948	chr19	39250216	39250464	+
170052	chr19	39682892	39683139	+
170268	chr19	40866852	40867145	+
170375	chr19	41226186	41226765	+
170408	chr19	41328681	41330016	+
170562	chr19	41921887	41922231	+
170566	chr19	41930676	41931441	+
170662	chr19	42290030	42290330	+
170686	chr19	42344447	42344921	+
170788	chr19	42649978	42650181	+
170841	chr19	42851403	42851917	+
170858	chr19	42946675	42947153	+
171032	chr19	43846001	43846488	+
171034	chr19	43848582	43848990	+
171110	chr19	44159523	44159724	+
171118	chr19	44192626	44193064	+
171137	chr19	44272380	44273349	+
171266	chr19	45246800	45247169	+
171276	chr19	45268755	45269206	+
171340	chr19	45401570	45402024	+
171356	chr19	45450237	45450540	+
171419	chr19	45679480	45679702	+
171798	chr19	47200968	47201113	+
171812	chr19	47236629	47237581	+
171823	chr19	47258404	47258812	+
171877	chr19	47487702	47488022	+
171971	chr19	47889835	47890180	+
171972	chr19	47892076	47892960	+
172062	chr19	48205734	48206462	+
172170	chr19	48678702	48679230	+
172260	chr19	49066480	49066989	+
172265	chr19	49131917	49132108	+
172332	chr19	49385330	49385504	+
172343	chr19	49410974	49411173	+
172356	chr19	49470586	49471343	+
172537	chr19	50277536	50277956	+
172549	chr19	50334105	50336785	+
172603	chr19	50504151	50504621	+
172609	chr19	50533296	50533874	+
172994	chr19	51903330	51904418	+
173108	chr19	52308758	52309082	+
173163	chr19	53037090	53037910	+
173184	chr19	53426982	53428122	+
173315	chr19	54377014	54377179	+
173389	chr19	54828427	54828749	+
173427	chr19	54893314	54893824	+
173483	chr19	55120351	55120648	+
173569	chr19	55837528	55838322	+
173785	chr19	56648905	56650225	+
173812	chr19	56782122	56782858	+
173819	chr19	56830604	56830981	+
174970	chr2	3432596	3433425	+
175652	chr2	7075003	7075659	+
175660	chr2	7122115	7123289	+
175696	chr2	7346091	7346914	+
175867	chr2	8316552	8317940	+
175932	chr2	8607285	8607625	+
175949	chr2	8640631	8641529	+
175987	chr2	8738415	8738811	+
176024	chr2	8961455	8962632	+
176040	chr2	9035989	9037084	+
176061	chr2	9136254	9137148	+
176065	chr2	9141953	9142833	+
176098	chr2	9258707	9259228	+
176143	chr2	9371575	9371787	+
176214	chr2	9552837	9553414	+
176316	chr2	10159345	10159808	+
176333	chr2	10251924	10252242	+
176357	chr2	10381897	10382089	+
176557	chr2	11335946	11336599	+
176696	chr2	12013622	12014201	+
177307	chr2	16956795	16957230	+
178282	chr2	23927551	23927997	+
178288	chr2	24161911	24162364	+
178306	chr2	24310698	24311261	+
178367	chr2	25096641	25097148	+
178376	chr2	25126128	25126540	+
178502	chr2	25600891	25601199	+
178541	chr2	25872536	25873640	+
178562	chr2	25988223	25988645	+
178618	chr2	26491740	26492221	+
178622	chr2	26525035	26525631	+
178951	chr2	28019691	28020267	+
179015	chr2	28660478	28660657	+
179056	chr2	28824802	28825930	+
179320	chr2	30332196	30332736	+
179374	chr2	30666785	30667478	+
179376	chr2	30703635	30704697	+
179388	chr2	30915488	30916192	+
179620	chr2	32490342	32491051	+
179682	chr2	33358478	33359523	+
179734	chr2	33640455	33641021	+
180039	chr2	36780590	36781333	+
180292	chr2	38964174	38964794	+
180305	chr2	39172704	39173464	+
180350	chr2	39852574	39854041	+
180465	chr2	40738652	40739481	+
180672	chr2	42498230	42498830	+
180729	chr2	42875999	42876395	+
180811	chr2	43245388	43246000	+
180859	chr2	43378053	43378663	+
180879	chr2	43412871	43413291	+
180895	chr2	43463499	43464029	+
180902	chr2	43538113	43538371	+
181236	chr2	46219399	46219621	+
181325	chr2	46779303	46779541	+
181398	chr2	47197492	47198421	+
181500	chr2	47666485	47666846	+
181592	chr2	48025764	48026291	+
182211	chr2	54895849	54897419	+
182270	chr2	55356652	55357003	+
182278	chr2	55388831	55389237	+
182825	chr2	60750314	60751545	+
182827	chr2	60754811	60755794	+
182885	chr2	60968766	60969018	+
182907	chr2	61163962	61165161	+
182984	chr2	62242464	62243265	+
183004	chr2	62432224	62432569	+
183136	chr2	64288525	64288758	+
183211	chr2	64861413	64862177	+
183271	chr2	65170861	65171574	+
183706	chr2	68352987	68353954	+
183777	chr2	69033688	69033944	+
183779	chr2	69049686	69050589	+
183924	chr2	70164172	70164420	+
183925	chr2	70170527	70170985	+
183936	chr2	70205689	70205988	+
183984	chr2	70487702	70488437	+
184704	chr2	75092164	75092646	+
184708	chr2	75102263	75102709	+
184712	chr2	75114154	75115035	+
184713	chr2	75117743	75118083	+
185542	chr2	85193873	85194383	+
185551	chr2	85284673	85285000	+
185648	chr2	85628972	85629654	+
185656	chr2	85643350	85643890	+
185697	chr2	85813886	85815835	+
185729	chr2	85938621	85939087	+
185732	chr2	85943731	85944001	+
185962	chr2	87838986	87839558	+
186542	chr2	96883715	96884683	+
186602	chr2	97254013	97254622	+
186671	chr2	97551605	97551855	+
186769	chr2	98429181	98429793	+
186949	chr2	99412235	99412917	+
186952	chr2	99421412	99422764	+
187004	chr2	99760705	99761038	+
187371	chr2	101926154	101926757	+
187436	chr2	102243940	102244295	+
187474	chr2	102577690	102578967	+
187588	chr2	103405247	103405649	+
187798	chr2	105103968	105104684	+
188061	chr2	106348509	106349006	+
188077	chr2	106400470	106401338	+
188108	chr2	106527395	106527743	+
188109	chr2	106533515	106534458	+
188515	chr2	109341955	109342541	+
188516	chr2	109367074	109367336	+
188593	chr2	109841534	109842041	+
188847	chr2	111780055	111781449	+
188982	chr2	112768263	112768750	+
189050	chr2	113439487	113440143	+
189232	chr2	114591793	114592207	+
189237	chr2	114632592	114633286	+
190002	chr2	120868252	120868980	+
190009	chr2	120960751	120961186	+
190399	chr2	122400164	122400971	+
191012	chr2	127418263	127420410	+
191112	chr2	127824539	127824903	+
191116	chr2	127841775	127841936	+
191177	chr2	128014107	128014709	+
192382	chr2	134865973	134866337	+
192549	chr2	136769568	136770665	+
193414	chr2	149452312	149452628	+
193705	chr2	152182281	152182875	+
194229	chr2	158272187	158272482	+
195147	chr2	169002925	169004348	+
195148	chr2	169006003	169006878	+
195156	chr2	169079878	169080270	+
195216	chr2	169848791	169849471	+
195225	chr2	169946650	169947515	+
195292	chr2	170638786	170638988	+
195383	chr2	171600763	171601383	+
195435	chr2	172369895	172370441	+
195447	chr2	172443809	172444572	+
195501	chr2	173064381	173064625	+
195776	chr2	174900707	174901377	+
195805	chr2	175302856	175303528	+
195893	chr2	176328314	176329302	+
195896	chr2	176341505	176342131	+
196127	chr2	178650107	178650382	+
196955	chr2	191835015	191836064	+
197425	chr2	198343163	198343818	+
197737	chr2	201720726	201721041	+
197750	chr2	201916968	201917964	+
197758	chr2	201958612	201958837	+
198312	chr2	206809176	206810415	+
198334	chr2	206963255	206963906	+
198782	chr2	210972188	210972501	+
198988	chr2	213948100	213948419	+
199297	chr2	216943095	216943953	+
199335	chr2	217350160	217351228	+
199336	chr2	217351587	217352133	+
199740	chr2	219186833	219187465	+
199806	chr2	219564598	219564925	+
200014	chr2	220582580	220582969	+
200428	chr2	223485685	223486195	+
200604	chr2	224736393	224736785	+
200618	chr2	224781869	224782537	+
201055	chr2	228272266	228272803	+
201074	chr2	228381856	228382781	+
201618	chr2	231932154	231932628	+
201643	chr2	232110047	232110306	+
201687	chr2	232235932	232236322	+
201799	chr2	232566555	232567073	+
201971	chr2	233681477	233681733	+
201972	chr2	233684359	233685065	+
202066	chr2	234070435	234070712	+
202082	chr2	234141765	234142074	+
202086	chr2	234151256	234151743	+
202088	chr2	234152819	234153321	+
202125	chr2	234304622	234305072	+
202210	chr2	234760484	234761119	+
202984	chr2	237696591	237697101	+
203257	chr2	238650856	238651136	+
203357	chr2	239182096	239182467	+
203394	chr2	239343583	239343826	+
203396	chr2	239358563	239359393	+
203575	chr2	240132104	240132415	+
203580	chr2	240142174	240142656	+
203583	chr2	240144810	240147163	+
203596	chr2	240172147	240172509	+
203607	chr2	240185570	240186462	+
203623	chr2	240205260	240205476	+
203640	chr2	240230850	240231297	+
203666	chr2	240300673	240301001	+
203683	chr2	240366739	240367218	+
203688	chr2	240386993	240387582	+
203790	chr2	240674556	240674975	+
203844	chr2	240876450	240876789	+
204170	chr2	242174696	242174962	+
204174	chr2	242213713	242214299	+
204186	chr2	242279363	242280152	+
204244	chr2	242634259	242634527	+
204250	chr2	242664387	242664614	+
204266	chr2	242710908	242711048	+
204402	chr20	292780	293142	+
204663	chr20	1780452	1780621	+
204680	chr20	1820186	1820752	+
204695	chr20	1855495	1855899	+
204731	chr20	1925556	1927498	+
204838	chr20	2273252	2274022	+
204847	chr20	2295230	2295950	+
204974	chr20	2898473	2899334	+
204996	chr20	3089511	3090044	+
204998	chr20	3093590	3093922	+
205047	chr20	3535107	3535775	+
205124	chr20	3818794	3820531	+
205138	chr20	3859280	3859595	+
205175	chr20	4048645	4049577	+
205179	chr20	4070556	4071207	+
205340	chr20	4807447	4807934	+
205374	chr20	4969375	4969684	+
205390	chr20	5011312	5012159	+
205399	chr20	5046530	5046810	+
205506	chr20	5652023	5652401	+
205511	chr20	5667167	5667536	+
205790	chr20	8121268	8121604	+
206099	chr20	10484718	10485704	+
206314	chr20	12035437	12035928	+
207159	chr20	18491334	18492074	+
207257	chr20	19213667	19214027	+
207443	chr20	19865670	19866077	+
207470	chr20	19955176	19956063	+
207477	chr20	19977660	19977963	+
207582	chr20	20720617	20721623	+
208391	chr20	24642767	24643139	+
208712	chr20	30109207	30110584	+
208713	chr20	30110884	30111399	+
208770	chr20	30315377	30315733	+
208784	chr20	30426542	30427100	+
208895	chr20	30815657	30816332	+
208911	chr20	30894130	30894677	+
208937	chr20	31052971	31053635	+
209231	chr20	32275061	32275520	+
209233	chr20	32312074	32312667	+
209304	chr20	32689025	32689543	+
209310	chr20	32720889	32721286	+
209337	chr20	32881248	32881864	+
209340	chr20	32893744	32894286	+
209379	chr20	33224216	33225021	+
209533	chr20	34439603	34440123	+
209544	chr20	34566201	34566510	+
209779	chr20	35560677	35561226	+
209940	chr20	36330162	36330380	+
210044	chr20	36921964	36923033	+
210405	chr20	39410890	39411467	+
210978	chr20	42703555	42704533	+
211146	chr20	43281694	43281855	+
211566	chr20	45318876	45319558	+
211730	chr20	45873296	45874149	+
211772	chr20	46093177	46093778	+
211831	chr20	46369029	46369876	+
212142	chr20	47240913	47241351	+
212225	chr20	47486430	47487284	+
212268	chr20	47887123	47887478	+
212375	chr20	48270294	48271232	+
212393	chr20	48319603	48320149	+
212394	chr20	48323272	48324341	+
212407	chr20	48384286	48384509	+
212413	chr20	48406166	48407086	+
212434	chr20	48512755	48513500	+
212453	chr20	48582591	48582926	+
212470	chr20	48619571	48620271	+
212516	chr20	48703430	48703921	+
212537	chr20	48803915	48804407	+
212543	chr20	48837056	48838871	+
212561	chr20	48889304	48892989	+
212725	chr20	49327045	49327851	+
212965	chr20	50148957	50149370	+
213002	chr20	50268652	50268920	+
213376	chr20	52314570	52314997	+
213386	chr20	52341957	52342399	+
213417	chr20	52492125	52492342	+
213832	chr20	55062245	55062637	+
214105	chr20	55905899	55906407	+
214142	chr20	56006055	56006605	+
214261	chr20	56288783	56288934	+
214512	chr20	57266708	57267359	+
214774	chr20	58293790	58293976	+
214818	chr20	58547143	58547628	+
214855	chr20	58680105	58680831	+
214888	chr20	58801536	58802006	+
215382	chr20	60559551	60559813	+
215391	chr20	60590656	60590889	+
215422	chr20	60709884	60710240	+
215431	chr20	60760624	60761284	+
215492	chr20	60980513	60980777	+
215558	chr20	61315013	61315488	+
215567	chr20	61327176	61327474	+
215581	chr20	61363450	61364235	+
215607	chr20	61434022	61434595	+
215612	chr20	61443819	61444246	+
215623	chr20	61465262	61465474	+
215642	chr20	61512901	61513025	+
215769	chr20	61970688	61972054	+
215847	chr20	62237723	62238359	+
215850	chr20	62243395	62244417	+
215873	chr20	62297264	62297691	+
215952	chr20	62504645	62505904	+
215963	chr20	62521064	62522671	+
215967	chr20	62532271	62532746	+
216327	chr21	17054381	17055302	+
217342	chr21	27342500	27343081	+
217679	chr21	30310307	30311972	+
217699	chr21	30535284	30536156	+
217791	chr21	31186519	31186939	+
218257	chr21	34309487	34309822	+
218288	chr21	34431089	34431809	+
218369	chr21	34763857	34764409	+
218374	chr21	34774103	34774642	+
218396	chr21	34898206	34898541	+
218404	chr21	35016230	35017214	+
218642	chr21	36207798	36208519	+
218660	chr21	36286283	36287309	+
218669	chr21	36332972	36333721	+
218861	chr21	37361227	37361814	+
218896	chr21	37531723	37532232	+
218897	chr21	37535512	37536172	+
218899	chr21	37541921	37542204	+
218902	chr21	37555464	37556202	+
218903	chr21	37557607	37558627	+
218906	chr21	37572135	37572754	+
218907	chr21	37573095	37573490	+
218908	chr21	37574411	37575055	+
218930	chr21	37691706	37691953	+
219094	chr21	38576456	38577275	+
219326	chr21	39629335	39631211	+
219514	chr21	40192825	40193259	+
219645	chr21	40769478	40770230	+
220090	chr21	42719311	42719667	+
220373	chr21	43681699	43681904	+
220574	chr21	44360130	44360527	+
220593	chr21	44457110	44457302	+
220601	chr21	44469076	44469384	+
220603	chr21	44473097	44473958	+
220620	chr21	44516726	44516949	+
220645	chr21	44588272	44588458	+
220717	chr21	44809897	44810107	+
220789	chr21	44985005	44985175	+
220878	chr21	45258240	45258705	+
220917	chr21	45391174	45391368	+
220957	chr21	45522516	45522732	+
221071	chr21	45780606	45780990	+
221185	chr21	46269493	46269743	+
221267	chr21	46453089	46453354	+
221347	chr21	46726990	46727120	+
221422	chr21	46972803	46972983	+
221471	chr21	47128933	47129687	+
221835	chr22	17629568	17630604	+
221970	chr22	18112701	18112980	+
221978	chr22	18155758	18156387	+
221981	chr22	18172376	18172639	+
221983	chr22	18179970	18180242	+
222150	chr22	19084834	19085141	+
222151	chr22	19086801	19087433	+
222271	chr22	19674543	19676627	+
[truncated: 1,031 more rows]
