# Supplementary material for: metilene3: identifying DMRs across multiple conditions with auto-classification
Source: Nat Commun. 2026 Jul 4;17:5848. doi: 10.1038/s41467-026-74931-y (PMC13333024; doi:10.1038/s41467-026-74931-y)
Supplement: Supplementary file 8 — Source Data [file 41467_2026_74931_MOESM8_ESM.zip › Fig.4c-part2.txt]

7	chr1	775924	776599	+
9	chr1	777237	777749	+
11	chr1	779995	780240	+
18	chr1	801045	801597	+
34	chr1	851915	852651	+
44	chr1	890775	891195	+
53	chr1	927632	928289	+
60	chr1	944657	944859	+
69	chr1	986087	986334	+
83	chr1	1034397	1035164	+
84	chr1	1043459	1043980	+
86	chr1	1062086	1062303	+
89	chr1	1072019	1072232	+
91	chr1	1077762	1078042	+
101	chr1	1099509	1099653	+
105	chr1	1101244	1101606	+
109	chr1	1104951	1105383	+
111	chr1	1106665	1107221	+
112	chr1	1107225	1107862	+
118	chr1	1114698	1115056	+
145	chr1	1152027	1152460	+
148	chr1	1157244	1158278	+
162	chr1	1195398	1195847	+
185	chr1	1333656	1333862	+
190	chr1	1353221	1353572	+
197	chr1	1367825	1368020	+
199	chr1	1368796	1369160	+
207	chr1	1394022	1394336	+
219	chr1	1468971	1469167	+
244	chr1	1537753	1538047	+
257	chr1	1608939	1609169	+
259	chr1	1609659	1610008	+
268	chr1	1660204	1660802	+
273	chr1	1689553	1689785	+
275	chr1	1690235	1690913	+
281	chr1	1710795	1711395	+
283	chr1	1713575	1714008	+
297	chr1	1765068	1766310	+
300	chr1	1779341	1779692	+
304	chr1	1792276	1792621	+
318	chr1	1838518	1839222	+
329	chr1	1868542	1868834	+
343	chr1	1897931	1898104	+
374	chr1	2031921	2032175	+
404	chr1	2092230	2092402	+
422	chr1	2164006	2164640	+
423	chr1	2165383	2165674	+
428	chr1	2168704	2169216	+
430	chr1	2171665	2172062	+
431	chr1	2172127	2172334	+
433	chr1	2177473	2178490	+
435	chr1	2183365	2183584	+
438	chr1	2190514	2190990	+
448	chr1	2210547	2211350	+
451	chr1	2219888	2220056	+
456	chr1	2225857	2226045	+
458	chr1	2230445	2230817	+
487	chr1	2305836	2306282	+
526	chr1	2427208	2428176	+
527	chr1	2428719	2428938	+
590	chr1	2764252	2764425	+
602	chr1	2829277	2829589	+
641	chr1	2949613	2950116	+
642	chr1	2958856	2959393	+
729	chr1	3278298	3278637	+
738	chr1	3300952	3301470	+
753	chr1	3382459	3382857	+
764	chr1	3442265	3442643	+
785	chr1	3494681	3495129	+
788	chr1	3496959	3498250	+
791	chr1	3509766	3509930	+
792	chr1	3510308	3510700	+
802	chr1	3519292	3519620	+
809	chr1	3530586	3530915	+
812	chr1	3535074	3535525	+
822	chr1	3563696	3563987	+
826	chr1	3572079	3573854	+
829	chr1	3583022	3584456	+
837	chr1	3595669	3595885	+
885	chr1	3703872	3704599	+
887	chr1	3710226	3710557	+
896	chr1	3759631	3760020	+
913	chr1	3818640	3819629	+
916	chr1	3826280	3827261	+
957	chr1	4087167	4087522	+
1303	chr1	5448872	5449585	+
1462	chr1	6062925	6063247	+
1464	chr1	6073118	6073397	+
1468	chr1	6088820	6089114	+
1490	chr1	6183778	6184456	+
1514	chr1	6244319	6244715	+
1536	chr1	6348582	6349056	+
1538	chr1	6354085	6355385	+
1545	chr1	6409057	6409588	+
1607	chr1	6641702	6642302	+
1612	chr1	6649254	6649708	+
1650	chr1	6805149	6805640	+
1662	chr1	6831084	6831948	+
1679	chr1	6978571	6978844	+
1684	chr1	6988185	6988502	+
1685	chr1	6990918	6991451	+
1694	chr1	7018483	7018836	+
1957	chr1	7916503	7916715	+
1972	chr1	7986835	7987450	+
1978	chr1	8001503	8001932	+
1980	chr1	8009149	8009675	+
2023	chr1	8212536	8213547	+
2024	chr1	8214800	8215923	+
2038	chr1	8278540	8279201	+
2041	chr1	8284765	8285464	+
2086	chr1	8439203	8439771	+
2096	chr1	8476874	8478579	+
2099	chr1	8488105	8488885	+
2103	chr1	8506020	8506629	+
2106	chr1	8525858	8526067	+
2112	chr1	8556123	8556984	+
2124	chr1	8683612	8684276	+
2127	chr1	8712167	8713154	+
2133	chr1	8762277	8762750	+
2157	chr1	8939736	8941115	+
2163	chr1	8949356	8950475	+
2164	chr1	8951611	8952458	+
2176	chr1	9003551	9004298	+
2177	chr1	9006680	9007154	+
2182	chr1	9027746	9028322	+
2184	chr1	9029748	9030856	+
2187	chr1	9034173	9034428	+
2190	chr1	9042115	9042741	+
2191	chr1	9046405	9047316	+
2225	chr1	9124792	9125694	+
2228	chr1	9127270	9127628	+
2229	chr1	9129620	9130361	+
2241	chr1	9142048	9143834	+
2242	chr1	9144843	9145825	+
2256	chr1	9179778	9180078	+
2257	chr1	9182135	9182506	+
2258	chr1	9186084	9186504	+
2259	chr1	9188171	9188555	+
2283	chr1	9245488	9245801	+
2287	chr1	9251303	9251656	+
2297	chr1	9270935	9271420	+
2305	chr1	9288658	9289183	+
2310	chr1	9298297	9299256	+
2319	chr1	9339646	9339812	+
2323	chr1	9346454	9346880	+
2330	chr1	9375321	9375824	+
2340	chr1	9422191	9423189	+
2341	chr1	9428399	9428827	+
2348	chr1	9462855	9463374	+
2353	chr1	9477881	9478199	+
2387	chr1	9619879	9620204	+
2394	chr1	9651494	9652043	+
2403	chr1	9691373	9692135	+
2410	chr1	9705294	9705814	+
2419	chr1	9722815	9723082	+
2435	chr1	9765060	9765999	+
2437	chr1	9771603	9772081	+
2440	chr1	9779294	9779581	+
2441	chr1	9781763	9781955	+
2443	chr1	9788289	9789237	+
2444	chr1	9790609	9790957	+
2462	chr1	9847500	9847741	+
2466	chr1	9856460	9856722	+
2467	chr1	9859738	9860063	+
2468	chr1	9860458	9860768	+
2481	chr1	9931071	9931449	+
2488	chr1	9960399	9961129	+
2504	chr1	10020811	10021436	+
2520	chr1	10126701	10127280	+
2538	chr1	10268661	10268916	+
2545	chr1	10302296	10302662	+
2556	chr1	10437462	10437852	+
2563	chr1	10459996	10460268	+
2581	chr1	10544564	10545204	+
2586	chr1	10560387	10560790	+
2592	chr1	10585305	10585974	+
2593	chr1	10590000	10591361	+
2595	chr1	10613405	10613922	+
2608	chr1	10730852	10731473	+
2680	chr1	10958478	10958742	+
2686	chr1	10970427	10970855	+
2696	chr1	10997503	10997886	+
2732	chr1	11351588	11351966	+
2752	chr1	11435742	11436104	+
2759	chr1	11466187	11467083	+
2771	chr1	11516896	11517549	+
2839	chr1	11730652	11731178	+
2855	chr1	11789381	11790167	+
2858	chr1	11792095	11792430	+
2860	chr1	11795662	11796012	+
2880	chr1	11874760	11875086	+
2883	chr1	11901395	11904093	+
2934	chr1	12090137	12090376	+
2941	chr1	12099927	12101109	+
2943	chr1	12104422	12104887	+
2944	chr1	12105902	12106608	+
2947	chr1	12111851	12112743	+
2950	chr1	12116277	12116889	+
2952	chr1	12119695	12120306	+
2959	chr1	12138418	12139506	+
2964	chr1	12162675	12163283	+
2970	chr1	12185845	12186234	+
2976	chr1	12201067	12201427	+
2977	chr1	12202372	12203830	+
2982	chr1	12212068	12214005	+
2986	chr1	12223125	12223545	+
3003	chr1	12256698	12257105	+
3005	chr1	12257920	12258355	+
3020	chr1	12436550	12437241	+
3028	chr1	12509445	12510135	+
3041	chr1	12579058	12579322	+
3059	chr1	12656049	12656377	+
3222	chr1	13993877	13994609	+
3233	chr1	14031910	14032246	+
3236	chr1	14039395	14040212	+
3237	chr1	14040255	14040466	+
3260	chr1	14136018	14136244	+
3478	chr1	15059675	15060026	+
3598	chr1	15392281	15393043	+
3608	chr1	15406635	15407355	+
3639	chr1	15499996	15500724	+
3641	chr1	15504339	15504440	+
3690	chr1	15628423	15628882	+
3702	chr1	15664237	15664942	+
3707	chr1	15672897	15673340	+
3720	chr1	15698582	15698973	+
3736	chr1	15730726	15735448	+
3740	chr1	15756312	15756513	+
3770	chr1	15890104	15891321	+
3771	chr1	15898315	15899076	+
3772	chr1	15904225	15904886	+
3773	chr1	15905500	15906130	+
3777	chr1	15945638	15945811	+
3782	chr1	16008441	16008820	+
3783	chr1	16008822	16009078	+
3822	chr1	16156159	16157679	+
3829	chr1	16171091	16171688	+
3837	chr1	16212750	16213514	+
3842	chr1	16245489	16246118	+
3849	chr1	16275779	16276145	+
3853	chr1	16279281	16279520	+
3855	chr1	16284218	16284970	+
3858	chr1	16290950	16292409	+
3873	chr1	16344354	16344489	+
3911	chr1	16450143	16450582	+
3916	chr1	16454238	16454445	+
3925	chr1	16482685	16482829	+
3927	chr1	16487024	16487369	+
3934	chr1	16499673	16500276	+
3935	chr1	16502281	16503004	+
3956	chr1	16555898	16556291	+
3959	chr1	16604913	16605788	+
3987	chr1	16746936	16747982	+
4033	chr1	17003787	17003963	+
4060	chr1	17189359	17190182	+
4063	chr1	17201811	17202073	+
4084	chr1	17284159	17284682	+
4095	chr1	17336185	17337160	+
4107	chr1	17386543	17387167	+
4110	chr1	17393111	17393675	+
4119	chr1	17424329	17425830	+
4140	chr1	17468342	17468866	+
4191	chr1	17629766	17630291	+
4208	chr1	17675344	17675802	+
4241	chr1	17755773	17756104	+
4242	chr1	17757110	17757329	+
4243	chr1	17757937	17758630	+
4286	chr1	17862521	17863338	+
4325	chr1	17956595	17957044	+
4329	chr1	17961919	17962753	+
4728	chr1	19233807	19235326	+
4781	chr1	19400869	19401721	+
4782	chr1	19405972	19406556	+
4821	chr1	19674153	19674643	+
4828	chr1	19696931	19697716	+
4832	chr1	19719584	19719910	+
4852	chr1	19775456	19775835	+
4856	chr1	19785991	19786388	+
4868	chr1	19832219	19832645	+
4888	chr1	19971790	19973103	+
4900	chr1	20037346	20038213	+
4961	chr1	20404625	20405175	+
5109	chr1	20923534	20924582	+
5111	chr1	20930296	20931490	+
5129	chr1	21004754	21005714	+
5142	chr1	21164443	21165619	+
5150	chr1	21401986	21402853	+
5174	chr1	21580476	21581358	+
5177	chr1	21588199	21588910	+
5199	chr1	21651658	21652320	+
5200	chr1	21652361	21652629	+
5203	chr1	21662909	21663480	+
5204	chr1	21664055	21665106	+
5230	chr1	21840456	21841245	+
5233	chr1	21851276	21851816	+
5241	chr1	21878774	21879144	+
5276	chr1	22032981	22033730	+
5280	chr1	22088298	22089390	+
5284	chr1	22094438	22094931	+
5287	chr1	22098095	22098400	+
5303	chr1	22141512	22141866	+
5304	chr1	22142222	22142762	+
5320	chr1	22183807	22184560	+
5325	chr1	22192210	22192663	+
5336	chr1	22232745	22233055	+
5388	chr1	22445217	22445907	+
5404	chr1	22491527	22492085	+
5565	chr1	23072358	23073314	+
5659	chr1	23437351	23437673	+
5660	chr1	23442024	23442192	+
5662	chr1	23446158	23446726	+
5705	chr1	23704712	23705199	+
5712	chr1	23728757	23729717	+
5746	chr1	23875417	23875880	+
5748	chr1	23881875	23883032	+
5750	chr1	23887050	23888458	+
5753	chr1	23893618	23894049	+
5755	chr1	23903637	23904271	+
5762	chr1	23919780	23920515	+
5763	chr1	23921569	23921948	+
5768	chr1	23927572	23929143	+
5775	chr1	23953522	23954183	+
5777	chr1	23955354	23956070	+
5784	chr1	23974778	23975500	+
5801	chr1	24045607	24047225	+
5805	chr1	24053350	24054120	+
5806	chr1	24054586	24055149	+
5830	chr1	24214695	24215744	+
5834	chr1	24229135	24229788	+
5838	chr1	24234262	24234777	+
5840	chr1	24237730	24239647	+
5844	chr1	24257690	24258487	+
5847	chr1	24269392	24270394	+
5849	chr1	24284872	24285124	+
5911	chr1	24505858	24506339	+
5920	chr1	24553384	24553913	+
5927	chr1	24580674	24581100	+
5960	chr1	24745305	24746057	+
5968	chr1	24809896	24810933	+
5971	chr1	24814430	24815195	+
5972	chr1	24825098	24825360	+
5974	chr1	24830422	24831967	+
5978	chr1	24861602	24861921	+
5982	chr1	24878017	24878422	+
5986	chr1	24894455	24894738	+
6019	chr1	25049042	25049420	+
6023	chr1	25059619	25060664	+
6027	chr1	25073117	25074698	+
6028	chr1	25075029	25075881	+
6050	chr1	25183458	25184291	+
6052	chr1	25190778	25191214	+
6056	chr1	25198347	25199156	+
6066	chr1	25236049	25236339	+
6069	chr1	25246885	25254424	+
6080	chr1	25283532	25283826	+
6085	chr1	25303005	25303541	+
6087	chr1	25308079	25308504	+
6089	chr1	25319035	25319676	+
6091	chr1	25333385	25334508	+
6102	chr1	25359503	25361678	+
6111	chr1	25391457	25393206	+
6134	chr1	25472272	25472791	+
6138	chr1	25493586	25494269	+
6149	chr1	25520449	25520944	+
6151	chr1	25525381	25525607	+
6162	chr1	25563422	25563945	+
6190	chr1	25831684	25832390	+
6198	chr1	25856037	25856403	+
6207	chr1	25886552	25886978	+
6209	chr1	25889338	25890158	+
6212	chr1	25910430	25910764	+
6213	chr1	25911566	25912019	+
6223	chr1	25947756	25948413	+
6237	chr1	26002451	26002879	+
6238	chr1	26003522	26004446	+
6255	chr1	26056802	26057357	+
6270	chr1	26097391	26098544	+
6279	chr1	26125962	26126387	+
6284	chr1	26136203	26136445	+
6292	chr1	26186736	26188401	+
6315	chr1	26318121	26318592	+
6341	chr1	26447343	26448072	+
6343	chr1	26453969	26454617	+
6379	chr1	26601157	26601876	+
6382	chr1	26608449	26608763	+
6389	chr1	26616956	26617612	+
6415	chr1	26691466	26692030	+
6433	chr1	26797369	26797744	+
6444	chr1	26857642	26858199	+
6447	chr1	26869097	26870636	+
6449	chr1	26880086	26881011	+
6450	chr1	26882080	26882378	+
6455	chr1	26908683	26909592	+
6463	chr1	26945821	26946386	+
6467	chr1	26959360	26960086	+
6469	chr1	26964162	26964628	+
6507	chr1	27192690	27192954	+
6526	chr1	27329011	27329224	+
6562	chr1	27440325	27440747	+
6589	chr1	27559823	27560503	+
6596	chr1	27601954	27602733	+
6600	chr1	27626247	27627241	+
6607	chr1	27665668	27666349	+
6608	chr1	27666591	27667563	+
6632	chr1	27729084	27730393	+
6636	chr1	27755803	27756652	+
6639	chr1	27768786	27769612	+
6646	chr1	27807634	27808215	+
6647	chr1	27809611	27810131	+
6654	chr1	27840125	27840794	+
6657	chr1	27844439	27844610	+
6659	chr1	27848525	27849349	+
6662	chr1	27851797	27852158	+
6666	chr1	27855041	27855738	+
6673	chr1	27883935	27884482	+
6675	chr1	27887404	27888346	+
6693	chr1	27928352	27928600	+
6697	chr1	27933812	27934398	+
6698	chr1	27936180	27936828	+
6704	chr1	27952398	27953618	+
6708	chr1	27958483	27958794	+
6710	chr1	27961356	27961905	+
6711	chr1	27962833	27963219	+
6737	chr1	28191944	28192253	+
6742	chr1	28200127	28202236	+
6745	chr1	28210377	28210814	+
6747	chr1	28211383	28212829	+
6779	chr1	28458793	28459365	+
6780	chr1	28461853	28462459	+
6781	chr1	28465218	28465607	+
6784	chr1	28471788	28472141	+
6791	chr1	28497599	28498133	+
6794	chr1	28501072	28501525	+
6795	chr1	28501562	28501827	+
6796	chr1	28502675	28503940	+
6801	chr1	28521120	28521780	+
6802	chr1	28523400	28523897	+
6803	chr1	28525824	28526788	+
6804	chr1	28561873	28562007	+
6812	chr1	28583277	28583525	+
6823	chr1	28640388	28641602	+
6825	chr1	28641864	28642453	+
6827	chr1	28653860	28654332	+
6869	chr1	28906210	28906942	+
6873	chr1	28958775	28959062	+
6916	chr1	29210262	29210889	+
6918	chr1	29214599	29214869	+
6919	chr1	29225000	29226120	+
6924	chr1	29288467	29288908	+
6941	chr1	29522494	29523069	+
7343	chr1	31162039	31162614	+
7354	chr1	31201990	31202512	+
7355	chr1	31203043	31203463	+
7358	chr1	31213698	31214132	+
7365	chr1	31223215	31223560	+
7367	chr1	31225161	31225782	+
7370	chr1	31232658	31232961	+
7371	chr1	31233620	31234034	+
7376	chr1	31241735	31242175	+
7440	chr1	31464109	31465189	+
7462	chr1	31580569	31580827	+
7540	chr1	31955889	31956702	+
7545	chr1	31973382	31973783	+
7621	chr1	32172332	32172731	+
7631	chr1	32210139	32210846	+
7642	chr1	32250641	32251017	+
7649	chr1	32282745	32283009	+
7652	chr1	32290586	32291256	+
7668	chr1	32387976	32388520	+
7672	chr1	32392838	32393579	+
7674	chr1	32395621	32396034	+
7675	chr1	32398564	32400082	+
7676	chr1	32400435	32402083	+
7678	chr1	32404878	32405444	+
7680	chr1	32407417	32407733	+
7694	chr1	32481437	32482369	+
7706	chr1	32587612	32587825	+
7716	chr1	32716961	32722890	+
7719	chr1	32730400	32730717	+
7723	chr1	32741020	32741408	+
7729	chr1	32774180	32774706	+
7732	chr1	32782181	32783293	+
7733	chr1	32785216	32785903	+
7734	chr1	32787908	32788474	+
7786	chr1	33093607	33093874	+
7789	chr1	33114077	33115424	+
7817	chr1	33266766	33267386	+
7820	chr1	33288042	33288218	+
7846	chr1	33424043	33424530	+
7848	chr1	33426490	33427220	+
7858	chr1	33473892	33474400	+
7862	chr1	33497125	33498205	+
7865	chr1	33511466	33512106	+
7867	chr1	33520716	33521737	+
7884	chr1	33626805	33627316	+
7905	chr1	33771780	33772149	+
7913	chr1	33799691	33799901	+
7916	chr1	33827184	33827937	+
8255	chr1	35337078	35337414	+
8298	chr1	35655378	35655777	+
8301	chr1	35676307	35676596	+
8313	chr1	35908196	35908968	+
8333	chr1	36043885	36044187	+
8356	chr1	36191349	36191662	+
8370	chr1	36276507	36277618	+
8376	chr1	36359734	36360005	+
8379	chr1	36397867	36398298	+
8414	chr1	36660974	36661860	+
8425	chr1	36698431	36698773	+
8429	chr1	36722016	36722858	+
8433	chr1	36770207	36770768	+
8440	chr1	36787971	36788101	+
8449	chr1	36814697	36815267	+
8452	chr1	36824921	36825647	+
8455	chr1	36837047	36837369	+
8458	chr1	36844279	36844551	+
8459	chr1	36852931	36853475	+
8464	chr1	36866496	36867385	+
8482	chr1	36951219	36953087	+
8785	chr1	37920769	37921078	+
8787	chr1	37937185	37938303	+
8788	chr1	37941024	37942146	+
8789	chr1	37943649	37944259	+
8796	chr1	37973151	37973944	+
8837	chr1	38139445	38139902	+
8865	chr1	38386268	38386546	+
8867	chr1	38392022	38392254	+
8870	chr1	38411748	38412521	+
8875	chr1	38462052	38462773	+
8878	chr1	38471839	38472441	+
8881	chr1	38493623	38494574	+
8925	chr1	38638795	38639583	+
9098	chr1	39443075	39443658	+
9114	chr1	39568545	39569375	+
9140	chr1	39989681	39990152	+
9201	chr1	40285139	40285391	+
9208	chr1	40299132	40300014	+
9217	chr1	40399621	40400507	+
9219	chr1	40401936	40402529	+
9225	chr1	40419957	40420380	+
9228	chr1	40425698	40426612	+
9261	chr1	40651311	40651794	+
9268	chr1	40707658	40708061	+
9274	chr1	40778724	40779677	+
9289	chr1	40853740	40855732	+
9296	chr1	40887040	40887990	+
9315	chr1	41091230	41091923	+
9337	chr1	41260711	41261360	+
9385	chr1	41446369	41446943	+
9389	chr1	41477485	41477685	+
9422	chr1	41819410	41819775	+
9477	chr1	41974812	41975335	+
9486	chr1	42003067	42003765	+
9505	chr1	42106610	42107407	+
9514	chr1	42157705	42158369	+
9516	chr1	42164400	42165310	+
9537	chr1	42237111	42237573	+
9540	chr1	42271988	42273034	+
9555	chr1	42357780	42359140	+
9620	chr1	43072168	43072826	+
9645	chr1	43396235	43396502	+
9647	chr1	43400811	43401348	+
9648	chr1	43402340	43402939	+
9652	chr1	43409893	43410688	+
9694	chr1	43538376	43538743	+
9763	chr1	43853520	43854841	+
9797	chr1	44024084	44024379	+
9805	chr1	44047245	44047661	+
9810	chr1	44058765	44059385	+
9834	chr1	44299394	44301117	+
9837	chr1	44344466	44345457	+
9851	chr1	44446855	44447065	+
9871	chr1	44505965	44506975	+
9930	chr1	44877544	44878192	+
9952	chr1	44949999	44950417	+
9988	chr1	45026296	45026967	+
10013	chr1	45127497	45128012	+
10016	chr1	45137791	45138794	+
10022	chr1	45160336	45161200	+
10024	chr1	45178398	45179892	+
10030	chr1	45190366	45190914	+
10043	chr1	45250273	45250442	+
10046	chr1	45266732	45268102	+
10049	chr1	45274048	45274309	+
10054	chr1	45291904	45292687	+
10059	chr1	45299712	45300310	+
10083	chr1	45770165	45770730	+
10084	chr1	45771938	45772839	+
10094	chr1	45859196	45860550	+
10099	chr1	45932802	45933299	+
10102	chr1	45955179	45955418	+
10118	chr1	46047991	46048760	+
10144	chr1	46388346	46388763	+
10150	chr1	46509145	46509790	+
10165	chr1	46649778	46650070	+
10170	chr1	46669326	46670295	+
10179	chr1	46751711	46752118	+
10185	chr1	46786810	46787375	+
10189	chr1	46796453	46798664	+
10193	chr1	46836875	46837269	+
10194	chr1	46839405	46840079	+
10808	chr1	51695300	51696069	+
10809	chr1	51700119	51700773	+
10820	chr1	51769443	51770048	+
10830	chr1	51955999	51956749	+
10916	chr1	52997704	52998712	+
10935	chr1	53163067	53163339	+
10967	chr1	53572192	53572458	+
10968	chr1	53573295	53573987	+
10976	chr1	53587375	53587720	+
10995	chr1	53760313	53760649	+
11006	chr1	53787018	53787684	+
11030	chr1	53878650	53879687	+
11080	chr1	54066137	54066826	+
11123	chr1	54300398	54300952	+
11128	chr1	54328029	54328627	+
11149	chr1	54561141	54563392	+
11166	chr1	54686175	54686555	+
11170	chr1	54696298	54696966	+
11176	chr1	54719787	54720114	+
11183	chr1	54746242	54746673	+
11186	chr1	54750431	54752127	+
11200	chr1	54796879	54797485	+
11214	chr1	54841846	54842466	+
11216	chr1	54844238	54844770	+
11218	chr1	54846103	54846345	+
11240	chr1	54952871	54953697	+
11253	chr1	55008645	55009146	+
11257	chr1	55012824	55014041	+
11264	chr1	55037627	55038315	+
11320	chr1	55272737	55274467	+
11373	chr1	55501685	55502386	+
11381	chr1	55518583	55519645	+
11400	chr1	55753454	55754309	+
11407	chr1	55783305	55784100	+
11554	chr1	56961264	56961586	+
11563	chr1	56989780	56990293	+
11576	chr1	57040088	57040788	+
11778	chr1	58555538	58556076	+
11808	chr1	58856508	58857119	+
11809	chr1	58857386	58858414	+
11837	chr1	59175830	59176987	+
11843	chr1	59271474	59272043	+
11851	chr1	59349057	59349806	+
11856	chr1	59361426	59362554	+
11857	chr1	59364424	59365914	+
11868	chr1	59473305	59474294	+
11870	chr1	59478271	59479729	+
11889	chr1	59782473	59783333	+
11904	chr1	60158388	60159408	+
12018	chr1	61364199	61365277	+
12086	chr1	61736479	61737657	+
12093	chr1	61803888	61804642	+
12116	chr1	61916250	61916828	+
12119	chr1	61924988	61925330	+
12164	chr1	62208774	62209142	+
12197	chr1	62698581	62698831	+
12374	chr1	64116790	64117474	+
12554	chr1	65322300	65322580	+
12577	chr1	65425187	65426303	+
12579	chr1	65428525	65430120	+
12588	chr1	65506714	65507451	+
12590	chr1	65515246	65515977	+
12611	chr1	65636207	65636774	+
12645	chr1	65887283	65888200	+
12718	chr1	66712060	66713513	+
12728	chr1	66845721	66845955	+
12732	chr1	66860819	66861949	+
12735	chr1	66890863	66891983	+
12771	chr1	67218543	67219014	+
12798	chr1	67805094	67806056	+
12841	chr1	68101055	68101518	+
13228	chr1	73101619	73101812	+
13334	chr1	74929125	74929727	+
13415	chr1	76191391	76193004	+
13482	chr1	76970573	76970956	+
13574	chr1	78006318	78007409	+
13588	chr1	78236473	78236822	+
13593	chr1	78353766	78354088	+
13599	chr1	78442209	78443355	+
13819	chr1	81674145	81674455	+
14120	chr1	85461163	85462407	+
14141	chr1	85763680	85764142	+
14218	chr1	86831441	86832245	+
14260	chr1	87523300	87523985	+
14279	chr1	87641882	87642434	+
14309	chr1	87799696	87800536	+
14448	chr1	89166724	89167933	+
14456	chr1	89440631	89441071	+
14471	chr1	89751378	89752280	+
14473	chr1	89894427	89894978	+
14475	chr1	89899690	89900414	+
14481	chr1	90072533	90074073	+
14482	chr1	90074228	90074743	+
14483	chr1	90074766	90076590	+
14495	chr1	90204872	90205788	+
14502	chr1	90281282	90282155	+
14505	chr1	90287869	90289510	+
14508	chr1	90309964	90310639	+
14509	chr1	90355843	90356631	+
14514	chr1	90410895	90411750	+
14682	chr1	92035304	92036119	+
14683	chr1	92037762	92038123	+
14713	chr1	92270069	92270998	+
14722	chr1	92341419	92342319	+
14725	chr1	92349604	92350135	+
14764	chr1	92952641	92953323	+
14796	chr1	93299433	93300697	+
14805	chr1	93439678	93441392	+
14806	chr1	93442022	93442766	+
14849	chr1	94080799	94081992	+
14873	chr1	94223997	94225028	+
14893	chr1	94456551	94457441	+
14967	chr1	94804833	94805697	+
15032	chr1	95263910	95265093	+
15076	chr1	95563285	95564267	+
15276	chr1	98313640	98314535	+
15416	chr1	100513000	100513279	+
15428	chr1	100957220	100957541	+
15443	chr1	101178698	101178854	+
15457	chr1	101414518	101415559	+
15465	chr1	101704656	101706271	+
15466	chr1	101712282	101712550	+
15467	chr1	101713705	101714184	+
15470	chr1	101742416	101743127	+
15472	chr1	101749589	101750106	+
15852	chr1	108586264	108586825	+
15854	chr1	108592866	108593756	+
15886	chr1	109182415	109183069	+
15887	chr1	109185701	109186177	+
15903	chr1	109373196	109373647	+
15912	chr1	109420590	109421113	+
15917	chr1	109499175	109499908	+
15922	chr1	109582606	109583577	+
15940	chr1	109709857	109710360	+
15960	chr1	109817422	109817578	+
15963	chr1	109824632	109825089	+
15974	chr1	109849854	109850504	+
16000	chr1	109967557	109968010	+
16011	chr1	110040497	110040998	+
16025	chr1	110098139	110098792	+
16029	chr1	110158223	110159410	+
16060	chr1	110306462	110306941	+
16068	chr1	110330712	110331251	+
16070	chr1	110333657	110334316	+
16071	chr1	110334645	110335145	+
16075	chr1	110344786	110345479	+
16082	chr1	110369648	110369902	+
16091	chr1	110430647	110431063	+
16186	chr1	110923253	110923780	+
16187	chr1	110927141	110927932	+
16251	chr1	111215758	111216669	+
16265	chr1	111419739	111421088	+
16277	chr1	111740941	111741822	+
16278	chr1	111742150	111744505	+
16279	chr1	111747752	111748503	+
16280	chr1	111755769	111756445	+
16284	chr1	111762473	111763580	+
16286	chr1	111768179	111769483	+
16321	chr1	112140898	112141605	+
16330	chr1	112232201	112232521	+
16479	chr1	113062580	113063053	+
16485	chr1	113178295	113178859	+
16496	chr1	113248957	113249390	+
16533	chr1	113384900	113385694	+
16547	chr1	113525864	113526900	+
16559	chr1	113675513	113675887	+
16579	chr1	113768836	113769143	+
16620	chr1	114302716	114303782	+
16637	chr1	114521775	114522234	+
16732	chr1	115323713	115323880	+
16758	chr1	115598966	115599305	+
16766	chr1	115628751	115629339	+
16848	chr1	116197289	116198195	+
16849	chr1	116213265	116214003	+
16857	chr1	116253778	116254466	+
16924	chr1	116693863	116694412	+
16943	chr1	116917447	116919315	+
16944	chr1	116919990	116920620	+
16961	chr1	117100189	117101408	+
16974	chr1	117170686	117171971	+
16990	chr1	117280299	117282128	+
16992	chr1	117296954	117297974	+
16993	chr1	117298829	117299380	+
16994	chr1	117299721	117302338	+
16996	chr1	117306469	117306847	+
16998	chr1	117308926	117311714	+
16999	chr1	117312881	117313544	+
17004	chr1	117343022	117343970	+
17006	chr1	117349968	117352272	+
17021	chr1	117421508	117422225	+
17036	chr1	117529471	117529811	+
17094	chr1	118198873	118199164	+
17270	chr1	120325728	120327009	+
17288	chr1	120436624	120437862	+
17294	chr1	121260266	121260692	+
17329	chr1	144538872	144539440	+
17336	chr1	145263156	145264010	+
17338	chr1	145379085	145380471	+
17365	chr1	145562086	145562586	+
17375	chr1	145714124	145715721	+
17376	chr1	145718116	145718423	+
17381	chr1	145744693	145746000	+
17422	chr1	147097095	147097931	+
17471	chr1	147779791	147780199	+
17535	chr1	149903127	149903610	+
17549	chr1	150131660	150132022	+
17551	chr1	150134843	150135776	+
17552	chr1	150135858	150136740	+
17585	chr1	150381917	150382412	+
17586	chr1	150383707	150384331	+
17609	chr1	150541631	150541975	+
17610	chr1	150542399	150543063	+
17614	chr1	150546153	150546685	+
17632	chr1	150743817	150744036	+
17663	chr1	151029666	151030357	+
17666	chr1	151044136	151044455	+
17676	chr1	151118031	151118274	+
17687	chr1	151184480	151184972	+
17694	chr1	151263249	151263758	+
17699	chr1	151343840	151344494	+
17705	chr1	151409526	151410098	+
17766	chr1	151845280	151845774	+
17909	chr1	153266991	153267439	+
17913	chr1	153279255	153279578	+
17930	chr1	153332938	153333430	+
17931	chr1	153337544	153338421	+
17936	chr1	153362251	153365570	+
17977	chr1	153498690	153499211	+
17988	chr1	153523486	153524051	+
18000	chr1	153573678	153574145	+
18008	chr1	153607478	153608352	+
18018	chr1	153661288	153661513	+
18029	chr1	153763235	153764263	+
18040	chr1	153813329	153813597	+
18042	chr1	153826586	153826875	+
18045	chr1	153867055	153867362	+
18059	chr1	153940894	153941287	+
18092	chr1	154309798	154310501	+
18094	chr1	154314841	154315848	+
18103	chr1	154359190	154359589	+
18109	chr1	154385516	154386060	+
18114	chr1	154404243	154404622	+
18132	chr1	154459471	154459743	+
18180	chr1	154693311	154693840	+
18190	chr1	154723697	154724645	+
18207	chr1	154781386	154781674	+
18219	chr1	154810098	154810478	+
18255	chr1	154978067	154978379	+
18293	chr1	155107390	155107695	+
18303	chr1	155138532	155139766	+
18305	chr1	155147362	155147642	+
18309	chr1	155157595	155158349	+
18313	chr1	155177561	155178217	+
18340	chr1	155484399	155484750	+
18342	chr1	155499529	155500905	+
18360	chr1	155618012	155618892	+
18380	chr1	155912154	155912365	+
18382	chr1	155914251	155914845	+
18385	chr1	155928514	155930428	+
18388	chr1	155931685	155932005	+
18390	chr1	155936949	155937488	+
18440	chr1	156119378	156119748	+
18443	chr1	156124449	156124755	+
18453	chr1	156168430	156169305	+
18463	chr1	156211434	156211928	+
18469	chr1	156261005	156261557	+
18511	chr1	156422447	156423252	+
18527	chr1	156472826	156473196	+
18531	chr1	156481521	156482217	+
18545	chr1	156571756	156572013	+
18599	chr1	156756262	156756814	+
18753	chr1	157536716	157537021	+
18767	chr1	157670220	157671022	+
18770	chr1	157696473	157697330	+
18776	chr1	157748464	157748732	+
18860	chr1	158146122	158146788	+
18862	chr1	158149705	158150203	+
18902	chr1	158748237	158748633	+
18904	chr1	158779706	158780460	+
18908	chr1	158921670	158922570	+
18911	chr1	158966231	158966632	+
18914	chr1	158983028	158983251	+
18915	chr1	158983569	158984813	+
18917	chr1	159025076	159026082	+
18920	chr1	159046973	159047429	+
19003	chr1	159798788	159799276	+
19073	chr1	160136351	160136496	+
19091	chr1	160232995	160233303	+
19095	chr1	160316426	160317227	+
19107	chr1	160413143	160413889	+
19119	chr1	160598512	160599579	+
19124	chr1	160615191	160615736	+
19126	chr1	160622074	160622776	+
19144	chr1	160759539	160759900	+
19145	chr1	160765805	160767682	+
19154	chr1	160832929	160834269	+
19186	chr1	161053211	161053940	+
19187	chr1	161059065	161059295	+
19212	chr1	161185185	161186984	+
19215	chr1	161197712	161198098	+
19254	chr1	161502338	161502983	+
19256	chr1	161511349	161512536	+
19257	chr1	161513848	161515558	+
19258	chr1	161519989	161520654	+
19263	chr1	161595607	161596932	+
19264	chr1	161600922	161601723	+
19265	chr1	161613029	161613921	+
19269	chr1	161675060	161675726	+
19281	chr1	161950893	161951365	+
19365	chr1	162380539	162381260	+
19366	chr1	162381639	162382351	+
19713	chr1	165601495	165602269	+
19718	chr1	165643752	165644211	+
19837	chr1	166809902	166810542	+
19861	chr1	167074507	167075241	+
19881	chr1	167298149	167298942	+
19884	chr1	167397507	167398671	+
19885	chr1	167399005	167400955	+
19889	chr1	167408509	167409209	+
19895	chr1	167415364	167415785	+
19896	chr1	167415859	167416228	+
19899	chr1	167419917	167420634	+
19900	chr1	167420957	167422059	+
19904	chr1	167430239	167430565	+
19909	chr1	167440884	167444646	+
19911	chr1	167451427	167452536	+
19912	chr1	167453739	167454092	+
19913	chr1	167454520	167455307	+
19914	chr1	167455461	167455975	+
19915	chr1	167456044	167457229	+
19916	chr1	167457824	167458349	+
19917	chr1	167458826	167462571	+
19918	chr1	167462983	167471795	+
19920	chr1	167475653	167476615	+
19922	chr1	167478369	167479237	+
19925	chr1	167483622	167487690	+
19934	chr1	167517466	167518911	+
19938	chr1	167535355	167536412	+
19943	chr1	167587255	167588473	+
19950	chr1	167620187	167620790	+
19966	chr1	167686016	167686265	+
19968	chr1	167688972	167689669	+
19970	chr1	167690239	167690755	+
19972	chr1	167722387	167722954	+
19973	chr1	167722969	167723310	+
19999	chr1	168079959	168080627	+
20031	chr1	168479138	168479908	+
20032	chr1	168482435	168482895	+
20075	chr1	169076628	169077746	+
20077	chr1	169078711	169079200	+
20120	chr1	169851977	169852489	+
20247	chr1	171506453	171507008	+
20259	chr1	171612203	171612852	+
20285	chr1	172313279	172313930	+
20286	chr1	172360160	172360698	+
20298	chr1	172608247	172608979	+
20301	chr1	172627391	172628702	+
20303	chr1	172632423	172633373	+
20313	chr1	172988817	172989892	+
20316	chr1	173091858	173093026	+
20331	chr1	173387215	173387745	+
20349	chr1	173833939	173834587	+
20352	chr1	173854659	173855688	+
20357	chr1	173929779	173930455	+
20379	chr1	174843523	174844012	+
20383	chr1	174922319	174923206	+
20417	chr1	175186759	175187552	+
20418	chr1	175194295	175194887	+
20419	chr1	175199071	175200053	+
20541	chr1	176177613	176178014	+
20784	chr1	178512467	178514104	+
20790	chr1	178548295	178549498	+
20791	chr1	178549941	178550941	+
20795	chr1	178574578	178575055	+
20796	chr1	178576842	178577601	+
20817	chr1	178695958	178696600	+
20858	chr1	179006821	179007408	+
20860	chr1	179052590	179052889	+
20862	chr1	179057777	179058350	+
20877	chr1	179263811	179263961	+
20878	chr1	179266291	179266662	+
20958	chr1	179920971	179921787	+
20959	chr1	179922533	179922779	+
20974	chr1	180124968	180125829	+
20982	chr1	180159308	180159767	+
20983	chr1	180160993	180161743	+
21033	chr1	180877840	180878720	+
21044	chr1	180904851	180905193	+
21051	chr1	180922488	180922672	+
21069	chr1	181056084	181057364	+
21082	chr1	181097722	181099797	+
21083	chr1	181100350	181101726	+
21087	chr1	181104984	181105577	+
21091	chr1	181121996	181122360	+
21094	chr1	181130514	181130922	+
21151	chr1	181473784	181474572	+
21247	chr1	182113182	182114059	+
21251	chr1	182139728	182140512	+
21257	chr1	182217665	182218699	+
21301	chr1	182602813	182603391	+
21325	chr1	182809712	182811353	+
21437	chr1	183463606	183464114	+
21445	chr1	183573013	183574249	+
21468	chr1	183851114	183852138	+
21488	chr1	184079509	184080290	+
21565	chr1	184775071	184775926	+
21572	chr1	184859311	184860401	+
21585	chr1	185226171	185226613	+
22055	chr1	193082246	193082904	+
22333	chr1	198211583	198211883	+
22337	chr1	198488561	198490529	+
22340	chr1	198648173	198650610	+
22348	chr1	198902591	198903876	+
22353	chr1	199120222	199121340	+
22358	chr1	199277148	199277652	+
22410	chr1	199945784	199946619	+
22411	chr1	199946705	199947257	+
22442	chr1	200134778	200135809	+
22449	chr1	200202621	200202948	+
22452	chr1	200211377	200211945	+
22463	chr1	200255189	200255631	+
22483	chr1	200442889	200443318	+
22496	chr1	200499603	200500686	+
22522	chr1	200861054	200861908	+
22541	chr1	200960306	200961497	+
22542	chr1	200962187	200962836	+
22545	chr1	200982961	200983520	+
22546	chr1	200985371	200985691	+
22557	chr1	201024235	201025665	+
22693	chr1	201463169	201463769	+
22696	chr1	201500124	201500395	+
22698	chr1	201511356	201511941	+
22749	chr1	201659231	201659852	+
22759	chr1	201689007	201689693	+
22852	chr1	202119828	202120484	+
22854	chr1	202126505	202126926	+
22860	chr1	202136703	202136948	+
22864	chr1	202149035	202149561	+
22870	chr1	202172594	202173299	+
22880	chr1	202214144	202214519	+
22911	chr1	202585589	202585881	+
22913	chr1	202596111	202596605	+
22935	chr1	202711580	202712705	+
22939	chr1	202764062	202764655	+
22954	chr1	202809188	202809486	+
22960	chr1	202827340	202828151	+
22975	chr1	202974893	202975473	+
23011	chr1	203103065	203103664	+
23041	chr1	203186878	203187294	+
23054	chr1	203234461	203235236	+
23061	chr1	203246414	203247337	+
23064	chr1	203251999	203252941	+
23109	chr1	203423111	203423726	+
23112	chr1	203428587	203429407	+
23125	chr1	203482737	203483264	+
23126	chr1	203483353	203483751	+
23154	chr1	203618643	203619355	+
23156	chr1	203622470	203623143	+
23159	chr1	203641444	203641888	+
23160	chr1	203642261	203643006	+
23170	chr1	203700932	203701529	+
23172	chr1	203722264	203724110	+
23173	chr1	203725292	203726121	+
23175	chr1	203733914	203735631	+
23178	chr1	203738680	203739120	+
23220	chr1	204050380	204050751	+
23267	chr1	204237122	204237435	+
23306	chr1	204326679	204326965	+
23330	chr1	204435021	204435612	+
23332	chr1	204449827	204451239	+
23337	chr1	204465021	204465397	+
23398	chr1	204683548	204684407	+
23514	chr1	205144515	205145373	+
23537	chr1	205236367	205236988	+
23586	chr1	205413850	205414534	+
23626	chr1	205597775	205598295	+
23642	chr1	205647399	205648669	+
23647	chr1	205711556	205711948	+
23652	chr1	205743044	205743517	+
23694	chr1	206242704	206243975	+
23699	chr1	206257560	206258260	+
23706	chr1	206282559	206283604	+
23708	chr1	206287508	206289777	+
23709	chr1	206292461	206292976	+
23711	chr1	206293656	206294309	+
23714	chr1	206299349	206300058	+
23721	chr1	206327805	206328878	+
23730	chr1	206640344	206640763	+
23731	chr1	206641332	206641794	+
23732	chr1	206644762	206645287	+
23745	chr1	206728940	206729687	+
23746	chr1	206733071	206733946	+
23752	chr1	206751486	206752297	+
23755	chr1	206756462	206756997	+
23770	chr1	206852811	206853219	+
23774	chr1	206866771	206867283	+
23776	chr1	206872399	206873686	+
23781	chr1	206886289	206887073	+
23784	chr1	206892450	206892953	+
23786	chr1	206897165	206897800	+
23788	chr1	206901810	206902220	+
23792	chr1	206910384	206910950	+
23800	chr1	206942397	206942953	+
23805	chr1	206957837	206958257	+
23808	chr1	206963841	206964437	+
23815	chr1	206976319	206976900	+
23828	chr1	207091116	207093256	+
23829	chr1	207093565	207094866	+
23831	chr1	207097996	207098975	+
23833	chr1	207103923	207104412	+
23877	chr1	207378350	207378729	+
23901	chr1	207670239	207670891	+
23937	chr1	207980614	207981399	+
23943	chr1	207995154	207996489	+
23944	chr1	207996549	207997110	+
23954	chr1	208039763	208040291	+
23973	chr1	208128909	208129286	+
24097	chr1	208623570	208624039	+
24112	chr1	208711898	208712422	+
24281	chr1	209806845	209807567	+
24288	chr1	209847368	209848216	+
24298	chr1	209945327	209946059	+
24392	chr1	210516334	210517717	+
24397	chr1	210567169	210568030	+
24507	chr1	211501423	211503779	+
24562	chr1	212002763	212003162	+
24578	chr1	212102283	212102960	+
24588	chr1	212339834	212340718	+
24599	chr1	212456973	212457552	+
24605	chr1	212588600	212589074	+
24615	chr1	212654180	212655036	+
24646	chr1	212808947	212809778	+
24649	chr1	212819380	212819963	+
24659	chr1	212865124	212865542	+
24666	chr1	212901031	212901453	+
24678	chr1	213066546	213067149	+
24699	chr1	213154932	213155454	+
24706	chr1	213255485	213255729	+
24884	chr1	214461305	214461954	+
24900	chr1	214572361	214572955	+
25472	chr1	220259253	220260022	+
25477	chr1	220393169	220394675	+
25552	chr1	220941319	220941871	+
25554	chr1	220943750	220944408	+
25566	chr1	220978423	220978897	+
25604	chr1	221198492	221199564	+
25676	chr1	221880481	221881241	+
25679	chr1	221927692	221927995	+
25687	chr1	222061585	222061907	+
25739	chr1	222756521	222757010	+
25744	chr1	222906216	222906827	+
25802	chr1	223317214	223317826	+
25827	chr1	223403522	223404131	+
25833	chr1	223421854	223422603	+
25937	chr1	224012314	224013235	+
25939	chr1	224023277	224024055	+
25945	chr1	224058732	224059162	+
25975	chr1	224363269	224363609	+
25979	chr1	224369870	224370159	+
25983	chr1	224390913	224392298	+
25993	chr1	224545543	224546199	+
25995	chr1	224566234	224566828	+
26001	chr1	224644500	224644954	+
26133	chr1	225609741	225610099	+
26144	chr1	225642345	225643651	+
26145	chr1	225648100	225648890	+
26200	chr1	225911002	225911704	+
26209	chr1	225952468	225952705	+
26214	chr1	225998458	225999106	+
26225	chr1	226035256	226036587	+
26228	chr1	226048412	226049728	+
26230	chr1	226059509	226060022	+
26231	chr1	226060969	226061421	+
26236	chr1	226075151	226075365	+
26242	chr1	226085520	226086046	+
26256	chr1	226138850	226139287	+
26266	chr1	226165154	226166321	+
26273	chr1	226191840	226192473	+
26282	chr1	226217754	226218131	+
26284	chr1	226222428	226222845	+
26288	chr1	226248856	226249302	+
26296	chr1	226297137	226297431	+
26301	chr1	226310721	226310884	+
26303	chr1	226315014	226316411	+
26305	chr1	226320100	226320899	+
26308	chr1	226349247	226349425	+
26310	chr1	226369802	226370211	+
26343	chr1	226556845	226558583	+
26357	chr1	226624400	226625077	+
26413	chr1	226823024	226823443	+
26415	chr1	226828116	226828802	+
26420	chr1	226840803	226841772	+
26426	chr1	226853170	226853569	+
26437	chr1	226884571	226885765	+
26446	chr1	226909803	226913075	+
26450	chr1	226919758	226922532	+
26451	chr1	226923286	226924684	+
26458	chr1	226986119	226987009	+
26469	chr1	227070232	227070969	+
26586	chr1	227962014	227962542	+
26587	chr1	227963833	227964349	+
26594	chr1	228004528	228005157	+
26630	chr1	228124722	228125308	+
26663	chr1	228276067	228276688	+
26667	chr1	228285716	228285858	+
26676	chr1	228325884	228326090	+
26686	chr1	228352412	228352628	+
26692	chr1	228373360	228373634	+
26811	chr1	229034307	229034955	+
26815	chr1	229063916	229064575	+
26823	chr1	229096570	229097467	+
26831	chr1	229117645	229118033	+
26833	chr1	229122107	229122563	+
26836	chr1	229125815	229127600	+
26841	chr1	229159186	229159774	+
26846	chr1	229166748	229166967	+
26853	chr1	229202445	229203914	+
26867	chr1	229264447	229264818	+
26868	chr1	229264901	229265316	+
26871	chr1	229283780	229284448	+
26873	chr1	229294113	229294752	+
26883	chr1	229340697	229341336	+
26889	chr1	229366001	229366405	+
26909	chr1	229506415	229506927	+
26931	chr1	229616066	229616538	+
26934	chr1	229673485	229674299	+
26940	chr1	229703068	229703484	+
26942	chr1	229714793	229715364	+
26943	chr1	229717821	229718269	+
26946	chr1	229779682	229780605	+
26949	chr1	229799998	229800462	+
27003	chr1	230106371	230106802	+
27038	chr1	230241287	230241872	+
27043	chr1	230248052	230248571	+
27047	chr1	230258553	230259915	+
27055	chr1	230281002	230282429	+
27059	chr1	230285536	230286248	+
27074	chr1	230344415	230345015	+
27076	chr1	230347407	230348761	+
27084	chr1	230400201	230400532	+
27091	chr1	230426181	230426358	+
27094	chr1	230434930	230435596	+
27095	chr1	230436513	230437345	+
27104	chr1	230463523	230463978	+
27236	chr1	231164233	231164729	+
27281	chr1	231351149	231351652	+
27312	chr1	231830458	231830816	+
27322	chr1	231913787	231914550	+
27465	chr1	232713730	232714797	+
27467	chr1	232726326	232726964	+
27468	chr1	232734416	232735860	+
27522	chr1	233006226	233006623	+
27536	chr1	233073452	233074178	+
27538	chr1	233098915	233099669	+
27559	chr1	233425774	233426875	+
27751	chr1	234465767	234466282	+
27755	chr1	234504322	234504677	+
27771	chr1	234635537	234636372	+
27772	chr1	234636866	234637225	+
27774	chr1	234647960	234648728	+
27782	chr1	234668317	234668731	+
27804	chr1	234747540	234748108	+
27824	chr1	234858186	234858489	+
27839	chr1	234904199	234904927	+
27840	chr1	234905629	234905937	+
27842	chr1	234910578	234911938	+
27863	chr1	234998698	234999017	+
27866	chr1	235002120	235002468	+
27870	chr1	235017161	235017653	+
27882	chr1	235051674	235052150	+
27884	chr1	235054017	235054594	+
27887	chr1	235062249	235063094	+
27892	chr1	235091049	235091610	+
27893	chr1	235093483	235093799	+
27896	chr1	235107360	235108417	+
27901	chr1	235114069	235114906	+
27904	chr1	235119994	235120583	+
27912	chr1	235141116	235141508	+
27915	chr1	235146606	235147350	+
27916	chr1	235148073	235148475	+
27918	chr1	235157983	235158554	+
27925	chr1	235183841	235184216	+
27935	chr1	235254025	235254427	+
27952	chr1	235466339	235466535	+
27953	chr1	235476144	235476806	+
28013	chr1	236025585	236028163	+
28031	chr1	236094448	236095146	+
28032	chr1	236095453	236096016	+
28034	chr1	236099007	236099249	+
28041	chr1	236109207	236110335	+
28044	chr1	236118450	236119326	+
28051	chr1	236162366	236163286	+
28091	chr1	236339010	236339540	+
28111	chr1	236562675	236563490	+
28122	chr1	236588308	236588958	+
28143	chr1	236680002	236680683	+
28196	chr1	237033528	237034320	+
28532	chr1	239261425	239262634	+
28641	chr1	239974380	239975466	+
28662	chr1	240073230	240073585	+
28970	chr1	241696179	241696985	+
29018	chr1	241976840	241977401	+
29048	chr1	242187055	242187612	+
29258	chr1	243430828	243431892	+
29259	chr1	243432368	243433028	+
29261	chr1	243447720	243448247	+
29281	chr1	243659016	243659258	+
29282	chr1	243659562	243659799	+
29283	chr1	243669414	243670294	+
29288	chr1	243751617	243752943	+
29289	chr1	243758918	243760556	+
29295	chr1	243894582	243895818	+
29296	chr1	243970729	243971496	+
29350	chr1	244238147	244238711	+
29378	chr1	244318240	244318869	+
29381	chr1	244323635	244324313	+
29408	chr1	244387783	244388493	+
29442	chr1	244481452	244482050	+
29448	chr1	244512442	244513129	+
29479	chr1	244826518	244826715	+
29487	chr1	244898388	244899091	+
29506	chr1	244978109	244978618	+
29528	chr1	245103365	245104729	+
29531	chr1	245116034	245117851	+
29549	chr1	245217566	245218079	+
29651	chr1	245501056	245501436	+
29662	chr1	245517391	245517762	+
29717	chr1	245663994	245665225	+
29745	chr1	245762601	245763035	+
29747	chr1	245768548	245768978	+
29767	chr1	245844446	245844614	+
29770	chr1	245862347	245862759	+
29782	chr1	245970395	245971859	+
29792	chr1	246058006	246058613	+
29815	chr1	246276831	246277706	+
29823	chr1	246378353	246379120	+
29836	chr1	246558778	246559160	+
29855	chr1	246822851	246823461	+
29871	chr1	246912356	246912966	+
29898	chr1	247012942	247014110	+
29908	chr1	247125215	247126027	+
29935	chr1	247455600	247455767	+
29940	chr1	247485485	247486942	+
29941	chr1	247496053	247496406	+
29944	chr1	247499193	247499597	+
29946	chr1	247506133	247506505	+
29969	chr1	247574765	247575347	+
29978	chr1	247598483	247599029	+
29982	chr1	247609000	247609642	+
30177	chr1	249086138	249087007	+
30180	chr1	249097718	249098065	+
30187	chr1	249110939	249111791	+
30188	chr1	249116587	249117053	+
30192	chr1	249147721	249148672	+
30194	chr1	249153756	249154216	+
30195	chr1	249157907	249158141	+
30232	chr10	292085	292757	+
30233	chr10	303963	304572	+
30242	chr10	329723	330413	+
30246	chr10	345631	346288	+
30249	chr10	357593	358579	+
30252	chr10	363197	363798	+
30255	chr10	378878	379296	+
30271	chr10	427547	428207	+
30273	chr10	433074	433337	+
30287	chr10	516115	516841	+
30297	chr10	559376	559694	+
30366	chr10	858784	858931	+
30368	chr10	866510	867723	+
30376	chr10	890615	891030	+
30387	chr10	982252	983204	+
30388	chr10	989138	990145	+
30423	chr10	1156033	1156617	+
30429	chr10	1163855	1164491	+
30430	chr10	1178552	1178896	+
30464	chr10	1283099	1283475	+
30512	chr10	1454759	1455398	+
30518	chr10	1466795	1467251	+
30548	chr10	1531221	1532240	+
30577	chr10	1618667	1619898	+
30611	chr10	1703866	1705179	+
30617	chr10	1716491	1717002	+
30668	chr10	1900214	1900644	+
30957	chr10	2992186	2992676	+
30959	chr10	2993430	2993862	+
30997	chr10	3116757	3117156	+
31000	chr10	3128326	3128615	+
31001	chr10	3133556	3133869	+
31002	chr10	3137444	3137687	+
31003	chr10	3138281	3138854	+
31063	chr10	3366667	3367220	+
31100	chr10	3511337	3511727	+
31102	chr10	3515556	3515991	+
31107	chr10	3526436	3527299	+
31135	chr10	3612330	3612580	+
31144	chr10	3634448	3635002	+
31145	chr10	3637719	3638235	+
31148	chr10	3665872	3666403	+
31152	chr10	3695132	3695388	+
31160	chr10	3713685	3714068	+
31171	chr10	3791840	3792545	+
31172	chr10	3799562	3800762	+
31173	chr10	3802977	3803829	+
31180	chr10	3820476	3821550	+
31182	chr10	3822671	3824689	+
31185	chr10	3845545	3846345	+
31189	chr10	3857067	3857541	+
31193	chr10	3894427	3895202	+
31206	chr10	3977134	3977759	+
31208	chr10	3987968	3988668	+
31210	chr10	4001826	4002098	+
31211	chr10	4002900	4003772	+
31222	chr10	4048122	4048660	+
31225	chr10	4075391	4076070	+
31228	chr10	4096159	4096735	+
31247	chr10	4276385	4277206	+
31257	chr10	4375552	4375943	+
31320	chr10	4861803	4862479	+
31409	chr10	5521564	5522197	+
31423	chr10	5554993	5555709	+
31436	chr10	5589800	5590324	+
31449	chr10	5623828	5625915	+
31459	chr10	5649717	5650143	+
31492	chr10	5796096	5796479	+
31495	chr10	5818865	5820088	+
31503	chr10	5857794	5858043	+
31504	chr10	5858548	5859462	+
31505	chr10	5860628	5861524	+
31512	chr10	5882025	5883372	+
31514	chr10	5885469	5887034	+
31519	chr10	5894144	5894925	+
31527	chr10	5930242	5930761	+
31529	chr10	5937785	5938188	+
31537	chr10	5984540	5984813	+
31546	chr10	6013556	6014377	+
31570	chr10	6103218	6104209	+
31572	chr10	6107481	6108371	+
31580	chr10	6125448	6126321	+
31590	chr10	6166578	6167013	+
31592	chr10	6170767	6171137	+
31597	chr10	6178254	6178870	+
31600	chr10	6183284	6184450	+
31611	chr10	6213807	6214265	+
31613	chr10	6215206	6215745	+
31615	chr10	6218761	6219290	+
31617	chr10	6230530	6230860	+
31619	chr10	6234211	6234629	+
31620	chr10	6237781	6238198	+
31627	chr10	6262461	6262728	+
31638	chr10	6309242	6309641	+
31656	chr10	6389514	6389820	+
31661	chr10	6440572	6443717	+
31662	chr10	6448629	6449231	+
31682	chr10	6514389	6514873	+
31697	chr10	6572153	6572690	+
31699	chr10	6579844	6580417	+
31706	chr10	6600423	6600940	+
31707	chr10	6604042	6604430	+
31717	chr10	6625226	6625913	+
31719	chr10	6634973	6635455	+
31720	chr10	6636990	6638043	+
31771	chr10	6861287	6861562	+
31792	chr10	6958827	6959392	+
31821	chr10	7125782	7126618	+
31836	chr10	7201606	7202349	+
31839	chr10	7226599	7227131	+
31843	chr10	7234908	7235619	+
31849	chr10	7311327	7311589	+
31856	chr10	7347770	7348519	+
31858	chr10	7360710	7361267	+
31873	chr10	7455105	7455340	+
31881	chr10	7480429	7481075	+
31883	chr10	7487559	7488296	+
31888	chr10	7516375	7516895	+
31889	chr10	7517241	7518091	+
31986	chr10	8103192	8104038	+
31995	chr10	8137978	8138271	+
32052	chr10	8368465	8368758	+
32055	chr10	8373235	8373661	+
32064	chr10	8411651	8412201	+
32071	chr10	8444796	8445337	+
32075	chr10	8458225	8458950	+
32106	chr10	8619431	8620032	+
32378	chr10	10705248	10706866	+
32458	chr10	11041116	11041664	+
32487	chr10	11130922	11131613	+
32488	chr10	11133296	11133860	+
32496	chr10	11191056	11191808	+
32513	chr10	11241240	11242004	+
32517	chr10	11257289	11257692	+
32523	chr10	11268451	11268959	+
32532	chr10	11284813	11285949	+
32534	chr10	11287207	11287926	+
32592	chr10	11504160	11504433	+
32607	chr10	11650023	11651799	+
32612	chr10	11674020	11674653	+
32622	chr10	11705966	11707390	+
32628	chr10	11719331	11720739	+
32629	chr10	11721784	11722706	+
32642	chr10	11762139	11762636	+
32666	chr10	11855997	11856600	+
32677	chr10	11887078	11887675	+
32678	chr10	11888937	11889813	+
32679	chr10	11891848	11892322	+
32712	chr10	12085794	12086540	+
32716	chr10	12095672	12096233	+
32721	chr10	12116981	12117492	+
32722	chr10	12119705	12120606	+
32724	chr10	12126673	12127008	+
32728	chr10	12154300	12155478	+
32731	chr10	12163898	12164533	+
32737	chr10	12223183	12223717	+
32750	chr10	12285135	12286257	+
32752	chr10	12294982	12295416	+
32754	chr10	12305270	12305955	+
32755	chr10	12306798	12307126	+
32756	chr10	12307703	12308224	+
32758	chr10	12312464	12313815	+
32759	chr10	12319968	12320342	+
32782	chr10	12375459	12376182	+
32791	chr10	12401084	12401523	+
32796	chr10	12417185	12417891	+
32797	chr10	12429029	12429921	+
32804	chr10	12458543	12458984	+
32807	chr10	12466700	12467572	+
32810	chr10	12491066	12491499	+
32814	chr10	12524183	12524978	+
32820	chr10	12552346	12552844	+
32821	chr10	12556135	12556820	+
32861	chr10	12766683	12767229	+
32864	chr10	12784886	12785310	+
32918	chr10	13061283	13061795	+
32939	chr10	13149582	13149810	+
32940	chr10	13158021	13158674	+
32959	chr10	13329945	13330430	+
32960	chr10	13330436	13330597	+
32961	chr10	13341244	13341423	+
32965	chr10	13382390	13383064	+
33056	chr10	13738068	13738395	+
33075	chr10	13788923	13789366	+
33084	chr10	13812045	13812344	+
33115	chr10	13929102	13929551	+
33121	chr10	13950689	13952079	+
33141	chr10	14045369	14046101	+
33142	chr10	14050718	14051236	+
33193	chr10	14226635	14226991	+
33279	chr10	14611788	14612717	+
33283	chr10	14620378	14620944	+
33285	chr10	14625040	14625682	+
33288	chr10	14629783	14631163	+
33293	chr10	14655131	14655817	+
33305	chr10	14715452	14716014	+
33306	chr10	14724959	14725495	+
33308	chr10	14734598	14734987	+
33312	chr10	14792951	14793866	+
33316	chr10	14802965	14803703	+
33329	chr10	14983943	14984544	+
33331	chr10	14992953	14993842	+
33365	chr10	15183241	15183939	+
33367	chr10	15209074	15209561	+
33371	chr10	15237628	15238063	+
33384	chr10	15296346	15296800	+
33493	chr10	15873245	15873966	+
33598	chr10	16482591	16482912	+
33630	chr10	16829411	16829688	+
33637	chr10	16877225	16877653	+
33654	chr10	17038020	17039009	+
33672	chr10	17272987	17273579	+
33749	chr10	17601147	17601838	+
33754	chr10	17627044	17627576	+
33755	chr10	17629155	17629684	+
33766	chr10	17711524	17712057	+
33777	chr10	18278569	18279246	+
34354	chr10	21796115	21796237	+
34357	chr10	21813097	21814315	+
34358	chr10	21816704	21817940	+
34360	chr10	21821846	21822338	+
34361	chr10	21824336	21824728	+
34371	chr10	21913963	21914790	+
34400	chr10	22391889	22392189	+
34430	chr10	22603715	22604604	+
34432	chr10	22608717	22609007	+
34468	chr10	22885604	22886592	+
34472	chr10	22900559	22901565	+
34475	chr10	22914036	22915008	+
34499	chr10	23012219	23012938	+
34521	chr10	23201576	23202797	+
34591	chr10	23651943	23652851	+
34601	chr10	23739805	23740192	+
34814	chr10	25010576	25011177	+
34815	chr10	25013998	25014324	+
34838	chr10	25277786	25278307	+
34972	chr10	26190261	26192049	+
35059	chr10	26729993	26731470	+
35060	chr10	26736084	26736834	+
35062	chr10	26757411	26758351	+
35098	chr10	27010450	27010983	+
35126	chr10	27390077	27390838	+
35132	chr10	27513681	27514205	+
35271	chr10	28536724	28537563	+
35289	chr10	28623852	28624261	+
35293	chr10	28656004	28656646	+
35296	chr10	28669215	28670090	+
35303	chr10	28689423	28689755	+
35557	chr10	29669211	29669786	+
35593	chr10	29843733	29844292	+
35596	chr10	29851827	29852201	+
35617	chr10	29921989	29922620	+
35632	chr10	30014063	30014937	+
35634	chr10	30023594	30023821	+
35712	chr10	30305961	30307313	+
35725	chr10	30337042	30337621	+
35771	chr10	30475694	30475882	+
35803	chr10	30704505	30705036	+
35805	chr10	30711070	30712994	+
35811	chr10	30724304	30725386	+
35825	chr10	30782577	30783616	+
35832	chr10	30811656	30812814	+
35835	chr10	30821191	30822186	+
35888	chr10	30971288	30971977	+
35891	chr10	30984620	30985116	+
35895	chr10	30993557	30993828	+
35915	chr10	31071436	31072241	+
35941	chr10	31248110	31248673	+
36010	chr10	31986264	31987335	+
36012	chr10	31995598	31996417	+
36060	chr10	32437958	32438420	+
36087	chr10	32645903	32646877	+
36105	chr10	33245244	33245879	+
36122	chr10	33398361	33398981	+
36128	chr10	33422941	33423684	+
36131	chr10	33427872	33428567	+
36139	chr10	33485913	33486139	+
36149	chr10	33536578	33537045	+
36372	chr10	34508565	34509534	+
36374	chr10	34511897	34512237	+
36586	chr10	35416992	35417395	+
36588	chr10	35420728	35421772	+
36616	chr10	35589058	35589412	+
36625	chr10	35661217	35661692	+
36626	chr10	35668029	35668792	+
36639	chr10	35738136	35738608	+
37045	chr10	43366696	43367063	+
37159	chr10	43804900	43805474	+
37169	chr10	43827952	43828536	+
37176	chr10	43862361	43862760	+
37180	chr10	43890345	43891825	+
37182	chr10	43893578	43894328	+
37184	chr10	43897648	43900136	+
37185	chr10	43900826	43901397	+
37192	chr10	43912734	43913190	+
37195	chr10	43922594	43923105	+
37203	chr10	43950203	43950707	+
37358	chr10	44805802	44806276	+
37474	chr10	45357435	45357799	+
37487	chr10	45398548	45399220	+
37508	chr10	45458750	45459908	+
37513	chr10	45468686	45469610	+
37525	chr10	45491549	45492268	+
37527	chr10	45495677	45496089	+
37536	chr10	45570576	45571414	+
37572	chr10	45745920	45746198	+
37596	chr10	45913936	45914181	+
37598	chr10	45920298	45920789	+
37607	chr10	45946094	45946803	+
37608	chr10	45948652	45949566	+
37610	chr10	45955682	45957681	+
37646	chr10	47627127	47627573	+
37650	chr10	47639373	47640170	+
37695	chr10	48370849	48371307	+
37720	chr10	48427348	48428346	+
37745	chr10	48571757	48572095	+
37819	chr10	49673014	49673585	+
37833	chr10	49713951	49714538	+
37852	chr10	49782632	49783205	+
37876	chr10	49875613	49876425	+
37877	chr10	49879195	49881103	+
37881	chr10	49893883	49895572	+
37895	chr10	49932022	49932746	+
37911	chr10	50007710	50008121	+
38146	chr10	51499686	51500715	+
38150	chr10	51517419	51518757	+
38165	chr10	51574776	51576707	+
38182	chr10	52086633	52087257	+
38194	chr10	52407596	52408758	+
38389	chr10	54516931	54517769	+
38751	chr10	60374843	60375313	+
38870	chr10	61577536	61578233	+
38872	chr10	61593713	61595041	+
38875	chr10	61624281	61624967	+
38879	chr10	61640702	61641621	+
38917	chr10	62111146	62112187	+
38935	chr10	62412070	62412926	+
38959	chr10	62670981	62671296	+
39059	chr10	63759839	63760331	+
39061	chr10	63779043	63780981	+
39063	chr10	63805272	63805719	+
39064	chr10	63808249	63809477	+
39065	chr10	63810350	63810792	+
39071	chr10	63864722	63865070	+
39088	chr10	64287067	64288090	+
39099	chr10	64392072	64392553	+
39106	chr10	64520254	64520640	+
39109	chr10	64571083	64571516	+
39141	chr10	64903851	64904277	+
39154	chr10	65019730	65021321	+
39174	chr10	65394365	65395157	+
39509	chr10	69372587	69373645	+
39527	chr10	69521584	69522536	+
39537	chr10	69609835	69610147	+
39548	chr10	69853406	69853642	+
39560	chr10	69963525	69964202	+
39580	chr10	70060285	70060906	+
39587	chr10	70182765	70183855	+
39641	chr10	70809254	70809733	+
39645	chr10	70815524	70815894	+
39648	chr10	70820951	70821381	+
39651	chr10	70825150	70826169	+
39653	chr10	70832656	70834487	+
39655	chr10	70839707	70840714	+
39658	chr10	70849041	70849836	+
39661	chr10	70852531	70853735	+
39662	chr10	70854381	70856030	+
39674	chr10	70992548	70993098	+
39700	chr10	71097017	71097737	+
39702	chr10	71104387	71105393	+
39834	chr10	71599478	71599886	+
39909	chr10	71851869	71853510	+
39951	chr10	72068031	72068362	+
39993	chr10	72250543	72250982	+
39994	chr10	72252794	72253894	+
40000	chr10	72268373	72269052	+
40001	chr10	72273392	72274096	+
40011	chr10	72296988	72297574	+
40020	chr10	72320928	72321211	+
40022	chr10	72325151	72325789	+
40024	chr10	72331658	72332577	+
40029	chr10	72352661	72353077	+
40033	chr10	72358610	72359759	+
40034	chr10	72360079	72360650	+
40035	chr10	72361499	72362895	+
40036	chr10	72363146	72364149	+
40037	chr10	72366818	72367855	+
40038	chr10	72370156	72371141	+
40089	chr10	72615972	72616841	+
40104	chr10	72679018	72679219	+
40127	chr10	72741662	72742448	+
40203	chr10	73000264	73000583	+
40264	chr10	73124251	73124844	+
40355	chr10	73357806	73358641	+
40376	chr10	73403841	73404659	+
40398	chr10	73453317	73454177	+
40400	chr10	73458280	73458877	+
40411	chr10	73486579	73486991	+
40412	chr10	73487953	73489389	+
40414	chr10	73490214	73490442	+
40415	chr10	73491375	73491881	+
40418	chr10	73498445	73498903	+
40421	chr10	73502022	73502769	+
40422	chr10	73506166	73506648	+
40423	chr10	73507319	73508118	+
40425	chr10	73510169	73511445	+
40427	chr10	73513324	73514060	+
40432	chr10	73526617	73527433	+
40436	chr10	73533960	73536190	+
40442	chr10	73557526	73558152	+
40444	chr10	73561072	73561281	+
40450	chr10	73582983	73584016	+
40453	chr10	73595681	73596673	+
40458	chr10	73611632	73612639	+
40460	chr10	73619499	73619768	+
40482	chr10	73699877	73700283	+
40493	chr10	73744779	73745478	+
40501	chr10	73759587	73759984	+
40525	chr10	73838769	73840132	+
40528	chr10	73842729	73844142	+
40549	chr10	74008934	74009309	+
40559	chr10	74032388	74032668	+
40562	chr10	74034724	74036092	+
40565	chr10	74045980	74046214	+
40581	chr10	74080683	74080966	+
40583	chr10	74083605	74084132	+
40588	chr10	74092586	74093104	+
40594	chr10	74113088	74113565	+
40657	chr10	75346583	75347183	+
40671	chr10	75528770	75529140	+
40683	chr10	75618457	75618707	+
40684	chr10	75619300	75619750	+
40695	chr10	75659079	75660005	+
40699	chr10	75667068	75668122	+
40701	chr10	75671571	75672060	+
40704	chr10	75681641	75682271	+
40712	chr10	75719026	75719859	+
40716	chr10	75738579	75738841	+
40726	chr10	75796817	75796974	+
40733	chr10	75928572	75928955	+
40755	chr10	76555182	76555418	+
40775	chr10	76760271	76761169	+
40776	chr10	76771255	76772595	+
40777	chr10	76773720	76774756	+
40797	chr10	76867757	76868403	+
40802	chr10	76921898	76922404	+
41313	chr10	79561234	79561759	+
41332	chr10	79658344	79659172	+
41400	chr10	79976416	79976922	+
41495	chr10	80311106	80311537	+
41516	chr10	80389750	80390182	+
41517	chr10	80390504	80391273	+
41527	chr10	80441003	80441415	+
41555	chr10	80523361	80523788	+
41616	chr10	80697282	80697982	+
41619	chr10	80712571	80713328	+
41637	chr10	80760735	80761067	+
41642	chr10	80784946	80785705	+
41643	chr10	80787016	80787307	+
41657	chr10	80831198	80831665	+
41658	chr10	80831989	80832446	+
41659	chr10	80833346	80833785	+
41663	chr10	80839082	80839881	+
41664	chr10	80840881	80841980	+
41666	chr10	80844309	80845243	+
41670	chr10	80853407	80854328	+
41673	chr10	80858246	80858773	+
41675	chr10	80862972	80863629	+
41682	chr10	80876042	80876816	+
41685	chr10	80886968	80887409	+
41686	chr10	80888636	80889486	+
41688	chr10	80891971	80892782	+
41693	chr10	80898885	80899468	+
41696	chr10	80904370	80905085	+
41717	chr10	80953658	80954197	+
41733	chr10	80989953	80990748	+
41742	chr10	81019526	81020132	+
41744	chr10	81022897	81023240	+
41746	chr10	81026078	81026912	+
41750	chr10	81030326	81031129	+
41780	chr10	81173001	81173296	+
41796	chr10	81232822	81233636	+
41896	chr10	81951390	81951909	+
41900	chr10	81959485	81960260	+
41947	chr10	82215337	82217029	+
41949	chr10	82220084	82221620	+
41950	chr10	82223537	82225773	+
41951	chr10	82226156	82227193	+
41952	chr10	82228303	82228854	+
41953	chr10	82230659	82232732	+
41957	chr10	82247361	82248539	+
41966	chr10	82278449	82279034	+
41989	chr10	82392414	82392899	+
42325	chr10	85898364	85898702	+
42326	chr10	85916499	85916908	+
42328	chr10	85931493	85932123	+
42360	chr10	86089379	86090515	+
42594	chr10	88047850	88048601	+
42611	chr10	88101178	88101476	+
42626	chr10	88152463	88152940	+
42668	chr10	88428433	88428723	+
42688	chr10	88472059	88472436	+
42726	chr10	88975970	88976366	+
42737	chr10	89306038	89306592	+
42765	chr10	89620176	89621539	+
42773	chr10	89802495	89802848	+
42778	chr10	89829795	89830318	+
42808	chr10	90759822	90760911	+
42810	chr10	90791823	90792696	+
42813	chr10	90882392	90883597	+
42832	chr10	91107728	91108565	+
43033	chr10	93654132	93654361	+
43044	chr10	93901497	93902035	+
43047	chr10	93971324	93971694	+
43087	chr10	94354528	94354970	+
43109	chr10	94510846	94511355	+
43113	chr10	94515929	94517683	+
43119	chr10	94548895	94549495	+
43127	chr10	94605485	94605880	+
43210	chr10	95146250	95147327	+
43216	chr10	95186938	95187839	+
43224	chr10	95222688	95224572	+
43421	chr10	97004922	97005670	+
43425	chr10	97052832	97053741	+
43432	chr10	97072189	97072671	+
43511	chr10	97478307	97479603	+
43515	chr10	97515096	97515755	+
43516	chr10	97517497	97518007	+
43536	chr10	97804460	97805010	+
43558	chr10	98031736	98032715	+
43559	chr10	98033552	98034464	+
43601	chr10	98207987	98208422	+
43631	chr10	98404973	98405488	+
43633	chr10	98406291	98407081	+
43636	chr10	98415660	98416978	+
43648	chr10	98457867	98459309	+
43649	chr10	98459578	98460130	+
43650	chr10	98460347	98460747	+
43651	chr10	98461886	98462294	+
43653	chr10	98468310	98468806	+
43655	chr10	98478147	98479013	+
43659	chr10	98486499	98486785	+
43662	chr10	98500832	98501574	+
43694	chr10	98733991	98734854	+
43695	chr10	98744001	98745335	+
43725	chr10	98856456	98857693	+
43727	chr10	98860667	98861172	+
43771	chr10	99077861	99078324	+
43778	chr10	99095725	99096440	+
43783	chr10	99125399	99125951	+
43790	chr10	99165723	99166469	+
43791	chr10	99167960	99168669	+
43799	chr10	99186851	99188513	+
43824	chr10	99350022	99350486	+
43828	chr10	99358296	99358652	+
43861	chr10	99541688	99541975	+
43962	chr10	99941481	99941920	+
44159	chr10	101370928	101371375	+
44164	chr10	101414246	101414940	+
44168	chr10	101526023	101526406	+
44193	chr10	101734844	101735698	+
44199	chr10	101773735	101774682	+
44236	chr10	101946817	101947087	+
44259	chr10	102131012	102131463	+
44335	chr10	102567116	102567425	+
44368	chr10	102703990	102704208	+
44376	chr10	102759883	102761579	+
44382	chr10	102787845	102788885	+
44388	chr10	102823077	102823874	+
44458	chr10	103245896	103246257	+
44565	chr10	104193389	104194584	+
44578	chr10	104227709	104228253	+
44579	chr10	104229364	104229589	+
44590	chr10	104339082	104339694	+
44595	chr10	104359227	104360413	+
44596	chr10	104363773	104364324	+
44661	chr10	104687242	104687708	+
44668	chr10	104793031	104793533	+
44675	chr10	104912953	104913964	+
44683	chr10	104950386	104950979	+
44693	chr10	105000994	105001798	+
44705	chr10	105043996	105044512	+
44716	chr10	105125257	105125578	+
44733	chr10	105225247	105225575	+
44771	chr10	105404788	105405333	+
44802	chr10	105518427	105519470	+
44814	chr10	105539150	105539745	+
44837	chr10	105609869	105610564	+
44895	chr10	106067977	106068733	+
44899	chr10	106078922	106079725	+
44901	chr10	106084415	106085918	+
44906	chr10	106093053	106093297	+
44909	chr10	106099250	106100310	+
44959	chr10	106346641	106347427	+
45571	chr10	111772838	111773372	+
45577	chr10	111845585	111846222	+
45600	chr10	112115790	112117581	+
45606	chr10	112136044	112136565	+
45612	chr10	112171958	112172273	+
45617	chr10	112201407	112202032	+
45673	chr10	112533391	112534410	+
45687	chr10	112601541	112602512	+
45898	chr10	114290771	114290975	+
45906	chr10	114503158	114504348	+
45907	chr10	114513761	114514571	+
45943	chr10	114712507	114713210	+
45955	chr10	114766254	114767611	+
45980	chr10	114853636	114854416	+
46030	chr10	115020569	115021277	+
46032	chr10	115024133	115024824	+
46034	chr10	115032960	115033785	+
46041	chr10	115059235	115059388	+
46046	chr10	115080778	115081648	+
46165	chr10	115588394	115588590	+
46166	chr10	115603862	115604462	+
46180	chr10	115720416	115721459	+
46181	chr10	115724805	115725817	+
46190	chr10	115784458	115785051	+
46201	chr10	115821497	115821831	+
46211	chr10	115858315	115858992	+
46269	chr10	116097196	116097701	+
46294	chr10	116255780	116257471	+
46297	chr10	116272498	116273543	+
46298	chr10	116273863	116274227	+
46303	chr10	116300833	116301473	+
46316	chr10	116398562	116399409	+
46767	chr10	119031624	119033102	+
46768	chr10	119044221	119044818	+
46773	chr10	119129903	119131467	+
46777	chr10	119151520	119151932	+
46778	chr10	119156790	119157972	+
47011	chr10	120457802	120458534	+
47108	chr10	120872988	120874050	+
47114	chr10	120893449	120893895	+
47116	chr10	120895558	120896630	+
47141	chr10	121031044	121031603	+
47153	chr10	121078154	121078725	+
47164	chr10	121128567	121129518	+
47165	chr10	121129903	121130632	+
47166	chr10	121130703	121130940	+
47172	chr10	121154808	121155339	+
47179	chr10	121188158	121188647	+
47183	chr10	121201554	121202227	+
[truncated: 13,596 more rows]
