# Supplementary material for: metilene3: identifying DMRs across multiple conditions with auto-classification
Source: Nat Commun. 2026 Jul 4;17:5848. doi: 10.1038/s41467-026-74931-y (PMC13333024; doi:10.1038/s41467-026-74931-y)
Supplement: Supplementary file 8 — Source Data [file 41467_2026_74931_MOESM8_ESM.zip › Fig.4c-part3.txt]

7	chr1	775924	776599	+
9	chr1	777237	777749	+
11	chr1	779995	780240	+
428	chr1	2168704	2169216	+
435	chr1	2183365	2183584	+
438	chr1	2190514	2190990	+
451	chr1	2219888	2220056	+
913	chr1	3818640	3819629	+
2177	chr1	9006680	9007154	+
2182	chr1	9027746	9028322	+
2184	chr1	9029748	9030856	+
2341	chr1	9428399	9428827	+
2387	chr1	9619879	9620204	+
2403	chr1	9691373	9692135	+
2441	chr1	9781763	9781955	+
2732	chr1	11351588	11351966	+
3772	chr1	15904225	15904886	+
4961	chr1	20404625	20405175	+
5199	chr1	21651658	21652320	+
5748	chr1	23881875	23883032	+
5768	chr1	23927572	23929143	+
5775	chr1	23953522	23954183	+
5968	chr1	24809896	24810933	+
5974	chr1	24830422	24831967	+
6085	chr1	25303005	25303541	+
6207	chr1	25886552	25886978	+
6223	chr1	25947756	25948413	+
6238	chr1	26003522	26004446	+
6255	chr1	26056802	26057357	+
6562	chr1	27440325	27440747	+
6657	chr1	27844439	27844610	+
6662	chr1	27851797	27852158	+
7367	chr1	31225161	31225782	+
7371	chr1	31233620	31234034	+
8301	chr1	35676307	35676596	+
8313	chr1	35908196	35908968	+
9201	chr1	40285139	40285391	+
9289	chr1	40853740	40855732	+
9337	chr1	41260711	41261360	+
9837	chr1	44344466	44345457	+
10179	chr1	46751711	46752118	+
10968	chr1	53573295	53573987	+
11183	chr1	54746242	54746673	+
11186	chr1	54750431	54752127	+
12374	chr1	64116790	64117474	+
12590	chr1	65515246	65515977	+
15886	chr1	109182415	109183069	+
16011	chr1	110040497	110040998	+
16924	chr1	116693863	116694412	+
17329	chr1	144538872	144539440	+
17687	chr1	151184480	151184972	+
19904	chr1	167430239	167430565	+
19909	chr1	167440884	167444646	+
19914	chr1	167455461	167455975	+
23061	chr1	203246414	203247337	+
23126	chr1	203483353	203483751	+
23730	chr1	206640344	206640763	+
23829	chr1	207093565	207094866	+
24298	chr1	209945327	209946059	+
24599	chr1	212456973	212457552	+
24699	chr1	213154932	213155454	+
25687	chr1	222061585	222061907	+
26242	chr1	226085520	226086046	+
26413	chr1	226823024	226823443	+
26426	chr1	226853170	226853569	+
26446	chr1	226909803	226913075	+
26883	chr1	229340697	229341336	+
27084	chr1	230400201	230400532	+
27522	chr1	233006226	233006623	+
27839	chr1	234904199	234904927	+
27840	chr1	234905629	234905937	+
27953	chr1	235476144	235476806	+
29296	chr1	243970729	243971496	+
29651	chr1	245501056	245501436	+
29662	chr1	245517391	245517762	+
29940	chr1	247485485	247486942	+
31492	chr10	5796096	5796479	+
31613	chr10	6215206	6215745	+
31719	chr10	6634973	6635455	+
31720	chr10	6636990	6638043	+
31836	chr10	7201606	7202349	+
32487	chr10	11130922	11131613	+
32861	chr10	12766683	12767229	+
33365	chr10	15183241	15183939	+
33367	chr10	15209074	15209561	+
33384	chr10	15296346	15296800	+
34472	chr10	22900559	22901565	+
37195	chr10	43922594	43923105	+
37720	chr10	48427348	48428346	+
38146	chr10	51499686	51500715	+
38875	chr10	61624281	61624967	+
39587	chr10	70182765	70183855	+
39674	chr10	70992548	70993098	+
39702	chr10	71104387	71105393	+
40037	chr10	72366818	72367855	+
40104	chr10	72679018	72679219	+
40525	chr10	73838769	73840132	+
40562	chr10	74034724	74036092	+
40684	chr10	75619300	75619750	+
41495	chr10	80311106	80311537	+
41642	chr10	80784946	80785705	+
41949	chr10	82220084	82221620	+
43861	chr10	99541688	99541975	+
44368	chr10	102703990	102704208	+
44906	chr10	106093053	106093297	+
46297	chr10	116272498	116273543	+
46298	chr10	116273863	116274227	+
46768	chr10	119044221	119044818	+
47179	chr10	121188158	121188647	+
47200	chr10	121264258	121265848	+
47204	chr10	121271565	121272100	+
47208	chr10	121277857	121278139	+
47211	chr10	121294596	121295821	+
47213	chr10	121296889	121300278	+
50242	chr10	133785965	133787062	+
50427	chr10	134357674	134357982	+
50473	chr10	134494898	134495142	+
50715	chr11	286869	287951	+
50726	chr11	311925	313721	+
50815	chr11	587845	588508	+
51146	chr11	1776842	1777122	+
51604	chr11	3192361	3192768	+
51993	chr11	6434947	6435642	+
53103	chr11	13959848	13960641	+
53155	chr11	14664208	14664750	+
53413	chr11	17299785	17300106	+
55244	chr11	35370718	35371135	+
56516	chr11	46375235	46376321	+
56546	chr11	46693009	46693596	+
57640	chr11	60749772	60750695	+
57660	chr11	60793422	60795301	+
57678	chr11	60846861	60848480	+
57691	chr11	60880645	60880955	+
57864	chr11	61601026	61601264	+
58082	chr11	62408165	62408683	+
58584	chr11	64547403	64547711	+
58783	chr11	65290849	65291293	+
58791	chr11	65332526	65332959	+
59175	chr11	67071399	67071931	+
61215	chr11	76303392	76303737	+
61431	chr11	77914232	77914727	+
63482	chr11	102245433	102245608	+
63486	chr11	102309679	102310750	+
63487	chr11	102320943	102322267	+
64627	chr11	113974148	113974734	+
65394	chr11	117848341	117848798	+
65472	chr11	118087788	118088553	+
65536	chr11	118564689	118565196	+
65668	chr11	119176865	119177566	+
66269	chr11	121321983	121322458	+
66271	chr11	121330061	121330828	+
67505	chr11	128211204	128212159	+
67506	chr11	128292536	128293098	+
67511	chr11	128332996	128337966	+
67525	chr11	128375307	128376805	+
67808	chr11	129758144	129758961	+
68811	chr11	134235016	134235235	+
68908	chr11	134524448	134524695	+
69157	chr12	772502	772733	+
70413	chr12	6277639	6278473	+
70517	chr12	6553417	6555636	+
71232	chr12	11879815	11880557	+
74391	chr12	48226831	48227101	+
74748	chr12	50452593	50452846	+
75706	chr12	56328760	56330250	+
76578	chr12	65081667	65082715	+
76937	chr12	68992886	68993413	+
76973	chr12	69285539	69286118	+
78513	chr12	92799195	92800045	+
78542	chr12	93299247	93299938	+
78650	chr12	94177699	94178163	+
79833	chr12	104295337	104296113	+
79950	chr12	105141335	105141980	+
80185	chr12	107160223	107160836	+
83157	chr12	122078915	122079191	+
83279	chr12	122523801	122524289	+
83284	chr12	122590135	122590466	+
83434	chr12	123358290	123359013	+
83514	chr12	123604434	123604820	+
83519	chr12	123616592	123616978	+
83525	chr12	123685047	123685822	+
83684	chr12	124416287	124416929	+
84927	chr12	129418384	129418929	+
85869	chr12	133020173	133020386	+
85950	chr12	133350129	133350612	+
85954	chr12	133383542	133383808	+
86236	chr13	21050448	21050848	+
86437	chr13	22635658	22636179	+
87883	chr13	30963118	30963738	+
89041	chr13	40760963	40762766	+
89071	chr13	41054802	41055144	+
89074	chr13	41063053	41064660	+
89148	chr13	41860566	41861326	+
89151	chr13	41887544	41888155	+
89173	chr13	42076485	42077175	+
89214	chr13	42929296	42930251	+
90172	chr13	52393838	52395180	+
91806	chr13	74559190	74559731	+
93994	chr13	99102997	99103338	+
93998	chr13	99112784	99113021	+
94021	chr13	99189805	99190231	+
94025	chr13	99196002	99196120	+
94036	chr13	99220227	99220624	+
94127	chr13	99703069	99703722	+
94156	chr13	99869596	99870120	+
94200	chr13	100034797	100035519	+
94201	chr13	100036426	100037000	+
94213	chr13	100065497	100070265	+
94215	chr13	100072909	100073335	+
96305	chr13	112036144	112036706	+
96308	chr13	112041511	112041874	+
96772	chr13	114288493	114289131	+
97395	chr14	23221607	23222034	+
101506	chr14	65753789	65754415	+
101650	chr14	67964354	67964997	+
101717	chr14	68950835	68951221	+
101834	chr14	69434693	69435009	+
101855	chr14	69583324	69584534	+
102433	chr14	74238255	74238707	+
102565	chr14	75046588	75047013	+
103053	chr14	77495771	77496077	+
103537	chr14	81421983	81422366	+
104767	chr14	91660801	91661179	+
104990	chr14	92904159	92904593	+
105049	chr14	93069489	93070228	+
105136	chr14	93491468	93491899	+
106154	chr14	98189827	98190406	+
106170	chr14	98264596	98264947	+
106230	chr14	98633617	98634172	+
106354	chr14	99392424	99392749	+
106424	chr14	99663940	99664095	+
106428	chr14	99676306	99679006	+
106430	chr14	99680936	99682783	+
106438	chr14	99690048	99690757	+
106440	chr14	99692159	99692846	+
106445	chr14	99702489	99703163	+
106451	chr14	99708454	99708858	+
106672	chr14	100543856	100544348	+
106687	chr14	100570970	100573862	+
107242	chr14	102486455	102487256	+
107314	chr14	102861148	102861866	+
107690	chr14	104186024	104186522	+
107831	chr14	104856210	104856632	+
107912	chr14	105157501	105157715	+
108427	chr14	107253449	107254257	+
108586	chr15	22992648	22992941	+
109374	chr15	29121329	29121952	+
109378	chr15	29135880	29136555	+
109766	chr15	31495107	31495576	+
109805	chr15	31627723	31628297	+
109808	chr15	31631841	31633804	+
109813	chr15	31643572	31643944	+
109820	chr15	31652026	31653275	+
109823	chr15	31656468	31657014	+
109824	chr15	31658800	31659183	+
110727	chr15	38982358	38982982	+
111483	chr15	45031756	45032092	+
112779	chr15	58108448	58109126	+
114935	chr15	70386202	70387373	+
114957	chr15	70472920	70473112	+
115038	chr15	70744394	70744952	+
115063	chr15	70826883	70827748	+
115677	chr15	74607157	74607601	+
118411	chr15	90736244	90736617	+
118471	chr15	91054442	91054922	+
118973	chr15	93356628	93357441	+
118975	chr15	93361889	93362332	+
118984	chr15	93387141	93387499	+
118987	chr15	93392529	93392977	+
118998	chr15	93458303	93458667	+
119082	chr15	93776112	93776538	+
120137	chr15	99263830	99264643	+
120370	chr15	100246702	100247890	+
120695	chr15	101634245	101634570	+
120731	chr15	101720904	101721521	+
120872	chr15	102237661	102238139	+
121716	chr16	3559461	3559908	+
121935	chr16	4537844	4538111	+
121980	chr16	4697059	4697552	+
123555	chr16	11170146	11170555	+
123563	chr16	11188587	11189273	+
123579	chr16	11233876	11234286	+
123863	chr16	12168814	12169798	+
123867	chr16	12175983	12176615	+
123868	chr16	12181887	12182407	+
123910	chr16	12427898	12428302	+
123921	chr16	12471111	12471667	+
123945	chr16	12583074	12583944	+
123950	chr16	12626657	12627423	+
123956	chr16	12644871	12645980	+
123958	chr16	12661268	12661941	+
123978	chr16	12783168	12784190	+
125541	chr16	21657961	21658804	+
126453	chr16	27222359	27222852	+
126465	chr16	27244221	27244809	+
126473	chr16	27264037	27264445	+
126477	chr16	27285482	27285998	+
126479	chr16	27292594	27293033	+
126791	chr16	29001699	29002306	+
126896	chr16	29596423	29596807	+
126977	chr16	29838120	29838964	+
127075	chr16	30351972	30352300	+
127281	chr16	31197385	31197942	+
127393	chr16	31719506	31720030	+
128002	chr16	49496127	49496573	+
128244	chr16	50200946	50201714	+
128328	chr16	50583740	50584219	+
128345	chr16	50657732	50657962	+
128764	chr16	53534856	53536153	+
129332	chr16	56742423	56743328	+
129446	chr16	57176173	57176454	+
132361	chr16	75322368	75322776	+
132964	chr16	79128075	79128226	+
133457	chr16	81485538	81486054	+
134159	chr16	84226729	84227424	+
134252	chr16	84542131	84542571	+
134317	chr16	84686308	84686681	+
134599	chr16	85478511	85479038	+
135780	chr16	89163152	89163921	+
135799	chr16	89188891	89189532	+
135847	chr16	89380460	89381685	+
135902	chr16	89489664	89489890	+
135931	chr16	89544995	89545137	+
135948	chr16	89615193	89615671	+
136033	chr16	89938897	89939231	+
136534	chr17	1773418	1775760	+
136778	chr17	2847313	2847816	+
136930	chr17	3642005	3642492	+
136935	chr17	3653893	3654719	+
136942	chr17	3674490	3674939	+
137244	chr17	4811605	4811918	+
137879	chr17	7358391	7358655	+
137982	chr17	7791877	7792136	+
138230	chr17	8803752	8804349	+
138251	chr17	8861866	8862237	+
138351	chr17	9155840	9156390	+
139786	chr17	16814954	16815405	+
139876	chr17	17084889	17086091	+
140055	chr17	17723283	17723736	+
140239	chr17	18890080	18890463	+
140249	chr17	18927438	18927767	+
140386	chr17	19773528	19773922	+
140969	chr17	26205712	26206296	+
141406	chr17	29135119	29135761	+
142203	chr17	33567854	33568997	+
142709	chr17	37042328	37042906	+
142728	chr17	37081423	37082040	+
143087	chr17	38769039	38769542	+
143453	chr17	40458060	40458388	+
144281	chr17	44266353	44266716	+
144533	chr17	46521706	46522386	+
144713	chr17	47286445	47286804	+
144716	chr17	47292072	47292552	+
145915	chr17	55663002	55663343	+
146709	chr17	61784621	61784893	+
147028	chr17	63534428	63535450	+
147039	chr17	63589189	63589502	+
147106	chr17	64395060	64395861	+
147112	chr17	64411128	64411860	+
147313	chr17	65394884	65395257	+
148281	chr17	71200234	71200825	+
148283	chr17	71207955	71208199	+
148646	chr17	72245695	72246387	+
149374	chr17	74709468	74709986	+
149383	chr17	74749188	74749999	+
149480	chr17	75107254	75107586	+
149550	chr17	75360033	75360599	+
149560	chr17	75378036	75379048	+
149582	chr17	75427541	75432555	+
149587	chr17	75439739	75440194	+
149589	chr17	75445210	75447173	+
149603	chr17	75475535	75475785	+
149719	chr17	75889461	75889721	+
149730	chr17	75930978	75931525	+
150008	chr17	76785382	76786195	+
150084	chr17	77003609	77003964	+
150486	chr17	78623575	78623844	+
150490	chr17	78637626	78638065	+
150521	chr17	78713162	78713491	+
150522	chr17	78716983	78717455	+
150525	chr17	78726806	78727164	+
150540	chr17	78759175	78759486	+
150562	chr17	78835738	78836230	+
151021	chr17	80257387	80257674	+
151025	chr17	80260425	80261214	+
151242	chr17	80865837	80866176	+
151266	chr17	80943297	80943566	+
152203	chr18	5964566	5965570	+
153788	chr18	13220370	13220959	+
153806	chr18	13273923	13274311	+
153818	chr18	13296885	13297197	+
153836	chr18	13369508	13369947	+
153855	chr18	13436556	13436936	+
153858	chr18	13443612	13443860	+
154526	chr18	21452717	21453007	+
154651	chr18	22242603	22242900	+
156801	chr18	43424977	43425419	+
159471	chr18	60824703	60825383	+
160218	chr18	67635347	67636167	+
160778	chr18	71750329	71750978	+
160903	chr18	72343855	72344265	+
160912	chr18	72561255	72561670	+
162030	chr18	77238102	77238476	+
162043	chr18	77276439	77277019	+
162047	chr18	77282389	77283533	+
162213	chr18	77884683	77885088	+
162477	chr19	1035093	1035237	+
162492	chr19	1069940	1070492	+
162496	chr19	1075533	1076208	+
162498	chr19	1077461	1079794	+
163176	chr19	3052784	3053482	+
163530	chr19	4302792	4303159	+
163780	chr19	5131815	5132419	+
163974	chr19	5948826	5950336	+
164613	chr19	8542861	8544064	+
164615	chr19	8545926	8546483	+
164823	chr19	9974039	9974659	+
165095	chr19	10865723	10866241	+
165802	chr19	13980195	13980488	+
165826	chr19	14094035	14094581	+
166245	chr19	15407727	15408403	+
166454	chr19	16327731	16328352	+
166478	chr19	16379357	16379856	+
166520	chr19	16484832	16485628	+
167011	chr19	18125136	18125545	+
167441	chr19	19700493	19700966	+
167446	chr19	19712864	19713492	+
168132	chr19	30151900	30152305	+
169961	chr19	39332538	39333470	+
170389	chr19	41271245	41271902	+
170702	chr19	42381099	42382245	+
170706	chr19	42389161	42390591	+
170719	chr19	42420115	42420492	+
171069	chr19	43974373	43974721	+
171911	chr19	47685628	47685959	+
172040	chr19	48080767	48081268	+
172079	chr19	48255985	48256430	+
172203	chr19	48811905	48812377	+
172443	chr19	49901291	49901730	+
172463	chr19	49978573	49979875	+
172490	chr19	50056032	50057623	+
172494	chr19	50061430	50063683	+
172497	chr19	50065921	50066815	+
172981	chr19	51858098	51858652	+
173318	chr19	54380787	54381173	+
173462	chr19	55066439	55066682	+
174189	chr2	420033	420441	+
175646	chr2	7053393	7054263	+
175759	chr2	7712648	7713351	+
176341	chr2	10281819	10282269	+
176370	chr2	10441739	10441944	+
176737	chr2	12474787	12475372	+
177032	chr2	15295865	15296554	+
178234	chr2	23755963	23756428	+
178475	chr2	25518630	25519162	+
178494	chr2	25559995	25560332	+
178721	chr2	26832686	26833058	+
179060	chr2	28836922	28837375	+
179104	chr2	29232432	29233173	+
179350	chr2	30480266	30481227	+
179372	chr2	30644253	30645830	+
179375	chr2	30670803	30671509	+
180090	chr2	37149600	37150084	+
180425	chr2	40377249	40377851	+
180724	chr2	42793092	42793641	+
180825	chr2	43278284	43278987	+
183025	chr2	62532843	62533327	+
183710	chr2	68433192	68433329	+
183893	chr2	69850174	69850411	+
183948	chr2	70311984	70313003	+
183949	chr2	70318492	70319277	+
184699	chr2	75067675	75067868	+
185512	chr2	85059872	85060765	+
185515	chr2	85075949	85077055	+
185517	chr2	85082355	85083378	+
185897	chr2	87051454	87054810	+
185902	chr2	87066488	87067028	+
185904	chr2	87069388	87070309	+
185964	chr2	87883673	87884431	+
186683	chr2	97590820	97590971	+
186901	chr2	99101440	99102032	+
186907	chr2	99125063	99125468	+
186943	chr2	99386317	99386507	+
187063	chr2	100317727	100318365	+
187224	chr2	101269949	101270673	+
187447	chr2	102320103	102320576	+
187457	chr2	102346089	102346600	+
187479	chr2	102603578	102604641	+
187897	chr2	105493131	105493686	+
188073	chr2	106393426	106394385	+
188076	chr2	106399620	106400111	+
188136	chr2	106754392	106755210	+
188528	chr2	109574347	109574950	+
188535	chr2	109604763	109605520	+
188811	chr2	111615866	111617183	+
188812	chr2	111618323	111618661	+
188883	chr2	112123761	112124161	+
189009	chr2	112939915	112940580	+
189010	chr2	112945134	112946175	+
189041	chr2	113392041	113392512	+
189238	chr2	114634054	114634793	+
189666	chr2	118888489	118889008	+
191117	chr2	127842126	127842620	+
191252	chr2	128397628	128398096	+
191478	chr2	129381900	129382328	+
191484	chr2	129399075	129399418	+
192570	chr2	136891334	136892170	+
193397	chr2	149285662	149287111	+
194561	chr2	161262236	161262958	+
197342	chr2	197094866	197095465	+
197385	chr2	197981041	197981438	+
197400	chr2	198101526	198102269	+
197408	chr2	198144647	198145266	+
198565	chr2	208790323	208790784	+
198979	chr2	213741027	213741635	+
199914	chr2	220161594	220161871	+
201569	chr2	231769980	231770611	+
201872	chr2	233184664	233187770	+
202058	chr2	233979268	233979648	+
202316	chr2	235346832	235347535	+
202319	chr2	235361943	235362863	+
203585	chr2	240153381	240153822	+
203599	chr2	240174547	240175323	+
203645	chr2	240243084	240243660	+
204014	chr2	241644081	241644510	+
204116	chr2	241951329	241951958	+
204178	chr2	242238198	242238659	+
204179	chr2	242239371	242239774	+
205553	chr20	6011148	6012001	+
206106	chr20	10539054	10539834	+
208265	chr20	24200281	24200806	+
208546	chr20	25230774	25231096	+
208548	chr20	25240173	25242319	+
208956	chr20	31097989	31098363	+
208965	chr20	31115254	31115589	+
208967	chr20	31116215	31116651	+
209051	chr20	31420430	31420988	+
209069	chr20	31555573	31556327	+
209070	chr20	31556411	31556881	+
209228	chr20	32266658	32267769	+
209257	chr20	32440520	32441782	+
210425	chr20	39538098	39538554	+
210908	chr20	42350708	42351328	+
210950	chr20	42597860	42598478	+
210974	chr20	42699236	42699646	+
211134	chr20	43247213	43247347	+
214508	chr20	57236474	57237311	+
215434	chr20	60770068	60770424	+
215888	chr20	62352095	62352620	+
218478	chr21	35498599	35498949	+
218479	chr21	35501468	35502326	+
218670	chr21	36334610	36335483	+
218689	chr21	36394293	36394659	+
218715	chr21	36646877	36647591	+
219062	chr21	38295860	38296309	+
220307	chr21	43509204	43509524	+
220413	chr21	43813253	43813676	+
220510	chr21	44103811	44104118	+
221461	chr21	47052078	47052440	+
221815	chr22	17569247	17569480	+
221999	chr22	18257886	18259215	+
222010	chr22	18277669	18277956	+
222236	chr22	19584649	19585221	+
222322	chr22	19872985	19873283	+
222326	chr22	19882652	19882947	+
222327	chr22	19884155	19884638	+
222592	chr22	21164859	21165310	+
222991	chr22	23358315	23358601	+
223300	chr22	24434263	24435160	+
223310	chr22	24530490	24530812	+
223377	chr22	24828010	24828322	+
223549	chr22	25458646	25459184	+
224932	chr22	31688894	31689343	+
226375	chr22	37603949	37604351	+
226414	chr22	37691500	37691824	+
226489	chr22	37872680	37872969	+
226822	chr22	39154512	39155082	+
227006	chr22	39801446	39801703	+
227008	chr22	39810539	39810989	+
227129	chr22	40322137	40323183	+
227133	chr22	40334377	40334970	+
227137	chr22	40339146	40341407	+
227140	chr22	40348091	40349281	+
227217	chr22	40719678	40721589	+
227220	chr22	40728004	40729077	+
227234	chr22	40797501	40798314	+
227291	chr22	41123113	41123522	+
228049	chr22	44438215	44438465	+
228364	chr22	45568613	45569286	+
228421	chr22	45732883	45733265	+
228422	chr22	45737205	45737569	+
229746	chr22	50631390	50631666	+
230544	chr3	4910906	4911171	+
230567	chr3	5061186	5061513	+
231354	chr3	10305403	10306045	+
231403	chr3	10461681	10462069	+
231677	chr3	11623595	11624294	+
232064	chr3	13390680	13391082	+
232446	chr3	14809295	14809753	+
232664	chr3	16357241	16357840	+
232671	chr3	16416075	16416449	+
232815	chr3	18391011	18391234	+
232818	chr3	18435502	18436240	+
232820	chr3	18450788	18453803	+
232821	chr3	18456687	18460156	+
232822	chr3	18460646	18461392	+
232823	chr3	18461950	18462821	+
234127	chr3	32413106	32413864	+
234660	chr3	37809915	37810408	+
234892	chr3	39335930	39336384	+
235204	chr3	42254974	42256599	+
235636	chr3	45539269	45539883	+
235708	chr3	45984585	45985170	+
236003	chr3	48309631	48311171	+
237496	chr3	56924623	56925512	+
238400	chr3	63955063	63957334	+
238917	chr3	67788198	67789054	+
239323	chr3	71319161	71319673	+
239338	chr3	71421716	71422469	+
239368	chr3	71503378	71504210	+
239375	chr3	71535696	71536440	+
239377	chr3	71538358	71539286	+
239403	chr3	71709384	71709899	+
242833	chr3	119722916	119723739	+
243088	chr3	122809768	122810296	+
243408	chr3	124721018	124721637	+
243916	chr3	127393159	127393582	+
243978	chr3	127511470	127511697	+
244249	chr3	128836914	128838896	+
245642	chr3	140962114	140962551	+
245649	chr3	140985145	140985592	+
245656	chr3	141019279	141020023	+
245677	chr3	141132463	141133185	+
245731	chr3	141830201	141830647	+
246442	chr3	150986725	150986988	+
248737	chr3	177269108	177269320	+
249389	chr3	183704723	183705290	+
250018	chr3	186746614	186747043	+
251154	chr3	194808657	194809165	+
251343	chr3	195677789	195678178	+
251569	chr3	196722459	196723008	+
251633	chr3	197171840	197172192	+
251722	chr3	197596061	197596363	+
252006	chr4	1323162	1323388	+
252173	chr4	2174593	2175157	+
252184	chr4	2298329	2298929	+
252185	chr4	2299465	2300116	+
253248	chr4	6928984	6929392	+
253700	chr4	8353607	8354140	+
254048	chr4	10119217	10120275	+
254210	chr4	11118488	11118894	+
257122	chr4	40256152	40257155	+
259786	chr4	76608036	76608563	+
259926	chr4	77910539	77911212	+
261347	chr4	95531348	95532126	+
261626	chr4	99583945	99584551	+
262135	chr4	108950326	108951603	+
262136	chr4	108955838	108957949	+
262140	chr4	108972536	108972895	+
262141	chr4	108975086	108975574	+
262145	chr4	109002037	109002316	+
262146	chr4	109002545	109002800	+
262159	chr4	109062510	109062982	+
262163	chr4	109075888	109077617	+
262164	chr4	109085811	109087421	+
262169	chr4	109236366	109237121	+
262172	chr4	109291297	109291873	+
262174	chr4	109294134	109294429	+
262177	chr4	109319316	109319750	+
262507	chr4	113144572	113145022	+
263210	chr4	124225532	124226039	+
265610	chr4	154418805	154419857	+
269179	chr4	185522096	185522471	+
270449	chr5	1118914	1119140	+
270503	chr5	1255297	1255618	+
272903	chr5	14221750	14222366	+
273038	chr5	14741779	14742242	+
273307	chr5	16618052	16618564	+
276278	chr5	51970106	51970485	+
276379	chr5	53736168	53736820	+
276457	chr5	54392540	54393311	+
276515	chr5	55288511	55289322	+
276524	chr5	55354613	55355208	+
278087	chr5	74347109	74347978	+
278316	chr5	76450886	76451801	+
278631	chr5	79432321	79432919	+
278669	chr5	79549224	79550071	+
278733	chr5	80303494	80304064	+
282906	chr5	133413829	133414406	+
282916	chr5	133439147	133439508	+
282919	chr5	133446184	133446631	+
282923	chr5	133451711	133454240	+
282924	chr5	133454936	133461115	+
282925	chr5	133461448	133465705	+
282954	chr5	133715956	133716698	+
283018	chr5	134300132	134300670	+
283119	chr5	134661102	134661787	+
283756	chr5	139064216	139064781	+
284256	chr5	141821162	141821652	+
286012	chr5	156586209	156587212	+
286023	chr5	156630606	156631690	+
287928	chr5	169708069	169709357	+
289663	chr5	177495060	177495968	+
290327	chr5	179989688	179990280	+
290329	chr5	179995758	179996258	+
290345	chr5	180116915	180117342	+
290374	chr5	180257269	180257699	+
290544	chr6	403605	405311	+
290558	chr6	455124	455515	+
291587	chr6	5581279	5581900	+
291598	chr6	5706434	5707256	+
291772	chr6	6588089	6589789	+
291946	chr6	7084682	7085108	+
292797	chr6	12017517	12017854	+
293096	chr6	13462653	13463234	+
293243	chr6	14323585	14324173	+
293281	chr6	14542184	14543186	+
293453	chr6	15365560	15365953	+
293508	chr6	15530492	15530820	+
294451	chr6	22036159	22036869	+
294474	chr6	22146767	22146973	+
294477	chr6	22148038	22149321	+
294800	chr6	24527908	24528655	+
294820	chr6	24765392	24765587	+
294829	chr6	24899767	24900488	+
294834	chr6	24924024	24924666	+
294837	chr6	24948986	24950342	+
294844	chr6	25009374	25010036	+
295867	chr6	36630101	36630880	+
296054	chr6	37503460	37504499	+
296765	chr6	42002927	42003232	+
296766	chr6	42005545	42005764	+
296768	chr6	42010024	42010288	+
300402	chr6	90976434	90977247	+
300407	chr6	91001504	91002803	+
301313	chr6	106035262	106036092	+
301561	chr6	108137927	108139265	+
302008	chr6	112317368	112317750	+
302533	chr6	119397510	119398715	+
303370	chr6	131102791	131103691	+
303399	chr6	131571435	131571809	+
304550	chr6	142872490	142872974	+
304633	chr6	143999666	144000199	+
305645	chr6	152553962	152554606	+
305648	chr6	152631233	152632043	+
306502	chr6	158467425	158468361	+
306665	chr6	159485634	159485950	+
308034	chr6	166620387	166620827	+
308276	chr6	167365855	167366828	+
309177	chr7	377181	377554	+
309266	chr7	657341	657782	+
309271	chr7	707728	708609	+
309659	chr7	1961617	1962183	+
309666	chr7	1978375	1979099	+
309726	chr7	2124043	2125070	+
310014	chr7	3067980	3068374	+
310679	chr7	5737009	5737976	+
310706	chr7	5863840	5864413	+
310710	chr7	5875861	5876215	+
313461	chr7	30196739	30197132	+
314372	chr7	36829653	36830306	+
316510	chr7	50342951	50343133	+
316638	chr7	50848943	50849473	+
318505	chr7	70123410	70123770	+
319046	chr7	72705743	72706035	+
319083	chr7	72782014	72782346	+
319529	chr7	75933403	75933700	+
321518	chr7	98970500	98970818	+
321520	chr7	98973633	98974233	+
321645	chr7	99763765	99764324	+
321648	chr7	99766859	99767319	+
321650	chr7	99769558	99769787	+
322143	chr7	101527953	101528482	+
324548	chr7	130007049	130007393	+
324969	chr7	132455770	132456690	+
325130	chr7	134395547	134396257	+
325725	chr7	138777748	138779593	+
325792	chr7	139320272	139321076	+
327216	chr7	149547196	149547549	+
327218	chr7	149553576	149553944	+
327221	chr7	149563751	149564207	+
327319	chr7	150072968	150073690	+
327368	chr7	150383924	150385229	+
327725	chr7	151840162	151842345	+
328463	chr7	155531902	155532717	+
328539	chr7	155785241	155785513	+
328929	chr7	157414587	157415018	+
329188	chr7	158614019	158614837	+
329248	chr7	158861120	158861438	+
329828	chr8	2091016	2091346	+
329842	chr8	2142888	2143386	+
330916	chr8	6810792	6811247	+
331125	chr8	8726236	8727305	+
331683	chr8	11311678	11312024	+
331792	chr8	11639904	11640829	+
333038	chr8	19181864	19182601	+
333989	chr8	23101947	23103390	+
333991	chr8	23107630	23108028	+
334694	chr8	27206006	27206351	+
334730	chr8	27357708	27358180	+
335144	chr8	29926844	29927271	+
335147	chr8	29937472	29938635	+
335151	chr8	29951768	29952353	+
338782	chr8	61777859	61778419	+
339319	chr8	66842865	66843290	+
339823	chr8	71543624	71544083	+
341734	chr8	95432146	95432738	+
344465	chr8	123875181	123875578	+
344530	chr8	124524378	124525004	+
344699	chr8	125685548	125686047	+
345061	chr8	128930166	128930407	+
345086	chr8	129043272	129043738	+
345660	chr8	134300413	134300775	+
346652	chr8	140986670	140987124	+
346717	chr8	141301105	141301658	+
346718	chr8	141307104	141307400	+
347623	chr8	144442893	144443952	+
347773	chr8	145003395	145004485	+
347788	chr8	145040476	145041092	+
347861	chr8	145628006	145628456	+
351654	chr9	36492689	36492871	+
351954	chr9	37984674	37985018	+
353226	chr9	78635632	78635937	+
353771	chr9	82159468	82159891	+
354988	chr9	90552220	90552453	+
355312	chr9	92071548	92072197	+
355398	chr9	92445160	92445813	+
355419	chr9	92513282	92513785	+
355980	chr9	95728495	95731976	+
355987	chr9	95783157	95783399	+
356003	chr9	95824330	95824774	+
356265	chr9	97346678	97347305	+
356278	chr9	97384466	97384705	+
359555	chr9	123665145	123666808	+
359755	chr9	124545763	124546552	+
359772	chr9	124600858	124601304	+
359798	chr9	124688247	124688579	+
359966	chr9	126064873	126065288	+
360328	chr9	127952798	127953098	+
360342	chr9	128026267	128026767	+
360891	chr9	130717234	130718522	+
360894	chr9	130725171	130725778	+
360896	chr9	130727312	130727740	+
360897	chr9	130727847	130728290	+
360898	chr9	130731232	130732202	+
360901	chr9	130734248	130739466	+
360902	chr9	130740649	130741666	+
360904	chr9	130743894	130744300	+
360954	chr9	130865693	130866086	+
360956	chr9	130868724	130869205	+
361045	chr9	131349820	131350229	+
361269	chr9	132252395	132252953	+
361289	chr9	132348721	132349416	+
361718	chr9	134141656	134142495	+
362136	chr9	135879062	135880144	+
362145	chr9	135907750	135908068	+
363157	chr9	139005023	139005540	+
363223	chr9	139217688	139218265	+
363397	chr9	139628871	139629116	+
363550	chr9	140069360	140069428	+
