# Supplementary material for: metilene3: identifying DMRs across multiple conditions with auto-classification
Source: Nat Commun. 2026 Jul 4;17:5848. doi: 10.1038/s41467-026-74931-y (PMC13333024; doi:10.1038/s41467-026-74931-y)
Supplement: Supplementary file 8 — Source Data [file 41467_2026_74931_MOESM8_ESM.zip › Fig.5c.txt]

Gene_set	Term	Overlap	P-value	Adjusted P-value	Odds Ratio	Combined Score	Genes	Name	ES	NES	NOM p-val	FDR q-val	FWER p-val	Tag %	Gene %	Lead_genes	absNES	combine_pvalues
h.all.v2023.2.Hs.symbols.gmt	HALLMARK_ADIPOGENESIS	98/200	0.9391324477779155	0.9999999999868733	0.8079634387722808	0.05073910028179157	PHYH;BAZ2A;ITGA7;GPAM;GPD2;RNF11;SLC66A3;MGST3;FAH;COQ3;SSPN;GPHN;APLP2;GPX3;DLD;LAMA4;DBT;SLC25A10;ALDH2;SOD1;ENPP2;GADD45A;CIDEA;PLIN2;DNAJB9;ITSN1;AGPAT3;AK2;PEX14;DHRS7B;PFKL;COL4A1;NKIRAS1;CAT;RREB1;CMBL;GBE1;GHITM;MCCC1;ABCA1;PIM3;ADIPOR2;DNAJC15;STAT5A;SOWAHC;ME1;STOM;ELOVL6;NABP1;ACAA2;PPM1B;SORBS1;CAVIN1;ACADL;LIFR;SLC27A1;TOB1;SLC19A1;MRPL15;ARL4A;CD36;MDH2;BCL6;ATP1B3;COL15A1;BCKDHA;CA…	prerank	0.3632770109657678	0.9226783207557105	0.5872611464968153	0.7074174938764987	1.0	11/19	34.64%	GADD45A;SPARCL1;ALDOA;GPX4;COX6A1;COX8A;UQCRQ;UQCR10;COX7B;C3;PRDX3	0.9226783207557105	0.8797145827086144
h.all.v2023.2.Hs.symbols.gmt	HALLMARK_ALLOGRAFT_REJECTION	105/200	0.7032007683300743	0.9607793713755876	0.9350937799938324	0.3292585265326765	LCP2;BCAT1;TLR6;MMP9;HIF1A;CD4;ICOSLG;WARS1;CD8A;IL12RB1;KLRD1;AARS1;IL12A;EGFR;IL10;IL13;ABCE1;KRT1;LIF;ZAP70;GBP2;GZMA;CARTPT;RPL9;TLR2;EIF3D;ACVR2A;DARS1;FASLG;CD80;CTSS;THY1;PTPN6;SOCS5;IKBKB;IRF7;F2R;HDAC9;APBB1;B2M;CCL2;CAPG;HLA-DMB;CXCL13;RARS1;BCL10;FCGR2B;STAT1;EREG;GZMB;IL6;STAT4;HLA-G;CD96;TPD52;ST8SIA4;IRF4;SRGN;RPS3A;NOS2;GCNT1;SPI1;PTPRC;CSF1;IL2RA;GALNT1;LYN;MBL2;CCND2;TLR1;IL7;IFN…	prerank	0.5544324215577171	1.4026970536490915	0.06483790523690773	0.13253978485382378	0.601	12/19	34.07%	FLNA;CCL2;THY1;HLA-A;TAP1;HLA-E;NME1;B2M;NPM1;EIF5A;HLA-DRA;HIF1A	1.4026970536490915	0.18638752140584705
h.all.v2023.2.Hs.symbols.gmt	HALLMARK_APOPTOSIS	107/161	0.00078176287935283	0.0043431271075157225	1.7068089235325457	12.210441207825065	FEZ1;WEE1;PSEN1;PSEN2;PMAIP1;CCNA1;BIRC3;BMF;LEF1;AVPR1A;DPYD;RELA;CLU;BMP2;CASP9;H1-0;ISG20;CAV1;IER3;LUM;SMAD7;AIFM3;ROCK1;FASLG;GUCY2D;CD44;GPX3;MGMT;SC5D;BAX;SOD1;F2R;CASP1;CASP8;CTH;HSPB1;CREBBP;GADD45A;BCL10;GSR;EREG;DAP;PAK1;IL6;MCL1;ADD1;BNIP3L;TSPO;CTNNB1;TNFSF10;TIMP2;CD38;GNA15;RARA;SLC20A1;SATB1;MMP2;CASP7;CD69;CYLD;BTG3;APP;CDKN1B;CCND2;PPT1;CASP6;ANXA1;BID;TIMP3;LGALS3;HMOX1;TXNIP;D…	prerank	0.5954855754787847	1.5991711224036935	0.0178359096313912	0.04592626015212067	0.135	15/24	28.02%	CLU;ANXA1;GPX1;GADD45A;JUN;TAP1;GPX4;CD14;DDIT3;TOP2A;RHOB;SAT1;DNAJA1;HMGB2;PPT1	1.5991711224036935	0.0001698382255378899
h.all.v2023.2.Hs.symbols.gmt	HALLMARK_COMPLEMENT	130/200	0.0008887549579409506	0.004443774789704752	1.6049710252917642	11.276027274994117	LCP2;FDX1;PPP2CB;KIF2A;SPOCK2;LIPA;PSEN1;F3;DGKG;GPD2;PDGFB;CDH13;CTSL;PLA2G4A;AKAP10;CLU;PLA2G7;GZMA;CASP9;SH2B3;C9;CR2;STX4;LTF;RAF1;ZFPM2;CP;CTSS;USP14;SRC;NOTCH4;MAFF;PFN1;IRF7;MMP12;ERAP2;MMP13;GRB2;ZEB1;CASP1;CPQ;CA2;DUSP5;GNGT2;COL4A2;CBLB;PCSK9;PSMB9;LTA4H;CTSO;GZMB;MMP14;C1R;IL6;CTSB;IRF2;PIK3R5;OLR1;PRSS36;ADAM9;KLKB1;DOCK4;TIMP2;PLAUR;PRCP;CFB;PIK3CG;PLEK;SERPINC1;DOCK9;CASP7;PREP;FYN;…	prerank	0.6914081379182607	1.8202774866828724	0.0	0.004898801082892871	0.007	12/21	14.38%	MMP14;CLU;CTSD;MT3;CTSB;CTSL;FN1;CD59;PFN1;HSPA5;C1QA;C1QC	1.8202774866828724	0.0
h.all.v2023.2.Hs.symbols.gmt	HALLMARK_DNA_REPAIR	49/150	0.9999999763067692	0.9999999999868733	0.4015918382497203	9.515008232498906e-09	POLD4;POLR1D;UMPS;ELL;RNMT;ZWINT;RBX1;GUK1;VPS28;ERCC2;NFX1;GSDME;RAD51;POLA2;NT5C;BCAM;BRF2;NME3;DAD1;NELFCD;EIF1B;POLR3GL;SRSF6;RFC3;RFC2;POLD3;DUT;POLE4;ERCC4;SDCBP;VPS37B;CMPK2;PDE4B;AK3;POLR2H;POM121;AGO4;TK2;ERCC1;POLR2D;RFC5;SF3A3;SEC61A1;ADCY6;RAD52;GTF2B;TMED2;ADA;GTF2H5	prerank	0.43329625972689717	1.1184667840703841	0.33419354838709675	0.43678060369435906	0.989	11/21	36.19%	ALYREF;TAF10;SEC61A1;GPX4;EDF1;NME1;BOLA2;POLR2G;TMED2;POLR2K;ARL6IP1	1.1184667840703841	0.7004813547051183
h.all.v2023.2.Hs.symbols.gmt	HALLMARK_E2F_TARGETS	83/200	0.9999015806993331	0.9999999999868733	0.5889121834891385	5.79631776477103e-05	DEPDC1;ANP32E;DIAPH3;PRKDC;WEE1;DCTPP1;MYC;NASP;RFC2;DUT;KPNA2;DONSON;STMN1;RRM2;NOP56;MMS22L;RAD50;MXD3;TRIP13;EED;POLA2;DDX39A;LBR;RFC3;MCM5;RPA1;ING3;POLD3;BARD1;DSCC1;LMNB1;MSH2;TFRC;AK2;CDK1;LUC7L3;UNG;SPC24;MELK;CSE1L;MCM3;PLK1;TRA2B;UBR7;POP7;MTHFD2;PTTG1;CDKN1B;CENPE;CIT;SMC6;HNRNPD;BRCA2;TUBB;KIF2C;DEK;NUP153;ATAD2;PSIP1;HMGA1;CTPS1;MYBL2;EZH2;SMC3;SMC4;CDKN2C;CCNE1;GINS4;CDKN3;GINS3;DCK…	prerank	0.33438905189257817	0.8694789896412658	0.6720496894409937	0.7503090187989596	1.0	6/22	26.63%	KPNA2;TOP2A;NME1;TUBB;RAN;HMGB2	0.8694789896412658	0.9391114023386571
h.all.v2023.2.Hs.symbols.gmt	HALLMARK_EPITHELIAL_MESENCHYMAL_TRANSITION	139/200	3.848569460473718e-06	4.810711825592147e-05	1.98380356703903	24.73368406143619	SFRP4;IGFBP2;SLIT3;TNFRSF11B;COL5A3;GREM1;QSOX1;CALD1;VCAN;LAMC2;IGFBP3;COL11A1;COL6A2;GAS1;LUM;WNT5A;LOX;NID2;CD44;MFAP5;MSX1;COMP;COL1A2;FBN1;THY1;LRRC15;PCOLCE2;FBN2;PMP22;CDH2;ID2;CXCL12;CAPG;ITGA5;SFRP1;GADD45A;CRLF1;AREG;ADAM12;NNMT;COL4A2;TPM2;GLIPR1;MMP1;CALU;MMP14;IL6;COL4A1;SNTB1;SERPINH1;GPC1;PLAUR;COL8A2;HTRA1;COL5A1;LAMA3;CCN1;ABI3BP;VEGFC;MMP2;DPYSL3;FBLN1;SNAI2;VEGFA;TNFAIP3;ITGB3;…	prerank	0.7350130924679709	1.970596588517142	0.0	0.0	0.0	19/25	19.36%	TNC;LGALS1;MMP14;MGP;GAS1;SPP1;VIM;FLNA;GJA1;GADD45A;FN1;CD59;JUN;THY1;ITGAV;PPIB;SCG2;RHOB;SAT1	1.970596588517142	0.0
h.all.v2023.2.Hs.symbols.gmt	HALLMARK_FATTY_ACID_METABOLISM	79/158	0.8707332455200961	0.9999999999868733	0.8438386041439476	0.11680381163328331	PTPRG;UROD;CPOX;BCKDHB;ACSL1;ECI2;GPD2;BMPR1B;HSD17B7;HAO2;HSP90AA1;ALDH1A1;LDHA;TP53INP2;D2HGDH;DLD;ELOVL5;SLC22A5;FMO1;AQP7;ALDH3A1;HMGCL;GAD2;CA6;ADH7;CA2;ALAD;CIDEA;ALDH9A1;PSME1;GRHPR;ODC1;PPARA;GABARAPL1;ADIPOR2;G0S2;PDHB;ME1;CPT1A;RDH16;CA4;SUCLA2;ACAA2;SUCLG2;ACADL;BLVRA;HMGCS2;IDH3B;CD36;IL4I1;MDH2;HSD17B4;MIF;ACOT2;YWHAH;CBR3;ACSL5;FABP2;VNN1;HMGCS1;AADAT;CRYZ;FH;INMT;SUCLG1;METAP1;HPGD…	prerank	0.5636556934158512	1.4014187699723049	0.07731958762886598	0.11965321644965837	0.604	8/17	29.33%	LGALS1;LDHA;PRDX6;ALDOA;GLUL;PDHB;ODC1;HSD17B10	1.4014187699723049	0.24898219284308448
h.all.v2023.2.Hs.symbols.gmt	HALLMARK_G2M_CHECKPOINT	95/200	0.9762549441850631	0.9999999999868733	0.758884043956227	0.0182371320523565	CDC7;ABL1;HIF1A;MYC;INCENP;NASP;MTF2;MT2A;FANCC;KPNA2;STMN1;TFDP1;MAPK14;SAP30;LIG3;NUSAP1;NSD2;SMARCC1;CENPF;SQLE;YTHDC1;POLA2;RPS6KA5;SMAD3;DDX39A;LBR;MCM5;BARD1;UPF1;LMNB1;FBXO5;CDK1;EFNA5;WRN;SLC7A1;ORC5;EGF;CUL1;ODC1;PRC1;CUL3;MARCKS;BUB3;MEIS2;MCM3;PLK1;TRA2B;HNRNPU;PTTG1;SLC12A2;CDKN1B;CENPE;E2F3;H2AZ2;SLC7A5;G3BP1;HNRNPD;BRCA2;CCNF;KIF2C;HMGN2;UBE2C;SLC38A1;HMGA1;MYBL2;EZH2;RAD23B;FOXN3;M…	prerank	0.28301941393708574	0.7382002083503726	0.8405977584059776	0.8368570323578703	1.0	2/22	8.33%	MT2A;KPNA2	0.7382002083503726	0.9828560775189554
h.all.v2023.2.Hs.symbols.gmt	HALLMARK_GLYCOLYSIS	111/200	0.36794995237536243	0.6813888006951155	1.060633245969461	1.0604299745916774	DEPDC1;PPP2CB;PMM2;XYLT2;MET;CLDN9;KIF2A;GOT1;IRS2;PFKP;QSOX1;CACNA1H;SRD5A3;CHST1;VCAN;RBCK1;NASP;EGFR;IGFBP3;PGAM1;FUT8;ISG20;SPAG4;STMN1;MXI1;ALDOB;IER3;ME2;SAP30;LDHA;TPBG;CD44;MERTK;CITED2;DLD;EXT1;CLN6;NDST3;EGLN3;AKR1A1;SLC25A10;GCLC;SOD1;CTH;LHX9;EFNA3;UGP2;RARS1;MED24;ALDH9A1;PAM;GLRX;SDC3;DSC2;CDK1;AK4;COG2;DPYSL4;STC2;GPC1;PPFIA4;B3GAT1;HOMER1;CAPN5;COL5A1;ENO1;PYGL;ALDH7A1;VEGFA;NANP;…	prerank	0.569054539653549	1.410660596374455	0.06544502617801047	0.13992200593012763	0.579	8/19	19.04%	GYS1;LDHA;PKM;HSPA5;DDIT4;ALDOA;TPI1;ENO1	1.410660596374455	0.11381291951018636
h.all.v2023.2.Hs.symbols.gmt	HALLMARK_HYPOXIA	133/200	0.0001771807143633746	0.0012655765311669611	1.7197875561511926	14.856110258882758	MAP3K1;STBD1;AKAP12;EDN2;FOXO3;ACKR3;IRS2;F3;FOSL2;SIAH2;PFKP;PDGFB;GPI;KLHL24;NFIL3;EGFR;IGFBP3;INHA;MT2A;KDM3A;ISG20;CAV1;HS3ST1;GCNT2;MXI1;NCAN;ALDOB;IER3;SAP30;LOX;LDHA;TPBG;PCK1;CITED2;CP;EXT1;HK1;SLC6A6;ERRFI1;RORA;MAFF;BHLHE40;CA12;EFNA3;LARGE1;UGP2;PLIN2;MYH9;CCN5;PPARGC1A;PAM;GLRX;IL6;SDC3;PFKL;IGFBP1;TPD52;AK4;SULT2B1;BNIP3L;NDRG1;DPYSL4;GRHPR;STC2;GBE1;GPC1;PLAUR;PPFIA4;SLC2A5;PDK1;EFN…	prerank	0.6694305992087184	1.7771126428687813	0.0024509803921568627	0.005715267930041683	0.013	14/24	19.04%	GYS1;MT2A;LDHA;JUN;HSPA5;DDIT4;ALDOA;DUSP1;TPI1;KLF6;GAPDH;DDIT3;PRDX5;ENO1	1.7771126428687813	6.796099614347345e-06
h.all.v2023.2.Hs.symbols.gmt	HALLMARK_INTERFERON_GAMMA_RESPONSE	118/200	0.08728182909205955	0.20781387879061797	1.2311233031446034	3.0022332683545483	PSMB2;LCP2;USP18;HIF1A;RAPGEF6;WARS1;PFKP;TRIM21;MX2;RBCK1;PLA2G4A;SLC25A28;CMKLR1;PARP12;IL15RA;NUP93;GZMA;MT2A;EPSTI1;OAS3;ISG20;SSPN;IFI44;IFIT3;P2RY14;MVP;BANK1;PTPN6;IRF7;CASP1;CASP8;B2M;IRF5;CCL2;IFIT2;PNPT1;PSMB9;PSME1;ISOC1;STAT1;BST2;DHX58;SECTM1;C1R;IL6;STAT4;ADAR;HLA-G;IRF2;PTPN2;APOL6;SPPL2A;ST8SIA4;IRF4;TNFSF10;CD38;XCL1;CFB;ARID5B;TRIM14;CASP7;CD69;TNFAIP3;MTHFD2;SOCS3;RNF213;LY6E;T…	prerank	0.39537826798275694	0.9942228574317271	0.4884020618556701	0.626638305186713	0.999	8/19	22.79%	MT2A;CCL2;PSMB8;HLA-A;TAP1;HLA-DRB1;B2M;HLA-B	0.9942228574317271	0.17713171266533848
h.all.v2023.2.Hs.symbols.gmt	HALLMARK_MTORC1_SIGNALING	101/200	0.8671775957927768	0.9999999999868733	0.86015521341568	0.12258199571081684	BCAT1;PSMG1;GOT1;PSPH;WARS1;GPI;SYTL2;MTHFD2L;NFIL3;INSIG1;TXNRD1;CCNG1;MAP2K3;RRM2;LDLR;LDHA;CD9;SLC1A4;SC5D;ELOVL5;NIBAN1;SLC6A6;ADD3;STARD4;EGLN3;PSAT1;GCLC;SLC7A11;BHLHE40;SQLE;CTH;DDX39A;GSR;LTA4H;HSPA4;ATP2A2;RPA1;ATP5MC1;GLRX;TFRC;ASNS;PFKL;UNG;SORD;AK4;GBE1;CORO1A;SERPINH1;PDK1;DAPP1;ENO1;XBP1;PLK1;ADIPOR2;SSR1;MTHFD2;ACSL3;ME1;ELOVL6;SLC7A5;EDEM1;PSMD14;CTSC;PSMC2;SCD;EEF1E1;CCNF;IGFBP5;…	prerank	0.5530479457370073	1.5171164885231743	0.0199764982373678	0.07511494993769069	0.289	14/29	24.02%	IGFBP5;LDHA;XBP1;HSPA5;DDIT4;ALDOA;TPI1;HSP90B1;GAPDH;DDIT3;CALR;ENO1;SHMT2;SCD	1.5171164885231743	0.08758093711244418
h.all.v2023.2.Hs.symbols.gmt	HALLMARK_MYC_TARGETS_V1	63/200	0.9999999999868733	0.9999999999868733	0.3753960659223817	4.927719771632879e-12	PSMB2;MRPL23;PSMD3;U2AF1;VDAC3;YWHAE;DDX18;G3BP1;YWHAQ;MYC;HNRNPD;SET;IFRD1;PSMD14;MCM5;PHB1;NAP1L1;TXNL4A;XPO1;PSMA1;HNRNPA3;DUT;ABCE1;PSMD7;KARS1;DEK;KPNA2;SRPK1;FAM120A;TFDP1;HDGF;PSMC4;PABPC1;EIF3D;HDDC2;MCM6;MAD2L1;ERH;NOP56;CCT5;LDHA;PPM1G;CTPS1;GSPT1;RPS3;CUL1;CNBP;ODC1;GOT2;IARS1;SMARCC1;RPLP0;SERBP1;CLNS1A;RAD23B;EIF4H;BUB3;VDAC1;UBE2E1;GLO1;DHX15;TRA2B;HNRNPU	prerank	0.25915169436065105	0.8113699174481587	0.806695464362851	0.7897955968086173	1.0	36/71	49.35%	LDHA;KPNA2;PSMD8;EIF4G2;NME1;SNRPD2;EIF4A1;RAN;POLE3;ODC1;NPM1;SET;CCT2;CCT5;RPS5;KPNB1;PA2G4;RPS10;PRDX3;TUFM;TRIM28;PSMA4;ILF2;PSMD7;SLC25A3;BUB3;RPL14;PPIA;PSMA7;CYC1;CANX;SRSF7;RPL6;PCBP1;TCP1;CCT7	0.8113699174481587	0.9799809503071005
h.all.v2023.2.Hs.symbols.gmt	HALLMARK_OXIDATIVE_PHOSPHORYLATION	70/200	0.9999999908356532	0.9999999999868733	0.44211296480805873	4.0516765691805705e-09	TIMM13;LDHB;ATP6V0E1;ATP1B1;FDX1;ETFA;PHYH;NDUFV2;PDHB;HSPA9;SUCLG1;VDAC3;CPT1A;MRPL35;SUCLA2;ATP5PF;PDK4;TCIRG1;ACAA2;UQCRFS1;MRPS22;GPI;LRPPRC;COX7A2L;COX7C;ATP6V1C1;ATP5MC3;MTX2;PDP1;ATP5MC2;MGST3;IDH3B;SLC25A4;ATP5MC1;CYB5A;NDUFB4;MRPL15;PDHX;COX5B;MDH2;OGDH;MPC1;CYB5R3;MRPS11;ATP6V1H;ACADM;COX4I1;COX10;MTRF1;BCKDHA;LDHA;OXA1L;GOT2;MRPS30;DLD;ALAS1;NDUFA4;NDUFS6;BAX;COX6C;IDH2;VDAC1;HADHA;UQC…	prerank	0.42118498891585665	1.2348626612793987	0.16704805491990846	0.2778185460279053	0.929	24/41	39.38%	LDHA;ATP6V1F;GPX4;COX6A1;PDHB;COX8A;TIMM8B;ATP5PB;ATP5F1B;ATP5PD;UQCRQ;UQCR10;ATP5MC1;HSD17B10;ATP5F1A;TOMM22;COX7B;ATP6V0B;PRDX3;ACADVL;COX5B;COX4I1;ATP5F1E;SLC25A3	1.2348626612793987	0.46597616210753434
h.all.v2023.2.Hs.symbols.gmt	HALLMARK_P53_PATHWAY	111/200	0.36794995237536243	0.6813888006951155	1.060633245969461	1.0604299745916774	IP6K2;HINT1;FOXO3;DEF6;TPRKB;PRMT2;CYFIP2;OSGIN1;TNFSF9;CDKN2B;PRKAB1;CDH13;MXD4;ZFP36L1;RGS16;BMP2;PVT1;LIF;EPHA2;CCNG1;PDGFA;IER3;IRAG2;RNF19B;SP1;MAPKAPK3;BAX;TPD52L1;PLXNB2;TM7SF3;ADA;ZNF365;NINJ1;SLC7A11;F2R;CASP1;VWA5A;GADD45A;GLS2;RCHY1;HSPA4L;PERP;NDRG1;PROCR;H1-2;STEAP3;SEC61A1;CCNK;TRAF4;LDHB;CDKN2AIP;APP;APAF1;STOM;CCND2;KLF4;MXD1;SESN1;PTPN14;TOB1;ABCC5;SPHK1;HMOX1;TXNIP;FBXW7;ATF3;RP…	prerank	0.6221239072646118	1.5722507853805934	0.013664596273291925	0.04996777104550729	0.179	9/19	19.36%	CTSD;GADD45A;JUN;DDIT4;H1-2;SEC61A1;TAP1;DDIT3;SAT1	1.5722507853805934	0.03163926628520188
h.all.v2023.2.Hs.symbols.gmt	HALLMARK_TNFA_SIGNALING_VIA_NFKB	150/200	3.619116322599281e-10	9.047790806498202e-09	2.634084542822952	57.263999757990334	ATP2B1;GFPT2;DUSP2;ACKR3;IRS2;ICOSLG;TNFSF9;F3;EDN1;FOSL2;MYC;BIRC3;RCAN1;NFIL3;IL15RA;RELA;CLCF1;BMP2;CSF2;LIF;CCRL2;BCL2A1;MAP3K8;JAG1;PLPP3;IER3;MAP2K3;TLR2;GPR183;LDLR;KLF10;RNF19B;CD80;CD44;SPSB1;SNN;SGK1;MAFF;NINJ1;BHLHE40;TNIP2;ETS2;ID2;YRDC;CCL2;IFIT2;GADD45A;AREG;DENND5A;DUSP5;SMAD3;EGR1;IL6;MCL1;OLR1;TNIP1;LITAF;SLC16A6;TNFAIP8;SERPINB8;PLAUR;ZC3H12A;ABCA1;IER2;EFNA1;MARCKS;PLEK;CCN1;CS…	prerank	0.5519031850823063	1.475237474414236	0.034229828850855744	0.0925523490303689	0.394	11/25	19.36%	TNC;FJX1;GADD45A;TUBB2A;CCL2;JUN;DUSP1;KLF6;TAP1;RHOB;SAT1	1.475237474414236	3.235082104557702e-10
h.all.v2023.2.Hs.symbols.gmt	HALLMARK_UNFOLDED_PROTEIN_RESPONSE	48/113	0.995338771919903	0.9999999999868733	0.6209522026030091	0.0029011666078939393	CEBPG;LSM4;HSPA9;VEGFA;SSR1;FUS;MTHFD2;CNOT2;YWHAZ;TARS1;WFS1;PDIA6;CCL2;SLC7A5;NABP1;NFYB;EDEM1;CNOT6;EIF4A3;DNAJB9;HERPUD1;KIF5B;BAG3;ERN1;ASNS;SLC30A5;IGFBP1;ATF3;EXOC2;NOP56;LSM1;SPCS3;STC2;DCP1A;RPS14;DNAJA4;SLC1A4;PARN;DDX10;IARS1;CEBPB;CNOT4;EIF2AK3;POP4;EIF4A2;XBP1;PSAT1;SRPRB	prerank	0.49305584065987035	1.3290441857372042	0.11927710843373494	0.185152413655701	0.773	13/26	28.68%	TUBB2A;CCL2;XBP1;HSPA5;DDIT4;HSP90B1;CALR;EIF4A1;EIF4G1;SPCS1;ATF4;NPM1;YWHAZ	1.3290441857372042	0.3717132452938753
h.all.v2023.2.Hs.symbols.gmt	HALLMARK_UV_RESPONSE_UP	84/158	0.625127877500113	0.9193057022060485	0.9616767521179448	0.4517948208728154	IGFBP2;UROD;RAB27A;NPTX2;CDKN2B;DNAJB1;TACR3;PPP1R2;BMP2;FURIN;NKX2-5;FGF18;GPX3;MSX1;PSMC3;ONECUT1;FMO1;EPCAM;CCK;CA2;NTRK3;SLC6A12;MMP14;SLC25A4;IL6;TFRC;OLFM1;ASNS;ABCB1;RET;NAT1;PDLIM3;ALAS1;SPR;HNRNPU;CEBPG;GLS;BTG3;HTR7;AGO2;TARS1;LYN;AP2S1;PPT1;CDC5L;ATP6V1C1;NUP58;BID;HMOX1;KCNH2;NPTXR;NFKBIA;ATF3;COL2A1;CCND3;NR4A1;SHOX2;BAK1;CDO1;CCNE1;MARK2;MRPL23;LHX2;BCL2L11;PTPRD;SOD2;TMBIM6;RASGRP1…	prerank	0.4971113240009583	1.3079774467773715	0.12845138055222088	0.1927882342830132	0.812	14/24	30.31%	MMP14;ATP6V1F;ALDOA;CNP;TAP1;PSMC3;RHOB;GRINA;EIF5;DNAJA1;POLE3;PPT1;NFKBIA;SELENOW	1.3079774467773715	0.28281176341935205
