# Supplementary material for: metilene3: identifying DMRs across multiple conditions with auto-classification
Source: Nat Commun. 2026 Jul 4;17:5848. doi: 10.1038/s41467-026-74931-y (PMC13333024; doi:10.1038/s41467-026-74931-y)
Supplement: Supplementary file 8 — Source Data [file 41467_2026_74931_MOESM8_ESM.zip › Fig.5d.txt]

	ENSG00000148773.8	ENSG00000041982.10
AK002	1.2911628193764366	1.543739025283521
AK003	0.8872507001977668	2.210503243828517
AK005	0.8149424220943615	2.348083609664375
AK006	0.42096090855909796	1.9628334004015808
AK015	-0.8276670294239199	1.4282865612425022
AK030	0.44939667354498436	2.1140249138805287
AK035	1.351157979990654	2.151886475682483
AK041	1.2989865763793198	1.7740783579374386
AK043	1.719188344100194	1.774608902817875
AK049	0.545732253260231	2.308676540315083
AK051	1.2760371816315128	1.9435936922374115
AK053	1.0550756493112492	2.363282456744406
AK055	0.6227688620452672	2.5113933418575956
AK066	0.733471614408653	1.4602786487579167
AK068	1.1288923233779147	2.779983363286519
AK071	0.9696093060425395	2.1657600662965604
AK072	0.7829648365200624	2.3243500395134102
AK074	0.9066313840093368	1.4442123367453288
AK076	0.8088755546538763	2.630859499001782
AK079	1.1494046459628957	1.8383622213079867
AK081	1.260104459012611	1.82670827502262
AK085	1.5393253323508431	1.9535679413101912
AK088	0.7519070996652251	1.529664936496375
AK089	1.376766177453503	2.011338201634705
AK091	0.5874103673546747	2.423062522127942
AK098	0.9793288439240653	1.6576381968038012
AK099	0.7644678583929432	2.1203363872565895
AK100	1.0791033349235695	2.0020300863178937
AK102	1.074079047605285	1.6289778576453071
AK103	0.9841671897822531	1.799166131758228
AK117	0.15021967891833599	1.719443072900712
AK123	1.047245302752044	2.2026893835121424
AK124	0.936806959872198	1.6836647315816158
AK132	0.9432720495039526	2.064108491644836
AK133	0.9169113838286332	1.8489352754567618
AK134	0.8460747432177385	1.6977726147116048
AK139	0.7593853167761632	1.7880548698633754
AK142	0.9520418295690168	1.9497163247517568
AK149	1.1954396351853824	2.0594212729048826
AK153	0.8643859904502639	2.7377531362087426
AK156	0.8686989565419325	1.757742380212201
AK158	0.7345721826658597	1.8792655842746349
AK165	0.9897068847922612	1.6469519695270898
AK167	0.47195735437081715	2.103853929227935
AK173	0.9532727882744257	1.6228226371204217
AK178	0.4668151265219159	2.0833323712557625
AK183	0.6295970983374083	2.337736827206954
AK185	1.2164230849326791	2.3732964935392173
AK188	0.6425778924990679	2.2501563192532936
AK195	0.7905464175547887	1.9103944879796513
AK199	0.591801342029785	2.034689502427217
AK205	0.4772029413632404	2.153489451427342
AK213	0.3009379555855647	1.1825323137051966
AK216	0.8261079270471309	2.902200163977148
AK217	0.9235279839747422	1.4610565459998839
AK218	1.0907935141432423	2.1924187646273836
AK226	1.1646155485814984	1.760575728867488
AK227	1.1363470281951669	2.2872768361094424
AK231	1.2409140265973193	1.9551982949701219
AK236	0.8742670906101505	2.7421151470789797
NBr1	-0.8647004404773112	0.6468812295753996
NBr2	-0.7841468752004944	0.6476516949334499
NBr3	-0.8877876678286093	0.7497481563590933
NBr4	-0.8465532674776935	0.7052711608343021
