# Supplementary material for: metilene3: identifying DMRs across multiple conditions with auto-classification
Source: Nat Commun. 2026 Jul 4;17:5848. doi: 10.1038/s41467-026-74931-y (PMC13333024; doi:10.1038/s41467-026-74931-y)
Supplement: Supplementary file 8 — Source Data [file 41467_2026_74931_MOESM8_ESM.zip › Fig.6b.txt]

#non-NA CpGs:19140353
#test:891511
chr	start	stop	meandiffabs	length	mean	sig.comparison	#Hypo	#Int	#Hyper	meanHypo	meanInt	meanHyper	Hypo-samples	Int-samples	Hyper-samples	distanceToTSS	ENSEMBL	SYMBOL	anno	meandiff	p-ks	q-ks	p-mwu	DMTree
chr1	567680	568409	0.528804	25	0.270|0.043|0.705|0.057|0.026|0.030|0.168|0.619|0.409|0.274|0.024|0.297|0.423|0.408|0.246|0.876|0.034|0.031|0.494|0.714|0.027|0.651|0.024|0.680|0.028|0.637|0.041|0.030|0.425|0.327|0.448|0.571|0.661|0.660|0.040	1|1|3|1|1|1|1|3|2|1|1|1|1|1|1|3|1|1|2|3|1|3|1|3|1|3|1|1|1|1|2|3|3|3|1	22	3	10	0.1487727272727272	0.4503333333333333	0.6773999999999999	S0=PDAC_BM2,S10=PanIN_A2a-3,S12=Duct_A2,S13=Acinar_A1,S14=PanIN_A2a-1,S15=PDAC_BF3,S18=Acinar_BF3,S19=PanIN_A2b-2,S1=Acinar_BM1,S20=PanIN_BF1,S21=Acinar_A0,S22=PanIN_BF3,S24=PanIN_A1-1,S25=PanIN_A2b-1,S28=PanIN_A2b-3,S2=Acinar_A2,S31=PanIN_A1-2,S33=Duct_A1,S34=PanIN_A1-3,S3=PDAC_BF1,S4=Acinar_BF1,S9=PanIN_A2a-2	S17=PanIN_BM1,S26=Acinar_BF2,S5=PanIN_BF2	S11=Duct_B4,S16=PDAC_BM3,S23=Duct_A0,S27=PDAC_BF2,S29=PanIN_BM3,S30=Duct_B1,S32=Duct_B2,S6=Acinar_BM3,S7=Duct_B3,S8=PDAC_BM1	53625	ENSG00000284733	OR4F29	Distal Intergenic	0.528804	5.786e-71	5.158199999999999e-65	3.6304e-14
chr1	568459	568587	0.52901	10	0.370|0.494|0.444|0.876|0.589|0.628|0.217|0.621|0.292|0.299|0.540|0.323|0.460|0.365|0.366|0.866|0.836|0.892|0.364|0.634|0.580|0.760|0.565|0.798|0.451|0.825|0.571|0.493|0.686|0.437|0.353|0.602|0.728|0.710|0.790	1|2|2|3|2|2|1|2|1|1|2|1|2|1|1|2|3|3|1|2|2|2|2|2|2|2|2|2|2|1|1|2|2|2|2	10	22	3	0.3385999999999999	0.6288636363636363	0.868	S0=PDAC_BM2,S15=PDAC_BF3,S17=PanIN_BM1,S18=Acinar_BF3,S1=Acinar_BM1,S21=Acinar_A0,S22=PanIN_BF3,S26=Acinar_BF2,S4=Acinar_BF1,S5=PanIN_BF2	S10=PanIN_A2a-3,S11=Duct_B4,S13=Acinar_A1,S14=PanIN_A2a-1,S16=PDAC_BM3,S19=PanIN_A2b-2,S20=PanIN_BF1,S23=Duct_A0,S27=PDAC_BF2,S28=PanIN_A2b-3,S29=PanIN_BM3,S2=Acinar_A2,S30=Duct_B1,S31=PanIN_A1-2,S32=Duct_B2,S33=Duct_A1,S34=PanIN_A1-3,S3=PDAC_BF1,S6=Acinar_BM3,S7=Duct_B3,S8=PDAC_BM1,S9=PanIN_A2a-2	S12=Duct_A2,S24=PanIN_A1-1,S25=PanIN_A2b-1	53447	ENSG00000284733	OR4F29	Distal Intergenic	-0.52901	4.1463e-16	3.6965e-10	4.1411e-14
chr1	569929	570221	0.548532	10	0.195|0.210|0.633|0.339|0.060|0.169|0.105|0.614|0.540|0.304|0.081|0.526|0.419|0.133|0.242|0.498|0.199|0.203|0.590|0.722|0.141|0.665|0.075|0.828|0.069|0.733|0.275|0.100|0.232|0.422|0.469|0.661|0.585|0.470|0.199	2|2|3|2|1|2|2|3|2|2|1|2|2|2|2|3|2|2|3|3|1|3|1|3|1|3|2|1|2|2|2|3|3|3|2	6	18	11	0.0876666666666666	0.2878333333333333	0.6362727272727272	S13=Acinar_A1,S19=PanIN_A2b-2,S28=PanIN_A2b-3,S2=Acinar_A2,S31=PanIN_A1-2,S34=PanIN_A1-3	S0=PDAC_BM2,S10=PanIN_A2a-3,S12=Duct_A2,S14=PanIN_A2a-1,S15=PDAC_BF3,S17=PanIN_BM1,S18=Acinar_BF3,S1=Acinar_BM1,S20=PanIN_BF1,S21=Acinar_A0,S22=PanIN_BF3,S24=PanIN_A1-1,S25=PanIN_A2b-1,S33=Duct_A1,S3=PDAC_BF1,S4=Acinar_BF1,S5=PanIN_BF2,S9=PanIN_A2a-2	S11=Duct_B4,S16=PDAC_BM3,S23=Duct_A0,S26=Acinar_BF2,S27=PDAC_BF2,S29=PanIN_BM3,S30=Duct_B1,S32=Duct_B2,S6=Acinar_BM3,S7=Duct_B3,S8=PDAC_BM1	51813	ENSG00000284733	OR4F29	Distal Intergenic	-0.548532	1.2015e-23	1.0711e-17	4.4742e-14
chr1	833706	834187	0.507494	10	0.238|0.346|0.685|0.804|0.778|0.540|0.168|0.368|0.458|0.733|0.375|0.572|0.433|0.774|0.417|0.867|0.608|0.635|0.636|0.271|0.298|0.347|0.719|0.278|0.564|0.769|0.727|0.526|0.323|0.757|0.391|0.789|0.787|0.340|0.620	2|2|3|3|3|2|1|2|2|3|2|2|2|3|2|3|3|3|3|1|2|2|3|2|3|3|3|2|2|3|2|3|3|2|2	2	17	16	0.2195	0.4041176470588235	0.727	S15=PDAC_BF3,S27=PDAC_BF2	S0=PDAC_BM2,S10=PanIN_A2a-3,S14=PanIN_A2a-1,S16=PDAC_BM3,S17=PanIN_BM1,S19=PanIN_A2b-2,S1=Acinar_BM1,S20=PanIN_BF1,S22=PanIN_BF3,S28=PanIN_A2b-3,S29=PanIN_BM3,S30=Duct_B1,S34=PanIN_A1-3,S3=PDAC_BF1,S5=PanIN_BF2,S8=PDAC_BM1,S9=PanIN_A2a-2	S11=Duct_B4,S12=Duct_A2,S13=Acinar_A1,S18=Acinar_BF3,S21=Acinar_A0,S23=Duct_A0,S24=PanIN_A1-1,S25=PanIN_A2b-1,S26=Acinar_BF2,S2=Acinar_A2,S31=PanIN_A1-2,S32=Duct_B2,S33=Duct_A1,S4=Acinar_BF1,S6=Acinar_BM3,S7=Duct_B3	20630	ENSG00000223764	LINC02593	Distal Intergenic	0.507494	7.1754e-08	0.06397	5.2243e-09
chr1	841005	841767	0.535825	20	0.022|0.338|0.441|0.365|0.418|0.204|0.214|0.075|0.214|0.279|0.228|0.398|0.231|0.416|0.152|0.423|0.367|0.274|0.275|0.265|0.280|0.022|0.352|0.414|0.109|0.307|0.368|0.188|0.395|0.408|0.187|0.397|0.558|0.273|0.263	1|2|2|2|2|2|2|2|2|2|2|2|2|2|2|2|2|2|2|2|2|1|2|2|2|2|2|2|2|2|2|2|3|2|2	2	32	1	0.022	0.2974374999999999	0.558	S0=PDAC_BM2,S29=PanIN_BM3	S10=PanIN_A2a-3,S11=Duct_B4,S12=Duct_A2,S13=Acinar_A1,S14=PanIN_A2a-1,S15=PDAC_BF3,S16=PDAC_BM3,S17=PanIN_BM1,S18=Acinar_BF3,S19=PanIN_A2b-2,S1=Acinar_BM1,S20=PanIN_BF1,S21=Acinar_A0,S22=PanIN_BF3,S23=Duct_A0,S24=PanIN_A1-1,S25=PanIN_A2b-1,S26=Acinar_BF2,S27=PDAC_BF2,S28=PanIN_A2b-3,S2=Acinar_A2,S30=Duct_B1,S31=PanIN_A1-2,S32=Duct_B2,S33=Duct_A1,S34=PanIN_A1-3,S3=PDAC_BF1,S4=Acinar_BF1,S5=PanIN_B…	S7=Duct_B3	13050	ENSG00000223764	LINC02593	Distal Intergenic	-0.535825	4.2052e-09	0.003749	4.3444e-10
chr1	862419	862866	0.570058	10	0.000|0.340|0.594|0.728|0.366|0.446|0.249|0.334|0.390|0.251|0.209|0.383|0.445|0.521|0.220|0.667|0.585|0.426|0.378|0.171|0.329|0.210|0.400|0.552|0.262|0.892|0.634|0.280|0.346|0.529|0.316|0.403|0.632|0.211|0.380	1|2|3|3|2|2|2|2|2|1|1|2|2|2|2|2|2|2|2|2|2|2|2|2|2|3|2|2|2|2|2|2|2|1|2	4	28	3	0.1677499999999999	0.3997857142857143	0.738	S0=PDAC_BM2,S18=Acinar_BF3,S19=PanIN_A2b-2,S8=PDAC_BM1	S10=PanIN_A2a-3,S13=Acinar_A1,S14=PanIN_A2a-1,S15=PDAC_BF3,S16=PDAC_BM3,S17=PanIN_BM1,S1=Acinar_BM1,S20=PanIN_BF1,S21=Acinar_A0,S22=PanIN_BF3,S23=Duct_A0,S24=PanIN_A1-1,S25=PanIN_A2b-1,S26=Acinar_BF2,S27=PDAC_BF2,S28=PanIN_A2b-3,S29=PanIN_BM3,S2=Acinar_A2,S30=Duct_B1,S31=PanIN_A1-2,S33=Duct_A1,S34=PanIN_A1-3,S3=PDAC_BF1,S4=Acinar_BF1,S5=PanIN_BF2,S6=Acinar_BM3,S7=Duct_B3,S9=PanIN_A2a-2	S11=Duct_B4,S12=Duct_A2,S32=Duct_B2	1118	ENSG00000187634	SAMD11	Intron	0.570058	1.6403e-08	0.014623	6.2846e-10
chr1	905680	905933	0.602713	11	0.923|0.626|0.452|0.181|0.289|0.720|0.908|0.621|0.520|0.386|0.774|0.422|0.769|0.391|0.947|0.348|0.614|0.722|0.303|0.906|0.770|0.959|0.279|0.621|0.532|0.356|0.314|0.756|0.650|0.242|0.888|0.432|0.563|0.645|0.530	3|2|2|1|1|2|3|2|2|1|2|1|2|1|3|1|2|2|1|3|2|3|1|2|2|1|1|2|2|1|3|2|2|2|2	11	18	6	0.3191818181818182	0.6287222222222222	0.9218333333333332	S12=Duct_A2,S13=Acinar_A1,S18=Acinar_BF3,S1=Acinar_BM1,S21=Acinar_A0,S23=Duct_A0,S26=Acinar_BF2,S2=Acinar_A2,S32=Duct_B2,S33=Duct_A1,S4=Acinar_BF1	S10=PanIN_A2a-3,S11=Duct_B4,S14=PanIN_A2a-1,S16=PDAC_BM3,S17=PanIN_BM1,S19=PanIN_A2b-2,S20=PanIN_BF1,S24=PanIN_A1-1,S25=PanIN_A2b-1,S28=PanIN_A2b-3,S30=Duct_B1,S31=PanIN_A1-2,S34=PanIN_A1-3,S3=PDAC_BF1,S6=Acinar_BM3,S7=Duct_B3,S8=PDAC_BM1,S9=PanIN_A2a-2	S0=PDAC_BM2,S15=PDAC_BF3,S22=PanIN_BF3,S27=PDAC_BF2,S29=PanIN_BM3,S5=PanIN_BF2	3804	ENSG00000187583	PLEKHN1	Exon	-0.602713	1.9345e-21	1.7246e-15	4.5186e-14
chr1	1044596	1046378	0.585959	39	0.645|0.929|0.912|0.933|0.919|0.888|0.768|0.305|0.906|0.883|0.905|0.883|0.902|0.937|0.879|0.945|0.923|0.889|0.890|0.733|0.896|0.837|0.908|0.916|0.902|0.921|0.925|0.896|0.813|0.910|0.880|0.908|0.894|0.555|0.893	2|3|3|3|3|3|3|1|3|3|3|3|3|3|3|3|3|3|3|3|3|3|3|3|3|3|3|3|3|3|3|3|3|2|3	1	2	32	0.305	0.6000000000000001	0.89134375	S16=PDAC_BM3	S0=PDAC_BM2,S8=PDAC_BM1	S10=PanIN_A2a-3,S11=Duct_B4,S12=Duct_A2,S13=Acinar_A1,S14=PanIN_A2a-1,S15=PDAC_BF3,S17=PanIN_BM1,S18=Acinar_BF3,S19=PanIN_A2b-2,S1=Acinar_BM1,S20=PanIN_BF1,S21=Acinar_A0,S22=PanIN_BF3,S23=Duct_A0,S24=PanIN_A1-1,S25=PanIN_A2b-1,S26=Acinar_BF2,S27=PDAC_BF2,S28=PanIN_A2b-3,S29=PanIN_BM3,S2=Acinar_A2,S30=Duct_B1,S31=PanIN_A1-2,S32=Duct_B2,S33=Duct_A1,S34=PanIN_A1-3,S3=PDAC_BF1,S4=Acinar_BF1,S5=PanIN_…	5358	ENSG00000131591	C1orf159	Intron	0.585959	2.7206e-19	2.4254e-13	4.1078e-14
chr1	1058154	1058585	0.518956	14	0.104|0.641|0.667|0.764|0.740|0.420|0.692|0.354|0.440|0.794|0.405|0.740|0.607|0.691|0.427|0.728|0.268|0.804|0.708|0.115|0.165|0.329|0.726|0.747|0.456|0.792|0.824|0.310|0.497|0.746|0.342|0.724|0.795|0.366|0.707	1|3|3|3|3|2|3|1|2|3|2|3|2|3|2|3|1|3|3|1|1|2|3|3|2|3|3|1|2|3|2|3|3|2|3	6	10	19	0.2193333333333333	0.4288999999999999	0.738421052631579	S0=PDAC_BM2,S16=PDAC_BM3,S24=PanIN_A1-1,S27=PDAC_BF2,S28=PanIN_A2b-3,S34=PanIN_A1-3	S14=PanIN_A2a-1,S17=PanIN_BM1,S19=PanIN_A2b-2,S20=PanIN_BF1,S22=PanIN_BF3,S29=PanIN_BM3,S31=PanIN_A1-2,S3=PDAC_BF1,S5=PanIN_BF2,S8=PDAC_BM1	S10=PanIN_A2a-3,S11=Duct_B4,S12=Duct_A2,S13=Acinar_A1,S15=PDAC_BF3,S18=Acinar_BF3,S1=Acinar_BM1,S21=Acinar_A0,S23=Duct_A0,S25=PanIN_A2b-1,S26=Acinar_BF2,S2=Acinar_A2,S30=Duct_B1,S32=Duct_B2,S33=Duct_A1,S4=Acinar_BF1,S6=Acinar_BM3,S7=Duct_B3,S9=PanIN_A2a-2	-6419	ENSG00000131591	C1orf159	Distal Intergenic	0.518956	5.9205e-21	5.2782e-15	4.7073e-14
chr1	1059729	1060023	0.718292	10	0.052|0.153|0.105|0.667|0.925|0.037|0.073|0.203|0.086|0.843|0.067|0.883|0.169|0.977|0.078|0.318|0.340|0.092|0.778|0.061|0.073|0.024|0.910|0.801|0.020|0.288|0.248|0.352|0.244|0.889|0.056|0.932|0.176|0.133|0.111	1|1|1|3|3|1|1|1|1|3|1|3|1|3|1|1|1|1|3|1|1|1|3|3|1|1|1|1|1|3|1|3|1|1|1	25	0	10	0.14236		0.8605	S0=PDAC_BM2,S10=PanIN_A2a-3,S11=Duct_B4,S14=PanIN_A2a-1,S15=PDAC_BF3,S16=PDAC_BM3,S17=PanIN_BM1,S19=PanIN_A2b-2,S20=PanIN_BF1,S22=PanIN_BF3,S23=Duct_A0,S24=PanIN_A1-1,S25=PanIN_A2b-1,S27=PDAC_BF2,S28=PanIN_A2b-3,S29=PanIN_BM3,S31=PanIN_A1-2,S32=Duct_B2,S33=Duct_A1,S34=PanIN_A1-3,S3=PDAC_BF1,S5=PanIN_BF2,S7=Duct_B3,S8=PDAC_BM1,S9=PanIN_A2a-2	-	S12=Duct_A2,S13=Acinar_A1,S18=Acinar_BF3,S1=Acinar_BM1,S21=Acinar_A0,S26=Acinar_BF2,S2=Acinar_A2,S30=Duct_B1,S4=Acinar_BF1,S6=Acinar_BM3	-7994	ENSG00000131591	C1orf159	Distal Intergenic	0.718292	1.1803e-39	1.0523e-33	4.8961e-14
chr1	1062289	1063459	0.565214	33	0.227|0.545|0.336|0.499|0.850|0.470|0.468|0.211|0.383|0.744|0.391|0.822|0.427|0.864|0.162|0.458|0.497|0.419|0.834|0.077|0.486|0.259|0.805|0.797|0.537|0.306|0.376|0.448|0.238|0.750|0.295|0.797|0.269|0.280|0.397	1|2|1|2|3|2|2|1|2|3|2|3|2|3|1|2|2|2|3|1|2|1|3|3|2|1|2|2|1|3|1|3|1|1|2	11	15	9	0.2418181818181818	0.4534000000000001	0.8069999999999999	S0=PDAC_BM2,S11=Duct_B4,S16=PDAC_BM3,S22=PanIN_BF3,S27=PDAC_BF2,S29=PanIN_BM3,S32=Duct_B2,S3=PDAC_BF1,S5=PanIN_BF2,S7=Duct_B3,S8=PDAC_BM1	S10=PanIN_A2a-3,S12=Duct_A2,S14=PanIN_A2a-1,S15=PDAC_BF3,S17=PanIN_BM1,S19=PanIN_A2b-2,S20=PanIN_BF1,S23=Duct_A0,S24=PanIN_A1-1,S25=PanIN_A2b-1,S28=PanIN_A2b-3,S31=PanIN_A1-2,S33=Duct_A1,S34=PanIN_A1-3,S9=PanIN_A2a-2	S13=Acinar_A1,S18=Acinar_BF3,S1=Acinar_BM1,S21=Acinar_A0,S26=Acinar_BF2,S2=Acinar_A2,S30=Duct_B1,S4=Acinar_BF1,S6=Acinar_BM3	-8938	ENSG00000223823	LINC01342	Distal Intergenic	0.565214	1.4937e-54	1.3316e-48	5.5067e-14
chr1	1063769	1064029	0.524436	12	0.017|0.042|0.087|0.230|0.103|0.051|0.064|0.090|0.056|0.091|0.078|0.144|0.241|0.277|0.101|0.148|0.121|0.010|0.135|0.000|0.046|0.095|0.331|0.606|0.117|0.125|0.191|0.051|0.179|0.303|0.093|0.123|0.033|0.146|0.061	1|1|1|2|1|1|1|1|1|1|1|1|2|2|1|1|1|1|2|1|1|1|2|3|1|1|2|1|1|2|1|1|1|2|1	26	8	1	0.0817692307692307	0.2317499999999999	0.606	S0=PDAC_BM2,S10=PanIN_A2a-3,S11=Duct_B4,S13=Acinar_A1,S14=PanIN_A2a-1,S15=PDAC_BF3,S16=PDAC_BM3,S17=PanIN_BM1,S18=Acinar_BF3,S19=PanIN_A2b-2,S1=Acinar_BM1,S22=PanIN_BF3,S23=Duct_A0,S24=PanIN_A1-1,S25=PanIN_A2b-1,S27=PDAC_BF2,S28=PanIN_A2b-3,S29=PanIN_BM3,S31=PanIN_A1-2,S32=Duct_B2,S34=PanIN_A1-3,S3=PDAC_BF1,S5=PanIN_BF2,S6=Acinar_BM3,S7=Duct_B3,S9=PanIN_A2a-2	S12=Duct_A2,S20=PanIN_BF1,S21=Acinar_A0,S26=Acinar_BF2,S2=Acinar_A2,S33=Duct_A1,S4=Acinar_BF1,S8=PDAC_BM1	S30=Duct_B1	-8368	ENSG00000223823	LINC01342	Distal Intergenic	-0.524436	1.1463e-08	0.01022	8.9233e-09
chr1	1064603	1065435	0.571016	24	0.792|0.573|0.076|0.344|0.697|0.118|0.053|0.097|0.267|0.872|0.220|0.729|0.184|0.749|0.139|0.313|0.299|0.425|0.698|0.057|0.152|0.135|0.833|0.691|0.341|0.353|0.256|0.116|0.204|0.665|0.174|0.714|0.113|0.273|0.414	3|2|1|1|3|1|1|1|1|3|1|3|1|3|1|1|2|2|3|1|1|1|3|3|2|2|1|1|1|3|1|3|1|1|2	19	6	10	0.1732105263157895	0.4008333333333333	0.744	S11=Duct_B4,S12=Duct_A2,S14=PanIN_A2a-1,S15=PDAC_BF3,S16=PDAC_BM3,S17=PanIN_BM1,S19=PanIN_A2b-2,S20=PanIN_BF1,S22=PanIN_BF3,S23=Duct_A0,S27=PDAC_BF2,S28=PanIN_A2b-3,S29=PanIN_BM3,S33=Duct_A1,S34=PanIN_A1-3,S3=PDAC_BF1,S5=PanIN_BF2,S7=Duct_B3,S8=PDAC_BM1	S10=PanIN_A2a-3,S24=PanIN_A1-1,S25=PanIN_A2b-1,S31=PanIN_A1-2,S32=Duct_B2,S9=PanIN_A2a-2	S0=PDAC_BM2,S13=Acinar_A1,S18=Acinar_BF3,S1=Acinar_BM1,S21=Acinar_A0,S26=Acinar_BF2,S2=Acinar_A2,S30=Duct_B1,S4=Acinar_BF1,S6=Acinar_BM3	-6962	ENSG00000223823	LINC01342	Distal Intergenic	0.571016	9.9092e-72	8.8342e-66	3.4861e-14
chr1	1065666	1066587	0.559127	27	0.061|0.177|0.104|0.259|0.619|0.106|0.101|0.081|0.204|0.688|0.140|0.375|0.347|0.624|0.199|0.208|0.279|0.131|0.633|0.020|0.145|0.007|0.690|0.817|0.072|0.145|0.143|0.064|0.094|0.724|0.086|0.435|0.150|0.117|0.211	1|1|1|1|3|1|1|1|1|3|1|2|2|3|1|1|2|1|3|1|1|1|3|3|1|1|1|1|1|3|1|2|1|1|1	24	4	7	0.1260416666666666	0.359	0.6849999999999999	S0=PDAC_BM2,S10=PanIN_A2a-3,S11=Duct_B4,S12=Duct_A2,S14=PanIN_A2a-1,S15=PDAC_BF3,S16=PDAC_BM3,S17=PanIN_BM1,S19=PanIN_A2b-2,S22=PanIN_BF3,S23=Duct_A0,S25=PanIN_A2b-1,S27=PDAC_BF2,S28=PanIN_A2b-3,S29=PanIN_BM3,S31=PanIN_A1-2,S32=Duct_B2,S33=Duct_A1,S34=PanIN_A1-3,S3=PDAC_BF1,S5=PanIN_BF2,S7=Duct_B3,S8=PDAC_BM1,S9=PanIN_A2a-2	S1=Acinar_BM1,S20=PanIN_BF1,S24=PanIN_A1-1,S6=Acinar_BM3	S13=Acinar_A1,S18=Acinar_BF3,S21=Acinar_A0,S26=Acinar_BF2,S2=Acinar_A2,S30=Duct_B1,S4=Acinar_BF1	-5810	ENSG00000223823	LINC01342	Distal Intergenic	-0.559127	7.591199999999999e-65	6.7676e-59	5.9064e-14
chr1	1068243	1068964	0.589678	15	0.008|0.000|0.007|0.171|0.660|0.096|0.012|0.064|0.130|0.684|0.047|0.537|0.065|0.590|0.007|0.134|0.087|0.049|0.424|0.011|0.072|0.000|0.746|0.369|0.164|0.000|0.088|0.164|0.121|0.739|0.076|0.643|0.094|0.138|0.049	1|1|1|1|3|1|1|1|1|3|1|3|1|3|1|1|1|1|2|1|1|1|3|2|2|1|1|1|1|3|1|3|1|1|1	25	3	7	0.0676	0.319	0.657	S0=PDAC_BM2,S10=PanIN_A2a-3,S11=Duct_B4,S12=Duct_A2,S14=PanIN_A2a-1,S15=PDAC_BF3,S16=PDAC_BM3,S17=PanIN_BM1,S19=PanIN_A2b-2,S20=PanIN_BF1,S22=PanIN_BF3,S23=Duct_A0,S24=PanIN_A1-1,S25=PanIN_A2b-1,S27=PDAC_BF2,S28=PanIN_A2b-3,S29=PanIN_BM3,S32=Duct_B2,S33=Duct_A1,S34=PanIN_A1-3,S3=PDAC_BF1,S5=PanIN_BF2,S7=Duct_B3,S8=PDAC_BM1,S9=PanIN_A2a-2	S26=Acinar_BF2,S30=Duct_B1,S31=PanIN_A1-2	S13=Acinar_A1,S18=Acinar_BF3,S1=Acinar_BM1,S21=Acinar_A0,S2=Acinar_A2,S4=Acinar_BF1,S6=Acinar_BM3	-3433	ENSG00000223823	LINC01342	Distal Intergenic	-0.589678	1.0996e-40	9.803e-35	4.5297e-14
chr1	1070494	1071382	0.611365	17	0.204|0.792|0.579|0.866|0.795|0.563|0.544|0.373|0.620|0.793|0.628|0.839|0.739|0.831|0.549|0.777|0.635|0.646|0.737|0.131|0.651|0.405|0.798|0.820|0.655|0.827|0.799|0.601|0.689|0.789|0.589|0.821|0.664|0.562|0.625	2|3|2|3|3|2|2|2|2|3|3|3|3|3|2|3|3|3|3|1|3|2|3|3|3|3|3|3|3|3|2|3|3|2|3	1	10	24	0.131	0.4988	0.742375	S27=PDAC_BF2	S0=PDAC_BM2,S11=Duct_B4,S14=PanIN_A2a-1,S15=PDAC_BF3,S16=PDAC_BM3,S17=PanIN_BM1,S22=PanIN_BF3,S29=PanIN_BM3,S5=PanIN_BF2,S8=PDAC_BM1	S10=PanIN_A2a-3,S12=Duct_A2,S13=Acinar_A1,S18=Acinar_BF3,S19=PanIN_A2b-2,S1=Acinar_BM1,S20=PanIN_BF1,S21=Acinar_A0,S23=Duct_A0,S24=PanIN_A1-1,S25=PanIN_A2b-1,S26=Acinar_BF2,S28=PanIN_A2b-3,S2=Acinar_A2,S30=Duct_B1,S31=PanIN_A1-2,S32=Duct_B2,S33=Duct_A1,S34=PanIN_A1-3,S3=PDAC_BF1,S4=Acinar_BF1,S6=Acinar_BM3,S7=Duct_B3,S9=PanIN_A2a-2	-1015	ENSG00000223823	LINC01342	Promoter	-0.611365	3.619e-10	0.00032264	2.0424e-10
chr1	1079146	1079820	0.625093	19	0.024|0.076|0.116|0.148|0.700|0.051|0.060|0.041|0.080|0.658|0.087|0.612|0.218|0.707|0.044|0.223|0.132|0.065|0.660|0.096|0.063|0.085|0.782|0.158|0.094|0.085|0.139|0.065|0.191|0.718|0.093|0.830|0.046|0.096|0.068	1|1|1|1|3|1|1|1|1|3|1|3|2|3|1|2|1|1|3|1|1|1|3|1|2|1|1|1|2|3|1|3|1|1|1	23	4	8	0.083391304347826	0.1815	0.708375	S0=PDAC_BM2,S10=PanIN_A2a-3,S11=Duct_B4,S12=Duct_A2,S14=PanIN_A2a-1,S15=PDAC_BF3,S16=PDAC_BM3,S17=PanIN_BM1,S19=PanIN_A2b-2,S22=PanIN_BF3,S24=PanIN_A1-1,S25=PanIN_A2b-1,S27=PDAC_BF2,S28=PanIN_A2b-3,S29=PanIN_BM3,S30=Duct_B1,S32=Duct_B2,S33=Duct_A1,S34=PanIN_A1-3,S5=PanIN_BF2,S7=Duct_B3,S8=PDAC_BM1,S9=PanIN_A2a-2	S20=PanIN_BF1,S23=Duct_A0,S31=PanIN_A1-2,S3=PDAC_BF1	S13=Acinar_A1,S18=Acinar_BF3,S1=Acinar_BM1,S21=Acinar_A0,S26=Acinar_BF2,S2=Acinar_A2,S4=Acinar_BF1,S6=Acinar_BM3	6750	ENSG00000223823	LINC01342	3' UTR	-0.625093	5.405600000000001e-56	4.8191e-50	4.1411e-14
chr1	1094397	1095142	0.592758	23	0.054|0.110|0.259|0.611|0.868|0.030|0.161|0.237|0.218|0.869|0.123|0.846|0.350|0.832|0.066|0.614|0.360|0.060|0.812|0.057|0.193|0.124|0.882|0.745|0.164|0.381|0.464|0.216|0.386|0.787|0.173|0.860|0.317|0.142|0.168	1|1|1|3|3|1|1|1|1|3|1|3|1|3|1|3|1|1|3|1|1|1|3|3|1|1|1|1|1|3|1|3|1|1|1	24	0	11	0.2005416666666667		0.7932727272727272	S0=PDAC_BM2,S10=PanIN_A2a-3,S11=Duct_B4,S14=PanIN_A2a-1,S15=PDAC_BF3,S16=PDAC_BM3,S17=PanIN_BM1,S19=PanIN_A2b-2,S20=PanIN_BF1,S22=PanIN_BF3,S24=PanIN_A1-1,S25=PanIN_A2b-1,S27=PDAC_BF2,S28=PanIN_A2b-3,S29=PanIN_BM3,S31=PanIN_A1-2,S32=Duct_B2,S33=Duct_A1,S34=PanIN_A1-3,S3=PDAC_BF1,S5=PanIN_BF2,S7=Duct_B3,S8=PDAC_BM1,S9=PanIN_A2a-2	-	S12=Duct_A2,S13=Acinar_A1,S18=Acinar_BF3,S1=Acinar_BM1,S21=Acinar_A0,S23=Duct_A0,S26=Acinar_BF2,S2=Acinar_A2,S30=Duct_B1,S4=Acinar_BF1,S6=Acinar_BM3	-7342	ENSG00000207730	MIR200B	Distal Intergenic	-0.592758	2.7084e-70	2.4146e-64	3.6304e-14
chr1	1105132	1105770	0.568056	13	0.265|0.450|0.704|0.864|0.891|0.337|0.219|0.436|0.530|0.853|0.156|0.783|0.528|0.903|0.181|0.757|0.524|0.491|0.753|0.059|0.372|0.148|0.892|0.703|0.414|0.755|0.771|0.364|0.583|0.833|0.213|0.779|0.752|0.451|0.470	1|2|3|3|3|1|1|2|2|3|1|3|2|3|1|3|2|2|3|1|1|1|3|3|2|3|3|1|2|3|1|3|3|2|2	10	10	15	0.2314	0.4876999999999999	0.7995333333333335	S0=PDAC_BM2,S14=PanIN_A2a-1,S15=PDAC_BF3,S19=PanIN_A2b-2,S22=PanIN_BF3,S27=PDAC_BF2,S28=PanIN_A2b-3,S29=PanIN_BM3,S34=PanIN_A1-3,S5=PanIN_BF2	S10=PanIN_A2a-3,S16=PDAC_BM3,S17=PanIN_BM1,S20=PanIN_BF1,S24=PanIN_A1-1,S25=PanIN_A2b-1,S31=PanIN_A1-2,S3=PDAC_BF1,S8=PDAC_BM1,S9=PanIN_A2a-2	S11=Duct_B4,S12=Duct_A2,S13=Acinar_A1,S18=Acinar_BF3,S1=Acinar_BM1,S21=Acinar_A0,S23=Duct_A0,S26=Acinar_BF2,S2=Acinar_A2,S30=Duct_B1,S32=Duct_B2,S33=Duct_A1,S4=Acinar_BF1,S6=Acinar_BM3,S7=Duct_B3	748	ENSG00000198976	MIR429	Promoter	-0.568056	3.3974e-33	3.0288e-27	4.2077e-14
chr1	1119398	1119682	0.549973	10	0.877|0.965|0.797|0.863|0.881|0.826|0.858|0.889|0.853|0.845|0.837|0.890|0.887|0.826|0.851|0.774|0.825|0.837|0.915|0.319|0.919|0.824|0.954|0.800|0.825|0.863|0.964|0.881|0.917|0.809|0.857|0.905|0.900|0.907|0.890	3|3|3|3|3|3|3|3|3|3|3|3|3|2|3|3|3|3|3|1|3|3|3|3|3|3|3|3|3|3|3|3|3|3|3	1	1	33	0.319	0.826	0.8692424242424243	S27=PDAC_BF2	S21=Acinar_A0	S0=PDAC_BM2,S10=PanIN_A2a-3,S11=Duct_B4,S12=Duct_A2,S13=Acinar_A1,S14=PanIN_A2a-1,S15=PDAC_BF3,S16=PDAC_BM3,S17=PanIN_BM1,S18=Acinar_BF3,S19=PanIN_A2b-2,S1=Acinar_BM1,S20=PanIN_BF1,S22=PanIN_BF3,S23=Duct_A0,S24=PanIN_A1-1,S25=PanIN_A2b-1,S26=Acinar_BF2,S28=PanIN_A2b-3,S29=PanIN_BM3,S2=Acinar_A2,S30=Duct_B1,S31=PanIN_A1-2,S32=Duct_B2,S33=Duct_A1,S34=PanIN_A1-3,S3=PDAC_BF1,S4=Acinar_BF1,S5=PanIN_BF…	4322	ENSG00000162571	TTLL10	Exon	-0.549973	0.00012123	1.0	2.8298e-06
chr1	1149955	1150104	0.593633	10	0.725|0.811|0.867|0.954|0.974|0.760|0.712|0.836|0.789|0.933|0.867|0.849|0.845|0.962|0.808|0.986|0.867|0.902|0.912|0.268|0.845|0.575|0.948|0.925|0.787|0.803|0.946|0.808|0.844|0.812|0.849|0.937|0.823|0.861|0.896	3|3|3|3|3|3|3|3|3|3|3|3|3|3|3|3|3|3|3|1|3|2|3|3|3|3|3|3|3|3|3|3|3|3|3	1	1	33	0.268	0.575	0.8619090909090912	S27=PDAC_BF2	S29=PanIN_BM3	S0=PDAC_BM2,S10=PanIN_A2a-3,S11=Duct_B4,S12=Duct_A2,S13=Acinar_A1,S14=PanIN_A2a-1,S15=PDAC_BF3,S16=PDAC_BM3,S17=PanIN_BM1,S18=Acinar_BF3,S19=PanIN_A2b-2,S1=Acinar_BM1,S20=PanIN_BF1,S21=Acinar_A0,S22=PanIN_BF3,S23=Duct_A0,S24=PanIN_A1-1,S25=PanIN_A2b-1,S26=Acinar_BF2,S28=PanIN_A2b-3,S2=Acinar_A2,S30=Duct_B1,S31=PanIN_A1-2,S32=Duct_B2,S33=Duct_A1,S34=PanIN_A1-3,S3=PDAC_BF1,S4=Acinar_BF1,S5=PanIN_BF…	-408	ENSG00000186827	TNFRSF4	Promoter	0.593633	5.23e-05	1.0	9.5073e-06
chr1	1207591	1207946	0.529012	10	0.050|0.161|0.243|0.449|0.257|0.064|0.033|0.154|0.156|0.232|0.179|0.323|0.133|0.336|0.071|0.586|0.234|0.059|0.240|0.065|0.157|0.052|0.366|0.340|0.145|0.347|0.448|0.166|0.236|0.285|0.062|0.196|0.210|0.263|0.110	1|2|2|2|2|1|1|2|2|2|2|2|2|2|1|3|2|1|2|1|2|1|2|2|2|2|2|2|2|2|1|2|2|2|2	8	26	1	0.057	0.2448461538461538	0.586	S0=PDAC_BM2,S14=PanIN_A2a-1,S15=PDAC_BF3,S22=PanIN_BF3,S25=PanIN_A2b-1,S27=PDAC_BF2,S29=PanIN_BM3,S5=PanIN_BF2	S10=PanIN_A2a-3,S11=Duct_B4,S12=Duct_A2,S13=Acinar_A1,S16=PDAC_BM3,S17=PanIN_BM1,S18=Acinar_BF3,S19=PanIN_A2b-2,S1=Acinar_BM1,S20=PanIN_BF1,S21=Acinar_A0,S24=PanIN_A1-1,S26=Acinar_BF2,S28=PanIN_A2b-3,S2=Acinar_A2,S30=Duct_B1,S31=PanIN_A1-2,S32=Duct_B2,S33=Duct_A1,S34=PanIN_A1-3,S3=PDAC_BF1,S4=Acinar_BF1,S6=Acinar_BM3,S7=Duct_B3,S8=PDAC_BM1,S9=PanIN_A2a-2	S23=Duct_A0	1288	ENSG00000160087	UBE2J2	Intron	0.529012	1.0799e-05	1.0	7.6952e-07
chr1	1210099	1210721	0.507615	13	0.671|0.852|0.924|0.839|0.791|0.852|0.895|0.475|0.883|0.877|0.599|0.764|0.877|0.844|0.718|0.855|0.785|0.895|0.795|0.420|0.879|0.710|0.831|0.849|0.733|0.955|0.851|0.776|0.641|0.835|0.761|0.912|0.881|0.778|0.906	2|2|2|2|2|2|2|1|2|2|2|2|2|2|2|2|2|2|2|1|2|2|2|2|2|3|2|2|2|2|2|2|2|2|2	2	32	1	0.4475	0.8143437499999998	0.955	S16=PDAC_BM3,S27=PDAC_BF2	S0=PDAC_BM2,S10=PanIN_A2a-3,S11=Duct_B4,S12=Duct_A2,S13=Acinar_A1,S14=PanIN_A2a-1,S15=PDAC_BF3,S17=PanIN_BM1,S18=Acinar_BF3,S19=PanIN_A2b-2,S1=Acinar_BM1,S20=PanIN_BF1,S21=Acinar_A0,S22=PanIN_BF3,S23=Duct_A0,S24=PanIN_A1-1,S25=PanIN_A2b-1,S26=Acinar_BF2,S28=PanIN_A2b-3,S29=PanIN_BM3,S2=Acinar_A2,S30=Duct_B1,S31=PanIN_A1-2,S33=Duct_A1,S34=PanIN_A1-3,S3=PDAC_BF1,S4=Acinar_BF1,S5=PanIN_BF2,S6=Acinar…	S32=Duct_B2	-866	ENSG00000160087	UBE2J2	Promoter	-0.507615	7.2778e-06	1.0	1.8722e-06
chr1	1218373	1218853	0.524455	10	0.281|0.322|0.842|0.947|0.902|0.396|0.253|0.254|0.423|0.716|0.294|0.817|0.372|0.773|0.297|0.893|0.383|0.264|0.812|0.162|0.298|0.136|0.892|0.740|0.307|0.926|0.816|0.264|0.521|0.886|0.347|0.857|0.828|0.378|0.329	1|1|3|3|3|1|1|1|1|3|1|3|1|3|1|3|2|1|3|1|1|1|3|3|1|3|3|1|3|3|1|3|3|1|1	18	1	16	0.2987222222222222	0.383	0.823	S0=PDAC_BM2,S10=PanIN_A2a-3,S14=PanIN_A2a-1,S15=PDAC_BF3,S16=PDAC_BM3,S17=PanIN_BM1,S19=PanIN_A2b-2,S20=PanIN_BF1,S22=PanIN_BF3,S25=PanIN_A2b-1,S27=PDAC_BF2,S28=PanIN_A2b-3,S29=PanIN_BM3,S31=PanIN_A1-2,S34=PanIN_A1-3,S5=PanIN_BF2,S8=PDAC_BM1,S9=PanIN_A2a-2	S24=PanIN_A1-1	S11=Duct_B4,S12=Duct_A2,S13=Acinar_A1,S18=Acinar_BF3,S1=Acinar_BM1,S21=Acinar_A0,S23=Duct_A0,S26=Acinar_BF2,S2=Acinar_A2,S30=Duct_B1,S32=Duct_B2,S33=Duct_A1,S3=PDAC_BF1,S4=Acinar_BF1,S6=Acinar_BM3,S7=Duct_B3	837	ENSG00000162572	SCNN1D	Promoter	-0.524455	8.3634e-29	7.456e-23	4.0745e-14
chr1	1235692	1236143	0.504788	10	0.310|0.967|0.958|0.940|0.925|0.931|0.781|0.495|0.842|0.880|0.927|0.870|0.877|0.947|0.936|0.930|1.000|0.908|0.962|0.761|0.893|0.819|0.864|0.913|0.879|1.000|0.930|0.883|0.896|0.938|0.924|0.917|0.949|0.796|0.852	1|3|3|3|3|3|3|1|3|3|3|3|3|3|3|3|3|3|3|2|3|3|3|3|3|3|3|3|3|3|3|3|3|3|3	2	1	32	0.4024999999999999	0.761	0.9073125	S0=PDAC_BM2,S16=PDAC_BM3	S27=PDAC_BF2	S10=PanIN_A2a-3,S11=Duct_B4,S12=Duct_A2,S13=Acinar_A1,S14=PanIN_A2a-1,S15=PDAC_BF3,S17=PanIN_BM1,S18=Acinar_BF3,S19=PanIN_A2b-2,S1=Acinar_BM1,S20=PanIN_BF1,S21=Acinar_A0,S22=PanIN_BF3,S23=Duct_A0,S24=PanIN_A1-1,S25=PanIN_A2b-1,S26=Acinar_BF2,S28=PanIN_A2b-3,S29=PanIN_BM3,S2=Acinar_A2,S30=Duct_B1,S31=PanIN_A1-2,S32=Duct_B2,S33=Duct_A1,S34=PanIN_A1-3,S3=PDAC_BF1,S4=Acinar_BF1,S5=PanIN_BF2,S6=Acinar…	-1358	ENSG00000131584	ACAP3	Promoter	-0.504788	3.1815e-09	0.0028364	4.0916e-11
chr1	1253345	1253970	0.500185	15	0.087|0.362|0.733|0.684|0.759|0.296|0.282|0.321|0.348|0.791|0.308|0.776|0.407|0.709|0.222|0.670|0.400|0.295|0.744|0.096|0.426|0.182|0.759|0.332|0.217|0.699|0.697|0.303|0.436|0.755|0.269|0.795|0.703|0.425|0.343	1|1|3|2|3|1|1|2|2|3|1|3|2|2|1|2|2|1|3|1|2|1|3|1|1|3|2|1|2|3|1|3|2|2|1	14	12	9	0.2567142857142857	0.5188333333333334	0.7567777777777778	S0=PDAC_BM2,S10=PanIN_A2a-3,S14=PanIN_A2a-1,S15=PDAC_BF3,S19=PanIN_A2b-2,S22=PanIN_BF3,S25=PanIN_A2b-1,S27=PDAC_BF2,S29=PanIN_BM3,S30=Duct_B1,S31=PanIN_A1-2,S34=PanIN_A1-3,S5=PanIN_BF2,S9=PanIN_A2a-2	S12=Duct_A2,S16=PDAC_BM3,S17=PanIN_BM1,S20=PanIN_BF1,S21=Acinar_A0,S23=Duct_A0,S24=PanIN_A1-1,S28=PanIN_A2b-3,S33=Duct_A1,S3=PDAC_BF1,S7=Duct_B3,S8=PDAC_BM1	S11=Duct_B4,S13=Acinar_A1,S18=Acinar_BF3,S1=Acinar_BM1,S26=Acinar_BF2,S2=Acinar_A2,S32=Duct_B2,S4=Acinar_BF1,S6=Acinar_BM3	-516	ENSG00000127054	INTS11	Promoter	0.500185	7.3393e-22	6.5431e-16	4.3521e-14
chr1	1266890	1267221	0.575187	10	0.017|0.808|0.675|0.818|0.561|0.532|0.657|0.504|0.780|0.581|0.632|0.755|0.693|0.701|0.765|0.862|0.688|0.606|0.650|0.279|0.712|0.738|0.423|0.775|0.316|0.885|0.838|0.734|0.555|0.575|0.552|0.582|0.820|0.537|0.658	1|3|2|3|2|2|3|2|3|2|2|2|2|2|3|3|2|2|3|1|2|3|2|3|1|3|3|3|2|2|2|2|3|2|2	3	19	13	0.204	0.6064210526315789	0.7792307692307692	S0=PDAC_BM2,S27=PDAC_BF2,S31=PanIN_A1-2	S11=Duct_B4,S13=Acinar_A1,S14=PanIN_A2a-1,S16=PDAC_BM3,S18=Acinar_BF3,S19=PanIN_A2b-2,S1=Acinar_BM1,S20=PanIN_BF1,S21=Acinar_A0,S24=PanIN_A1-1,S25=PanIN_A2b-1,S28=PanIN_A2b-3,S2=Acinar_A2,S3=PDAC_BF1,S4=Acinar_BF1,S5=PanIN_BF2,S6=Acinar_BM3,S8=PDAC_BM1,S9=PanIN_A2a-2	S10=PanIN_A2a-3,S12=Duct_A2,S15=PDAC_BF3,S17=PanIN_BM1,S22=PanIN_BF3,S23=Duct_A0,S26=Acinar_BF2,S29=PanIN_BM3,S30=Duct_B1,S32=Duct_B2,S33=Duct_A1,S34=PanIN_A1-3,S7=Duct_B3	165	ENSG00000169962	TAS1R3	Promoter	0.575187	2.2699e-10	0.00020237	1.3223e-13
chr1	1268079	1268491	0.506029	12	0.018|0.207|0.225|0.848|0.494|0.133|0.050|0.136|0.121|0.442|0.071|0.514|0.203|0.635|0.000|0.686|0.182|0.369|0.525|0.006|0.086|0.092|0.441|0.167|0.392|0.567|0.507|0.158|0.308|0.453|0.056|0.326|0.230|0.199|0.192	1|1|2|3|3|2|2|2|2|3|1|3|2|3|1|3|2|2|3|1|2|2|2|2|2|3|3|1|2|2|1|2|2|2|2	7	19	9	0.0737142857142857	0.226578947368421	0.5797777777777777	S0=PDAC_BM2,S10=PanIN_A2a-3,S19=PanIN_A2b-2,S22=PanIN_BF3,S27=PDAC_BF2,S34=PanIN_A1-3,S5=PanIN_BF2	S11=Duct_B4,S14=PanIN_A2a-1,S15=PDAC_BF3,S16=PDAC_BM3,S17=PanIN_BM1,S20=PanIN_BF1,S24=PanIN_A1-1,S25=PanIN_A2b-1,S28=PanIN_A2b-3,S29=PanIN_BM3,S2=Acinar_A2,S30=Duct_B1,S31=PanIN_A1-2,S3=PDAC_BF1,S4=Acinar_BF1,S6=Acinar_BM3,S7=Duct_B3,S8=PDAC_BM1,S9=PanIN_A2a-2	S12=Duct_A2,S13=Acinar_A1,S18=Acinar_BF3,S1=Acinar_BM1,S21=Acinar_A0,S23=Duct_A0,S26=Acinar_BF2,S32=Duct_B2,S33=Duct_A1	1354	ENSG00000169962	TAS1R3	Exon	-0.506029	2.1923e-19	1.9545e-13	4.1078e-14
chr1	1279554	1280271	0.605706	14	0.027|0.231|0.779|0.846|0.896|0.288|0.046|0.358|0.137|0.654|0.193|0.867|0.196|0.783|0.251|0.849|0.663|0.106|0.673|0.101|0.236|0.051|0.871|0.882|0.216|0.770|0.774|0.136|0.387|0.836|0.122|0.860|0.752|0.373|0.182	1|1|3|3|3|1|1|1|1|3|1|3|1|3|1|3|3|1|3|1|1|1|3|3|1|3|3|1|1|3|1|3|3|1|1	19	0	16	0.191421052631579		0.7971874999999999	S0=PDAC_BM2,S10=PanIN_A2a-3,S14=PanIN_A2a-1,S15=PDAC_BF3,S16=PDAC_BM3,S17=PanIN_BM1,S19=PanIN_A2b-2,S20=PanIN_BF1,S22=PanIN_BF3,S25=PanIN_A2b-1,S27=PDAC_BF2,S28=PanIN_A2b-3,S29=PanIN_BM3,S31=PanIN_A1-2,S34=PanIN_A1-3,S3=PDAC_BF1,S5=PanIN_BF2,S8=PDAC_BM1,S9=PanIN_A2a-2	-	S11=Duct_B4,S12=Duct_A2,S13=Acinar_A1,S18=Acinar_BF3,S1=Acinar_BM1,S21=Acinar_A0,S23=Duct_A0,S24=PanIN_A1-1,S26=Acinar_BF2,S2=Acinar_A2,S30=Duct_B1,S32=Duct_B2,S33=Duct_A1,S4=Acinar_BF1,S6=Acinar_BM3,S7=Duct_B3	-3998	ENSG00000107404	DVL1	Intron	-0.605706	4.2332e-49	3.774e-43	4.5519e-14
chr1	1311276	1312471	0.514906	20	0.178|0.833|0.809|0.835|0.795|0.740|0.750|0.534|0.699|0.796|0.772|0.809|0.745|0.770|0.584|0.827|0.722|0.764|0.783|0.327|0.841|0.692|0.793|0.804|0.662|0.868|0.804|0.711|0.610|0.748|0.769|0.743|0.905|0.664|0.808	1|3|3|3|3|3|3|2|3|3|3|3|3|3|3|3|3|3|3|1|3|3|3|3|3|3|3|3|3|3|3|3|3|2|3	2	2	31	0.2525	0.599	0.7674516129032255	S0=PDAC_BM2,S27=PDAC_BF2	S16=PDAC_BM3,S8=PDAC_BM1	S10=PanIN_A2a-3,S11=Duct_B4,S12=Duct_A2,S13=Acinar_A1,S14=PanIN_A2a-1,S15=PDAC_BF3,S17=PanIN_BM1,S18=Acinar_BF3,S19=PanIN_A2b-2,S1=Acinar_BM1,S20=PanIN_BF1,S21=Acinar_A0,S22=PanIN_BF3,S23=Duct_A0,S24=PanIN_A1-1,S25=PanIN_A2b-1,S26=Acinar_BF2,S28=PanIN_A2b-3,S29=PanIN_BM3,S2=Acinar_A2,S30=Duct_B1,S31=PanIN_A1-2,S32=Duct_B2,S33=Duct_A1,S34=PanIN_A1-3,S3=PDAC_BF1,S4=Acinar_BF1,S5=PanIN_BF2,S6=Acinar…	-459	ENSG00000175756	AURKAIP1	Promoter	-0.514906	6.3025e-11	5.6188e-05	4.5741e-14
chr1	1337536	1337736	0.523731	10	0.310|0.530|0.701|0.722|0.619|0.383|0.354|0.676|0.335|0.383|0.340|0.594|0.552|0.495|0.507|0.702|0.650|0.503|0.531|0.417|0.449|0.182|0.675|0.875|0.373|0.692|0.729|0.611|0.720|0.458|0.342|0.503|0.710|0.717|0.581	2|2|3|3|2|2|2|3|2|2|2|2|2|2|2|3|3|2|2|2|2|1|3|3|2|3|3|3|3|2|2|2|3|3|2	1	21	13	0.182	0.4551904761904761	0.7061538461538462	S29=PanIN_BM3	S0=PDAC_BM2,S10=PanIN_A2a-3,S13=Acinar_A1,S14=PanIN_A2a-1,S15=PDAC_BF3,S17=PanIN_BM1,S18=Acinar_BF3,S19=PanIN_A2b-2,S1=Acinar_BM1,S20=PanIN_BF1,S21=Acinar_A0,S22=PanIN_BF3,S25=PanIN_A2b-1,S26=Acinar_BF2,S27=PDAC_BF2,S28=PanIN_A2b-3,S31=PanIN_A1-2,S4=Acinar_BF1,S5=PanIN_BF2,S6=Acinar_BM3,S9=PanIN_A2a-2	S11=Duct_B4,S12=Duct_A2,S16=PDAC_BM3,S23=Duct_A0,S24=PanIN_A1-1,S2=Acinar_A2,S30=Duct_B1,S32=Duct_B2,S33=Duct_A1,S34=PanIN_A1-3,S3=PDAC_BF1,S7=Duct_B3,S8=PDAC_BM1	2625	ENSG00000224870	MRPL20-AS1	Exon	0.523731	5.4888e-05	1.0	8.9113e-06
chr1	1350141	1350302	0.804141	10	0.106|0.863|0.958|0.927|0.835|0.892|0.910|0.941|0.944|0.883|0.984|0.881|0.962|0.916|0.967|1.000|1.000|0.944|0.853|0.942|0.887|0.982|0.822|0.818|0.966|0.960|0.963|0.902|0.747|0.876|0.949|0.808|0.884|0.819|0.969	1|3|3|3|3|3|3|3|3|3|3|3|3|3|3|3|3|3|3|3|3|3|3|3|3|3|3|3|3|3|3|3|3|3|3	1	0	34	0.106		0.9104117647058828	S0=PDAC_BM2	-	S10=PanIN_A2a-3,S11=Duct_B4,S12=Duct_A2,S13=Acinar_A1,S14=PanIN_A2a-1,S15=PDAC_BF3,S16=PDAC_BM3,S17=PanIN_BM1,S18=Acinar_BF3,S19=PanIN_A2b-2,S1=Acinar_BM1,S20=PanIN_BF1,S21=Acinar_A0,S22=PanIN_BF3,S23=Duct_A0,S24=PanIN_A1-1,S25=PanIN_A2b-1,S26=Acinar_BF2,S27=PDAC_BF2,S28=PanIN_A2b-3,S29=PanIN_BM3,S2=Acinar_A2,S30=Duct_B1,S31=PanIN_A1-2,S32=Duct_B2,S33=Duct_A1,S34=PanIN_A1-3,S3=PDAC_BF1,S4=Acinar_…	6522	ENSG00000235098	ANKRD65	Distal Intergenic	-0.804141	7.858e-08	0.070055	7.3989e-08
chr1	1353663	1354486	0.532472	22	0.875|0.572|0.281|0.493|0.820|0.793|0.882|0.159|0.534|0.721|0.894|0.736|0.386|0.834|0.398|0.338|0.775|0.783|0.764|0.643|0.781|0.574|0.796|0.183|0.757|0.124|0.489|0.811|0.613|0.757|0.562|0.690|0.087|0.724|0.839	3|3|1|1|3|3|3|1|2|3|3|3|2|3|2|1|3|3|3|2|3|3|3|1|3|1|2|3|2|3|2|3|1|3|3	7	7	21	0.2378571428571429	0.5178571428571429	0.7703809523809523	S11=Duct_B4,S12=Duct_A2,S16=PDAC_BM3,S23=Duct_A0,S30=Duct_B1,S32=Duct_B2,S7=Duct_B3	S17=PanIN_BM1,S20=PanIN_BF1,S22=PanIN_BF3,S27=PDAC_BF2,S33=Duct_A1,S3=PDAC_BF1,S5=PanIN_BF2	S0=PDAC_BM2,S10=PanIN_A2a-3,S13=Acinar_A1,S14=PanIN_A2a-1,S15=PDAC_BF3,S18=Acinar_BF3,S19=PanIN_A2b-2,S1=Acinar_BM1,S21=Acinar_A0,S24=PanIN_A1-1,S25=PanIN_A2b-1,S26=Acinar_BF2,S28=PanIN_A2b-3,S29=PanIN_BM3,S2=Acinar_A2,S31=PanIN_A1-2,S34=PanIN_A1-3,S4=Acinar_BF1,S6=Acinar_BM3,S8=PDAC_BM1,S9=PanIN_A2a-2	2338	ENSG00000235098	ANKRD65	3' UTR	-0.532472	2.1191e-33	1.8892e-27	4.2077e-14
chr1	1357859	1358584	0.512101	25	0.166|0.840|0.930|0.651|0.741|0.692|0.557|0.280|0.764|0.884|0.692|0.869|0.729|0.865|0.836|0.804|0.805|0.657|0.735|0.294|0.858|0.836|0.773|0.583|0.729|0.781|0.758|0.627|0.687|0.782|0.772|0.815|0.741|0.353|0.706	1|3|3|2|3|3|2|1|3|3|3|3|3|3|3|3|3|2|3|1|3|3|3|2|3|3|3|2|3|3|3|3|3|1|3	4	5	26	0.27325	0.615	0.7855384615384615	S0=PDAC_BM2,S16=PDAC_BM3,S27=PDAC_BF2,S8=PDAC_BM1	S12=Duct_A2,S15=PDAC_BF3,S25=PanIN_A2b-1,S30=Duct_B1,S34=PanIN_A1-3	S10=PanIN_A2a-3,S11=Duct_B4,S13=Acinar_A1,S14=PanIN_A2a-1,S17=PanIN_BM1,S18=Acinar_BF3,S19=PanIN_A2b-2,S1=Acinar_BM1,S20=PanIN_BF1,S21=Acinar_A0,S22=PanIN_BF3,S23=Duct_A0,S24=PanIN_A1-1,S26=Acinar_BF2,S28=PanIN_A2b-3,S29=PanIN_BM3,S2=Acinar_A2,S31=PanIN_A1-2,S32=Duct_B2,S33=Duct_A1,S3=PDAC_BF1,S4=Acinar_BF1,S5=PanIN_BF2,S6=Acinar_BM3,S7=Duct_B3,S9=PanIN_A2a-2	-1036	ENSG00000235098	ANKRD65	Promoter	-0.512101	5.7778e-34	5.151e-28	4.341e-14
chr1	1363931	1364248	0.513033	10	0.850|0.867|0.950|0.870|0.750|0.753|0.902|0.532|0.855|0.788|0.740|0.836|0.786|0.856|0.616|0.930|0.802|0.689|0.733|0.315|0.793|0.666|0.711|0.746|0.772|0.884|0.882|0.781|0.632|0.893|0.737|0.778|0.958|0.699|0.685	3|3|3|3|3|3|3|2|3|3|2|3|3|3|2|3|3|3|3|1|3|2|2|2|3|3|3|3|2|3|2|2|3|3|2	1	10	24	0.315	0.6843	0.8282916666666668	S27=PDAC_BF2	S16=PDAC_BM3,S19=PanIN_A2b-2,S22=PanIN_BF3,S29=PanIN_BM3,S2=Acinar_A2,S30=Duct_B1,S3=PDAC_BF1,S5=PanIN_BF2,S6=Acinar_BM3,S9=PanIN_A2a-2	S0=PDAC_BM2,S10=PanIN_A2a-3,S11=Duct_B4,S12=Duct_A2,S13=Acinar_A1,S14=PanIN_A2a-1,S15=PDAC_BF3,S17=PanIN_BM1,S18=Acinar_BF3,S1=Acinar_BM1,S20=PanIN_BF1,S21=Acinar_A0,S23=Duct_A0,S24=PanIN_A1-1,S25=PanIN_A2b-1,S26=Acinar_BF2,S28=PanIN_A2b-3,S31=PanIN_A1-2,S32=Duct_B2,S33=Duct_A1,S34=PanIN_A1-3,S4=Acinar_BF1,S7=Duct_B3,S8=PDAC_BM1	2424	ENSG00000205116	TMEM88B	Distal Intergenic	-0.513033	5.245e-05	1.0	2.1906e-05
chr1	1376928	1377768	0.506689	25	0.262|0.211|0.741|0.789|0.651|0.184|0.485|0.439|0.241|0.301|0.177|0.443|0.334|0.522|0.150|0.754|0.211|0.214|0.591|0.445|0.170|0.119|0.509|0.664|0.170|0.660|0.767|0.373|0.599|0.577|0.267|0.557|0.700|0.549|0.254	1|1|3|3|3|1|2|2|1|1|1|2|2|2|1|3|1|1|2|2|1|1|2|3|1|3|3|2|2|2|1|2|3|2|1	14	13	8	0.2093571428571428	0.4940769230769231	0.7157500000000001	S0=PDAC_BM2,S10=PanIN_A2a-3,S14=PanIN_A2a-1,S17=PanIN_BM1,S18=Acinar_BF3,S19=PanIN_A2b-2,S22=PanIN_BF3,S24=PanIN_A1-1,S25=PanIN_A2b-1,S28=PanIN_A2b-3,S29=PanIN_BM3,S31=PanIN_A1-2,S5=PanIN_BF2,S9=PanIN_A2a-2	S15=PDAC_BF3,S16=PDAC_BM3,S1=Acinar_BM1,S20=PanIN_BF1,S21=Acinar_A0,S26=Acinar_BF2,S27=PDAC_BF2,S2=Acinar_A2,S34=PanIN_A1-3,S3=PDAC_BF1,S4=Acinar_BF1,S6=Acinar_BM3,S8=PDAC_BM1	S11=Duct_B4,S12=Duct_A2,S13=Acinar_A1,S23=Duct_A0,S30=Duct_B1,S32=Duct_B2,S33=Duct_A1,S7=Duct_B3	6026	ENSG00000179403	VWA1	3' UTR	0.506689	3.307e-39	2.9482e-33	4.8739e-14
chr1	1397712	1398466	0.515515	11	0.349|0.927|0.709|0.461|0.573|0.641|0.583|0.638|0.264|0.373|0.725|0.413|0.710|0.650|0.761|0.615|0.683|0.467|0.495|0.839|0.887|0.853|0.704|0.476|0.706|0.630|0.594|0.822|0.562|0.528|0.380|0.426|0.620|0.748|0.412	1|3|2|2|2|2|2|2|1|2|2|2|2|2|3|2|2|2|2|2|3|3|2|2|2|2|2|2|2|2|2|2|2|2|1	3	28	4	0.3416666666666666	0.5989642857142857	0.857	S0=PDAC_BM2,S17=PanIN_BM1,S9=PanIN_A2a-2	S11=Duct_B4,S12=Duct_A2,S13=Acinar_A1,S14=PanIN_A2a-1,S15=PDAC_BF3,S16=PDAC_BM3,S18=Acinar_BF3,S19=PanIN_A2b-2,S1=Acinar_BM1,S20=PanIN_BF1,S21=Acinar_A0,S23=Duct_A0,S24=PanIN_A1-1,S25=PanIN_A2b-1,S26=Acinar_BF2,S27=PDAC_BF2,S2=Acinar_A2,S30=Duct_B1,S31=PanIN_A1-2,S32=Duct_B2,S33=Duct_A1,S34=PanIN_A1-3,S3=PDAC_BF1,S4=Acinar_BF1,S5=PanIN_BF2,S6=Acinar_BM3,S7=Duct_B3,S8=PDAC_BM1	S10=PanIN_A2a-3,S22=PanIN_BF3,S28=PanIN_A2b-3,S29=PanIN_BM3	-8698	ENSG00000160072	ATAD3B	Exon	0.515515	2.0608e-07	0.18372	1.8398e-09
chr1	1444291	1444469	0.510133	10	0.110|0.598|0.498|0.851|0.682|0.654|0.664|0.569|0.576|0.578|0.693|0.570|0.580|0.726|0.492|0.761|0.570|0.750|0.684|0.605|0.614|0.274|0.688|0.496|0.626|0.714|0.770|0.614|0.568|0.647|0.565|0.560|0.852|0.344|0.736	1|2|2|3|2|2|2|2|2|2|2|2|2|3|2|3|2|3|2|2|3|1|2|2|2|3|3|2|2|2|2|2|3|1|3	3	23	9	0.2426666666666666	0.5990000000000001	0.7526666666666667	S0=PDAC_BM2,S29=PanIN_BM3,S8=PDAC_BM1	S10=PanIN_A2a-3,S11=Duct_B4,S13=Acinar_A1,S14=PanIN_A2a-1,S15=PDAC_BF3,S16=PDAC_BM3,S17=PanIN_BM1,S18=Acinar_BF3,S19=PanIN_A2b-2,S1=Acinar_BM1,S20=PanIN_BF1,S22=PanIN_BF3,S24=PanIN_A1-1,S26=Acinar_BF2,S27=PDAC_BF2,S2=Acinar_A2,S30=Duct_B1,S31=PanIN_A1-2,S34=PanIN_A1-3,S3=PDAC_BF1,S4=Acinar_BF1,S5=PanIN_BF2,S6=Acinar_BM3	S12=Duct_A2,S21=Acinar_A0,S23=Duct_A0,S25=PanIN_A2b-1,S28=PanIN_A2b-3,S32=Duct_B2,S33=Duct_A1,S7=Duct_B3,S9=PanIN_A2a-2	-3054	ENSG00000197785	ATAD3A	Intron	0.510133	2.5349e-08	0.022599	3.0898e-11
chr1	1489784	1491099	0.500362	21	0.189|0.471|0.817|0.787|0.742|0.471|0.306|0.292|0.501|0.781|0.584|0.790|0.577|0.752|0.468|0.775|0.716|0.513|0.700|0.091|0.492|0.440|0.826|0.566|0.530|0.733|0.784|0.564|0.545|0.846|0.456|0.858|0.639|0.551|0.588	1|2|3|3|3|2|1|1|2|3|3|3|3|3|2|3|3|2|3|1|2|2|3|2|3|3|3|3|2|3|2|3|3|2|3	4	11	20	0.2194999999999999	0.4976363636363636	0.71945	S0=PDAC_BM2,S15=PDAC_BF3,S16=PDAC_BM3,S27=PDAC_BF2	S10=PanIN_A2a-3,S14=PanIN_A2a-1,S17=PanIN_BM1,S22=PanIN_BF3,S25=PanIN_A2b-1,S28=PanIN_A2b-3,S29=PanIN_BM3,S30=Duct_B1,S3=PDAC_BF1,S5=PanIN_BF2,S8=PDAC_BM1	S11=Duct_B4,S12=Duct_A2,S13=Acinar_A1,S18=Acinar_BF3,S19=PanIN_A2b-2,S1=Acinar_BM1,S20=PanIN_BF1,S21=Acinar_A0,S23=Duct_A0,S24=PanIN_A1-1,S26=Acinar_BF2,S2=Acinar_A2,S31=PanIN_A1-2,S32=Duct_B2,S33=Duct_A1,S34=PanIN_A1-3,S4=Acinar_BF1,S6=Acinar_BM3,S7=Duct_B3,S9=PanIN_A2a-2	-14045	ENSG00000205090	TMEM240	Intron	-0.500362	1.3387e-19	1.1935e-13	4.1855e-14
chr1	1559551	1559960	0.547958	11	0.690|0.872|0.954|0.891|0.899|0.845|0.680|0.365|0.912|0.871|0.906|0.929|0.954|0.956|0.917|0.931|0.955|0.915|0.913|0.612|0.908|0.893|0.918|0.802|0.848|0.970|0.868|0.919|0.947|0.892|0.976|0.964|0.894|0.888|0.888	2|3|3|3|3|3|2|1|3|3|3|3|3|3|3|3|3|3|3|2|3|3|3|2|3|3|3|3|3|3|3|3|3|3|3	1	4	30	0.365	0.6960000000000001	0.9130999999999998	S16=PDAC_BM3	S0=PDAC_BM2,S15=PDAC_BF3,S27=PDAC_BF2,S30=Duct_B1	S10=PanIN_A2a-3,S11=Duct_B4,S12=Duct_A2,S13=Acinar_A1,S14=PanIN_A2a-1,S17=PanIN_BM1,S18=Acinar_BF3,S19=PanIN_A2b-2,S1=Acinar_BM1,S20=PanIN_BF1,S21=Acinar_A0,S22=PanIN_BF3,S23=Duct_A0,S24=PanIN_A1-1,S25=PanIN_A2b-1,S26=Acinar_BF2,S28=PanIN_A2b-3,S29=PanIN_BM3,S2=Acinar_A2,S31=PanIN_A1-2,S32=Duct_B2,S33=Duct_A1,S34=PanIN_A1-3,S3=PDAC_BF1,S4=Acinar_BF1,S5=PanIN_BF2,S6=Acinar_BM3,S7=Duct_B3,S8=PDAC_B…	398	ENSG00000197530	MIB2	Promoter	0.547958	4.0017e-07	0.35676	1.7008e-07
chr1	1583431	1584061	0.63508	16	0.219|0.173|0.595|0.965|0.890|0.171|0.265|0.333|0.201|0.822|0.189|0.870|0.342|0.943|0.044|0.834|0.284|0.087|0.794|0.070|0.228|0.106|0.894|0.949|0.127|0.778|0.820|0.291|0.506|0.933|0.171|0.864|0.630|0.341|0.232	1|1|3|3|3|1|1|1|1|3|1|3|1|3|1|3|1|1|3|1|1|1|3|3|1|3|3|1|2|3|1|3|3|1|1	19	1	15	0.2038947368421053	0.506	0.8387333333333334	S0=PDAC_BM2,S10=PanIN_A2a-3,S14=PanIN_A2a-1,S15=PDAC_BF3,S16=PDAC_BM3,S17=PanIN_BM1,S19=PanIN_A2b-2,S20=PanIN_BF1,S22=PanIN_BF3,S24=PanIN_A1-1,S25=PanIN_A2b-1,S27=PDAC_BF2,S28=PanIN_A2b-3,S29=PanIN_BM3,S31=PanIN_A1-2,S34=PanIN_A1-3,S5=PanIN_BF2,S8=PDAC_BM1,S9=PanIN_A2a-2	S3=PDAC_BF1	S11=Duct_B4,S12=Duct_A2,S13=Acinar_A1,S18=Acinar_BF3,S1=Acinar_BM1,S21=Acinar_A0,S23=Duct_A0,S26=Acinar_BF2,S2=Acinar_A2,S30=Duct_B1,S32=Duct_B2,S33=Duct_A1,S4=Acinar_BF1,S6=Acinar_BM3,S7=Duct_B3	-2807	ENSG00000248333	CDK11B	Promoter	-0.63508	1.1823e-61	1.054e-55	3.6526e-14	P0|1|2|2,
chr1	1594209	1594752	0.550323	12	0.029|0.373|0.567|0.803|0.794|0.337|0.365|0.184|0.203|0.273|0.278|0.340|0.235|0.748|0.042|0.775|0.435|0.146|0.187|0.048|0.297|0.032|0.712|0.556|0.246|0.589|0.722|0.232|0.385|0.297|0.147|0.174|0.704|0.419|0.194	1|1|3|3|3|1|2|1|1|1|2|2|2|3|1|3|2|1|1|1|2|1|3|2|1|2|3|1|2|2|1|1|3|2|1	16	11	8	0.1779375	0.3814545454545455	0.728125	S0=PDAC_BM2,S10=PanIN_A2a-3,S14=PanIN_A2a-1,S16=PDAC_BM3,S17=PanIN_BM1,S18=Acinar_BF3,S22=PanIN_BF3,S25=PanIN_A2b-1,S26=Acinar_BF2,S27=PDAC_BF2,S29=PanIN_BM3,S31=PanIN_A1-2,S34=PanIN_A1-3,S5=PanIN_BF2,S6=Acinar_BM3,S9=PanIN_A2a-2	S15=PDAC_BF3,S19=PanIN_A2b-2,S1=Acinar_BM1,S20=PanIN_BF1,S24=PanIN_A1-1,S28=PanIN_A2b-3,S30=Duct_B1,S32=Duct_B2,S3=PDAC_BF1,S4=Acinar_BF1,S8=PDAC_BM1	S11=Duct_B4,S12=Duct_A2,S13=Acinar_A1,S21=Acinar_A0,S23=Duct_A0,S2=Acinar_A2,S33=Duct_A1,S7=Duct_B3	6826	ENSG00000189339	SLC35E2B	3' UTR	0.550323	3.7189e-24	3.3155e-18	5.0626e-14
chr1	1610005	1610697	0.559666	18	0.047|0.129|0.088|0.573|0.714|0.057|0.054|0.120|0.128|0.493|0.108|0.706|0.164|0.717|0.076|0.424|0.204|0.106|0.641|0.087|0.124|0.060|0.747|0.193|0.105|0.110|0.267|0.276|0.167|0.577|0.112|0.683|0.019|0.093|0.185	1|1|1|3|3|1|1|1|1|2|1|3|1|3|1|2|1|1|3|1|1|1|3|1|1|1|2|2|1|3|1|3|1|1|1	23	4	8	0.1102608695652174	0.365	0.66975	S0=PDAC_BM2,S10=PanIN_A2a-3,S11=Duct_B4,S14=PanIN_A2a-1,S15=PDAC_BF3,S16=PDAC_BM3,S17=PanIN_BM1,S19=PanIN_A2b-2,S20=PanIN_BF1,S22=PanIN_BF3,S24=PanIN_A1-1,S25=PanIN_A2b-1,S27=PDAC_BF2,S28=PanIN_A2b-3,S29=PanIN_BM3,S30=Duct_B1,S31=PanIN_A1-2,S32=Duct_B2,S3=PDAC_BF1,S5=PanIN_BF2,S7=Duct_B3,S8=PDAC_BM1,S9=PanIN_A2a-2	S18=Acinar_BF3,S23=Duct_A0,S33=Duct_A1,S34=PanIN_A1-3	S12=Duct_A2,S13=Acinar_A1,S1=Acinar_BM1,S21=Acinar_A0,S26=Acinar_BF2,S2=Acinar_A2,S4=Acinar_BF1,S6=Acinar_BM3	-1721	ENSG00000189339	SLC35E2B	Promoter	-0.559666	3.1914e-37	2.8451000000000003e-31	4.1855e-14
chr1	1614720	1615079	0.657662	15	0.198|0.962|0.790|0.772|0.917|0.890|0.950|0.783|0.924|0.742|0.983|0.800|0.756|0.770|0.923|0.655|0.878|0.964|0.802|0.764|0.904|0.902|0.933|0.678|0.875|0.558|0.778|0.891|0.603|0.793|0.832|0.814|0.591|0.949|0.958	1|3|3|3|3|3|3|3|3|3|3|3|3|3|3|2|3|3|3|3|3|3|3|3|3|2|3|3|2|3|3|3|2|3|3	1	4	30	0.198	0.60175	0.8559000000000001	S0=PDAC_BM2	S23=Duct_A0,S32=Duct_B2,S3=PDAC_BF1,S7=Duct_B3	S10=PanIN_A2a-3,S11=Duct_B4,S12=Duct_A2,S13=Acinar_A1,S14=PanIN_A2a-1,S15=PDAC_BF3,S16=PDAC_BM3,S17=PanIN_BM1,S18=Acinar_BF3,S19=PanIN_A2b-2,S1=Acinar_BM1,S20=PanIN_BF1,S21=Acinar_A0,S22=PanIN_BF3,S24=PanIN_A1-1,S25=PanIN_A2b-1,S26=Acinar_BF2,S27=PDAC_BF2,S28=PanIN_A2b-3,S29=PanIN_BM3,S2=Acinar_A2,S30=Duct_B1,S31=PanIN_A1-2,S33=Duct_A1,S34=PanIN_A1-3,S4=Acinar_BF1,S5=PanIN_BF2,S6=Acinar_BM3,S8=PD…	-6436	ENSG00000189339	SLC35E2B	Intron	-0.657662	2.5461e-10	0.00022699	1.123e-10
chr1	1652739	1653540	0.51048	17	0.350|0.138|0.288|0.353|0.239|0.127|0.470|0.315|0.083|0.218|0.159|0.280|0.244|0.325|0.128|0.370|0.169|0.081|0.232|0.211|0.148|0.113|0.276|0.684|0.253|0.254|0.419|0.234|0.120|0.223|0.079|0.278|0.274|0.479|0.138	2|1|1|2|1|1|2|2|1|1|1|1|2|2|2|2|1|1|1|1|1|1|2|3|1|2|2|2|1|1|1|2|2|2|1	19	15	1	0.1736315789473684	0.3179333333333333	0.684	S10=PanIN_A2a-3,S11=Duct_B4,S13=Acinar_A1,S14=PanIN_A2a-1,S17=PanIN_BM1,S18=Acinar_BF3,S19=PanIN_A2b-2,S1=Acinar_BM1,S24=PanIN_A1-1,S25=PanIN_A2b-1,S26=Acinar_BF2,S27=PDAC_BF2,S28=PanIN_A2b-3,S29=PanIN_BM3,S31=PanIN_A1-2,S3=PDAC_BF1,S4=Acinar_BF1,S5=PanIN_BF2,S9=PanIN_A2a-2	S0=PDAC_BM2,S12=Duct_A2,S15=PDAC_BF3,S16=PDAC_BM3,S20=PanIN_BF1,S21=Acinar_A0,S22=PanIN_BF3,S23=Duct_A0,S2=Acinar_A2,S32=Duct_B2,S33=Duct_A1,S34=PanIN_A1-3,S6=Acinar_BM3,S7=Duct_B3,S8=PDAC_BM1	S30=Duct_B1	1931	ENSG00000248333	CDK11B	5' UTR	-0.51048	6.9739e-05	1.0	5.1992e-07
chr1	1660013	1660882	0.559364	17	0.196|0.688|0.773|0.809|0.782|0.501|0.623|0.401|0.574|0.743|0.598|0.762|0.701|0.777|0.587|0.877|0.565|0.578|0.670|0.306|0.594|0.500|0.764|0.733|0.631|0.746|0.792|0.624|0.639|0.636|0.473|0.781|0.736|0.663|0.647	1|2|3|3|3|2|2|2|2|3|2|3|3|3|2|3|2|2|2|2|2|2|3|3|2|3|3|2|2|2|2|3|3|3|3	1	18	16	0.196	0.566	0.755375	S0=PDAC_BM2	S10=PanIN_A2a-3,S14=PanIN_A2a-1,S15=PDAC_BF3,S16=PDAC_BM3,S17=PanIN_BM1,S19=PanIN_A2b-2,S22=PanIN_BF3,S24=PanIN_A1-1,S25=PanIN_A2b-1,S26=Acinar_BF2,S27=PDAC_BF2,S28=PanIN_A2b-3,S29=PanIN_BM3,S31=PanIN_A1-2,S34=PanIN_A1-3,S3=PDAC_BF1,S4=Acinar_BF1,S5=PanIN_BF2	S11=Duct_B4,S12=Duct_A2,S13=Acinar_A1,S18=Acinar_BF3,S1=Acinar_BM1,S20=PanIN_BF1,S21=Acinar_A0,S23=Duct_A0,S2=Acinar_A2,S30=Duct_B1,S32=Duct_B2,S33=Duct_A1,S6=Acinar_BM3,S7=Duct_B3,S8=PDAC_BM1,S9=PanIN_A2a-2	-4223	ENSG00000008128	CDK11A	3' UTR	-0.559364	8.2309e-08	0.073379	1.7898e-09
chr1	1688034	1688545	0.689835	10	0.236|0.945|0.915|0.980|0.944|0.963|0.892|0.869|0.937|0.931|0.885|0.916|0.957|0.871|0.800|0.942|0.963|0.961|0.866|0.904|0.986|0.972|0.960|0.917|0.867|0.950|0.964|0.960|0.967|0.957|0.815|0.913|0.885|0.986|0.956	1|3|3|3|3|3|3|3|3|3|3|3|3|3|3|3|3|3|3|3|3|3|3|3|3|3|3|3|3|3|3|3|3|3|3	1	0	34	0.236		0.9263529411764708	S0=PDAC_BM2	-	S10=PanIN_A2a-3,S11=Duct_B4,S12=Duct_A2,S13=Acinar_A1,S14=PanIN_A2a-1,S15=PDAC_BF3,S16=PDAC_BM3,S17=PanIN_BM1,S18=Acinar_BF3,S19=PanIN_A2b-2,S1=Acinar_BM1,S20=PanIN_BF1,S21=Acinar_A0,S22=PanIN_BF3,S23=Duct_A0,S24=PanIN_A1-1,S25=PanIN_A2b-1,S26=Acinar_BF2,S27=PDAC_BF2,S28=PanIN_A2b-3,S29=PanIN_BM3,S2=Acinar_A2,S30=Duct_B1,S31=PanIN_A1-2,S32=Duct_B2,S33=Duct_A1,S34=PanIN_A1-3,S3=PDAC_BF1,S4=Acinar_…	1536	ENSG00000008130	NADK	5' UTR	-0.689835	2.9115e-06	1.0	3.5311e-07
chr1	1695419	1696081	0.663909	19	0.204|0.891|0.916|0.953|0.907|0.863|0.866|0.718|0.845|0.842|0.845|0.859|0.916|0.910|0.839|0.923|0.835|0.841|0.896|0.844|0.726|0.920|0.874|0.845|0.727|0.903|0.964|0.895|0.953|0.796|0.898|0.895|0.872|0.884|0.839	1|3|3|3|3|3|3|3|3|3|3|3|3|3|3|3|3|3|3|3|3|3|3|3|3|3|3|3|3|3|3|3|3|3|3	1	0	34	0.204		0.8676470588235292	S0=PDAC_BM2	-	S10=PanIN_A2a-3,S11=Duct_B4,S12=Duct_A2,S13=Acinar_A1,S14=PanIN_A2a-1,S15=PDAC_BF3,S16=PDAC_BM3,S17=PanIN_BM1,S18=Acinar_BF3,S19=PanIN_A2b-2,S1=Acinar_BM1,S20=PanIN_BF1,S21=Acinar_A0,S22=PanIN_BF3,S23=Duct_A0,S24=PanIN_A1-1,S25=PanIN_A2b-1,S26=Acinar_BF2,S27=PDAC_BF2,S28=PanIN_A2b-3,S29=PanIN_BM3,S2=Acinar_A2,S30=Duct_B1,S31=PanIN_A1-2,S32=Duct_B2,S33=Duct_A1,S34=PanIN_A1-3,S3=PDAC_BF1,S4=Acinar_…	804	ENSG00000008130	NADK	Promoter	-0.663909	7.8578e-10	0.00070053	4.0878e-13
chr1	1760250	1761155	0.510188	20	0.504|0.837|0.719|0.847|0.889|0.674|0.638|0.476|0.727|0.796|0.717|0.890|0.671|0.880|0.633|0.777|0.774|0.666|0.808|0.355|0.680|0.608|0.907|0.733|0.766|0.777|0.833|0.652|0.690|0.797|0.656|0.866|0.822|0.716|0.711	2|2|2|3|3|2|2|2|2|2|2|3|2|3|2|2|2|2|3|1|2|2|3|2|2|2|3|2|2|2|2|3|2|2|2	1	26	8	0.355	0.7006538461538463	0.865	S27=PDAC_BF2	S0=PDAC_BM2,S10=PanIN_A2a-3,S11=Duct_B4,S14=PanIN_A2a-1,S15=PDAC_BF3,S16=PDAC_BM3,S17=PanIN_BM1,S18=Acinar_BF3,S19=PanIN_A2b-2,S20=PanIN_BF1,S22=PanIN_BF3,S23=Duct_A0,S24=PanIN_A1-1,S25=PanIN_A2b-1,S28=PanIN_A2b-3,S29=PanIN_BM3,S30=Duct_B1,S31=PanIN_A1-2,S32=Duct_B2,S34=PanIN_A1-3,S3=PDAC_BF1,S4=Acinar_BF1,S5=PanIN_BF2,S7=Duct_B3,S8=PDAC_BM1,S9=PanIN_A2a-2	S12=Duct_A2,S13=Acinar_A1,S1=Acinar_BM1,S21=Acinar_A0,S26=Acinar_BF2,S2=Acinar_A2,S33=Duct_A1,S6=Acinar_BM3	-48743	ENSG00000008130	NADK	Intron	0.510188	1.0846e-09	0.00096693	4.6522e-11
chr1	1811882	1812003	0.748693	11	0.977|0.925|0.909|0.940|0.974|0.932|0.901|0.765|0.926|0.962|0.939|0.912|0.937|0.973|0.879|0.961|0.948|0.951|0.985|0.174|0.801|0.850|0.961|0.977|0.970|0.906|0.934|0.965|0.720|0.989|0.843|0.894|0.936|0.982|0.938	3|3|3|3|3|3|3|3|3|3|3|3|3|3|3|3|3|3|3|1|3|3|3|3|3|3|3|3|3|3|3|3|3|3|3	1	0	34	0.174		0.922411764705882	S27=PDAC_BF2	-	S0=PDAC_BM2,S10=PanIN_A2a-3,S11=Duct_B4,S12=Duct_A2,S13=Acinar_A1,S14=PanIN_A2a-1,S15=PDAC_BF3,S16=PDAC_BM3,S17=PanIN_BM1,S18=Acinar_BF3,S19=PanIN_A2b-2,S1=Acinar_BM1,S20=PanIN_BF1,S21=Acinar_A0,S22=PanIN_BF3,S23=Duct_A0,S24=PanIN_A1-1,S25=PanIN_A2b-1,S26=Acinar_BF2,S28=PanIN_A2b-3,S29=PanIN_BM3,S2=Acinar_A2,S30=Duct_B1,S31=PanIN_A1-2,S32=Duct_B2,S33=Duct_A1,S34=PanIN_A1-3,S3=PDAC_BF1,S4=Acinar_B…	10523	ENSG00000078369	GNB1	Intron	0.748693	3.8315e-08	0.034158	1.9847e-08
chr1	1813080	1813625	0.504142	10	0.343|0.386|0.555|0.899|0.869|0.217|0.656|0.363|0.235|0.924|0.405|0.701|0.268|0.704|0.157|0.710|0.412|0.226|0.739|0.070|0.361|0.104|0.808|0.862|0.346|0.510|0.811|0.242|0.576|0.775|0.076|0.783|0.483|0.390|0.204	1|1|3|3|3|1|3|1|1|3|1|3|1|3|1|3|1|1|3|1|1|1|3|3|1|2|3|1|2|3|1|3|2|1|1	18	3	14	0.2669444444444444	0.523	0.7711428571428571	S0=PDAC_BM2,S10=PanIN_A2a-3,S14=PanIN_A2a-1,S16=PDAC_BM3,S17=PanIN_BM1,S19=PanIN_A2b-2,S20=PanIN_BF1,S22=PanIN_BF3,S24=PanIN_A1-1,S25=PanIN_A2b-1,S27=PDAC_BF2,S28=PanIN_A2b-3,S29=PanIN_BM3,S31=PanIN_A1-2,S34=PanIN_A1-3,S5=PanIN_BF2,S8=PDAC_BM1,S9=PanIN_A2a-2	S32=Duct_B2,S3=PDAC_BF1,S7=Duct_B3	S11=Duct_B4,S12=Duct_A2,S13=Acinar_A1,S15=PDAC_BF3,S18=Acinar_BF3,S1=Acinar_BM1,S21=Acinar_A0,S23=Duct_A0,S26=Acinar_BF2,S2=Acinar_A2,S30=Duct_B1,S33=Duct_A1,S4=Acinar_BF1,S6=Acinar_BM3	8901	ENSG00000078369	GNB1	Intron	0.504142	4.8596000000000006e-24	4.3324e-18	3.7415e-14	P0|1|2|2,
chr1	1820013	1820234	0.587441	10	0.173|0.922|0.967|0.931|0.976|0.992|0.913|0.691|0.940|0.741|0.912|0.927|0.973|0.891|0.863|0.924|0.808|0.940|0.911|0.570|0.924|0.923|0.963|0.942|0.975|0.858|0.949|0.918|0.477|0.891|0.815|0.980|0.944|0.948|0.956	1|3|3|3|3|3|3|3|3|3|3|3|3|3|3|3|3|3|3|2|3|3|3|3|3|3|3|3|1|3|3|3|3|3|3	2	1	32	0.3249999999999999	0.57	0.9127500000000002	S0=PDAC_BM2,S3=PDAC_BF1	S27=PDAC_BF2	S10=PanIN_A2a-3,S11=Duct_B4,S12=Duct_A2,S13=Acinar_A1,S14=PanIN_A2a-1,S15=PDAC_BF3,S16=PDAC_BM3,S17=PanIN_BM1,S18=Acinar_BF3,S19=PanIN_A2b-2,S1=Acinar_BM1,S20=PanIN_BF1,S21=Acinar_A0,S22=PanIN_BF3,S23=Duct_A0,S24=PanIN_A1-1,S25=PanIN_A2b-1,S26=Acinar_BF2,S28=PanIN_A2b-3,S29=PanIN_BM3,S2=Acinar_A2,S30=Duct_B1,S31=PanIN_A1-2,S32=Duct_B2,S33=Duct_A1,S34=PanIN_A1-3,S4=Acinar_BF1,S5=PanIN_BF2,S6=Acina…	2292	ENSG00000078369	GNB1	Intron	-0.587441	1.2694e-08	0.011317	4.5874e-13
chr1	1824050	1824404	0.510152	12	0.208|0.461|0.521|0.895|0.521|0.366|0.646|0.384|0.283|0.708|0.400|0.518|0.496|0.802|0.374|0.877|0.394|0.408|0.328|0.246|0.448|0.308|0.570|0.315|0.366|0.459|0.878|0.371|0.368|0.443|0.318|0.611|0.625|0.507|0.346	1|1|2|3|2|1|2|1|1|2|1|2|2|3|1|3|1|1|1|1|2|1|2|1|1|1|3|1|1|2|1|2|2|2|1	19	12	4	0.3527894736842105	0.5511666666666666	0.863	S0=PDAC_BM2,S10=PanIN_A2a-3,S14=PanIN_A2a-1,S16=PDAC_BM3,S17=PanIN_BM1,S19=PanIN_A2b-2,S22=PanIN_BF3,S24=PanIN_A1-1,S25=PanIN_A2b-1,S26=Acinar_BF2,S27=PDAC_BF2,S29=PanIN_BM3,S30=Duct_B1,S31=PanIN_A1-2,S32=Duct_B2,S34=PanIN_A1-3,S3=PDAC_BF1,S5=PanIN_BF2,S9=PanIN_A2a-2	S11=Duct_B4,S13=Acinar_A1,S15=PDAC_BF3,S18=Acinar_BF3,S1=Acinar_BM1,S20=PanIN_BF1,S28=PanIN_A2b-3,S2=Acinar_A2,S4=Acinar_BF1,S6=Acinar_BM3,S7=Duct_B3,S8=PDAC_BM1	S12=Duct_A2,S21=Acinar_A0,S23=Duct_A0,S33=Duct_A1	-1525	ENSG00000078369	GNB1	Promoter	0.510152	6.8703e-14	6.125e-08	4.5186e-14
chr1	1848786	1849632	0.581717	11	0.885|0.559|0.937|0.966|0.437|0.657|0.846|0.881|0.661|0.192|0.507|0.289|0.808|0.314|0.835|0.881|0.630|0.179|0.198|0.931|0.721|0.906|0.117|0.804|0.502|0.929|0.953|0.594|0.926|0.408|0.747|0.290|0.938|0.905|0.412	3|2|3|3|1|3|3|3|3|1|2|1|3|1|3|3|3|1|1|3|3|3|1|3|2|3|3|3|3|2|3|1|3|3|2	8	5	22	0.252	0.4775999999999999	0.8336818181818182	S13=Acinar_A1,S18=Acinar_BF3,S1=Acinar_BM1,S21=Acinar_A0,S25=PanIN_A2b-1,S26=Acinar_BF2,S2=Acinar_A2,S6=Acinar_BM3	S10=PanIN_A2a-3,S19=PanIN_A2b-2,S31=PanIN_A1-2,S4=Acinar_BF1,S9=PanIN_A2a-2	S0=PDAC_BM2,S11=Duct_B4,S12=Duct_A2,S14=PanIN_A2a-1,S15=PDAC_BF3,S16=PDAC_BM3,S17=PanIN_BM1,S20=PanIN_BF1,S22=PanIN_BF3,S23=Duct_A0,S24=PanIN_A1-1,S27=PDAC_BF2,S28=PanIN_A2b-3,S29=PanIN_BM3,S30=Duct_B1,S32=Duct_B2,S33=Duct_A1,S34=PanIN_A1-3,S3=PDAC_BF1,S5=PanIN_BF2,S7=Duct_B3,S8=PDAC_BM1	604	ENSG00000178821	TMEM52	Promoter	0.581717	3.7918e-32	3.3804e-26	5.1403e-14	P0|0|2|3,
chr1	1873286	1874773	0.518078	32	0.102|0.807|0.802|0.860|0.797|0.680|0.665|0.380|0.726|0.768|0.806|0.828|0.760|0.847|0.790|0.886|0.836|0.803|0.782|0.469|0.816|0.616|0.808|0.781|0.655|0.835|0.876|0.746|0.609|0.719|0.742|0.806|0.760|0.415|0.852	1|3|3|3|3|3|3|2|3|3|3|3|3|3|3|3|3|3|3|2|3|3|3|3|3|3|3|3|3|3|3|3|3|1|3	2	2	31	0.2585	0.4245	0.7762580645161292	S0=PDAC_BM2,S8=PDAC_BM1	S16=PDAC_BM3,S27=PDAC_BF2	S10=PanIN_A2a-3,S11=Duct_B4,S12=Duct_A2,S13=Acinar_A1,S14=PanIN_A2a-1,S15=PDAC_BF3,S17=PanIN_BM1,S18=Acinar_BF3,S19=PanIN_A2b-2,S1=Acinar_BM1,S20=PanIN_BF1,S21=Acinar_A0,S22=PanIN_BF3,S23=Duct_A0,S24=PanIN_A1-1,S25=PanIN_A2b-1,S26=Acinar_BF2,S28=PanIN_A2b-3,S29=PanIN_BM3,S2=Acinar_A2,S30=Duct_B1,S31=PanIN_A1-2,S32=Duct_B2,S33=Duct_A1,S34=PanIN_A1-3,S3=PDAC_BF1,S4=Acinar_BF1,S5=PanIN_BF2,S6=Acinar…	-22547	ENSG00000178821	TMEM52	Distal Intergenic	-0.518078	6.5247e-21	5.8169e-15	4.6518e-14
chr1	1888256	1888452	0.515756	10	0.500|0.959|0.775|0.973|0.881|0.918|0.803|0.481|0.898|0.920|0.976|0.803|0.830|0.935|0.917|0.992|0.967|0.881|0.879|0.764|0.926|0.907|0.890|0.908|0.798|0.875|0.968|0.917|0.830|0.768|0.977|0.821|0.784|0.320|0.920	1|2|2|3|2|2|2|1|3|3|3|2|2|3|2|3|3|2|2|2|2|3|2|2|2|2|2|2|2|2|3|2|2|1|2	3	23	9	0.4336666666666666	0.8615217391304348	0.9494444444444444	S0=PDAC_BM2,S16=PDAC_BM3,S8=PDAC_BM1	S10=PanIN_A2a-3,S11=Duct_B4,S13=Acinar_A1,S14=PanIN_A2a-1,S15=PDAC_BF3,S1=Acinar_BM1,S20=PanIN_BF1,S22=PanIN_BF3,S25=PanIN_A2b-1,S26=Acinar_BF2,S27=PDAC_BF2,S28=PanIN_A2b-3,S2=Acinar_A2,S30=Duct_B1,S31=PanIN_A1-2,S32=Duct_B2,S33=Duct_A1,S34=PanIN_A1-3,S3=PDAC_BF1,S4=Acinar_BF1,S6=Acinar_BM3,S7=Duct_B3,S9=PanIN_A2a-2	S12=Duct_A2,S17=PanIN_BM1,S18=Acinar_BF3,S19=PanIN_A2b-2,S21=Acinar_A0,S23=Duct_A0,S24=PanIN_A1-1,S29=PanIN_BM3,S5=PanIN_BF2	33962	ENSG00000142609	CFAP74	Intron	-0.515756	1.9925e-11	1.7764e-05	6.7113e-13
chr1	1897736	1898111	0.538735	11	0.964|0.695|0.591|0.582|0.419|0.655|0.336|0.626|0.613|0.602|0.469|0.468|0.622|0.483|0.667|0.591|0.364|0.636|0.462|0.709|0.516|0.822|0.444|0.591|0.709|0.724|0.630|0.790|0.436|0.386|0.416|0.253|0.605|0.731|0.631	3|2|2|2|1|2|1|2|2|2|2|2|2|1|2|2|1|2|1|2|1|2|1|1|2|2|2|2|1|1|1|1|2|2|2	12	22	1	0.4255	0.644	0.964	S13=Acinar_A1,S15=PDAC_BF3,S21=Acinar_A0,S24=PanIN_A1-1,S26=Acinar_BF2,S28=PanIN_A2b-3,S2=Acinar_A2,S30=Duct_B1,S3=PDAC_BF1,S4=Acinar_BF1,S5=PanIN_BF2,S6=Acinar_BM3	S10=PanIN_A2a-3,S11=Duct_B4,S12=Duct_A2,S14=PanIN_A2a-1,S16=PDAC_BM3,S17=PanIN_BM1,S18=Acinar_BF3,S19=PanIN_A2b-2,S1=Acinar_BM1,S20=PanIN_BF1,S22=PanIN_BF3,S23=Duct_A0,S25=PanIN_A2b-1,S27=PDAC_BF2,S29=PanIN_BM3,S31=PanIN_A1-2,S32=Duct_B2,S33=Duct_A1,S34=PanIN_A1-3,S7=Duct_B3,S8=PDAC_BM1,S9=PanIN_A2a-2	S0=PDAC_BM2	24303	ENSG00000142609	CFAP74	Exon	0.538735	1.7359e-06	1.0	4.5244e-07
chr1	1920903	1921247	0.556241	13	0.615|0.652|0.794|0.778|0.651|0.531|0.166|0.653|0.713|0.583|0.604|0.722|0.599|0.745|0.777|0.905|0.615|0.588|0.826|0.138|0.585|0.343|0.663|0.728|0.502|0.814|0.856|0.657|0.456|0.765|0.592|0.683|0.937|0.508|0.627	3|2|3|3|2|2|1|2|3|2|2|3|2|2|3|3|2|2|3|1|2|1|3|3|2|3|3|2|2|3|2|3|3|2|2	3	17	15	0.2156666666666666	0.5969411764705883	0.7717333333333333	S15=PDAC_BF3,S27=PDAC_BF2,S29=PanIN_BM3	S10=PanIN_A2a-3,S13=Acinar_A1,S14=PanIN_A2a-1,S16=PDAC_BM3,S18=Acinar_BF3,S19=PanIN_A2b-2,S20=PanIN_BF1,S21=Acinar_A0,S24=PanIN_A1-1,S25=PanIN_A2b-1,S28=PanIN_A2b-3,S31=PanIN_A1-2,S34=PanIN_A1-3,S3=PDAC_BF1,S5=PanIN_BF2,S8=PDAC_BM1,S9=PanIN_A2a-2	S0=PDAC_BM2,S11=Duct_B4,S12=Duct_A2,S17=PanIN_BM1,S1=Acinar_BM1,S22=PanIN_BF3,S23=Duct_A0,S26=Acinar_BF2,S2=Acinar_A2,S30=Duct_B1,S32=Duct_B2,S33=Duct_A1,S4=Acinar_BF1,S6=Acinar_BM3,S7=Duct_B3	1167	ENSG00000142609	CFAP74	Intron	-0.556241	7.5971e-15	6.7729e-09	4.3854e-14
chr1	1922361	1922966	0.589884	10	0.742|0.702|0.824|0.933|0.747|0.711|0.759|0.782|0.661|0.844|0.768|0.748|0.658|0.783|0.723|0.964|0.741|0.867|0.708|0.198|0.730|0.609|0.748|0.944|0.851|0.834|0.940|0.856|0.630|0.838|0.729|0.610|0.845|0.600|0.844	3|3|3|3|3|3|3|3|3|3|3|3|3|3|3|3|3|3|3|1|3|3|3|3|3|3|3|3|2|3|3|2|3|2|3	1	3	31	0.198	0.6133333333333333	0.7881612903225808	S27=PDAC_BF2	S3=PDAC_BF1,S6=Acinar_BM3,S8=PDAC_BM1	S0=PDAC_BM2,S10=PanIN_A2a-3,S11=Duct_B4,S12=Duct_A2,S13=Acinar_A1,S14=PanIN_A2a-1,S15=PDAC_BF3,S16=PDAC_BM3,S17=PanIN_BM1,S18=Acinar_BF3,S19=PanIN_A2b-2,S1=Acinar_BM1,S20=PanIN_BF1,S21=Acinar_A0,S22=PanIN_BF3,S23=Duct_A0,S24=PanIN_A1-1,S25=PanIN_A2b-1,S26=Acinar_BF2,S28=PanIN_A2b-3,S29=PanIN_BM3,S2=Acinar_A2,S30=Duct_B1,S31=PanIN_A1-2,S32=Duct_B2,S33=Duct_A1,S34=PanIN_A1-3,S4=Acinar_BF1,S5=PanIN_…	0	ENSG00000142609	CFAP74	Promoter	-0.589884	3.378e-05	1.0	2.8056e-06
chr1	1946872	1947197	0.547857	10	0.017|0.480|0.555|0.755|0.536|0.630|0.077|0.439|0.501|0.598|0.603|0.660|0.445|0.421|0.519|0.767|0.533|0.491|0.507|0.067|0.576|0.214|0.433|0.621|0.522|0.772|0.720|0.607|0.428|0.530|0.373|0.523|0.765|0.117|0.514	1|2|2|3|2|3|1|2|2|2|3|3|2|2|2|3|3|2|2|1|3|1|2|3|3|3|3|3|2|2|2|2|3|1|3	5	16	14	0.0984	0.4861874999999999	0.6460714285714285	S0=PDAC_BM2,S15=PDAC_BF3,S27=PDAC_BF2,S29=PanIN_BM3,S8=PDAC_BM1	S10=PanIN_A2a-3,S11=Duct_B4,S13=Acinar_A1,S16=PDAC_BM3,S17=PanIN_BM1,S18=Acinar_BF3,S20=PanIN_BF1,S21=Acinar_A0,S22=PanIN_BF3,S25=PanIN_A2b-1,S26=Acinar_BF2,S2=Acinar_A2,S3=PDAC_BF1,S4=Acinar_BF1,S5=PanIN_BF2,S6=Acinar_BM3	S12=Duct_A2,S14=PanIN_A2a-1,S19=PanIN_A2b-2,S1=Acinar_BM1,S23=Duct_A0,S24=PanIN_A1-1,S28=PanIN_A2b-3,S30=Duct_B1,S31=PanIN_A1-2,S32=Duct_B2,S33=Duct_A1,S34=PanIN_A1-3,S7=Duct_B3,S9=PanIN_A2a-2	-3571	ENSG00000187730	GABRD	Exon	-0.547857	1.265e-18	1.1277e-12	4.6407e-14
chr1	2022942	2023077	0.793626	10	0.649|0.975|0.960|0.945|0.977|0.932|0.830|0.990|0.937|0.795|0.980|0.824|0.956|0.857|1.000|0.886|0.967|0.930|0.908|0.115|0.982|0.937|0.959|0.860|0.753|0.927|0.981|0.964|0.897|0.792|0.975|0.940|0.983|0.649|0.983	3|3|3|3|3|3|3|3|3|3|3|3|3|3|3|3|3|3|3|1|3|3|3|3|3|3|3|3|3|3|3|3|3|3|3	1	0	34	0.115		0.9082352941176473	S27=PDAC_BF2	-	S0=PDAC_BM2,S10=PanIN_A2a-3,S11=Duct_B4,S12=Duct_A2,S13=Acinar_A1,S14=PanIN_A2a-1,S15=PDAC_BF3,S16=PDAC_BM3,S17=PanIN_BM1,S18=Acinar_BF3,S19=PanIN_A2b-2,S1=Acinar_BM1,S20=PanIN_BF1,S21=Acinar_A0,S22=PanIN_BF3,S23=Duct_A0,S24=PanIN_A1-1,S25=PanIN_A2b-1,S26=Acinar_BF2,S28=PanIN_A2b-3,S29=PanIN_BM3,S2=Acinar_A2,S30=Duct_B1,S31=PanIN_A1-2,S32=Duct_B2,S33=Duct_A1,S34=PanIN_A1-3,S3=PDAC_BF1,S4=Acinar_B…	-13078	ENSG00000067606	PRKCZ	Intron	-0.793626	2.6013e-06	1.0	8.3681e-08
chr1	2023087	2023311	0.563694	12	0.652|0.807|0.883|0.715|0.784|0.915|0.918|0.861|0.594|0.411|0.888|0.364|0.835|0.353|0.750|0.520|0.911|0.885|0.464|0.090|0.872|0.866|0.853|0.666|0.722|0.643|0.727|0.827|0.660|0.334|0.896|0.658|0.764|0.396|0.976	2|3|3|2|2|3|3|3|2|1|3|1|2|1|2|2|3|3|2|1|2|3|3|2|2|2|2|2|2|1|3|2|2|1|3	6	17	12	0.3246666666666666	0.6972352941176471	0.8882499999999999	S18=Acinar_BF3,S1=Acinar_BM1,S21=Acinar_A0,S27=PDAC_BF2,S4=Acinar_BF1,S8=PDAC_BM1	S0=PDAC_BM2,S12=Duct_A2,S13=Acinar_A1,S17=PanIN_BM1,S20=PanIN_BF1,S22=PanIN_BF3,S23=Duct_A0,S26=Acinar_BF2,S28=PanIN_A2b-3,S30=Duct_B1,S31=PanIN_A1-2,S32=Duct_B2,S33=Duct_A1,S34=PanIN_A1-3,S3=PDAC_BF1,S6=Acinar_BM3,S7=Duct_B3	S10=PanIN_A2a-3,S11=Duct_B4,S14=PanIN_A2a-1,S15=PDAC_BF3,S16=PDAC_BM3,S19=PanIN_A2b-2,S24=PanIN_A1-1,S25=PanIN_A2b-1,S29=PanIN_BM3,S2=Acinar_A2,S5=PanIN_BF2,S9=PanIN_A2a-2	-12844	ENSG00000067606	PRKCZ	Intron	0.563694	2.5631999999999998e-26	2.2851e-20	5.0071e-14
chr1	2023802	2024183	0.53597	11	0.390|0.799|0.828|0.925|0.907|0.906|0.693|0.790|0.441|0.896|0.857|0.912|0.658|0.887|0.693|0.917|0.875|0.808|0.875|0.110|0.873|0.309|0.910|0.742|0.911|0.766|0.890|0.867|0.556|0.889|0.372|0.867|0.959|0.244|0.663	1|3|3|3|3|3|3|3|1|3|3|3|3|3|2|3|3|3|3|1|3|1|3|3|3|3|3|3|2|3|1|3|3|1|3	6	2	27	0.311	0.6245	0.847037037037037	S0=PDAC_BM2,S17=PanIN_BM1,S27=PDAC_BF2,S29=PanIN_BM3,S5=PanIN_BF2,S8=PDAC_BM1	S22=PanIN_BF3,S3=PDAC_BF1	S10=PanIN_A2a-3,S11=Duct_B4,S12=Duct_A2,S13=Acinar_A1,S14=PanIN_A2a-1,S15=PDAC_BF3,S16=PDAC_BM3,S18=Acinar_BF3,S19=PanIN_A2b-2,S1=Acinar_BM1,S20=PanIN_BF1,S21=Acinar_A0,S23=Duct_A0,S24=PanIN_A1-1,S25=PanIN_A2b-1,S26=Acinar_BF2,S28=PanIN_A2b-3,S2=Acinar_A2,S30=Duct_B1,S31=PanIN_A1-2,S32=Duct_B2,S33=Duct_A1,S34=PanIN_A1-3,S4=Acinar_BF1,S6=Acinar_BM3,S7=Duct_B3,S9=PanIN_A2a-2	-11972	ENSG00000067606	PRKCZ	Intron	-0.53597	5.4047e-21	4.8183e-15	4.0523e-14
chr1	2034687	2034924	0.616317	10	0.960|0.913|0.917|0.978|0.545|0.970|0.921|0.932|0.949|0.104|0.904|0.191|0.930|0.510|0.971|0.961|1.000|0.920|0.288|0.953|0.892|0.962|0.676|0.838|0.907|0.946|0.948|0.969|0.875|0.440|0.949|0.459|0.968|0.932|0.923	3|3|3|3|2|3|3|3|3|1|3|1|3|3|3|3|3|3|1|3|3|3|3|3|3|3|3|3|3|1|3|1|3|3|3	5	1	29	0.2964	0.545	0.912896551724138	S18=Acinar_BF3,S1=Acinar_BM1,S26=Acinar_BF2,S4=Acinar_BF1,S6=Acinar_BM3	S13=Acinar_A1	S0=PDAC_BM2,S10=PanIN_A2a-3,S11=Duct_B4,S12=Duct_A2,S14=PanIN_A2a-1,S15=PDAC_BF3,S16=PDAC_BM3,S17=PanIN_BM1,S19=PanIN_A2b-2,S20=PanIN_BF1,S21=Acinar_A0,S22=PanIN_BF3,S23=Duct_A0,S24=PanIN_A1-1,S25=PanIN_A2b-1,S27=PDAC_BF2,S28=PanIN_A2b-3,S29=PanIN_BM3,S2=Acinar_A2,S30=Duct_B1,S31=PanIN_A1-2,S32=Duct_B2,S33=Duct_A1,S34=PanIN_A1-3,S3=PDAC_BF1,S5=PanIN_BF2,S7=Duct_B3,S8=PDAC_BM1,S9=PanIN_A2a-2	-1231	ENSG00000067606	PRKCZ	Promoter	-0.616317	4.2505e-24	3.7894e-18	4.4076e-14
chr1	2036395	2036662	0.624502	10	0.000|0.846|0.900|0.856|0.755|0.838|0.880|0.238|0.768|0.234|0.890|0.316|0.792|0.418|0.800|0.709|0.825|0.797|0.451|0.129|0.897|0.755|0.772|0.872|0.817|0.817|0.881|0.826|0.512|0.313|0.823|0.661|0.791|0.423|0.785	1|3|3|3|3|3|3|1|2|1|3|1|3|2|3|2|3|3|2|1|3|3|3|3|3|3|3|3|2|1|3|2|2|2|3	6	8	21	0.205	0.5916250000000001	0.8297142857142857	S0=PDAC_BM2,S16=PDAC_BM3,S18=Acinar_BF3,S1=Acinar_BM1,S27=PDAC_BF2,S4=Acinar_BF1	S17=PanIN_BM1,S21=Acinar_A0,S23=Duct_A0,S26=Acinar_BF2,S3=PDAC_BF1,S6=Acinar_BM3,S7=Duct_B3,S8=PDAC_BM1	S10=PanIN_A2a-3,S11=Duct_B4,S12=Duct_A2,S13=Acinar_A1,S14=PanIN_A2a-1,S15=PDAC_BF3,S19=PanIN_A2b-2,S20=PanIN_BF1,S22=PanIN_BF3,S24=PanIN_A1-1,S25=PanIN_A2b-1,S28=PanIN_A2b-3,S29=PanIN_BM3,S2=Acinar_A2,S30=Duct_B1,S31=PanIN_A1-2,S32=Duct_B2,S33=Duct_A1,S34=PanIN_A1-3,S5=PanIN_BF2,S9=PanIN_A2a-2	241	ENSG00000067606	PRKCZ	Promoter	-0.624502	1.0918e-23	9.7332e-18	4.5741e-14
chr1	2056002	2056574	0.84777	12	0.090|0.995|0.933|0.982|0.980|0.948|0.904|0.929|0.969|0.939|0.972|0.944|0.933|0.959|0.839|0.917|0.949|0.958|0.919|0.877|0.942|0.882|0.965|0.846|0.976|0.930|0.977|0.980|0.958|0.931|0.933|0.904|0.928|0.920|0.958	1|3|3|3|3|3|3|3|3|3|3|3|3|3|3|3|3|3|3|3|3|3|3|3|3|3|3|3|3|3|3|3|3|3|3	1	0	34	0.09		0.937529411764706	S0=PDAC_BM2	-	S10=PanIN_A2a-3,S11=Duct_B4,S12=Duct_A2,S13=Acinar_A1,S14=PanIN_A2a-1,S15=PDAC_BF3,S16=PDAC_BM3,S17=PanIN_BM1,S18=Acinar_BF3,S19=PanIN_A2b-2,S1=Acinar_BM1,S20=PanIN_BF1,S21=Acinar_A0,S22=PanIN_BF3,S23=Duct_A0,S24=PanIN_A1-1,S25=PanIN_A2b-1,S26=Acinar_BF2,S27=PDAC_BF2,S28=PanIN_A2b-3,S29=PanIN_BM3,S2=Acinar_A2,S30=Duct_B1,S31=PanIN_A1-2,S32=Duct_B2,S33=Duct_A1,S34=PanIN_A1-3,S3=PDAC_BF1,S4=Acinar_…	19848	ENSG00000067606	PRKCZ	Intron	-0.84777	2.066e-08	0.018418	3.6483e-09
chr1	2062487	2062823	0.646224	10	0.906|0.986|0.922|0.970|0.956|0.915|0.847|0.295|0.939|0.967|0.919|0.934|0.903|0.964|0.947|0.928|1.000|0.980|0.898|0.917|0.958|0.924|0.977|0.850|0.959|0.902|0.990|0.956|0.900|0.957|0.962|0.956|0.975|0.959|0.988	3|3|3|3|3|3|3|1|3|3|3|3|3|3|3|3|3|3|3|3|3|3|3|3|3|3|3|3|3|3|3|3|3|3|3	1	0	34	0.295		0.9415	S16=PDAC_BM3	-	S0=PDAC_BM2,S10=PanIN_A2a-3,S11=Duct_B4,S12=Duct_A2,S13=Acinar_A1,S14=PanIN_A2a-1,S15=PDAC_BF3,S17=PanIN_BM1,S18=Acinar_BF3,S19=PanIN_A2b-2,S1=Acinar_BM1,S20=PanIN_BF1,S21=Acinar_A0,S22=PanIN_BF3,S23=Duct_A0,S24=PanIN_A1-1,S25=PanIN_A2b-1,S26=Acinar_BF2,S27=PDAC_BF2,S28=PanIN_A2b-3,S29=PanIN_BM3,S2=Acinar_A2,S30=Duct_B1,S31=PanIN_A1-2,S32=Duct_B2,S33=Duct_A1,S34=PanIN_A1-3,S3=PDAC_BF1,S4=Acinar_B…	-13973	ENSG00000067606	PRKCZ	Intron	-0.646224	6.9818e-08	0.062243	9.1344e-08
chr1	2065697	2068635	0.62557	54	0.261|0.902|0.850|0.907|0.927|0.932|0.763|0.266|0.895|0.853|0.918|0.892|0.865|0.925|0.869|0.888|0.914|0.943|0.896|0.565|0.915|0.887|0.915|0.735|0.953|0.836|0.945|0.903|0.862|0.917|0.939|0.951|0.876|0.710|0.952	1|3|3|3|3|3|3|1|3|3|3|3|3|3|3|3|3|3|3|2|3|3|3|3|3|3|3|3|3|3|3|3|3|3|3	2	1	32	0.2635	0.565	0.8885937500000001	S0=PDAC_BM2,S16=PDAC_BM3	S27=PDAC_BF2	S10=PanIN_A2a-3,S11=Duct_B4,S12=Duct_A2,S13=Acinar_A1,S14=PanIN_A2a-1,S15=PDAC_BF3,S17=PanIN_BM1,S18=Acinar_BF3,S19=PanIN_A2b-2,S1=Acinar_BM1,S20=PanIN_BF1,S21=Acinar_A0,S22=PanIN_BF3,S23=Duct_A0,S24=PanIN_A1-1,S25=PanIN_A2b-1,S26=Acinar_BF2,S28=PanIN_A2b-3,S29=PanIN_BM3,S2=Acinar_A2,S30=Duct_B1,S31=PanIN_A1-2,S32=Duct_B2,S33=Duct_A1,S34=PanIN_A1-3,S3=PDAC_BF1,S4=Acinar_BF1,S5=PanIN_BF2,S6=Acinar…	-8161	ENSG00000067606	PRKCZ	5' UTR	-0.62557	7.9795e-46	7.113799999999999e-40	3.5638e-14
chr1	2068712	2069725	0.622256	24	0.166|0.735|0.221|0.916|0.903|0.713|0.305|0.193|0.360|0.826|0.775|0.908|0.399|0.875|0.174|0.547|0.878|0.863|0.888|0.189|0.862|0.116|0.955|0.833|0.919|0.295|0.839|0.812|0.665|0.930|0.474|0.851|0.200|0.198|0.808	1|3|1|3|3|3|1|1|2|3|3|3|1|3|1|2|3|3|3|1|3|1|3|3|3|1|3|3|3|3|2|3|1|1|3	11	3	21	0.2232727272727273	0.4603333333333333	0.8454285714285715	S0=PDAC_BM2,S11=Duct_B4,S15=PDAC_BF3,S16=PDAC_BM3,S20=PanIN_BF1,S22=PanIN_BF3,S27=PDAC_BF2,S29=PanIN_BM3,S32=Duct_B2,S7=Duct_B3,S8=PDAC_BM1	S17=PanIN_BM1,S23=Duct_A0,S5=PanIN_BF2	S10=PanIN_A2a-3,S12=Duct_A2,S13=Acinar_A1,S14=PanIN_A2a-1,S18=Acinar_BF3,S19=PanIN_A2b-2,S1=Acinar_BM1,S21=Acinar_A0,S24=PanIN_A1-1,S25=PanIN_A2b-1,S26=Acinar_BF2,S28=PanIN_A2b-3,S2=Acinar_A2,S30=Duct_B1,S31=PanIN_A1-2,S33=Duct_A1,S34=PanIN_A1-3,S3=PDAC_BF1,S4=Acinar_BF1,S6=Acinar_BM3,S9=PanIN_A2a-2	-7071	ENSG00000067606	PRKCZ	Intron	-0.622256	2.4666e-66	2.199e-60	5.1514e-14
chr1	2070058	2070855	0.519871	12	0.624|0.953|0.828|0.885|0.912|0.904|0.621|0.375|0.870|0.852|0.926|0.892|0.870|0.918|0.866|0.849|0.908|0.938|0.880|0.629|0.911|0.839|0.913|0.855|0.880|0.768|0.835|0.846|0.714|0.897|0.831|0.895|0.672|0.832|0.933	2|3|2|3|3|3|2|1|3|3|3|3|3|3|3|2|3|3|3|2|3|3|3|2|3|2|3|2|2|3|2|3|2|2|3	1	12	22	0.375	0.75575	0.8944090909090909	S16=PDAC_BM3	S0=PDAC_BM2,S11=Duct_B4,S15=PDAC_BF3,S23=Duct_A0,S27=PDAC_BF2,S30=Duct_B1,S32=Duct_B2,S34=PanIN_A1-3,S3=PDAC_BF1,S5=PanIN_BF2,S7=Duct_B3,S8=PDAC_BM1	S10=PanIN_A2a-3,S12=Duct_A2,S13=Acinar_A1,S14=PanIN_A2a-1,S17=PanIN_BM1,S18=Acinar_BF3,S19=PanIN_A2b-2,S1=Acinar_BM1,S20=PanIN_BF1,S21=Acinar_A0,S22=PanIN_BF3,S24=PanIN_A1-1,S25=PanIN_A2b-1,S26=Acinar_BF2,S28=PanIN_A2b-3,S29=PanIN_BM3,S2=Acinar_A2,S31=PanIN_A1-2,S33=Duct_A1,S4=Acinar_BF1,S6=Acinar_BM3,S9=PanIN_A2a-2	-5941	ENSG00000067606	PRKCZ	Intron	-0.519871	6.0238e-06	1.0	6.3002e-08
chr1	2071401	2071889	0.553947	10	0.281|0.690|0.885|0.883|0.935|0.810|0.036|0.464|0.739|0.876|0.757|0.803|0.686|0.899|0.742|0.939|0.815|0.855|0.893|0.243|0.792|0.669|0.947|0.817|0.848|0.876|0.914|0.831|0.591|0.810|0.724|0.930|0.911|0.330|0.871	1|3|3|3|3|3|1|1|3|3|3|3|3|3|3|3|3|3|3|1|3|3|3|3|3|3|3|3|3|3|3|3|3|1|3	5	0	30	0.2708		0.8246000000000001	S0=PDAC_BM2,S15=PDAC_BF3,S16=PDAC_BM3,S27=PDAC_BF2,S8=PDAC_BM1	-	S10=PanIN_A2a-3,S11=Duct_B4,S12=Duct_A2,S13=Acinar_A1,S14=PanIN_A2a-1,S17=PanIN_BM1,S18=Acinar_BF3,S19=PanIN_A2b-2,S1=Acinar_BM1,S20=PanIN_BF1,S21=Acinar_A0,S22=PanIN_BF3,S23=Duct_A0,S24=PanIN_A1-1,S25=PanIN_A2b-1,S26=Acinar_BF2,S28=PanIN_A2b-3,S29=PanIN_BM3,S2=Acinar_A2,S30=Duct_B1,S31=PanIN_A1-2,S32=Duct_B2,S33=Duct_A1,S34=PanIN_A1-3,S3=PDAC_BF1,S4=Acinar_BF1,S5=PanIN_BF2,S6=Acinar_BM3,S7=Duct_…	-4907	ENSG00000067606	PRKCZ	Intron	-0.553947	2.1976e-21	1.9592e-15	4.2299e-14
chr1	2106275	2106489	0.512194	10	0.890|0.970|0.967|0.872|0.827|0.910|0.893|0.879|0.862|0.784|0.941|0.683|0.840|0.831|0.907|0.933|0.966|0.940|0.862|0.707|0.762|1.000|0.865|0.420|0.780|0.747|0.957|0.926|0.913|0.785|0.845|0.866|0.935|0.925|0.972	3|3|3|3|2|2|3|2|2|2|3|2|2|2|3|3|3|3|2|2|2|3|3|1|2|2|3|3|3|2|2|2|3|3|3	1	16	18	0.42	0.810625	0.931777777777778	S30=Duct_B1	S13=Acinar_A1,S14=PanIN_A2a-1,S16=PDAC_BM3,S17=PanIN_BM1,S18=Acinar_BF3,S1=Acinar_BM1,S20=PanIN_BF1,S21=Acinar_A0,S26=Acinar_BF2,S27=PDAC_BF2,S28=PanIN_A2b-3,S31=PanIN_A1-2,S32=Duct_B2,S4=Acinar_BF1,S5=PanIN_BF2,S6=Acinar_BM3	S0=PDAC_BM2,S10=PanIN_A2a-3,S11=Duct_B4,S12=Duct_A2,S15=PDAC_BF3,S19=PanIN_A2b-2,S22=PanIN_BF3,S23=Duct_A0,S24=PanIN_A1-1,S25=PanIN_A2b-1,S29=PanIN_BM3,S2=Acinar_A2,S33=Duct_A1,S34=PanIN_A1-3,S3=PDAC_BF1,S7=Duct_B3,S8=PDAC_BM1,S9=PanIN_A2a-2	5989	ENSG00000067606	PRKCZ	Intron	0.512194	1.644e-07	0.14656	1.6026e-07
chr1	2119140	2119348	0.547674	10	0.158|0.383|0.553|0.887|0.796|0.213|0.077|0.331|0.209|0.818|0.315|0.818|0.182|0.875|0.122|0.837|0.208|0.259|0.857|0.210|0.216|0.034|0.893|0.330|0.337|0.681|0.687|0.258|0.420|0.784|0.307|0.902|0.589|0.198|0.196	1|1|3|3|3|1|1|1|1|3|1|3|1|3|1|3|1|1|3|1|1|1|3|1|1|3|3|1|1|3|1|3|3|1|1	21	0	14	0.2363333333333333		0.7840714285714286	S0=PDAC_BM2,S10=PanIN_A2a-3,S14=PanIN_A2a-1,S15=PDAC_BF3,S16=PDAC_BM3,S17=PanIN_BM1,S19=PanIN_A2b-2,S20=PanIN_BF1,S22=PanIN_BF3,S24=PanIN_A1-1,S25=PanIN_A2b-1,S27=PDAC_BF2,S28=PanIN_A2b-3,S29=PanIN_BM3,S30=Duct_B1,S31=PanIN_A1-2,S34=PanIN_A1-3,S3=PDAC_BF1,S5=PanIN_BF2,S8=PDAC_BM1,S9=PanIN_A2a-2	-	S11=Duct_B4,S12=Duct_A2,S13=Acinar_A1,S18=Acinar_BF3,S1=Acinar_BM1,S21=Acinar_A0,S23=Duct_A0,S26=Acinar_BF2,S2=Acinar_A2,S32=Duct_B2,S33=Duct_A1,S4=Acinar_BF1,S6=Acinar_BM3,S7=Duct_B3	6866	ENSG00000162585	FAAP20	Intron	-0.547674	3.8021999999999998e-28	3.3897e-22	3.9857e-14
chr1	2122023	2122231	0.525658	10	0.159|0.099|0.652|0.798|0.259|0.035|0.405|0.148|0.056|0.017|0.215|0.059|0.150|0.117|0.083|0.684|0.605|0.041|0.486|0.267|0.314|0.039|0.301|0.850|0.062|0.401|0.661|0.288|0.267|0.279|0.133|0.223|0.310|0.228|0.078	1|1|3|3|1|1|1|1|1|1|1|1|1|1|1|3|3|1|1|1|1|1|1|3|1|2|3|1|1|1|1|1|1|1|1	28	1	6	0.1827857142857142	0.401	0.7083333333333334	S0=PDAC_BM2,S10=PanIN_A2a-3,S13=Acinar_A1,S14=PanIN_A2a-1,S15=PDAC_BF3,S16=PDAC_BM3,S17=PanIN_BM1,S18=Acinar_BF3,S19=PanIN_A2b-2,S1=Acinar_BM1,S20=PanIN_BF1,S21=Acinar_A0,S22=PanIN_BF3,S25=PanIN_A2b-1,S26=Acinar_BF2,S27=PDAC_BF2,S28=PanIN_A2b-3,S29=PanIN_BM3,S2=Acinar_A2,S31=PanIN_A1-2,S34=PanIN_A1-3,S3=PDAC_BF1,S4=Acinar_BF1,S5=PanIN_BF2,S6=Acinar_BM3,S7=Duct_B3,S8=PDAC_BM1,S9=PanIN_A2a-2	S32=Duct_B2	S11=Duct_B4,S12=Duct_A2,S23=Duct_A0,S24=PanIN_A1-1,S30=Duct_B1,S33=Duct_A1	3983	ENSG00000162585	FAAP20	Exon	-0.525658	1.6381e-22	1.4604e-16	4.0301e-14
chr1	2152037	2152462	0.505111	10	0.913|0.953|0.936|0.925|0.828|0.795|0.864|0.530|0.776|0.741|0.884|0.840|0.861|0.857|0.849|0.937|0.842|0.837|0.925|0.534|0.823|0.800|0.890|0.389|0.788|0.906|0.924|0.742|0.835|0.867|0.833|0.876|0.915|0.955|0.856	3|3|3|3|3|2|3|2|2|2|3|2|3|3|2|3|2|2|3|2|2|2|3|1|2|3|3|2|3|2|3|2|3|3|3	1	15	19	0.389	0.7759999999999999	0.8945789473684213	S30=Duct_B1	S14=PanIN_A2a-1,S16=PDAC_BM3,S17=PanIN_BM1,S18=Acinar_BF3,S1=Acinar_BM1,S22=PanIN_BF3,S24=PanIN_A1-1,S25=PanIN_A2b-1,S27=PDAC_BF2,S28=PanIN_A2b-3,S29=PanIN_BM3,S31=PanIN_A1-2,S34=PanIN_A1-3,S4=Acinar_BF1,S6=Acinar_BM3	S0=PDAC_BM2,S10=PanIN_A2a-3,S11=Duct_B4,S12=Duct_A2,S13=Acinar_A1,S15=PDAC_BF3,S19=PanIN_A2b-2,S20=PanIN_BF1,S21=Acinar_A0,S23=Duct_A0,S26=Acinar_BF2,S2=Acinar_A2,S32=Duct_B2,S33=Duct_A1,S3=PDAC_BF1,S5=PanIN_BF2,S7=Duct_B3,S8=PDAC_BM1,S9=PanIN_A2a-2	-7672	ENSG00000157933	SKI	Distal Intergenic	-0.505111	5.5325e-07	0.49323	6.072e-07
chr1	2161252	2163648	0.507012	59	0.035|0.452|0.193|0.254|0.702|0.410|0.030|0.067|0.374|0.644|0.484|0.631|0.208|0.717|0.091|0.210|0.378|0.512|0.612|0.016|0.412|0.157|0.670|0.102|0.469|0.125|0.189|0.308|0.132|0.625|0.286|0.570|0.122|0.191|0.397	1|2|1|2|3|2|1|1|2|3|2|3|1|3|1|1|2|3|3|1|2|1|3|1|2|1|1|2|1|3|2|3|1|1|2	15	11	9	0.1245333333333333	0.3839999999999999	0.6314444444444445	S0=PDAC_BM2,S11=Duct_B4,S15=PDAC_BF3,S16=PDAC_BM3,S20=PanIN_BF1,S22=PanIN_BF3,S23=Duct_A0,S27=PDAC_BF2,S29=PanIN_BM3,S30=Duct_B1,S32=Duct_B2,S33=Duct_A1,S3=PDAC_BF1,S7=Duct_B3,S8=PDAC_BM1	S10=PanIN_A2a-3,S12=Duct_A2,S14=PanIN_A2a-1,S17=PanIN_BM1,S19=PanIN_A2b-2,S24=PanIN_A1-1,S28=PanIN_A2b-3,S31=PanIN_A1-2,S34=PanIN_A1-3,S5=PanIN_BF2,S9=PanIN_A2a-2	S13=Acinar_A1,S18=Acinar_BF3,S1=Acinar_BM1,S21=Acinar_A0,S25=PanIN_A2b-1,S26=Acinar_BF2,S2=Acinar_A2,S4=Acinar_BF1,S6=Acinar_BM3	1119	ENSG00000157933	SKI	Intron	-0.507012	1.3065e-101	1.1648e-95	7.0832e-14
chr1	2163716	2164560	0.51274	16	0.213|0.634|0.451|0.413|0.601|0.731|0.614|0.160|0.750|0.627|0.812|0.636|0.562|0.588|0.442|0.378|0.720|0.785|0.586|0.205|0.670|0.767|0.699|0.208|0.551|0.334|0.382|0.663|0.156|0.578|0.659|0.446|0.408|0.267|0.701	1|2|2|2|3|3|2|1|3|3|3|2|2|2|2|2|3|3|2|1|2|3|3|1|2|2|2|3|1|2|2|2|2|1|3	6	18	11	0.2015	0.5184444444444445	0.7141818181818181	S0=PDAC_BM2,S16=PDAC_BM3,S27=PDAC_BF2,S30=Duct_B1,S3=PDAC_BF1,S8=PDAC_BM1	S10=PanIN_A2a-3,S11=Duct_B4,S12=Duct_A2,S15=PDAC_BF3,S1=Acinar_BM1,S20=PanIN_BF1,S21=Acinar_A0,S22=PanIN_BF3,S23=Duct_A0,S26=Acinar_BF2,S28=PanIN_A2b-3,S31=PanIN_A1-2,S32=Duct_B2,S33=Duct_A1,S4=Acinar_BF1,S5=PanIN_BF2,S6=Acinar_BM3,S7=Duct_B3	S13=Acinar_A1,S14=PanIN_A2a-1,S17=PanIN_BM1,S18=Acinar_BF3,S19=PanIN_A2b-2,S24=PanIN_A1-1,S25=PanIN_A2b-1,S29=PanIN_BM3,S2=Acinar_A2,S34=PanIN_A1-3,S9=PanIN_A2a-2	3583	ENSG00000157933	SKI	Intron	0.51274	4.3758e-16	3.9011e-10	4.0523e-14
chr1	2168310	2169214	0.565765	17	0.218|0.840|0.822|0.872|0.829|0.730|0.850|0.528|0.810|0.771|0.744|0.855|0.728|0.853|0.709|0.793|0.725|0.763|0.786|0.237|0.803|0.727|0.819|0.519|0.858|0.737|0.752|0.708|0.670|0.886|0.767|0.837|0.811|0.694|0.809	1|3|3|3|3|3|3|2|3|3|2|3|3|3|2|3|2|3|3|1|3|3|3|2|3|3|2|3|3|3|3|3|3|3|3	2	6	27	0.2274999999999999	0.6628333333333334	0.7936296296296297	S0=PDAC_BM2,S27=PDAC_BF2	S16=PDAC_BM3,S19=PanIN_A2b-2,S22=PanIN_BF3,S24=PanIN_A1-1,S30=Duct_B1,S33=Duct_A1	S10=PanIN_A2a-3,S11=Duct_B4,S12=Duct_A2,S13=Acinar_A1,S14=PanIN_A2a-1,S15=PDAC_BF3,S17=PanIN_BM1,S18=Acinar_BF3,S1=Acinar_BM1,S20=PanIN_BF1,S21=Acinar_A0,S23=Duct_A0,S25=PanIN_A2b-1,S26=Acinar_BF2,S28=PanIN_A2b-3,S29=PanIN_BM3,S2=Acinar_A2,S31=PanIN_A1-2,S32=Duct_B2,S34=PanIN_A1-3,S3=PDAC_BF1,S4=Acinar_BF1,S5=PanIN_BF2,S6=Acinar_BM3,S7=Duct_B3,S8=PDAC_BM1,S9=PanIN_A2a-2	8177	ENSG00000157933	SKI	Intron	-0.565765	2.2367e-15	1.9941e-09	3.9524e-14
chr1	2170831	2171180	0.577096	10	0.326|0.780|0.917|0.936|0.946|0.883|0.583|0.353|0.841|0.903|0.916|0.904|0.869|0.978|0.800|0.854|0.850|0.950|0.924|0.236|0.887|0.787|0.947|0.585|0.728|0.824|0.899|0.918|0.537|0.850|0.732|0.919|0.842|0.522|0.959	1|3|3|3|3|3|2|1|3|3|3|3|3|3|3|3|3|3|3|1|3|3|3|2|3|3|3|3|2|3|2|3|3|2|3	3	5	27	0.305	0.5918000000000001	0.881888888888889	S0=PDAC_BM2,S16=PDAC_BM3,S27=PDAC_BF2	S15=PDAC_BF3,S30=Duct_B1,S3=PDAC_BF1,S5=PanIN_BF2,S8=PDAC_BM1	S10=PanIN_A2a-3,S11=Duct_B4,S12=Duct_A2,S13=Acinar_A1,S14=PanIN_A2a-1,S17=PanIN_BM1,S18=Acinar_BF3,S19=PanIN_A2b-2,S1=Acinar_BM1,S20=PanIN_BF1,S21=Acinar_A0,S22=PanIN_BF3,S23=Duct_A0,S24=PanIN_A1-1,S25=PanIN_A2b-1,S26=Acinar_BF2,S28=PanIN_A2b-3,S29=PanIN_BM3,S2=Acinar_A2,S31=PanIN_A1-2,S32=Duct_B2,S33=Duct_A1,S34=PanIN_A1-3,S4=Acinar_BF1,S6=Acinar_BM3,S7=Duct_B3,S9=PanIN_A2a-2	10698	ENSG00000157933	SKI	Intron	-0.577096	3.6032e-14	3.2123e-08	4.6296e-14
chr1	2179324	2179831	0.561333	13	0.697|0.767|0.714|0.787|0.869|0.660|0.803|0.170|0.727|0.761|0.693|0.862|0.718|0.825|0.759|0.492|0.731|0.832|0.819|0.418|0.915|0.596|0.903|0.256|0.673|0.656|0.804|0.789|0.562|0.805|0.676|0.891|0.616|0.689|0.787	3|3|2|3|3|3|3|1|2|3|2|3|2|3|3|2|3|3|3|2|3|3|3|1|2|2|3|3|3|3|3|3|2|3|3	2	9	24	0.213	0.6341111111111111	0.7745416666666666	S16=PDAC_BM3,S30=Duct_B1	S11=Duct_B4,S17=PanIN_BM1,S19=PanIN_A2b-2,S20=PanIN_BF1,S23=Duct_A0,S27=PDAC_BF2,S31=PanIN_A1-2,S32=Duct_B2,S7=Duct_B3	S0=PDAC_BM2,S10=PanIN_A2a-3,S12=Duct_A2,S13=Acinar_A1,S14=PanIN_A2a-1,S15=PDAC_BF3,S18=Acinar_BF3,S1=Acinar_BM1,S21=Acinar_A0,S22=PanIN_BF3,S24=PanIN_A1-1,S25=PanIN_A2b-1,S26=Acinar_BF2,S28=PanIN_A2b-3,S29=PanIN_BM3,S2=Acinar_A2,S33=Duct_A1,S34=PanIN_A1-3,S3=PDAC_BF1,S4=Acinar_BF1,S5=PanIN_BF2,S6=Acinar_BM3,S8=PDAC_BM1,S9=PanIN_A2a-2	19191	ENSG00000157933	SKI	Intron	0.561333	3.9844e-11	3.5522e-05	2.881e-13
chr1	2180607	2181217	0.587715	12	0.881|0.898|0.875|0.956|1.000|0.888|0.881|0.526|0.930|0.899|0.834|0.876|0.859|0.963|0.818|0.938|1.000|0.896|0.953|0.313|0.892|0.891|0.966|0.889|0.883|0.943|0.877|0.782|0.898|0.877|0.902|0.912|0.864|0.893|0.922	3|3|3|3|3|3|3|2|3|3|3|3|3|3|3|3|3|3|3|1|3|3|3|3|3|3|3|3|3|3|3|3|3|3|3	1	1	33	0.313	0.526	0.9010909090909092	S27=PDAC_BF2	S16=PDAC_BM3	S0=PDAC_BM2,S10=PanIN_A2a-3,S11=Duct_B4,S12=Duct_A2,S13=Acinar_A1,S14=PanIN_A2a-1,S15=PDAC_BF3,S17=PanIN_BM1,S18=Acinar_BF3,S19=PanIN_A2b-2,S1=Acinar_BM1,S20=PanIN_BF1,S21=Acinar_A0,S22=PanIN_BF3,S23=Duct_A0,S24=PanIN_A1-1,S25=PanIN_A2b-1,S26=Acinar_BF2,S28=PanIN_A2b-3,S29=PanIN_BM3,S2=Acinar_A2,S30=Duct_B1,S31=PanIN_A1-2,S32=Duct_B2,S33=Duct_A1,S34=PanIN_A1-3,S3=PDAC_BF1,S4=Acinar_BF1,S5=PanIN_B…	20474	ENSG00000157933	SKI	Intron	0.587715	2.6385e-08	0.023523	8.5484e-09
chr1	2181467	2182779	0.55277	31	0.493|0.653|0.648|0.785|0.975|0.645|0.353|0.374|0.572|0.892|0.718|0.954|0.414|0.945|0.557|0.594|0.763|0.665|0.890|0.120|0.701|0.471|0.948|0.569|0.726|0.547|0.694|0.658|0.394|0.912|0.479|0.934|0.462|0.418|0.672	1|2|2|2|3|2|1|1|2|3|2|3|1|3|2|2|2|2|3|1|2|2|3|2|2|2|2|2|1|3|2|3|1|1|2	8	19	8	0.3785	0.6377368421052632	0.93125	S0=PDAC_BM2,S15=PDAC_BF3,S16=PDAC_BM3,S20=PanIN_BF1,S27=PDAC_BF2,S3=PDAC_BF1,S7=Duct_B3,S8=PDAC_BM1	S10=PanIN_A2a-3,S11=Duct_B4,S12=Duct_A2,S14=PanIN_A2a-1,S17=PanIN_BM1,S19=PanIN_A2b-2,S22=PanIN_BF3,S23=Duct_A0,S24=PanIN_A1-1,S25=PanIN_A2b-1,S28=PanIN_A2b-3,S29=PanIN_BM3,S30=Duct_B1,S31=PanIN_A1-2,S32=Duct_B2,S33=Duct_A1,S34=PanIN_A1-3,S5=PanIN_BF2,S9=PanIN_A2a-2	S13=Acinar_A1,S18=Acinar_BF3,S1=Acinar_BM1,S21=Acinar_A0,S26=Acinar_BF2,S2=Acinar_A2,S4=Acinar_BF1,S6=Acinar_BM3	21334	ENSG00000157933	SKI	Intron	-0.55277	2.3774e-43	2.1195e-37	3.6637e-14
chr1	2198752	2198933	0.542754	10	0.779|0.939|0.870|0.741|0.859|0.893|0.933|0.573|0.927|0.919|0.876|0.772|0.762|0.833|0.905|0.759|0.735|0.983|0.811|0.838|0.979|0.983|0.792|0.325|0.808|0.811|0.679|0.820|0.855|0.749|0.876|0.890|0.718|0.959|0.892	3|3|3|3|3|3|3|2|3|3|3|2|3|3|3|3|2|3|3|3|3|3|3|1|3|3|2|3|3|2|3|3|2|3|3	1	6	28	0.325	0.7043333333333335	0.8675714285714287	S30=Duct_B1	S16=PDAC_BM3,S1=Acinar_BM1,S24=PanIN_A1-1,S33=Duct_A1,S4=Acinar_BF1,S7=Duct_B3	S0=PDAC_BM2,S10=PanIN_A2a-3,S11=Duct_B4,S12=Duct_A2,S13=Acinar_A1,S14=PanIN_A2a-1,S15=PDAC_BF3,S17=PanIN_BM1,S18=Acinar_BF3,S19=PanIN_A2b-2,S20=PanIN_BF1,S21=Acinar_A0,S22=PanIN_BF3,S23=Duct_A0,S25=PanIN_A2b-1,S26=Acinar_BF2,S27=PDAC_BF2,S28=PanIN_A2b-3,S29=PanIN_BM3,S2=Acinar_A2,S31=PanIN_A1-2,S32=Duct_B2,S34=PanIN_A1-3,S3=PDAC_BF1,S5=PanIN_BF2,S6=Acinar_BM3,S8=PDAC_BM1,S9=PanIN_A2a-2	38619	ENSG00000157933	SKI	Intron	0.542754	1.1055e-06	0.98561	1.1161e-06
chr1	2250371	2250617	0.597827	12	0.783|0.150|0.869|0.907|0.368|0.033|0.444|0.680|0.040|0.299|0.183|0.409|0.448|0.353|0.258|0.871|0.297|0.041|0.151|0.766|0.093|0.010|0.239|0.718|0.118|0.771|0.900|0.443|0.521|0.359|0.048|0.175|0.864|0.448|0.148	3|1|3|3|1|1|2|3|1|1|1|1|2|1|1|3|1|1|1|3|1|1|1|3|1|3|3|2|3|1|1|1|3|2|1	20	4	11	0.1885999999999999	0.44575	0.7863636363636364	S10=PanIN_A2a-3,S13=Acinar_A1,S14=PanIN_A2a-1,S17=PanIN_BM1,S18=Acinar_BF3,S19=PanIN_A2b-2,S1=Acinar_BM1,S21=Acinar_A0,S22=PanIN_BF3,S24=PanIN_A1-1,S25=PanIN_A2b-1,S26=Acinar_BF2,S28=PanIN_A2b-3,S29=PanIN_BM3,S2=Acinar_A2,S31=PanIN_A1-2,S4=Acinar_BF1,S5=PanIN_BF2,S6=Acinar_BM3,S9=PanIN_A2a-2	S15=PDAC_BF3,S20=PanIN_BF1,S34=PanIN_A1-3,S8=PDAC_BM1	S0=PDAC_BM2,S11=Duct_B4,S12=Duct_A2,S16=PDAC_BM3,S23=Duct_A0,S27=PDAC_BF2,S30=Duct_B1,S32=Duct_B2,S33=Duct_A1,S3=PDAC_BF1,S7=Duct_B3	33483	ENSG00000292993	LOC100129534	Distal Intergenic	0.597827	7.1961e-38	6.415399999999998e-32	5.0293e-14
chr1	2250784	2250994	0.593086	12	0.944|0.654|0.793|0.923|0.711|0.716|0.866|0.774|0.726|0.750|0.924|0.695|0.680|0.840|0.833|0.922|0.756|0.849|0.681|0.844|0.746|0.218|0.742|1.000|0.851|0.933|0.936|0.950|0.722|0.755|0.665|0.792|0.874|0.831|0.897	3|3|3|3|3|3|3|3|3|3|3|3|3|3|3|3|3|3|3|3|3|1|3|3|3|3|3|3|3|3|3|3|3|3|3	1	0	34	0.218		0.8110294117647059	S29=PanIN_BM3	-	S0=PDAC_BM2,S10=PanIN_A2a-3,S11=Duct_B4,S12=Duct_A2,S13=Acinar_A1,S14=PanIN_A2a-1,S15=PDAC_BF3,S16=PDAC_BM3,S17=PanIN_BM1,S18=Acinar_BF3,S19=PanIN_A2b-2,S1=Acinar_BM1,S20=PanIN_BF1,S21=Acinar_A0,S22=PanIN_BF3,S23=Duct_A0,S24=PanIN_A1-1,S25=PanIN_A2b-1,S26=Acinar_BF2,S27=PDAC_BF2,S28=PanIN_A2b-3,S2=Acinar_A2,S30=Duct_B1,S31=PanIN_A1-2,S32=Duct_B2,S33=Duct_A1,S34=PanIN_A1-3,S3=PDAC_BF1,S4=Acinar_BF…	33106	ENSG00000292993	LOC100129534	Distal Intergenic	-0.593086	4.391e-07	0.39146	4.0372e-08
chr1	2266007	2266262	0.703709	12	0.000|0.862|0.972|0.961|0.927|0.940|0.783|0.624|0.852|0.794|0.948|0.967|0.846|0.926|0.930|0.969|0.903|0.915|0.895|0.578|0.948|0.958|0.979|0.271|0.863|0.892|0.951|0.678|0.250|0.923|0.846|0.931|0.917|0.623|0.974	1|3|3|3|3|3|3|3|3|3|3|3|3|3|3|3|3|3|3|3|3|3|3|1|3|3|3|3|1|3|3|3|3|3|3	3	0	32	0.1736666666666666		0.8773437500000001	S0=PDAC_BM2,S30=Duct_B1,S3=PDAC_BF1	-	S10=PanIN_A2a-3,S11=Duct_B4,S12=Duct_A2,S13=Acinar_A1,S14=PanIN_A2a-1,S15=PDAC_BF3,S16=PDAC_BM3,S17=PanIN_BM1,S18=Acinar_BF3,S19=PanIN_A2b-2,S1=Acinar_BM1,S20=PanIN_BF1,S21=Acinar_A0,S22=PanIN_BF3,S23=Duct_A0,S24=PanIN_A1-1,S25=PanIN_A2b-1,S26=Acinar_BF2,S27=PDAC_BF2,S28=PanIN_A2b-3,S29=PanIN_BM3,S2=Acinar_A2,S31=PanIN_A1-2,S32=Duct_B2,S33=Duct_A1,S34=PanIN_A1-3,S4=Acinar_BF1,S5=PanIN_BF2,S6=Acin…	17838	ENSG00000292993	LOC100129534	Intron	-0.703709	6.9735e-20	6.217e-14	4.1189e-14
chr1	2266289	2266505	0.625351	12	0.009|0.260|0.930|0.964|0.883|0.203|0.365|0.216|0.310|0.913|0.221|0.781|0.479|0.815|0.466|0.897|0.403|0.101|0.886|0.067|0.288|0.232|0.871|0.216|0.315|0.708|0.885|0.138|0.236|0.831|0.264|0.846|0.402|0.189|0.076	1|1|3|3|3|1|1|1|1|3|1|3|2|3|1|3|1|1|3|1|1|1|3|1|1|3|3|1|1|3|1|3|1|1|1	21	1	13	0.237	0.479	0.8623076923076922	S0=PDAC_BM2,S10=PanIN_A2a-3,S14=PanIN_A2a-1,S15=PDAC_BF3,S16=PDAC_BM3,S17=PanIN_BM1,S19=PanIN_A2b-2,S22=PanIN_BF3,S24=PanIN_A1-1,S25=PanIN_A2b-1,S27=PDAC_BF2,S28=PanIN_A2b-3,S29=PanIN_BM3,S30=Duct_B1,S31=PanIN_A1-2,S34=PanIN_A1-3,S3=PDAC_BF1,S5=PanIN_BF2,S7=Duct_B3,S8=PDAC_BM1,S9=PanIN_A2a-2	S20=PanIN_BF1	S11=Duct_B4,S12=Duct_A2,S13=Acinar_A1,S18=Acinar_BF3,S1=Acinar_BM1,S21=Acinar_A0,S23=Duct_A0,S26=Acinar_BF2,S2=Acinar_A2,S32=Duct_B2,S33=Duct_A1,S4=Acinar_BF1,S6=Acinar_BM3	17595	ENSG00000292993	LOC100129534	Intron	0.625351	1.8153e-47	1.6183e-41	4.3299e-14
chr1	2266980	2267640	0.54684	20	0.459|0.898|0.828|0.955|0.901|0.845|0.782|0.620|0.853|0.834|0.900|0.804|0.852|0.775|0.910|0.926|0.848|0.893|0.929|0.596|0.927|0.662|0.902|0.109|0.906|0.749|0.867|0.852|0.821|0.784|0.873|0.837|0.646|0.740|0.902	1|3|3|3|3|3|3|3|3|3|3|3|3|3|3|3|3|3|3|3|3|3|3|1|3|3|3|3|3|3|3|3|3|3|3	2	0	33	0.284		0.8308181818181819	S0=PDAC_BM2,S30=Duct_B1	-	S10=PanIN_A2a-3,S11=Duct_B4,S12=Duct_A2,S13=Acinar_A1,S14=PanIN_A2a-1,S15=PDAC_BF3,S16=PDAC_BM3,S17=PanIN_BM1,S18=Acinar_BF3,S19=PanIN_A2b-2,S1=Acinar_BM1,S20=PanIN_BF1,S21=Acinar_A0,S22=PanIN_BF3,S23=Duct_A0,S24=PanIN_A1-1,S25=PanIN_A2b-1,S26=Acinar_BF2,S27=PDAC_BF2,S28=PanIN_A2b-3,S29=PanIN_BM3,S2=Acinar_A2,S31=PanIN_A1-2,S32=Duct_B2,S33=Duct_A1,S34=PanIN_A1-3,S3=PDAC_BF1,S4=Acinar_BF1,S5=PanIN…	16460	ENSG00000292993	LOC100129534	Intron	-0.54684	4.3934e-13	3.9168e-07	4.4298e-14
chr1	2284178	2284821	0.578604	17	0.210|0.534|0.437|0.906|0.773|0.209|0.234|0.144|0.248|0.736|0.118|0.816|0.308|0.796|0.199|0.866|0.413|0.493|0.825|0.065|0.187|0.162|0.794|0.135|0.423|0.117|0.815|0.199|0.719|0.829|0.440|0.739|0.164|0.270|0.440	1|2|2|3|3|1|1|1|1|3|1|3|1|3|1|3|1|3|3|1|1|1|3|1|2|1|3|1|3|3|2|3|1|1|2	17	5	13	0.1989411764705882	0.4548	0.7774615384615385	S0=PDAC_BM2,S14=PanIN_A2a-1,S15=PDAC_BF3,S16=PDAC_BM3,S17=PanIN_BM1,S19=PanIN_A2b-2,S20=PanIN_BF1,S22=PanIN_BF3,S24=PanIN_A1-1,S27=PDAC_BF2,S28=PanIN_A2b-3,S29=PanIN_BM3,S30=Duct_B1,S32=Duct_B2,S34=PanIN_A1-3,S7=Duct_B3,S8=PDAC_BM1	S10=PanIN_A2a-3,S11=Duct_B4,S31=PanIN_A1-2,S5=PanIN_BF2,S9=PanIN_A2a-2	S12=Duct_A2,S13=Acinar_A1,S18=Acinar_BF3,S1=Acinar_BM1,S21=Acinar_A0,S23=Duct_A0,S25=PanIN_A2b-1,S26=Acinar_BF2,S2=Acinar_A2,S33=Duct_A1,S3=PDAC_BF1,S4=Acinar_BF1,S6=Acinar_BM3	-79	ENSG00000292993	LOC100129534	Promoter	-0.578604	2.2164e-45	1.9759e-39	3.2419e-14
chr1	2292169	2292945	0.510991	12	0.301|0.804|0.272|0.191|0.693|0.839|0.575|0.233|0.942|0.666|0.911|0.546|0.874|0.679|0.935|0.166|0.820|0.894|0.533|0.264|0.876|0.894|0.690|0.397|0.798|0.287|0.223|0.757|0.463|0.665|0.930|0.599|0.449|0.662|0.789	1|3|1|1|3|3|2|1|3|3|3|2|3|3|3|1|3|3|2|1|3|3|3|1|3|1|1|3|1|3|3|2|1|3|3	11	4	20	0.295090909090909	0.56325	0.8059	S0=PDAC_BM2,S11=Duct_B4,S12=Duct_A2,S16=PDAC_BM3,S23=Duct_A0,S27=PDAC_BF2,S30=Duct_B1,S32=Duct_B2,S33=Duct_A1,S3=PDAC_BF1,S7=Duct_B3	S15=PDAC_BF3,S1=Acinar_BM1,S26=Acinar_BF2,S6=Acinar_BM3	S10=PanIN_A2a-3,S13=Acinar_A1,S14=PanIN_A2a-1,S17=PanIN_BM1,S18=Acinar_BF3,S19=PanIN_A2b-2,S20=PanIN_BF1,S21=Acinar_A0,S22=PanIN_BF3,S24=PanIN_A1-1,S25=PanIN_A2b-1,S28=PanIN_A2b-3,S29=PanIN_BM3,S2=Acinar_A2,S31=PanIN_A1-2,S34=PanIN_A1-3,S4=Acinar_BF1,S5=PanIN_BF2,S8=PDAC_BM1,S9=PanIN_A2a-2	-8070	ENSG00000292993	LOC100129534	Intron	0.510991	3.5761e-28	3.1882e-22	3.7415e-14
chr1	2310344	2310891	0.539103	13	0.742|0.797|0.777|0.888|0.820|0.732|0.636|0.382|0.736|0.921|0.841|0.882|0.859|0.789|0.802|0.879|0.822|0.836|0.798|0.401|0.841|0.706|0.862|0.741|0.639|0.835|0.935|0.796|0.589|0.725|0.786|0.892|0.906|0.822|0.843	2|2|2|2|2|2|2|1|2|3|2|2|2|2|2|2|2|2|2|2|2|2|2|2|2|2|3|2|2|2|2|2|3|2|2	1	31	3	0.382	0.7778709677419354	0.9206666666666666	S16=PDAC_BM3	S0=PDAC_BM2,S10=PanIN_A2a-3,S11=Duct_B4,S12=Duct_A2,S13=Acinar_A1,S14=PanIN_A2a-1,S15=PDAC_BF3,S17=PanIN_BM1,S19=PanIN_A2b-2,S1=Acinar_BM1,S20=PanIN_BF1,S21=Acinar_A0,S22=PanIN_BF3,S23=Duct_A0,S24=PanIN_A1-1,S25=PanIN_A2b-1,S26=Acinar_BF2,S27=PDAC_BF2,S28=PanIN_A2b-3,S29=PanIN_BM3,S2=Acinar_A2,S30=Duct_B1,S31=PanIN_A1-2,S32=Duct_B2,S34=PanIN_A1-3,S3=PDAC_BF1,S4=Acinar_BF1,S5=PanIN_BF2,S6=Acinar_B…	S18=Acinar_BF3,S33=Duct_A1,S7=Duct_B3	12102	ENSG00000116151	MORN1	3' UTR	-0.539103	2.5929e-07	0.23116	2.3805e-07
chr1	2336118	2336290	0.684697	10	0.225|0.936|0.924|0.949|0.927|0.939|0.979|0.722|0.956|0.936|0.982|0.966|0.906|0.866|0.860|0.872|0.876|0.901|0.900|0.897|0.929|0.841|0.935|0.502|0.885|0.865|0.942|0.966|0.967|0.923|0.958|0.846|0.902|0.832|0.929	1|3|3|3|3|3|3|3|3|3|3|3|3|3|3|3|3|3|3|3|3|3|3|2|3|3|3|3|3|3|3|3|3|3|3	1	1	33	0.225	0.502	0.9095151515151512	S0=PDAC_BM2	S30=Duct_B1	S10=PanIN_A2a-3,S11=Duct_B4,S12=Duct_A2,S13=Acinar_A1,S14=PanIN_A2a-1,S15=PDAC_BF3,S16=PDAC_BM3,S17=PanIN_BM1,S18=Acinar_BF3,S19=PanIN_A2b-2,S1=Acinar_BM1,S20=PanIN_BF1,S21=Acinar_A0,S22=PanIN_BF3,S23=Duct_A0,S24=PanIN_A1-1,S25=PanIN_A2b-1,S26=Acinar_BF2,S27=PDAC_BF2,S28=PanIN_A2b-3,S29=PanIN_BM3,S2=Acinar_A2,S31=PanIN_A1-2,S32=Duct_B2,S33=Duct_A1,S34=PanIN_A1-3,S3=PDAC_BF1,S4=Acinar_BF1,S5=PanIN…	7720	ENSG00000157911	PEX10	3' UTR	-0.684697	4.9992e-08	0.044569	1.5127e-07
chr1	2346864	2347181	0.556219	10	0.008|0.185|0.456|0.762|0.706|0.167|0.078|0.167|0.135|0.738|0.282|0.662|0.188|0.717|0.078|0.742|0.309|0.117|0.613|0.047|0.188|0.045|0.602|0.413|0.275|0.199|0.609|0.157|0.070|0.595|0.132|0.603|0.206|0.228|0.157	1|1|2|3|3|1|1|1|1|3|2|3|1|3|1|3|1|1|3|1|1|1|2|2|1|1|2|1|1|2|1|2|1|1|1	21	7	7	0.1493333333333333	0.5085714285714286	0.7057142857142856	S0=PDAC_BM2,S10=PanIN_A2a-3,S14=PanIN_A2a-1,S15=PDAC_BF3,S16=PDAC_BM3,S17=PanIN_BM1,S20=PanIN_BF1,S22=PanIN_BF3,S24=PanIN_A1-1,S25=PanIN_A2b-1,S27=PDAC_BF2,S28=PanIN_A2b-3,S29=PanIN_BM3,S31=PanIN_A1-2,S32=Duct_B2,S34=PanIN_A1-3,S3=PDAC_BF1,S5=PanIN_BF2,S7=Duct_B3,S8=PDAC_BM1,S9=PanIN_A2a-2	S11=Duct_B4,S19=PanIN_A2b-2,S2=Acinar_A2,S30=Duct_B1,S33=Duct_A1,S4=Acinar_BF1,S6=Acinar_BM3	S12=Duct_A2,S13=Acinar_A1,S18=Acinar_BF3,S1=Acinar_BM1,S21=Acinar_A0,S23=Duct_A0,S26=Acinar_BF2	-2855	ENSG00000157911	PEX10	Promoter	-0.556219	1.0169e-27	9.065999999999998e-22	4.2966e-14
chr1	2356890	2357638	0.505044	13	0.241|0.781|0.753|0.798|0.538|0.723|0.546|0.615|0.587|0.589|0.538|0.619|0.372|0.606|0.476|0.751|0.536|0.671|0.576|0.589|0.685|0.346|0.571|0.901|0.438|0.851|0.825|0.449|0.329|0.497|0.347|0.443|0.810|0.417|0.748	1|3|2|3|2|2|2|2|2|2|2|2|2|2|2|2|2|2|2|2|2|1|2|3|2|3|3|2|2|2|1|2|3|2|3	3	25	7	0.3113333333333333	0.5565599999999999	0.8162857142857145	S0=PDAC_BM2,S29=PanIN_BM3,S5=PanIN_BF2	S11=Duct_B4,S13=Acinar_A1,S14=PanIN_A2a-1,S15=PDAC_BF3,S16=PDAC_BM3,S17=PanIN_BM1,S18=Acinar_BF3,S19=PanIN_A2b-2,S1=Acinar_BM1,S20=PanIN_BF1,S21=Acinar_A0,S22=PanIN_BF3,S23=Duct_A0,S24=PanIN_A1-1,S25=PanIN_A2b-1,S26=Acinar_BF2,S27=PDAC_BF2,S28=PanIN_A2b-3,S2=Acinar_A2,S31=PanIN_A1-2,S34=PanIN_A1-3,S3=PDAC_BF1,S4=Acinar_BF1,S6=Acinar_BM3,S8=PDAC_BM1	S10=PanIN_A2a-3,S12=Duct_A2,S30=Duct_B1,S32=Duct_B2,S33=Duct_A1,S7=Duct_B3,S9=PanIN_A2a-2	-12881	ENSG00000157911	PEX10	Distal Intergenic	0.505044	3.0146e-10	0.00026876	4.4932e-12
chr1	2364816	2365556	0.514711	15	0.752|0.667|0.835|0.858|0.481|0.486|0.696|0.607|0.506|0.417|0.487|0.521|0.493|0.501|0.612|0.909|0.533|0.616|0.357|0.531|0.643|0.273|0.486|0.783|0.392|0.851|0.808|0.668|0.677|0.574|0.572|0.345|0.912|0.769|0.501	2|2|2|3|2|2|2|2|2|1|1|2|2|2|2|3|2|2|1|2|2|1|2|2|1|2|2|2|2|2|2|1|3|2|2	6	26	3	0.3785	0.6218846153846154	0.8929999999999999	S18=Acinar_BF3,S19=PanIN_A2b-2,S26=Acinar_BF2,S29=PanIN_BM3,S31=PanIN_A1-2,S6=Acinar_BM3	S0=PDAC_BM2,S10=PanIN_A2a-3,S11=Duct_B4,S13=Acinar_A1,S14=PanIN_A2a-1,S15=PDAC_BF3,S16=PDAC_BM3,S17=PanIN_BM1,S1=Acinar_BM1,S20=PanIN_BF1,S21=Acinar_A0,S22=PanIN_BF3,S24=PanIN_A1-1,S25=PanIN_A2b-1,S27=PDAC_BF2,S28=PanIN_A2b-3,S2=Acinar_A2,S30=Duct_B1,S32=Duct_B2,S33=Duct_A1,S34=PanIN_A1-3,S3=PDAC_BF1,S4=Acinar_BF1,S5=PanIN_BF2,S8=PDAC_BM1,S9=PanIN_A2a-2	S12=Duct_A2,S23=Duct_A0,S7=Duct_B3	-20807	ENSG00000157911	PEX10	Distal Intergenic	-0.514711	6.7437e-14	6.0121e-08	4.4076e-14
chr1	2369560	2369734	0.614709	14	0.071|0.666|0.792|0.863|0.660|0.604|0.595|0.269|0.567|0.689|0.686|0.781|0.638|0.727|0.426|0.751|0.667|0.709|0.587|0.425|0.745|0.395|0.702|0.088|0.674|0.516|0.797|0.681|0.554|0.697|0.584|0.740|0.906|0.406|0.860	1|3|3|3|3|3|3|2|3|3|3|3|3|3|2|3|3|3|3|2|3|2|3|1|3|3|3|3|3|3|3|3|3|2|3	2	5	28	0.0794999999999999	0.3842	0.6942142857142856	S0=PDAC_BM2,S30=Duct_B1	S16=PDAC_BM3,S22=PanIN_BF3,S27=PDAC_BF2,S29=PanIN_BM3,S8=PDAC_BM1	S10=PanIN_A2a-3,S11=Duct_B4,S12=Duct_A2,S13=Acinar_A1,S14=PanIN_A2a-1,S15=PDAC_BF3,S17=PanIN_BM1,S18=Acinar_BF3,S19=PanIN_A2b-2,S1=Acinar_BM1,S20=PanIN_BF1,S21=Acinar_A0,S23=Duct_A0,S24=PanIN_A1-1,S25=PanIN_A2b-1,S26=Acinar_BF2,S28=PanIN_A2b-3,S2=Acinar_A2,S31=PanIN_A1-2,S32=Duct_B2,S33=Duct_A1,S34=PanIN_A1-3,S3=PDAC_BF1,S4=Acinar_BF1,S5=PanIN_BF2,S6=Acinar_BM3,S7=Duct_B3,S9=PanIN_A2a-2	-25551	ENSG00000157911	PEX10	Distal Intergenic	-0.614709	1.0107e-13	9.0104e-08	4.563e-14
chr1	2370512	2371382	0.551636	12	0.654|0.678|0.849|0.899|0.404|0.533|0.791|0.520|0.436|0.419|0.312|0.650|0.578|0.628|0.752|0.879|0.535|0.758|0.513|0.392|0.486|0.585|0.500|0.924|0.270|0.942|0.938|0.658|0.644|0.473|0.307|0.430|0.857|0.723|0.655	2|2|3|3|2|2|3|2|2|2|2|3|2|2|3|3|2|3|2|2|2|2|2|3|1|3|3|2|2|2|1|2|3|2|2	2	22	11	0.2885	0.5343636363636364	0.8399090909090909	S31=PanIN_A1-2,S5=PanIN_BF2	S0=PDAC_BM2,S10=PanIN_A2a-3,S13=Acinar_A1,S14=PanIN_A2a-1,S16=PDAC_BM3,S17=PanIN_BM1,S18=Acinar_BF3,S19=PanIN_A2b-2,S20=PanIN_BF1,S21=Acinar_A0,S24=PanIN_A1-1,S26=Acinar_BF2,S27=PDAC_BF2,S28=PanIN_A2b-3,S29=PanIN_BM3,S2=Acinar_A2,S34=PanIN_A1-3,S3=PDAC_BF1,S4=Acinar_BF1,S6=Acinar_BM3,S8=PDAC_BM1,S9=PanIN_A2a-2	S11=Duct_B4,S12=Duct_A2,S15=PDAC_BF3,S1=Acinar_BM1,S22=PanIN_BF3,S23=Duct_A0,S25=PanIN_A2b-1,S30=Duct_B1,S32=Duct_B2,S33=Duct_A1,S7=Duct_B3	-26503	ENSG00000157911	PEX10	Distal Intergenic	0.551636	1.7212e-08	0.015345	5.6641e-11
chr1	2377157	2377539	0.519371	15	0.584|0.670|0.845|0.639|0.399|0.514|0.756|0.624|0.604|0.347|0.434|0.455|0.521|0.490|0.756|0.832|0.616|0.327|0.385|0.285|0.611|0.312|0.385|0.871|0.501|0.950|0.807|0.564|0.536|0.381|0.471|0.336|0.938|0.676|0.402	2|2|2|2|1|2|2|2|2|1|1|1|2|2|2|3|2|1|1|1|2|1|1|3|2|3|2|2|2|1|1|1|3|2|1	13	18	4	0.3783846153846154	0.6285555555555555	0.8977499999999998	S13=Acinar_A1,S18=Acinar_BF3,S19=PanIN_A2b-2,S1=Acinar_BM1,S25=PanIN_A2b-1,S26=Acinar_BF2,S27=PDAC_BF2,S29=PanIN_BM3,S2=Acinar_A2,S4=Acinar_BF1,S5=PanIN_BF2,S6=Acinar_BM3,S9=PanIN_A2a-2	S0=PDAC_BM2,S10=PanIN_A2a-3,S11=Duct_B4,S12=Duct_A2,S14=PanIN_A2a-1,S15=PDAC_BF3,S16=PDAC_BM3,S17=PanIN_BM1,S20=PanIN_BF1,S21=Acinar_A0,S22=PanIN_BF3,S24=PanIN_A1-1,S28=PanIN_A2b-3,S31=PanIN_A1-2,S33=Duct_A1,S34=PanIN_A1-3,S3=PDAC_BF1,S8=PDAC_BM1	S23=Duct_A0,S30=Duct_B1,S32=Duct_B2,S7=Duct_B3	-30215	ENSG00000149527	PLCH2	Distal Intergenic	0.519371	9.8467e-19	8.7784e-13	4.0856e-14
chr1	2395497	2397537	0.505172	32	0.353|0.549|0.839|0.742|0.516|0.582|0.751|0.591|0.649|0.609|0.566|0.614|0.616|0.547|0.616|0.806|0.624|0.716|0.597|0.517|0.621|0.548|0.513|0.800|0.480|0.911|0.818|0.595|0.639|0.586|0.683|0.459|0.791|0.726|0.686	1|2|2|2|2|2|2|2|2|2|2|2|2|2|2|2|2|2|2|2|2|2|2|2|2|3|2|2|2|2|2|1|2|2|2	2	32	1	0.406	0.6416562499999999	0.911	S0=PDAC_BM2,S6=Acinar_BM3	S10=PanIN_A2a-3,S11=Duct_B4,S12=Duct_A2,S13=Acinar_A1,S14=PanIN_A2a-1,S15=PDAC_BF3,S16=PDAC_BM3,S17=PanIN_BM1,S18=Acinar_BF3,S19=PanIN_A2b-2,S1=Acinar_BM1,S20=PanIN_BF1,S21=Acinar_A0,S22=PanIN_BF3,S23=Duct_A0,S24=PanIN_A1-1,S25=PanIN_A2b-1,S26=Acinar_BF2,S27=PDAC_BF2,S28=PanIN_A2b-3,S29=PanIN_BM3,S2=Acinar_A2,S30=Duct_B1,S31=PanIN_A1-2,S33=Duct_A1,S34=PanIN_A1-3,S3=PDAC_BF1,S4=Acinar_BF1,S5=PanIN…	S32=Duct_B2	-10217	ENSG00000149527	PLCH2	Distal Intergenic	0.505172	2.2586e-08	0.020136	4.8623e-11
chr1	2427890	2428012	0.536906	10	0.312|0.922|0.952|0.920|0.887|0.877|1.000|0.646|0.799|0.850|0.727|0.848|0.815|0.826|0.930|0.953|0.602|0.942|0.834|0.000|0.916|0.563|0.854|0.695|0.827|0.950|0.947|0.866|0.480|0.883|0.642|0.761|0.927|0.808|0.820	1|3|3|3|3|3|3|2|3|3|3|3|3|3|3|3|2|3|3|1|3|1|3|2|3|3|3|3|1|3|2|3|3|3|3	4	4	27	0.33875	0.64625	0.8755925925925924	S0=PDAC_BM2,S27=PDAC_BF2,S29=PanIN_BM3,S3=PDAC_BF1	S16=PDAC_BM3,S24=PanIN_A1-1,S30=Duct_B1,S5=PanIN_BF2	S10=PanIN_A2a-3,S11=Duct_B4,S12=Duct_A2,S13=Acinar_A1,S14=PanIN_A2a-1,S15=PDAC_BF3,S17=PanIN_BM1,S18=Acinar_BF3,S19=PanIN_A2b-2,S1=Acinar_BM1,S20=PanIN_BF1,S21=Acinar_A0,S22=PanIN_BF3,S23=Duct_A0,S25=PanIN_A2b-1,S26=Acinar_BF2,S28=PanIN_A2b-3,S2=Acinar_A2,S31=PanIN_A1-2,S32=Duct_B2,S33=Duct_A1,S34=PanIN_A1-3,S4=Acinar_BF1,S6=Acinar_BM3,S7=Duct_B3,S8=PDAC_BM1,S9=PanIN_A2a-2	-2171	ENSG00000149527	PLCH2	Promoter	-0.536906	1.9826e-15	1.7675e-09	4.2077e-14
chr1	2437245	2438037	0.531241	13	0.589|0.777|0.695|0.805|0.662|0.572|0.605|0.264|0.709|0.644|0.642|0.708|0.667|0.716|0.538|0.777|0.713|0.673|0.670|0.162|0.649|0.457|0.558|0.785|0.679|0.797|0.826|0.619|0.647|0.541|0.309|0.539|0.663|0.469|0.657	2|3|2|3|2|2|2|1|3|2|2|2|2|2|2|3|3|3|2|1|2|2|2|3|3|3|3|2|3|2|2|2|2|2|2	2	22	11	0.213	0.5985909090909091	0.7443636363636364	S16=PDAC_BM3,S27=PDAC_BF2	S0=PDAC_BM2,S11=Duct_B4,S13=Acinar_A1,S14=PanIN_A2a-1,S15=PDAC_BF3,S18=Acinar_BF3,S19=PanIN_A2b-2,S1=Acinar_BM1,S20=PanIN_BF1,S21=Acinar_A0,S22=PanIN_BF3,S26=Acinar_BF2,S28=PanIN_A2b-3,S29=PanIN_BM3,S2=Acinar_A2,S34=PanIN_A1-3,S4=Acinar_BF1,S5=PanIN_BF2,S6=Acinar_BM3,S7=Duct_B3,S8=PDAC_BM1,S9=PanIN_A2a-2	S10=PanIN_A2a-3,S12=Duct_A2,S17=PanIN_BM1,S23=Duct_A0,S24=PanIN_A1-1,S25=PanIN_A2b-1,S30=Duct_B1,S31=PanIN_A1-2,S32=Duct_B2,S33=Duct_A1,S3=PDAC_BF1	7063	ENSG00000149527	PLCH2	Downstream	0.531241	1.6717e-10	0.00014904	2.6502e-10
chr1	2462246	2462431	0.550224	10	0.033|0.017|0.000|0.053|0.383|0.061|0.033|0.042|0.040|0.148|0.072|0.190|0.031|0.321|0.000|0.060|0.033|0.100|0.170|0.017|0.052|0.040|0.579|0.000|0.000|0.000|0.013|0.000|0.025|0.229|0.000|0.292|0.052|0.000|0.109	1|1|1|1|2|1|1|2|1|2|1|2|1|2|1|1|1|1|2|1|1|1|3|1|1|1|1|1|1|2|1|2|1|1|2	25	9	1	0.02928	0.2093333333333333	0.579	S0=PDAC_BM2,S10=PanIN_A2a-3,S11=Duct_B4,S12=Duct_A2,S14=PanIN_A2a-1,S15=PDAC_BF3,S17=PanIN_BM1,S19=PanIN_A2b-2,S20=PanIN_BF1,S22=PanIN_BF3,S23=Duct_A0,S24=PanIN_A1-1,S25=PanIN_A2b-1,S27=PDAC_BF2,S28=PanIN_A2b-3,S29=PanIN_BM3,S30=Duct_B1,S31=PanIN_A1-2,S32=Duct_B2,S33=Duct_A1,S34=PanIN_A1-3,S3=PDAC_BF1,S5=PanIN_BF2,S7=Duct_B3,S8=PDAC_BM1	S13=Acinar_A1,S16=PDAC_BM3,S18=Acinar_BF3,S1=Acinar_BM1,S21=Acinar_A0,S26=Acinar_BF2,S4=Acinar_BF1,S6=Acinar_BM3,S9=PanIN_A2a-2	S2=Acinar_A2	-563	ENSG00000197921	HES5	Promoter	-0.550224	2.0395e-07	0.18183	1.7573e-07	N0|0|2|3,
chr1	2465805	2466826	0.532861	13	0.202|0.207|0.402|0.682|0.556|0.290|0.121|0.158|0.213|0.613|0.280|0.517|0.210|0.460|0.108|0.590|0.362|0.424|0.432|0.102|0.252|0.065|0.713|0.142|0.177|0.481|0.481|0.224|0.323|0.582|0.204|0.723|0.435|0.133|0.367	2|2|2|3|3|2|1|1|1|2|2|2|2|2|1|2|2|2|2|1|2|1|3|1|1|2|2|2|2|2|2|3|2|1|2	9	22	4	0.1354444444444444	0.379	0.6685	S15=PDAC_BF3,S16=PDAC_BM3,S17=PanIN_BM1,S22=PanIN_BF3,S27=PDAC_BF2,S29=PanIN_BM3,S30=Duct_B1,S31=PanIN_A1-2,S8=PDAC_BM1	S0=PDAC_BM2,S10=PanIN_A2a-3,S11=Duct_B4,S14=PanIN_A2a-1,S18=Acinar_BF3,S19=PanIN_A2b-2,S1=Acinar_BM1,S20=PanIN_BF1,S21=Acinar_A0,S23=Duct_A0,S24=PanIN_A1-1,S25=PanIN_A2b-1,S26=Acinar_BF2,S28=PanIN_A2b-3,S32=Duct_B2,S33=Duct_A1,S34=PanIN_A1-3,S3=PDAC_BF1,S4=Acinar_BF1,S5=PanIN_BF2,S7=Duct_B3,S9=PanIN_A2a-2	S12=Duct_A2,S13=Acinar_A1,S2=Acinar_A2,S6=Acinar_BM3	-4122	ENSG00000197921	HES5	Distal Intergenic	-0.532861	2.3415e-13	2.0875e-07	4.3077e-14
chr1	2487059	2487285	0.527254	13	0.011|0.048|0.046|0.278|0.440|0.172|0.024|0.062|0.037|0.374|0.077|0.212|0.080|0.576|0.019|0.147|0.077|0.064|0.376|0.055|0.051|0.077|0.280|0.051|0.078|0.038|0.038|0.092|0.019|0.283|0.048|0.178|0.021|0.000|0.151	1|1|1|2|2|2|1|1|1|2|1|2|1|3|1|2|1|1|2|1|1|1|2|1|1|1|1|1|1|2|1|2|1|1|2	23	11	1	0.048391304347826	0.2628181818181818	0.576	S0=PDAC_BM2,S10=PanIN_A2a-3,S11=Duct_B4,S15=PDAC_BF3,S16=PDAC_BM3,S17=PanIN_BM1,S19=PanIN_A2b-2,S20=PanIN_BF1,S22=PanIN_BF3,S24=PanIN_A1-1,S25=PanIN_A2b-1,S27=PDAC_BF2,S28=PanIN_A2b-3,S29=PanIN_BM3,S30=Duct_B1,S31=PanIN_A1-2,S32=Duct_B2,S33=Duct_A1,S34=PanIN_A1-3,S3=PDAC_BF1,S5=PanIN_BF2,S7=Duct_B3,S8=PDAC_BM1	S12=Duct_A2,S13=Acinar_A1,S14=PanIN_A2a-1,S18=Acinar_BF3,S1=Acinar_BM1,S23=Duct_A0,S26=Acinar_BF2,S2=Acinar_A2,S4=Acinar_BF1,S6=Acinar_BM3,S9=PanIN_A2a-2	S21=Acinar_A0	-520	ENSG00000157873	TNFRSF14	Promoter	-0.527254	2.0785e-07	0.1853	1.5335e-08
chr1	2496922	2497235	0.559362	10	0.733|0.900|0.900|0.916|0.894|0.815|0.917|0.689|0.892|0.872|0.859|0.877|0.904|0.910|0.818|0.956|0.850|0.913|0.839|0.305|0.890|0.787|0.860|0.807|0.732|0.813|0.850|0.835|0.763|0.837|0.729|0.830|0.899|0.580|0.868	2|3|3|3|3|3|3|2|3|3|3|3|3|3|3|3|3|3|3|1|3|3|3|3|2|3|3|3|3|3|2|3|3|2|3	1	5	29	0.305	0.6926	0.8645172413793103	S27=PDAC_BF2	S0=PDAC_BM2,S16=PDAC_BM3,S31=PanIN_A1-2,S5=PanIN_BF2,S8=PDAC_BM1	S10=PanIN_A2a-3,S11=Duct_B4,S12=Duct_A2,S13=Acinar_A1,S14=PanIN_A2a-1,S15=PDAC_BF3,S17=PanIN_BM1,S18=Acinar_BF3,S19=PanIN_A2b-2,S1=Acinar_BM1,S20=PanIN_BF1,S21=Acinar_A0,S22=PanIN_BF3,S23=Duct_A0,S24=PanIN_A1-1,S25=PanIN_A2b-1,S26=Acinar_BF2,S28=PanIN_A2b-3,S29=PanIN_BM3,S2=Acinar_A2,S30=Duct_B1,S32=Duct_B2,S33=Duct_A1,S34=PanIN_A1-3,S3=PDAC_BF1,S4=Acinar_BF1,S6=Acinar_BM3,S7=Duct_B3,S9=PanIN_A2a…	-8473			Distal Intergenic	0.559362	3.3869e-06	1.0	6.4125e-06
chr1	2510041	2510376	0.534494	10	0.120|0.129|0.017|0.179|0.643|0.080|0.025|0.046|0.098|0.679|0.099|0.604|0.081|0.778|0.081|0.321|0.270|0.136|0.542|0.068|0.149|0.152|0.720|0.038|0.322|0.089|0.098|0.054|0.130|0.569|0.065|0.610|0.031|0.077|0.199	1|1|1|1|3|1|1|1|1|3|1|3|1|3|1|1|1|1|3|1|1|1|3|1|2|1|1|1|1|3|1|3|1|1|1	26	1	8	0.1089230769230769	0.322	0.6431250000000001	S0=PDAC_BM2,S10=PanIN_A2a-3,S11=Duct_B4,S12=Duct_A2,S14=PanIN_A2a-1,S15=PDAC_BF3,S16=PDAC_BM3,S17=PanIN_BM1,S19=PanIN_A2b-2,S20=PanIN_BF1,S22=PanIN_BF3,S23=Duct_A0,S24=PanIN_A1-1,S25=PanIN_A2b-1,S27=PDAC_BF2,S28=PanIN_A2b-3,S29=PanIN_BM3,S30=Duct_B1,S32=Duct_B2,S33=Duct_A1,S34=PanIN_A1-3,S3=PDAC_BF1,S5=PanIN_BF2,S7=Duct_B3,S8=PDAC_BM1,S9=PanIN_A2a-2	S31=PanIN_A1-2	S13=Acinar_A1,S18=Acinar_BF3,S1=Acinar_BM1,S21=Acinar_A0,S26=Acinar_BF2,S2=Acinar_A2,S4=Acinar_BF1,S6=Acinar_BM3	-7523	ENSG00000157870	PRXL2B	Distal Intergenic	0.534494	6.7701e-32	6.0356e-26	4.0412e-14	N0|0|2|3,
chr1	2581963	2582904	0.514847	13	0.038|0.395|0.566|0.658|0.246|0.246|0.071|0.182|0.291|0.172|0.117|0.324|0.184|0.392|0.210|0.661|0.340|0.080|0.239|0.155|0.348|0.042|0.251|0.697|0.047|0.646|0.585|0.194|0.308|0.246|0.246|0.254|0.542|0.148|0.120	1|2|3|3|2|2|1|1|2|1|1|2|1|2|2|3|2|1|2|2|2|1|2|3|1|3|3|2|2|2|1|2|2|1|2	11	18	6	0.1206363636363636	0.2833888888888888	0.6355	S0=PDAC_BM2,S15=PDAC_BF3,S16=PDAC_BM3,S18=Acinar_BF3,S19=PanIN_A2b-2,S20=PanIN_BF1,S25=PanIN_A2b-1,S29=PanIN_BM3,S31=PanIN_A1-2,S5=PanIN_BF2,S8=PDAC_BM1	S10=PanIN_A2a-3,S13=Acinar_A1,S14=PanIN_A2a-1,S17=PanIN_BM1,S1=Acinar_BM1,S21=Acinar_A0,S22=PanIN_BF3,S24=PanIN_A1-1,S26=Acinar_BF2,S27=PDAC_BF2,S28=PanIN_A2b-3,S2=Acinar_A2,S34=PanIN_A1-3,S3=PDAC_BF1,S4=Acinar_BF1,S6=Acinar_BM3,S7=Duct_B3,S9=PanIN_A2a-2	S11=Duct_B4,S12=Duct_A2,S23=Duct_A0,S30=Duct_B1,S32=Duct_B2,S33=Duct_A1	-17483	ENSG00000142606	MMEL1	Intron	-0.514847	5.6348e-23	5.0235e-17	4.2633e-14
chr1	2720457	2720980	0.534111	10	0.448|0.493|0.620|0.873|0.410|0.439|0.370|0.486|0.670|0.587|0.315|0.416|0.491|0.465|0.540|0.825|0.367|0.538|0.513|0.271|0.602|0.188|0.421|0.633|0.481|0.803|0.778|0.568|0.553|0.524|0.484|0.312|0.733|0.531|0.610	2|2|3|3|2|2|2|2|3|3|2|2|2|2|2|3|2|2|2|2|2|1|2|2|2|3|3|2|2|2|2|2|3|2|3	1	25	9	0.188	0.46684	0.7221111111111111	S29=PanIN_BM3	S0=PDAC_BM2,S10=PanIN_A2a-3,S13=Acinar_A1,S14=PanIN_A2a-1,S15=PDAC_BF3,S16=PDAC_BM3,S19=PanIN_A2b-2,S1=Acinar_BM1,S20=PanIN_BF1,S21=Acinar_A0,S22=PanIN_BF3,S24=PanIN_A1-1,S25=PanIN_A2b-1,S26=Acinar_BF2,S27=PDAC_BF2,S28=PanIN_A2b-3,S2=Acinar_A2,S30=Duct_B1,S31=PanIN_A1-2,S34=PanIN_A1-3,S3=PDAC_BF1,S4=Acinar_BF1,S5=PanIN_BF2,S6=Acinar_BM3,S8=PDAC_BM1	S11=Duct_B4,S12=Duct_A2,S17=PanIN_BM1,S18=Acinar_BF3,S23=Duct_A0,S32=Duct_B2,S33=Duct_A1,S7=Duct_B3,S9=PanIN_A2a-2	-14228	ENSG00000215912	TTC34	Distal Intergenic	-0.534111	0.00087402	1.0	2.4788e-05
chr1	2729429	2729720	0.691196	10	0.048|0.850|0.933|0.927|0.875|0.819|0.523|0.730|0.690|0.967|0.885|0.918|0.672|0.895|0.723|0.953|0.947|0.819|0.942|0.051|0.775|0.684|0.809|0.832|0.932|1.000|0.925|0.895|0.407|0.936|0.973|0.751|0.975|0.808|0.806	1|3|3|3|3|3|2|3|3|3|3|3|3|3|3|3|3|3|3|1|3|3|3|3|3|3|3|3|1|3|3|3|3|3|3	3	1	31	0.1686666666666666	0.523	0.8595483870967742	S0=PDAC_BM2,S27=PDAC_BF2,S3=PDAC_BF1	S15=PDAC_BF3	S10=PanIN_A2a-3,S11=Duct_B4,S12=Duct_A2,S13=Acinar_A1,S14=PanIN_A2a-1,S16=PDAC_BM3,S17=PanIN_BM1,S18=Acinar_BF3,S19=PanIN_A2b-2,S1=Acinar_BM1,S20=PanIN_BF1,S21=Acinar_A0,S22=PanIN_BF3,S23=Duct_A0,S24=PanIN_A1-1,S25=PanIN_A2b-1,S26=Acinar_BF2,S28=PanIN_A2b-3,S29=PanIN_BM3,S2=Acinar_A2,S30=Duct_B1,S31=PanIN_A1-2,S32=Duct_B2,S33=Duct_A1,S34=PanIN_A1-3,S4=Acinar_BF1,S5=PanIN_BF2,S6=Acinar_BM3,S7=Duct…	-23200	ENSG00000215912	TTC34	Distal Intergenic	0.691196	1.962e-12	1.7491e-06	4.6074e-14
chr1	2742979	2743522	0.520462	13	0.762|0.536|0.858|0.808|0.652|0.598|0.536|0.760|0.652|0.532|0.620|0.450|0.637|0.696|0.628|0.807|0.618|0.750|0.657|0.714|0.548|0.345|0.618|0.888|0.354|0.897|0.843|0.672|0.813|0.485|0.692|0.436|0.916|0.681|0.716	2|2|3|2|2|2|2|2|2|2|2|2|2|2|2|2|2|2|2|2|2|2|2|3|1|3|2|2|3|2|2|2|3|2|2	1	29	5	0.354	0.6361724137931036	0.8744	S31=PanIN_A1-2	S0=PDAC_BM2,S10=PanIN_A2a-3,S12=Duct_A2,S13=Acinar_A1,S14=PanIN_A2a-1,S15=PDAC_BF3,S16=PDAC_BM3,S17=PanIN_BM1,S18=Acinar_BF3,S19=PanIN_A2b-2,S1=Acinar_BM1,S20=PanIN_BF1,S21=Acinar_A0,S22=PanIN_BF3,S23=Duct_A0,S24=PanIN_A1-1,S25=PanIN_A2b-1,S26=Acinar_BF2,S27=PDAC_BF2,S28=PanIN_A2b-3,S29=PanIN_BM3,S2=Acinar_A2,S33=Duct_A1,S34=PanIN_A1-3,S4=Acinar_BF1,S5=PanIN_BF2,S6=Acinar_BM3,S8=PDAC_BM1,S9=PanIN…	S11=Duct_B4,S30=Duct_B1,S32=Duct_B2,S3=PDAC_BF1,S7=Duct_B3	-36750	ENSG00000215912	TTC34	Distal Intergenic	-0.520462	2.0514e-06	1.0	3.6156e-07
chr1	2764404	2764755	0.521564	10	0.163|0.619|0.780|0.773|0.552|0.612|0.535|0.559|0.651|0.360|0.503|0.467|0.733|0.624|0.689|0.868|0.625|0.804|0.472|0.717|0.596|0.528|0.610|0.645|0.590|0.862|0.781|0.612|0.466|0.612|0.563|0.502|0.770|0.702|0.561	1|3|3|3|2|2|3|3|3|2|2|2|3|3|2|3|3|3|2|3|3|2|3|3|3|3|3|3|2|3|2|2|3|3|2	1	12	22	0.163	0.5229166666666666	0.6849090909090909	S0=PDAC_BM2	S13=Acinar_A1,S14=PanIN_A2a-1,S18=Acinar_BF3,S19=PanIN_A2b-2,S1=Acinar_BM1,S22=PanIN_BF3,S26=Acinar_BF2,S29=PanIN_BM3,S3=PDAC_BF1,S5=PanIN_BF2,S6=Acinar_BM3,S9=PanIN_A2a-2	S10=PanIN_A2a-3,S11=Duct_B4,S12=Duct_A2,S15=PDAC_BF3,S16=PDAC_BM3,S17=PanIN_BM1,S20=PanIN_BF1,S21=Acinar_A0,S23=Duct_A0,S24=PanIN_A1-1,S25=PanIN_A2b-1,S27=PDAC_BF2,S28=PanIN_A2b-3,S2=Acinar_A2,S30=Duct_B1,S31=PanIN_A1-2,S32=Duct_B2,S33=Duct_A1,S34=PanIN_A1-3,S4=Acinar_BF1,S7=Duct_B3,S8=PDAC_BM1	-58175	ENSG00000215912	TTC34	Distal Intergenic	-0.521564	5.2884e-05	1.0	2.5747e-05
chr1	2778908	2779165	0.544981	13	0.467|0.538|0.415|0.433|0.278|0.441|0.800|0.510|0.229|0.283|0.458|0.265|0.486|0.409|0.462|0.496|0.430|0.355|0.247|0.587|0.549|0.423|0.313|0.310|0.254|0.279|0.493|0.468|0.345|0.379|0.311|0.115|0.343|0.704|0.290	2|2|2|2|2|2|3|2|1|2|2|1|2|2|2|2|2|2|1|2|2|2|2|2|1|1|2|2|2|2|1|1|1|2|2	8	26	1	0.255375	0.4354615384615385	0.8	S17=PanIN_BM1,S1=Acinar_BM1,S26=Acinar_BF2,S31=PanIN_A1-2,S32=Duct_B2,S5=PanIN_BF2,S6=Acinar_BM3,S7=Duct_B3	S0=PDAC_BM2,S10=PanIN_A2a-3,S11=Duct_B4,S12=Duct_A2,S13=Acinar_A1,S14=PanIN_A2a-1,S16=PDAC_BM3,S18=Acinar_BF3,S19=PanIN_A2b-2,S20=PanIN_BF1,S21=Acinar_A0,S22=PanIN_BF3,S23=Duct_A0,S24=PanIN_A1-1,S25=PanIN_A2b-1,S27=PDAC_BF2,S28=PanIN_A2b-3,S29=PanIN_BM3,S2=Acinar_A2,S30=Duct_B1,S33=Duct_A1,S34=PanIN_A1-3,S3=PDAC_BF1,S4=Acinar_BF1,S8=PDAC_BM1,S9=PanIN_A2a-2	S15=PDAC_BF3	-72679	ENSG00000215912	TTC34	Distal Intergenic	0.544981	1.5462e-06	1.0	6.8712e-08
chr1	2783399	2784311	0.517437	18	0.258|0.701|0.702|0.846|0.592|0.709|0.285|0.327|0.610|0.596|0.498|0.603|0.560|0.680|0.497|0.875|0.684|0.655|0.586|0.209|0.663|0.611|0.562|0.463|0.527|0.843|0.846|0.802|0.444|0.549|0.536|0.496|0.727|0.555|0.684	1|2|3|3|2|2|1|1|2|2|2|2|2|2|2|3|2|3|2|1|2|2|2|2|2|3|3|3|2|2|2|2|3|2|2	4	23	8	0.26975	0.5828695652173912	0.7870000000000001	S0=PDAC_BM2,S15=PDAC_BF3,S16=PDAC_BM3,S27=PDAC_BF2	S10=PanIN_A2a-3,S13=Acinar_A1,S14=PanIN_A2a-1,S17=PanIN_BM1,S18=Acinar_BF3,S19=PanIN_A2b-2,S1=Acinar_BM1,S20=PanIN_BF1,S21=Acinar_A0,S22=PanIN_BF3,S24=PanIN_A1-1,S26=Acinar_BF2,S28=PanIN_A2b-3,S29=PanIN_BM3,S2=Acinar_A2,S30=Duct_B1,S31=PanIN_A1-2,S3=PDAC_BF1,S4=Acinar_BF1,S5=PanIN_BF2,S6=Acinar_BM3,S8=PDAC_BM1,S9=PanIN_A2a-2	S11=Duct_B4,S12=Duct_A2,S23=Duct_A0,S25=PanIN_A2b-1,S32=Duct_B2,S33=Duct_A1,S34=PanIN_A1-3,S7=Duct_B3	-77170	ENSG00000215912	TTC34	Distal Intergenic	0.517437	1.3907e-16	1.2398e-10	4.6074e-14
chr1	2847519	2847767	0.504065	12	0.226|0.916|0.965|1.000|0.847|0.851|0.336|0.634|0.798|0.755|0.935|0.826|0.814|0.739|0.833|0.806|0.686|0.869|0.787|0.127|0.858|0.678|0.833|0.742|0.764|0.841|0.943|0.797|0.535|0.734|0.568|0.773|0.781|0.564|0.902	1|3|3|3|3|3|1|3|3|3|3|3|3|3|3|3|3|3|3|1|3|3|3|3|3|3|3|3|2|3|2|3|3|1|3	4	2	29	0.31325	0.5515	0.8174827586206898	S0=PDAC_BM2,S15=PDAC_BF3,S27=PDAC_BF2,S8=PDAC_BM1	S3=PDAC_BF1,S5=PanIN_BF2	S10=PanIN_A2a-3,S11=Duct_B4,S12=Duct_A2,S13=Acinar_A1,S14=PanIN_A2a-1,S16=PDAC_BM3,S17=PanIN_BM1,S18=Acinar_BF3,S19=PanIN_A2b-2,S1=Acinar_BM1,S20=PanIN_BF1,S21=Acinar_A0,S22=PanIN_BF3,S23=Duct_A0,S24=PanIN_A1-1,S25=PanIN_A2b-1,S26=Acinar_BF2,S28=PanIN_A2b-3,S29=PanIN_BM3,S2=Acinar_A2,S30=Duct_B1,S31=PanIN_A1-2,S32=Duct_B2,S33=Duct_A1,S34=PanIN_A1-3,S4=Acinar_BF1,S6=Acinar_BM3,S7=Duct_B3,S9=PanIN_…	-90279	ENSG00000169717	ACTRT2	Distal Intergenic	0.504065	8.2864e-16	7.3874e-10	4.0856e-14
chr1	2868619	2869122	0.54485	10	0.499|0.869|0.806|0.963|0.638|0.676|0.618|0.522|0.881|0.732|0.668|0.748|0.778|0.680|0.421|0.934|0.855|0.497|0.633|0.238|0.754|0.688|0.776|0.501|0.617|0.947|0.919|0.645|0.788|0.620|0.739|0.839|0.855|0.752|0.599	2|2|2|3|2|2|2|2|2|3|2|2|2|2|1|2|2|2|2|1|2|2|2|2|2|3|2|2|2|2|2|2|3|2|2	2	29	4	0.3295	0.7082413793103448	0.87425	S22=PanIN_BF3,S27=PDAC_BF2	S0=PDAC_BM2,S10=PanIN_A2a-3,S11=Duct_B4,S13=Acinar_A1,S14=PanIN_A2a-1,S15=PDAC_BF3,S16=PDAC_BM3,S17=PanIN_BM1,S19=PanIN_A2b-2,S1=Acinar_BM1,S20=PanIN_BF1,S21=Acinar_A0,S23=Duct_A0,S24=PanIN_A1-1,S25=PanIN_A2b-1,S26=Acinar_BF2,S28=PanIN_A2b-3,S29=PanIN_BM3,S2=Acinar_A2,S30=Duct_B1,S31=PanIN_A1-2,S33=Duct_A1,S34=PanIN_A1-3,S3=PDAC_BF1,S4=Acinar_BF1,S5=PanIN_BF2,S6=Acinar_BM3,S8=PDAC_BM1,S9=PanIN_A2…	S12=Duct_A2,S18=Acinar_BF3,S32=Duct_B2,S7=Duct_B3	-68924	ENSG00000169717	ACTRT2	Distal Intergenic	0.54485	1.776e-05	1.0	1.9277e-07
chr1	2883146	2884713	0.510916	32	0.846|0.461|0.424|0.231|0.668|0.711|0.751|0.512|0.473|0.519|0.784|0.548|0.517|0.794|0.547|0.255|0.575|0.612|0.567|0.458|0.565|0.728|0.693|0.752|0.822|0.440|0.494|0.708|0.502|0.614|0.666|0.647|0.429|0.706|0.617	3|2|2|1|2|3|3|2|2|2|3|2|2|3|2|1|2|2|2|2|2|3|3|3|3|2|2|3|2|2|2|2|2|3|2	2	22	11	0.243	0.5388636363636365	0.754090909090909	S12=Duct_A2,S23=Duct_A0	S10=PanIN_A2a-3,S11=Duct_B4,S13=Acinar_A1,S16=PDAC_BM3,S17=PanIN_BM1,S18=Acinar_BF3,S1=Acinar_BM1,S20=PanIN_BF1,S22=PanIN_BF3,S24=PanIN_A1-1,S25=PanIN_A2b-1,S26=Acinar_BF2,S27=PDAC_BF2,S28=PanIN_A2b-3,S32=Duct_B2,S33=Duct_A1,S3=PDAC_BF1,S4=Acinar_BF1,S5=PanIN_BF2,S6=Acinar_BM3,S7=Duct_B3,S9=PanIN_A2a-2	S0=PDAC_BM2,S14=PanIN_A2a-1,S15=PDAC_BF3,S19=PanIN_A2b-2,S21=Acinar_A0,S29=PanIN_BM3,S2=Acinar_A2,S30=Duct_B1,S31=PanIN_A1-2,S34=PanIN_A1-3,S8=PDAC_BM1	-53333	ENSG00000169717	ACTRT2	Distal Intergenic	-0.510916	3.6728e-17	3.2743e-11	4.3188e-14
chr1	2885167	2885699	0.502915	19	0.005|0.033|0.000|0.105|0.425|0.158|0.093|0.011|0.035|0.240|0.251|0.354|0.063|0.497|0.194|0.074|0.173|0.010|0.403|0.000|0.100|0.023|0.634|0.223|0.363|0.104|0.176|0.734|0.146|0.518|0.103|0.425|0.080|0.094|0.048	1|1|1|1|2|1|1|1|1|1|1|2|1|3|1|1|1|1|2|1|1|1|3|2|2|1|1|3|1|3|1|2|1|1|1	25	6	4	0.09276	0.3655	0.59575	S0=PDAC_BM2,S10=PanIN_A2a-3,S11=Duct_B4,S12=Duct_A2,S14=PanIN_A2a-1,S15=PDAC_BF3,S16=PDAC_BM3,S17=PanIN_BM1,S18=Acinar_BF3,S19=PanIN_A2b-2,S20=PanIN_BF1,S22=PanIN_BF3,S23=Duct_A0,S24=PanIN_A1-1,S25=PanIN_A2b-1,S27=PDAC_BF2,S28=PanIN_A2b-3,S29=PanIN_BM3,S32=Duct_B2,S33=Duct_A1,S3=PDAC_BF1,S5=PanIN_BF2,S7=Duct_B3,S8=PDAC_BM1,S9=PanIN_A2a-2	S13=Acinar_A1,S1=Acinar_BM1,S26=Acinar_BF2,S30=Duct_B1,S31=PanIN_A1-2,S6=Acinar_BM3	S21=Acinar_A0,S2=Acinar_A2,S34=PanIN_A1-3,S4=Acinar_BF1	-52347	ENSG00000169717	ACTRT2	Distal Intergenic	-0.502915	1.8672e-29	1.6646e-23	3.9968e-14
chr1	2954107	2954538	0.501274	14	0.729|0.769|0.506|0.098|0.425|0.681|0.483|0.403|0.735|0.514|0.650|0.471|0.515|0.430|0.662|0.186|0.760|0.649|0.471|0.776|0.840|0.640|0.472|0.256|0.522|0.325|0.226|0.561|0.293|0.430|0.648|0.475|0.231|0.403|0.703	3|3|2|1|2|3|2|2|3|2|3|2|2|2|3|1|3|3|2|3|3|3|2|1|2|2|1|2|1|2|2|2|1|2|3	6	17	12	0.215	0.473764705882353	0.7161666666666666	S12=Duct_A2,S23=Duct_A0,S30=Duct_B1,S33=Duct_A1,S3=PDAC_BF1,S7=Duct_B3	S11=Duct_B4,S13=Acinar_A1,S15=PDAC_BF3,S16=PDAC_BM3,S18=Acinar_BF3,S1=Acinar_BM1,S20=PanIN_BF1,S21=Acinar_A0,S26=Acinar_BF2,S2=Acinar_A2,S31=PanIN_A1-2,S32=Duct_B2,S34=PanIN_A1-3,S4=Acinar_BF1,S5=PanIN_BF2,S6=Acinar_BM3,S8=PDAC_BM1	S0=PDAC_BM2,S10=PanIN_A2a-3,S14=PanIN_A2a-1,S17=PanIN_BM1,S19=PanIN_A2b-2,S22=PanIN_BF3,S24=PanIN_A1-1,S25=PanIN_A2b-1,S27=PDAC_BF2,S28=PanIN_A2b-3,S29=PanIN_BM3,S9=PanIN_A2a-2	16062	ENSG00000169717	ACTRT2	Distal Intergenic	0.501274	5.0051e-20	4.4621e-14	4.0523e-14
chr1	2983995	2984536	0.550529	36	0.385|0.031|0.009|0.020|0.654|0.112|0.716|0.031|0.051|0.427|0.596|0.408|0.024|0.450|0.000|0.024|0.069|0.488|0.302|0.005|0.008|0.031|0.680|0.081|0.222|0.019|0.015|0.309|0.204|0.180|0.068|0.417|0.005|0.015|0.411	2|1|1|1|3|1|3|1|1|2|3|2|1|2|1|1|1|3|2|1|1|1|3|1|2|1|1|2|1|2|1|3|1|1|2	20	9	6	0.0411	0.3437777777777778	0.5918333333333333	S10=PanIN_A2a-3,S11=Duct_B4,S12=Duct_A2,S14=PanIN_A2a-1,S16=PDAC_BM3,S17=PanIN_BM1,S20=PanIN_BF1,S22=PanIN_BF3,S23=Duct_A0,S24=PanIN_A1-1,S27=PDAC_BF2,S28=PanIN_A2b-3,S29=PanIN_BM3,S30=Duct_B1,S32=Duct_B2,S33=Duct_A1,S3=PDAC_BF1,S5=PanIN_BF2,S7=Duct_B3,S8=PDAC_BM1	S0=PDAC_BM2,S18=Acinar_BF3,S1=Acinar_BM1,S21=Acinar_A0,S26=Acinar_BF2,S31=PanIN_A1-2,S34=PanIN_A1-3,S4=Acinar_BF1,S9=PanIN_A2a-2	S13=Acinar_A1,S15=PDAC_BF3,S19=PanIN_A2b-2,S25=PanIN_A2b-1,S2=Acinar_A2,S6=Acinar_BM3	0	ENSG00000177133	PRDM16-DT	Promoter	0.550529	2.9793e-74	2.6561e-68	4.9849e-14	N0|0|2|3,
chr1	2987775	2988225	0.740329	10	0.038|0.069|0.000|0.010|0.321|0.000|0.794|0.033|0.005|0.177|0.024|0.193|0.183|0.116|0.116|0.064|0.020|0.009|0.110|0.005|0.097|0.024|0.319|0.070|0.045|0.000|0.007|0.075|0.033|0.411|0.013|0.096|0.000|0.000|0.034	1|1|1|1|2|1|3|1|1|1|1|1|1|1|1|1|1|1|1|1|1|1|2|1|1|1|1|1|1|2|1|1|1|1|1	31	3	1	0.0537419354838709	0.3503333333333333	0.794	S0=PDAC_BM2,S10=PanIN_A2a-3,S11=Duct_B4,S12=Duct_A2,S14=PanIN_A2a-1,S16=PDAC_BM3,S17=PanIN_BM1,S18=Acinar_BF3,S19=PanIN_A2b-2,S1=Acinar_BM1,S20=PanIN_BF1,S21=Acinar_A0,S22=PanIN_BF3,S23=Duct_A0,S24=PanIN_A1-1,S25=PanIN_A2b-1,S26=Acinar_BF2,S27=PDAC_BF2,S28=PanIN_A2b-3,S29=PanIN_BM3,S30=Duct_B1,S31=PanIN_A1-2,S32=Duct_B2,S33=Duct_A1,S34=PanIN_A1-3,S3=PDAC_BF1,S5=PanIN_BF2,S6=Acinar_BM3,S7=Duct_B3,…	S13=Acinar_A1,S2=Acinar_A2,S4=Acinar_BF1	S15=PDAC_BF3	2034	ENSG00000142611	PRDM16	Intron	-0.740329	4.3977e-07	0.39206	7.7806e-08
chr1	2990787	2991913	0.529455	20	0.805|0.106|0.023|0.078|0.557|0.406|0.886|0.077|0.197|0.732|0.402|0.457|0.196|0.591|0.077|0.095|0.278|0.668|0.485|0.072|0.090|0.225|0.727|0.293|0.284|0.132|0.214|0.153|0.158|0.522|0.251|0.451|0.140|0.204|0.634	3|1|1|1|3|1|3|1|1|3|2|2|1|3|1|1|1|3|2|1|1|1|3|1|1|1|1|1|1|2|1|2|1|1|3	22	5	8	0.1704090909090909	0.4633999999999999	0.7000000000000002	S10=PanIN_A2a-3,S11=Duct_B4,S12=Duct_A2,S14=PanIN_A2a-1,S16=PDAC_BM3,S17=PanIN_BM1,S20=PanIN_BF1,S22=PanIN_BF3,S23=Duct_A0,S24=PanIN_A1-1,S27=PDAC_BF2,S28=PanIN_A2b-3,S29=PanIN_BM3,S30=Duct_B1,S31=PanIN_A1-2,S32=Duct_B2,S33=Duct_A1,S34=PanIN_A1-3,S3=PDAC_BF1,S5=PanIN_BF2,S7=Duct_B3,S8=PDAC_BM1	S19=PanIN_A2b-2,S1=Acinar_BM1,S26=Acinar_BF2,S4=Acinar_BF1,S6=Acinar_BM3	S0=PDAC_BM2,S13=Acinar_A1,S15=PDAC_BF3,S18=Acinar_BF3,S21=Acinar_A0,S25=PanIN_A2b-1,S2=Acinar_A2,S9=PanIN_A2a-2	5046	ENSG00000142611	PRDM16	Intron	0.529455	1.3329e-38	1.1882999999999999e-32	2.8866e-14	N0|0|2|3,
chr1	2992441	2993170	0.511448	13	0.667|0.636|0.281|0.542|0.880|0.582|0.809|0.340|0.592|0.732|0.763|0.743|0.585|0.679|0.617|0.441|0.464|0.893|0.744|0.117|0.604|0.626|0.879|0.327|0.636|0.289|0.523|0.646|0.572|0.725|0.721|0.753|0.363|0.548|0.745	2|2|1|2|3|2|3|1|2|3|2|3|2|2|2|2|2|3|3|1|2|2|3|1|3|1|2|2|2|3|2|2|2|2|2	5	21	9	0.2708	0.6032857142857143	0.7823333333333333	S11=Duct_B4,S16=PDAC_BM3,S27=PDAC_BF2,S30=Duct_B1,S32=Duct_B2	S0=PDAC_BM2,S10=PanIN_A2a-3,S12=Duct_A2,S14=PanIN_A2a-1,S17=PanIN_BM1,S19=PanIN_A2b-2,S20=PanIN_BF1,S21=Acinar_A0,S22=PanIN_BF3,S23=Duct_A0,S24=PanIN_A1-1,S28=PanIN_A2b-3,S29=PanIN_BM3,S33=Duct_A1,S34=PanIN_A1-3,S3=PDAC_BF1,S5=PanIN_BF2,S6=Acinar_BM3,S7=Duct_B3,S8=PDAC_BM1,S9=PanIN_A2a-2	S13=Acinar_A1,S15=PDAC_BF3,S18=Acinar_BF3,S1=Acinar_BM1,S25=PanIN_A2b-1,S26=Acinar_BF2,S2=Acinar_A2,S31=PanIN_A1-2,S4=Acinar_BF1	6700	ENSG00000142611	PRDM16	Intron	0.511448	3.8208e-14	3.4063e-08	4.3632e-14
chr1	2995878	2997418	0.664722	51	0.921|0.870|0.618|0.677|0.818|0.872|0.885|0.719|0.746|0.670|0.884|0.802|0.731|0.726|0.818|0.428|0.848|0.939|0.702|0.137|0.908|0.940|0.831|0.748|0.925|0.551|0.720|0.895|0.796|0.674|0.868|0.661|0.658|0.757|0.903	3|3|3|3|3|3|3|3|3|2|3|3|3|3|3|2|3|3|3|1|3|3|3|3|3|2|3|3|3|3|3|3|3|3|3	1	3	31	0.137	0.5496666666666666	0.8019354838709677	S27=PDAC_BF2	S18=Acinar_BF3,S23=Duct_A0,S32=Duct_B2	S0=PDAC_BM2,S10=PanIN_A2a-3,S11=Duct_B4,S12=Duct_A2,S13=Acinar_A1,S14=PanIN_A2a-1,S15=PDAC_BF3,S16=PDAC_BM3,S17=PanIN_BM1,S19=PanIN_A2b-2,S1=Acinar_BM1,S20=PanIN_BF1,S21=Acinar_A0,S22=PanIN_BF3,S24=PanIN_A1-1,S25=PanIN_A2b-1,S26=Acinar_BF2,S28=PanIN_A2b-3,S29=PanIN_BM3,S2=Acinar_A2,S30=Duct_B1,S31=PanIN_A1-2,S33=Duct_A1,S34=PanIN_A1-3,S3=PDAC_BF1,S4=Acinar_BF1,S5=PanIN_BF2,S6=Acinar_BM3,S7=Duct_B…	10137	ENSG00000142611	PRDM16	Intron	0.664722	1.2618e-28	1.1249e-22	4.7851e-14
chr1	3022067	3022339	0.506747	14	0.164|0.840|0.099|0.067|0.634|0.801|0.778|0.147|0.823|0.410|0.911|0.643|0.713|0.699|0.986|0.095|0.527|0.784|0.335|0.555|0.786|0.900|0.539|0.251|0.796|0.095|0.047|0.827|0.414|0.625|0.880|0.543|0.312|0.550|0.803	1|3|1|1|3|3|3|1|3|1|3|3|3|3|3|1|1|3|1|2|3|3|3|1|3|1|1|3|1|3|3|1|1|1|3	15	1	19	0.2704	0.555	0.7772631578947369	S0=PDAC_BM2,S11=Duct_B4,S12=Duct_A2,S16=PDAC_BM3,S18=Acinar_BF3,S23=Duct_A0,S24=PanIN_A1-1,S26=Acinar_BF2,S30=Duct_B1,S32=Duct_B2,S33=Duct_A1,S3=PDAC_BF1,S6=Acinar_BM3,S7=Duct_B3,S8=PDAC_BM1	S27=PDAC_BF2	S10=PanIN_A2a-3,S13=Acinar_A1,S14=PanIN_A2a-1,S15=PDAC_BF3,S17=PanIN_BM1,S19=PanIN_A2b-2,S1=Acinar_BM1,S20=PanIN_BF1,S21=Acinar_A0,S22=PanIN_BF3,S25=PanIN_A2b-1,S28=PanIN_A2b-3,S29=PanIN_BM3,S2=Acinar_A2,S31=PanIN_A1-2,S34=PanIN_A1-3,S4=Acinar_BF1,S5=PanIN_BF2,S9=PanIN_A2a-2	-22200	ENSG00000283572	MIR4251	Intron	-0.506747	4.103e-39	3.6579e-33	4.7518e-14
chr1	3042417	3042786	0.529986	10	0.930|0.652|0.258|0.217|0.232|0.876|0.939|0.509|0.798|0.204|0.845|0.263|0.840|0.312|0.883|0.289|0.653|0.550|0.169|0.840|0.679|0.935|0.246|0.930|0.651|0.066|0.151|0.878|0.538|0.264|0.895|0.324|0.624|0.835|0.614	3|3|1|1|1|3|3|1|3|1|3|1|3|1|3|1|3|3|1|3|3|3|1|3|3|1|1|3|3|1|3|1|3|3|3	14	0	21	0.2502857142857143		0.7802380952380953	S11=Duct_B4,S12=Duct_A2,S13=Acinar_A1,S16=PDAC_BM3,S18=Acinar_BF3,S1=Acinar_BM1,S21=Acinar_A0,S23=Duct_A0,S26=Acinar_BF2,S2=Acinar_A2,S32=Duct_B2,S33=Duct_A1,S4=Acinar_BF1,S6=Acinar_BM3	-	S0=PDAC_BM2,S10=PanIN_A2a-3,S14=PanIN_A2a-1,S15=PDAC_BF3,S17=PanIN_BM1,S19=PanIN_A2b-2,S20=PanIN_BF1,S22=PanIN_BF3,S24=PanIN_A1-1,S25=PanIN_A2b-1,S27=PDAC_BF2,S28=PanIN_A2b-3,S29=PanIN_BM3,S30=Duct_B1,S31=PanIN_A1-2,S34=PanIN_A1-3,S3=PDAC_BF1,S5=PanIN_BF2,S7=Duct_B3,S8=PDAC_BM1,S9=PanIN_A2a-2	-1753	ENSG00000283572	MIR4251	Promoter	0.529986	3.7081e-26	3.3058e-20	4.2522e-14
chr1	3043631	3044102	0.554439	14	0.884|0.310|0.209|0.100|0.169|0.182|0.902|0.182|0.507|0.226|0.081|0.218|0.674|0.118|0.686|0.071|0.093|0.122|0.151|0.263|0.485|0.720|0.145|0.119|0.231|0.236|0.058|0.193|0.433|0.254|0.563|0.180|0.341|0.759|0.171	3|1|1|1|1|1|3|1|2|1|1|1|3|1|3|1|1|1|1|1|2|3|1|1|1|1|1|1|1|1|3|1|1|3|1	26	2	7	0.1867692307692307	0.496	0.7411428571428571	S10=PanIN_A2a-3,S11=Duct_B4,S12=Duct_A2,S13=Acinar_A1,S14=PanIN_A2a-1,S16=PDAC_BM3,S18=Acinar_BF3,S19=PanIN_A2b-2,S1=Acinar_BM1,S21=Acinar_A0,S23=Duct_A0,S24=PanIN_A1-1,S25=PanIN_A2b-1,S26=Acinar_BF2,S27=PDAC_BF2,S2=Acinar_A2,S30=Duct_B1,S31=PanIN_A1-2,S32=Duct_B2,S33=Duct_A1,S34=PanIN_A1-3,S3=PDAC_BF1,S4=Acinar_BF1,S6=Acinar_BM3,S7=Duct_B3,S9=PanIN_A2a-2	S17=PanIN_BM1,S28=PanIN_A2b-3	S0=PDAC_BM2,S15=PDAC_BF3,S20=PanIN_BF1,S22=PanIN_BF3,S29=PanIN_BM3,S5=PanIN_BF2,S8=PDAC_BM1	-437	ENSG00000283572	MIR4251	Promoter	0.554439	3.8847e-34	3.4632999999999997e-28	4.2077e-14
chr1	3090460	3091164	0.51135	11	0.788|0.692|0.710|0.754|0.663|0.595|0.744|0.210|0.657|0.729|0.578|0.677|0.715|0.689|0.643|0.724|0.621|0.586|0.705|0.517|0.669|0.706|0.744|0.667|0.665|0.765|0.711|0.594|0.671|0.662|0.626|0.635|0.703|0.638|0.627	3|3|3|3|2|2|2|1|2|3|2|3|3|2|2|3|2|2|2|2|2|3|3|2|2|3|2|2|3|2|2|2|3|2|2	1	21	13	0.21	0.6424761904761904	0.7213846153846153	S16=PDAC_BM3	S13=Acinar_A1,S14=PanIN_A2a-1,S15=PDAC_BF3,S17=PanIN_BM1,S19=PanIN_A2b-2,S21=Acinar_A0,S22=PanIN_BF3,S24=PanIN_A1-1,S25=PanIN_A2b-1,S26=Acinar_BF2,S27=PDAC_BF2,S28=PanIN_A2b-3,S30=Duct_B1,S31=PanIN_A1-2,S33=Duct_A1,S34=PanIN_A1-3,S4=Acinar_BF1,S5=PanIN_BF2,S6=Acinar_BM3,S8=PDAC_BM1,S9=PanIN_A2a-2	S0=PDAC_BM2,S10=PanIN_A2a-3,S11=Duct_B4,S12=Duct_A2,S18=Acinar_BF3,S1=Acinar_BM1,S20=PanIN_BF1,S23=Duct_A0,S29=PanIN_BM3,S2=Acinar_A2,S32=Duct_B2,S3=PDAC_BF1,S7=Duct_B3	45922	ENSG00000283572	MIR4251	Intron	0.51135	4.6968e-05	1.0	3.6492e-05
chr1	3094769	3095173	0.521397	17	0.966|0.939|0.882|0.942|0.421|0.865|0.923|0.943|0.882|0.519|0.800|0.417|0.910|0.431|0.976|0.856|0.888|0.624|0.323|0.887|0.914|0.914|0.283|0.831|0.887|0.866|0.951|0.915|0.932|0.382|0.910|0.551|0.900|0.849|0.804	3|3|3|3|1|3|3|3|3|2|3|1|3|1|3|3|3|2|1|3|3|3|1|3|3|3|3|3|3|1|3|2|3|3|3	6	3	26	0.3761666666666666	0.5646666666666667	0.8973846153846151	S13=Acinar_A1,S1=Acinar_BM1,S21=Acinar_A0,S26=Acinar_BF2,S2=Acinar_A2,S4=Acinar_BF1	S18=Acinar_BF3,S25=PanIN_A2b-1,S6=Acinar_BM3	S0=PDAC_BM2,S10=PanIN_A2a-3,S11=Duct_B4,S12=Duct_A2,S14=PanIN_A2a-1,S15=PDAC_BF3,S16=PDAC_BM3,S17=PanIN_BM1,S19=PanIN_A2b-2,S20=PanIN_BF1,S22=PanIN_BF3,S23=Duct_A0,S24=PanIN_A1-1,S27=PDAC_BF2,S28=PanIN_A2b-3,S29=PanIN_BM3,S30=Duct_B1,S31=PanIN_A1-2,S32=Duct_B2,S33=Duct_A1,S34=PanIN_A1-3,S3=PDAC_BF1,S5=PanIN_BF2,S7=Duct_B3,S8=PDAC_BM1,S9=PanIN_A2a-2	50231	ENSG00000283572	MIR4251	Intron	0.521397	1.1035e-35	9.8378e-30	4.1189e-14	P0|0|2|3,
chr1	3102540	3102699	0.561513	10	0.808|0.985|1.000|0.913|0.951|0.988|0.925|0.389|0.917|0.950|0.990|0.861|1.000|0.947|0.986|0.974|0.950|0.962|0.962|0.790|0.967|0.950|1.000|0.905|0.975|0.873|0.961|0.920|0.967|0.802|0.929|0.968|0.852|0.983|0.973	2|3|3|3|3|3|3|1|3|3|3|3|3|3|3|3|3|3|3|2|3|3|3|3|3|3|3|3|3|2|3|3|3|3|3	1	3	31	0.389	0.8000000000000002	0.9510967741935484	S16=PDAC_BM3	S0=PDAC_BM2,S27=PDAC_BF2,S4=Acinar_BF1	S10=PanIN_A2a-3,S11=Duct_B4,S12=Duct_A2,S13=Acinar_A1,S14=PanIN_A2a-1,S15=PDAC_BF3,S17=PanIN_BM1,S18=Acinar_BF3,S19=PanIN_A2b-2,S1=Acinar_BM1,S20=PanIN_BF1,S21=Acinar_A0,S22=PanIN_BF3,S23=Duct_A0,S24=PanIN_A1-1,S25=PanIN_A2b-1,S26=Acinar_BF2,S28=PanIN_A2b-3,S29=PanIN_BM3,S2=Acinar_A2,S30=Duct_B1,S31=PanIN_A1-2,S32=Duct_B2,S33=Duct_A1,S34=PanIN_A1-3,S3=PDAC_BF1,S5=PanIN_BF2,S6=Acinar_BM3,S7=Duct_B…	58002	ENSG00000283572	MIR4251	5' UTR	0.561513	1.5713e-07	0.14008	1.1196e-07
chr1	3103047	3103476	0.52208	22	0.136|0.743|0.182|0.309|0.755|0.798|0.660|0.093|0.756|0.378|0.850|0.652|0.615|0.732|0.876|0.093|0.596|0.888|0.611|0.157|0.660|0.770|0.782|0.055|0.656|0.322|0.329|0.787|0.185|0.616|0.840|0.434|0.387|0.346|0.844	1|3|1|1|3|3|3|1|3|1|3|3|3|3|3|1|3|3|3|1|3|3|3|1|3|1|1|3|1|3|3|2|2|1|3	12	2	21	0.2154166666666666	0.4105	0.7374761904761906	S0=PDAC_BM2,S11=Duct_B4,S12=Duct_A2,S16=PDAC_BM3,S18=Acinar_BF3,S23=Duct_A0,S27=PDAC_BF2,S30=Duct_B1,S32=Duct_B2,S33=Duct_A1,S3=PDAC_BF1,S8=PDAC_BM1	S6=Acinar_BM3,S7=Duct_B3	S10=PanIN_A2a-3,S13=Acinar_A1,S14=PanIN_A2a-1,S15=PDAC_BF3,S17=PanIN_BM1,S19=PanIN_A2b-2,S1=Acinar_BM1,S20=PanIN_BF1,S21=Acinar_A0,S22=PanIN_BF3,S24=PanIN_A1-1,S25=PanIN_A2b-1,S26=Acinar_BF2,S28=PanIN_A2b-3,S29=PanIN_BM3,S2=Acinar_A2,S31=PanIN_A1-2,S34=PanIN_A1-3,S4=Acinar_BF1,S5=PanIN_BF2,S9=PanIN_A2a-2	58509	ENSG00000283572	MIR4251	Intron	0.52208	1.1231e-61	1.0012e-55	3.364e-14
chr1	3104495	3105452	0.59624	22	0.190|0.113|0.288|0.299|0.288|0.128|0.812|0.178|0.149|0.209|0.088|0.191|0.229|0.261|0.142|0.158|0.125|0.113|0.098|0.152|0.062|0.238|0.220|0.175|0.222|0.255|0.187|0.115|0.407|0.205|0.146|0.221|0.382|0.762|0.250	1|1|1|1|1|1|3|1|1|1|1|1|1|1|1|1|1|1|1|1|1|1|1|1|1|1|1|1|1|1|1|1|2|3|1	32	1	2	0.1906875	0.382	0.787	S0=PDAC_BM2,S10=PanIN_A2a-3,S11=Duct_B4,S12=Duct_A2,S13=Acinar_A1,S14=PanIN_A2a-1,S16=PDAC_BM3,S17=PanIN_BM1,S18=Acinar_BF3,S19=PanIN_A2b-2,S1=Acinar_BM1,S20=PanIN_BF1,S21=Acinar_A0,S22=PanIN_BF3,S23=Duct_A0,S24=PanIN_A1-1,S25=PanIN_A2b-1,S26=Acinar_BF2,S27=PDAC_BF2,S28=PanIN_A2b-3,S29=PanIN_BM3,S2=Acinar_A2,S30=Duct_B1,S31=PanIN_A1-2,S32=Duct_B2,S33=Duct_A1,S34=PanIN_A1-3,S3=PDAC_BF1,S4=Acinar_B…	S7=Duct_B3	S15=PDAC_BF3,S8=PDAC_BM1	59957	ENSG00000283572	MIR4251	Intron	0.59624	1.2949e-18	1.1544e-12	4.2077e-14
chr1	3133552	3134276	0.537823	19	0.700|0.872|0.441|0.280|0.797|0.893|0.928|0.791|0.881|0.685|0.884|0.567|0.820|0.780|0.862|0.219|0.757|0.981|0.773|0.514|0.842|0.938|0.771|0.686|0.818|0.363|0.406|0.863|0.566|0.748|0.816|0.796|0.473|0.846|0.922	3|3|2|1|3|3|3|3|3|3|3|2|3|3|3|1|3|3|3|2|3|3|3|3|3|1|2|3|2|3|3|3|2|3|3	3	6	26	0.2873333333333333	0.4944999999999999	0.8250000000000001	S12=Duct_A2,S23=Duct_A0,S32=Duct_B2	S11=Duct_B4,S1=Acinar_BM1,S27=PDAC_BF2,S33=Duct_A1,S3=PDAC_BF1,S7=Duct_B3	S0=PDAC_BM2,S10=PanIN_A2a-3,S13=Acinar_A1,S14=PanIN_A2a-1,S15=PDAC_BF3,S16=PDAC_BM3,S17=PanIN_BM1,S18=Acinar_BF3,S19=PanIN_A2b-2,S20=PanIN_BF1,S21=Acinar_A0,S22=PanIN_BF3,S24=PanIN_A1-1,S25=PanIN_A2b-1,S26=Acinar_BF2,S28=PanIN_A2b-3,S29=PanIN_BM3,S2=Acinar_A2,S30=Duct_B1,S31=PanIN_A1-2,S34=PanIN_A1-3,S4=Acinar_BF1,S5=PanIN_BF2,S6=Acinar_BM3,S8=PDAC_BM1,S9=PanIN_A2a-2	89014	ENSG00000283572	MIR4251	Intron	0.537823	1.0516e-18	9.3753e-13	4.4076e-14
chr1	3136332	3136814	0.52322	21	0.221|0.825|0.746|0.609|0.828|0.669|0.756|0.387|0.794|0.698|0.828|0.759|0.747|0.700|0.658|0.570|0.695|0.808|0.582|0.436|0.722|0.807|0.706|0.690|0.728|0.720|0.739|0.680|0.493|0.643|0.510|0.718|0.776|0.678|0.750	1|3|3|2|3|3|3|2|3|3|3|3|3|2|2|2|3|3|2|2|3|3|3|3|3|3|3|3|2|2|2|3|3|3|3	1	10	24	0.221	0.5588	0.7444583333333333	S0=PDAC_BM2	S12=Duct_A2,S16=PDAC_BM3,S21=Acinar_A0,S22=PanIN_BF3,S23=Duct_A0,S26=Acinar_BF2,S27=PDAC_BF2,S3=PDAC_BF1,S4=Acinar_BF1,S5=PanIN_BF2	S10=PanIN_A2a-3,S11=Duct_B4,S13=Acinar_A1,S14=PanIN_A2a-1,S15=PDAC_BF3,S17=PanIN_BM1,S18=Acinar_BF3,S19=PanIN_A2b-2,S1=Acinar_BM1,S20=PanIN_BF1,S24=PanIN_A1-1,S25=PanIN_A2b-1,S28=PanIN_A2b-3,S29=PanIN_BM3,S2=Acinar_A2,S30=Duct_B1,S31=PanIN_A1-2,S32=Duct_B2,S33=Duct_A1,S34=PanIN_A1-3,S6=Acinar_BM3,S7=Duct_B3,S8=PDAC_BM1,S9=PanIN_A2a-2	91794	ENSG00000283572	MIR4251	Intron	-0.52322	1.9829e-07	0.17678	6.9926e-10
chr1	3154865	3155231	0.621036	10	0.137|0.883|0.235|0.952|0.950|0.890|0.746|0.452|0.758|0.934|0.811|0.980|0.689|0.825|0.805|0.330|0.933|0.967|0.948|0.126|0.959|0.765|0.949|0.767|0.896|0.563|0.809|0.921|0.388|0.917|0.841|0.952|0.669|0.622|0.940	1|3|1|3|3|3|2|1|2|3|2|3|2|3|3|1|3|3|3|1|3|3|3|3|3|2|3|3|1|3|3|3|2|2|3	6	7	22	0.278	0.6940000000000001	0.899227272727273	S0=PDAC_BM2,S11=Duct_B4,S16=PDAC_BM3,S23=Duct_A0,S27=PDAC_BF2,S3=PDAC_BF1	S15=PDAC_BF3,S17=PanIN_BM1,S19=PanIN_A2b-2,S20=PanIN_BF1,S32=Duct_B2,S7=Duct_B3,S8=PDAC_BM1	S10=PanIN_A2a-3,S12=Duct_A2,S13=Acinar_A1,S14=PanIN_A2a-1,S18=Acinar_BF3,S1=Acinar_BM1,S21=Acinar_A0,S22=PanIN_BF3,S24=PanIN_A1-1,S25=PanIN_A2b-1,S26=Acinar_BF2,S28=PanIN_A2b-3,S29=PanIN_BM3,S2=Acinar_A2,S30=Duct_B1,S31=PanIN_A1-2,S33=Duct_A1,S34=PanIN_A1-3,S4=Acinar_BF1,S5=PanIN_BF2,S6=Acinar_BM3,S9=PanIN_A2a-2	110327	ENSG00000283572	MIR4251	Intron	-0.621036	1.8689e-25	1.6661000000000002e-19	4.5408e-14
chr1	3160722	3161201	0.51167	19	0.674|0.753|0.696|0.929|0.618|0.684|0.843|0.594|0.641|0.276|0.634|0.493|0.792|0.500|0.727|0.627|0.768|0.731|0.291|0.543|0.684|0.716|0.607|0.791|0.659|0.898|0.877|0.727|0.711|0.404|0.684|0.797|0.867|0.790|0.703	2|2|2|3|2|2|3|2|2|1|2|2|3|2|2|2|3|2|1|2|2|2|2|3|2|3|3|2|2|1|2|3|3|3|2	3	22	10	0.3236666666666666	0.6548181818181817	0.8352	S18=Acinar_BF3,S26=Acinar_BF2,S4=Acinar_BF1	S0=PDAC_BM2,S10=PanIN_A2a-3,S11=Duct_B4,S13=Acinar_A1,S14=PanIN_A2a-1,S16=PDAC_BM3,S17=PanIN_BM1,S19=PanIN_A2b-2,S1=Acinar_BM1,S21=Acinar_A0,S22=PanIN_BF3,S23=Duct_A0,S25=PanIN_A2b-1,S27=PDAC_BF2,S28=PanIN_A2b-3,S29=PanIN_BM3,S2=Acinar_A2,S31=PanIN_A1-2,S34=PanIN_A1-3,S3=PDAC_BF1,S5=PanIN_BF2,S9=PanIN_A2a-2	S12=Duct_A2,S15=PDAC_BF3,S20=PanIN_BF1,S24=PanIN_A1-1,S30=Duct_B1,S32=Duct_B2,S33=Duct_A1,S6=Acinar_BM3,S7=Duct_B3,S8=PDAC_BM1	116184	ENSG00000283572	MIR4251	Intron	-0.51167	2.7944e-19	2.4912e-13	4.1744e-14
chr1	3161226	3161910	0.524223	10	0.152|0.341|0.404|0.810|0.856|0.203|0.584|0.188|0.331|0.523|0.232|0.785|0.535|0.736|0.260|0.632|0.128|0.284|0.768|0.107|0.429|0.317|0.812|0.747|0.313|0.648|0.761|0.274|0.675|0.743|0.112|0.802|0.478|0.369|0.264	1|2|2|3|3|1|3|1|2|2|2|3|3|3|1|3|1|1|3|1|2|2|3|3|1|3|3|1|3|3|1|3|2|2|2	10	10	15	0.2021	0.3688	0.7262666666666667	S0=PDAC_BM2,S14=PanIN_A2a-1,S16=PDAC_BM3,S22=PanIN_BF3,S24=PanIN_A1-1,S25=PanIN_A2b-1,S27=PDAC_BF2,S31=PanIN_A1-2,S34=PanIN_A1-3,S5=PanIN_BF2	S10=PanIN_A2a-3,S11=Duct_B4,S17=PanIN_BM1,S18=Acinar_BF3,S19=PanIN_A2b-2,S28=PanIN_A2b-3,S29=PanIN_BM3,S7=Duct_B3,S8=PDAC_BM1,S9=PanIN_A2a-2	S12=Duct_A2,S13=Acinar_A1,S15=PDAC_BF3,S1=Acinar_BM1,S20=PanIN_BF1,S21=Acinar_A0,S23=Duct_A0,S26=Acinar_BF2,S2=Acinar_A2,S30=Duct_B1,S32=Duct_B2,S33=Duct_A1,S3=PDAC_BF1,S4=Acinar_BF1,S6=Acinar_BM3	116688	ENSG00000283572	MIR4251	Intron	-0.524223	3.2366e-23	2.8855e-17	4.2411e-14
chr1	3164580	3165243	0.565261	20	0.534|0.885|0.538|0.573|0.732|0.873|0.872|0.258|0.734|0.687|0.875|0.739|0.659|0.792|0.781|0.237|0.751|0.863|0.716|0.254|0.853|0.752|0.737|0.819|0.858|0.806|0.675|0.885|0.195|0.554|0.804|0.483|0.813|0.252|0.953	2|3|2|2|3|3|3|1|3|3|3|3|3|3|3|1|3|3|3|1|3|3|2|3|3|3|2|3|1|2|3|2|3|1|3	5	7	23	0.2392	0.5848571428571429	0.8044347826086956	S16=PDAC_BM3,S23=Duct_A0,S27=PDAC_BF2,S3=PDAC_BF1,S8=PDAC_BM1	S0=PDAC_BM2,S11=Duct_B4,S12=Duct_A2,S2=Acinar_A2,S33=Duct_A1,S4=Acinar_BF1,S6=Acinar_BM3	S10=PanIN_A2a-3,S13=Acinar_A1,S14=PanIN_A2a-1,S15=PDAC_BF3,S17=PanIN_BM1,S18=Acinar_BF3,S19=PanIN_A2b-2,S1=Acinar_BM1,S20=PanIN_BF1,S21=Acinar_A0,S22=PanIN_BF3,S24=PanIN_A1-1,S25=PanIN_A2b-1,S26=Acinar_BF2,S28=PanIN_A2b-3,S29=PanIN_BM3,S30=Duct_B1,S31=PanIN_A1-2,S32=Duct_B2,S34=PanIN_A1-3,S5=PanIN_BF2,S7=Duct_B3,S9=PanIN_A2a-2	120042	ENSG00000283572	MIR4251	Intron	-0.565261	9.1725e-37	8.1774e-31	4.7184e-14
chr1	3168165	3168571	0.520233	12	0.662|0.367|0.328|0.450|0.792|0.281|0.686|0.165|0.303|0.667|0.162|0.783|0.308|0.537|0.040|0.366|0.335|0.092|0.653|0.256|0.113|0.133|0.826|0.783|0.345|0.531|0.491|0.282|0.364|0.816|0.201|0.737|0.639|0.411|0.229	3|2|2|2|3|2|3|1|1|3|1|3|2|3|1|2|2|1|3|2|1|1|3|3|2|3|2|2|2|3|1|3|3|3|1	9	12	14	0.1597777777777778	0.34775	0.6802142857142857	S16=PDAC_BM3,S17=PanIN_BM1,S19=PanIN_A2b-2,S22=PanIN_BF3,S25=PanIN_A2b-1,S28=PanIN_A2b-3,S29=PanIN_BM3,S5=PanIN_BF2,S9=PanIN_A2a-2	S10=PanIN_A2a-3,S11=Duct_B4,S12=Duct_A2,S14=PanIN_A2a-1,S20=PanIN_BF1,S23=Duct_A0,S24=PanIN_A1-1,S27=PDAC_BF2,S31=PanIN_A1-2,S33=Duct_A1,S34=PanIN_A1-3,S3=PDAC_BF1	S0=PDAC_BM2,S13=Acinar_A1,S15=PDAC_BF3,S18=Acinar_BF3,S1=Acinar_BM1,S21=Acinar_A0,S26=Acinar_BF2,S2=Acinar_A2,S30=Duct_B1,S32=Duct_B2,S4=Acinar_BF1,S6=Acinar_BM3,S7=Duct_B3,S8=PDAC_BM1	123627	ENSG00000283572	MIR4251	Intron	-0.520233	5.002e-21	4.4593e-15	4.1411e-14
chr1	3180183	3180692	0.51785	10	0.813|0.697|0.740|0.802|0.781|0.769|0.547|0.767|0.658|0.825|0.759|0.838|0.672|0.848|0.733|0.775|0.861|0.701|0.829|0.335|0.783|0.654|0.837|0.830|0.765|0.733|0.761|0.777|0.783|0.881|0.643|0.850|0.700|0.773|0.694	2|2|2|2|2|2|2|2|2|3|2|2|2|2|2|2|2|2|2|1|2|2|2|2|2|2|2|2|2|3|2|2|2|2|2	1	32	2	0.335	0.7554062500000002	0.853	S27=PDAC_BF2	S0=PDAC_BM2,S10=PanIN_A2a-3,S11=Duct_B4,S12=Duct_A2,S13=Acinar_A1,S14=PanIN_A2a-1,S15=PDAC_BF3,S16=PDAC_BM3,S17=PanIN_BM1,S19=PanIN_A2b-2,S1=Acinar_BM1,S20=PanIN_BF1,S21=Acinar_A0,S22=PanIN_BF3,S23=Duct_A0,S24=PanIN_A1-1,S25=PanIN_A2b-1,S26=Acinar_BF2,S28=PanIN_A2b-3,S29=PanIN_BM3,S2=Acinar_A2,S30=Duct_B1,S31=PanIN_A1-2,S32=Duct_B2,S33=Duct_A1,S34=PanIN_A1-3,S3=PDAC_BF1,S5=PanIN_BF2,S6=Acinar_BM3…	S18=Acinar_BF3,S4=Acinar_BF1	135645	ENSG00000283572	MIR4251	Intron	0.51785	0.00098966	1.0	0.00015464
chr1	3191080	3191530	0.525037	12	0.915|0.880|0.539|0.759|0.784|0.878|0.937|0.766|0.935|0.634|0.906|0.772|0.746|0.829|0.900|0.388|0.930|0.846|0.660|0.734|0.922|0.945|0.791|0.710|0.876|0.819|0.755|0.841|0.817|0.751|0.876|0.813|0.857|0.855|0.909	3|2|2|2|2|2|3|2|3|2|3|2|2|2|2|1|2|2|2|2|3|3|2|2|3|2|2|2|2|2|3|2|2|2|3	1	25	9	0.388	0.78664	0.9134444444444446	S23=Duct_A0	S10=PanIN_A2a-3,S11=Duct_B4,S12=Duct_A2,S13=Acinar_A1,S14=PanIN_A2a-1,S16=PDAC_BM3,S18=Acinar_BF3,S1=Acinar_BM1,S20=PanIN_BF1,S21=Acinar_A0,S22=PanIN_BF3,S24=PanIN_A1-1,S25=PanIN_A2b-1,S26=Acinar_BF2,S27=PDAC_BF2,S2=Acinar_A2,S30=Duct_B1,S32=Duct_B2,S33=Duct_A1,S34=PanIN_A1-3,S3=PDAC_BF1,S4=Acinar_BF1,S6=Acinar_BM3,S7=Duct_B3,S8=PDAC_BM1	S0=PDAC_BM2,S15=PDAC_BF3,S17=PanIN_BM1,S19=PanIN_A2b-2,S28=PanIN_A2b-3,S29=PanIN_BM3,S31=PanIN_A1-2,S5=PanIN_BF2,S9=PanIN_A2a-2	146542	ENSG00000283572	MIR4251	Intron	-0.525037	1.2562e-06	1.0	2.1325e-07
chr1	3191568	3192429	0.641464	15	0.855|0.863|0.126|0.116|0.575|0.874|0.667|0.433|0.878|0.651|0.818|0.680|0.673|0.598|0.779|0.152|0.714|0.849|0.632|0.566|0.797|0.804|0.724|0.500|0.572|0.185|0.172|0.767|0.335|0.609|0.827|0.623|0.200|0.746|0.835	3|3|1|1|2|3|2|2|3|2|3|2|3|2|3|1|3|3|2|2|3|3|3|2|2|1|1|3|2|2|3|2|1|3|3	6	13	16	0.1584999999999999	0.5723846153846154	0.8001875	S11=Duct_B4,S12=Duct_A2,S23=Duct_A0,S32=Duct_B2,S33=Duct_A1,S7=Duct_B3	S13=Acinar_A1,S15=PDAC_BF3,S16=PDAC_BM3,S18=Acinar_BF3,S1=Acinar_BM1,S21=Acinar_A0,S26=Acinar_BF2,S27=PDAC_BF2,S30=Duct_B1,S31=PanIN_A1-2,S3=PDAC_BF1,S4=Acinar_BF1,S6=Acinar_BM3	S0=PDAC_BM2,S10=PanIN_A2a-3,S14=PanIN_A2a-1,S17=PanIN_BM1,S19=PanIN_A2b-2,S20=PanIN_BF1,S22=PanIN_BF3,S24=PanIN_A1-1,S25=PanIN_A2b-1,S28=PanIN_A2b-3,S29=PanIN_BM3,S2=Acinar_A2,S34=PanIN_A1-3,S5=PanIN_BF2,S8=PDAC_BM1,S9=PanIN_A2a-2	147030	ENSG00000283572	MIR4251	Intron	0.641464	1.1618e-34	1.0357e-28	4.5519e-14
chr1	3202017	3202179	0.610617	10	0.493|0.931|0.843|0.953|0.895|0.861|0.963|0.823|0.868|0.808|0.988|0.957|0.776|0.808|0.858|0.952|0.933|0.969|0.863|0.287|0.962|0.910|0.879|0.767|0.852|0.942|0.871|0.921|0.717|0.891|0.919|0.882|0.876|0.822|0.950	2|3|3|3|3|3|3|3|3|3|3|3|3|2|3|3|3|3|3|1|3|3|3|2|3|3|3|3|2|3|3|3|3|3|3	1	4	30	0.287	0.69625	0.8972666666666668	S27=PDAC_BF2	S0=PDAC_BM2,S21=Acinar_A0,S30=Duct_B1,S3=PDAC_BF1	S10=PanIN_A2a-3,S11=Duct_B4,S12=Duct_A2,S13=Acinar_A1,S14=PanIN_A2a-1,S15=PDAC_BF3,S16=PDAC_BM3,S17=PanIN_BM1,S18=Acinar_BF3,S19=PanIN_A2b-2,S1=Acinar_BM1,S20=PanIN_BF1,S22=PanIN_BF3,S23=Duct_A0,S24=PanIN_A1-1,S25=PanIN_A2b-1,S26=Acinar_BF2,S28=PanIN_A2b-3,S29=PanIN_BM3,S2=Acinar_A2,S31=PanIN_A1-2,S32=Duct_B2,S33=Duct_A1,S34=PanIN_A1-3,S4=Acinar_BF1,S5=PanIN_BF2,S6=Acinar_BM3,S7=Duct_B3,S8=PDAC_B…	157479	ENSG00000283572	MIR4251	Intron	0.610617	1.2895e-05	1.0	2.4133e-07
chr1	3207010	3207463	0.62782	12	0.285|0.902|0.952|0.968|0.900|0.959|0.900|0.829|0.918|0.895|0.976|0.901|0.952|0.849|0.972|0.934|0.912|0.977|0.906|0.598|0.868|0.912|0.829|0.889|0.967|0.909|0.923|0.914|0.772|0.831|0.893|0.908|0.948|0.893|0.910	1|3|3|3|3|3|3|3|3|3|3|3|3|3|3|3|3|3|3|2|3|3|3|3|3|3|3|3|2|3|3|3|3|3|3	1	2	32	0.285	0.685	0.912375	S0=PDAC_BM2	S27=PDAC_BF2,S3=PDAC_BF1	S10=PanIN_A2a-3,S11=Duct_B4,S12=Duct_A2,S13=Acinar_A1,S14=PanIN_A2a-1,S15=PDAC_BF3,S16=PDAC_BM3,S17=PanIN_BM1,S18=Acinar_BF3,S19=PanIN_A2b-2,S1=Acinar_BM1,S20=PanIN_BF1,S21=Acinar_A0,S22=PanIN_BF3,S23=Duct_A0,S24=PanIN_A1-1,S25=PanIN_A2b-1,S26=Acinar_BF2,S28=PanIN_A2b-3,S29=PanIN_BM3,S2=Acinar_A2,S30=Duct_B1,S31=PanIN_A1-2,S32=Duct_B2,S33=Duct_A1,S34=PanIN_A1-3,S4=Acinar_BF1,S5=PanIN_BF2,S6=Acina…	162472	ENSG00000283572	MIR4251	Intron	-0.62782	1.7649e-06	1.0	8.7987e-09
chr1	3207501	3207818	0.604142	10	0.020|0.818|0.665|0.900|0.886|0.822|0.259|0.401|0.855|0.788|0.892|0.933|0.790|0.918|0.737|0.895|0.877|0.826|0.889|0.095|0.843|0.671|0.972|0.888|0.903|0.825|0.773|0.807|0.867|0.930|0.814|0.943|0.725|0.517|0.901	1|3|2|3|3|3|1|1|3|3|3|3|3|3|3|3|3|3|3|1|3|2|3|3|3|3|3|3|3|3|3|3|2|1|3	5	3	27	0.2584	0.6869999999999999	0.8626666666666666	S0=PDAC_BM2,S15=PDAC_BF3,S16=PDAC_BM3,S27=PDAC_BF2,S8=PDAC_BM1	S11=Duct_B4,S29=PanIN_BM3,S7=Duct_B3	S10=PanIN_A2a-3,S12=Duct_A2,S13=Acinar_A1,S14=PanIN_A2a-1,S17=PanIN_BM1,S18=Acinar_BF3,S19=PanIN_A2b-2,S1=Acinar_BM1,S20=PanIN_BF1,S21=Acinar_A0,S22=PanIN_BF3,S23=Duct_A0,S24=PanIN_A1-1,S25=PanIN_A2b-1,S26=Acinar_BF2,S28=PanIN_A2b-3,S2=Acinar_A2,S30=Duct_B1,S31=PanIN_A1-2,S32=Duct_B2,S33=Duct_A1,S34=PanIN_A1-3,S3=PDAC_BF1,S4=Acinar_BF1,S5=PanIN_BF2,S6=Acinar_BM3,S9=PanIN_A2a-2	162963	ENSG00000283572	MIR4251	Intron	-0.604142	1.4837e-15	1.3227e-09	4.3299e-14
chr1	3208239	3209446	0.528835	13	0.290|0.825|0.808|0.755|0.722|0.919|0.878|0.399|0.866|0.639|0.899|0.756|0.859|0.769|0.840|0.667|0.795|0.886|0.799|0.243|0.858|0.919|0.836|0.753|0.760|0.726|0.823|0.902|0.722|0.749|0.878|0.717|0.821|0.479|0.859	1|2|2|2|2|3|3|1|3|2|3|2|3|2|3|2|2|2|2|1|2|3|2|2|2|2|2|3|2|2|3|2|2|1|3	4	21	10	0.35275	0.7707619047619048	0.8818999999999999	S0=PDAC_BM2,S16=PDAC_BM3,S27=PDAC_BF2,S8=PDAC_BM1	S10=PanIN_A2a-3,S11=Duct_B4,S12=Duct_A2,S13=Acinar_A1,S18=Acinar_BF3,S1=Acinar_BM1,S21=Acinar_A0,S23=Duct_A0,S24=PanIN_A1-1,S25=PanIN_A2b-1,S26=Acinar_BF2,S28=PanIN_A2b-3,S2=Acinar_A2,S30=Duct_B1,S31=PanIN_A1-2,S32=Duct_B2,S33=Duct_A1,S3=PDAC_BF1,S4=Acinar_BF1,S6=Acinar_BM3,S7=Duct_B3	S14=PanIN_A2a-1,S15=PDAC_BF3,S17=PanIN_BM1,S19=PanIN_A2b-2,S20=PanIN_BF1,S22=PanIN_BF3,S29=PanIN_BM3,S34=PanIN_A1-3,S5=PanIN_BF2,S9=PanIN_A2a-2	-161701	ENSG00000130762	ARHGEF16	Intron	-0.528835	6.9642e-13	6.2087e-07	4.5186e-14
chr1	3209700	3210343	0.680098	24	0.029|0.153|0.546|0.904|0.869|0.097|0.028|0.292|0.101|0.880|0.143|0.898|0.245|0.862|0.044|0.865|0.454|0.069|0.844|0.023|0.168|0.007|0.878|0.679|0.200|0.747|0.739|0.122|0.183|0.876|0.047|0.824|0.836|0.202|0.122	1|1|3|3|3|1|1|1|1|3|1|3|1|3|1|3|1|1|3|1|1|1|3|3|1|3|3|1|1|3|1|3|3|1|1	20	0	15	0.13645		0.8164666666666667	S0=PDAC_BM2,S10=PanIN_A2a-3,S14=PanIN_A2a-1,S15=PDAC_BF3,S16=PDAC_BM3,S17=PanIN_BM1,S19=PanIN_A2b-2,S20=PanIN_BF1,S22=PanIN_BF3,S24=PanIN_A1-1,S25=PanIN_A2b-1,S27=PDAC_BF2,S28=PanIN_A2b-3,S29=PanIN_BM3,S31=PanIN_A1-2,S34=PanIN_A1-3,S3=PDAC_BF1,S5=PanIN_BF2,S8=PDAC_BM1,S9=PanIN_A2a-2	-	S11=Duct_B4,S12=Duct_A2,S13=Acinar_A1,S18=Acinar_BF3,S1=Acinar_BM1,S21=Acinar_A0,S23=Duct_A0,S26=Acinar_BF2,S2=Acinar_A2,S30=Duct_B1,S32=Duct_B2,S33=Duct_A1,S4=Acinar_BF1,S6=Acinar_BM3,S7=Duct_B3	-160804	ENSG00000130762	ARHGEF16	Intron	0.680098	2.32e-91	2.0683e-85	4.8184e-14	P0|1|2|2,
chr1	3210369	3210600	0.676637	10	0.143|0.853|0.967|0.898|0.933|0.868|0.535|0.255|0.847|0.885|0.863|0.922|0.961|0.940|0.742|0.926|0.887|0.815|0.963|0.042|0.930|0.833|0.915|0.755|0.914|0.880|0.936|0.894|0.314|0.893|0.838|0.750|0.925|0.282|0.895	1|3|3|3|3|3|2|1|3|3|3|3|3|3|3|3|3|3|3|1|3|3|3|3|3|3|3|3|1|3|3|3|3|1|3	5	1	29	0.2072	0.535	0.8837241379310343	S0=PDAC_BM2,S16=PDAC_BM3,S27=PDAC_BF2,S3=PDAC_BF1,S8=PDAC_BM1	S15=PDAC_BF3	S10=PanIN_A2a-3,S11=Duct_B4,S12=Duct_A2,S13=Acinar_A1,S14=PanIN_A2a-1,S17=PanIN_BM1,S18=Acinar_BF3,S19=PanIN_A2b-2,S1=Acinar_BM1,S20=PanIN_BF1,S21=Acinar_A0,S22=PanIN_BF3,S23=Duct_A0,S24=PanIN_A1-1,S25=PanIN_A2b-1,S26=Acinar_BF2,S28=PanIN_A2b-3,S29=PanIN_BM3,S2=Acinar_A2,S30=Duct_B1,S31=PanIN_A1-2,S32=Duct_B2,S33=Duct_A1,S34=PanIN_A1-3,S4=Acinar_BF1,S5=PanIN_BF2,S6=Acinar_BM3,S7=Duct_B3,S9=PanIN_…	-160547	ENSG00000130762	ARHGEF16	Intron	0.676637	2.9555e-23	2.6349e-17	4.1189e-14	P2|3|3|3,
chr1	3239364	3239770	0.595263	13	0.011|0.454|0.182|0.458|0.721|0.395|0.808|0.055|0.385|0.596|0.889|0.575|0.190|0.560|0.179|0.381|0.680|0.851|0.509|0.119|0.472|0.597|0.742|0.767|0.642|0.090|0.413|0.679|0.321|0.707|0.449|0.729|0.112|0.221|0.854	1|2|1|2|3|2|3|1|2|3|3|2|1|2|1|2|3|3|2|1|2|2|3|3|3|1|2|3|1|3|2|3|1|1|3	10	12	13	0.148	0.4706666666666666	0.7434615384615384	S0=PDAC_BM2,S11=Duct_B4,S16=PDAC_BM3,S20=PanIN_BF1,S22=PanIN_BF3,S27=PDAC_BF2,S32=Duct_B2,S3=PDAC_BF1,S7=Duct_B3,S8=PDAC_BM1	S10=PanIN_A2a-3,S12=Duct_A2,S14=PanIN_A2a-1,S17=PanIN_BM1,S1=Acinar_BM1,S21=Acinar_A0,S23=Duct_A0,S26=Acinar_BF2,S28=PanIN_A2b-3,S29=PanIN_BM3,S33=Duct_A1,S5=PanIN_BF2	S13=Acinar_A1,S15=PDAC_BF3,S18=Acinar_BF3,S19=PanIN_A2b-2,S24=PanIN_A1-1,S25=PanIN_A2b-1,S2=Acinar_A2,S30=Duct_B1,S31=PanIN_A1-2,S34=PanIN_A1-3,S4=Acinar_BF1,S6=Acinar_BM3,S9=PanIN_A2a-2	-131377	ENSG00000130762	ARHGEF16	Intron	0.595263	2.0474e-31	1.8253000000000005e-25	4.1966e-14
chr1	3239787	3240456	0.523755	28	0.010|0.021|0.041|0.049|0.465|0.098|0.011|0.007|0.065|0.248|0.820|0.258|0.066|0.265|0.038|0.052|0.228|0.510|0.230|0.035|0.051|0.000|0.612|0.201|0.099|0.018|0.063|0.282|0.065|0.466|0.188|0.391|0.020|0.052|0.453	1|1|1|1|3|1|1|1|1|1|3|1|1|1|1|1|1|2|1|1|1|1|3|1|1|1|1|1|1|2|1|1|1|1|2	29	3	3	0.1086896551724138	0.4763333333333333	0.6323333333333333	S0=PDAC_BM2,S10=PanIN_A2a-3,S11=Duct_B4,S12=Duct_A2,S14=PanIN_A2a-1,S15=PDAC_BF3,S16=PDAC_BM3,S17=PanIN_BM1,S18=Acinar_BF3,S1=Acinar_BM1,S20=PanIN_BF1,S21=Acinar_A0,S22=PanIN_BF3,S23=Duct_A0,S24=PanIN_A1-1,S26=Acinar_BF2,S27=PDAC_BF2,S28=PanIN_A2b-3,S29=PanIN_BM3,S30=Duct_B1,S31=PanIN_A1-2,S32=Duct_B2,S33=Duct_A1,S34=PanIN_A1-3,S3=PDAC_BF1,S5=PanIN_BF2,S6=Acinar_BM3,S7=Duct_B3,S8=PDAC_BM1	S25=PanIN_A2b-1,S4=Acinar_BF1,S9=PanIN_A2a-2	S13=Acinar_A1,S19=PanIN_A2b-2,S2=Acinar_A2	-130691	ENSG00000130762	ARHGEF16	Intron	-0.523755	3.7618999999999997e-32	3.3538e-26	4.9072e-14
chr1	3240486	3241147	0.526707	13	0.363|0.896|0.872|0.631|0.700|0.911|0.836|0.542|0.887|0.729|0.933|0.804|0.888|0.781|0.908|0.649|0.936|0.913|0.763|0.532|0.858|0.861|0.752|0.805|0.885|0.594|0.724|0.927|0.780|0.771|0.912|0.811|0.756|0.712|0.907	1|3|3|2|2|3|3|2|3|2|3|2|3|2|3|2|3|3|2|2|3|3|2|3|3|2|2|3|2|2|3|2|2|2|2	1	18	16	0.363	0.7187777777777777	0.8892500000000001	S0=PDAC_BM2	S12=Duct_A2,S13=Acinar_A1,S16=PDAC_BM3,S18=Acinar_BF3,S1=Acinar_BM1,S21=Acinar_A0,S23=Duct_A0,S26=Acinar_BF2,S27=PDAC_BF2,S2=Acinar_A2,S32=Duct_B2,S33=Duct_A1,S3=PDAC_BF1,S4=Acinar_BF1,S6=Acinar_BM3,S7=Duct_B3,S8=PDAC_BM1,S9=PanIN_A2a-2	S10=PanIN_A2a-3,S11=Duct_B4,S14=PanIN_A2a-1,S15=PDAC_BF3,S17=PanIN_BM1,S19=PanIN_A2b-2,S20=PanIN_BF1,S22=PanIN_BF3,S24=PanIN_A1-1,S25=PanIN_A2b-1,S28=PanIN_A2b-3,S29=PanIN_BM3,S30=Duct_B1,S31=PanIN_A1-2,S34=PanIN_A1-3,S5=PanIN_BF2	-130000	ENSG00000130762	ARHGEF16	Intron	-0.526707	9.6331e-07	0.8588	1.0093e-07
chr1	3251530	3251829	0.56883	10	0.248|0.925|0.946|0.656|0.843|0.983|0.906|0.372|0.787|0.677|0.876|0.792|0.858|0.807|0.896|0.718|0.850|0.958|0.874|0.238|0.874|0.983|0.790|0.828|0.861|0.633|0.846|0.945|0.672|0.786|0.892|0.784|0.649|0.595|0.923	1|3|3|3|3|3|3|1|3|3|3|3|3|3|3|3|3|3|3|1|3|3|3|3|3|2|3|3|2|3|3|2|2|2|3	3	5	27	0.286	0.6666000000000001	0.854814814814815	S0=PDAC_BM2,S16=PDAC_BM3,S27=PDAC_BF2	S32=Duct_B2,S3=PDAC_BF1,S6=Acinar_BM3,S7=Duct_B3,S8=PDAC_BM1	S10=PanIN_A2a-3,S11=Duct_B4,S12=Duct_A2,S13=Acinar_A1,S14=PanIN_A2a-1,S15=PDAC_BF3,S17=PanIN_BM1,S18=Acinar_BF3,S19=PanIN_A2b-2,S1=Acinar_BM1,S20=PanIN_BF1,S21=Acinar_A0,S22=PanIN_BF3,S23=Duct_A0,S24=PanIN_A1-1,S25=PanIN_A2b-1,S26=Acinar_BF2,S28=PanIN_A2b-3,S29=PanIN_BM3,S2=Acinar_A2,S30=Duct_B1,S31=PanIN_A1-2,S33=Duct_A1,S34=PanIN_A1-3,S4=Acinar_BF1,S5=PanIN_BF2,S9=PanIN_A2a-2	-119318	ENSG00000130762	ARHGEF16	Intron	0.56883	6.3258e-15	5.6395e-09	4.1078e-14
chr1	3264513	3264799	0.52109	10	0.834|0.902|0.894|0.820|0.888|0.915|0.828|0.641|0.929|0.762|0.916|0.839|0.824|0.926|0.675|0.772|0.817|0.882|0.820|0.339|0.896|0.872|0.883|0.855|0.888|0.848|0.860|0.906|0.830|0.752|0.862|0.821|0.861|0.823|0.883	3|3|3|3|3|3|3|2|3|2|3|2|3|3|2|3|3|3|3|1|3|3|3|3|3|3|3|3|3|3|3|3|3|3|3	1	4	30	0.339	0.72925	0.8602333333333333	S27=PDAC_BF2	S16=PDAC_BM3,S18=Acinar_BF3,S1=Acinar_BM1,S22=PanIN_BF3	S0=PDAC_BM2,S10=PanIN_A2a-3,S11=Duct_B4,S12=Duct_A2,S13=Acinar_A1,S14=PanIN_A2a-1,S15=PDAC_BF3,S17=PanIN_BM1,S19=PanIN_A2b-2,S20=PanIN_BF1,S21=Acinar_A0,S23=Duct_A0,S24=PanIN_A1-1,S25=PanIN_A2b-1,S26=Acinar_BF2,S28=PanIN_A2b-3,S29=PanIN_BM3,S2=Acinar_A2,S30=Duct_B1,S31=PanIN_A1-2,S32=Duct_B2,S33=Duct_A1,S34=PanIN_A1-3,S3=PDAC_BF1,S4=Acinar_BF1,S5=PanIN_BF2,S6=Acinar_BM3,S7=Duct_B3,S8=PDAC_BM1,S9=…	-106348	ENSG00000130762	ARHGEF16	Intron	0.52109	4.77e-06	1.0	3.3371e-07
chr1	3265464	3266470	0.514188	25	0.007|0.199|0.083|0.135|0.715|0.242|0.069|0.042|0.174|0.633|0.296|0.618|0.226|0.650|0.105|0.114|0.204|0.296|0.552|0.098|0.296|0.173|0.739|0.366|0.217|0.091|0.120|0.209|0.063|0.502|0.181|0.501|0.083|0.074|0.240	1|1|1|1|3|1|1|1|1|3|2|3|1|3|1|1|1|2|3|1|2|1|3|2|1|1|1|1|1|2|1|2|1|1|1	23	6	6	0.1369130434782609	0.3761666666666667	0.6511666666666666	S0=PDAC_BM2,S10=PanIN_A2a-3,S11=Duct_B4,S12=Duct_A2,S14=PanIN_A2a-1,S15=PDAC_BF3,S16=PDAC_BM3,S17=PanIN_BM1,S20=PanIN_BF1,S22=PanIN_BF3,S23=Duct_A0,S24=PanIN_A1-1,S27=PDAC_BF2,S29=PanIN_BM3,S31=PanIN_A1-2,S32=Duct_B2,S33=Duct_A1,S34=PanIN_A1-3,S3=PDAC_BF1,S5=PanIN_BF2,S7=Duct_B3,S8=PDAC_BM1,S9=PanIN_A2a-2	S19=PanIN_A2b-2,S25=PanIN_A2b-1,S28=PanIN_A2b-3,S30=Duct_B1,S4=Acinar_BF1,S6=Acinar_BM3	S13=Acinar_A1,S18=Acinar_BF3,S1=Acinar_BM1,S21=Acinar_A0,S26=Acinar_BF2,S2=Acinar_A2	-104677	ENSG00000130762	ARHGEF16	Intron	0.514188	7.0471e-47	6.282600000000001e-41	4.8739e-14
chr1	3269153	3269389	0.638333	11	0.026|0.930|0.121|0.093|0.781|0.961|0.942|0.077|0.633|0.395|0.894|0.246|0.614|0.592|0.822|0.015|0.683|0.985|0.435|0.016|0.929|0.955|0.855|0.629|0.933|0.209|0.161|0.748|0.730|0.663|0.628|0.685|0.346|0.792|0.855	1|3|1|1|3|3|3|1|3|1|3|1|2|3|3|1|3|3|1|1|3|3|3|3|3|1|1|3|3|2|2|3|1|3|3	12	3	20	0.1783333333333333	0.6350000000000001	0.8167	S0=PDAC_BM2,S11=Duct_B4,S12=Duct_A2,S16=PDAC_BM3,S18=Acinar_BF3,S1=Acinar_BM1,S23=Duct_A0,S26=Acinar_BF2,S27=PDAC_BF2,S32=Duct_B2,S33=Duct_A1,S7=Duct_B3	S20=PanIN_BF1,S4=Acinar_BF1,S5=PanIN_BF2	S10=PanIN_A2a-3,S13=Acinar_A1,S14=PanIN_A2a-1,S15=PDAC_BF3,S17=PanIN_BM1,S19=PanIN_A2b-2,S21=Acinar_A0,S22=PanIN_BF3,S24=PanIN_A1-1,S25=PanIN_A2b-1,S28=PanIN_A2b-3,S29=PanIN_BM3,S2=Acinar_A2,S30=Duct_B1,S31=PanIN_A1-2,S34=PanIN_A1-3,S3=PDAC_BF1,S6=Acinar_BM3,S8=PDAC_BM1,S9=PanIN_A2a-2	-101758	ENSG00000130762	ARHGEF16	Intron	0.638333	3.366e-38	3.0009e-32	3.8525e-14
chr1	3270589	3270894	0.594825	10	0.313|0.075|0.148|0.096|0.713|0.121|0.114|0.144|0.105|0.782|0.151|0.621|0.080|0.893|0.078|0.152|0.332|0.046|0.717|0.095|0.102|0.070|0.811|0.625|0.103|0.087|0.150|0.233|0.295|0.741|0.078|0.672|0.071|0.246|0.044	1|1|1|1|3|1|1|1|1|3|1|3|1|3|1|1|1|1|3|1|1|1|3|3|1|1|1|1|1|3|1|3|1|1|1	26	0	9	0.1357307692307692		0.7305555555555556	S0=PDAC_BM2,S10=PanIN_A2a-3,S11=Duct_B4,S12=Duct_A2,S14=PanIN_A2a-1,S15=PDAC_BF3,S16=PDAC_BM3,S17=PanIN_BM1,S19=PanIN_A2b-2,S20=PanIN_BF1,S22=PanIN_BF3,S23=Duct_A0,S24=PanIN_A1-1,S25=PanIN_A2b-1,S27=PDAC_BF2,S28=PanIN_A2b-3,S29=PanIN_BM3,S31=PanIN_A1-2,S32=Duct_B2,S33=Duct_A1,S34=PanIN_A1-3,S3=PDAC_BF1,S5=PanIN_BF2,S7=Duct_B3,S8=PDAC_BM1,S9=PanIN_A2a-2	-	S13=Acinar_A1,S18=Acinar_BF3,S1=Acinar_BM1,S21=Acinar_A0,S26=Acinar_BF2,S2=Acinar_A2,S30=Duct_B1,S4=Acinar_BF1,S6=Acinar_BM3	-100253	ENSG00000130762	ARHGEF16	Intron	0.594825	3.0803000000000003e-34	2.7461e-28	3.7526e-14
chr1	3272697	3273062	0.630981	12	0.045|0.797|0.783|0.844|0.869|0.804|0.858|0.264|0.856|0.950|0.792|0.879|0.676|0.810|0.854|0.759|0.826|0.655|0.933|0.028|0.878|0.827|0.856|0.771|0.807|0.758|0.719|0.865|0.403|0.877|0.857|0.887|0.703|0.188|0.746	1|3|3|3|3|3|3|1|3|3|3|3|3|3|3|3|3|3|3|1|3|3|3|3|3|3|3|3|1|3|3|3|3|1|3	5	0	30	0.1856		0.8165333333333332	S0=PDAC_BM2,S16=PDAC_BM3,S27=PDAC_BF2,S3=PDAC_BF1,S8=PDAC_BM1	-	S10=PanIN_A2a-3,S11=Duct_B4,S12=Duct_A2,S13=Acinar_A1,S14=PanIN_A2a-1,S15=PDAC_BF3,S17=PanIN_BM1,S18=Acinar_BF3,S19=PanIN_A2b-2,S1=Acinar_BM1,S20=PanIN_BF1,S21=Acinar_A0,S22=PanIN_BF3,S23=Duct_A0,S24=PanIN_A1-1,S25=PanIN_A2b-1,S26=Acinar_BF2,S28=PanIN_A2b-3,S29=PanIN_BM3,S2=Acinar_A2,S30=Duct_B1,S31=PanIN_A1-2,S32=Duct_B2,S33=Duct_A1,S34=PanIN_A1-3,S4=Acinar_BF1,S5=PanIN_BF2,S6=Acinar_BM3,S7=Duct…	-98085	ENSG00000130762	ARHGEF16	Intron	0.630981	2.1933e-25	1.9553e-19	4.3743e-14
chr1	3273367	3273695	0.502668	10	0.249|0.861|0.338|0.803|0.882|0.719|0.792|0.311|0.680|0.938|0.507|0.941|0.595|0.768|0.333|0.591|0.725|0.763|0.868|0.050|0.822|0.744|0.950|0.950|0.876|0.688|0.724|0.620|0.447|0.698|0.495|0.816|0.531|0.542|0.640	1|3|1|3|3|2|3|1|2|3|2|3|2|2|1|2|3|2|3|1|3|3|3|3|3|2|3|2|1|2|1|2|2|1|2	8	13	14	0.3456249999999999	0.6627692307692308	0.8482857142857141	S0=PDAC_BM2,S11=Duct_B4,S16=PDAC_BM3,S22=PanIN_BF3,S27=PDAC_BF2,S3=PDAC_BF1,S5=PanIN_BF2,S8=PDAC_BM1	S14=PanIN_A2a-1,S17=PanIN_BM1,S19=PanIN_A2b-2,S20=PanIN_BF1,S21=Acinar_A0,S23=Duct_A0,S25=PanIN_A2b-1,S32=Duct_B2,S34=PanIN_A1-3,S4=Acinar_BF1,S6=Acinar_BM3,S7=Duct_B3,S9=PanIN_A2a-2	S10=PanIN_A2a-3,S12=Duct_A2,S13=Acinar_A1,S15=PDAC_BF3,S18=Acinar_BF3,S1=Acinar_BM1,S24=PanIN_A1-1,S26=Acinar_BF2,S28=PanIN_A2b-3,S29=PanIN_BM3,S2=Acinar_A2,S30=Duct_B1,S31=PanIN_A1-2,S33=Duct_A1	-97452	ENSG00000130762	ARHGEF16	Intron	-0.502668	5.2762e-18	4.7038e-12	4.3632e-14
chr1	3276001	3276770	0.597849	31	0.026|0.276|0.260|0.677|0.888|0.239|0.195|0.175|0.298|0.892|0.119|0.888|0.314|0.897|0.062|0.484|0.400|0.171|0.838|0.060|0.316|0.169|0.909|0.461|0.308|0.420|0.573|0.239|0.437|0.845|0.158|0.912|0.471|0.219|0.288	1|1|1|3|3|1|1|1|1|3|1|3|1|3|1|2|1|1|3|1|1|1|3|2|1|1|3|1|1|3|1|3|2|1|1	22	3	10	0.2340454545454545	0.472	0.8318999999999999	S0=PDAC_BM2,S10=PanIN_A2a-3,S11=Duct_B4,S14=PanIN_A2a-1,S15=PDAC_BF3,S16=PDAC_BM3,S17=PanIN_BM1,S19=PanIN_A2b-2,S20=PanIN_BF1,S22=PanIN_BF3,S24=PanIN_A1-1,S25=PanIN_A2b-1,S27=PDAC_BF2,S28=PanIN_A2b-3,S29=PanIN_BM3,S31=PanIN_A1-2,S32=Duct_B2,S34=PanIN_A1-3,S3=PDAC_BF1,S5=PanIN_BF2,S8=PDAC_BM1,S9=PanIN_A2a-2	S23=Duct_A0,S30=Duct_B1,S7=Duct_B3	S12=Duct_A2,S13=Acinar_A1,S18=Acinar_BF3,S1=Acinar_BM1,S21=Acinar_A0,S26=Acinar_BF2,S2=Acinar_A2,S33=Duct_A1,S4=Acinar_BF1,S6=Acinar_BM3	-94377	ENSG00000130762	ARHGEF16	Intron	-0.597849	6.3762e-73	5.6843999999999995e-67	3.6748e-14
chr1	3283487	3284404	0.534347	22	0.646|0.909|0.690|0.769|0.881|0.860|0.824|0.313|0.859|0.784|0.847|0.789|0.889|0.875|0.857|0.762|0.872|0.947|0.848|0.318|0.850|0.869|0.833|0.690|0.807|0.776|0.785|0.828|0.757|0.824|0.874|0.799|0.816|0.669|0.897	2|3|2|2|3|3|3|1|3|3|3|3|3|3|3|2|3|3|3|1|3|3|3|2|3|3|2|3|2|3|3|3|2|2|3	2	9	24	0.3155	0.7315555555555555	0.8499166666666665	S16=PDAC_BM3,S27=PDAC_BF2	S0=PDAC_BM2,S11=Duct_B4,S12=Duct_A2,S23=Duct_A0,S30=Duct_B1,S33=Duct_A1,S3=PDAC_BF1,S7=Duct_B3,S8=PDAC_BM1	S10=PanIN_A2a-3,S13=Acinar_A1,S14=PanIN_A2a-1,S15=PDAC_BF3,S17=PanIN_BM1,S18=Acinar_BF3,S19=PanIN_A2b-2,S1=Acinar_BM1,S20=PanIN_BF1,S21=Acinar_A0,S22=PanIN_BF3,S24=PanIN_A1-1,S25=PanIN_A2b-1,S26=Acinar_BF2,S28=PanIN_A2b-3,S29=PanIN_BM3,S2=Acinar_A2,S31=PanIN_A1-2,S32=Duct_B2,S34=PanIN_A1-3,S4=Acinar_BF1,S5=PanIN_BF2,S6=Acinar_BM3,S9=PanIN_A2a-2	-86743	ENSG00000130762	ARHGEF16	Intron	-0.534347	8.2576e-15	7.3618e-09	4.1411e-14
chr1	3294131	3294779	0.561811	10	0.246|0.981|0.593|0.640|0.881|0.908|0.940|0.399|0.609|0.835|0.965|0.926|0.727|0.817|0.690|0.764|0.963|0.875|0.884|0.240|0.946|0.946|0.903|0.792|0.955|0.836|0.811|0.906|0.708|0.915|0.701|0.909|0.836|0.608|0.776	1|3|2|2|3|3|3|1|2|3|3|3|3|3|3|3|3|3|3|1|3|3|3|3|3|3|3|3|2|3|3|3|3|3|3	3	4	28	0.295	0.6375	0.8569999999999997	S0=PDAC_BM2,S16=PDAC_BM3,S27=PDAC_BF2	S11=Duct_B4,S12=Duct_A2,S17=PanIN_BM1,S3=PDAC_BF1	S10=PanIN_A2a-3,S13=Acinar_A1,S14=PanIN_A2a-1,S15=PDAC_BF3,S18=Acinar_BF3,S19=PanIN_A2b-2,S1=Acinar_BM1,S20=PanIN_BF1,S21=Acinar_A0,S22=PanIN_BF3,S23=Duct_A0,S24=PanIN_A1-1,S25=PanIN_A2b-1,S26=Acinar_BF2,S28=PanIN_A2b-3,S29=PanIN_BM3,S2=Acinar_A2,S30=Duct_B1,S31=PanIN_A1-2,S32=Duct_B2,S33=Duct_A1,S34=PanIN_A1-3,S4=Acinar_BF1,S5=PanIN_BF2,S6=Acinar_BM3,S7=Duct_B3,S8=PDAC_BM1,S9=PanIN_A2a-2	-76368	ENSG00000130762	ARHGEF16	Intron	-0.561811	3.7359e-11	3.3306e-05	7.5051e-14
chr1	3309769	3310115	0.663958	10	0.019|0.919|0.519|0.875|0.853|0.945|0.848|0.707|0.830|0.632|0.904|0.630|0.835|0.887|0.758|0.732|0.648|0.840|0.881|0.847|0.832|0.957|0.860|0.206|0.900|0.268|0.776|0.692|0.237|0.795|0.899|0.733|0.424|0.685|0.927	1|3|2|3|3|3|3|2|3|2|3|2|3|3|3|3|2|3|3|3|3|3|3|1|3|1|3|2|1|3|3|3|2|3|3	4	7	24	0.1825	0.6074285714285715	0.8465833333333334	S0=PDAC_BM2,S30=Duct_B1,S32=Duct_B2,S3=PDAC_BF1	S11=Duct_B4,S16=PDAC_BM3,S18=Acinar_BF3,S1=Acinar_BM1,S24=PanIN_A1-1,S34=PanIN_A1-3,S7=Duct_B3	S10=PanIN_A2a-3,S12=Duct_A2,S13=Acinar_A1,S14=PanIN_A2a-1,S15=PDAC_BF3,S17=PanIN_BM1,S19=PanIN_A2b-2,S20=PanIN_BF1,S21=Acinar_A0,S22=PanIN_BF3,S23=Duct_A0,S25=PanIN_A2b-1,S26=Acinar_BF2,S27=PDAC_BF2,S28=PanIN_A2b-3,S29=PanIN_BM3,S2=Acinar_A2,S31=PanIN_A1-2,S33=Duct_A1,S4=Acinar_BF1,S5=PanIN_BF2,S6=Acinar_BM3,S8=PDAC_BM1,S9=PanIN_A2a-2	-61032	ENSG00000130762	ARHGEF16	Intron	0.663958	3.5478e-19	3.1629e-13	4.1966e-14
chr1	3320237	3320713	0.564192	20	0.286|0.903|0.696|0.829|0.802|0.870|0.733|0.748|0.842|0.623|0.901|0.845|0.894|0.799|0.862|0.789|0.853|0.911|0.713|0.682|0.878|0.921|0.760|0.833|0.688|0.788|0.880|0.930|0.607|0.810|0.840|0.846|0.920|0.791|0.852	1|3|2|3|3|3|2|3|3|2|3|3|3|2|3|3|3|3|3|2|3|3|2|3|2|3|3|3|2|3|3|3|3|2|3	1	9	25	0.286	0.7087777777777777	0.8503999999999999	S0=PDAC_BM2	S11=Duct_B4,S15=PDAC_BF3,S18=Acinar_BF3,S21=Acinar_A0,S27=PDAC_BF2,S2=Acinar_A2,S31=PanIN_A1-2,S3=PDAC_BF1,S8=PDAC_BM1	S10=PanIN_A2a-3,S12=Duct_A2,S13=Acinar_A1,S14=PanIN_A2a-1,S16=PDAC_BM3,S17=PanIN_BM1,S19=PanIN_A2b-2,S1=Acinar_BM1,S20=PanIN_BF1,S22=PanIN_BF3,S23=Duct_A0,S24=PanIN_A1-1,S25=PanIN_A2b-1,S26=Acinar_BF2,S28=PanIN_A2b-3,S29=PanIN_BM3,S30=Duct_B1,S32=Duct_B2,S33=Duct_A1,S34=PanIN_A1-3,S4=Acinar_BF1,S5=PanIN_BF2,S6=Acinar_BM3,S7=Duct_B3,S9=PanIN_A2a-2	-50434	ENSG00000130762	ARHGEF16	Intron	-0.564192	9.3815e-10	0.00083637	1.7808e-12
chr1	3336018	3336796	0.532822	13	0.035|0.327|0.587|0.835|0.961|0.282|0.259|0.312|0.294|0.841|0.136|0.915|0.339|0.925|0.228|0.829|0.259|0.341|0.896|0.060|0.471|0.100|0.955|0.568|0.443|0.577|0.770|0.397|0.409|0.935|0.213|0.862|0.524|0.261|0.198	1|1|3|3|3|1|1|1|1|3|1|3|1|3|1|3|1|1|3|1|1|1|3|1|1|3|3|1|1|3|1|3|3|1|1	21	0	14	0.2824761904761905		0.8151428571428571	S0=PDAC_BM2,S10=PanIN_A2a-3,S14=PanIN_A2a-1,S15=PDAC_BF3,S16=PDAC_BM3,S17=PanIN_BM1,S19=PanIN_A2b-2,S20=PanIN_BF1,S22=PanIN_BF3,S24=PanIN_A1-1,S25=PanIN_A2b-1,S27=PDAC_BF2,S28=PanIN_A2b-3,S29=PanIN_BM3,S30=Duct_B1,S31=PanIN_A1-2,S34=PanIN_A1-3,S3=PDAC_BF1,S5=PanIN_BF2,S8=PDAC_BM1,S9=PanIN_A2a-2	-	S11=Duct_B4,S12=Duct_A2,S13=Acinar_A1,S18=Acinar_BF3,S1=Acinar_BM1,S21=Acinar_A0,S23=Duct_A0,S26=Acinar_BF2,S2=Acinar_A2,S32=Duct_B2,S33=Duct_A1,S4=Acinar_BF1,S6=Acinar_BM3,S7=Duct_B3	-34351	ENSG00000130762	ARHGEF16	Intron	0.532822	4.4147e-38	3.9357e-32	4.0634e-14
chr1	3336809	3337155	0.61829	10	0.046|0.971|0.960|0.975|0.896|0.833|0.905|0.447|0.909|0.898|0.878|0.922|0.891|0.940|0.557|0.927|0.933|0.944|0.854|0.281|0.947|0.642|0.904|0.955|0.821|0.927|0.975|0.582|0.902|0.894|0.728|0.873|0.922|0.841|0.938	1|3|3|3|3|3|3|1|3|3|3|3|3|3|3|3|3|3|3|1|3|3|3|3|3|3|3|3|3|3|3|3|3|3|3	3	0	32	0.258		0.876375	S0=PDAC_BM2,S16=PDAC_BM3,S27=PDAC_BF2	-	S10=PanIN_A2a-3,S11=Duct_B4,S12=Duct_A2,S13=Acinar_A1,S14=PanIN_A2a-1,S15=PDAC_BF3,S17=PanIN_BM1,S18=Acinar_BF3,S19=PanIN_A2b-2,S1=Acinar_BM1,S20=PanIN_BF1,S21=Acinar_A0,S22=PanIN_BF3,S23=Duct_A0,S24=PanIN_A1-1,S25=PanIN_A2b-1,S26=Acinar_BF2,S28=PanIN_A2b-3,S29=PanIN_BM3,S2=Acinar_A2,S30=Duct_B1,S31=PanIN_A1-2,S32=Duct_B2,S33=Duct_A1,S34=PanIN_A1-3,S3=PDAC_BF1,S4=Acinar_BF1,S5=PanIN_BF2,S6=Acinar…	-33992	ENSG00000130762	ARHGEF16	Intron	-0.61829	1.802e-13	1.6065e-07	4.0634e-14
chr1	3339763	3340515	0.562532	17	0.024|0.041|0.182|0.281|0.658|0.037|0.230|0.094|0.050|0.370|0.047|0.477|0.315|0.452|0.070|0.246|0.191|0.117|0.495|0.104|0.095|0.076|0.484|0.339|0.168|0.064|0.230|0.181|0.289|0.479|0.091|0.714|0.217|0.165|0.124	1|1|1|2|3|1|1|1|1|2|1|2|2|2|1|1|2|1|2|1|1|1|2|2|1|1|2|1|1|2|1|3|1|1|1	22	11	2	0.1232727272727273	0.3739090909090908	0.6859999999999999	S0=PDAC_BM2,S10=PanIN_A2a-3,S11=Duct_B4,S14=PanIN_A2a-1,S15=PDAC_BF3,S16=PDAC_BM3,S17=PanIN_BM1,S19=PanIN_A2b-2,S22=PanIN_BF3,S23=Duct_A0,S25=PanIN_A2b-1,S27=PDAC_BF2,S28=PanIN_A2b-3,S29=PanIN_BM3,S31=PanIN_A1-2,S32=Duct_B2,S34=PanIN_A1-3,S3=PDAC_BF1,S5=PanIN_BF2,S7=Duct_B3,S8=PDAC_BM1,S9=PanIN_A2a-2	S12=Duct_A2,S18=Acinar_BF3,S1=Acinar_BM1,S20=PanIN_BF1,S21=Acinar_A0,S24=PanIN_A1-1,S26=Acinar_BF2,S2=Acinar_A2,S30=Duct_B1,S33=Duct_A1,S4=Acinar_BF1	S13=Acinar_A1,S6=Acinar_BM3	-30632	ENSG00000130762	ARHGEF16	Intron	-0.562532	9.3925e-16	8.3735e-10	4.6407e-14
chr1	3354359	3354527	0.623375	10	0.257|0.804|0.792|0.964|0.844|0.836|0.697|0.759|0.845|0.909|0.870|0.871|0.837|0.912|0.780|0.825|0.777|0.825|0.906|0.145|0.760|0.765|0.879|0.864|0.849|0.900|0.932|0.851|0.326|0.876|0.823|0.889|0.738|0.173|0.841	1|3|3|3|2|3|2|3|3|3|3|3|3|3|3|2|3|3|3|1|3|3|3|3|3|3|3|3|1|3|3|3|2|1|3	4	4	27	0.22525	0.7759999999999999	0.8487407407407406	S0=PDAC_BM2,S27=PDAC_BF2,S3=PDAC_BF1,S8=PDAC_BM1	S13=Acinar_A1,S15=PDAC_BF3,S23=Duct_A0,S7=Duct_B3	S10=PanIN_A2a-3,S11=Duct_B4,S12=Duct_A2,S14=PanIN_A2a-1,S16=PDAC_BM3,S17=PanIN_BM1,S18=Acinar_BF3,S19=PanIN_A2b-2,S1=Acinar_BM1,S20=PanIN_BF1,S21=Acinar_A0,S22=PanIN_BF3,S24=PanIN_A1-1,S25=PanIN_A2b-1,S26=Acinar_BF2,S28=PanIN_A2b-3,S29=PanIN_BM3,S2=Acinar_A2,S30=Duct_B1,S31=PanIN_A1-2,S32=Duct_B2,S33=Duct_A1,S34=PanIN_A1-3,S4=Acinar_BF1,S5=PanIN_BF2,S6=Acinar_BM3,S9=PanIN_A2a-2	-16620	ENSG00000130762	ARHGEF16	3' UTR	0.623375	6.098900000000001e-19	5.4372e-13	4.5408e-14
chr1	3355731	3356006	0.50786	10	0.735|0.472|0.534|0.799|0.677|0.660|0.252|0.299|0.370|0.610|0.525|0.686|0.735|0.686|0.269|0.714|0.486|0.438|0.646|0.057|0.532|0.601|0.594|0.797|0.456|0.673|0.769|0.534|0.551|0.651|0.463|0.661|0.613|0.581|0.561	3|2|2|3|2|2|1|1|1|2|2|3|2|2|1|2|2|2|2|1|2|2|2|3|2|2|3|2|2|2|2|2|2|2|2	5	25	5	0.2493999999999999	0.5861599999999999	0.7572000000000001	S15=PDAC_BF3,S16=PDAC_BM3,S17=PanIN_BM1,S22=PanIN_BF3,S27=PDAC_BF2	S10=PanIN_A2a-3,S11=Duct_B4,S13=Acinar_A1,S14=PanIN_A2a-1,S18=Acinar_BF3,S19=PanIN_A2b-2,S20=PanIN_BF1,S21=Acinar_A0,S23=Duct_A0,S24=PanIN_A1-1,S25=PanIN_A2b-1,S26=Acinar_BF2,S28=PanIN_A2b-3,S29=PanIN_BM3,S2=Acinar_A2,S31=PanIN_A1-2,S32=Duct_B2,S34=PanIN_A1-3,S3=PDAC_BF1,S4=Acinar_BF1,S5=PanIN_BF2,S6=Acinar_BM3,S7=Duct_B3,S8=PDAC_BM1,S9=PanIN_A2a-2	S0=PDAC_BM2,S12=Duct_A2,S1=Acinar_BM1,S30=Duct_B1,S33=Duct_A1	-15141	ENSG00000130762	ARHGEF16	Distal Intergenic	-0.50786	2.1358e-10	0.00019041	5.3402e-14
chr1	3357516	3358291	0.532095	21	0.824|0.417|0.531|0.562|0.311|0.425|0.669|0.322|0.298|0.280|0.348|0.359|0.416|0.367|0.487|0.548|0.308|0.473|0.318|0.466|0.450|0.215|0.325|0.644|0.231|0.575|0.547|0.551|0.318|0.394|0.404|0.402|0.474|0.622|0.431	3|2|2|2|2|2|3|2|2|2|2|2|2|2|2|2|2|2|2|2|2|1|2|2|2|2|2|2|2|2|2|2|2|2|2	1	32	2	0.215	0.4251249999999999	0.7464999999999999	S29=PanIN_BM3	S10=PanIN_A2a-3,S11=Duct_B4,S12=Duct_A2,S13=Acinar_A1,S14=PanIN_A2a-1,S16=PDAC_BM3,S17=PanIN_BM1,S18=Acinar_BF3,S19=PanIN_A2b-2,S1=Acinar_BM1,S20=PanIN_BF1,S21=Acinar_A0,S22=PanIN_BF3,S23=Duct_A0,S24=PanIN_A1-1,S25=PanIN_A2b-1,S26=Acinar_BF2,S27=PDAC_BF2,S28=PanIN_A2b-3,S2=Acinar_A2,S30=Duct_B1,S31=PanIN_A1-2,S32=Duct_B2,S33=Duct_A1,S34=PanIN_A1-3,S3=PDAC_BF1,S4=Acinar_BF1,S5=PanIN_BF2,S6=Acinar_…	S0=PDAC_BM2,S15=PDAC_BF3	-12856	ENSG00000130762	ARHGEF16	Distal Intergenic	0.532095	1.1809e-06	1.0	7.4432e-08
chr1	3373001	3373894	0.530356	18	0.035|0.111|0.293|0.564|0.732|0.093|0.124|0.216|0.074|0.609|0.092|0.638|0.139|0.749|0.016|0.591|0.229|0.135|0.609|0.070|0.271|0.063|0.780|0.404|0.211|0.476|0.451|0.220|0.264|0.647|0.174|0.705|0.250|0.207|0.114	1|1|2|2|3|1|1|1|1|3|1|3|1|3|1|3|1|1|3|1|1|1|3|2|1|2|2|1|1|3|1|3|2|1|1	20	6	9	0.1429	0.4063333333333334	0.6733333333333333	S0=PDAC_BM2,S10=PanIN_A2a-3,S14=PanIN_A2a-1,S15=PDAC_BF3,S16=PDAC_BM3,S17=PanIN_BM1,S19=PanIN_A2b-2,S20=PanIN_BF1,S22=PanIN_BF3,S24=PanIN_A1-1,S25=PanIN_A2b-1,S27=PDAC_BF2,S28=PanIN_A2b-3,S29=PanIN_BM3,S31=PanIN_A1-2,S34=PanIN_A1-3,S3=PDAC_BF1,S5=PanIN_BF2,S8=PDAC_BM1,S9=PanIN_A2a-2	S11=Duct_B4,S12=Duct_A2,S30=Duct_B1,S32=Duct_B2,S33=Duct_A1,S7=Duct_B3	S13=Acinar_A1,S18=Acinar_BF3,S1=Acinar_BM1,S21=Acinar_A0,S23=Duct_A0,S26=Acinar_BF2,S2=Acinar_A2,S4=Acinar_BF1,S6=Acinar_BM3	1855	ENSG00000130762	ARHGEF16	Intron	-0.530356	4.2491999999999996e-38	3.7882e-32	4.3854e-14	P0|1|2|2,
chr1	3374359	3377689	0.517893	69	0.044|0.171|0.199|0.353|0.734|0.166|0.175|0.164|0.197|0.682|0.181|0.653|0.247|0.729|0.106|0.424|0.248|0.164|0.706|0.049|0.252|0.114|0.768|0.224|0.275|0.184|0.253|0.221|0.244|0.700|0.170|0.719|0.182|0.246|0.204	1|1|1|1|3|1|1|1|1|3|1|3|1|3|1|2|1|1|3|1|1|1|3|1|1|1|1|1|1|3|1|3|1|1|1	26	1	8	0.1935769230769231	0.424	0.7113750000000001	S0=PDAC_BM2,S10=PanIN_A2a-3,S11=Duct_B4,S12=Duct_A2,S14=PanIN_A2a-1,S15=PDAC_BF3,S16=PDAC_BM3,S17=PanIN_BM1,S19=PanIN_A2b-2,S20=PanIN_BF1,S22=PanIN_BF3,S24=PanIN_A1-1,S25=PanIN_A2b-1,S27=PDAC_BF2,S28=PanIN_A2b-3,S29=PanIN_BM3,S30=Duct_B1,S31=PanIN_A1-2,S32=Duct_B2,S33=Duct_A1,S34=PanIN_A1-3,S3=PDAC_BF1,S5=PanIN_BF2,S7=Duct_B3,S8=PDAC_BM1,S9=PanIN_A2a-2	S23=Duct_A0	S13=Acinar_A1,S18=Acinar_BF3,S1=Acinar_BM1,S21=Acinar_A0,S26=Acinar_BF2,S2=Acinar_A2,S4=Acinar_BF1,S6=Acinar_BM3	3213	ENSG00000130762	ARHGEF16	Intron	0.517893	1.2875e-111	1.1478e-105	1.6542e-14
chr1	3377772	3377999	0.521848	10	0.180|0.651|0.851|0.951|0.948|0.517|0.481|0.305|0.472|0.898|0.609|0.928|0.678|0.916|0.368|0.946|0.762|0.542|0.944|0.204|0.449|0.460|0.939|0.867|0.658|0.842|0.887|0.575|0.875|0.952|0.532|0.933|0.792|0.385|0.588	1|2|3|3|3|2|2|1|2|3|2|3|3|3|1|3|3|2|3|1|1|1|3|3|3|3|3|2|3|3|2|3|3|1|3	7	8	20	0.3358571428571428	0.5473750000000001	0.85775	S0=PDAC_BM2,S16=PDAC_BM3,S22=PanIN_BF3,S27=PDAC_BF2,S28=PanIN_A2b-3,S29=PanIN_BM3,S8=PDAC_BM1	S10=PanIN_A2a-3,S14=PanIN_A2a-1,S15=PDAC_BF3,S17=PanIN_BM1,S19=PanIN_A2b-2,S25=PanIN_A2b-1,S34=PanIN_A1-3,S5=PanIN_BF2	S11=Duct_B4,S12=Duct_A2,S13=Acinar_A1,S18=Acinar_BF3,S1=Acinar_BM1,S20=PanIN_BF1,S21=Acinar_A0,S23=Duct_A0,S24=PanIN_A1-1,S26=Acinar_BF2,S2=Acinar_A2,S30=Duct_B1,S31=PanIN_A1-2,S32=Duct_B2,S33=Duct_A1,S3=PDAC_BF1,S4=Acinar_BF1,S6=Acinar_BM3,S7=Duct_B3,S9=PanIN_A2a-2	-4570	ENSG00000130762	ARHGEF16	Intron	-0.521848	3.1431e-23	2.8021e-17	4.2411e-14
chr1	3384321	3384827	0.725703	11	0.206|0.451|0.893|0.951|0.974|0.163|0.228|0.475|0.236|0.959|0.151|0.878|0.534|0.941|0.082|0.972|0.621|0.028|0.970|0.059|0.418|0.072|0.957|0.639|0.319|0.970|0.921|0.216|0.818|0.990|0.216|0.972|0.895|0.665|0.160	1|2|3|3|3|1|1|2|1|3|1|3|2|3|1|3|1|1|3|1|1|1|3|2|1|3|3|1|3|3|1|3|3|2|1	15	5	15	0.2116666666666667	0.5528000000000001	0.9374	S0=PDAC_BM2,S14=PanIN_A2a-1,S15=PDAC_BF3,S17=PanIN_BM1,S19=PanIN_A2b-2,S22=PanIN_BF3,S24=PanIN_A1-1,S25=PanIN_A2b-1,S27=PDAC_BF2,S28=PanIN_A2b-3,S29=PanIN_BM3,S31=PanIN_A1-2,S34=PanIN_A1-3,S5=PanIN_BF2,S9=PanIN_A2a-2	S10=PanIN_A2a-3,S16=PDAC_BM3,S20=PanIN_BF1,S30=Duct_B1,S8=PDAC_BM1	S11=Duct_B4,S12=Duct_A2,S13=Acinar_A1,S18=Acinar_BF3,S1=Acinar_BM1,S21=Acinar_A0,S23=Duct_A0,S26=Acinar_BF2,S2=Acinar_A2,S32=Duct_B2,S33=Duct_A1,S3=PDAC_BF1,S4=Acinar_BF1,S6=Acinar_BM3,S7=Duct_B3	787	ENSG00000130762	ARHGEF16	Promoter	0.725703	6.1464e-43	5.4796e-37	3.9413e-14
chr1	3396717	3397158	0.525037	14	0.232|0.463|0.285|0.815|0.883|0.510|0.100|0.605|0.274|0.974|0.490|0.938|0.385|0.797|0.306|0.819|0.825|0.195|0.896|0.034|0.687|0.192|0.822|0.875|0.475|0.228|0.459|0.509|0.202|0.763|0.247|0.843|0.112|0.305|0.284	1|1|1|3|3|1|1|3|1|3|1|3|1|3|1|3|3|1|3|1|3|1|3|3|1|1|1|1|1|3|1|3|1|1|1	21	0	14	0.2993809523809523		0.8244285714285713	S0=PDAC_BM2,S10=PanIN_A2a-3,S11=Duct_B4,S14=PanIN_A2a-1,S15=PDAC_BF3,S17=PanIN_BM1,S19=PanIN_A2b-2,S20=PanIN_BF1,S22=PanIN_BF3,S25=PanIN_A2b-1,S27=PDAC_BF2,S29=PanIN_BM3,S31=PanIN_A1-2,S32=Duct_B2,S33=Duct_A1,S34=PanIN_A1-3,S3=PDAC_BF1,S5=PanIN_BF2,S7=Duct_B3,S8=PDAC_BM1,S9=PanIN_A2a-2	-	S12=Duct_A2,S13=Acinar_A1,S16=PDAC_BM3,S18=Acinar_BF3,S1=Acinar_BM1,S21=Acinar_A0,S23=Duct_A0,S24=PanIN_A1-1,S26=Acinar_BF2,S28=PanIN_A2b-3,S2=Acinar_A2,S30=Duct_B1,S4=Acinar_BF1,S6=Acinar_BM3	8547	ENSG00000130762	ARHGEF16	3' UTR	0.525037	2.4146e-37	2.1527e-31	4.7851e-14
chr1	3443208	3443568	0.574546	10	0.605|0.611|0.850|0.929|0.889|0.744|0.782|0.630|0.672|0.834|0.831|0.878|0.801|0.916|0.645|0.880|0.824|0.793|0.876|0.270|0.689|0.511|0.933|0.846|0.843|0.783|0.948|0.816|0.837|0.902|0.609|0.880|0.880|0.751|0.773	2|2|3|3|3|3|3|2|2|3|3|3|3|3|2|3|3|3|3|1|3|2|3|3|3|3|3|3|3|3|2|3|3|2|3	1	8	26	0.27	0.6292500000000001	0.8444999999999999	S27=PDAC_BF2	S0=PDAC_BM2,S10=PanIN_A2a-3,S16=PDAC_BM3,S17=PanIN_BM1,S22=PanIN_BF3,S29=PanIN_BM3,S5=PanIN_BF2,S8=PDAC_BM1	S11=Duct_B4,S12=Duct_A2,S13=Acinar_A1,S14=PanIN_A2a-1,S15=PDAC_BF3,S18=Acinar_BF3,S19=PanIN_A2b-2,S1=Acinar_BM1,S20=PanIN_BF1,S21=Acinar_A0,S23=Duct_A0,S24=PanIN_A1-1,S25=PanIN_A2b-1,S26=Acinar_BF2,S28=PanIN_A2b-3,S2=Acinar_A2,S30=Duct_B1,S31=PanIN_A1-2,S32=Duct_B2,S33=Duct_A1,S34=PanIN_A1-3,S3=PDAC_BF1,S4=Acinar_BF1,S6=Acinar_BM3,S7=Duct_B3,S9=PanIN_A2a-2	4444	ENSG00000162591	MEGF6	Intron	-0.574546	2.4768e-05	1.0	1.2405e-06
chr1	3451620	3451839	0.548191	10	0.546|0.246|0.827|0.791|0.458|0.177|0.518|0.629|0.274|0.263|0.309|0.462|0.386|0.533|0.321|0.800|0.573|0.691|0.285|0.113|0.299|0.082|0.407|0.450|0.280|0.860|0.836|0.232|0.882|0.520|0.248|0.395|0.965|0.344|0.607	2|1|3|3|2|1|2|3|1|1|1|2|2|2|1|3|2|3|1|1|1|1|2|2|1|3|3|1|3|2|1|2|3|2|3	13	12	10	0.2406923076923077	0.4659999999999999	0.7888	S10=PanIN_A2a-3,S14=PanIN_A2a-1,S17=PanIN_BM1,S18=Acinar_BF3,S19=PanIN_A2b-2,S22=PanIN_BF3,S26=Acinar_BF2,S27=PDAC_BF2,S28=PanIN_A2b-3,S29=PanIN_BM3,S31=PanIN_A1-2,S34=PanIN_A1-3,S5=PanIN_BF2	S0=PDAC_BM2,S13=Acinar_A1,S15=PDAC_BF3,S1=Acinar_BM1,S20=PanIN_BF1,S21=Acinar_A0,S24=PanIN_A1-1,S2=Acinar_A2,S30=Duct_B1,S4=Acinar_BF1,S6=Acinar_BM3,S8=PDAC_BM1	S11=Duct_B4,S12=Duct_A2,S16=PDAC_BM3,S23=Duct_A0,S25=PanIN_A2b-1,S32=Duct_B2,S33=Duct_A1,S3=PDAC_BF1,S7=Duct_B3,S9=PanIN_A2a-2	-3609	ENSG00000162591	MEGF6	Intron	0.548191	1.661e-25	1.4808000000000002e-19	4.4409e-14
chr1	3456636	3457097	0.561729	10	0.203|0.930|0.349|0.814|0.708|0.832|0.601|0.338|0.753|0.627|0.837|0.783|0.700|0.803|0.811|0.790|0.952|0.933|0.729|0.429|0.858|0.784|0.905|0.020|0.774|0.359|0.751|0.759|0.867|0.622|0.694|0.837|0.574|0.219|0.907	1|3|1|3|2|3|2|1|3|3|3|3|3|3|3|3|3|3|3|2|3|3|3|1|3|1|3|3|3|2|3|3|2|1|3	6	5	24	0.248	0.5868	0.8095833333333332	S0=PDAC_BM2,S11=Duct_B4,S16=PDAC_BM3,S30=Duct_B1,S32=Duct_B2,S8=PDAC_BM1	S13=Acinar_A1,S15=PDAC_BF3,S27=PDAC_BF2,S4=Acinar_BF1,S7=Duct_B3	S10=PanIN_A2a-3,S12=Duct_A2,S14=PanIN_A2a-1,S17=PanIN_BM1,S18=Acinar_BF3,S19=PanIN_A2b-2,S1=Acinar_BM1,S20=PanIN_BF1,S21=Acinar_A0,S22=PanIN_BF3,S23=Duct_A0,S24=PanIN_A1-1,S25=PanIN_A2b-1,S26=Acinar_BF2,S28=PanIN_A2b-3,S29=PanIN_BM3,S2=Acinar_A2,S31=PanIN_A1-2,S33=Duct_A1,S34=PanIN_A1-3,S3=PDAC_BF1,S5=PanIN_BF2,S6=Acinar_BM3,S9=PanIN_A2a-2	-8625	ENSG00000162591	MEGF6	Intron	0.561729	1.5358e-22	1.3691e-16	4.6296e-14
chr1	3478102	3478298	0.513927	10	0.234|0.564|0.793|0.904|0.741|0.501|0.278|0.258|0.459|0.812|0.628|0.702|0.739|0.718|0.525|0.923|0.698|0.433|0.668|0.050|0.495|0.274|0.595|0.692|0.570|0.774|0.873|0.706|0.541|0.671|0.443|0.660|0.800|0.462|0.595	1|2|3|3|2|2|1|1|2|3|3|2|3|3|2|3|3|2|2|1|2|1|2|3|2|3|3|2|2|2|1|3|3|2|2	6	16	13	0.2561666666666667	0.57675	0.7703076923076924	S0=PDAC_BM2,S15=PDAC_BF3,S16=PDAC_BM3,S27=PDAC_BF2,S29=PanIN_BM3,S5=PanIN_BF2	S10=PanIN_A2a-3,S13=Acinar_A1,S14=PanIN_A2a-1,S17=PanIN_BM1,S1=Acinar_BM1,S22=PanIN_BF3,S25=PanIN_A2b-1,S26=Acinar_BF2,S28=PanIN_A2b-3,S2=Acinar_A2,S31=PanIN_A1-2,S34=PanIN_A1-3,S3=PDAC_BF1,S4=Acinar_BF1,S8=PDAC_BM1,S9=PanIN_A2a-2	S11=Duct_B4,S12=Duct_A2,S18=Acinar_BF3,S19=PanIN_A2b-2,S20=PanIN_BF1,S21=Acinar_A0,S23=Duct_A0,S24=PanIN_A1-1,S30=Duct_B1,S32=Duct_B2,S33=Duct_A1,S6=Acinar_BM3,S7=Duct_B3	-749	ENSG00000207776	MIR551A	Promoter	-0.513927	6.3957e-16	5.7018e-10	4.2633e-14
chr1	3531594	3532376	0.528089	10	0.145|0.279|0.567|0.637|0.369|0.157|0.174|0.355|0.216|0.458|0.223|0.318|0.352|0.442|0.217|0.699|0.187|0.205|0.392|0.123|0.224|0.072|0.470|0.397|0.143|0.514|0.731|0.180|0.387|0.368|0.139|0.381|0.750|0.276|0.233	1|2|2|3|2|1|1|2|1|2|2|2|2|2|1|3|1|1|2|1|2|1|2|2|1|2|3|1|2|2|1|2|3|1|1	14	17	4	0.1762142857142857	0.3821176470588235	0.7042499999999999	S0=PDAC_BM2,S14=PanIN_A2a-1,S15=PDAC_BF3,S17=PanIN_BM1,S22=PanIN_BF3,S24=PanIN_A1-1,S25=PanIN_A2b-1,S27=PDAC_BF2,S29=PanIN_BM3,S31=PanIN_A1-2,S34=PanIN_A1-3,S5=PanIN_BF2,S8=PDAC_BM1,S9=PanIN_A2a-2	S10=PanIN_A2a-3,S11=Duct_B4,S13=Acinar_A1,S16=PDAC_BM3,S18=Acinar_BF3,S19=PanIN_A2b-2,S1=Acinar_BM1,S20=PanIN_BF1,S21=Acinar_A0,S26=Acinar_BF2,S28=PanIN_A2b-3,S2=Acinar_A2,S30=Duct_B1,S32=Duct_B2,S3=PDAC_BF1,S4=Acinar_BF1,S6=Acinar_BM3	S12=Duct_A2,S23=Duct_A0,S33=Duct_A1,S7=Duct_B3	-3536	ENSG00000162591	MEGF6	Distal Intergenic	-0.528089	4.2149e-10	0.00037576	2.1849e-13
chr1	3548851	3549235	0.733431	10	0.152|0.972|0.929|0.945|0.932|0.917|0.562|0.205|0.936|0.880|0.926|0.866|0.938|0.877|0.830|0.925|0.980|1.000|0.938|0.473|0.889|0.649|0.978|0.944|0.927|0.950|0.959|0.902|0.825|0.929|0.923|0.943|0.801|0.877|0.983	1|3|3|3|3|3|2|1|3|3|3|3|3|3|3|3|3|3|3|2|3|3|3|3|3|3|3|3|3|3|3|3|3|3|3	2	2	31	0.1785	0.5175000000000001	0.9119354838709678	S0=PDAC_BM2,S16=PDAC_BM3	S15=PDAC_BF3,S27=PDAC_BF2	S10=PanIN_A2a-3,S11=Duct_B4,S12=Duct_A2,S13=Acinar_A1,S14=PanIN_A2a-1,S17=PanIN_BM1,S18=Acinar_BF3,S19=PanIN_A2b-2,S1=Acinar_BM1,S20=PanIN_BF1,S21=Acinar_A0,S22=PanIN_BF3,S23=Duct_A0,S24=PanIN_A1-1,S25=PanIN_A2b-1,S26=Acinar_BF2,S28=PanIN_A2b-3,S29=PanIN_BM3,S2=Acinar_A2,S30=Duct_B1,S31=PanIN_A1-2,S32=Duct_B2,S33=Duct_A1,S34=PanIN_A1-3,S3=PDAC_BF1,S4=Acinar_BF1,S5=PanIN_BF2,S6=Acinar_BM3,S7=Duct_…	7264	ENSG00000158109	TPRG1L	3' UTR	-0.733431	6.7274e-14	5.9976e-08	1.5499e-13
chr1	3566934	3567991	0.579168	38	0.868|0.397|0.135|0.114|0.206|0.336|0.823|0.435|0.289|0.133|0.394|0.242|0.241|0.177|0.360|0.115|0.241|0.351|0.163|0.763|0.413|0.414|0.191|0.236|0.242|0.112|0.128|0.220|0.234|0.156|0.317|0.167|0.134|0.582|0.304	3|1|1|1|1|1|3|2|1|1|1|1|1|1|1|1|1|1|1|3|1|1|1|1|1|1|1|1|1|1|1|1|1|2|1	30	2	3	0.2387333333333333	0.5085	0.818	S10=PanIN_A2a-3,S11=Duct_B4,S12=Duct_A2,S13=Acinar_A1,S14=PanIN_A2a-1,S17=PanIN_BM1,S18=Acinar_BF3,S19=PanIN_A2b-2,S1=Acinar_BM1,S20=PanIN_BF1,S21=Acinar_A0,S22=PanIN_BF3,S23=Duct_A0,S24=PanIN_A1-1,S25=PanIN_A2b-1,S26=Acinar_BF2,S28=PanIN_A2b-3,S29=PanIN_BM3,S2=Acinar_A2,S30=Duct_B1,S31=PanIN_A1-2,S32=Duct_B2,S33=Duct_A1,S34=PanIN_A1-3,S3=PDAC_BF1,S4=Acinar_BF1,S5=PanIN_BF2,S6=Acinar_BM3,S7=Duct_…	S16=PDAC_BM3,S8=PDAC_BM1	S0=PDAC_BM2,S15=PDAC_BF3,S27=PDAC_BF2	-264	ENSG00000116213	WRAP73	Promoter	0.579168	2.6835e-35	2.3924000000000005e-29	4.13e-14
chr1	3581460	3582126	0.628144	13	0.808|0.849|0.963|0.789|0.835|0.821|0.851|0.604|0.763|0.853|0.829|0.812|0.781|0.868|0.781|0.782|0.774|0.868|0.832|0.746|0.788|0.791|0.747|0.190|0.742|0.582|0.834|0.714|0.847|0.845|0.806|0.868|0.900|0.840|0.866	3|3|3|3|3|3|3|2|3|3|3|3|3|3|3|3|3|3|3|3|3|3|3|1|3|2|3|3|3|3|3|3|3|3|3	1	2	32	0.19	0.593	0.8185312499999999	S30=Duct_B1	S16=PDAC_BM3,S32=Duct_B2	S0=PDAC_BM2,S10=PanIN_A2a-3,S11=Duct_B4,S12=Duct_A2,S13=Acinar_A1,S14=PanIN_A2a-1,S15=PDAC_BF3,S17=PanIN_BM1,S18=Acinar_BF3,S19=PanIN_A2b-2,S1=Acinar_BM1,S20=PanIN_BF1,S21=Acinar_A0,S22=PanIN_BF3,S23=Duct_A0,S24=PanIN_A1-1,S25=PanIN_A2b-1,S26=Acinar_BF2,S27=PDAC_BF2,S28=PanIN_A2b-3,S29=PanIN_BM3,S2=Acinar_A2,S31=PanIN_A1-2,S33=Duct_A1,S34=PanIN_A1-3,S3=PDAC_BF1,S4=Acinar_BF1,S5=PanIN_BF2,S6=Acina…	12332	ENSG00000078900	TP73	Intron	0.628144	8.2781e-08	0.0738	9.572e-09
chr1	3601829	3602272	0.514494	13	0.240|0.843|0.846|0.796|0.833|0.762|0.617|0.546|0.900|0.875|0.793|0.858|0.818|0.866|0.872|0.856|0.719|0.878|0.793|0.597|0.767|0.434|0.788|0.336|0.793|0.703|0.825|0.664|0.635|0.737|0.812|0.687|0.663|0.656|0.762	1|3|3|3|2|3|2|2|3|3|3|3|3|3|3|3|3|3|3|2|3|2|3|1|3|2|3|2|3|3|3|2|3|2|3	2	9	24	0.288	0.6374444444444445	0.802375	S0=PDAC_BM2,S30=Duct_B1	S13=Acinar_A1,S15=PDAC_BF3,S16=PDAC_BM3,S27=PDAC_BF2,S29=PanIN_BM3,S32=Duct_B2,S34=PanIN_A1-3,S6=Acinar_BM3,S8=PDAC_BM1	S10=PanIN_A2a-3,S11=Duct_B4,S12=Duct_A2,S14=PanIN_A2a-1,S17=PanIN_BM1,S18=Acinar_BF3,S19=PanIN_A2b-2,S1=Acinar_BM1,S20=PanIN_BF1,S21=Acinar_A0,S22=PanIN_BF3,S23=Duct_A0,S24=PanIN_A1-1,S25=PanIN_A2b-1,S26=Acinar_BF2,S28=PanIN_A2b-3,S2=Acinar_A2,S31=PanIN_A1-2,S33=Duct_A1,S3=PDAC_BF1,S4=Acinar_BF1,S5=PanIN_BF2,S7=Duct_B3,S9=PanIN_A2a-2	-4964	ENSG00000078900	TP73	Intron	0.514494	9.4154e-11	8.3939e-05	2.4905e-11
chr1	3606806	3607367	0.592775	13	0.194|0.892|0.989|0.944|0.890|0.945|0.904|0.651|0.874|0.944|0.919|0.928|0.894|0.934|0.815|0.912|0.921|0.881|0.928|0.916|0.896|0.838|0.924|0.412|0.860|0.709|0.944|0.721|0.968|0.816|0.904|0.873|0.885|0.844|0.873	1|3|3|3|3|3|3|2|3|3|3|3|3|3|3|3|3|3|3|3|3|3|3|1|3|3|3|2|3|3|3|3|3|3|3	2	2	31	0.303	0.6859999999999999	0.8956129032258066	S0=PDAC_BM2,S30=Duct_B1	S16=PDAC_BM3,S34=PanIN_A1-3	S10=PanIN_A2a-3,S11=Duct_B4,S12=Duct_A2,S13=Acinar_A1,S14=PanIN_A2a-1,S15=PDAC_BF3,S17=PanIN_BM1,S18=Acinar_BF3,S19=PanIN_A2b-2,S1=Acinar_BM1,S20=PanIN_BF1,S21=Acinar_A0,S22=PanIN_BF3,S23=Duct_A0,S24=PanIN_A1-1,S25=PanIN_A2b-1,S26=Acinar_BF2,S27=PDAC_BF2,S28=PanIN_A2b-3,S29=PanIN_BM3,S2=Acinar_A2,S31=PanIN_A1-2,S32=Duct_B2,S33=Duct_A1,S3=PDAC_BF1,S4=Acinar_BF1,S5=PanIN_BF2,S6=Acinar_BM3,S7=Duct_B…	0	ENSG00000078900	TP73	Promoter	-0.592775	2.5566e-12	2.2793e-06	4.5186e-14
chr1	3620065	3620912	0.586682	19	0.199|0.899|0.765|0.845|0.907|0.880|0.843|0.306|0.785|0.795|0.841|0.742|0.708|0.822|0.779|0.827|0.724|0.838|0.855|0.626|0.736|0.710|0.897|0.124|0.782|0.642|0.828|0.696|0.771|0.832|0.725|0.771|0.710|0.555|0.835	1|3|3|3|3|3|3|1|3|3|3|3|2|3|3|3|3|3|3|3|3|3|3|1|3|3|3|2|3|3|3|3|2|2|3	3	4	28	0.2096666666666666	0.66725	0.7965	S0=PDAC_BM2,S16=PDAC_BM3,S30=Duct_B1	S20=PanIN_BF1,S34=PanIN_A1-3,S7=Duct_B3,S8=PDAC_BM1	S10=PanIN_A2a-3,S11=Duct_B4,S12=Duct_A2,S13=Acinar_A1,S14=PanIN_A2a-1,S15=PDAC_BF3,S17=PanIN_BM1,S18=Acinar_BF3,S19=PanIN_A2b-2,S1=Acinar_BM1,S21=Acinar_A0,S22=PanIN_BF3,S23=Duct_A0,S24=PanIN_A1-1,S25=PanIN_A2b-1,S26=Acinar_BF2,S27=PDAC_BF2,S28=PanIN_A2b-3,S29=PanIN_BM3,S2=Acinar_A2,S31=PanIN_A1-2,S32=Duct_B2,S33=Duct_A1,S3=PDAC_BF1,S4=Acinar_BF1,S5=PanIN_BF2,S6=Acinar_BM3,S9=PanIN_A2a-2	5456	ENSG00000078900	TP73	Intron	-0.586682	1.1160000000000001e-21	9.9495e-16	4.2522e-14
chr1	3624222	3625120	0.642083	19	0.874|0.878|0.767|0.829|0.865|0.859|0.964|0.699|0.878|0.737|0.890|0.789|0.825|0.819|0.783|0.762|0.827|0.860|0.794|0.813|0.812|0.749|0.876|0.178|0.900|0.740|0.797|0.836|0.851|0.781|0.887|0.776|0.666|0.706|0.844	3|3|3|3|3|3|3|3|3|3|3|3|3|3|3|3|3|3|3|3|3|3|3|1|3|3|3|3|3|3|3|3|2|3|3	1	1	33	0.178	0.666	0.820212121212121	S30=Duct_B1	S7=Duct_B3	S0=PDAC_BM2,S10=PanIN_A2a-3,S11=Duct_B4,S12=Duct_A2,S13=Acinar_A1,S14=PanIN_A2a-1,S15=PDAC_BF3,S16=PDAC_BM3,S17=PanIN_BM1,S18=Acinar_BF3,S19=PanIN_A2b-2,S1=Acinar_BM1,S20=PanIN_BF1,S21=Acinar_A0,S22=PanIN_BF3,S23=Duct_A0,S24=PanIN_A1-1,S25=PanIN_A2b-1,S26=Acinar_BF2,S27=PDAC_BF2,S28=PanIN_A2b-3,S29=PanIN_BM3,S2=Acinar_A2,S31=PanIN_A1-2,S32=Duct_B2,S33=Duct_A1,S34=PanIN_A1-3,S3=PDAC_BF1,S4=Acinar_…	9613	ENSG00000078900	TP73	3' UTR	-0.642083	9.615e-12	8.5718e-06	2.5254e-12
chr1	3632992	3633654	0.562698	11	0.672|0.672|0.802|0.786|0.766|0.553|0.832|0.656|0.752|0.633|0.793|0.693|0.542|0.741|0.697|0.819|0.691|0.790|0.634|0.558|0.757|0.674|0.669|0.171|0.485|0.713|0.769|0.743|0.667|0.617|0.640|0.660|0.682|0.554|0.698	3|3|3|3|3|2|3|2|3|2|3|3|2|3|3|3|3|3|2|2|3|2|2|1|2|3|3|3|2|3|2|3|3|2|3	1	12	22	0.171	0.6054166666666667	0.7338636363636364	S30=Duct_B1	S14=PanIN_A2a-1,S16=PDAC_BM3,S18=Acinar_BF3,S20=PanIN_BF1,S26=Acinar_BF2,S27=PDAC_BF2,S29=PanIN_BM3,S2=Acinar_A2,S31=PanIN_A1-2,S3=PDAC_BF1,S5=PanIN_BF2,S8=PDAC_BM1	S0=PDAC_BM2,S10=PanIN_A2a-3,S11=Duct_B4,S12=Duct_A2,S13=Acinar_A1,S15=PDAC_BF3,S17=PanIN_BM1,S19=PanIN_A2b-2,S1=Acinar_BM1,S21=Acinar_A0,S22=PanIN_BF3,S23=Duct_A0,S24=PanIN_A1-1,S25=PanIN_A2b-1,S28=PanIN_A2b-3,S32=Duct_B2,S33=Duct_A1,S34=PanIN_A1-3,S4=Acinar_BF1,S6=Acinar_BM3,S7=Duct_B3,S9=PanIN_A2a-2	-10388	ENSG00000078900	TP73	Intron	0.562698	5.7315e-06	1.0	2.1436e-06
chr1	3672364	3672762	0.573138	10	0.758|0.762|0.823|0.896|0.665|0.726|0.659|0.789|0.826|0.602|0.646|0.689|0.763|0.721|0.829|0.910|0.776|0.690|0.641|0.187|0.763|0.794|0.642|0.838|0.680|0.891|0.881|0.710|0.830|0.632|0.691|0.621|0.959|0.823|0.734	3|3|3|3|3|3|3|3|3|3|2|3|3|3|3|3|3|2|3|1|3|3|3|3|3|3|3|3|3|3|3|3|3|3|3	1	2	32	0.187	0.6679999999999999	0.7601249999999999	S27=PDAC_BF2	S19=PanIN_A2b-2,S25=PanIN_A2b-1	S0=PDAC_BM2,S10=PanIN_A2a-3,S11=Duct_B4,S12=Duct_A2,S13=Acinar_A1,S14=PanIN_A2a-1,S15=PDAC_BF3,S16=PDAC_BM3,S17=PanIN_BM1,S18=Acinar_BF3,S1=Acinar_BM1,S20=PanIN_BF1,S21=Acinar_A0,S22=PanIN_BF3,S23=Duct_A0,S24=PanIN_A1-1,S26=Acinar_BF2,S28=PanIN_A2b-3,S29=PanIN_BM3,S2=Acinar_A2,S30=Duct_B1,S31=PanIN_A1-2,S32=Duct_B2,S33=Duct_A1,S34=PanIN_A1-3,S3=PDAC_BF1,S4=Acinar_BF1,S5=PanIN_BF2,S6=Acinar_BM3,S7…	3400	ENSG00000162592	CCDC27	Intron	-0.573138	4.9067e-06	1.0	1.9097e-06
chr1	3726177	3726780	0.531363	10	0.173|0.748|0.727|0.766|0.752|0.636|0.776|0.603|0.754|0.789|0.822|0.750|0.785|0.771|0.842|0.799|0.857|0.913|0.672|0.279|0.793|0.803|0.764|0.639|0.706|0.735|0.858|0.842|0.540|0.706|0.525|0.811|0.735|0.252|0.893	1|3|3|3|3|3|3|2|3|3|3|3|3|3|3|3|3|3|3|1|3|3|3|3|3|3|3|3|3|3|2|3|3|1|3	3	2	30	0.2346666666666666	0.5640000000000001	0.7661333333333332	S0=PDAC_BM2,S27=PDAC_BF2,S8=PDAC_BM1	S16=PDAC_BM3,S5=PanIN_BF2	S10=PanIN_A2a-3,S11=Duct_B4,S12=Duct_A2,S13=Acinar_A1,S14=PanIN_A2a-1,S15=PDAC_BF3,S17=PanIN_BM1,S18=Acinar_BF3,S19=PanIN_A2b-2,S1=Acinar_BM1,S20=PanIN_BF1,S21=Acinar_A0,S22=PanIN_BF3,S23=Duct_A0,S24=PanIN_A1-1,S25=PanIN_A2b-1,S26=Acinar_BF2,S28=PanIN_A2b-3,S29=PanIN_BM3,S2=Acinar_A2,S30=Duct_B1,S31=PanIN_A1-2,S32=Duct_B2,S33=Duct_A1,S34=PanIN_A1-3,S3=PDAC_BF1,S4=Acinar_BF1,S6=Acinar_BM3,S7=Duct_…	-13110	ENSG00000130764	LRRC47	Distal Intergenic	-0.531363	1.6268e-09	0.0014503	1.417e-12
chr1	3774969	3775596	0.508796	15	0.712|0.299|0.587|0.748|0.763|0.801|0.853|0.667|0.693|0.657|0.820|0.595|0.767|0.716|0.908|0.611|0.670|0.787|0.637|0.738|0.151|0.764|0.776|0.733|0.778|0.608|0.745|0.715|0.483|0.650|0.759|0.722|0.655|0.899|0.827	3|1|3|3|3|3|3|3|3|3|3|3|3|3|3|2|3|3|3|3|1|3|3|3|3|3|3|3|2|3|3|3|3|3|3	2	2	31	0.2249999999999999	0.5469999999999999	0.7338709677419355	S10=PanIN_A2a-3,S28=PanIN_A2b-3	S23=Duct_A0,S3=PDAC_BF1	S0=PDAC_BM2,S11=Duct_B4,S12=Duct_A2,S13=Acinar_A1,S14=PanIN_A2a-1,S15=PDAC_BF3,S16=PDAC_BM3,S17=PanIN_BM1,S18=Acinar_BF3,S19=PanIN_A2b-2,S1=Acinar_BM1,S20=PanIN_BF1,S21=Acinar_A0,S22=PanIN_BF3,S24=PanIN_A1-1,S25=PanIN_A2b-1,S26=Acinar_BF2,S27=PDAC_BF2,S29=PanIN_BM3,S2=Acinar_A2,S30=Duct_B1,S31=PanIN_A1-2,S32=Duct_B2,S33=Duct_A1,S34=PanIN_A1-3,S4=Acinar_BF1,S5=PanIN_BF2,S6=Acinar_BM3,S7=Duct_B3,S8…	1125	ENSG00000169598	DFFB	5' UTR	0.508796	3.8759e-11	3.4554e-05	6.9278e-14
chr1	4143878	4144109	0.510878	10	0.611|0.696|0.690|0.660|0.555|0.610|0.187|0.721|0.576|0.456|0.708|0.533|0.414|0.546|0.640|0.706|0.550|0.532|0.502|0.573|0.622|0.517|0.580|0.450|0.499|0.515|0.582|0.660|0.683|0.402|0.525|0.503|0.673|0.742|0.609	2|3|3|2|2|2|1|3|2|2|3|2|2|2|2|3|2|2|2|2|2|2|2|2|2|2|2|3|3|2|2|2|3|3|2	1	25	9	0.187	0.54248	0.6976666666666665	S15=PDAC_BF3	S0=PDAC_BM2,S12=Duct_A2,S13=Acinar_A1,S14=PanIN_A2a-1,S17=PanIN_BM1,S18=Acinar_BF3,S1=Acinar_BM1,S20=PanIN_BF1,S21=Acinar_A0,S22=PanIN_BF3,S24=PanIN_A1-1,S25=PanIN_A2b-1,S26=Acinar_BF2,S27=PDAC_BF2,S28=PanIN_A2b-3,S29=PanIN_BM3,S2=Acinar_A2,S30=Duct_B1,S31=PanIN_A1-2,S32=Duct_B2,S33=Duct_A1,S4=Acinar_BF1,S5=PanIN_BF2,S6=Acinar_BM3,S9=PanIN_A2a-2	S10=PanIN_A2a-3,S11=Duct_B4,S16=PDAC_BM3,S19=PanIN_A2b-2,S23=Duct_A0,S34=PanIN_A1-3,S3=PDAC_BF1,S7=Duct_B3,S8=PDAC_BM1	143207		LINC01346	Distal Intergenic	-0.510878	0.00019319	1.0	0.00036831
chr1	4151419	4152552	0.532496	13	0.550|0.927|0.880|0.918|0.840|0.810|0.349|0.667|0.789|0.787|0.790|0.758|0.693|0.803|0.831|0.885|0.788|0.688|0.796|0.629|0.938|0.651|0.825|0.901|0.682|0.832|0.880|0.786|0.801|0.799|0.779|0.758|0.768|0.723|0.736	2|3|3|3|2|2|1|2|2|2|2|2|2|2|2|3|2|2|2|2|3|2|2|3|2|3|3|2|2|2|2|2|3|2|2	1	25	9	0.349	0.7503599999999999	0.8809999999999999	S15=PDAC_BF3	S0=PDAC_BM2,S13=Acinar_A1,S14=PanIN_A2a-1,S16=PDAC_BM3,S17=PanIN_BM1,S18=Acinar_BF3,S19=PanIN_A2b-2,S1=Acinar_BM1,S20=PanIN_BF1,S21=Acinar_A0,S22=PanIN_BF3,S24=PanIN_A1-1,S25=PanIN_A2b-1,S26=Acinar_BF2,S27=PDAC_BF2,S29=PanIN_BM3,S2=Acinar_A2,S31=PanIN_A1-2,S34=PanIN_A1-3,S3=PDAC_BF1,S4=Acinar_BF1,S5=PanIN_BF2,S6=Acinar_BM3,S8=PDAC_BM1,S9=PanIN_A2a-2	S10=PanIN_A2a-3,S11=Duct_B4,S12=Duct_A2,S23=Duct_A0,S28=PanIN_A2b-3,S30=Duct_B1,S32=Duct_B2,S33=Duct_A1,S7=Duct_B3	150748		LINC01346	Distal Intergenic	-0.532496	0.00017287	1.0	2.9294e-06	P0|0|2|3,
chr1	4179750	4180436	0.5052	10	0.462|0.569|0.776|0.856|0.599|0.674|0.267|0.575|0.587|0.557|0.638|0.689|0.604|0.534|0.660|0.761|0.704|0.739|0.626|0.419|0.616|0.375|0.573|0.765|0.364|0.867|0.774|0.752|0.641|0.631|0.533|0.641|0.734|0.566|0.713	2|2|2|3|2|2|1|2|2|2|2|2|2|2|2|2|2|2|2|1|2|1|2|2|1|3|2|2|2|2|2|2|2|2|2	4	29	2	0.3562499999999999	0.6445862068965518	0.8614999999999999	S15=PDAC_BF3,S27=PDAC_BF2,S29=PanIN_BM3,S31=PanIN_A1-2	S0=PDAC_BM2,S10=PanIN_A2a-3,S11=Duct_B4,S13=Acinar_A1,S14=PanIN_A2a-1,S16=PDAC_BM3,S17=PanIN_BM1,S18=Acinar_BF3,S19=PanIN_A2b-2,S1=Acinar_BM1,S20=PanIN_BF1,S21=Acinar_A0,S22=PanIN_BF3,S23=Duct_A0,S24=PanIN_A1-1,S25=PanIN_A2b-1,S26=Acinar_BF2,S28=PanIN_A2b-3,S2=Acinar_A2,S30=Duct_B1,S33=Duct_A1,S34=PanIN_A1-3,S3=PDAC_BF1,S4=Acinar_BF1,S5=PanIN_BF2,S6=Acinar_BM3,S7=Duct_B3,S8=PDAC_BM1,S9=PanIN_A2a-2	S12=Duct_A2,S32=Duct_B2	179079		LINC01346	Distal Intergenic	0.5052	0.00018833	1.0	8.4491e-06
chr1	4184985	4185765	0.505696	10	0.189|0.629|0.753|0.722|0.560|0.610|0.416|0.565|0.707|0.654|0.506|0.659|0.700|0.728|0.633|0.769|0.780|0.431|0.608|0.619|0.692|0.670|0.598|0.791|0.575|0.822|0.785|0.724|0.663|0.622|0.667|0.654|0.707|0.592|0.410	1|3|3|3|2|3|2|2|3|3|2|2|3|3|3|3|3|2|3|2|3|3|2|3|2|3|3|3|3|3|3|3|3|3|2	1	10	24	0.189	0.5338999999999999	0.6950833333333333	S0=PDAC_BM2	S13=Acinar_A1,S15=PDAC_BF3,S16=PDAC_BM3,S19=PanIN_A2b-2,S1=Acinar_BM1,S25=PanIN_A2b-1,S27=PDAC_BF2,S2=Acinar_A2,S31=PanIN_A1-2,S9=PanIN_A2a-2	S10=PanIN_A2a-3,S11=Duct_B4,S12=Duct_A2,S14=PanIN_A2a-1,S17=PanIN_BM1,S18=Acinar_BF3,S20=PanIN_BF1,S21=Acinar_A0,S22=PanIN_BF3,S23=Duct_A0,S24=PanIN_A1-1,S26=Acinar_BF2,S28=PanIN_A2b-3,S29=PanIN_BM3,S30=Duct_B1,S32=Duct_B2,S33=Duct_A1,S34=PanIN_A1-3,S3=PDAC_BF1,S4=Acinar_BF1,S5=PanIN_BF2,S6=Acinar_BM3,S7=Duct_B3,S8=PDAC_BM1	184314		LINC01346	Distal Intergenic	-0.505696	2.3284e-05	1.0	2.7236e-05
chr1	4223028	4223790	0.516887	11	0.120|0.352|0.731|0.698|0.185|0.454|0.147|0.359|0.325|0.235|0.304|0.464|0.320|0.377|0.538|0.625|0.387|0.222|0.324|0.305|0.456|0.113|0.306|0.673|0.212|0.821|0.748|0.517|0.495|0.323|0.394|0.355|0.584|0.390|0.197	1|2|3|3|1|2|1|2|2|2|1|2|2|2|2|3|2|2|2|2|2|1|2|3|1|3|3|2|2|2|2|2|3|2|2	6	22	7	0.1801666666666666	0.3679545454545455	0.6971428571428572	S0=PDAC_BM2,S13=Acinar_A1,S15=PDAC_BF3,S19=PanIN_A2b-2,S29=PanIN_BM3,S31=PanIN_A1-2	S10=PanIN_A2a-3,S14=PanIN_A2a-1,S16=PDAC_BM3,S17=PanIN_BM1,S18=Acinar_BF3,S1=Acinar_BM1,S20=PanIN_BF1,S21=Acinar_A0,S22=PanIN_BF3,S24=PanIN_A1-1,S25=PanIN_A2b-1,S26=Acinar_BF2,S27=PDAC_BF2,S28=PanIN_A2b-3,S2=Acinar_A2,S34=PanIN_A1-3,S3=PDAC_BF1,S4=Acinar_BF1,S5=PanIN_BF2,S6=Acinar_BM3,S8=PDAC_BM1,S9=PanIN_A2a-2	S11=Duct_B4,S12=Duct_A2,S23=Duct_A0,S30=Duct_B1,S32=Duct_B2,S33=Duct_A1,S7=Duct_B3	222357		LINC01346	Distal Intergenic	0.516887	7.2426e-15	6.4569e-09	4.6962e-14	P0|0|2|3,
chr1	4243117	4244212	0.525034	13	0.288|0.561|0.794|0.853|0.625|0.554|0.203|0.683|0.579|0.574|0.438|0.624|0.494|0.621|0.737|0.790|0.617|0.577|0.553|0.468|0.641|0.281|0.617|0.782|0.669|0.828|0.858|0.650|0.708|0.544|0.596|0.461|0.779|0.584|0.582	1|2|3|3|2|2|1|2|2|2|2|2|2|3|3|3|2|2|2|2|2|1|2|3|2|3|3|2|2|2|2|2|3|2|2	3	23	9	0.2573333333333333	0.5825652173913044	0.7824444444444444	S0=PDAC_BM2,S15=PDAC_BF3,S29=PanIN_BM3	S10=PanIN_A2a-3,S13=Acinar_A1,S14=PanIN_A2a-1,S16=PDAC_BM3,S17=PanIN_BM1,S18=Acinar_BF3,S19=PanIN_A2b-2,S1=Acinar_BM1,S20=PanIN_BF1,S24=PanIN_A1-1,S25=PanIN_A2b-1,S26=Acinar_BF2,S27=PDAC_BF2,S28=PanIN_A2b-3,S2=Acinar_A2,S31=PanIN_A1-2,S34=PanIN_A1-3,S3=PDAC_BF1,S4=Acinar_BF1,S5=PanIN_BF2,S6=Acinar_BM3,S8=PDAC_BM1,S9=PanIN_A2a-2	S11=Duct_B4,S12=Duct_A2,S21=Acinar_A0,S22=PanIN_BF3,S23=Duct_A0,S30=Duct_B1,S32=Duct_B2,S33=Duct_A1,S7=Duct_B3	-227899	ENSG00000235054	LINC01777	Distal Intergenic	-0.525034	1.9901e-10	0.00017742	2.2338e-13
chr1	4268406	4269283	0.598515	13	0.159|0.807|0.804|0.845|0.695|0.605|0.490|0.499|0.816|0.706|0.599|0.686|0.580|0.689|0.678|0.874|0.777|0.707|0.597|0.695|0.843|0.582|0.590|0.681|0.564|0.876|0.854|0.797|0.646|0.618|0.632|0.572|0.762|0.569|0.706	1|3|3|3|3|2|2|2|3|3|2|3|2|3|2|3|3|3|3|3|3|2|2|3|2|3|3|3|3|2|2|2|3|2|2	1	14	20	0.159	0.5917142857142856	0.7578500000000001	S0=PDAC_BM2	S14=PanIN_A2a-1,S15=PDAC_BF3,S16=PDAC_BM3,S19=PanIN_A2b-2,S20=PanIN_BF1,S22=PanIN_BF3,S29=PanIN_BM3,S2=Acinar_A2,S31=PanIN_A1-2,S4=Acinar_BF1,S5=PanIN_BF2,S6=Acinar_BM3,S8=PDAC_BM1,S9=PanIN_A2a-2	S10=PanIN_A2a-3,S11=Duct_B4,S12=Duct_A2,S13=Acinar_A1,S17=PanIN_BM1,S18=Acinar_BF3,S1=Acinar_BM1,S21=Acinar_A0,S23=Duct_A0,S24=PanIN_A1-1,S25=PanIN_A2b-1,S26=Acinar_BF2,S27=PDAC_BF2,S28=PanIN_A2b-3,S30=Duct_B1,S32=Duct_B2,S33=Duct_A1,S34=PanIN_A1-3,S3=PDAC_BF1,S7=Duct_B3	-202828	ENSG00000235054	LINC01777	Distal Intergenic	-0.598515	8.43e-06	1.0	1.4766e-07
chr1	4282100	4282652	0.529268	10	0.265|0.753|0.800|0.818|0.739|0.658|0.208|0.748|0.840|0.735|0.766|0.837|0.712|0.786|0.789|0.852|0.800|0.801|0.781|0.606|0.763|0.329|0.682|0.887|0.664|0.876|0.894|0.668|0.790|0.683|0.701|0.684|0.813|0.575|0.781	1|2|3|3|3|3|1|2|3|3|2|3|2|2|3|3|3|2|3|2|3|1|2|3|2|3|3|2|3|3|2|2|3|2|3	3	13	19	0.2673333333333333	0.7035384615384614	0.7966315789473684	S0=PDAC_BM2,S15=PDAC_BF3,S29=PanIN_BM3	S10=PanIN_A2a-3,S16=PDAC_BM3,S19=PanIN_A2b-2,S20=PanIN_BF1,S21=Acinar_A0,S25=PanIN_A2b-1,S27=PDAC_BF2,S2=Acinar_A2,S31=PanIN_A1-2,S34=PanIN_A1-3,S5=PanIN_BF2,S6=Acinar_BM3,S8=PDAC_BM1	S11=Duct_B4,S12=Duct_A2,S13=Acinar_A1,S14=PanIN_A2a-1,S17=PanIN_BM1,S18=Acinar_BF3,S1=Acinar_BM1,S22=PanIN_BF3,S23=Duct_A0,S24=PanIN_A1-1,S26=Acinar_BF2,S28=PanIN_A2b-3,S30=Duct_B1,S32=Duct_B2,S33=Duct_A1,S3=PDAC_BF1,S4=Acinar_BF1,S7=Duct_B3,S9=PanIN_A2a-2	-189459	ENSG00000235054	LINC01777	Distal Intergenic	0.529268	6.6707e-09	0.005947	2.1423e-12
chr1	4291372	4292383	0.544107	13	0.087|0.699|0.764|0.894|0.542|0.777|0.230|0.614|0.646|0.597|0.636|0.566|0.716|0.633|0.736|0.899|0.650|0.714|0.681|0.556|0.731|0.587|0.532|0.839|0.571|0.870|0.892|0.767|0.745|0.588|0.593|0.526|0.695|0.569|0.609	1|3|3|3|2|3|1|3|3|3|3|3|3|3|3|3|3|3|3|2|3|3|3|3|2|3|3|3|3|3|3|2|3|2|3	2	5	28	0.1585	0.5528000000000001	0.7025	S0=PDAC_BM2,S15=PDAC_BF3	S13=Acinar_A1,S27=PDAC_BF2,S31=PanIN_A1-2,S6=Acinar_BM3,S8=PDAC_BM1	S10=PanIN_A2a-3,S11=Duct_B4,S12=Duct_A2,S14=PanIN_A2a-1,S16=PDAC_BM3,S17=PanIN_BM1,S18=Acinar_BF3,S19=PanIN_A2b-2,S1=Acinar_BM1,S20=PanIN_BF1,S21=Acinar_A0,S22=PanIN_BF3,S23=Duct_A0,S24=PanIN_A1-1,S25=PanIN_A2b-1,S26=Acinar_BF2,S28=PanIN_A2b-3,S29=PanIN_BM3,S2=Acinar_A2,S30=Duct_B1,S32=Duct_B2,S33=Duct_A1,S34=PanIN_A1-3,S3=PDAC_BF1,S4=Acinar_BF1,S5=PanIN_BF2,S7=Duct_B3,S9=PanIN_A2a-2	-179728	ENSG00000235054	LINC01777	Distal Intergenic	-0.544107	4.4923e-11	4.0049e-05	6.5647e-13
chr1	4418162	4418833	0.553436	13	0.560|0.872|0.873|0.886|0.622|0.658|0.349|0.765|0.779|0.687|0.612|0.655|0.699|0.605|0.784|0.846|0.742|0.624|0.535|0.707|0.903|0.571|0.542|0.880|0.344|0.979|0.891|0.793|0.768|0.618|0.508|0.510|0.667|0.624|0.620	2|2|2|3|2|2|2|2|2|2|2|2|2|2|2|3|2|2|2|2|3|2|2|3|1|3|3|2|2|2|2|2|2|2|2	1	28	6	0.344	0.6553214285714287	0.8975	S31=PanIN_A1-2	S0=PDAC_BM2,S10=PanIN_A2a-3,S11=Duct_B4,S13=Acinar_A1,S14=PanIN_A2a-1,S15=PDAC_BF3,S16=PDAC_BM3,S17=PanIN_BM1,S18=Acinar_BF3,S19=PanIN_A2b-2,S1=Acinar_BM1,S20=PanIN_BF1,S21=Acinar_A0,S22=PanIN_BF3,S24=PanIN_A1-1,S25=PanIN_A2b-1,S26=Acinar_BF2,S27=PDAC_BF2,S29=PanIN_BM3,S2=Acinar_A2,S34=PanIN_A1-3,S3=PDAC_BF1,S4=Acinar_BF1,S5=PanIN_BF2,S6=Acinar_BM3,S7=Duct_B3,S8=PDAC_BM1,S9=PanIN_A2a-2	S12=Duct_A2,S23=Duct_A0,S28=PanIN_A2b-3,S30=Duct_B1,S32=Duct_B2,S33=Duct_A1	-53278	ENSG00000235054	LINC01777	Distal Intergenic	0.553436	7.0922e-06	1.0	1.2085e-06
chr1	4428080	4429138	0.500089	10	0.426|0.700|0.771|0.781|0.615|0.679|0.286|0.736|0.832|0.785|0.630|0.765|0.593|0.696|0.799|0.875|0.742|0.754|0.695|0.687|0.614|0.516|0.644|0.787|0.618|0.910|0.877|0.685|0.571|0.703|0.792|0.608|0.822|0.641|0.750	2|2|3|3|2|2|1|3|3|3|2|3|2|2|3|3|3|3|3|2|2|2|2|3|2|3|3|3|2|2|3|2|3|2|3	1	16	18	0.286	0.6213125	0.7865555555555557	S15=PDAC_BF3	S0=PDAC_BM2,S10=PanIN_A2a-3,S13=Acinar_A1,S14=PanIN_A2a-1,S19=PanIN_A2b-2,S20=PanIN_BF1,S21=Acinar_A0,S27=PDAC_BF2,S28=PanIN_A2b-3,S29=PanIN_BM3,S2=Acinar_A2,S31=PanIN_A1-2,S3=PDAC_BF1,S4=Acinar_BF1,S6=Acinar_BM3,S8=PDAC_BM1	S11=Duct_B4,S12=Duct_A2,S16=PDAC_BM3,S17=PanIN_BM1,S18=Acinar_BF3,S1=Acinar_BM1,S22=PanIN_BF3,S23=Duct_A0,S24=PanIN_A1-1,S25=PanIN_A2b-1,S26=Acinar_BF2,S30=Duct_B1,S32=Duct_B2,S33=Duct_A1,S34=PanIN_A1-3,S5=PanIN_BF2,S7=Duct_B3,S9=PanIN_A2a-2	-42973	ENSG00000235054	LINC01777	Distal Intergenic	-0.500089	0.00042344	1.0	0.000129
chr1	4450511	4451801	0.508437	10	0.167|0.577|0.780|0.683|0.595|0.664|0.223|0.506|0.740|0.486|0.518|0.600|0.600|0.551|0.766|0.768|0.718|0.632|0.554|0.704|0.719|0.473|0.568|0.812|0.628|0.833|0.786|0.605|0.678|0.518|0.550|0.436|0.643|0.567|0.655	1|2|3|3|2|3|1|2|3|2|2|2|2|2|3|3|3|3|2|3|3|2|2|3|3|3|3|3|3|2|3|2|3|2|3	2	14	19	0.195	0.5392142857142856	0.7033684210526316	S0=PDAC_BM2,S15=PDAC_BF3	S10=PanIN_A2a-3,S13=Acinar_A1,S16=PDAC_BM3,S18=Acinar_BF3,S19=PanIN_A2b-2,S1=Acinar_BM1,S20=PanIN_BF1,S21=Acinar_A0,S26=Acinar_BF2,S29=PanIN_BM3,S2=Acinar_A2,S4=Acinar_BF1,S6=Acinar_BM3,S8=PDAC_BM1	S11=Duct_B4,S12=Duct_A2,S14=PanIN_A2a-1,S17=PanIN_BM1,S22=PanIN_BF3,S23=Duct_A0,S24=PanIN_A1-1,S25=PanIN_A2b-1,S27=PDAC_BF2,S28=PanIN_A2b-3,S30=Duct_B1,S31=PanIN_A1-2,S32=Duct_B2,S33=Duct_A1,S34=PanIN_A1-3,S3=PDAC_BF1,S5=PanIN_BF2,S7=Duct_B3,S9=PanIN_A2a-2	-20310	ENSG00000235054	LINC01777	Distal Intergenic	-0.508437	9.9626e-08	0.088818	1.3759e-09	P0|0|2|3,
chr1	4465210	4465393	0.54241	10	0.729|0.497|0.445|0.497|0.461|0.621|0.784|0.668|0.465|0.220|0.488|0.410|0.602|0.343|0.565|0.476|0.738|0.579|0.441|0.920|0.477|0.598|0.411|0.597|0.359|0.661|0.515|0.610|0.581|0.442|0.570|0.239|0.612|0.759|0.610	3|2|2|2|2|2|3|3|2|1|2|2|2|2|2|2|2|2|2|3|2|2|2|2|2|2|2|2|2|2|2|1|2|3|2	2	28	5	0.2294999999999999	0.5239642857142857	0.772	S18=Acinar_BF3,S6=Acinar_BM3	S10=PanIN_A2a-3,S11=Duct_B4,S12=Duct_A2,S13=Acinar_A1,S14=PanIN_A2a-1,S17=PanIN_BM1,S19=PanIN_A2b-2,S1=Acinar_BM1,S20=PanIN_BF1,S21=Acinar_A0,S22=PanIN_BF3,S23=Duct_A0,S24=PanIN_A1-1,S25=PanIN_A2b-1,S26=Acinar_BF2,S28=PanIN_A2b-3,S29=PanIN_BM3,S2=Acinar_A2,S30=Duct_B1,S31=PanIN_A1-2,S32=Duct_B2,S33=Duct_A1,S34=PanIN_A1-3,S3=PDAC_BF1,S4=Acinar_BF1,S5=PanIN_BF2,S7=Duct_B3,S9=PanIN_A2a-2	S0=PDAC_BM2,S15=PDAC_BF3,S16=PDAC_BM3,S27=PDAC_BF2,S8=PDAC_BM1	-6718	ENSG00000235054	LINC01777	Distal Intergenic	0.54241	1.8289e-07	0.16305	1.2692e-09
chr1	4540382	4540988	0.514459	10	0.228|0.717|0.735|0.864|0.594|0.576|0.300|0.684|0.670|0.674|0.589|0.593|0.571|0.681|0.650|0.836|0.771|0.676|0.672|0.774|0.809|0.686|0.611|0.881|0.611|0.900|0.887|0.770|0.781|0.590|0.659|0.502|0.808|0.655|0.733	1|2|3|3|2|2|1|2|2|3|2|2|2|3|2|3|3|2|3|3|3|2|2|3|2|3|3|3|3|2|2|2|3|3|3	2	16	17	0.264	0.6236875000000001	0.7782941176470588	S0=PDAC_BM2,S15=PDAC_BF3	S10=PanIN_A2a-3,S13=Acinar_A1,S14=PanIN_A2a-1,S16=PDAC_BM3,S17=PanIN_BM1,S19=PanIN_A2b-2,S1=Acinar_BM1,S20=PanIN_BF1,S22=PanIN_BF3,S25=PanIN_A2b-1,S29=PanIN_BM3,S2=Acinar_A2,S31=PanIN_A1-2,S4=Acinar_BF1,S5=PanIN_BF2,S6=Acinar_BM3	S11=Duct_B4,S12=Duct_A2,S18=Acinar_BF3,S21=Acinar_A0,S23=Duct_A0,S24=PanIN_A1-1,S26=Acinar_BF2,S27=PDAC_BF2,S28=PanIN_A2b-3,S30=Duct_B1,S32=Duct_B2,S33=Duct_A1,S34=PanIN_A1-3,S3=PDAC_BF1,S7=Duct_B3,S8=PDAC_BM1,S9=PanIN_A2a-2	68272	ENSG00000235054	LINC01777	Distal Intergenic	-0.514459	3.412e-05	1.0	1.2284e-08
chr1	4548628	4549947	0.528205	19	0.276|0.766|0.739|0.880|0.547|0.569|0.343|0.644|0.695|0.600|0.543|0.579|0.564|0.647|0.689|0.817|0.757|0.581|0.637|0.454|0.700|0.589|0.559|0.831|0.579|0.796|0.865|0.753|0.543|0.589|0.631|0.562|0.741|0.499|0.527	1|2|2|3|2|2|1|2|2|2|2|2|2|2|2|3|2|2|2|2|2|2|2|3|2|3|3|2|2|2|2|2|2|2|2	2	28	5	0.3095	0.6172500000000001	0.8378	S0=PDAC_BM2,S15=PDAC_BF3	S10=PanIN_A2a-3,S11=Duct_B4,S13=Acinar_A1,S14=PanIN_A2a-1,S16=PDAC_BM3,S17=PanIN_BM1,S18=Acinar_BF3,S19=PanIN_A2b-2,S1=Acinar_BM1,S20=PanIN_BF1,S21=Acinar_A0,S22=PanIN_BF3,S24=PanIN_A1-1,S25=PanIN_A2b-1,S26=Acinar_BF2,S27=PDAC_BF2,S28=PanIN_A2b-3,S29=PanIN_BM3,S2=Acinar_A2,S31=PanIN_A1-2,S34=PanIN_A1-3,S3=PDAC_BF1,S4=Acinar_BF1,S5=PanIN_BF2,S6=Acinar_BM3,S7=Duct_B3,S8=PDAC_BM1,S9=PanIN_A2a-2	S12=Duct_A2,S23=Duct_A0,S30=Duct_B1,S32=Duct_B2,S33=Duct_A1	76518	ENSG00000235054	LINC01777	Distal Intergenic	0.528205	3.579e-10	0.00031907	2.3836e-13
chr1	4564482	4565028	0.514361	10	0.232|0.583|0.796|0.911|0.522|0.626|0.230|0.657|0.667|0.581|0.545|0.646|0.443|0.536|0.535|0.858|0.668|0.559|0.549|0.457|0.409|0.244|0.475|0.702|0.426|0.948|0.901|0.551|0.634|0.584|0.505|0.488|0.758|0.511|0.656	1|2|3|3|2|2|1|3|2|2|2|3|2|2|2|3|2|2|2|2|2|1|2|3|1|3|3|2|2|2|2|2|3|2|2	4	22	9	0.283	0.5492727272727274	0.7974444444444445	S0=PDAC_BM2,S15=PDAC_BF3,S29=PanIN_BM3,S31=PanIN_A1-2	S10=PanIN_A2a-3,S13=Acinar_A1,S14=PanIN_A2a-1,S17=PanIN_BM1,S18=Acinar_BF3,S19=PanIN_A2b-2,S20=PanIN_BF1,S21=Acinar_A0,S22=PanIN_BF3,S24=PanIN_A1-1,S25=PanIN_A2b-1,S26=Acinar_BF2,S27=PDAC_BF2,S28=PanIN_A2b-3,S2=Acinar_A2,S34=PanIN_A1-3,S3=PDAC_BF1,S4=Acinar_BF1,S5=PanIN_BF2,S6=Acinar_BM3,S8=PDAC_BM1,S9=PanIN_A2a-2	S11=Duct_B4,S12=Duct_A2,S16=PDAC_BM3,S1=Acinar_BM1,S23=Duct_A0,S30=Duct_B1,S32=Duct_B2,S33=Duct_A1,S7=Duct_B3	92372	ENSG00000235054	LINC01777	Distal Intergenic	0.514361	4.8266e-12	4.303e-06	6.5725e-14
chr1	4606415	4607641	0.534875	16	0.229|0.556|0.808|0.891|0.558|0.644|0.299|0.599|0.611|0.600|0.689|0.597|0.673|0.559|0.779|0.808|0.549|0.581|0.546|0.626|0.609|0.548|0.526|0.762|0.591|0.801|0.849|0.646|0.593|0.600|0.502|0.589|0.695|0.548|0.564	1|2|3|3|2|2|1|2|2|2|2|2|2|2|3|3|2|2|2|2|2|2|2|3|2|3|3|2|2|2|2|2|3|2|2	2	25	8	0.264	0.58816	0.7991250000000001	S0=PDAC_BM2,S15=PDAC_BF3	S10=PanIN_A2a-3,S13=Acinar_A1,S14=PanIN_A2a-1,S16=PDAC_BM3,S17=PanIN_BM1,S18=Acinar_BF3,S19=PanIN_A2b-2,S1=Acinar_BM1,S20=PanIN_BF1,S21=Acinar_A0,S24=PanIN_A1-1,S25=PanIN_A2b-1,S26=Acinar_BF2,S27=PDAC_BF2,S28=PanIN_A2b-3,S29=PanIN_BM3,S2=Acinar_A2,S31=PanIN_A1-2,S34=PanIN_A1-3,S3=PDAC_BF1,S4=Acinar_BF1,S5=PanIN_BF2,S6=Acinar_BM3,S8=PDAC_BM1,S9=PanIN_A2a-2	S11=Duct_B4,S12=Duct_A2,S22=PanIN_BF3,S23=Duct_A0,S30=Duct_B1,S32=Duct_B2,S33=Duct_A1,S7=Duct_B3	-107464	ENSG00000196581	AJAP1	Distal Intergenic	-0.534875	4.5948e-12	4.0963e-06	4.3854e-14	P0|0|2|3,
chr1	4655686	4656730	0.531333	16	0.578|0.899|0.897|0.973|0.864|0.812|0.365|0.781|0.919|0.743|0.879|0.839|0.752|0.789|0.844|0.955|0.924|0.906|0.813|0.859|0.840|0.688|0.819|0.863|0.891|0.869|0.984|0.908|0.875|0.874|0.801|0.882|0.884|0.730|0.893	2|3|3|3|3|2|1|2|3|2|2|3|2|2|2|3|3|3|3|2|3|2|2|2|3|2|3|3|3|3|2|2|3|2|3	1	16	18	0.365	0.7930625	0.8965555555555557	S15=PDAC_BF3	S0=PDAC_BM2,S14=PanIN_A2a-1,S16=PDAC_BM3,S18=Acinar_BF3,S19=PanIN_A2b-2,S20=PanIN_BF1,S21=Acinar_A0,S22=PanIN_BF3,S27=PDAC_BF2,S29=PanIN_BM3,S2=Acinar_A2,S30=Duct_B1,S32=Duct_B2,S5=PanIN_BF2,S6=Acinar_BM3,S8=PDAC_BM1	S10=PanIN_A2a-3,S11=Duct_B4,S12=Duct_A2,S13=Acinar_A1,S17=PanIN_BM1,S1=Acinar_BM1,S23=Duct_A0,S24=PanIN_A1-1,S25=PanIN_A2b-1,S26=Acinar_BF2,S28=PanIN_A2b-3,S31=PanIN_A1-2,S33=Duct_A1,S34=PanIN_A1-3,S3=PDAC_BF1,S4=Acinar_BF1,S7=Duct_B3,S9=PanIN_A2a-2	-58375	ENSG00000196581	AJAP1	Distal Intergenic	-0.531333	5.9495e-09	0.0053041	1.8548e-10
chr1	4657022	4657573	0.520556	10	0.761|0.614|0.604|0.518|0.564|0.532|0.691|0.698|0.273|0.618|0.482|0.581|0.508|0.735|0.735|0.656|0.511|0.771|0.375|0.758|0.407|0.643|0.446|0.215|0.528|0.368|0.455|0.513|0.606|0.463|0.481|0.518|0.443|0.833|0.775	3|2|2|2|2|2|2|2|2|2|2|2|2|3|3|2|2|3|2|3|2|3|2|1|2|2|2|2|3|2|2|2|2|3|3	1	25	9	0.215	0.51388	0.7352222222222222	S30=Duct_B1	S10=PanIN_A2a-3,S11=Duct_B4,S12=Duct_A2,S13=Acinar_A1,S14=PanIN_A2a-1,S15=PDAC_BF3,S16=PDAC_BM3,S17=PanIN_BM1,S18=Acinar_BF3,S19=PanIN_A2b-2,S1=Acinar_BM1,S20=PanIN_BF1,S23=Duct_A0,S24=PanIN_A1-1,S26=Acinar_BF2,S28=PanIN_A2b-3,S2=Acinar_A2,S31=PanIN_A1-2,S32=Duct_B2,S33=Duct_A1,S34=PanIN_A1-3,S4=Acinar_BF1,S5=PanIN_BF2,S6=Acinar_BM3,S7=Duct_B3	S0=PDAC_BM2,S21=Acinar_A0,S22=PanIN_BF3,S25=PanIN_A2b-1,S27=PDAC_BF2,S29=PanIN_BM3,S3=PDAC_BF1,S8=PDAC_BM1,S9=PanIN_A2a-2	-57532	ENSG00000196581	AJAP1	Distal Intergenic	0.520556	1.6913e-05	1.0	4.0991e-05
chr1	4712529	4712908	0.824442	14	0.896|0.047|0.074|0.040|0.030|0.040|0.114|0.144|0.050|0.026|0.045|0.024|0.034|0.035|0.071|0.075|0.052|0.100|0.009|0.451|0.090|0.118|0.121|0.071|0.000|0.028|0.038|0.058|0.183|0.004|0.021|0.035|0.044|0.463|0.105	3|1|1|1|1|1|1|1|1|1|1|1|1|1|1|1|1|1|1|1|1|1|1|1|1|1|1|1|1|1|1|1|1|2|1	33	1	1	0.072030303030303	0.463	0.896	S10=PanIN_A2a-3,S11=Duct_B4,S12=Duct_A2,S13=Acinar_A1,S14=PanIN_A2a-1,S15=PDAC_BF3,S16=PDAC_BM3,S17=PanIN_BM1,S18=Acinar_BF3,S19=PanIN_A2b-2,S1=Acinar_BM1,S20=PanIN_BF1,S21=Acinar_A0,S22=PanIN_BF3,S23=Duct_A0,S24=PanIN_A1-1,S25=PanIN_A2b-1,S26=Acinar_BF2,S27=PDAC_BF2,S28=PanIN_A2b-3,S29=PanIN_BM3,S2=Acinar_A2,S30=Duct_B1,S31=PanIN_A1-2,S32=Duct_B2,S33=Duct_A1,S34=PanIN_A1-3,S3=PDAC_BF1,S4=Acinar_…	S8=PDAC_BM1	S0=PDAC_BM2	-2197	ENSG00000196581	AJAP1	Promoter	0.824442	2.1389e-09	0.0019069	2.4724e-10
chr1	4713783	4714154	0.639191	10	0.733|0.078|0.059|0.048|0.133|0.067|0.831|0.301|0.043|0.000|0.071|0.035|0.101|0.057|0.229|0.041|0.020|0.131|0.057|0.842|0.127|0.252|0.000|0.067|0.194|0.050|0.052|0.291|0.487|0.047|0.164|0.068|0.008|0.557|0.272	3|1|1|1|2|2|3|2|1|1|1|1|2|1|2|1|1|2|1|3|2|2|1|1|2|1|1|2|3|1|1|1|1|3|2	19	11	5	0.0507894736842105	0.1907272727272727	0.6900000000000001	S10=PanIN_A2a-3,S11=Duct_B4,S12=Duct_A2,S17=PanIN_BM1,S18=Acinar_BF3,S19=PanIN_A2b-2,S1=Acinar_BM1,S21=Acinar_A0,S23=Duct_A0,S24=PanIN_A1-1,S26=Acinar_BF2,S2=Acinar_A2,S30=Duct_B1,S32=Duct_B2,S33=Duct_A1,S4=Acinar_BF1,S5=PanIN_BF2,S6=Acinar_BM3,S7=Duct_B3	S13=Acinar_A1,S14=PanIN_A2a-1,S16=PDAC_BM3,S20=PanIN_BF1,S22=PanIN_BF3,S25=PanIN_A2b-1,S28=PanIN_A2b-3,S29=PanIN_BM3,S31=PanIN_A1-2,S34=PanIN_A1-3,S9=PanIN_A2a-2	S0=PDAC_BM2,S15=PDAC_BF3,S27=PDAC_BF2,S3=PDAC_BF1,S8=PDAC_BM1	-951	ENSG00000196581	AJAP1	Promoter	-0.639191	4.1908e-24	3.7361e-18	4.1411e-14
chr1	4716309	4716723	0.590873	12	0.775|0.016|0.046|0.016|0.039|0.012|0.612|0.156|0.143|0.068|0.007|0.010|0.000|0.018|0.155|0.022|0.056|0.050|0.008|0.466|0.020|0.038|0.032|0.000|0.008|0.068|0.042|0.097|0.333|0.034|0.152|0.027|0.015|0.673|0.090	3|1|1|1|1|1|3|2|1|1|1|1|1|1|1|1|1|1|1|3|1|1|1|1|1|1|1|2|2|1|1|1|1|3|2	27	4	4	0.0408148148148148	0.169	0.6315	S10=PanIN_A2a-3,S11=Duct_B4,S12=Duct_A2,S13=Acinar_A1,S14=PanIN_A2a-1,S17=PanIN_BM1,S18=Acinar_BF3,S19=PanIN_A2b-2,S1=Acinar_BM1,S20=PanIN_BF1,S21=Acinar_A0,S22=PanIN_BF3,S23=Duct_A0,S24=PanIN_A1-1,S25=PanIN_A2b-1,S26=Acinar_BF2,S28=PanIN_A2b-3,S29=PanIN_BM3,S2=Acinar_A2,S30=Duct_B1,S31=PanIN_A1-2,S32=Duct_B2,S33=Duct_A1,S4=Acinar_BF1,S5=PanIN_BF2,S6=Acinar_BM3,S7=Duct_B3	S16=PDAC_BM3,S34=PanIN_A1-3,S3=PDAC_BF1,S9=PanIN_A2a-2	S0=PDAC_BM2,S15=PDAC_BF3,S27=PDAC_BF2,S8=PDAC_BM1	1205	ENSG00000196581	AJAP1	Intron	0.590873	1.3097e-21	1.1676e-15	4.5075e-14
chr1	4725238	4725724	0.50395	10	0.229|0.585|0.899|0.883|0.517|0.544|0.308|0.572|0.531|0.490|0.852|0.529|0.513|0.685|0.716|0.859|0.471|0.646|0.479|0.668|0.611|0.632|0.523|0.876|0.537|0.768|0.851|0.628|0.280|0.632|0.674|0.616|0.750|0.659|0.655	1|2|3|3|2|2|1|2|2|2|3|2|2|2|3|3|2|2|2|3|2|2|2|3|3|3|3|2|1|2|2|2|3|3|2	3	20	12	0.2723333333333333	0.5766499999999999	0.7765	S0=PDAC_BM2,S15=PDAC_BF3,S3=PDAC_BF1	S10=PanIN_A2a-3,S13=Acinar_A1,S14=PanIN_A2a-1,S16=PDAC_BM3,S17=PanIN_BM1,S18=Acinar_BF3,S1=Acinar_BM1,S20=PanIN_BF1,S21=Acinar_A0,S24=PanIN_A1-1,S25=PanIN_A2b-1,S26=Acinar_BF2,S28=PanIN_A2b-3,S29=PanIN_BM3,S2=Acinar_A2,S34=PanIN_A1-3,S4=Acinar_BF1,S5=PanIN_BF2,S6=Acinar_BM3,S9=PanIN_A2a-2	S11=Duct_B4,S12=Duct_A2,S19=PanIN_A2b-2,S22=PanIN_BF3,S23=Duct_A0,S27=PDAC_BF2,S30=Duct_B1,S31=PanIN_A1-2,S32=Duct_B2,S33=Duct_A1,S7=Duct_B3,S8=PDAC_BM1	10134	ENSG00000196581	AJAP1	Intron	0.50395	9.8137e-11	8.749e-05	3.157e-12	P0|0|2|3,
chr1	4727437	4730754	0.5085	37	0.322|0.637|0.764|0.888|0.659|0.615|0.379|0.662|0.632|0.620|0.663|0.613|0.558|0.672|0.710|0.829|0.690|0.680|0.620|0.516|0.598|0.614|0.584|0.785|0.530|0.678|0.805|0.710|0.705|0.599|0.691|0.592|0.718|0.621|0.643	1|2|2|3|2|2|1|2|2|2|2|2|2|2|2|3|2|2|2|2|2|2|2|2|2|2|2|2|2|2|2|2|2|2|2	2	31	2	0.3505	0.6510967741935482	0.8585	S0=PDAC_BM2,S15=PDAC_BF3	S10=PanIN_A2a-3,S11=Duct_B4,S13=Acinar_A1,S14=PanIN_A2a-1,S16=PDAC_BM3,S17=PanIN_BM1,S18=Acinar_BF3,S19=PanIN_A2b-2,S1=Acinar_BM1,S20=PanIN_BF1,S21=Acinar_A0,S22=PanIN_BF3,S24=PanIN_A1-1,S25=PanIN_A2b-1,S26=Acinar_BF2,S27=PDAC_BF2,S28=PanIN_A2b-3,S29=PanIN_BM3,S2=Acinar_A2,S30=Duct_B1,S31=PanIN_A1-2,S32=Duct_B2,S33=Duct_A1,S34=PanIN_A1-3,S3=PDAC_BF1,S4=Acinar_BF1,S5=PanIN_BF2,S6=Acinar_BM3,S7=Duc…	S12=Duct_A2,S23=Duct_A0	12333	ENSG00000196581	AJAP1	Intron	-0.5085	1.9328e-10	0.00017231	4.5075e-14
chr1	4733391	4733949	0.568187	11	0.156|0.417|0.747|0.818|0.598|0.397|0.377|0.741|0.702|0.742|0.558|0.708|0.560|0.646|0.830|0.677|0.506|0.543|0.636|0.604|0.481|0.527|0.601|0.811|0.437|0.783|0.769|0.467|0.679|0.606|0.628|0.633|0.812|0.517|0.631	1|2|3|3|3|2|2|3|2|3|2|3|2|3|3|3|2|2|3|2|2|2|2|3|2|3|3|2|2|2|3|3|3|2|2	1	18	16	0.156	0.533888888888889	0.7236874999999999	S0=PDAC_BM2	S10=PanIN_A2a-3,S14=PanIN_A2a-1,S15=PDAC_BF3,S17=PanIN_BM1,S19=PanIN_A2b-2,S20=PanIN_BF1,S24=PanIN_A1-1,S25=PanIN_A2b-1,S27=PDAC_BF2,S28=PanIN_A2b-3,S29=PanIN_BM3,S2=Acinar_A2,S31=PanIN_A1-2,S34=PanIN_A1-3,S3=PDAC_BF1,S4=Acinar_BF1,S8=PDAC_BM1,S9=PanIN_A2a-2	S11=Duct_B4,S12=Duct_A2,S13=Acinar_A1,S16=PDAC_BM3,S18=Acinar_BF3,S1=Acinar_BM1,S21=Acinar_A0,S22=PanIN_BF3,S23=Duct_A0,S26=Acinar_BF2,S30=Duct_B1,S32=Duct_B2,S33=Duct_A1,S5=PanIN_BF2,S6=Acinar_BM3,S7=Duct_B3	18287	ENSG00000196581	AJAP1	Intron	-0.568187	5.6532e-05	1.0	2.0484e-06
chr1	4743703	4744693	0.501333	14	0.235|0.742|0.664|0.823|0.598|0.645|0.171|0.594|0.585|0.585|0.444|0.712|0.488|0.648|0.641|0.776|0.599|0.494|0.600|0.371|0.690|0.275|0.582|0.688|0.511|0.861|0.765|0.537|0.595|0.576|0.595|0.568|0.729|0.359|0.454	1|3|2|3|2|2|1|2|2|2|2|2|2|2|2|2|3|2|2|2|2|2|2|2|2|3|2|2|2|2|2|2|2|1|2	3	28	4	0.255	0.5860714285714286	0.7562499999999999	S0=PDAC_BM2,S15=PDAC_BF3,S8=PDAC_BM1	S11=Duct_B4,S13=Acinar_A1,S14=PanIN_A2a-1,S16=PDAC_BM3,S17=PanIN_BM1,S18=Acinar_BF3,S19=PanIN_A2b-2,S1=Acinar_BM1,S20=PanIN_BF1,S21=Acinar_A0,S22=PanIN_BF3,S23=Duct_A0,S25=PanIN_A2b-1,S26=Acinar_BF2,S27=PDAC_BF2,S28=PanIN_A2b-3,S29=PanIN_BM3,S2=Acinar_A2,S30=Duct_B1,S31=PanIN_A1-2,S33=Duct_A1,S34=PanIN_A1-3,S3=PDAC_BF1,S4=Acinar_BF1,S5=PanIN_BF2,S6=Acinar_BM3,S7=Duct_B3,S9=PanIN_A2a-2	S10=PanIN_A2a-3,S12=Duct_A2,S24=PanIN_A1-1,S32=Duct_B2	28599	ENSG00000196581	AJAP1	Intron	0.501333	8.5671e-09	0.0076377	1.7414e-11
chr1	4760726	4761593	0.511314	10	0.247|0.636|0.854|0.889|0.522|0.723|0.389|0.715|0.672|0.630|0.568|0.746|0.609|0.559|0.850|0.779|0.672|0.772|0.568|0.680|0.604|0.712|0.595|0.871|0.670|0.850|0.873|0.733|0.825|0.593|0.691|0.551|0.549|0.667|0.856	1|3|3|3|2|3|2|3|3|2|2|3|2|2|3|3|3|3|2|3|3|3|2|3|3|3|3|3|3|2|3|2|2|2|3	1	12	22	0.247	0.5666666666666668	0.7578636363636363	S0=PDAC_BM2	S13=Acinar_A1,S15=PDAC_BF3,S18=Acinar_BF3,S19=PanIN_A2b-2,S20=PanIN_BF1,S21=Acinar_A0,S26=Acinar_BF2,S2=Acinar_A2,S4=Acinar_BF1,S6=Acinar_BM3,S7=Duct_B3,S8=PDAC_BM1	S10=PanIN_A2a-3,S11=Duct_B4,S12=Duct_A2,S14=PanIN_A2a-1,S16=PDAC_BM3,S17=PanIN_BM1,S1=Acinar_BM1,S22=PanIN_BF3,S23=Duct_A0,S24=PanIN_A1-1,S25=PanIN_A2b-1,S27=PDAC_BF2,S28=PanIN_A2b-3,S29=PanIN_BM3,S30=Duct_B1,S31=PanIN_A1-2,S32=Duct_B2,S33=Duct_A1,S34=PanIN_A1-3,S3=PDAC_BF1,S5=PanIN_BF2,S9=PanIN_A2a-2	45622	ENSG00000196581	AJAP1	Intron	-0.511314	8.2344e-05	1.0	5.8536e-05
chr1	4765722	4766165	0.60685	10	0.469|0.769|0.830|0.877|0.590|0.563|0.169|0.800|0.771|0.690|0.553|0.656|0.772|0.612|0.820|0.919|0.689|0.892|0.671|0.675|0.768|0.518|0.617|0.893|0.424|0.951|0.913|0.738|0.687|0.625|0.692|0.673|0.838|0.712|0.800	2|2|3|2|2|2|1|2|2|2|2|2|2|2|2|3|2|2|2|2|2|2|2|2|1|3|3|2|2|2|2|2|2|2|2	2	29	4	0.2965	0.7044827586206899	0.90325	S15=PDAC_BF3,S31=PanIN_A1-2	S0=PDAC_BM2,S10=PanIN_A2a-3,S12=Duct_A2,S13=Acinar_A1,S14=PanIN_A2a-1,S16=PDAC_BM3,S17=PanIN_BM1,S18=Acinar_BF3,S19=PanIN_A2b-2,S1=Acinar_BM1,S20=PanIN_BF1,S21=Acinar_A0,S22=PanIN_BF3,S24=PanIN_A1-1,S25=PanIN_A2b-1,S26=Acinar_BF2,S27=PDAC_BF2,S28=PanIN_A2b-3,S29=PanIN_BM3,S2=Acinar_A2,S30=Duct_B1,S34=PanIN_A1-3,S3=PDAC_BF1,S4=Acinar_BF1,S5=PanIN_BF2,S6=Acinar_BM3,S7=Duct_B3,S8=PDAC_BM1,S9=PanIN_A…	S11=Duct_B4,S23=Duct_A0,S32=Duct_B2,S33=Duct_A1	50618	ENSG00000196581	AJAP1	Intron	0.60685	1.7812e-07	0.1588	1.4221e-09
chr1	4770934	4771493	0.509729	20	0.744|0.090|0.028|0.434|0.145|0.121|0.583|0.440|0.108|0.139|0.300|0.146|0.153|0.022|0.159|0.134|0.104|0.217|0.092|0.733|0.122|0.378|0.138|0.038|0.063|0.000|0.217|0.079|0.391|0.137|0.241|0.077|0.005|0.736|0.328	3|1|1|2|1|1|3|2|1|1|1|1|1|1|1|1|1|1|1|3|1|1|1|1|1|1|1|1|3|1|1|1|1|3|2	27	3	5	0.1278888888888889	0.4006666666666666	0.6374000000000001	S10=PanIN_A2a-3,S11=Duct_B4,S13=Acinar_A1,S14=PanIN_A2a-1,S17=PanIN_BM1,S18=Acinar_BF3,S19=PanIN_A2b-2,S1=Acinar_BM1,S20=PanIN_BF1,S21=Acinar_A0,S22=PanIN_BF3,S23=Duct_A0,S24=PanIN_A1-1,S25=PanIN_A2b-1,S26=Acinar_BF2,S28=PanIN_A2b-3,S29=PanIN_BM3,S2=Acinar_A2,S30=Duct_B1,S31=PanIN_A1-2,S32=Duct_B2,S33=Duct_A1,S34=PanIN_A1-3,S4=Acinar_BF1,S5=PanIN_BF2,S6=Acinar_BM3,S7=Duct_B3	S12=Duct_A2,S16=PDAC_BM3,S9=PanIN_A2a-2	S0=PDAC_BM2,S15=PDAC_BF3,S27=PDAC_BF2,S3=PDAC_BF1,S8=PDAC_BM1	55830	ENSG00000196581	AJAP1	Intron	0.509729	1.627e-29	1.4505e-23	4.8184e-14
chr1	4776951	4777764	0.508562	16	0.380|0.824|0.947|0.922|0.709|0.665|0.448|0.739|0.798|0.735|0.683|0.780|0.828|0.703|0.783|0.875|0.766|0.559|0.701|0.652|0.865|0.405|0.760|0.875|0.686|0.869|0.889|0.764|0.643|0.714|0.782|0.700|0.801|0.669|0.693	1|2|3|3|2|2|1|2|2|2|2|2|2|2|2|2|2|2|2|2|2|1|2|2|2|2|3|2|2|2|2|2|2|2|2	3	29	3	0.411	0.745551724137931	0.9193333333333332	S0=PDAC_BM2,S15=PDAC_BF3,S29=PanIN_BM3	S10=PanIN_A2a-3,S13=Acinar_A1,S14=PanIN_A2a-1,S16=PDAC_BM3,S17=PanIN_BM1,S18=Acinar_BF3,S19=PanIN_A2b-2,S1=Acinar_BM1,S20=PanIN_BF1,S21=Acinar_A0,S22=PanIN_BF3,S23=Duct_A0,S24=PanIN_A1-1,S25=PanIN_A2b-1,S26=Acinar_BF2,S27=PDAC_BF2,S28=PanIN_A2b-3,S2=Acinar_A2,S30=Duct_B1,S31=PanIN_A1-2,S32=Duct_B2,S34=PanIN_A1-3,S3=PDAC_BF1,S4=Acinar_BF1,S5=PanIN_BF2,S6=Acinar_BM3,S7=Duct_B3,S8=PDAC_BM1,S9=PanIN_…	S11=Duct_B4,S12=Duct_A2,S33=Duct_A1	61847	ENSG00000196581	AJAP1	Intron	-0.508562	3.9242e-09	0.0034985	6.3148e-12
chr1	4778688	4781091	0.538637	31	0.486|0.720|0.743|0.946|0.732|0.731|0.355|0.759|0.766|0.764|0.561|0.805|0.679|0.745|0.790|0.867|0.727|0.757|0.787|0.635|0.682|0.634|0.790|0.909|0.649|0.834|0.832|0.829|0.853|0.740|0.791|0.752|0.728|0.674|0.838	2|2|2|3|2|2|1|2|2|2|2|2|2|2|2|3|2|2|2|2|2|2|2|3|2|2|2|2|3|2|2|2|2|2|2	1	30	4	0.355	0.732	0.89375	S15=PDAC_BF3	S0=PDAC_BM2,S10=PanIN_A2a-3,S11=Duct_B4,S13=Acinar_A1,S14=PanIN_A2a-1,S16=PDAC_BM3,S17=PanIN_BM1,S18=Acinar_BF3,S19=PanIN_A2b-2,S1=Acinar_BM1,S20=PanIN_BF1,S21=Acinar_A0,S22=PanIN_BF3,S24=PanIN_A1-1,S25=PanIN_A2b-1,S26=Acinar_BF2,S27=PDAC_BF2,S28=PanIN_A2b-3,S29=PanIN_BM3,S2=Acinar_A2,S31=PanIN_A1-2,S32=Duct_B2,S33=Duct_A1,S34=PanIN_A1-3,S4=Acinar_BF1,S5=PanIN_BF2,S6=Acinar_BM3,S7=Duct_B3,S8=PDAC…	S12=Duct_A2,S23=Duct_A0,S30=Duct_B1,S3=PDAC_BF1	63584	ENSG00000196581	AJAP1	Intron	-0.538637	1.0477e-08	0.0093403	6.6724e-14
chr1	4797574	4798805	0.513612	15	0.385|0.889|0.944|0.945|0.877|0.853|0.335|0.777|0.853|0.906|0.860|0.816|0.896|0.839|0.847|0.945|0.694|0.783|0.797|0.715|0.878|0.795|0.870|0.923|0.718|0.927|0.905|0.940|0.880|0.911|0.809|0.790|0.883|0.715|0.765	1|3|3|3|3|3|1|2|3|3|2|3|3|3|2|3|3|2|3|2|3|2|3|3|2|3|3|3|2|3|3|3|3|2|2	2	10	23	0.36	0.7855	0.8734782608695653	S0=PDAC_BM2,S15=PDAC_BF3	S16=PDAC_BM3,S19=PanIN_A2b-2,S22=PanIN_BF3,S25=PanIN_A2b-1,S27=PDAC_BF2,S29=PanIN_BM3,S31=PanIN_A1-2,S3=PDAC_BF1,S8=PDAC_BM1,S9=PanIN_A2a-2	S10=PanIN_A2a-3,S11=Duct_B4,S12=Duct_A2,S13=Acinar_A1,S14=PanIN_A2a-1,S17=PanIN_BM1,S18=Acinar_BF3,S1=Acinar_BM1,S20=PanIN_BF1,S21=Acinar_A0,S23=Duct_A0,S24=PanIN_A1-1,S26=Acinar_BF2,S28=PanIN_A2b-3,S2=Acinar_A2,S30=Duct_B1,S32=Duct_B2,S33=Duct_A1,S34=PanIN_A1-3,S4=Acinar_BF1,S5=PanIN_BF2,S6=Acinar_BM3,S7=Duct_B3	82470	ENSG00000196581	AJAP1	Intron	-0.513612	8.2677e-08	0.073707	7.601e-12
chr1	4820875	4822423	0.512461	17	0.345|0.787|0.825|0.919|0.746|0.692|0.374|0.648|0.746|0.774|0.728|0.851|0.668|0.823|0.767|0.869|0.779|0.824|0.779|0.742|0.772|0.630|0.779|0.892|0.642|0.861|0.897|0.819|0.683|0.758|0.784|0.779|0.898|0.719|0.839	1|2|2|3|2|2|1|2|2|2|2|2|2|2|3|2|2|2|2|2|2|2|2|3|2|3|3|2|2|2|2|2|3|2|2	2	27	6	0.3595	0.7587037037037035	0.8723333333333333	S0=PDAC_BM2,S15=PDAC_BF3	S10=PanIN_A2a-3,S11=Duct_B4,S13=Acinar_A1,S14=PanIN_A2a-1,S16=PDAC_BM3,S17=PanIN_BM1,S18=Acinar_BF3,S19=PanIN_A2b-2,S1=Acinar_BM1,S20=PanIN_BF1,S21=Acinar_A0,S23=Duct_A0,S24=PanIN_A1-1,S25=PanIN_A2b-1,S26=Acinar_BF2,S27=PDAC_BF2,S28=PanIN_A2b-3,S29=PanIN_BM3,S2=Acinar_A2,S31=PanIN_A1-2,S34=PanIN_A1-3,S3=PDAC_BF1,S4=Acinar_BF1,S5=PanIN_BF2,S6=Acinar_BM3,S8=PDAC_BM1,S9=PanIN_A2a-2	S12=Duct_A2,S22=PanIN_BF3,S30=Duct_B1,S32=Duct_B2,S33=Duct_A1,S7=Duct_B3	105771	ENSG00000196581	AJAP1	Intron	0.512461	2.3945e-08	0.021348	1.2372e-12
chr1	4824181	4825151	0.522051	15	0.307|0.731|0.771|0.876|0.738|0.680|0.265|0.685|0.670|0.720|0.482|0.712|0.721|0.736|0.837|0.810|0.574|0.800|0.783|0.728|0.700|0.816|0.705|0.887|0.490|0.813|0.817|0.692|0.794|0.713|0.668|0.730|0.793|0.610|0.809	1|2|2|3|2|2|1|2|2|3|2|2|2|2|3|3|2|3|2|2|2|3|2|3|2|3|3|2|3|2|2|3|3|2|3	2	20	13	0.286	0.6794499999999999	0.8078461538461538	S0=PDAC_BM2,S15=PDAC_BF3	S10=PanIN_A2a-3,S11=Duct_B4,S13=Acinar_A1,S14=PanIN_A2a-1,S16=PDAC_BM3,S17=PanIN_BM1,S19=PanIN_A2b-2,S1=Acinar_BM1,S20=PanIN_BF1,S21=Acinar_A0,S24=PanIN_A1-1,S26=Acinar_BF2,S27=PDAC_BF2,S28=PanIN_A2b-3,S2=Acinar_A2,S31=PanIN_A1-2,S34=PanIN_A1-3,S4=Acinar_BF1,S5=PanIN_BF2,S8=PDAC_BM1	S12=Duct_A2,S18=Acinar_BF3,S22=PanIN_BF3,S23=Duct_A0,S25=PanIN_A2b-1,S29=PanIN_BM3,S30=Duct_B1,S32=Duct_B2,S33=Duct_A1,S3=PDAC_BF1,S6=Acinar_BM3,S7=Duct_B3,S9=PanIN_A2a-2	109077	ENSG00000196581	AJAP1	Intron	0.522051	6.3706e-10	0.00056794	7.1398e-13
chr1	4833417	4834081	0.582854	12	0.139|0.617|0.665|0.907|0.859|0.647|0.183|0.702|0.722|0.737|0.697|0.812|0.533|0.789|0.581|0.803|0.697|0.770|0.791|0.557|0.612|0.532|0.836|0.685|0.564|0.673|0.871|0.776|0.707|0.762|0.740|0.790|0.834|0.596|0.855	1|2|3|3|3|2|1|3|3|3|3|3|2|3|3|3|3|3|3|3|3|2|3|3|2|3|3|3|3|3|3|3|3|3|3	2	5	28	0.161	0.5786	0.7437857142857143	S0=PDAC_BM2,S15=PDAC_BF3	S10=PanIN_A2a-3,S14=PanIN_A2a-1,S20=PanIN_BF1,S29=PanIN_BM3,S31=PanIN_A1-2	S11=Duct_B4,S12=Duct_A2,S13=Acinar_A1,S16=PDAC_BM3,S17=PanIN_BM1,S18=Acinar_BF3,S19=PanIN_A2b-2,S1=Acinar_BM1,S21=Acinar_A0,S22=PanIN_BF3,S23=Duct_A0,S24=PanIN_A1-1,S25=PanIN_A2b-1,S26=Acinar_BF2,S27=PDAC_BF2,S28=PanIN_A2b-3,S2=Acinar_A2,S30=Duct_B1,S32=Duct_B2,S33=Duct_A1,S34=PanIN_A1-3,S3=PDAC_BF1,S4=Acinar_BF1,S5=PanIN_BF2,S6=Acinar_BM3,S7=Duct_B3,S8=PDAC_BM1,S9=PanIN_A2a-2	118313	ENSG00000196581	AJAP1	Intron	-0.582854	9.0729e-10	0.00080886	7.9847e-13
chr1	4842609	4842980	0.52778	10	0.733|0.806|0.777|0.904|0.780|0.939|0.350|0.770|0.894|0.748|0.729|0.815|0.803|0.774|0.873|0.862|0.762|0.768|0.912|0.808|0.899|0.779|0.813|0.886|0.814|0.865|0.894|0.837|0.574|0.813|0.855|0.820|0.947|0.846|0.773	2|2|2|3|2|3|1|2|3|2|2|2|2|2|3|3|2|2|3|3|3|2|3|3|2|3|3|2|2|3|3|2|3|2|2	1	19	15	0.35	0.7741052631578947	0.8775999999999999	S15=PDAC_BF3	S0=PDAC_BM2,S10=PanIN_A2a-3,S11=Duct_B4,S13=Acinar_A1,S16=PDAC_BM3,S18=Acinar_BF3,S19=PanIN_A2b-2,S1=Acinar_BM1,S20=PanIN_BF1,S21=Acinar_A0,S24=PanIN_A1-1,S25=PanIN_A2b-1,S29=PanIN_BM3,S31=PanIN_A1-2,S34=PanIN_A1-3,S3=PDAC_BF1,S6=Acinar_BM3,S8=PDAC_BM1,S9=PanIN_A2a-2	S12=Duct_A2,S14=PanIN_A2a-1,S17=PanIN_BM1,S22=PanIN_BF3,S23=Duct_A0,S26=Acinar_BF2,S27=PDAC_BF2,S28=PanIN_A2b-3,S2=Acinar_A2,S30=Duct_B1,S32=Duct_B2,S33=Duct_A1,S4=Acinar_BF1,S5=PanIN_BF2,S7=Duct_B3	127505	ENSG00000196581	AJAP1	3' UTR	0.52778	9.2562e-06	1.0	2.6702e-06
chr1	4847989	4849134	0.513526	13	0.222|0.708|0.762|0.862|0.759|0.724|0.320|0.689|0.895|0.796|0.588|0.850|0.677|0.831|0.790|0.861|0.810|0.726|0.802|0.718|0.710|0.659|0.820|0.768|0.731|0.851|0.807|0.784|0.705|0.760|0.807|0.803|0.858|0.731|0.827	1|3|3|3|3|3|1|2|3|3|2|3|3|3|3|3|3|3|3|3|3|2|3|3|3|3|3|3|3|3|3|3|3|3|3	2	3	30	0.271	0.6453333333333333	0.7844333333333334	S0=PDAC_BM2,S15=PDAC_BF3	S16=PDAC_BM3,S19=PanIN_A2b-2,S29=PanIN_BM3	S10=PanIN_A2a-3,S11=Duct_B4,S12=Duct_A2,S13=Acinar_A1,S14=PanIN_A2a-1,S17=PanIN_BM1,S18=Acinar_BF3,S1=Acinar_BM1,S20=PanIN_BF1,S21=Acinar_A0,S22=PanIN_BF3,S23=Duct_A0,S24=PanIN_A1-1,S25=PanIN_A2b-1,S26=Acinar_BF2,S27=PDAC_BF2,S28=PanIN_A2b-3,S2=Acinar_A2,S30=Duct_B1,S31=PanIN_A1-2,S32=Duct_B2,S33=Duct_A1,S34=PanIN_A1-3,S3=PDAC_BF1,S4=Acinar_BF1,S5=PanIN_BF2,S6=Acinar_BM3,S7=Duct_B3,S8=PDAC_BM1,S9…	132885	ENSG00000196581	AJAP1	3' UTR	-0.513526	2.2455e-10	0.00020019	4.4165e-13
chr1	4851217	4852274	0.522104	12	0.361|0.892|0.795|0.937|0.841|0.886|0.438|0.780|0.832|0.771|0.702|0.910|0.770|0.916|0.812|0.931|0.806|0.876|0.879|0.769|0.935|0.791|0.866|0.933|0.706|0.844|0.903|0.865|0.881|0.832|0.746|0.871|0.861|0.705|0.847	1|2|2|3|2|3|1|2|2|2|2|2|2|2|2|3|2|2|2|2|2|2|2|3|2|2|2|2|2|2|2|2|2|2|2	2	29	4	0.3994999999999999	0.8277241379310343	0.92175	S0=PDAC_BM2,S15=PDAC_BF3	S10=PanIN_A2a-3,S11=Duct_B4,S13=Acinar_A1,S16=PDAC_BM3,S17=PanIN_BM1,S18=Acinar_BF3,S19=PanIN_A2b-2,S1=Acinar_BM1,S20=PanIN_BF1,S21=Acinar_A0,S22=PanIN_BF3,S24=PanIN_A1-1,S25=PanIN_A2b-1,S26=Acinar_BF2,S27=PDAC_BF2,S28=PanIN_A2b-3,S29=PanIN_BM3,S2=Acinar_A2,S31=PanIN_A1-2,S32=Duct_B2,S33=Duct_A1,S34=PanIN_A1-3,S3=PDAC_BF1,S4=Acinar_BF1,S5=PanIN_BF2,S6=Acinar_BM3,S7=Duct_B3,S8=PDAC_BM1,S9=PanIN_A2…	S12=Duct_A2,S14=PanIN_A2a-1,S23=Duct_A0,S30=Duct_B1	136113	ENSG00000196581	AJAP1	3' UTR	-0.522104	5.2963e-09	0.0047217	8.7962e-11
chr1	4886614	4887388	0.521093	10	0.716|0.836|0.852|0.808|0.867|0.818|0.562|0.776|0.876|0.780|0.776|0.882|0.861|0.893|0.886|0.766|0.873|0.850|0.805|0.769|0.865|0.676|0.837|0.286|0.668|0.669|0.850|0.836|0.809|0.752|0.722|0.823|0.619|0.794|0.842	3|3|3|3|3|3|3|3|3|3|3|3|3|3|3|2|3|3|3|3|3|3|3|1|3|2|3|3|3|2|3|3|2|3|3	1	4	30	0.286	0.7015	0.8069333333333333	S30=Duct_B1	S23=Duct_A0,S32=Duct_B2,S4=Acinar_BF1,S7=Duct_B3	S0=PDAC_BM2,S10=PanIN_A2a-3,S11=Duct_B4,S12=Duct_A2,S13=Acinar_A1,S14=PanIN_A2a-1,S15=PDAC_BF3,S16=PDAC_BM3,S17=PanIN_BM1,S18=Acinar_BF3,S19=PanIN_A2b-2,S1=Acinar_BM1,S20=PanIN_BF1,S21=Acinar_A0,S22=PanIN_BF3,S24=PanIN_A1-1,S25=PanIN_A2b-1,S26=Acinar_BF2,S27=PDAC_BF2,S28=PanIN_A2b-3,S29=PanIN_BM3,S2=Acinar_A2,S31=PanIN_A1-2,S33=Duct_A1,S34=PanIN_A1-3,S3=PDAC_BF1,S5=PanIN_BF2,S6=Acinar_BM3,S8=PDAC…	171510	ENSG00000196581	AJAP1	Distal Intergenic	0.521093	0.00020845	1.0	9.1277e-05
chr1	4889232	4891796	0.514433	40	0.260|0.750|0.724|0.813|0.803|0.751|0.244|0.639|0.734|0.727|0.799|0.809|0.760|0.772|0.751|0.748|0.733|0.788|0.730|0.476|0.754|0.579|0.791|0.646|0.658|0.806|0.760|0.809|0.590|0.777|0.669|0.753|0.723|0.524|0.752	1|3|3|3|3|3|1|2|3|2|3|3|3|3|3|3|3|3|3|2|3|2|3|2|2|3|3|3|2|3|2|3|3|2|3	2	9	24	0.252	0.612	0.7662499999999999	S0=PDAC_BM2,S15=PDAC_BF3	S16=PDAC_BM3,S18=Acinar_BF3,S27=PDAC_BF2,S29=PanIN_BM3,S30=Duct_B1,S31=PanIN_A1-2,S3=PDAC_BF1,S5=PanIN_BF2,S8=PDAC_BM1	S10=PanIN_A2a-3,S11=Duct_B4,S12=Duct_A2,S13=Acinar_A1,S14=PanIN_A2a-1,S17=PanIN_BM1,S19=PanIN_A2b-2,S1=Acinar_BM1,S20=PanIN_BF1,S21=Acinar_A0,S22=PanIN_BF3,S23=Duct_A0,S24=PanIN_A1-1,S25=PanIN_A2b-1,S26=Acinar_BF2,S28=PanIN_A2b-3,S2=Acinar_A2,S32=Duct_B2,S33=Duct_A1,S34=PanIN_A1-3,S4=Acinar_BF1,S6=Acinar_BM3,S7=Duct_B3,S9=PanIN_A2a-2	174128	ENSG00000196581	AJAP1	Distal Intergenic	0.514433	6.1152e-23	5.4518e-17	4.5519e-14
chr1	4897352	4898137	0.55835	11	0.655|0.731|0.655|0.729|0.795|0.833|0.486|0.729|0.936|0.741|0.816|0.759|0.685|0.880|0.763|0.819|0.614|0.824|0.824|0.883|0.667|0.552|0.850|0.222|0.824|0.573|0.693|0.794|0.681|0.843|0.897|0.601|0.607|0.683|0.821	3|3|3|3|3|3|2|3|3|3|3|3|3|3|3|3|3|3|3|3|2|2|3|1|3|2|3|3|3|3|3|2|2|2|3	1	7	27	0.222	0.5955714285714285	0.7805185185185186	S30=Duct_B1	S15=PDAC_BF3,S28=PanIN_A2b-3,S29=PanIN_BM3,S32=Duct_B2,S6=Acinar_BM3,S7=Duct_B3,S8=PDAC_BM1	S0=PDAC_BM2,S10=PanIN_A2a-3,S11=Duct_B4,S12=Duct_A2,S13=Acinar_A1,S14=PanIN_A2a-1,S16=PDAC_BM3,S17=PanIN_BM1,S18=Acinar_BF3,S19=PanIN_A2b-2,S1=Acinar_BM1,S20=PanIN_BF1,S21=Acinar_A0,S22=PanIN_BF3,S23=Duct_A0,S24=PanIN_A1-1,S25=PanIN_A2b-1,S26=Acinar_BF2,S27=PDAC_BF2,S2=Acinar_A2,S31=PanIN_A1-2,S33=Duct_A1,S34=PanIN_A1-3,S3=PDAC_BF1,S4=Acinar_BF1,S5=PanIN_BF2,S9=PanIN_A2a-2	182248	ENSG00000196581	AJAP1	Distal Intergenic	0.55835	1.4745e-06	1.0	6.349e-07
chr1	4908052	4908778	0.529488	10	0.152|0.459|0.685|0.690|0.630|0.605|0.136|0.523|0.721|0.485|0.535|0.683|0.502|0.743|0.697|0.547|0.478|0.462|0.626|0.500|0.539|0.428|0.671|0.757|0.467|0.728|0.731|0.648|0.633|0.626|0.584|0.654|0.635|0.552|0.413	1|2|3|3|2|2|1|2|3|2|2|3|2|3|2|3|2|2|3|2|2|2|3|3|2|3|3|3|3|3|2|3|3|2|2	2	17	16	0.144	0.5211176470588235	0.6736249999999999	S0=PDAC_BM2,S15=PDAC_BF3	S10=PanIN_A2a-3,S13=Acinar_A1,S14=PanIN_A2a-1,S16=PDAC_BM3,S18=Acinar_BF3,S19=PanIN_A2b-2,S20=PanIN_BF1,S22=PanIN_BF3,S24=PanIN_A1-1,S25=PanIN_A2b-1,S27=PDAC_BF2,S28=PanIN_A2b-3,S29=PanIN_BM3,S31=PanIN_A1-2,S5=PanIN_BF2,S8=PDAC_BM1,S9=PanIN_A2a-2	S11=Duct_B4,S12=Duct_A2,S17=PanIN_BM1,S1=Acinar_BM1,S21=Acinar_A0,S23=Duct_A0,S26=Acinar_BF2,S2=Acinar_A2,S30=Duct_B1,S32=Duct_B2,S33=Duct_A1,S34=PanIN_A1-3,S3=PDAC_BF1,S4=Acinar_BF1,S6=Acinar_BM3,S7=Duct_B3	192948	ENSG00000196581	AJAP1	Distal Intergenic	-0.529488	2.0959e-06	1.0	3.1844e-09
chr1	4914352	4914982	0.506192	10	0.629|0.843|0.804|0.875|0.826|0.874|0.368|0.802|0.740|0.702|0.797|0.805|0.676|0.839|0.814|0.902|0.683|0.929|0.800|0.695|0.796|0.681|0.810|0.938|0.914|0.812|0.888|0.821|0.807|0.757|0.941|0.742|0.802|0.644|0.949	2|2|2|3|2|3|1|3|2|2|2|2|2|3|3|3|2|3|3|2|2|2|2|3|2|3|3|2|2|2|3|2|2|2|3	1	21	13	0.368	0.7606666666666666	0.8740769230769231	S15=PDAC_BF3	S0=PDAC_BM2,S10=PanIN_A2a-3,S11=Duct_B4,S13=Acinar_A1,S17=PanIN_BM1,S18=Acinar_BF3,S19=PanIN_A2b-2,S1=Acinar_BM1,S20=PanIN_BF1,S24=PanIN_A1-1,S27=PDAC_BF2,S28=PanIN_A2b-3,S29=PanIN_BM3,S2=Acinar_A2,S31=PanIN_A1-2,S34=PanIN_A1-3,S3=PDAC_BF1,S4=Acinar_BF1,S6=Acinar_BM3,S7=Duct_B3,S8=PDAC_BM1	S12=Duct_A2,S14=PanIN_A2a-1,S16=PDAC_BM3,S21=Acinar_A0,S22=PanIN_BF3,S23=Duct_A0,S25=PanIN_A2b-1,S26=Acinar_BF2,S30=Duct_B1,S32=Duct_B2,S33=Duct_A1,S5=PanIN_BF2,S9=PanIN_A2a-2	199248	ENSG00000196581	AJAP1	Distal Intergenic	-0.506192	0.00011772	1.0	6.0985e-06
chr1	4931802	4932658	0.568465	12	0.250|0.760|0.813|0.829|0.864|0.746|0.173|0.529|0.839|0.855|0.667|0.829|0.451|0.885|0.587|0.745|0.618|0.839|0.766|0.555|0.778|0.545|0.798|0.873|0.516|0.737|0.750|0.792|0.686|0.726|0.617|0.766|0.785|0.485|0.757	1|3|3|3|3|3|1|2|3|3|3|3|2|3|2|3|3|3|3|2|3|2|3|3|2|3|3|3|3|3|2|3|3|2|3	2	8	25	0.2115	0.535625	0.78012	S0=PDAC_BM2,S15=PDAC_BF3	S16=PDAC_BM3,S20=PanIN_BF1,S22=PanIN_BF3,S27=PDAC_BF2,S29=PanIN_BM3,S31=PanIN_A1-2,S5=PanIN_BF2,S8=PDAC_BM1	S10=PanIN_A2a-3,S11=Duct_B4,S12=Duct_A2,S13=Acinar_A1,S14=PanIN_A2a-1,S17=PanIN_BM1,S18=Acinar_BF3,S19=PanIN_A2b-2,S1=Acinar_BM1,S21=Acinar_A0,S23=Duct_A0,S24=PanIN_A1-1,S25=PanIN_A2b-1,S26=Acinar_BF2,S28=PanIN_A2b-3,S2=Acinar_A2,S30=Duct_B1,S32=Duct_B2,S33=Duct_A1,S34=PanIN_A1-3,S3=PDAC_BF1,S4=Acinar_BF1,S6=Acinar_BM3,S7=Duct_B3,S9=PanIN_A2a-2	216698	ENSG00000196581	AJAP1	Distal Intergenic	0.568465	8.8119e-10	0.00078559	1.4478e-12
chr1	4968178	4968836	0.505183	10	0.271|0.757|0.879|0.792|0.806|0.717|0.317|0.799|0.782|0.653|0.764|0.741|0.657|0.849|0.814|0.834|0.812|0.878|0.772|0.680|0.815|0.792|0.827|0.875|0.801|0.864|0.856|0.695|0.707|0.811|0.762|0.739|0.786|0.746|0.898	1|3|3|3|3|2|1|3|3|3|3|3|2|3|3|3|3|3|3|3|3|3|3|3|3|3|3|2|2|3|3|3|3|3|3	2	4	29	0.294	0.694	0.799448275862069	S0=PDAC_BM2,S15=PDAC_BF3	S14=PanIN_A2a-1,S20=PanIN_BF1,S34=PanIN_A1-3,S3=PDAC_BF1	S10=PanIN_A2a-3,S11=Duct_B4,S12=Duct_A2,S13=Acinar_A1,S16=PDAC_BM3,S17=PanIN_BM1,S18=Acinar_BF3,S19=PanIN_A2b-2,S1=Acinar_BM1,S21=Acinar_A0,S22=PanIN_BF3,S23=Duct_A0,S24=PanIN_A1-1,S25=PanIN_A2b-1,S26=Acinar_BF2,S27=PDAC_BF2,S28=PanIN_A2b-3,S29=PanIN_BM3,S2=Acinar_A2,S30=Duct_B1,S31=PanIN_A1-2,S32=Duct_B2,S33=Duct_A1,S4=Acinar_BF1,S5=PanIN_BF2,S6=Acinar_BM3,S7=Duct_B3,S8=PDAC_BM1,S9=PanIN_A2a-2	253074	ENSG00000196581	AJAP1	Distal Intergenic	-0.505183	7.3892e-09	0.0065876	6.2204e-11
chr1	4976486	4977364	0.544946	17	0.271|0.842|0.842|0.792|0.864|0.782|0.326|0.544|0.846|0.884|0.840|0.886|0.662|0.891|0.909|0.849|0.818|0.811|0.877|0.616|0.868|0.824|0.875|0.842|0.643|0.798|0.818|0.866|0.553|0.836|0.811|0.846|0.785|0.534|0.801	1|3|3|3|3|2|1|2|3|3|3|3|2|3|3|3|3|3|3|2|3|3|3|3|2|3|3|3|2|3|3|3|3|2|3	2	7	26	0.2985	0.6191428571428571	0.8431153846153846	S0=PDAC_BM2,S15=PDAC_BF3	S14=PanIN_A2a-1,S16=PDAC_BM3,S20=PanIN_BF1,S27=PDAC_BF2,S31=PanIN_A1-2,S3=PDAC_BF1,S8=PDAC_BM1	S10=PanIN_A2a-3,S11=Duct_B4,S12=Duct_A2,S13=Acinar_A1,S17=PanIN_BM1,S18=Acinar_BF3,S19=PanIN_A2b-2,S1=Acinar_BM1,S21=Acinar_A0,S22=PanIN_BF3,S23=Duct_A0,S24=PanIN_A1-1,S25=PanIN_A2b-1,S26=Acinar_BF2,S28=PanIN_A2b-3,S29=PanIN_BM3,S2=Acinar_A2,S30=Duct_B1,S32=Duct_B2,S33=Duct_A1,S34=PanIN_A1-3,S4=Acinar_BF1,S5=PanIN_BF2,S6=Acinar_BM3,S7=Duct_B3,S9=PanIN_A2a-2	261382	ENSG00000196581	AJAP1	Distal Intergenic	-0.544946	1.1228e-12	1.001e-06	4.0856e-14
chr1	4991050	4994424	0.527397	42	0.439|0.846|0.736|0.839|0.880|0.794|0.310|0.687|0.852|0.880|0.837|0.885|0.732|0.895|0.807|0.818|0.701|0.812|0.871|0.665|0.854|0.801|0.886|0.728|0.761|0.789|0.793|0.795|0.634|0.845|0.808|0.846|0.769|0.665|0.808	2|3|2|3|3|3|1|2|3|3|3|3|2|3|3|3|2|3|3|2|3|3|3|2|2|3|3|3|2|3|2|3|2|2|3	1	12	22	0.31	0.6937500000000001	0.8378636363636361	S15=PDAC_BF3	S0=PDAC_BM2,S11=Duct_B4,S16=PDAC_BM3,S20=PanIN_BF1,S24=PanIN_A1-1,S27=PDAC_BF2,S30=Duct_B1,S31=PanIN_A1-2,S3=PDAC_BF1,S5=PanIN_BF2,S7=Duct_B3,S8=PDAC_BM1	S10=PanIN_A2a-3,S12=Duct_A2,S13=Acinar_A1,S14=PanIN_A2a-1,S17=PanIN_BM1,S18=Acinar_BF3,S19=PanIN_A2b-2,S1=Acinar_BM1,S21=Acinar_A0,S22=PanIN_BF3,S23=Duct_A0,S25=PanIN_A2b-1,S26=Acinar_BF2,S28=PanIN_A2b-3,S29=PanIN_BM3,S2=Acinar_A2,S32=Duct_B2,S33=Duct_A1,S34=PanIN_A1-3,S4=Acinar_BF1,S6=Acinar_BM3,S9=PanIN_A2a-2	275946	ENSG00000196581	AJAP1	Distal Intergenic	-0.527397	2.6888e-11	2.3971e-05	4.3188e-14
chr1	5019025	5019783	0.574064	13	0.268|0.727|0.858|0.844|0.858|0.808|0.227|0.738|0.747|0.899|0.915|0.827|0.726|0.858|0.773|0.869|0.713|0.838|0.865|0.657|0.741|0.739|0.857|0.895|0.746|0.930|0.866|0.780|0.724|0.889|0.813|0.813|0.799|0.571|0.845	1|3|3|3|3|3|1|2|3|3|3|3|3|3|3|3|3|3|3|2|3|3|3|3|3|3|3|3|2|3|3|3|3|2|3	2	4	29	0.2475	0.6724999999999999	0.8219999999999998	S0=PDAC_BM2,S15=PDAC_BF3	S16=PDAC_BM3,S27=PDAC_BF2,S3=PDAC_BF1,S8=PDAC_BM1	S10=PanIN_A2a-3,S11=Duct_B4,S12=Duct_A2,S13=Acinar_A1,S14=PanIN_A2a-1,S17=PanIN_BM1,S18=Acinar_BF3,S19=PanIN_A2b-2,S1=Acinar_BM1,S20=PanIN_BF1,S21=Acinar_A0,S22=PanIN_BF3,S23=Duct_A0,S24=PanIN_A1-1,S25=PanIN_A2b-1,S26=Acinar_BF2,S28=PanIN_A2b-3,S29=PanIN_BM3,S2=Acinar_A2,S30=Duct_B1,S31=PanIN_A1-2,S32=Duct_B2,S33=Duct_A1,S34=PanIN_A1-3,S4=Acinar_BF1,S5=PanIN_BF2,S6=Acinar_BM3,S7=Duct_B3,S9=PanIN_…	303921	ENSG00000196581	AJAP1	Distal Intergenic	-0.574064	1.4922e-09	0.0013303	2.5757e-13	P2|3|3|3,
chr1	5022966	5023523	0.563865	13	0.325|0.439|0.520|0.539|0.744|0.422|0.348|0.464|0.621|0.683|0.282|0.738|0.440|0.796|0.275|0.545|0.621|0.357|0.762|0.444|0.370|0.538|0.713|0.127|0.233|0.407|0.531|0.629|0.424|0.673|0.530|0.768|0.398|0.394|0.470	2|2|2|2|3|2|2|2|3|3|2|3|2|3|2|2|3|2|3|2|2|3|3|1|2|2|2|3|2|3|2|3|2|2|2	1	22	12	0.127	0.4162272727272728	0.6905000000000001	S30=Duct_B1	S0=PDAC_BM2,S10=PanIN_A2a-3,S11=Duct_B4,S12=Duct_A2,S14=PanIN_A2a-1,S15=PDAC_BF3,S16=PDAC_BM3,S19=PanIN_A2b-2,S20=PanIN_BF1,S22=PanIN_BF3,S23=Duct_A0,S25=PanIN_A2b-1,S27=PDAC_BF2,S28=PanIN_A2b-3,S31=PanIN_A1-2,S32=Duct_B2,S33=Duct_A1,S3=PDAC_BF1,S5=PanIN_BF2,S7=Duct_B3,S8=PDAC_BM1,S9=PanIN_A2a-2	S13=Acinar_A1,S17=PanIN_BM1,S18=Acinar_BF3,S1=Acinar_BM1,S21=Acinar_A0,S24=PanIN_A1-1,S26=Acinar_BF2,S29=PanIN_BM3,S2=Acinar_A2,S34=PanIN_A1-3,S4=Acinar_BF1,S6=Acinar_BM3	307862	ENSG00000196581	AJAP1	Distal Intergenic	0.563865	2.218e-06	1.0	2.5984e-07
chr1	5049846	5051705	0.500649	19	0.311|0.709|0.700|0.844|0.790|0.584|0.325|0.692|0.674|0.751|0.691|0.805|0.620|0.766|0.748|0.836|0.639|0.734|0.752|0.612|0.763|0.516|0.737|0.778|0.602|0.794|0.752|0.764|0.666|0.695|0.737|0.834|0.715|0.502|0.736	1|2|2|3|2|2|1|2|2|2|2|2|2|2|2|3|2|2|2|2|2|2|2|3|2|2|2|2|2|2|2|2|2|2|2	2	30	3	0.318	0.7026666666666667	0.8193333333333334	S0=PDAC_BM2,S15=PDAC_BF3	S10=PanIN_A2a-3,S11=Duct_B4,S13=Acinar_A1,S14=PanIN_A2a-1,S16=PDAC_BM3,S17=PanIN_BM1,S18=Acinar_BF3,S19=PanIN_A2b-2,S1=Acinar_BM1,S20=PanIN_BF1,S21=Acinar_A0,S22=PanIN_BF3,S24=PanIN_A1-1,S25=PanIN_A2b-1,S26=Acinar_BF2,S27=PDAC_BF2,S28=PanIN_A2b-3,S29=PanIN_BM3,S2=Acinar_A2,S31=PanIN_A1-2,S32=Duct_B2,S33=Duct_A1,S34=PanIN_A1-3,S3=PDAC_BF1,S4=Acinar_BF1,S5=PanIN_BF2,S6=Acinar_BM3,S7=Duct_B3,S8=PDAC…	S12=Duct_A2,S23=Duct_A0,S30=Duct_B1	334742	ENSG00000196581	AJAP1	Distal Intergenic	-0.500649	1.9465e-07	0.17353	6.2419e-12
chr1	5072992	5073870	0.521205	11	0.429|0.841|0.906|0.838|0.788|0.733|0.297|0.737|0.790|0.847|0.870|0.834|0.769|0.854|0.916|0.925|0.772|0.524|0.854|0.636|0.707|0.707|0.841|0.872|0.473|0.924|0.839|0.826|0.605|0.779|0.709|0.835|0.891|0.646|0.734	1|2|2|3|2|2|1|2|2|2|3|2|2|2|3|3|2|2|2|2|2|2|2|3|2|3|3|2|2|2|2|2|3|2|2	2	25	8	0.363	0.74988	0.8843750000000001	S0=PDAC_BM2,S15=PDAC_BF3	S10=PanIN_A2a-3,S11=Duct_B4,S13=Acinar_A1,S14=PanIN_A2a-1,S16=PDAC_BM3,S17=PanIN_BM1,S18=Acinar_BF3,S1=Acinar_BM1,S20=PanIN_BF1,S21=Acinar_A0,S24=PanIN_A1-1,S25=PanIN_A2b-1,S26=Acinar_BF2,S27=PDAC_BF2,S28=PanIN_A2b-3,S29=PanIN_BM3,S2=Acinar_A2,S31=PanIN_A1-2,S34=PanIN_A1-3,S3=PDAC_BF1,S4=Acinar_BF1,S5=PanIN_BF2,S6=Acinar_BM3,S8=PDAC_BM1,S9=PanIN_A2a-2	S12=Duct_A2,S19=PanIN_A2b-2,S22=PanIN_BF3,S23=Duct_A0,S30=Duct_B1,S32=Duct_B2,S33=Duct_A1,S7=Duct_B3	357888	ENSG00000196581	AJAP1	Distal Intergenic	-0.521205	3.2372e-06	1.0	1.5611e-09
chr1	5094843	5096865	0.531353	17	0.250|0.645|0.767|0.809|0.699|0.704|0.372|0.539|0.722|0.726|0.581|0.864|0.584|0.807|0.745|0.789|0.658|0.603|0.768|0.571|0.610|0.406|0.795|0.693|0.638|0.820|0.831|0.722|0.685|0.740|0.625|0.748|0.842|0.453|0.653	1|2|2|2|2|2|1|2|2|2|2|2|2|2|2|2|2|2|2|2|2|2|2|2|2|2|2|2|2|2|2|2|3|2|2	2	32	1	0.311	0.6874999999999998	0.842	S0=PDAC_BM2,S15=PDAC_BF3	S10=PanIN_A2a-3,S11=Duct_B4,S12=Duct_A2,S13=Acinar_A1,S14=PanIN_A2a-1,S16=PDAC_BM3,S17=PanIN_BM1,S18=Acinar_BF3,S19=PanIN_A2b-2,S1=Acinar_BM1,S20=PanIN_BF1,S21=Acinar_A0,S22=PanIN_BF3,S23=Duct_A0,S24=PanIN_A1-1,S25=PanIN_A2b-1,S26=Acinar_BF2,S27=PDAC_BF2,S28=PanIN_A2b-3,S29=PanIN_BM3,S2=Acinar_A2,S30=Duct_B1,S31=PanIN_A1-2,S32=Duct_B2,S33=Duct_A1,S34=PanIN_A1-3,S3=PDAC_BF1,S4=Acinar_BF1,S5=PanIN_…	S7=Duct_B3	379739	ENSG00000196581	AJAP1	Distal Intergenic	-0.531353	4.2677e-06	1.0	1.325e-05
chr1	5101788	5103021	0.5033	15	0.309|0.825|0.779|0.835|0.718|0.706|0.352|0.714|0.675|0.707|0.705|0.816|0.671|0.810|0.722|0.850|0.585|0.702|0.797|0.665|0.782|0.684|0.774|0.915|0.670|0.833|0.866|0.771|0.581|0.780|0.797|0.730|0.842|0.594|0.738	1|3|2|3|2|2|1|2|2|2|2|3|2|3|2|3|2|2|2|2|3|2|2|3|2|2|3|2|2|2|3|2|3|2|2	2	23	10	0.3305	0.7087391304347825	0.8337999999999999	S0=PDAC_BM2,S15=PDAC_BF3	S11=Duct_B4,S13=Acinar_A1,S14=PanIN_A2a-1,S16=PDAC_BM3,S17=PanIN_BM1,S18=Acinar_BF3,S19=PanIN_A2b-2,S20=PanIN_BF1,S22=PanIN_BF3,S24=PanIN_A1-1,S25=PanIN_A2b-1,S26=Acinar_BF2,S27=PDAC_BF2,S29=PanIN_BM3,S2=Acinar_A2,S31=PanIN_A1-2,S32=Duct_B2,S34=PanIN_A1-3,S3=PDAC_BF1,S4=Acinar_BF1,S6=Acinar_BM3,S8=PDAC_BM1,S9=PanIN_A2a-2	S10=PanIN_A2a-3,S12=Duct_A2,S1=Acinar_BM1,S21=Acinar_A0,S23=Duct_A0,S28=PanIN_A2b-3,S30=Duct_B1,S33=Duct_A1,S5=PanIN_BF2,S7=Duct_B3	386684	ENSG00000196581	AJAP1	Distal Intergenic	-0.5033	2.3478e-09	0.0020931	1.2508e-10
chr1	5132954	5134103	0.534853	17	0.386|0.846|0.780|0.883|0.765|0.749|0.399|0.791|0.763|0.813|0.810|0.757|0.806|0.812|0.836|0.896|0.706|0.789|0.742|0.636|0.895|0.629|0.787|0.915|0.718|0.939|0.899|0.770|0.825|0.824|0.733|0.819|0.915|0.673|0.808	1|2|2|2|2|2|1|2|2|2|2|2|2|2|2|2|2|2|2|2|2|2|2|2|2|3|2|2|2|2|2|2|3|2|2	2	31	2	0.3925	0.7895161290322579	0.927	S0=PDAC_BM2,S15=PDAC_BF3	S10=PanIN_A2a-3,S11=Duct_B4,S12=Duct_A2,S13=Acinar_A1,S14=PanIN_A2a-1,S16=PDAC_BM3,S17=PanIN_BM1,S18=Acinar_BF3,S19=PanIN_A2b-2,S1=Acinar_BM1,S20=PanIN_BF1,S21=Acinar_A0,S22=PanIN_BF3,S23=Duct_A0,S24=PanIN_A1-1,S25=PanIN_A2b-1,S26=Acinar_BF2,S27=PDAC_BF2,S28=PanIN_A2b-3,S29=PanIN_BM3,S2=Acinar_A2,S30=Duct_B1,S31=PanIN_A1-2,S33=Duct_A1,S34=PanIN_A1-3,S3=PDAC_BF1,S4=Acinar_BF1,S5=PanIN_BF2,S6=Acina…	S32=Duct_B2,S7=Duct_B3	417850	ENSG00000196581	AJAP1	Distal Intergenic	-0.534853	2.6139e-08	0.023304	8.6751e-11
chr1	5142322	5143397	0.528518	15	0.490|0.787|0.897|0.754|0.772|0.604|0.286|0.668|0.720|0.727|0.835|0.865|0.725|0.832|0.775|0.908|0.767|0.777|0.735|0.669|0.754|0.520|0.745|0.835|0.671|0.933|0.802|0.725|0.685|0.748|0.726|0.773|0.783|0.576|0.768	2|3|3|3|3|2|1|2|2|2|3|3|2|3|3|3|3|3|2|2|3|2|2|3|2|3|3|2|2|2|2|2|3|2|3	1	17	17	0.286	0.6768823529411766	0.8143529411764705	S15=PDAC_BF3	S0=PDAC_BM2,S14=PanIN_A2a-1,S16=PDAC_BM3,S17=PanIN_BM1,S18=Acinar_BF3,S20=PanIN_BF1,S26=Acinar_BF2,S27=PDAC_BF2,S29=PanIN_BM3,S2=Acinar_A2,S31=PanIN_A1-2,S34=PanIN_A1-3,S3=PDAC_BF1,S4=Acinar_BF1,S5=PanIN_BF2,S6=Acinar_BM3,S8=PDAC_BM1	S10=PanIN_A2a-3,S11=Duct_B4,S12=Duct_A2,S13=Acinar_A1,S19=PanIN_A2b-2,S1=Acinar_BM1,S21=Acinar_A0,S22=PanIN_BF3,S23=Duct_A0,S24=PanIN_A1-1,S25=PanIN_A2b-1,S28=PanIN_A2b-3,S30=Duct_B1,S32=Duct_B2,S33=Duct_A1,S7=Duct_B3,S9=PanIN_A2a-2	427218	ENSG00000196581	AJAP1	Distal Intergenic	-0.528518	7.546e-08	0.067273	2.6262e-08
chr1	5155760	5157050	0.527455	11	0.379|0.835|0.726|0.924|0.862|0.776|0.369|0.840|0.832|0.807|0.882|0.811|0.831|0.835|0.914|0.904|0.749|0.781|0.777|0.751|0.863|0.662|0.785|0.913|0.686|0.884|0.868|0.856|0.625|0.847|0.758|0.821|0.893|0.579|0.748	1|2|2|3|2|2|1|2|2|2|3|2|2|2|3|2|2|2|2|2|2|2|2|3|2|3|2|2|2|2|2|2|3|2|2	2	27	6	0.374	0.785740740740741	0.9016666666666668	S0=PDAC_BM2,S15=PDAC_BF3	S10=PanIN_A2a-3,S11=Duct_B4,S13=Acinar_A1,S14=PanIN_A2a-1,S16=PDAC_BM3,S17=PanIN_BM1,S18=Acinar_BF3,S1=Acinar_BM1,S20=PanIN_BF1,S21=Acinar_A0,S23=Duct_A0,S24=PanIN_A1-1,S25=PanIN_A2b-1,S26=Acinar_BF2,S27=PDAC_BF2,S28=PanIN_A2b-3,S29=PanIN_BM3,S2=Acinar_A2,S31=PanIN_A1-2,S33=Duct_A1,S34=PanIN_A1-3,S3=PDAC_BF1,S4=Acinar_BF1,S5=PanIN_BF2,S6=Acinar_BM3,S8=PDAC_BM1,S9=PanIN_A2a-2	S12=Duct_A2,S19=PanIN_A2b-2,S22=PanIN_BF3,S30=Duct_B1,S32=Duct_B2,S7=Duct_B3	440656	ENSG00000196581	AJAP1	Distal Intergenic	-0.527455	2.089e-07	0.18624	7.798e-11
chr1	5190883	5191657	0.505115	13	0.333|0.698|0.875|0.795|0.666|0.770|0.310|0.503|0.660|0.663|0.696|0.664|0.650|0.836|0.638|0.809|0.713|0.679|0.663|0.573|0.608|0.629|0.699|0.555|0.472|0.664|0.728|0.724|0.708|0.667|0.537|0.608|0.788|0.534|0.681	1|2|3|2|2|2|1|2|2|2|2|2|2|3|2|3|2|2|2|2|2|2|2|2|2|2|2|2|2|2|2|2|3|2|2	2	29	4	0.3215	0.6498275862068965	0.827	S0=PDAC_BM2,S15=PDAC_BF3	S10=PanIN_A2a-3,S12=Duct_A2,S13=Acinar_A1,S14=PanIN_A2a-1,S16=PDAC_BM3,S17=PanIN_BM1,S18=Acinar_BF3,S19=PanIN_A2b-2,S1=Acinar_BM1,S20=PanIN_BF1,S22=PanIN_BF3,S24=PanIN_A1-1,S25=PanIN_A2b-1,S26=Acinar_BF2,S27=PDAC_BF2,S28=PanIN_A2b-3,S29=PanIN_BM3,S2=Acinar_A2,S30=Duct_B1,S31=PanIN_A1-2,S32=Duct_B2,S33=Duct_A1,S34=PanIN_A1-3,S3=PDAC_BF1,S4=Acinar_BF1,S5=PanIN_BF2,S6=Acinar_BM3,S8=PDAC_BM1,S9=PanIN…	S11=Duct_B4,S21=Acinar_A0,S23=Duct_A0,S7=Duct_B3	-432474			Distal Intergenic	-0.505115	7.2422e-06	1.0	4.2814e-07
chr1	5196220	5196922	0.5023	10	0.349|0.852|0.940|0.827|0.780|0.817|0.335|0.754|0.822|0.909|0.708|0.866|0.842|0.896|0.980|0.938|0.581|0.696|0.855|0.883|0.832|0.854|0.753|0.919|0.851|0.808|0.823|0.831|0.810|0.821|0.823|0.889|0.939|0.782|0.794	1|3|3|3|3|3|1|3|3|3|3|3|3|3|3|3|2|3|3|3|3|3|3|3|3|3|3|3|2|3|2|3|3|2|3	2	4	29	0.3419999999999999	0.749	0.8441034482758621	S0=PDAC_BM2,S15=PDAC_BF3	S24=PanIN_A1-1,S3=PDAC_BF1,S5=PanIN_BF2,S8=PDAC_BM1	S10=PanIN_A2a-3,S11=Duct_B4,S12=Duct_A2,S13=Acinar_A1,S14=PanIN_A2a-1,S16=PDAC_BM3,S17=PanIN_BM1,S18=Acinar_BF3,S19=PanIN_A2b-2,S1=Acinar_BM1,S20=PanIN_BF1,S21=Acinar_A0,S22=PanIN_BF3,S23=Duct_A0,S25=PanIN_A2b-1,S26=Acinar_BF2,S27=PDAC_BF2,S28=PanIN_A2b-3,S29=PanIN_BM3,S2=Acinar_A2,S30=Duct_B1,S31=PanIN_A1-2,S32=Duct_B2,S33=Duct_A1,S34=PanIN_A1-3,S4=Acinar_BF1,S6=Acinar_BM3,S7=Duct_B3,S9=PanIN_A2…	-427209			Distal Intergenic	-0.5023	9.1232e-08	0.081334	3.0548e-10
chr1	5237861	5238431	0.509391	10	0.357|0.884|0.880|0.935|0.695|0.862|0.649|0.756|0.940|0.733|0.794|0.849|0.815|0.704|0.939|0.870|0.693|0.877|0.784|0.778|0.893|0.863|0.791|0.777|0.866|0.940|0.885|0.829|0.707|0.841|0.804|0.785|0.920|0.816|0.883	1|3|3|3|2|3|2|2|3|2|2|3|3|3|3|3|2|3|3|2|3|3|2|2|3|3|3|3|2|3|3|2|3|2|3	1	12	22	0.357	0.7478333333333333	0.8664999999999999	S0=PDAC_BM2	S13=Acinar_A1,S15=PDAC_BF3,S16=PDAC_BM3,S18=Acinar_BF3,S19=PanIN_A2b-2,S24=PanIN_A1-1,S27=PDAC_BF2,S2=Acinar_A2,S30=Duct_B1,S3=PDAC_BF1,S6=Acinar_BM3,S8=PDAC_BM1	S10=PanIN_A2a-3,S11=Duct_B4,S12=Duct_A2,S14=PanIN_A2a-1,S17=PanIN_BM1,S1=Acinar_BM1,S20=PanIN_BF1,S21=Acinar_A0,S22=PanIN_BF3,S23=Duct_A0,S25=PanIN_A2b-1,S26=Acinar_BF2,S28=PanIN_A2b-3,S29=PanIN_BM3,S31=PanIN_A1-2,S32=Duct_B2,S33=Duct_A1,S34=PanIN_A1-3,S4=Acinar_BF1,S5=PanIN_BF2,S7=Duct_B3,S9=PanIN_A2a-2	-385700			Distal Intergenic	-0.509391	0.00029454	1.0	1.7421e-05
chr1	5278588	5279601	0.521299	12	0.402|0.741|0.662|0.830|0.375|0.387|0.291|0.580|0.473|0.437|0.533|0.529|0.438|0.454|0.677|0.760|0.407|0.678|0.477|0.561|0.694|0.544|0.435|0.643|0.395|0.943|0.738|0.655|0.700|0.483|0.454|0.499|0.698|0.475|0.646	1|2|2|2|1|1|1|2|2|1|2|2|1|2|2|2|1|2|2|1|2|2|1|2|1|3|2|2|2|2|1|2|2|1|2	12	22	1	0.4214166666666666	0.6224545454545455	0.943	S0=PDAC_BM2,S13=Acinar_A1,S14=PanIN_A2a-1,S15=PDAC_BF3,S18=Acinar_BF3,S20=PanIN_BF1,S24=PanIN_A1-1,S27=PDAC_BF2,S2=Acinar_A2,S31=PanIN_A1-2,S5=PanIN_BF2,S8=PDAC_BM1	S10=PanIN_A2a-3,S11=Duct_B4,S12=Duct_A2,S16=PDAC_BM3,S17=PanIN_BM1,S19=PanIN_A2b-2,S1=Acinar_BM1,S21=Acinar_A0,S22=PanIN_BF3,S23=Duct_A0,S25=PanIN_A2b-1,S26=Acinar_BF2,S28=PanIN_A2b-3,S29=PanIN_BM3,S30=Duct_B1,S33=Duct_A1,S34=PanIN_A1-3,S3=PDAC_BF1,S4=Acinar_BF1,S6=Acinar_BM3,S7=Duct_B3,S9=PanIN_A2a-2	S32=Duct_B2	-344530			Distal Intergenic	-0.521299	2.604e-06	1.0	2.371e-07
chr1	5314643	5315028	0.649483	10	0.083|0.767|0.820|0.924|0.711|0.781|0.110|0.627|0.685|0.715|0.563|0.802|0.728|0.701|0.896|0.929|0.632|0.575|0.743|0.702|0.700|0.575|0.671|0.831|0.618|0.841|0.877|0.807|0.639|0.733|0.700|0.634|0.857|0.482|0.423	1|3|3|3|3|3|1|3|3|3|3|3|3|3|3|3|3|2|3|3|3|2|3|3|3|3|3|3|3|3|3|3|3|2|2	2	4	29	0.0965	0.5137499999999999	0.7459999999999999	S0=PDAC_BM2,S15=PDAC_BF3	S25=PanIN_A2b-1,S29=PanIN_BM3,S8=PDAC_BM1,S9=PanIN_A2a-2	S10=PanIN_A2a-3,S11=Duct_B4,S12=Duct_A2,S13=Acinar_A1,S14=PanIN_A2a-1,S16=PDAC_BM3,S17=PanIN_BM1,S18=Acinar_BF3,S19=PanIN_A2b-2,S1=Acinar_BM1,S20=PanIN_BF1,S21=Acinar_A0,S22=PanIN_BF3,S23=Duct_A0,S24=PanIN_A1-1,S26=Acinar_BF2,S27=PDAC_BF2,S28=PanIN_A2b-3,S2=Acinar_A2,S30=Duct_B1,S31=PanIN_A1-2,S32=Duct_B2,S33=Duct_A1,S34=PanIN_A1-3,S3=PDAC_BF1,S4=Acinar_BF1,S5=PanIN_BF2,S6=Acinar_BM3,S7=Duct_B3	-309103			Distal Intergenic	-0.649483	1.5968e-10	0.00014235	4.603e-13
chr1	5337802	5338472	0.535549	14	0.592|0.822|0.780|0.944|0.882|0.783|0.306|0.729|0.796|0.789|0.839|0.780|0.721|0.748|0.793|0.887|0.925|0.902|0.907|0.683|0.878|0.712|0.783|0.877|0.597|0.826|0.954|0.887|0.699|0.650|0.806|0.743|0.797|0.896|0.879	2|3|3|3|3|2|1|3|3|3|3|3|3|2|3|3|3|3|3|2|3|2|2|3|2|3|3|3|2|2|3|3|3|3|3	1	9	25	0.306	0.6941111111111111	0.8415600000000001	S15=PDAC_BF3	S0=PDAC_BM2,S14=PanIN_A2a-1,S21=Acinar_A0,S27=PDAC_BF2,S29=PanIN_BM3,S2=Acinar_A2,S31=PanIN_A1-2,S3=PDAC_BF1,S4=Acinar_BF1	S10=PanIN_A2a-3,S11=Duct_B4,S12=Duct_A2,S13=Acinar_A1,S16=PDAC_BM3,S17=PanIN_BM1,S18=Acinar_BF3,S19=PanIN_A2b-2,S1=Acinar_BM1,S20=PanIN_BF1,S22=PanIN_BF3,S23=Duct_A0,S24=PanIN_A1-1,S25=PanIN_A2b-1,S26=Acinar_BF2,S28=PanIN_A2b-3,S30=Duct_B1,S32=Duct_B2,S33=Duct_A1,S34=PanIN_A1-3,S5=PanIN_BF2,S6=Acinar_BM3,S7=Duct_B3,S8=PDAC_BM1,S9=PanIN_A2a-2	-285659			Distal Intergenic	-0.535549	3.3351e-06	1.0	6.542e-08
chr1	5353882	5355137	0.536241	18	0.274|0.597|0.712|0.799|0.497|0.448|0.254|0.597|0.584|0.597|0.592|0.571|0.633|0.542|0.478|0.867|0.495|0.605|0.504|0.515|0.561|0.528|0.483|0.589|0.298|0.785|0.714|0.571|0.528|0.519|0.400|0.481|0.795|0.583|0.586	1|2|2|3|2|2|1|2|2|2|2|2|2|2|2|3|2|2|2|2|2|2|2|2|1|3|2|2|2|2|2|2|3|2|2	3	28	4	0.2753333333333334	0.5539285714285714	0.8115	S0=PDAC_BM2,S15=PDAC_BF3,S31=PanIN_A1-2	S10=PanIN_A2a-3,S11=Duct_B4,S13=Acinar_A1,S14=PanIN_A2a-1,S16=PDAC_BM3,S17=PanIN_BM1,S18=Acinar_BF3,S19=PanIN_A2b-2,S1=Acinar_BM1,S20=PanIN_BF1,S21=Acinar_A0,S22=PanIN_BF3,S24=PanIN_A1-1,S25=PanIN_A2b-1,S26=Acinar_BF2,S27=PDAC_BF2,S28=PanIN_A2b-3,S29=PanIN_BM3,S2=Acinar_A2,S30=Duct_B1,S33=Duct_A1,S34=PanIN_A1-3,S3=PDAC_BF1,S4=Acinar_BF1,S5=PanIN_BF2,S6=Acinar_BM3,S8=PDAC_BM1,S9=PanIN_A2a-2	S12=Duct_A2,S23=Duct_A0,S32=Duct_B2,S7=Duct_B3	-268994			Distal Intergenic	0.536241	1.7133e-12	1.5274e-06	4.4076e-14
chr1	5394761	5397926	0.510624	43	0.411|0.745|0.820|0.886|0.607|0.769|0.349|0.726|0.712|0.645|0.620|0.703|0.663|0.646|0.790|0.854|0.645|0.762|0.680|0.741|0.750|0.631|0.630|0.850|0.593|0.873|0.875|0.689|0.646|0.672|0.730|0.664|0.827|0.640|0.753	2|2|3|3|2|2|1|2|2|2|2|2|2|2|2|3|2|2|2|2|2|2|2|3|2|3|3|2|2|2|2|2|2|2|2	1	28	6	0.349	0.6817857142857144	0.8596666666666667	S15=PDAC_BF3	S0=PDAC_BM2,S10=PanIN_A2a-3,S13=Acinar_A1,S14=PanIN_A2a-1,S16=PDAC_BM3,S17=PanIN_BM1,S18=Acinar_BF3,S19=PanIN_A2b-2,S1=Acinar_BM1,S20=PanIN_BF1,S21=Acinar_A0,S22=PanIN_BF3,S24=PanIN_A1-1,S25=PanIN_A2b-1,S26=Acinar_BF2,S27=PDAC_BF2,S28=PanIN_A2b-3,S29=PanIN_BM3,S2=Acinar_A2,S31=PanIN_A1-2,S34=PanIN_A1-3,S3=PDAC_BF1,S4=Acinar_BF1,S5=PanIN_BF2,S6=Acinar_BM3,S7=Duct_B3,S8=PDAC_BM1,S9=PanIN_A2a-2	S11=Duct_B4,S12=Duct_A2,S23=Duct_A0,S30=Duct_B1,S32=Duct_B2,S33=Duct_A1	-226205			Distal Intergenic	-0.510624	5.522e-14	4.923e-08	4.5852e-14
chr1	5401828	5404187	0.520282	31	0.325|0.687|0.808|0.923|0.643|0.653|0.279|0.634|0.660|0.632|0.562|0.615|0.666|0.638|0.738|0.865|0.683|0.717|0.636|0.493|0.693|0.482|0.620|0.897|0.554|0.900|0.918|0.781|0.759|0.656|0.664|0.571|0.894|0.504|0.714	1|2|2|2|2|2|1|2|2|2|2|2|2|2|2|2|2|2|2|2|2|1|2|2|2|2|3|2|2|2|2|2|2|1|2	4	30	1	0.3975	0.6985333333333333	0.918	S0=PDAC_BM2,S15=PDAC_BF3,S29=PanIN_BM3,S8=PDAC_BM1	S10=PanIN_A2a-3,S11=Duct_B4,S12=Duct_A2,S13=Acinar_A1,S14=PanIN_A2a-1,S16=PDAC_BM3,S17=PanIN_BM1,S18=Acinar_BF3,S19=PanIN_A2b-2,S1=Acinar_BM1,S20=PanIN_BF1,S21=Acinar_A0,S22=PanIN_BF3,S23=Duct_A0,S24=PanIN_A1-1,S25=PanIN_A2b-1,S26=Acinar_BF2,S27=PDAC_BF2,S28=PanIN_A2b-3,S2=Acinar_A2,S30=Duct_B1,S31=PanIN_A1-2,S32=Duct_B2,S34=PanIN_A1-3,S3=PDAC_BF1,S4=Acinar_BF1,S5=PanIN_BF2,S6=Acinar_BM3,S7=Duct_…	S33=Duct_A1	-219944			Distal Intergenic	-0.520282	2.5159e-12	2.2429e-06	4.4209e-13
chr1	5427285	5427944	0.525828	12	0.439|0.731|0.787|0.971|0.593|0.802|0.440|0.843|0.809|0.712|0.719|0.827|0.594|0.657|0.653|0.866|0.675|0.610|0.668|0.836|0.694|0.627|0.656|0.896|0.306|0.940|0.896|0.887|0.839|0.557|0.764|0.652|0.819|0.598|0.601	2|3|3|3|2|3|2|3|3|2|3|3|2|2|2|3|3|2|2|3|2|2|2|3|1|3|3|3|3|2|2|2|3|2|2	1	17	17	0.306	0.6185294117647059	0.8319411764705885	S31=PanIN_A1-2	S0=PDAC_BM2,S13=Acinar_A1,S15=PDAC_BF3,S18=Acinar_BF3,S20=PanIN_BF1,S21=Acinar_A0,S22=PanIN_BF3,S25=PanIN_A2b-1,S26=Acinar_BF2,S28=PanIN_A2b-3,S29=PanIN_BM3,S2=Acinar_A2,S4=Acinar_BF1,S5=PanIN_BF2,S6=Acinar_BM3,S8=PDAC_BM1,S9=PanIN_A2a-2	S10=PanIN_A2a-3,S11=Duct_B4,S12=Duct_A2,S14=PanIN_A2a-1,S16=PDAC_BM3,S17=PanIN_BM1,S19=PanIN_A2b-2,S1=Acinar_BM1,S23=Duct_A0,S24=PanIN_A1-1,S27=PDAC_BF2,S30=Duct_B1,S32=Duct_B2,S33=Duct_A1,S34=PanIN_A1-3,S3=PDAC_BF1,S7=Duct_B3	-196187			Distal Intergenic	0.525828	1.8007e-05	1.0	8.6894e-07
chr1	5449467	5449834	0.532968	10	0.691|0.799|0.784|0.965|0.676|0.759|0.316|0.879|0.675|0.787|0.871|0.687|0.810|0.792|0.880|0.920|0.802|0.822|0.746|0.734|0.809|0.788|0.619|0.926|0.701|0.895|0.948|0.762|0.922|0.838|0.771|0.642|0.935|0.864|0.838	3|3|3|3|2|3|1|3|2|2|3|2|3|3|3|3|2|3|2|2|3|3|2|3|2|3|3|2|3|3|3|2|3|3|2	1	12	22	0.316	0.7224166666666667	0.8485454545454545	S15=PDAC_BF3	S13=Acinar_A1,S17=PanIN_BM1,S18=Acinar_BF3,S1=Acinar_BM1,S24=PanIN_A1-1,S26=Acinar_BF2,S27=PDAC_BF2,S2=Acinar_A2,S31=PanIN_A1-2,S34=PanIN_A1-3,S6=Acinar_BM3,S9=PanIN_A2a-2	S0=PDAC_BM2,S10=PanIN_A2a-3,S11=Duct_B4,S12=Duct_A2,S14=PanIN_A2a-1,S16=PDAC_BM3,S19=PanIN_A2b-2,S20=PanIN_BF1,S21=Acinar_A0,S22=PanIN_BF3,S23=Duct_A0,S25=PanIN_A2b-1,S28=PanIN_A2b-3,S29=PanIN_BM3,S30=Duct_B1,S32=Duct_B2,S33=Duct_A1,S3=PDAC_BF1,S4=Acinar_BF1,S5=PanIN_BF2,S7=Duct_B3,S8=PDAC_BM1	-174297			Distal Intergenic	-0.532968	1.0034e-06	0.89457	9.437e-07
chr1	5453208	5453937	0.543565	11	0.274|0.662|0.825|0.685|0.501|0.439|0.174|0.580|0.434|0.464|0.461|0.496|0.511|0.484|0.492|0.795|0.608|0.615|0.469|0.419|0.763|0.527|0.404|0.650|0.466|0.722|0.793|0.571|0.615|0.518|0.470|0.378|0.788|0.510|0.631	1|2|3|3|2|2|1|2|2|2|2|2|2|2|2|3|2|2|2|2|3|2|2|2|2|3|3|2|2|2|2|2|3|2|2	2	26	7	0.224	0.5144230769230769	0.7672857142857143	S0=PDAC_BM2,S15=PDAC_BF3	S10=PanIN_A2a-3,S13=Acinar_A1,S14=PanIN_A2a-1,S16=PDAC_BM3,S17=PanIN_BM1,S18=Acinar_BF3,S19=PanIN_A2b-2,S1=Acinar_BM1,S20=PanIN_BF1,S21=Acinar_A0,S22=PanIN_BF3,S24=PanIN_A1-1,S25=PanIN_A2b-1,S26=Acinar_BF2,S27=PDAC_BF2,S29=PanIN_BM3,S2=Acinar_A2,S30=Duct_B1,S31=PanIN_A1-2,S34=PanIN_A1-3,S3=PDAC_BF1,S4=Acinar_BF1,S5=PanIN_BF2,S6=Acinar_BM3,S8=PDAC_BM1,S9=PanIN_A2a-2	S11=Duct_B4,S12=Duct_A2,S23=Duct_A0,S28=PanIN_A2b-3,S32=Duct_B2,S33=Duct_A1,S7=Duct_B3	-170194			Distal Intergenic	-0.543565	1.0453e-07	0.093189	1.045e-08
chr1	5462396	5463103	0.582673	12	0.496|0.711|0.939|0.979|0.804|0.722|0.245|0.781|0.881|0.747|0.735|0.816|0.661|0.713|0.795|0.916|0.881|0.804|0.840|0.568|0.585|0.605|0.758|0.895|0.742|0.894|0.925|0.823|0.797|0.810|0.809|0.779|0.892|0.558|0.768	2|3|3|3|3|2|1|3|3|3|3|3|2|2|3|3|3|3|3|2|2|2|3|3|3|3|3|3|3|3|3|3|3|2|3	1	8	26	0.245	0.6134999999999999	0.8277307692307693	S15=PDAC_BF3	S0=PDAC_BM2,S14=PanIN_A2a-1,S20=PanIN_BF1,S21=Acinar_A0,S27=PDAC_BF2,S28=PanIN_A2b-3,S29=PanIN_BM3,S8=PDAC_BM1	S10=PanIN_A2a-3,S11=Duct_B4,S12=Duct_A2,S13=Acinar_A1,S16=PDAC_BM3,S17=PanIN_BM1,S18=Acinar_BF3,S19=PanIN_A2b-2,S1=Acinar_BM1,S22=PanIN_BF3,S23=Duct_A0,S24=PanIN_A1-1,S25=PanIN_A2b-1,S26=Acinar_BF2,S2=Acinar_A2,S30=Duct_B1,S31=PanIN_A1-2,S32=Duct_B2,S33=Duct_A1,S34=PanIN_A1-3,S3=PDAC_BF1,S4=Acinar_BF1,S5=PanIN_BF2,S6=Acinar_BM3,S7=Duct_B3,S9=PanIN_A2a-2	-161028			Distal Intergenic	-0.582673	1.4729e-05	1.0	3.5704e-07
chr1	5469482	5470330	0.500621	10	0.279|0.697|0.836|0.911|0.561|0.613|0.312|0.718|0.688|0.690|0.587|0.737|0.729|0.659|0.681|0.860|0.575|0.879|0.676|0.674|0.679|0.450|0.617|0.896|0.644|0.839|0.865|0.552|0.668|0.720|0.632|0.659|0.807|0.619|0.893	1|2|3|3|2|2|1|2|2|2|2|2|2|2|2|3|2|3|2|2|2|1|2|3|2|3|2|2|3|2|2|2|2|2|3	3	24	8	0.347	0.6699583333333333	0.84775	S0=PDAC_BM2,S15=PDAC_BF3,S29=PanIN_BM3	S10=PanIN_A2a-3,S13=Acinar_A1,S14=PanIN_A2a-1,S16=PDAC_BM3,S17=PanIN_BM1,S18=Acinar_BF3,S19=PanIN_A2b-2,S1=Acinar_BM1,S20=PanIN_BF1,S21=Acinar_A0,S22=PanIN_BF3,S24=PanIN_A1-1,S26=Acinar_BF2,S27=PDAC_BF2,S28=PanIN_A2b-3,S2=Acinar_A2,S31=PanIN_A1-2,S33=Duct_A1,S34=PanIN_A1-3,S4=Acinar_BF1,S5=PanIN_BF2,S6=Acinar_BM3,S7=Duct_B3,S8=PDAC_BM1	S11=Duct_B4,S12=Duct_A2,S23=Duct_A0,S25=PanIN_A2b-1,S30=Duct_B1,S32=Duct_B2,S3=PDAC_BF1,S9=PanIN_A2a-2	-153801			Distal Intergenic	-0.500621	3.5796e-09	0.0031913	3.6552e-11
chr1	5470931	5472992	0.538073	23	0.214|0.652|0.747|0.859|0.640|0.507|0.159|0.561|0.668|0.705|0.497|0.720|0.644|0.677|0.724|0.856|0.625|0.478|0.659|0.485|0.640|0.476|0.605|0.806|0.501|0.889|0.796|0.676|0.621|0.710|0.641|0.673|0.873|0.545|0.559	1|3|3|3|2|2|1|2|3|3|2|3|3|3|3|3|2|2|3|2|3|2|3|3|2|3|3|3|2|3|3|3|3|2|2	2	12	21	0.1865	0.54125	0.7247619047619046	S0=PDAC_BM2,S15=PDAC_BF3	S13=Acinar_A1,S14=PanIN_A2a-1,S16=PDAC_BM3,S19=PanIN_A2b-2,S24=PanIN_A1-1,S25=PanIN_A2b-1,S27=PDAC_BF2,S29=PanIN_BM3,S31=PanIN_A1-2,S3=PDAC_BF1,S8=PDAC_BM1,S9=PanIN_A2a-2	S10=PanIN_A2a-3,S11=Duct_B4,S12=Duct_A2,S17=PanIN_BM1,S18=Acinar_BF3,S1=Acinar_BM1,S20=PanIN_BF1,S21=Acinar_A0,S22=PanIN_BF3,S23=Duct_A0,S26=Acinar_BF2,S28=PanIN_A2b-3,S2=Acinar_A2,S30=Duct_B1,S32=Duct_B2,S33=Duct_A1,S34=PanIN_A1-3,S4=Acinar_BF1,S5=PanIN_BF2,S6=Acinar_BM3,S7=Duct_B3	-151139			Distal Intergenic	-0.538073	4.9757e-15	4.4359e-09	4.2855e-14
chr1	5474920	5475528	0.516557	14	0.514|0.695|0.843|0.865|0.522|0.484|0.407|0.694|0.588|0.590|0.603|0.626|0.495|0.541|0.804|0.772|0.535|0.476|0.523|0.613|0.693|0.701|0.535|0.873|0.254|0.795|0.808|0.665|0.725|0.551|0.587|0.467|0.851|0.658|0.470	3|2|3|3|2|2|2|3|2|2|2|2|2|2|3|2|2|2|2|2|2|2|2|3|1|3|3|2|2|2|2|2|3|3|2	1	24	10	0.254	0.5776666666666667	0.7705	S31=PanIN_A1-2	S10=PanIN_A2a-3,S13=Acinar_A1,S14=PanIN_A2a-1,S15=PDAC_BF3,S17=PanIN_BM1,S18=Acinar_BF3,S19=PanIN_A2b-2,S1=Acinar_BM1,S20=PanIN_BF1,S21=Acinar_A0,S23=Duct_A0,S24=PanIN_A1-1,S25=PanIN_A2b-1,S26=Acinar_BF2,S27=PDAC_BF2,S28=PanIN_A2b-3,S29=PanIN_BM3,S2=Acinar_A2,S34=PanIN_A1-3,S3=PDAC_BF1,S4=Acinar_BF1,S5=PanIN_BF2,S6=Acinar_BM3,S9=PanIN_A2a-2	S0=PDAC_BM2,S11=Duct_B4,S12=Duct_A2,S16=PDAC_BM3,S22=PanIN_BF3,S30=Duct_B1,S32=Duct_B2,S33=Duct_A1,S7=Duct_B3,S8=PDAC_BM1	-148603			Distal Intergenic	0.516557	1.0794e-06	0.96233	4.3483e-07
chr1	5502339	5503675	0.5745	17	0.338|0.601|0.721|0.839|0.426|0.503|0.177|0.632|0.561|0.535|0.441|0.646|0.698|0.574|0.699|0.875|0.584|0.479|0.574|0.442|0.543|0.549|0.447|0.825|0.530|0.778|0.807|0.702|0.680|0.642|0.607|0.431|0.752|0.410|0.453	2|2|3|3|2|2|1|2|2|2|2|2|3|2|3|3|2|2|2|2|2|2|2|3|2|3|3|3|3|3|2|2|3|2|2	1	22	12	0.177	0.5139090909090908	0.7515000000000001	S15=PDAC_BF3	S0=PDAC_BM2,S10=PanIN_A2a-3,S13=Acinar_A1,S14=PanIN_A2a-1,S16=PDAC_BM3,S17=PanIN_BM1,S18=Acinar_BF3,S19=PanIN_A2b-2,S1=Acinar_BM1,S21=Acinar_A0,S24=PanIN_A1-1,S25=PanIN_A2b-1,S26=Acinar_BF2,S27=PDAC_BF2,S28=PanIN_A2b-3,S29=PanIN_BM3,S2=Acinar_A2,S31=PanIN_A1-2,S5=PanIN_BF2,S6=Acinar_BM3,S8=PDAC_BM1,S9=PanIN_A2a-2	S11=Duct_B4,S12=Duct_A2,S20=PanIN_BF1,S22=PanIN_BF3,S23=Duct_A0,S30=Duct_B1,S32=Duct_B2,S33=Duct_A1,S34=PanIN_A1-3,S3=PDAC_BF1,S4=Acinar_BF1,S7=Duct_B3	-120456			Distal Intergenic	-0.5745	7.448e-09	0.00664	5.0337e-10
chr1	5514257	5515039	0.54125	16	0.719|0.782|0.924|0.948|0.544|0.558|0.407|0.711|0.744|0.679|0.674|0.748|0.676|0.644|0.807|0.949|0.790|0.612|0.680|0.749|0.831|0.724|0.632|0.866|0.532|0.970|0.860|0.788|0.885|0.599|0.630|0.662|0.885|0.627|0.602	2|2|3|3|2|2|1|2|2|2|2|2|2|2|2|3|2|2|2|2|2|2|2|2|2|3|2|2|2|2|2|2|2|2|2	1	30	4	0.407	0.708	0.94775	S15=PDAC_BF3	S0=PDAC_BM2,S10=PanIN_A2a-3,S13=Acinar_A1,S14=PanIN_A2a-1,S16=PDAC_BM3,S17=PanIN_BM1,S18=Acinar_BF3,S19=PanIN_A2b-2,S1=Acinar_BM1,S20=PanIN_BF1,S21=Acinar_A0,S22=PanIN_BF3,S24=PanIN_A1-1,S25=PanIN_A2b-1,S26=Acinar_BF2,S27=PDAC_BF2,S28=PanIN_A2b-3,S29=PanIN_BM3,S2=Acinar_A2,S30=Duct_B1,S31=PanIN_A1-2,S33=Duct_A1,S34=PanIN_A1-3,S3=PDAC_BF1,S4=Acinar_BF1,S5=PanIN_BF2,S6=Acinar_BM3,S7=Duct_B3,S8=PDAC…	S11=Duct_B4,S12=Duct_A2,S23=Duct_A0,S32=Duct_B2	-109092			Distal Intergenic	-0.54125	1.9722e-08	0.017583	1.6797e-09
chr1	5538187	5539791	0.528322	23	0.483|0.546|0.716|0.637|0.370|0.510|0.124|0.662|0.579|0.388|0.442|0.419|0.539|0.409|0.538|0.589|0.482|0.667|0.414|0.596|0.528|0.471|0.432|0.715|0.454|0.661|0.672|0.559|0.553|0.366|0.479|0.416|0.710|0.584|0.643	2|2|3|3|2|2|1|3|2|2|2|2|2|2|2|3|2|3|2|3|2|2|2|3|2|3|3|3|2|2|2|2|3|2|3	1	22	12	0.124	0.4728181818181818	0.65225	S15=PDAC_BF3	S0=PDAC_BM2,S10=PanIN_A2a-3,S13=Acinar_A1,S14=PanIN_A2a-1,S17=PanIN_BM1,S18=Acinar_BF3,S19=PanIN_A2b-2,S1=Acinar_BM1,S20=PanIN_BF1,S21=Acinar_A0,S22=PanIN_BF3,S24=PanIN_A1-1,S26=Acinar_BF2,S28=PanIN_A2b-3,S29=PanIN_BM3,S2=Acinar_A2,S31=PanIN_A1-2,S3=PDAC_BF1,S4=Acinar_BF1,S5=PanIN_BF2,S6=Acinar_BM3,S8=PDAC_BM1	S11=Duct_B4,S12=Duct_A2,S16=PDAC_BM3,S23=Duct_A0,S25=PanIN_A2b-1,S27=PDAC_BF2,S30=Duct_B1,S32=Duct_B2,S33=Duct_A1,S34=PanIN_A1-3,S7=Duct_B3,S9=PanIN_A2a-2	-84340			Distal Intergenic	0.528322	1.8652e-08	0.016629	1.8487e-10	P0|0|2|3,
chr1	5561562	5562748	0.543025	31	0.721|0.848|0.863|0.816|0.607|0.775|0.602|0.776|0.728|0.694|0.668|0.724|0.671|0.674|0.893|0.743|0.780|0.745|0.685|0.775|0.769|0.749|0.591|0.227|0.649|0.753|0.814|0.785|0.710|0.719|0.731|0.636|0.871|0.799|0.731	3|3|3|3|2|3|2|3|3|3|3|3|2|2|3|3|3|3|2|3|3|3|2|1|2|3|3|3|3|2|3|2|3|3|3	1	9	25	0.227	0.6482222222222223	0.7704400000000001	S30=Duct_B1	S13=Acinar_A1,S15=PDAC_BF3,S20=PanIN_BF1,S21=Acinar_A0,S26=Acinar_BF2,S2=Acinar_A2,S31=PanIN_A1-2,S4=Acinar_BF1,S6=Acinar_BM3	S0=PDAC_BM2,S10=PanIN_A2a-3,S11=Duct_B4,S12=Duct_A2,S14=PanIN_A2a-1,S16=PDAC_BM3,S17=PanIN_BM1,S18=Acinar_BF3,S19=PanIN_A2b-2,S1=Acinar_BM1,S22=PanIN_BF3,S23=Duct_A0,S24=PanIN_A1-1,S25=PanIN_A2b-1,S27=PDAC_BF2,S28=PanIN_A2b-3,S29=PanIN_BM3,S32=Duct_B2,S33=Duct_A1,S34=PanIN_A1-3,S3=PDAC_BF1,S5=PanIN_BF2,S7=Duct_B3,S8=PDAC_BM1,S9=PanIN_A2a-2	-61383			Distal Intergenic	0.543025	2.6498e-09	0.0023624	4.6296e-14
chr1	5570344	5571503	0.509542	21	0.290|0.581|0.747|0.907|0.556|0.583|0.417|0.711|0.685|0.607|0.632|0.601|0.583|0.599|0.569|0.825|0.639|0.695|0.612|0.480|0.592|0.500|0.634|0.767|0.507|0.862|0.836|0.577|0.607|0.616|0.565|0.586|0.793|0.533|0.682	1|2|2|3|2|2|2|3|2|2|2|2|2|2|2|3|2|3|2|2|2|2|2|3|2|3|3|2|2|2|2|2|3|2|2	1	26	8	0.29	0.588076923076923	0.7995	S0=PDAC_BM2	S10=PanIN_A2a-3,S11=Duct_B4,S13=Acinar_A1,S14=PanIN_A2a-1,S15=PDAC_BF3,S17=PanIN_BM1,S18=Acinar_BF3,S19=PanIN_A2b-2,S1=Acinar_BM1,S20=PanIN_BF1,S21=Acinar_A0,S22=PanIN_BF3,S24=PanIN_A1-1,S26=Acinar_BF2,S27=PDAC_BF2,S28=PanIN_A2b-3,S29=PanIN_BM3,S2=Acinar_A2,S31=PanIN_A1-2,S34=PanIN_A1-3,S3=PDAC_BF1,S4=Acinar_BF1,S5=PanIN_BF2,S6=Acinar_BM3,S8=PDAC_BM1,S9=PanIN_A2a-2	S12=Duct_A2,S16=PDAC_BM3,S23=Duct_A0,S25=PanIN_A2b-1,S30=Duct_B1,S32=Duct_B2,S33=Duct_A1,S7=Duct_B3	-52628			Distal Intergenic	-0.509542	1.0072e-06	0.89794	1.9699e-08
chr1	5657113	5657677	0.5933	10	0.740|0.848|0.740|0.819|0.911|0.881|0.780|0.585|0.898|0.839|0.786|0.894|0.808|0.894|0.711|0.761|0.907|0.682|0.863|0.701|0.776|0.885|0.986|0.251|0.967|0.836|0.603|0.853|0.842|0.948|0.752|0.918|0.980|0.854|0.820	3|3|3|3|3|3|3|2|3|3|3|3|3|3|3|3|3|3|3|2|3|3|3|1|3|3|2|3|3|3|3|3|3|3|3	1	3	31	0.251	0.6296666666666667	0.8444838709677418	S30=Duct_B1	S16=PDAC_BM3,S27=PDAC_BF2,S33=Duct_A1	S0=PDAC_BM2,S10=PanIN_A2a-3,S11=Duct_B4,S12=Duct_A2,S13=Acinar_A1,S14=PanIN_A2a-1,S15=PDAC_BF3,S17=PanIN_BM1,S18=Acinar_BF3,S19=PanIN_A2b-2,S1=Acinar_BM1,S20=PanIN_BF1,S21=Acinar_A0,S22=PanIN_BF3,S23=Duct_A0,S24=PanIN_A1-1,S25=PanIN_A2b-1,S26=Acinar_BF2,S28=PanIN_A2b-3,S29=PanIN_BM3,S2=Acinar_A2,S31=PanIN_A1-2,S32=Duct_B2,S34=PanIN_A1-3,S3=PDAC_BF1,S4=Acinar_BF1,S5=PanIN_BF2,S6=Acinar_BM3,S7=Duct…	32983			Intron	0.5933	8.4332e-08	0.075183	2.1645e-07
chr1	5712617	5712883	0.589858	10	0.812|0.225|0.160|0.086|0.072|0.153|0.428|0.230|0.162|0.064|0.133|0.046|0.159|0.134|0.168|0.071|0.050|0.125|0.076|0.601|0.135|0.168|0.131|0.116|0.052|0.099|0.102|0.278|0.322|0.149|0.314|0.024|0.138|0.566|0.213	3|1|1|1|1|1|2|2|1|1|1|1|1|1|1|1|1|1|1|3|1|2|2|1|1|1|1|2|2|1|2|1|1|2|1	25	8	2	0.11648	0.304625	0.7065	S10=PanIN_A2a-3,S11=Duct_B4,S12=Duct_A2,S13=Acinar_A1,S14=PanIN_A2a-1,S17=PanIN_BM1,S18=Acinar_BF3,S19=PanIN_A2b-2,S1=Acinar_BM1,S20=PanIN_BF1,S21=Acinar_A0,S22=PanIN_BF3,S23=Duct_A0,S24=PanIN_A1-1,S25=PanIN_A2b-1,S26=Acinar_BF2,S28=PanIN_A2b-3,S30=Duct_B1,S31=PanIN_A1-2,S32=Duct_B2,S33=Duct_A1,S4=Acinar_BF1,S6=Acinar_BM3,S7=Duct_B3,S9=PanIN_A2a-2	S15=PDAC_BF3,S16=PDAC_BM3,S29=PanIN_BM3,S2=Acinar_A2,S34=PanIN_A1-3,S3=PDAC_BF1,S5=PanIN_BF2,S8=PDAC_BM1	S0=PDAC_BM2,S27=PDAC_BF2	88487			Intron	-0.589858	2.4151e-09	0.0021531	6.3999e-12
chr1	5785160	5785726	0.502558	10	0.595|0.853|0.807|0.830|0.539|0.630|0.232|0.608|0.677|0.567|0.568|0.506|0.504|0.710|0.655|0.641|0.657|0.768|0.516|0.307|0.762|0.659|0.586|0.767|0.535|0.873|0.717|0.785|0.643|0.565|0.544|0.560|0.765|0.529|0.813	2|3|3|3|2|2|1|2|2|2|2|2|2|3|2|3|2|2|2|1|3|3|2|3|2|3|2|3|2|2|2|2|3|2|3	2	21	12	0.2695	0.5937619047619048	0.7720833333333333	S15=PDAC_BF3,S27=PDAC_BF2	S0=PDAC_BM2,S13=Acinar_A1,S14=PanIN_A2a-1,S16=PDAC_BM3,S17=PanIN_BM1,S18=Acinar_BF3,S19=PanIN_A2b-2,S1=Acinar_BM1,S20=PanIN_BF1,S22=PanIN_BF3,S24=PanIN_A1-1,S25=PanIN_A2b-1,S26=Acinar_BF2,S2=Acinar_A2,S31=PanIN_A1-2,S33=Duct_A1,S3=PDAC_BF1,S4=Acinar_BF1,S5=PanIN_BF2,S6=Acinar_BM3,S8=PDAC_BM1	S10=PanIN_A2a-3,S11=Duct_B4,S12=Duct_A2,S21=Acinar_A0,S23=Duct_A0,S28=PanIN_A2b-3,S29=PanIN_BM3,S30=Duct_B1,S32=Duct_B2,S34=PanIN_A1-3,S7=Duct_B3,S9=PanIN_A2a-2	137075	ENSG00000264101	MIR4689	Distal Intergenic	-0.502558	8.8116e-08	0.078556	1.1247e-08
chr1	5833951	5834240	0.717235	12	0.146|0.868|0.750|0.874|0.898|0.939|0.580|0.764|0.881|0.934|0.826|0.912|0.763|0.955|0.886|0.909|0.812|0.933|0.872|0.724|0.816|0.850|0.806|0.931|0.850|0.908|0.882|0.846|0.900|0.884|0.855|0.787|0.890|0.866|0.927	1|3|3|3|3|3|2|3|3|3|3|3|3|3|3|3|3|3|3|3|3|3|3|3|3|3|3|3|3|3|3|3|3|3|3	1	1	33	0.146	0.58	0.8635757575757577	S0=PDAC_BM2	S15=PDAC_BF3	S10=PanIN_A2a-3,S11=Duct_B4,S12=Duct_A2,S13=Acinar_A1,S14=PanIN_A2a-1,S16=PDAC_BM3,S17=PanIN_BM1,S18=Acinar_BF3,S19=PanIN_A2b-2,S1=Acinar_BM1,S20=PanIN_BF1,S21=Acinar_A0,S22=PanIN_BF3,S23=Duct_A0,S24=PanIN_A1-1,S25=PanIN_A2b-1,S26=Acinar_BF2,S27=PDAC_BF2,S28=PanIN_A2b-3,S29=PanIN_BM3,S2=Acinar_A2,S30=Duct_B1,S31=PanIN_A1-2,S32=Duct_B2,S33=Duct_A1,S34=PanIN_A1-3,S3=PDAC_BF1,S4=Acinar_BF1,S5=PanIN_…	88561	ENSG00000264101	MIR4689	Distal Intergenic	-0.717235	9.124e-09	0.0081341	9.3364e-09
chr1	5860669	5861748	0.509389	12	0.288|0.908|0.689|0.855|0.752|0.829|0.467|0.677|0.749|0.697|0.669|0.670|0.665|0.745|0.783|0.789|0.812|0.793|0.639|0.524|0.900|0.665|0.851|0.716|0.671|0.666|0.782|0.914|0.674|0.752|0.459|0.692|0.677|0.495|0.847	1|2|2|2|2|2|1|2|2|2|2|2|2|2|2|2|2|2|2|2|2|2|2|2|2|2|2|3|2|2|1|2|2|2|2	3	31	1	0.4046666666666667	0.7300967741935483	0.914	S0=PDAC_BM2,S15=PDAC_BF3,S5=PanIN_BF2	S10=PanIN_A2a-3,S11=Duct_B4,S12=Duct_A2,S13=Acinar_A1,S14=PanIN_A2a-1,S16=PDAC_BM3,S17=PanIN_BM1,S18=Acinar_BF3,S19=PanIN_A2b-2,S1=Acinar_BM1,S20=PanIN_BF1,S21=Acinar_A0,S22=PanIN_BF3,S23=Duct_A0,S24=PanIN_A1-1,S25=PanIN_A2b-1,S26=Acinar_BF2,S27=PDAC_BF2,S28=PanIN_A2b-3,S29=PanIN_BM3,S2=Acinar_A2,S30=Duct_B1,S31=PanIN_A1-2,S32=Duct_B2,S33=Duct_A1,S3=PDAC_BF1,S4=Acinar_BF1,S6=Acinar_BM3,S7=Duct_B3…	S34=PanIN_A1-3	61053	ENSG00000264101	MIR4689	Distal Intergenic	-0.509389	1.1267e-05	1.0	1.4687e-05
chr1	5864381	5865604	0.511006	12	0.314|0.628|0.646|0.805|0.646|0.619|0.278|0.667|0.792|0.634|0.512|0.785|0.646|0.588|0.809|0.787|0.800|0.583|0.690|0.756|0.785|0.502|0.651|0.787|0.513|0.713|0.871|0.796|0.705|0.707|0.548|0.559|0.795|0.470|0.563	1|2|2|2|2|2|1|2|3|2|2|2|2|2|3|2|3|2|2|2|3|2|2|2|2|2|3|3|2|2|2|2|3|2|2	2	26	7	0.296	0.6426923076923076	0.8068571428571429	S0=PDAC_BM2,S15=PDAC_BF3	S10=PanIN_A2a-3,S11=Duct_B4,S12=Duct_A2,S13=Acinar_A1,S14=PanIN_A2a-1,S16=PDAC_BM3,S18=Acinar_BF3,S19=PanIN_A2b-2,S1=Acinar_BM1,S20=PanIN_BF1,S21=Acinar_A0,S23=Duct_A0,S25=PanIN_A2b-1,S26=Acinar_BF2,S27=PDAC_BF2,S29=PanIN_BM3,S2=Acinar_A2,S30=Duct_B1,S31=PanIN_A1-2,S32=Duct_B2,S3=PDAC_BF1,S4=Acinar_BF1,S5=PanIN_BF2,S6=Acinar_BM3,S8=PDAC_BM1,S9=PanIN_A2a-2	S17=PanIN_BM1,S22=PanIN_BF3,S24=PanIN_A1-1,S28=PanIN_A2b-3,S33=Duct_A1,S34=PanIN_A1-3,S7=Duct_B3	57197	ENSG00000264101	MIR4689	Distal Intergenic	-0.511006	3.9357e-09	0.0035087	7.499e-11
chr1	5880613	5881039	0.519914	10	0.740|0.749|0.791|0.783|0.697|0.698|0.537|0.772|0.795|0.713|0.754|0.674|0.749|0.754|0.827|0.889|0.619|0.811|0.713|0.495|0.751|0.253|0.750|0.880|0.693|0.788|0.864|0.822|0.838|0.687|0.825|0.705|0.848|0.725|0.844	3|3|3|3|2|2|2|3|3|3|3|3|3|3|3|3|3|3|3|2|3|1|3|3|3|3|3|3|3|3|3|3|3|2|3	1	5	29	0.253	0.6304000000000001	0.7733793103448275	S29=PanIN_BM3	S13=Acinar_A1,S14=PanIN_A2a-1,S15=PDAC_BF3,S27=PDAC_BF2,S8=PDAC_BM1	S0=PDAC_BM2,S10=PanIN_A2a-3,S11=Duct_B4,S12=Duct_A2,S16=PDAC_BM3,S17=PanIN_BM1,S18=Acinar_BF3,S19=PanIN_A2b-2,S1=Acinar_BM1,S20=PanIN_BF1,S21=Acinar_A0,S22=PanIN_BF3,S23=Duct_A0,S24=PanIN_A1-1,S25=PanIN_A2b-1,S26=Acinar_BF2,S28=PanIN_A2b-3,S2=Acinar_A2,S30=Duct_B1,S31=PanIN_A1-2,S32=Duct_B2,S33=Duct_A1,S34=PanIN_A1-3,S3=PDAC_BF1,S4=Acinar_BF1,S5=PanIN_BF2,S6=Acinar_BM3,S7=Duct_B3,S9=PanIN_A2a-2	41762	ENSG00000264101	MIR4689	Distal Intergenic	-0.519914	0.00019609	1.0	2.3315e-05
chr1	5915693	5916087	0.568462	13	0.371|0.784|0.895|0.910|0.939|0.885|0.738|0.930|0.871|0.847|0.828|0.836|0.926|0.881|0.923|0.912|0.908|0.798|0.907|0.481|0.880|0.712|0.925|0.829|0.736|0.879|0.918|0.873|0.600|0.817|0.938|0.834|0.869|0.727|0.667	1|2|2|2|3|2|2|2|2|2|2|2|2|2|2|2|2|2|2|2|2|2|2|2|2|2|2|2|2|2|2|2|2|2|2	1	33	1	0.371	0.8322424242424245	0.939	S0=PDAC_BM2	S10=PanIN_A2a-3,S11=Duct_B4,S12=Duct_A2,S14=PanIN_A2a-1,S15=PDAC_BF3,S16=PDAC_BM3,S17=PanIN_BM1,S18=Acinar_BF3,S19=PanIN_A2b-2,S1=Acinar_BM1,S20=PanIN_BF1,S21=Acinar_A0,S22=PanIN_BF3,S23=Duct_A0,S24=PanIN_A1-1,S25=PanIN_A2b-1,S26=Acinar_BF2,S27=PDAC_BF2,S28=PanIN_A2b-3,S29=PanIN_BM3,S2=Acinar_A2,S30=Duct_B1,S31=PanIN_A1-2,S32=Duct_B2,S33=Duct_A1,S34=PanIN_A1-3,S3=PDAC_BF1,S4=Acinar_BF1,S5=PanIN_B…	S13=Acinar_A1	6714	ENSG00000264101	MIR4689	Distal Intergenic	-0.568462	1.7737e-06	1.0	1.923e-07
chr1	5916257	5916808	0.514271	10	0.119|0.250|0.471|0.720|0.552|0.084|0.466|0.566|0.246|0.579|0.199|0.533|0.469|0.600|0.547|0.815|0.498|0.087|0.470|0.016|0.193|0.512|0.402|0.705|0.141|0.680|0.815|0.156|0.672|0.734|0.360|0.478|0.781|0.414|0.194	1|1|2|3|2|1|3|3|1|3|1|2|2|3|3|3|2|1|2|1|1|2|2|3|1|3|3|1|3|3|2|2|3|2|1	11	11	13	0.1531818181818182	0.4689999999999999	0.6676923076923076	S0=PDAC_BM2,S10=PanIN_A2a-3,S14=PanIN_A2a-1,S17=PanIN_BM1,S19=PanIN_A2b-2,S25=PanIN_A2b-1,S27=PDAC_BF2,S28=PanIN_A2b-3,S31=PanIN_A1-2,S34=PanIN_A1-3,S9=PanIN_A2a-2	S11=Duct_B4,S13=Acinar_A1,S1=Acinar_BM1,S20=PanIN_BF1,S24=PanIN_A1-1,S26=Acinar_BF2,S29=PanIN_BM3,S2=Acinar_A2,S5=PanIN_BF2,S6=Acinar_BM3,S8=PDAC_BM1	S12=Duct_A2,S15=PDAC_BF3,S16=PDAC_BM3,S18=Acinar_BF3,S21=Acinar_A0,S22=PanIN_BF3,S23=Duct_A0,S30=Duct_B1,S32=Duct_B2,S33=Duct_A1,S3=PDAC_BF1,S4=Acinar_BF1,S7=Duct_B3	5993	ENSG00000264101	MIR4689	Distal Intergenic	-0.514271	1.4225e-21	1.2682e-15	4.1633e-14
chr1	5917506	5918014	0.599348	10	0.237|0.959|0.702|0.831|0.864|0.856|0.825|0.768|0.841|0.771|0.902|0.783|0.891|0.847|0.830|0.683|0.813|0.728|0.791|0.766|0.899|0.804|0.902|0.944|0.844|0.720|0.762|0.899|0.629|0.829|0.879|0.903|0.783|0.782|0.902	1|3|2|3|3|3|3|3|3|3|3|3|3|3|3|2|3|3|3|3|3|3|3|3|3|3|3|3|2|3|3|3|3|3|3	1	3	31	0.237	0.6713333333333334	0.8360645161290323	S0=PDAC_BM2	S11=Duct_B4,S23=Duct_A0,S3=PDAC_BF1	S10=PanIN_A2a-3,S12=Duct_A2,S13=Acinar_A1,S14=PanIN_A2a-1,S15=PDAC_BF3,S16=PDAC_BM3,S17=PanIN_BM1,S18=Acinar_BF3,S19=PanIN_A2b-2,S1=Acinar_BM1,S20=PanIN_BF1,S21=Acinar_A0,S22=PanIN_BF3,S24=PanIN_A1-1,S25=PanIN_A2b-1,S26=Acinar_BF2,S27=PDAC_BF2,S28=PanIN_A2b-3,S29=PanIN_BM3,S2=Acinar_A2,S30=Duct_B1,S31=PanIN_A1-2,S32=Duct_B2,S33=Duct_A1,S34=PanIN_A1-3,S4=Acinar_BF1,S5=PanIN_BF2,S6=Acinar_BM3,S7=Du…	4787	ENSG00000264101	MIR4689	Distal Intergenic	-0.599348	3.7112e-05	1.0	5.2118e-06
chr1	5932246	5932479	0.586045	10	0.731|0.825|0.858|0.951|0.885|0.872|0.315|0.913|0.913|0.738|0.946|0.899|0.939|0.880|0.950|0.944|0.975|0.981|0.933|0.807|0.868|0.955|0.875|0.881|0.828|0.770|0.938|0.945|0.758|0.878|0.945|0.875|0.966|0.768|0.989	2|3|3|3|3|3|1|3|3|3|3|3|3|3|3|3|3|3|3|3|3|3|3|3|3|3|3|3|2|3|3|3|3|2|3	1	3	31	0.315	0.7523333333333332	0.9007096774193547	S15=PDAC_BF3	S0=PDAC_BM2,S3=PDAC_BF1,S8=PDAC_BM1	S10=PanIN_A2a-3,S11=Duct_B4,S12=Duct_A2,S13=Acinar_A1,S14=PanIN_A2a-1,S16=PDAC_BM3,S17=PanIN_BM1,S18=Acinar_BF3,S19=PanIN_A2b-2,S1=Acinar_BM1,S20=PanIN_BF1,S21=Acinar_A0,S22=PanIN_BF3,S23=Duct_A0,S24=PanIN_A1-1,S25=PanIN_A2b-1,S26=Acinar_BF2,S27=PDAC_BF2,S28=PanIN_A2b-3,S29=PanIN_BM3,S2=Acinar_A2,S30=Duct_B1,S31=PanIN_A1-2,S32=Duct_B2,S33=Duct_A1,S34=PanIN_A1-3,S4=Acinar_BF1,S5=PanIN_BF2,S6=Acina…	-3812	ENSG00000131697	NPHP4	Intron	-0.586045	2.7892e-05	1.0	1.1438e-06
chr1	5983018	5983248	0.556683	10	0.883|0.780|1.000|0.935|0.410|0.728|0.871|0.933|0.822|0.265|0.735|0.478|0.692|0.335|0.910|0.910|0.640|0.754|0.586|0.885|0.824|0.899|0.341|0.926|0.561|0.935|0.898|0.859|0.968|0.300|0.901|0.304|0.903|0.887|0.704	3|3|3|3|1|2|3|3|3|1|3|2|2|1|3|3|2|3|2|3|3|3|1|3|2|3|3|3|3|1|3|1|3|3|2	6	7	22	0.3258333333333333	0.6269999999999999	0.8826363636363634	S13=Acinar_A1,S18=Acinar_BF3,S21=Acinar_A0,S2=Acinar_A2,S4=Acinar_BF1,S6=Acinar_BM3	S14=PanIN_A2a-1,S1=Acinar_BM1,S20=PanIN_BF1,S24=PanIN_A1-1,S26=Acinar_BF2,S31=PanIN_A1-2,S9=PanIN_A2a-2	S0=PDAC_BM2,S10=PanIN_A2a-3,S11=Duct_B4,S12=Duct_A2,S15=PDAC_BF3,S16=PDAC_BM3,S17=PanIN_BM1,S19=PanIN_A2b-2,S22=PanIN_BF3,S23=Duct_A0,S25=PanIN_A2b-1,S27=PDAC_BF2,S28=PanIN_A2b-3,S29=PanIN_BM3,S30=Duct_B1,S32=Duct_B2,S33=Duct_A1,S34=PanIN_A1-3,S3=PDAC_BF1,S5=PanIN_BF2,S7=Duct_B3,S8=PDAC_BM1	-17476	ENSG00000131697	NPHP4	Intron	0.556683	9.0733e-24	8.0889e-18	4.3965e-14	P0|0|2|3,
chr1	5987772	5988491	0.566903	11	0.625|0.896|0.924|0.942|0.938|0.879|0.681|0.748|0.771|0.918|0.868|0.843|0.814|0.905|0.813|0.932|0.927|0.849|0.925|0.305|0.866|0.763|0.911|0.813|0.789|0.870|0.940|0.879|0.805|0.882|0.800|0.940|0.756|0.837|0.818	2|3|3|3|3|3|2|2|2|3|3|3|3|3|3|3|3|3|3|1|3|3|3|3|3|3|3|3|3|3|3|3|2|3|3	1	5	29	0.305	0.7162000000000001	0.8719310344827589	S27=PDAC_BF2	S0=PDAC_BM2,S15=PDAC_BF3,S16=PDAC_BM3,S17=PanIN_BM1,S7=Duct_B3	S10=PanIN_A2a-3,S11=Duct_B4,S12=Duct_A2,S13=Acinar_A1,S14=PanIN_A2a-1,S18=Acinar_BF3,S19=PanIN_A2b-2,S1=Acinar_BM1,S20=PanIN_BF1,S21=Acinar_A0,S22=PanIN_BF3,S23=Duct_A0,S24=PanIN_A1-1,S25=PanIN_A2b-1,S26=Acinar_BF2,S28=PanIN_A2b-3,S29=PanIN_BM3,S2=Acinar_A2,S30=Duct_B1,S31=PanIN_A1-2,S32=Duct_B2,S33=Duct_A1,S34=PanIN_A1-3,S3=PDAC_BF1,S4=Acinar_BF1,S5=PanIN_BF2,S6=Acinar_BM3,S8=PDAC_BM1,S9=PanIN_A…	-22230	ENSG00000131697	NPHP4	5' UTR	-0.566903	8.3296e-07	0.74259	2.2209e-07
chr1	6014723	6016162	0.831041	21	0.045|0.874|0.918|0.925|0.899|0.892|0.844|0.769|0.884|0.872|0.891|0.859|0.890|0.907|0.866|0.957|0.896|0.867|0.874|0.737|0.879|0.903|0.898|0.869|0.855|0.931|0.940|0.915|0.707|0.856|0.862|0.878|0.907|0.882|0.890	1|3|3|3|3|3|3|3|3|3|3|3|3|3|3|3|3|3|3|3|3|3|3|3|3|3|3|3|3|3|3|3|3|3|3	1	0	34	0.045		0.8762647058823532	S0=PDAC_BM2	-	S10=PanIN_A2a-3,S11=Duct_B4,S12=Duct_A2,S13=Acinar_A1,S14=PanIN_A2a-1,S15=PDAC_BF3,S16=PDAC_BM3,S17=PanIN_BM1,S18=Acinar_BF3,S19=PanIN_A2b-2,S1=Acinar_BM1,S20=PanIN_BF1,S21=Acinar_A0,S22=PanIN_BF3,S23=Duct_A0,S24=PanIN_A1-1,S25=PanIN_A2b-1,S26=Acinar_BF2,S27=PDAC_BF2,S28=PanIN_A2b-3,S29=PanIN_BM3,S2=Acinar_A2,S30=Duct_B1,S31=PanIN_A1-2,S32=Duct_B2,S33=Duct_A1,S34=PanIN_A1-3,S3=PDAC_BF1,S4=Acinar_…	-36196	ENSG00000069424	KCNAB2	Intron	-0.831041	7.3844e-13	6.5833e-07	5.1514e-14
chr1	6030821	6031634	0.542504	15	0.363|0.260|0.238|0.358|0.135|0.212|0.485|0.254|0.223|0.142|0.285|0.254|0.367|0.165|0.199|0.368|0.335|0.210|0.142|0.164|0.384|0.271|0.083|0.695|0.228|0.390|0.410|0.297|0.343|0.149|0.296|0.127|0.365|0.432|0.283	2|2|2|2|1|2|2|2|2|1|2|2|2|1|1|2|2|1|2|1|2|2|1|3|2|2|2|2|2|1|2|1|2|2|2	9	25	1	0.1526666666666666	0.31372	0.695	S13=Acinar_A1,S18=Acinar_BF3,S21=Acinar_A0,S22=PanIN_BF3,S25=PanIN_A2b-1,S27=PDAC_BF2,S2=Acinar_A2,S4=Acinar_BF1,S6=Acinar_BM3	S0=PDAC_BM2,S10=PanIN_A2a-3,S11=Duct_B4,S12=Duct_A2,S14=PanIN_A2a-1,S15=PDAC_BF3,S16=PDAC_BM3,S17=PanIN_BM1,S19=PanIN_A2b-2,S1=Acinar_BM1,S20=PanIN_BF1,S23=Duct_A0,S24=PanIN_A1-1,S26=Acinar_BF2,S28=PanIN_A2b-3,S29=PanIN_BM3,S31=PanIN_A1-2,S32=Duct_B2,S33=Duct_A1,S34=PanIN_A1-3,S3=PDAC_BF1,S5=PanIN_BF2,S7=Duct_B3,S8=PDAC_BM1,S9=PanIN_A2a-2	S30=Duct_B1	-20724	ENSG00000069424	KCNAB2	Intron	-0.542504	5.6717e-06	1.0	1.2605e-08
chr1	6034933	6035727	0.5457	15	0.558|0.715|0.806|0.847|0.574|0.522|0.619|0.641|0.610|0.579|0.491|0.529|0.562|0.543|0.660|0.873|0.708|0.640|0.574|0.509|0.588|0.574|0.585|0.748|0.316|0.945|0.826|0.665|0.607|0.607|0.526|0.532|0.783|0.657|0.665	2|2|2|3|2|2|2|2|2|2|2|2|2|2|2|3|2|2|2|2|2|2|2|2|1|3|2|2|2|2|2|2|3|2|2	1	30	4	0.316	0.614	0.862	S31=PanIN_A1-2	S0=PDAC_BM2,S10=PanIN_A2a-3,S11=Duct_B4,S13=Acinar_A1,S14=PanIN_A2a-1,S15=PDAC_BF3,S16=PDAC_BM3,S17=PanIN_BM1,S18=Acinar_BF3,S19=PanIN_A2b-2,S1=Acinar_BM1,S20=PanIN_BF1,S21=Acinar_A0,S22=PanIN_BF3,S24=PanIN_A1-1,S25=PanIN_A2b-1,S26=Acinar_BF2,S27=PDAC_BF2,S28=PanIN_A2b-3,S29=PanIN_BM3,S2=Acinar_A2,S30=Duct_B1,S33=Duct_A1,S34=PanIN_A1-3,S3=PDAC_BF1,S4=Acinar_BF1,S5=PanIN_BF2,S6=Acinar_BM3,S8=PDAC_…	S12=Duct_A2,S23=Duct_A0,S32=Duct_B2,S7=Duct_B3	-16631	ENSG00000069424	KCNAB2	Intron	-0.5457	0.00061233	1.0	5.5421e-06
chr1	6046125	6046356	0.656629	10	0.885|0.955|0.953|0.857|0.920|0.933|0.819|0.789|0.887|0.858|0.960|0.882|0.896|0.812|0.868|0.751|0.950|0.959|0.796|0.825|0.896|0.869|0.848|0.222|0.930|0.672|0.893|0.791|0.933|0.863|0.936|0.870|0.890|0.959|0.975	3|3|3|3|3|3|3|3|3|3|3|3|3|3|3|3|3|3|3|3|3|3|3|1|3|3|3|3|3|3|3|3|3|3|3	1	0	34	0.222		0.8788235294117647	S30=Duct_B1	-	S0=PDAC_BM2,S10=PanIN_A2a-3,S11=Duct_B4,S12=Duct_A2,S13=Acinar_A1,S14=PanIN_A2a-1,S15=PDAC_BF3,S16=PDAC_BM3,S17=PanIN_BM1,S18=Acinar_BF3,S19=PanIN_A2b-2,S1=Acinar_BM1,S20=PanIN_BF1,S21=Acinar_A0,S22=PanIN_BF3,S23=Duct_A0,S24=PanIN_A1-1,S25=PanIN_A2b-1,S26=Acinar_BF2,S27=PDAC_BF2,S28=PanIN_A2b-3,S29=PanIN_BM3,S2=Acinar_A2,S31=PanIN_A1-2,S32=Duct_B2,S33=Duct_A1,S34=PanIN_A1-3,S3=PDAC_BF1,S4=Acinar_…	-6002	ENSG00000069424	KCNAB2	5' UTR	-0.656629	1.6e-07	0.14264	9.1344e-08
chr1	6063116	6063183	0.544479	10	0.384|0.716|0.445|0.379|0.548|0.590|0.535|0.111|0.763|0.598|0.634|0.441|0.495|0.493|0.348|0.305|0.650|0.546|0.388|0.664|0.480|0.029|0.677|0.058|0.390|0.379|0.481|0.437|0.465|0.526|0.288|0.593|0.289|0.830|0.516	2|3|3|2|3|3|3|1|3|3|3|2|3|2|2|2|3|3|2|3|3|1|3|1|2|2|2|2|2|2|2|3|2|3|2	3	16	16	0.066	0.4068124999999999	0.6102500000000001	S16=PDAC_BM3,S29=PanIN_BM3,S30=Duct_B1	S0=PDAC_BM2,S12=Duct_A2,S1=Acinar_BM1,S21=Acinar_A0,S22=PanIN_BF3,S23=Duct_A0,S26=Acinar_BF2,S31=PanIN_A1-2,S32=Duct_B2,S33=Duct_A1,S34=PanIN_A1-3,S3=PDAC_BF1,S4=Acinar_BF1,S5=PanIN_BF2,S7=Duct_B3,S9=PanIN_A2a-2	S10=PanIN_A2a-3,S11=Duct_B4,S13=Acinar_A1,S14=PanIN_A2a-1,S15=PDAC_BF3,S17=PanIN_BM1,S18=Acinar_BF3,S19=PanIN_A2b-2,S20=PanIN_BF1,S24=PanIN_A1-1,S25=PanIN_A2b-1,S27=PDAC_BF2,S28=PanIN_A2b-3,S2=Acinar_A2,S6=Acinar_BM3,S8=PDAC_BM1	-10584	ENSG00000131697	NPHP4	Intron	-0.544479	1.7338e-12	1.5457e-06	4.452e-14
chr1	6077418	6078873	0.504105	19	0.854|0.930|0.732|0.857|0.813|0.705|0.703|0.425|0.727|0.773|0.748|0.857|0.863|0.793|0.794|0.829|0.849|0.816|0.740|0.527|0.878|0.564|0.758|0.716|0.733|0.810|0.847|0.713|0.705|0.813|0.602|0.772|0.866|0.823|0.793	2|3|2|2|2|2|2|1|2|2|2|2|2|2|2|2|2|2|2|2|2|2|2|2|2|2|2|2|2|2|2|2|2|2|2	1	33	1	0.425	0.7688787878787878	0.93	S16=PDAC_BM3	S0=PDAC_BM2,S11=Duct_B4,S12=Duct_A2,S13=Acinar_A1,S14=PanIN_A2a-1,S15=PDAC_BF3,S17=PanIN_BM1,S18=Acinar_BF3,S19=PanIN_A2b-2,S1=Acinar_BM1,S20=PanIN_BF1,S21=Acinar_A0,S22=PanIN_BF3,S23=Duct_A0,S24=PanIN_A1-1,S25=PanIN_A2b-1,S26=Acinar_BF2,S27=PDAC_BF2,S28=PanIN_A2b-3,S29=PanIN_BM3,S2=Acinar_A2,S30=Duct_B1,S31=PanIN_A1-2,S32=Duct_B2,S33=Duct_A1,S34=PanIN_A1-3,S3=PDAC_BF1,S4=Acinar_BF1,S5=PanIN_BF2,…	S10=PanIN_A2a-3	-7200	ENSG00000069424	KCNAB2	Intron	0.504105	3.6052e-05	1.0	7.4157e-06
chr1	6088931	6089489	0.532763	10	0.880|0.854|0.863|0.878|0.837|0.828|0.547|0.627|0.893|0.840|0.848|0.708|0.873|0.886|0.853|0.865|0.931|0.845|0.785|0.318|0.783|0.783|0.835|0.859|0.893|0.952|0.956|0.854|0.748|0.859|0.726|0.860|0.797|0.809|0.837	3|3|3|3|3|3|2|2|3|3|3|2|3|3|3|3|3|3|2|1|3|3|3|3|3|3|3|3|3|3|3|3|3|3|3	1	4	30	0.318	0.66675	0.8508333333333332	S27=PDAC_BF2	S15=PDAC_BF3,S16=PDAC_BM3,S1=Acinar_BM1,S26=Acinar_BF2	S0=PDAC_BM2,S10=PanIN_A2a-3,S11=Duct_B4,S12=Duct_A2,S13=Acinar_A1,S14=PanIN_A2a-1,S17=PanIN_BM1,S18=Acinar_BF3,S19=PanIN_A2b-2,S20=PanIN_BF1,S21=Acinar_A0,S22=PanIN_BF3,S23=Duct_A0,S24=PanIN_A1-1,S25=PanIN_A2b-1,S28=PanIN_A2b-3,S29=PanIN_BM3,S2=Acinar_A2,S30=Duct_B1,S31=PanIN_A1-2,S32=Duct_B2,S33=Duct_A1,S34=PanIN_A1-3,S3=PDAC_BF1,S4=Acinar_BF1,S5=PanIN_BF2,S6=Acinar_BM3,S7=Duct_B3,S8=PDAC_BM1,S9…	2859	ENSG00000069424	KCNAB2	Intron	-0.532763	0.0004698	1.0	4.4796e-05
chr1	6105595	6105972	0.548633	10	0.368|0.598|0.395|0.527|0.611|0.565|0.587|0.267|0.545|0.617|0.519|0.586|0.792|0.528|0.751|0.616|0.632|0.786|0.536|0.123|0.797|0.642|0.645|0.568|0.592|0.546|0.580|0.857|0.523|0.494|0.490|0.527|0.305|0.245|0.679	2|2|1|2|2|2|2|1|2|2|2|2|3|2|2|2|2|2|2|1|3|2|2|2|2|2|2|3|2|2|2|2|1|1|2	5	27	3	0.267	0.5799259259259258	0.8153333333333332	S11=Duct_B4,S16=PDAC_BM3,S27=PDAC_BF2,S7=Duct_B3,S8=PDAC_BM1	S0=PDAC_BM2,S10=PanIN_A2a-3,S12=Duct_A2,S13=Acinar_A1,S14=PanIN_A2a-1,S15=PDAC_BF3,S17=PanIN_BM1,S18=Acinar_BF3,S19=PanIN_A2b-2,S1=Acinar_BM1,S21=Acinar_A0,S22=PanIN_BF3,S23=Duct_A0,S24=PanIN_A1-1,S25=PanIN_A2b-1,S26=Acinar_BF2,S29=PanIN_BM3,S2=Acinar_A2,S30=Duct_B1,S31=PanIN_A1-2,S32=Duct_B2,S33=Duct_A1,S3=PDAC_BF1,S4=Acinar_BF1,S5=PanIN_BF2,S6=Acinar_BM3,S9=PanIN_A2a-2	S20=PanIN_BF1,S28=PanIN_A2b-3,S34=PanIN_A1-3	-9	ENSG00000069424	KCNAB2	Promoter	0.548633	4.6366e-09	0.0041336	8.1083e-12
chr1	6121348	6121780	0.554504	10	0.683|0.885|0.938|0.917|0.908|0.766|0.536|0.593|0.839|0.899|0.681|0.885|0.852|0.867|0.675|0.867|0.895|0.842|0.843|0.299|0.794|0.660|0.926|0.613|0.872|0.819|0.895|0.832|0.853|0.917|0.727|0.883|0.869|0.842|0.791	2|3|3|3|3|3|2|2|3|3|3|3|3|3|2|3|3|3|3|1|3|2|3|2|3|3|3|3|3|3|3|3|3|3|3	1	6	28	0.299	0.6266666666666667	0.8537142857142859	S27=PDAC_BF2	S0=PDAC_BM2,S15=PDAC_BF3,S16=PDAC_BM3,S22=PanIN_BF3,S29=PanIN_BM3,S30=Duct_B1	S10=PanIN_A2a-3,S11=Duct_B4,S12=Duct_A2,S13=Acinar_A1,S14=PanIN_A2a-1,S17=PanIN_BM1,S18=Acinar_BF3,S19=PanIN_A2b-2,S1=Acinar_BM1,S20=PanIN_BF1,S21=Acinar_A0,S23=Duct_A0,S24=PanIN_A1-1,S25=PanIN_A2b-1,S26=Acinar_BF2,S28=PanIN_A2b-3,S2=Acinar_A2,S31=PanIN_A1-2,S32=Duct_B2,S33=Duct_A1,S34=PanIN_A1-3,S3=PDAC_BF1,S4=Acinar_BF1,S5=PanIN_BF2,S6=Acinar_BM3,S7=Duct_B3,S8=PDAC_BM1,S9=PanIN_A2a-2	15368	ENSG00000069424	KCNAB2	Intron	0.554504	2.4454e-05	1.0	3.8991e-06
chr1	6134420	6135084	0.55151	10	0.390|0.858|0.873|0.917|0.955|0.890|0.451|0.304|0.960|0.896|0.815|0.971|0.934|0.919|0.941|0.898|0.967|0.941|0.916|0.373|0.955|0.942|0.933|0.791|0.986|0.989|0.958|0.869|0.742|0.928|0.749|0.917|0.900|0.765|0.930	1|3|3|3|3|3|1|1|3|3|2|3|3|3|3|3|3|3|3|1|3|3|3|2|3|3|3|2|2|3|2|3|3|2|3	4	6	25	0.3795	0.7885	0.9309600000000002	S0=PDAC_BM2,S15=PDAC_BF3,S16=PDAC_BM3,S27=PDAC_BF2	S19=PanIN_A2b-2,S30=Duct_B1,S34=PanIN_A1-3,S3=PDAC_BF1,S5=PanIN_BF2,S8=PDAC_BM1	S10=PanIN_A2a-3,S11=Duct_B4,S12=Duct_A2,S13=Acinar_A1,S14=PanIN_A2a-1,S17=PanIN_BM1,S18=Acinar_BF3,S1=Acinar_BM1,S20=PanIN_BF1,S21=Acinar_A0,S22=PanIN_BF3,S23=Duct_A0,S24=PanIN_A1-1,S25=PanIN_A2b-1,S26=Acinar_BF2,S28=PanIN_A2b-3,S29=PanIN_BM3,S2=Acinar_A2,S31=PanIN_A1-2,S32=Duct_B2,S33=Duct_A1,S4=Acinar_BF1,S6=Acinar_BM3,S7=Duct_B3,S9=PanIN_A2a-2	28440	ENSG00000069424	KCNAB2	Intron	-0.55151	4.6122e-15	4.1118e-09	4.5186e-14
chr1	6145932	6146564	0.559129	13	0.897|0.766|0.917|0.914|0.714|0.802|0.576|0.657|0.868|0.762|0.874|0.838|0.836|0.669|0.849|0.777|0.758|0.814|0.686|0.274|0.809|0.917|0.792|0.897|0.741|0.859|0.923|0.896|0.721|0.860|0.715|0.749|0.826|0.786|0.876	3|3|3|3|2|3|2|2|3|3|3|3|3|2|3|3|3|3|2|1|3|3|3|3|3|3|3|3|2|3|3|3|3|3|3	1	6	28	0.274	0.6705	0.8327857142857144	S27=PDAC_BF2	S13=Acinar_A1,S15=PDAC_BF3,S16=PDAC_BM3,S21=Acinar_A0,S26=Acinar_BF2,S3=PDAC_BF1	S0=PDAC_BM2,S10=PanIN_A2a-3,S11=Duct_B4,S12=Duct_A2,S14=PanIN_A2a-1,S17=PanIN_BM1,S18=Acinar_BF3,S19=PanIN_A2b-2,S1=Acinar_BM1,S20=PanIN_BF1,S22=PanIN_BF3,S23=Duct_A0,S24=PanIN_A1-1,S25=PanIN_A2b-1,S28=PanIN_A2b-3,S29=PanIN_BM3,S2=Acinar_A2,S30=Duct_B1,S31=PanIN_A1-2,S32=Duct_B2,S33=Duct_A1,S34=PanIN_A1-3,S4=Acinar_BF1,S5=PanIN_BF2,S6=Acinar_BM3,S7=Duct_B3,S8=PDAC_BM1,S9=PanIN_A2a-2	39952	ENSG00000069424	KCNAB2	Intron	-0.559129	6.2511e-06	1.0	4.3617e-08
chr1	6188107	6188206	0.586755	10	0.807|0.066|0.332|0.178|0.270|0.509|0.414|0.372|0.602|0.129|0.191|0.384|0.394|0.219|0.260|0.304|0.069|0.706|0.282|0.883|0.124|0.882|0.227|0.342|0.432|0.098|0.399|0.317|0.075|0.300|0.365|0.339|0.248|0.838|0.298	3|1|1|1|1|2|2|2|2|1|1|1|2|1|1|2|1|3|1|3|1|3|1|2|1|1|2|1|1|1|1|1|1|3|1	22	8	5	0.2365	0.417	0.8231999999999999	S10=PanIN_A2a-3,S11=Duct_B4,S12=Duct_A2,S13=Acinar_A1,S18=Acinar_BF3,S19=PanIN_A2b-2,S1=Acinar_BM1,S21=Acinar_A0,S22=PanIN_BF3,S24=PanIN_A1-1,S26=Acinar_BF2,S28=PanIN_A2b-3,S2=Acinar_A2,S31=PanIN_A1-2,S32=Duct_B2,S34=PanIN_A1-3,S3=PDAC_BF1,S4=Acinar_BF1,S5=PanIN_BF2,S6=Acinar_BM3,S7=Duct_B3,S9=PanIN_A2a-2	S14=PanIN_A2a-1,S15=PDAC_BF3,S16=PDAC_BM3,S17=PanIN_BM1,S20=PanIN_BF1,S23=Duct_A0,S30=Duct_B1,S33=Duct_A1	S0=PDAC_BM2,S25=PanIN_A2b-1,S27=PDAC_BF2,S29=PanIN_BM3,S8=PDAC_BM1	3602	ENSG00000116254	CHD5	Exon	-0.586755	4.8253e-18	4.3018e-12	4.6074e-14
chr1	6243131	6244662	0.527733	23	0.515|0.725|0.781|0.884|0.824|0.757|0.617|0.536|0.775|0.721|0.749|0.722|0.729|0.825|0.716|0.857|0.761|0.732|0.782|0.253|0.724|0.685|0.816|0.640|0.775|0.754|0.884|0.776|0.619|0.794|0.696|0.763|0.841|0.644|0.718	2|2|3|3|3|2|2|2|3|2|3|3|3|3|2|3|3|3|3|1|2|2|3|3|3|2|3|3|2|3|3|3|3|2|2	1	13	21	0.253	0.6716153846153846	0.7812380952380954	S27=PDAC_BF2	S0=PDAC_BM2,S10=PanIN_A2a-3,S14=PanIN_A2a-1,S15=PDAC_BF3,S16=PDAC_BM3,S18=Acinar_BF3,S22=PanIN_BF3,S28=PanIN_A2b-3,S29=PanIN_BM3,S32=Duct_B2,S3=PDAC_BF1,S8=PDAC_BM1,S9=PanIN_A2a-2	S11=Duct_B4,S12=Duct_A2,S13=Acinar_A1,S17=PanIN_BM1,S19=PanIN_A2b-2,S1=Acinar_BM1,S20=PanIN_BF1,S21=Acinar_A0,S23=Duct_A0,S24=PanIN_A1-1,S25=PanIN_A2b-1,S26=Acinar_BF2,S2=Acinar_A2,S30=Duct_B1,S31=PanIN_A1-2,S33=Duct_A1,S34=PanIN_A1-3,S4=Acinar_BF1,S5=PanIN_BF2,S6=Acinar_BM3,S7=Duct_B3	-2938	ENSG00000116254	CHD5	Promoter	0.527733	8.5949e-09	0.0076624	3.1657e-12
chr1	6264726	6265085	0.529927	10	0.530|0.784|0.763|0.676|0.896|0.692|0.264|0.226|0.650|0.616|0.880|0.622|0.614|0.750|0.705|0.689|0.663|0.813|0.737|0.111|0.878|0.786|0.893|0.502|0.909|0.655|0.717|0.862|0.308|0.656|0.592|0.663|0.723|0.065|0.830	3|3|3|3|3|3|1|1|3|3|3|3|3|3|3|3|3|3|3|1|3|3|3|3|3|3|3|3|1|3|3|3|3|1|3	5	0	30	0.1948		0.7248666666666665	S15=PDAC_BF3,S16=PDAC_BM3,S27=PDAC_BF2,S3=PDAC_BF1,S8=PDAC_BM1	-	S0=PDAC_BM2,S10=PanIN_A2a-3,S11=Duct_B4,S12=Duct_A2,S13=Acinar_A1,S14=PanIN_A2a-1,S17=PanIN_BM1,S18=Acinar_BF3,S19=PanIN_A2b-2,S1=Acinar_BM1,S20=PanIN_BF1,S21=Acinar_A0,S22=PanIN_BF3,S23=Duct_A0,S24=PanIN_A1-1,S25=PanIN_A2b-1,S26=Acinar_BF2,S28=PanIN_A2b-3,S29=PanIN_BM3,S2=Acinar_A2,S30=Duct_B1,S31=PanIN_A1-2,S32=Duct_B2,S33=Duct_A1,S34=PanIN_A1-3,S4=Acinar_BF1,S5=PanIN_BF2,S6=Acinar_BM3,S7=Duct_…	-1104	ENSG00000158286	RNF207	Promoter	0.529927	1.4146e-18	1.2611e-12	4.0301e-14
chr1	6265103	6265395	0.536806	10	0.323|0.186|0.227|0.096|0.543|0.127|0.054|0.033|0.069|0.298|0.435|0.353|0.031|0.247|0.058|0.130|0.196|0.230|0.222|0.008|0.054|0.053|0.611|0.033|0.313|0.214|0.146|0.249|0.065|0.241|0.189|0.471|0.122|0.030|0.184	2|2|2|2|3|2|1|1|2|2|2|2|1|2|2|2|2|2|2|1|1|1|3|1|2|2|2|2|1|2|2|2|2|1|2	9	24	2	0.0401111111111111	0.2219166666666666	0.577	S15=PDAC_BF3,S16=PDAC_BM3,S20=PanIN_BF1,S27=PDAC_BF2,S28=PanIN_A2b-3,S29=PanIN_BM3,S30=Duct_B1,S3=PDAC_BF1,S8=PDAC_BM1	S0=PDAC_BM2,S10=PanIN_A2a-3,S11=Duct_B4,S12=Duct_A2,S14=PanIN_A2a-1,S17=PanIN_BM1,S18=Acinar_BF3,S19=PanIN_A2b-2,S1=Acinar_BM1,S21=Acinar_A0,S22=PanIN_BF3,S23=Duct_A0,S24=PanIN_A1-1,S25=PanIN_A2b-1,S26=Acinar_BF2,S31=PanIN_A1-2,S32=Duct_B2,S33=Duct_A1,S34=PanIN_A1-3,S4=Acinar_BF1,S5=PanIN_BF2,S6=Acinar_BM3,S7=Duct_B3,S9=PanIN_A2a-2	S13=Acinar_A1,S2=Acinar_A2	-794	ENSG00000158286	RNF207	Promoter	0.536806	9.257e-12	8.2527e-06	5.0594e-12
chr1	6265622	6266310	0.728993	22	0.757|0.003|0.000|0.014|0.193|0.090|0.007|0.000|0.009|0.021|0.011|0.041|0.011|0.065|0.011|0.005|0.030|0.033|0.018|0.011|0.004|0.007|0.447|0.000|0.018|0.000|0.032|0.104|0.000|0.061|0.011|0.095|0.003|0.000|0.004	3|1|1|1|1|1|1|1|1|1|1|1|1|1|1|1|1|1|1|1|1|1|2|1|1|1|1|1|1|1|1|1|1|1|1	33	1	1	0.0276363636363636	0.447	0.757	S10=PanIN_A2a-3,S11=Duct_B4,S12=Duct_A2,S13=Acinar_A1,S14=PanIN_A2a-1,S15=PDAC_BF3,S16=PDAC_BM3,S17=PanIN_BM1,S18=Acinar_BF3,S19=PanIN_A2b-2,S1=Acinar_BM1,S20=PanIN_BF1,S21=Acinar_A0,S22=PanIN_BF3,S23=Duct_A0,S24=PanIN_A1-1,S25=PanIN_A2b-1,S26=Acinar_BF2,S27=PDAC_BF2,S28=PanIN_A2b-3,S29=PanIN_BM3,S30=Duct_B1,S31=PanIN_A1-2,S32=Duct_B2,S33=Duct_A1,S34=PanIN_A1-3,S3=PDAC_BF1,S4=Acinar_BF1,S5=PanIN_…	S2=Acinar_A2	S0=PDAC_BM2	0	ENSG00000158286	RNF207	Promoter	0.728993	5.9015e-16	5.2612e-10	4.3521e-14
chr1	6266571	6266923	0.566111	13	0.547|0.180|0.000|0.028|0.708|0.344|0.010|0.000|0.015|0.448|0.565|0.481|0.206|0.554|0.058|0.057|0.444|0.312|0.154|0.006|0.227|0.053|0.786|0.000|0.450|0.000|0.015|0.357|0.000|0.254|0.019|0.429|0.015|0.015|0.368	3|2|1|1|3|2|1|1|1|2|3|3|2|3|1|1|2|2|2|1|2|1|3|1|3|1|1|2|1|2|1|2|1|1|2	16	12	7	0.0181875	0.3102499999999999	0.5844285714285713	S11=Duct_B4,S12=Duct_A2,S15=PDAC_BF3,S16=PDAC_BM3,S17=PanIN_BM1,S22=PanIN_BF3,S23=Duct_A0,S27=PDAC_BF2,S29=PanIN_BM3,S30=Duct_B1,S32=Duct_B2,S33=Duct_A1,S3=PDAC_BF1,S5=PanIN_BF2,S7=Duct_B3,S8=PDAC_BM1	S10=PanIN_A2a-3,S14=PanIN_A2a-1,S18=Acinar_BF3,S20=PanIN_BF1,S24=PanIN_A1-1,S25=PanIN_A2b-1,S26=Acinar_BF2,S28=PanIN_A2b-3,S34=PanIN_A1-3,S4=Acinar_BF1,S6=Acinar_BM3,S9=PanIN_A2a-2	S0=PDAC_BM2,S13=Acinar_A1,S19=PanIN_A2b-2,S1=Acinar_BM1,S21=Acinar_A0,S2=Acinar_A2,S31=PanIN_A1-2	383	ENSG00000158286	RNF207	Promoter	0.566111	2.0559000000000001e-35	1.8329e-29	3.7192e-14	N0|0|2|3,
chr1	6278294	6278831	0.511497	16	0.608|0.865|0.398|0.273|0.676|0.896|0.865|0.297|0.910|0.667|0.950|0.412|0.618|0.710|0.892|0.390|0.775|0.883|0.583|0.539|0.937|0.903|0.786|0.615|0.848|0.387|0.574|0.895|0.335|0.674|0.855|0.617|0.530|0.796|0.822	2|3|1|1|2|3|3|1|3|2|3|1|2|2|3|1|3|3|2|2|3|3|3|2|3|1|2|3|1|2|3|2|2|3|3	7	12	16	0.356	0.6175833333333334	0.867375	S11=Duct_B4,S12=Duct_A2,S16=PDAC_BM3,S1=Acinar_BM1,S23=Duct_A0,S32=Duct_B2,S3=PDAC_BF1	S0=PDAC_BM2,S13=Acinar_A1,S18=Acinar_BF3,S20=PanIN_BF1,S21=Acinar_A0,S26=Acinar_BF2,S27=PDAC_BF2,S30=Duct_B1,S33=Duct_A1,S4=Acinar_BF1,S6=Acinar_BM3,S7=Duct_B3	S10=PanIN_A2a-3,S14=PanIN_A2a-1,S15=PDAC_BF3,S17=PanIN_BM1,S19=PanIN_A2b-2,S22=PanIN_BF3,S24=PanIN_A1-1,S25=PanIN_A2b-1,S28=PanIN_A2b-3,S29=PanIN_BM3,S2=Acinar_A2,S31=PanIN_A1-2,S34=PanIN_A1-3,S5=PanIN_BF2,S8=PDAC_BM1,S9=PanIN_A2a-2	9354	ENSG00000158286	RNF207	Exon	-0.511497	6.819e-32	6.0792e-26	3.8858e-14
chr1	6279776	6280259	0.637203	13	0.074|0.752|0.949|0.905|0.904|0.772|0.189|0.296|0.763|0.871|0.812|0.935|0.814|0.902|0.712|0.959|0.821|0.782|0.826|0.231|0.745|0.720|0.851|0.753|0.812|0.881|0.916|0.730|0.651|0.948|0.628|0.915|0.939|0.651|0.771	1|3|3|3|3|3|1|1|3|3|3|3|3|3|3|3|3|3|3|1|3|2|3|3|3|3|3|3|2|3|3|3|3|2|3	4	3	28	0.1974999999999999	0.674	0.8345714285714286	S0=PDAC_BM2,S15=PDAC_BF3,S16=PDAC_BM3,S27=PDAC_BF2	S29=PanIN_BM3,S3=PDAC_BF1,S8=PDAC_BM1	S10=PanIN_A2a-3,S11=Duct_B4,S12=Duct_A2,S13=Acinar_A1,S14=PanIN_A2a-1,S17=PanIN_BM1,S18=Acinar_BF3,S19=PanIN_A2b-2,S1=Acinar_BM1,S20=PanIN_BF1,S21=Acinar_A0,S22=PanIN_BF3,S23=Duct_A0,S24=PanIN_A1-1,S25=PanIN_A2b-1,S26=Acinar_BF2,S28=PanIN_A2b-3,S2=Acinar_A2,S30=Duct_B1,S31=PanIN_A1-2,S32=Duct_B2,S33=Duct_A1,S34=PanIN_A1-3,S4=Acinar_BF1,S5=PanIN_BF2,S6=Acinar_BM3,S7=Duct_B3,S9=PanIN_A2a-2	10836	ENSG00000158286	RNF207	3' UTR	-0.637203	9.3942e-19	8.375e-13	4.019e-14
chr1	6280282	6280738	0.617372	12	0.005|0.482|0.802|0.937|0.796|0.289|0.043|0.196|0.269|0.884|0.281|0.834|0.560|0.900|0.140|0.901|0.396|0.276|0.805|0.038|0.343|0.214|0.876|0.364|0.271|0.874|0.880|0.339|0.539|0.878|0.200|0.851|0.909|0.289|0.295	1|1|3|3|3|1|1|1|1|3|1|3|2|3|1|3|1|1|3|1|1|1|3|1|1|3|3|1|2|3|1|3|3|1|1	19	2	14	0.2489473684210526	0.5495000000000001	0.8662142857142857	S0=PDAC_BM2,S10=PanIN_A2a-3,S14=PanIN_A2a-1,S15=PDAC_BF3,S16=PDAC_BM3,S17=PanIN_BM1,S19=PanIN_A2b-2,S22=PanIN_BF3,S24=PanIN_A1-1,S25=PanIN_A2b-1,S27=PDAC_BF2,S28=PanIN_A2b-3,S29=PanIN_BM3,S30=Duct_B1,S31=PanIN_A1-2,S34=PanIN_A1-3,S5=PanIN_BF2,S8=PDAC_BM1,S9=PanIN_A2a-2	S20=PanIN_BF1,S3=PDAC_BF1	S11=Duct_B4,S12=Duct_A2,S13=Acinar_A1,S18=Acinar_BF3,S1=Acinar_BM1,S21=Acinar_A0,S23=Duct_A0,S26=Acinar_BF2,S2=Acinar_A2,S32=Duct_B2,S33=Duct_A1,S4=Acinar_BF1,S6=Acinar_BM3,S7=Duct_B3	11342	ENSG00000158286	RNF207	3' UTR	-0.617372	6.054e-35	5.3972e-29	4.0634e-14
chr1	6281173	6281811	0.554343	14	0.386|0.950|0.856|0.973|0.931|0.968|0.845|0.690|0.960|0.933|0.958|0.948|0.961|0.912|0.956|0.940|0.931|0.984|0.949|0.806|0.972|0.939|0.967|0.950|0.901|0.930|0.928|0.933|0.930|0.930|0.912|0.969|0.865|0.933|0.977	1|3|3|3|3|3|2|2|3|3|3|3|3|3|3|3|3|3|3|2|3|3|3|3|3|3|3|3|3|3|3|3|3|3|3	1	3	31	0.386	0.7803333333333334	0.9401935483870968	S0=PDAC_BM2	S15=PDAC_BF3,S16=PDAC_BM3,S27=PDAC_BF2	S10=PanIN_A2a-3,S11=Duct_B4,S12=Duct_A2,S13=Acinar_A1,S14=PanIN_A2a-1,S17=PanIN_BM1,S18=Acinar_BF3,S19=PanIN_A2b-2,S1=Acinar_BM1,S20=PanIN_BF1,S21=Acinar_A0,S22=PanIN_BF3,S23=Duct_A0,S24=PanIN_A1-1,S25=PanIN_A2b-1,S26=Acinar_BF2,S28=PanIN_A2b-3,S29=PanIN_BM3,S2=Acinar_A2,S30=Duct_B1,S31=PanIN_A1-2,S32=Duct_B2,S33=Duct_A1,S34=PanIN_A1-3,S3=PDAC_BF1,S4=Acinar_BF1,S5=PanIN_BF2,S6=Acinar_BM3,S7=Duct_…	12233	ENSG00000158286	RNF207	3' UTR	-0.554343	1.3925e-09	0.0012414	3.892e-10
chr1	6282903	6283230	0.667282	12	0.103|0.845|0.831|0.883|0.944|0.854|0.151|0.172|0.798|0.946|0.881|0.900|0.784|0.909|0.676|0.889|0.864|0.794|0.938|0.160|0.841|0.657|0.890|0.708|0.872|0.765|0.889|0.849|0.684|0.906|0.803|0.935|0.810|0.335|0.848	1|3|3|3|3|3|1|1|3|3|3|3|3|3|2|3|3|3|3|1|3|3|3|3|3|3|3|3|2|3|3|3|3|1|3	5	2	28	0.1842	0.68	0.8511785714285713	S0=PDAC_BM2,S15=PDAC_BF3,S16=PDAC_BM3,S27=PDAC_BF2,S8=PDAC_BM1	S22=PanIN_BF3,S3=PDAC_BF1	S10=PanIN_A2a-3,S11=Duct_B4,S12=Duct_A2,S13=Acinar_A1,S14=PanIN_A2a-1,S17=PanIN_BM1,S18=Acinar_BF3,S19=PanIN_A2b-2,S1=Acinar_BM1,S20=PanIN_BF1,S21=Acinar_A0,S23=Duct_A0,S24=PanIN_A1-1,S25=PanIN_A2b-1,S26=Acinar_BF2,S28=PanIN_A2b-3,S29=PanIN_BM3,S2=Acinar_A2,S30=Duct_B1,S31=PanIN_A1-2,S32=Duct_B2,S33=Duct_A1,S34=PanIN_A1-3,S4=Acinar_BF1,S5=PanIN_BF2,S6=Acinar_BM3,S7=Duct_B3,S9=PanIN_A2a-2	12814	ENSG00000116237	ICMT	3' UTR	-0.667282	1.1003e-24	9.809300000000001e-19	5.0404e-14
chr1	6283921	6284881	0.556497	13	0.308|0.803|0.881|0.912|0.915|0.846|0.664|0.625|0.828|0.785|0.872|0.877|0.835|0.891|0.762|0.922|0.846|0.897|0.785|0.594|0.892|0.851|0.892|0.810|0.778|0.919|0.907|0.841|0.830|0.837|0.853|0.778|0.925|0.747|0.889	1|3|3|3|3|3|2|2|3|3|3|3|3|3|3|3|3|3|2|2|3|3|3|3|2|3|3|3|3|2|3|2|3|2|3	1	8	26	0.308	0.726	0.8646538461538462	S0=PDAC_BM2	S15=PDAC_BF3,S16=PDAC_BM3,S26=Acinar_BF2,S27=PDAC_BF2,S31=PanIN_A1-2,S4=Acinar_BF1,S6=Acinar_BM3,S8=PDAC_BM1	S10=PanIN_A2a-3,S11=Duct_B4,S12=Duct_A2,S13=Acinar_A1,S14=PanIN_A2a-1,S17=PanIN_BM1,S18=Acinar_BF3,S19=PanIN_A2b-2,S1=Acinar_BM1,S20=PanIN_BF1,S21=Acinar_A0,S22=PanIN_BF3,S23=Duct_A0,S24=PanIN_A1-1,S25=PanIN_A2b-1,S28=PanIN_A2b-3,S29=PanIN_BM3,S2=Acinar_A2,S30=Duct_B1,S32=Duct_B2,S33=Duct_A1,S34=PanIN_A1-3,S3=PDAC_BF1,S5=PanIN_BF2,S7=Duct_B3,S9=PanIN_A2a-2	11163	ENSG00000116237	ICMT	3' UTR	-0.556497	1.5502e-05	1.0	5.0074e-08
chr1	6284914	6285179	0.558642	11	0.063|0.714|0.746|0.811|0.832|0.795|0.192|0.289|0.774|0.717|0.819|0.840|0.816|0.756|0.789|0.751|0.795|0.670|0.762|0.326|0.791|0.709|0.795|0.730|0.773|0.741|0.778|0.721|0.463|0.882|0.837|0.797|0.822|0.400|0.740	1|3|3|3|3|3|1|1|3|3|3|3|3|3|3|3|3|3|3|1|3|3|3|3|3|3|3|3|2|3|3|3|3|2|3	4	2	29	0.2175	0.4315	0.7759655172413792	S0=PDAC_BM2,S15=PDAC_BF3,S16=PDAC_BM3,S27=PDAC_BF2	S3=PDAC_BF1,S8=PDAC_BM1	S10=PanIN_A2a-3,S11=Duct_B4,S12=Duct_A2,S13=Acinar_A1,S14=PanIN_A2a-1,S17=PanIN_BM1,S18=Acinar_BF3,S19=PanIN_A2b-2,S1=Acinar_BM1,S20=PanIN_BF1,S21=Acinar_A0,S22=PanIN_BF3,S23=Duct_A0,S24=PanIN_A1-1,S25=PanIN_A2b-1,S26=Acinar_BF2,S28=PanIN_A2b-3,S29=PanIN_BM3,S2=Acinar_A2,S30=Duct_B1,S31=PanIN_A1-2,S32=Duct_B2,S33=Duct_A1,S34=PanIN_A1-3,S4=Acinar_BF1,S5=PanIN_BF2,S6=Acinar_BM3,S7=Duct_B3,S9=PanIN_…	10865	ENSG00000116237	ICMT	3' UTR	-0.558642	7.1445e-15	6.3694e-09	4.2966e-14	P2|3|3|3,
chr1	6296524	6296748	0.530992	15	0.557|0.747|0.630|0.771|0.652|0.645|0.191|0.352|0.545|0.601|0.827|0.642|0.683|0.470|0.758|0.639|0.873|0.440|0.673|0.238|0.672|0.771|0.602|0.661|0.684|0.665|0.688|0.844|0.545|0.419|0.720|0.558|0.507|0.396|0.573	2|3|3|3|2|3|1|2|2|3|3|2|3|2|3|2|3|2|3|2|2|3|2|3|2|3|3|3|2|2|3|2|2|2|2	1	18	16	0.191	0.5272777777777778	0.7223125	S15=PDAC_BF3	S0=PDAC_BM2,S13=Acinar_A1,S16=PDAC_BM3,S17=PanIN_BM1,S1=Acinar_BM1,S21=Acinar_A0,S23=Duct_A0,S25=PanIN_A2b-1,S27=PDAC_BF2,S28=PanIN_A2b-3,S2=Acinar_A2,S31=PanIN_A1-2,S3=PDAC_BF1,S4=Acinar_BF1,S6=Acinar_BM3,S7=Duct_B3,S8=PDAC_BM1,S9=PanIN_A2a-2	S10=PanIN_A2a-3,S11=Duct_B4,S12=Duct_A2,S14=PanIN_A2a-1,S18=Acinar_BF3,S19=PanIN_A2b-2,S20=PanIN_BF1,S22=PanIN_BF3,S24=PanIN_A1-1,S26=Acinar_BF2,S29=PanIN_BM3,S30=Duct_B1,S32=Duct_B2,S33=Duct_A1,S34=PanIN_A1-3,S5=PanIN_BF2	-481	ENSG00000116237	ICMT	Promoter	0.530992	2.4044e-06	1.0	1.1994e-07
chr1	6330212	6330777	0.531564	12	0.031|0.326|0.479|0.739|0.864|0.313|0.191|0.293|0.372|0.797|0.393|0.846|0.431|0.768|0.178|0.552|0.427|0.266|0.731|0.040|0.321|0.146|0.745|0.274|0.542|0.416|0.720|0.260|0.392|0.746|0.248|0.799|0.433|0.247|0.373	1|1|2|3|3|1|1|1|2|3|1|3|2|3|1|2|2|1|3|1|1|1|3|1|2|2|3|1|2|3|1|3|2|1|1	16	9	10	0.24375	0.4493333333333333	0.7755	S0=PDAC_BM2,S10=PanIN_A2a-3,S14=PanIN_A2a-1,S15=PDAC_BF3,S16=PDAC_BM3,S19=PanIN_A2b-2,S22=PanIN_BF3,S25=PanIN_A2b-1,S27=PDAC_BF2,S28=PanIN_A2b-3,S29=PanIN_BM3,S30=Duct_B1,S34=PanIN_A1-3,S5=PanIN_BF2,S8=PDAC_BM1,S9=PanIN_A2a-2	S11=Duct_B4,S17=PanIN_BM1,S20=PanIN_BF1,S23=Duct_A0,S24=PanIN_A1-1,S31=PanIN_A1-2,S32=Duct_B2,S3=PDAC_BF1,S7=Duct_B3	S12=Duct_A2,S13=Acinar_A1,S18=Acinar_BF3,S1=Acinar_BM1,S21=Acinar_A0,S26=Acinar_BF2,S2=Acinar_A2,S33=Duct_A1,S4=Acinar_BF1,S6=Acinar_BM3	-9178	ENSG00000158292	GPR153	Intron	0.531564	3.1243e-26	2.7853e-20	5.0626e-14
chr1	6331654	6331953	0.584355	10	0.148|0.903|0.909|0.899|0.947|0.850|0.441|0.360|0.939|0.852|0.916|0.868|0.827|0.927|0.805|0.749|0.867|1.000|0.859|0.259|0.904|0.956|0.979|0.947|0.948|0.628|0.875|0.925|0.701|0.825|0.948|0.946|0.745|0.822|0.965	1|3|3|3|3|3|1|1|3|3|3|3|3|3|3|3|3|3|3|1|3|3|3|3|3|2|3|3|3|3|3|3|3|3|3	4	1	30	0.302	0.628	0.8867666666666667	S0=PDAC_BM2,S15=PDAC_BF3,S16=PDAC_BM3,S27=PDAC_BF2	S32=Duct_B2	S10=PanIN_A2a-3,S11=Duct_B4,S12=Duct_A2,S13=Acinar_A1,S14=PanIN_A2a-1,S17=PanIN_BM1,S18=Acinar_BF3,S19=PanIN_A2b-2,S1=Acinar_BM1,S20=PanIN_BF1,S21=Acinar_A0,S22=PanIN_BF3,S23=Duct_A0,S24=PanIN_A1-1,S25=PanIN_A2b-1,S26=Acinar_BF2,S28=PanIN_A2b-3,S29=PanIN_BM3,S2=Acinar_A2,S30=Duct_B1,S31=PanIN_A1-2,S33=Duct_A1,S34=PanIN_A1-3,S3=PDAC_BF1,S4=Acinar_BF1,S5=PanIN_BF2,S6=Acinar_BM3,S7=Duct_B3,S8=PDAC_B…	-10620	ENSG00000158292	GPR153	Intron	-0.584355	5.2355e-18	4.6675e-12	4.3965e-14
chr1	6332628	6333450	0.513896	19	0.320|0.785|0.821|0.922|0.917|0.912|0.545|0.465|0.610|0.806|0.914|0.893|0.642|0.906|0.525|0.869|0.903|0.916|0.801|0.408|0.936|0.748|0.889|0.638|0.879|0.658|0.834|0.953|0.723|0.914|0.817|0.866|0.671|0.719|0.881	1|2|2|3|3|3|2|1|2|2|3|3|2|3|2|2|3|3|2|1|3|2|3|2|3|2|2|3|2|3|2|2|2|2|2	3	19	13	0.3976666666666666	0.7346842105263157	0.9118461538461536	S0=PDAC_BM2,S16=PDAC_BM3,S27=PDAC_BF2	S10=PanIN_A2a-3,S11=Duct_B4,S15=PDAC_BF3,S17=PanIN_BM1,S18=Acinar_BF3,S20=PanIN_BF1,S22=PanIN_BF3,S23=Duct_A0,S26=Acinar_BF2,S29=PanIN_BM3,S30=Duct_B1,S32=Duct_B2,S33=Duct_A1,S3=PDAC_BF1,S5=PanIN_BF2,S6=Acinar_BM3,S7=Duct_B3,S8=PDAC_BM1,S9=PanIN_A2a-2	S12=Duct_A2,S13=Acinar_A1,S14=PanIN_A2a-1,S19=PanIN_A2b-2,S1=Acinar_BM1,S21=Acinar_A0,S24=PanIN_A1-1,S25=PanIN_A2b-1,S28=PanIN_A2b-3,S2=Acinar_A2,S31=PanIN_A1-2,S34=PanIN_A1-3,S4=Acinar_BF1	-11594	ENSG00000158292	GPR153	Intron	-0.513896	1.8661e-14	1.6636e-08	4.2855e-14
chr1	6333501	6333987	0.638349	20	0.032|0.066|0.648|0.867|0.936|0.893|0.048|0.174|0.275|0.874|0.853|0.866|0.160|0.943|0.085|0.639|0.879|0.567|0.868|0.038|0.790|0.306|0.921|0.435|0.897|0.090|0.480|0.690|0.265|0.942|0.347|0.902|0.105|0.200|0.508	1|1|3|3|3|3|1|1|1|3|3|3|1|3|1|3|3|3|3|1|3|1|3|1|3|1|3|3|1|3|1|3|1|1|2	15	1	19	0.1750666666666666	0.508	0.8134210526315789	S0=PDAC_BM2,S10=PanIN_A2a-3,S15=PDAC_BF3,S16=PDAC_BM3,S17=PanIN_BM1,S20=PanIN_BF1,S22=PanIN_BF3,S27=PDAC_BF2,S29=PanIN_BM3,S30=Duct_B1,S32=Duct_B2,S3=PDAC_BF1,S5=PanIN_BF2,S7=Duct_B3,S8=PDAC_BM1	S9=PanIN_A2a-2	S11=Duct_B4,S12=Duct_A2,S13=Acinar_A1,S14=PanIN_A2a-1,S18=Acinar_BF3,S19=PanIN_A2b-2,S1=Acinar_BM1,S21=Acinar_A0,S23=Duct_A0,S24=PanIN_A1-1,S25=PanIN_A2b-1,S26=Acinar_BF2,S28=PanIN_A2b-3,S2=Acinar_A2,S31=PanIN_A1-2,S33=Duct_A1,S34=PanIN_A1-3,S4=Acinar_BF1,S6=Acinar_BM3	-12467	ENSG00000158292	GPR153	Intron	-0.638349	3.4929e-73	3.1139e-67	3.3529e-14
chr1	6336288	6336941	0.714644	10	0.149|0.873|0.864|0.894|0.874|0.974|0.897|0.865|0.935|0.810|0.817|0.856|0.754|0.973|0.888|0.937|0.917|0.895|0.811|0.811|0.907|0.902|0.828|0.671|0.813|0.783|0.893|0.877|0.875|0.926|0.878|0.764|0.933|0.884|0.787	1|3|3|3|3|3|3|3|3|3|3|3|3|3|3|3|3|3|3|3|3|3|3|3|3|3|3|3|3|3|3|3|3|3|3	1	0	34	0.149		0.8637058823529411	S0=PDAC_BM2	-	S10=PanIN_A2a-3,S11=Duct_B4,S12=Duct_A2,S13=Acinar_A1,S14=PanIN_A2a-1,S15=PDAC_BF3,S16=PDAC_BM3,S17=PanIN_BM1,S18=Acinar_BF3,S19=PanIN_A2b-2,S1=Acinar_BM1,S20=PanIN_BF1,S21=Acinar_A0,S22=PanIN_BF3,S23=Duct_A0,S24=PanIN_A1-1,S25=PanIN_A2b-1,S26=Acinar_BF2,S27=PDAC_BF2,S28=PanIN_A2b-3,S29=PanIN_BM3,S2=Acinar_A2,S30=Duct_B1,S31=PanIN_A1-2,S32=Duct_B2,S33=Duct_A1,S34=PanIN_A1-3,S3=PDAC_BF1,S4=Acinar_…	-15254	ENSG00000158292	GPR153	Intron	-0.714644	2.7335e-07	0.24369	1.2715e-07
chr1	6347497	6348008	0.501375	10	0.942|0.944|0.957|0.993|0.589|0.931|0.986|0.804|0.935|0.464|0.918|0.479|0.878|0.449|0.896|0.853|0.789|0.980|0.549|0.873|0.852|0.905|0.503|0.372|0.757|0.971|0.930|0.793|0.988|0.407|0.912|0.638|0.918|0.926|0.950	3|3|3|3|2|3|3|2|3|1|3|1|3|1|3|3|2|3|2|2|2|3|2|1|2|3|3|2|3|1|3|2|3|3|3	5	10	20	0.4342	0.7147	0.93565	S18=Acinar_BF3,S1=Acinar_BM1,S21=Acinar_A0,S30=Duct_B1,S4=Acinar_BF1	S13=Acinar_A1,S16=PDAC_BM3,S24=PanIN_A1-1,S26=Acinar_BF2,S27=PDAC_BF2,S28=PanIN_A2b-3,S2=Acinar_A2,S31=PanIN_A1-2,S34=PanIN_A1-3,S6=Acinar_BM3	S0=PDAC_BM2,S10=PanIN_A2a-3,S11=Duct_B4,S12=Duct_A2,S14=PanIN_A2a-1,S15=PDAC_BF3,S17=PanIN_BM1,S19=PanIN_A2b-2,S20=PanIN_BF1,S22=PanIN_BF3,S23=Duct_A0,S25=PanIN_A2b-1,S29=PanIN_BM3,S32=Duct_B2,S33=Duct_A1,S3=PDAC_BF1,S5=PanIN_BF2,S7=Duct_B3,S8=PDAC_BM1,S9=PanIN_A2a-2	-26463	ENSG00000158292	GPR153	Intron	-0.501375	1.522e-22	1.3569e-16	4.4187e-14
chr1	6348780	6349135	0.716875	12	0.653|0.919|0.946|0.962|0.990|0.902|0.188|0.670|0.922|0.928|0.878|0.925|0.950|0.967|0.877|0.960|0.960|0.901|0.933|0.768|0.906|0.829|0.973|0.714|0.920|0.918|0.927|0.908|0.855|0.874|0.861|0.905|0.943|0.892|0.920	3|3|3|3|3|3|1|2|3|3|3|3|3|3|3|3|3|3|3|3|3|3|3|2|3|3|3|3|3|3|3|3|3|3|3	1	2	32	0.188	0.692	0.9053750000000002	S15=PDAC_BF3	S16=PDAC_BM3,S30=Duct_B1	S0=PDAC_BM2,S10=PanIN_A2a-3,S11=Duct_B4,S12=Duct_A2,S13=Acinar_A1,S14=PanIN_A2a-1,S17=PanIN_BM1,S18=Acinar_BF3,S19=PanIN_A2b-2,S1=Acinar_BM1,S20=PanIN_BF1,S21=Acinar_A0,S22=PanIN_BF3,S23=Duct_A0,S24=PanIN_A1-1,S25=PanIN_A2b-1,S26=Acinar_BF2,S27=PDAC_BF2,S28=PanIN_A2b-3,S29=PanIN_BM3,S2=Acinar_A2,S31=PanIN_A1-2,S32=Duct_B2,S33=Duct_A1,S34=PanIN_A1-3,S3=PDAC_BF1,S4=Acinar_BF1,S5=PanIN_BF2,S6=Acinar…	-27746	ENSG00000158292	GPR153	Intron	0.716875	2.531e-09	0.0022564	5.0779e-09
chr1	6360120	6361033	0.557431	10	0.133|0.391|0.698|0.971|0.972|0.398|0.215|0.227|0.337|0.940|0.560|0.905|0.551|0.954|0.365|0.942|0.523|0.433|0.915|0.067|0.379|0.255|0.960|0.777|0.353|0.838|0.918|0.518|0.770|0.926|0.320|0.885|0.966|0.483|0.464	1|1|3|3|3|1|1|1|1|3|1|3|2|3|1|3|1|1|3|1|1|1|3|3|1|3|3|2|3|3|1|3|3|2|1	16	3	16	0.33875	0.5173333333333333	0.8960624999999998	S0=PDAC_BM2,S10=PanIN_A2a-3,S14=PanIN_A2a-1,S15=PDAC_BF3,S16=PDAC_BM3,S17=PanIN_BM1,S19=PanIN_A2b-2,S22=PanIN_BF3,S24=PanIN_A1-1,S25=PanIN_A2b-1,S27=PDAC_BF2,S28=PanIN_A2b-3,S29=PanIN_BM3,S31=PanIN_A1-2,S5=PanIN_BF2,S9=PanIN_A2a-2	S20=PanIN_BF1,S34=PanIN_A1-3,S8=PDAC_BM1	S11=Duct_B4,S12=Duct_A2,S13=Acinar_A1,S18=Acinar_BF3,S1=Acinar_BM1,S21=Acinar_A0,S23=Duct_A0,S26=Acinar_BF2,S2=Acinar_A2,S30=Duct_B1,S32=Duct_B2,S33=Duct_A1,S3=PDAC_BF1,S4=Acinar_BF1,S6=Acinar_BM3,S7=Duct_B3	-39086	ENSG00000158292	GPR153	Intron	-0.557431	4.890300000000001e-25	4.359800000000002e-19	4.1078e-14
chr1	6361435	6362206	0.50257	21	0.862|0.828|0.929|0.876|0.865|0.856|0.671|0.397|0.963|0.939|0.871|0.962|0.922|0.900|0.959|0.922|0.867|0.872|0.947|0.786|0.780|0.928|0.830|0.751|0.850|0.905|0.866|0.867|0.935|0.923|0.976|0.935|0.907|0.915|0.847	3|3|3|3|3|3|2|1|3|3|3|3|3|3|3|3|3|3|3|2|2|3|3|2|3|3|3|3|3|2|3|3|3|3|3	1	5	29	0.397	0.7822	0.9000344827586206	S16=PDAC_BM3	S15=PDAC_BF3,S27=PDAC_BF2,S28=PanIN_A2b-3,S30=Duct_B1,S4=Acinar_BF1	S0=PDAC_BM2,S10=PanIN_A2a-3,S11=Duct_B4,S12=Duct_A2,S13=Acinar_A1,S14=PanIN_A2a-1,S17=PanIN_BM1,S18=Acinar_BF3,S19=PanIN_A2b-2,S1=Acinar_BM1,S20=PanIN_BF1,S21=Acinar_A0,S22=PanIN_BF3,S23=Duct_A0,S24=PanIN_A1-1,S25=PanIN_A2b-1,S26=Acinar_BF2,S29=PanIN_BM3,S2=Acinar_A2,S31=PanIN_A1-2,S32=Duct_B2,S33=Duct_A1,S34=PanIN_A1-3,S3=PDAC_BF1,S5=PanIN_BF2,S6=Acinar_BM3,S7=Duct_B3,S8=PDAC_BM1,S9=PanIN_A2a-2	-40401	ENSG00000158292	GPR153	Intron	-0.50257	4.2214e-12	3.7634e-06	1.4061e-12
chr1	6381251	6382170	0.648502	23	0.222|0.897|0.928|0.908|0.915|0.843|0.653|0.498|0.835|0.866|0.860|0.920|0.905|0.901|0.875|0.918|0.848|0.746|0.939|0.685|0.891|0.823|0.909|0.738|0.872|0.881|0.894|0.874|0.895|0.951|0.815|0.907|0.922|0.776|0.775	1|3|3|3|3|3|2|2|3|3|3|3|3|3|3|3|3|3|3|3|3|3|3|2|3|3|3|3|3|3|3|3|3|3|3	1	3	31	0.222	0.6296666666666667	0.8701290322580644	S0=PDAC_BM2	S15=PDAC_BF3,S16=PDAC_BM3,S30=Duct_B1	S10=PanIN_A2a-3,S11=Duct_B4,S12=Duct_A2,S13=Acinar_A1,S14=PanIN_A2a-1,S17=PanIN_BM1,S18=Acinar_BF3,S19=PanIN_A2b-2,S1=Acinar_BM1,S20=PanIN_BF1,S21=Acinar_A0,S22=PanIN_BF3,S23=Duct_A0,S24=PanIN_A1-1,S25=PanIN_A2b-1,S26=Acinar_BF2,S27=PDAC_BF2,S28=PanIN_A2b-3,S29=PanIN_BM3,S2=Acinar_A2,S31=PanIN_A1-2,S32=Duct_B2,S33=Duct_A1,S34=PanIN_A1-3,S3=PDAC_BF1,S4=Acinar_BF1,S5=PanIN_BF2,S6=Acinar_BM3,S7=Duct…	36834	ENSG00000097021	ACOT7	Intron	-0.648502	1.7017e-12	1.5171e-06	8.2934e-14
chr1	6408410	6409057	0.537695	10	0.233|0.308|0.656|0.880|0.841|0.374|0.193|0.180|0.281|0.814|0.314|0.825|0.578|0.868|0.334|0.886|0.827|0.692|0.861|0.197|0.213|0.171|0.911|0.173|0.847|0.558|0.657|0.414|0.358|0.834|0.517|0.838|0.637|0.427|0.619	1|1|3|3|3|1|1|1|1|3|1|3|2|3|1|3|3|2|3|1|1|1|3|1|3|3|2|2|1|3|2|3|3|2|3	13	6	16	0.2560769230769231	0.5475	0.7938749999999999	S0=PDAC_BM2,S10=PanIN_A2a-3,S14=PanIN_A2a-1,S15=PDAC_BF3,S16=PDAC_BM3,S17=PanIN_BM1,S19=PanIN_A2b-2,S22=PanIN_BF3,S27=PDAC_BF2,S28=PanIN_A2b-3,S29=PanIN_BM3,S30=Duct_B1,S3=PDAC_BF1	S20=PanIN_BF1,S25=PanIN_A2b-1,S33=Duct_A1,S34=PanIN_A1-3,S5=PanIN_BF2,S8=PDAC_BM1	S11=Duct_B4,S12=Duct_A2,S13=Acinar_A1,S18=Acinar_BF3,S1=Acinar_BM1,S21=Acinar_A0,S23=Duct_A0,S24=PanIN_A1-1,S26=Acinar_BF2,S2=Acinar_A2,S31=PanIN_A1-2,S32=Duct_B2,S4=Acinar_BF1,S6=Acinar_BM3,S7=Duct_B3,S9=PanIN_A2a-2	9947	ENSG00000097021	ACOT7	Intron	0.537695	7.8438e-27	6.992799999999999e-21	4.2633e-14
chr1	6413257	6413688	0.501312	10	0.838|0.692|0.709|0.630|0.776|0.758|0.612|0.443|0.721|0.638|0.634|0.834|0.871|0.724|0.750|0.543|0.827|0.625|0.832|0.451|0.731|0.667|0.711|0.273|0.678|0.744|0.738|0.686|0.375|0.836|0.628|0.805|0.758|0.683|0.641	3|2|2|2|2|2|2|2|2|2|2|3|3|2|2|2|3|2|3|2|2|2|2|1|2|2|2|2|1|3|2|3|3|2|2	2	25	8	0.324	0.66452	0.825125	S30=Duct_B1,S3=PDAC_BF1	S10=PanIN_A2a-3,S11=Duct_B4,S12=Duct_A2,S13=Acinar_A1,S14=PanIN_A2a-1,S15=PDAC_BF3,S16=PDAC_BM3,S17=PanIN_BM1,S18=Acinar_BF3,S19=PanIN_A2b-2,S21=Acinar_A0,S22=PanIN_BF3,S23=Duct_A0,S25=PanIN_A2b-1,S27=PDAC_BF2,S28=PanIN_A2b-3,S29=PanIN_BM3,S2=Acinar_A2,S31=PanIN_A1-2,S32=Duct_B2,S33=Duct_A1,S34=PanIN_A1-3,S5=PanIN_BF2,S8=PDAC_BM1,S9=PanIN_A2a-2	S0=PDAC_BM2,S1=Acinar_BM1,S20=PanIN_BF1,S24=PanIN_A1-1,S26=Acinar_BF2,S4=Acinar_BF1,S6=Acinar_BM3,S7=Duct_B3	5316	ENSG00000097021	ACOT7	Intron	0.501312	9.1191e-07	0.81298	1.3953e-06
chr1	6496077	6496786	0.506467	10	0.830|0.691|0.806|0.914|0.708|0.653|0.830|0.582|0.600|0.691|0.665|0.713|0.691|0.747|0.815|0.909|0.727|0.762|0.714|0.687|0.744|0.697|0.708|0.912|0.293|0.906|0.912|0.765|0.831|0.722|0.546|0.614|0.889|0.698|0.804	3|2|2|3|2|2|3|2|2|2|2|3|2|2|3|3|3|3|3|3|3|3|3|3|1|3|3|3|3|3|2|2|3|2|3	1	13	21	0.293	0.6686153846153846	0.7995714285714286	S31=PanIN_A1-2	S10=PanIN_A2a-3,S11=Duct_B4,S13=Acinar_A1,S14=PanIN_A2a-1,S16=PDAC_BM3,S17=PanIN_BM1,S18=Acinar_BF3,S19=PanIN_A2b-2,S20=PanIN_BF1,S21=Acinar_A0,S5=PanIN_BF2,S6=Acinar_BM3,S8=PDAC_BM1	S0=PDAC_BM2,S12=Duct_A2,S15=PDAC_BF3,S1=Acinar_BM1,S22=PanIN_BF3,S23=Duct_A0,S24=PanIN_A1-1,S25=PanIN_A2b-1,S26=Acinar_BF2,S27=PDAC_BF2,S28=PanIN_A2b-3,S29=PanIN_BM3,S2=Acinar_A2,S30=Duct_B1,S32=Duct_B2,S33=Duct_A1,S34=PanIN_A1-3,S3=PDAC_BF1,S4=Acinar_BF1,S7=Duct_B3,S9=PanIN_A2a-2	-6122	ENSG00000265392	MIR4252	Intron	0.506467	1.1696e-05	1.0	2.824e-06
chr1	6531220	6531477	0.650645	12	0.267|1.000|0.795|0.921|0.920|0.984|0.167|0.525|0.990|0.783|0.971|0.889|0.938|0.910|1.000|0.647|0.958|0.970|0.768|0.697|0.925|0.949|1.000|0.354|0.719|0.858|0.980|0.909|0.653|0.940|0.986|1.000|0.810|0.223|0.972	1|3|3|3|3|3|1|2|3|3|3|3|3|3|3|2|3|3|3|3|3|3|3|1|3|3|3|3|3|3|3|3|3|1|3	4	2	29	0.25275	0.5860000000000001	0.9032758620689656	S0=PDAC_BM2,S15=PDAC_BF3,S30=Duct_B1,S8=PDAC_BM1	S16=PDAC_BM3,S23=Duct_A0	S10=PanIN_A2a-3,S11=Duct_B4,S12=Duct_A2,S13=Acinar_A1,S14=PanIN_A2a-1,S17=PanIN_BM1,S18=Acinar_BF3,S19=PanIN_A2b-2,S1=Acinar_BM1,S20=PanIN_BF1,S21=Acinar_A0,S22=PanIN_BF3,S24=PanIN_A1-1,S25=PanIN_A2b-1,S26=Acinar_BF2,S27=PDAC_BF2,S28=PanIN_A2b-3,S29=PanIN_BM3,S2=Acinar_A2,S31=PanIN_A1-2,S32=Duct_B2,S33=Duct_A1,S34=PanIN_A1-3,S3=PDAC_BF1,S4=Acinar_BF1,S5=PanIN_BF2,S6=Acinar_BM3,S7=Duct_B3,S9=PanIN…	166	ENSG00000171680	PLEKHG5	Promoter	0.650645	4.5428e-23	4.0499e-17	4.6407e-14
chr1	6560492	6561043	0.501967	13	0.830|0.944|0.776|0.810|0.701|0.810|0.773|0.639|0.910|0.807|0.798|0.847|0.792|0.716|0.928|0.937|0.738|0.891|0.758|0.659|0.783|0.866|0.834|0.317|0.619|0.872|0.767|0.824|0.731|0.657|0.904|0.563|0.981|0.642|0.880	3|3|3|3|3|3|3|3|3|2|3|3|3|3|3|3|2|3|3|2|3|3|3|1|3|3|3|3|3|2|3|2|3|2|3	1	6	28	0.317	0.6776666666666666	0.818607142857143	S30=Duct_B1	S18=Acinar_BF3,S24=PanIN_A1-1,S27=PDAC_BF2,S4=Acinar_BF1,S6=Acinar_BM3,S8=PDAC_BM1	S0=PDAC_BM2,S10=PanIN_A2a-3,S11=Duct_B4,S12=Duct_A2,S13=Acinar_A1,S14=PanIN_A2a-1,S15=PDAC_BF3,S16=PDAC_BM3,S17=PanIN_BM1,S19=PanIN_A2b-2,S1=Acinar_BM1,S20=PanIN_BF1,S21=Acinar_A0,S22=PanIN_BF3,S23=Duct_A0,S25=PanIN_A2b-1,S26=Acinar_BF2,S28=PanIN_A2b-3,S29=PanIN_BM3,S2=Acinar_A2,S31=PanIN_A1-2,S32=Duct_B2,S33=Duct_A1,S34=PanIN_A1-3,S3=PDAC_BF1,S5=PanIN_BF2,S7=Duct_B3,S9=PanIN_A2a-2	-3009	ENSG00000171680	PLEKHG5	Intron	0.501967	1.9068e-07	0.16999	6.3312e-07
chr1	6615023	6615452	0.631189	13	0.115|0.840|0.764|0.674|0.791|0.620|0.828|0.301|0.551|0.743|0.621|0.770|0.686|0.745|0.545|0.708|0.656|0.676|0.688|0.521|0.697|0.618|0.851|0.481|0.506|0.795|0.737|0.589|0.864|0.820|0.800|0.811|0.802|0.727|0.687	1|3|3|3|3|2|3|2|2|3|3|3|3|3|2|3|3|3|3|2|3|3|3|2|2|3|3|2|3|3|3|3|3|3|3	1	8	26	0.115	0.5142499999999999	0.7461153846153846	S0=PDAC_BM2	S14=PanIN_A2a-1,S16=PDAC_BM3,S17=PanIN_BM1,S22=PanIN_BF3,S27=PDAC_BF2,S30=Duct_B1,S31=PanIN_A1-2,S34=PanIN_A1-3	S10=PanIN_A2a-3,S11=Duct_B4,S12=Duct_A2,S13=Acinar_A1,S15=PDAC_BF3,S18=Acinar_BF3,S19=PanIN_A2b-2,S1=Acinar_BM1,S20=PanIN_BF1,S21=Acinar_A0,S23=Duct_A0,S24=PanIN_A1-1,S25=PanIN_A2b-1,S26=Acinar_BF2,S28=PanIN_A2b-3,S29=PanIN_BM3,S2=Acinar_A2,S32=Duct_B2,S33=Duct_A1,S3=PDAC_BF1,S4=Acinar_BF1,S5=PanIN_BF2,S6=Acinar_BM3,S7=Duct_B3,S8=PDAC_BM1,S9=PanIN_A2a-2	0	ENSG00000173662	TAS1R1	Promoter	-0.631189	1.4984e-06	1.0	2.3404e-08
chr1	6669619	6670244	0.503788	17	0.060|0.718|0.911|0.831|0.789|0.591|0.131|0.220|0.561|0.762|0.738|0.682|0.729|0.826|0.442|0.889|0.588|0.689|0.736|0.276|0.478|0.566|0.775|0.283|0.595|0.798|0.849|0.293|0.484|0.700|0.563|0.691|0.779|0.245|0.722	1|3|3|3|3|3|1|1|2|3|3|3|3|3|2|3|3|3|3|1|1|2|3|1|2|3|3|1|2|3|2|3|3|1|3	8	6	21	0.2482499999999999	0.5351666666666666	0.752047619047619	S0=PDAC_BM2,S15=PDAC_BF3,S16=PDAC_BM3,S27=PDAC_BF2,S28=PanIN_A2b-3,S30=Duct_B1,S34=PanIN_A1-3,S8=PDAC_BM1	S17=PanIN_BM1,S22=PanIN_BF3,S29=PanIN_BM3,S31=PanIN_A1-2,S3=PDAC_BF1,S5=PanIN_BF2	S10=PanIN_A2a-3,S11=Duct_B4,S12=Duct_A2,S13=Acinar_A1,S14=PanIN_A2a-1,S18=Acinar_BF3,S19=PanIN_A2b-2,S1=Acinar_BM1,S20=PanIN_BF1,S21=Acinar_A0,S23=Duct_A0,S24=PanIN_A1-1,S25=PanIN_A2b-1,S26=Acinar_BF2,S2=Acinar_A2,S32=Duct_B2,S33=Duct_A1,S4=Acinar_BF1,S6=Acinar_BM3,S7=Duct_B3,S9=PanIN_A2a-2	-3512	ENSG00000116273	PHF13	Distal Intergenic	0.503788	1.5271e-36	1.3615e-30	3.797e-14
chr1	6694978	6695171	0.523544	10	0.424|0.374|0.659|0.765|0.796|0.427|0.598|0.511|0.269|0.645|0.304|0.638|0.509|0.561|0.132|0.794|0.400|0.413|0.530|0.361|0.108|0.191|0.784|0.607|0.390|0.657|0.757|0.397|0.375|0.645|0.186|0.626|0.745|0.568|0.384	2|2|3|3|3|2|3|2|2|3|2|3|2|3|1|3|2|2|2|2|1|1|3|3|2|3|3|2|2|3|1|3|3|3|2	4	15	16	0.15425	0.4045333333333333	0.6778124999999998	S22=PanIN_BF3,S28=PanIN_A2b-3,S29=PanIN_BM3,S5=PanIN_BF2	S0=PDAC_BM2,S10=PanIN_A2a-3,S14=PanIN_A2a-1,S16=PDAC_BM3,S17=PanIN_BM1,S19=PanIN_A2b-2,S20=PanIN_BF1,S24=PanIN_A1-1,S25=PanIN_A2b-1,S26=Acinar_BF2,S27=PDAC_BF2,S31=PanIN_A1-2,S34=PanIN_A1-3,S3=PDAC_BF1,S9=PanIN_A2a-2	S11=Duct_B4,S12=Duct_A2,S13=Acinar_A1,S15=PDAC_BF3,S18=Acinar_BF3,S1=Acinar_BM1,S21=Acinar_A0,S23=Duct_A0,S2=Acinar_A2,S30=Duct_B1,S32=Duct_B2,S33=Duct_A1,S4=Acinar_BF1,S6=Acinar_BM3,S7=Duct_B3,S8=PDAC_BM1	9769	ENSG00000041988	THAP3	3' UTR	-0.523544	2.4306e-13	2.1669e-07	4.4187e-14
chr1	6695288	6696127	0.525802	17	0.894|0.923|0.947|0.948|0.728|0.926|0.894|0.885|0.852|0.487|0.943|0.327|0.935|0.406|0.916|0.942|0.953|0.935|0.318|0.824|0.954|0.901|0.676|0.956|0.878|0.923|0.957|0.880|0.793|0.455|0.892|0.537|0.958|0.873|0.918	3|3|3|3|2|3|3|3|3|1|3|1|3|1|3|3|3|3|1|2|3|3|2|3|3|3|3|2|2|1|2|2|3|2|3	5	8	22	0.3986	0.775375	0.9244545454545456	S18=Acinar_BF3,S1=Acinar_BM1,S21=Acinar_A0,S26=Acinar_BF2,S4=Acinar_BF1	S13=Acinar_A1,S27=PDAC_BF2,S2=Acinar_A2,S34=PanIN_A1-3,S3=PDAC_BF1,S5=PanIN_BF2,S6=Acinar_BM3,S8=PDAC_BM1	S0=PDAC_BM2,S10=PanIN_A2a-3,S11=Duct_B4,S12=Duct_A2,S14=PanIN_A2a-1,S15=PDAC_BF3,S16=PDAC_BM3,S17=PanIN_BM1,S19=PanIN_A2b-2,S20=PanIN_BF1,S22=PanIN_BF3,S23=Duct_A0,S24=PanIN_A1-1,S25=PanIN_A2b-1,S28=PanIN_A2b-3,S29=PanIN_BM3,S30=Duct_B1,S31=PanIN_A1-2,S32=Duct_B2,S33=Duct_A1,S7=Duct_B3,S9=PanIN_A2a-2	10079	ENSG00000041988	THAP3	3' UTR	-0.525802	2.5245e-33	2.2507e-27	3.908e-14	P0|0|2|3,
chr1	6698356	6698506	0.51069	12	0.700|0.749|0.898|0.901|0.409|0.897|0.952|0.777|0.933|0.369|0.889|0.323|0.926|0.792|0.875|0.820|0.826|0.856|0.556|0.859|0.791|0.935|0.798|0.691|0.818|0.585|0.885|0.841|0.893|0.388|0.836|0.538|0.843|0.906|0.934	2|3|3|3|1|3|3|2|3|1|3|1|3|2|3|2|3|2|2|3|2|3|2|2|2|2|3|3|3|1|3|2|3|3|3	4	12	19	0.3722499999999999	0.7268333333333333	0.8830526315789475	S13=Acinar_A1,S18=Acinar_BF3,S1=Acinar_BM1,S4=Acinar_BF1	S0=PDAC_BM2,S16=PDAC_BM3,S21=Acinar_A0,S23=Duct_A0,S25=PanIN_A2b-1,S26=Acinar_BF2,S28=PanIN_A2b-3,S2=Acinar_A2,S30=Duct_B1,S31=PanIN_A1-2,S32=Duct_B2,S6=Acinar_BM3	S10=PanIN_A2a-3,S11=Duct_B4,S12=Duct_A2,S14=PanIN_A2a-1,S15=PDAC_BF3,S17=PanIN_BM1,S19=PanIN_A2b-2,S20=PanIN_BF1,S22=PanIN_BF3,S24=PanIN_A1-1,S27=PDAC_BF2,S29=PanIN_BM3,S33=Duct_A1,S34=PanIN_A1-3,S3=PDAC_BF1,S5=PanIN_BF2,S7=Duct_B3,S8=PDAC_BM1,S9=PanIN_A2a-2	13147	ENSG00000041988	THAP3	Exon	-0.51069	6.2299e-22	5.554e-16	4.0856e-14
chr1	6802991	6804138	0.530119	19	0.132|0.231|0.453|0.498|0.627|0.141|0.196|0.202|0.290|0.642|0.099|0.670|0.290|0.566|0.205|0.591|0.319|0.218|0.640|0.106|0.145|0.232|0.640|0.132|0.147|0.391|0.506|0.113|0.301|0.561|0.154|0.711|0.439|0.174|0.260	1|2|2|2|3|2|2|2|2|3|1|3|2|2|2|2|2|2|3|1|1|2|3|1|1|2|2|1|2|2|2|3|2|2|2	7	22	6	0.1248571428571428	0.3280909090909091	0.655	S0=PDAC_BM2,S19=PanIN_A2b-2,S27=PDAC_BF2,S28=PanIN_A2b-3,S30=Duct_B1,S31=PanIN_A1-2,S34=PanIN_A1-3	S10=PanIN_A2a-3,S11=Duct_B4,S12=Duct_A2,S14=PanIN_A2a-1,S15=PDAC_BF3,S16=PDAC_BM3,S17=PanIN_BM1,S20=PanIN_BF1,S21=Acinar_A0,S22=PanIN_BF3,S23=Duct_A0,S24=PanIN_A1-1,S25=PanIN_A2b-1,S29=PanIN_BM3,S32=Duct_B2,S33=Duct_A1,S3=PDAC_BF1,S4=Acinar_BF1,S5=PanIN_BF2,S7=Duct_B3,S8=PDAC_BM1,S9=PanIN_A2a-2	S13=Acinar_A1,S18=Acinar_BF3,S1=Acinar_BM1,S26=Acinar_BF2,S2=Acinar_A2,S6=Acinar_BM3	-41026	ENSG00000007923	DNAJC11	Distal Intergenic	-0.530119	2.7742e-23	2.4733e-17	4.9183e-14
chr1	6812406	6813593	0.511268	28	0.264|0.690|0.772|0.778|0.626|0.593|0.686|0.659|0.614|0.642|0.631|0.645|0.738|0.620|0.676|0.729|0.608|0.697|0.576|0.594|0.743|0.614|0.548|0.495|0.592|0.842|0.767|0.701|0.611|0.606|0.649|0.596|0.800|0.682|0.753	1|2|3|3|2|2|2|2|2|2|2|2|2|2|2|2|2|2|2|2|3|2|2|2|2|3|3|2|2|2|2|2|2|2|3	1	28	6	0.264	0.6399285714285714	0.7758333333333334	S0=PDAC_BM2	S10=PanIN_A2a-3,S13=Acinar_A1,S14=PanIN_A2a-1,S15=PDAC_BF3,S16=PDAC_BM3,S17=PanIN_BM1,S18=Acinar_BF3,S19=PanIN_A2b-2,S1=Acinar_BM1,S20=PanIN_BF1,S21=Acinar_A0,S22=PanIN_BF3,S23=Duct_A0,S24=PanIN_A1-1,S25=PanIN_A2b-1,S26=Acinar_BF2,S27=PDAC_BF2,S29=PanIN_BM3,S2=Acinar_A2,S30=Duct_B1,S31=PanIN_A1-2,S34=PanIN_A1-3,S3=PDAC_BF1,S4=Acinar_BF1,S5=PanIN_BF2,S6=Acinar_BM3,S7=Duct_B3,S8=PDAC_BM1	S11=Duct_B4,S12=Duct_A2,S28=PanIN_A2b-3,S32=Duct_B2,S33=Duct_A1,S9=PanIN_A2a-2	-31791	ENSG00000171735	CAMTA1	Distal Intergenic	-0.511268	7.7917e-11	6.9464e-05	3.4439e-13
chr1	6941449	6941919	0.560769	10	0.963|0.973|0.961|0.932|0.923|0.944|0.905|0.844|0.936|0.904|0.946|0.922|0.980|0.965|1.000|0.935|1.000|0.988|0.976|0.894|0.923|0.991|0.986|0.390|0.842|0.961|0.958|0.906|0.963|0.963|0.904|0.915|0.875|0.929|0.967	3|3|3|2|3|3|3|2|3|2|3|3|3|3|3|3|3|3|3|3|3|3|3|1|2|3|3|3|3|3|3|3|2|3|3	1	5	29	0.39	0.8794000000000001	0.9509310344827584	S30=Duct_B1	S12=Duct_A2,S16=PDAC_BM3,S18=Acinar_BF3,S31=PanIN_A1-2,S7=Duct_B3	S0=PDAC_BM2,S10=PanIN_A2a-3,S11=Duct_B4,S13=Acinar_A1,S14=PanIN_A2a-1,S15=PDAC_BF3,S17=PanIN_BM1,S19=PanIN_A2b-2,S1=Acinar_BM1,S20=PanIN_BF1,S21=Acinar_A0,S22=PanIN_BF3,S23=Duct_A0,S24=PanIN_A1-1,S25=PanIN_A2b-1,S26=Acinar_BF2,S27=PDAC_BF2,S28=PanIN_A2b-3,S29=PanIN_BM3,S2=Acinar_A2,S32=Duct_B2,S33=Duct_A1,S34=PanIN_A1-3,S3=PDAC_BF1,S4=Acinar_BF1,S5=PanIN_BF2,S6=Acinar_BM3,S8=PDAC_BM1,S9=PanIN_A2a…	96066	ENSG00000171735	CAMTA1	Intron	0.560769	2.289e-08	0.020407	8.2588e-08
chr1	6972371	6973920	0.512243	16	0.762|0.912|0.876|0.945|0.801|0.776|0.612|0.774|0.826|0.727|0.767|0.754|0.749|0.760|0.755|0.899|0.852|0.771|0.789|0.370|0.743|0.643|0.772|0.812|0.665|0.825|0.875|0.923|0.741|0.798|0.609|0.749|0.832|0.581|0.746	2|3|3|3|2|2|2|2|2|2|2|2|2|2|2|3|3|2|2|1|2|2|2|2|2|3|3|3|2|2|2|2|3|2|2	1	25	9	0.37	0.7392799999999999	0.8821111111111111	S27=PDAC_BF2	S0=PDAC_BM2,S13=Acinar_A1,S14=PanIN_A2a-1,S15=PDAC_BF3,S16=PDAC_BM3,S17=PanIN_BM1,S18=Acinar_BF3,S19=PanIN_A2b-2,S1=Acinar_BM1,S20=PanIN_BF1,S21=Acinar_A0,S22=PanIN_BF3,S25=PanIN_A2b-1,S26=Acinar_BF2,S28=PanIN_A2b-3,S29=PanIN_BM3,S2=Acinar_A2,S30=Duct_B1,S31=PanIN_A1-2,S3=PDAC_BF1,S4=Acinar_BF1,S5=PanIN_BF2,S6=Acinar_BM3,S8=PDAC_BM1,S9=PanIN_A2a-2	S10=PanIN_A2a-3,S11=Duct_B4,S12=Duct_A2,S23=Duct_A0,S24=PanIN_A1-1,S32=Duct_B2,S33=Duct_A1,S34=PanIN_A1-3,S7=Duct_B3	126988	ENSG00000171735	CAMTA1	Intron	0.512243	7.2815e-07	0.64915	2.9878e-09
chr1	7013279	7013574	0.510447	10	0.796|0.861|0.867|0.839|0.760|0.811|0.369|0.765|0.651|0.718|0.867|0.713|0.797|0.832|1.000|0.945|0.943|0.833|0.823|0.668|0.962|0.715|0.716|0.899|0.723|0.819|0.895|0.819|0.792|0.807|0.832|0.813|0.940|0.712|0.817	2|2|3|3|3|2|1|2|2|2|3|2|2|3|3|3|3|2|3|2|3|2|2|3|2|3|3|2|2|3|2|2|3|2|2	1	19	15	0.369	0.7658947368421054	0.8798666666666665	S15=PDAC_BF3	S0=PDAC_BM2,S10=PanIN_A2a-3,S14=PanIN_A2a-1,S16=PDAC_BM3,S17=PanIN_BM1,S18=Acinar_BF3,S1=Acinar_BM1,S20=PanIN_BF1,S25=PanIN_A2b-1,S27=PDAC_BF2,S29=PanIN_BM3,S2=Acinar_A2,S31=PanIN_A1-2,S34=PanIN_A1-3,S3=PDAC_BF1,S5=PanIN_BF2,S6=Acinar_BM3,S8=PDAC_BM1,S9=PanIN_A2a-2	S11=Duct_B4,S12=Duct_A2,S13=Acinar_A1,S19=PanIN_A2b-2,S21=Acinar_A0,S22=PanIN_BF3,S23=Duct_A0,S24=PanIN_A1-1,S26=Acinar_BF2,S28=PanIN_A2b-3,S30=Duct_B1,S32=Duct_B2,S33=Duct_A1,S4=Acinar_BF1,S7=Duct_B3	167896	ENSG00000171735	CAMTA1	Intron	-0.510447	7.6806e-05	1.0	2.9606e-06
chr1	7014042	7014647	0.519391	10	0.662|0.648|0.827|0.808|0.685|0.580|0.191|0.673|0.748|0.502|0.593|0.629|0.790|0.729|0.639|0.704|0.578|0.683|0.621|0.494|0.800|0.607|0.622|0.844|0.709|0.713|0.757|0.758|0.551|0.688|0.604|0.610|0.667|0.443|0.681	2|2|3|3|3|2|1|3|3|2|2|3|3|3|3|3|3|3|2|2|3|2|3|3|2|3|3|3|2|3|3|2|3|2|3	1	12	22	0.191	0.5850000000000001	0.710318181818182	S15=PDAC_BF3	S0=PDAC_BM2,S10=PanIN_A2a-3,S14=PanIN_A2a-1,S18=Acinar_BF3,S19=PanIN_A2b-2,S26=Acinar_BF2,S27=PDAC_BF2,S29=PanIN_BM3,S31=PanIN_A1-2,S3=PDAC_BF1,S6=Acinar_BM3,S8=PDAC_BM1	S11=Duct_B4,S12=Duct_A2,S13=Acinar_A1,S16=PDAC_BM3,S17=PanIN_BM1,S1=Acinar_BM1,S20=PanIN_BF1,S21=Acinar_A0,S22=PanIN_BF3,S23=Duct_A0,S24=PanIN_A1-1,S25=PanIN_A2b-1,S28=PanIN_A2b-3,S2=Acinar_A2,S30=Duct_B1,S32=Duct_B2,S33=Duct_A1,S34=PanIN_A1-3,S4=Acinar_BF1,S5=PanIN_BF2,S7=Duct_B3,S9=PanIN_A2a-2	168659	ENSG00000171735	CAMTA1	Intron	0.519391	1.3219e-05	1.0	1.5609e-05
chr1	7071088	7071333	0.515562	10	0.721|0.231|0.594|0.779|0.318|0.122|0.506|0.390|0.186|0.223|0.188|0.368|0.178|0.377|0.047|0.759|0.238|0.205|0.198|0.825|0.144|0.299|0.260|0.533|0.158|0.842|0.831|0.322|0.743|0.280|0.120|0.264|0.771|0.804|0.222	3|1|3|3|1|1|3|2|1|1|1|2|1|2|1|3|1|1|1|3|1|1|1|3|1|3|3|1|3|1|1|1|3|3|1	20	3	12	0.21015	0.3783333333333333	0.7256666666666666	S10=PanIN_A2a-3,S13=Acinar_A1,S14=PanIN_A2a-1,S17=PanIN_BM1,S18=Acinar_BF3,S19=PanIN_A2b-2,S20=PanIN_BF1,S22=PanIN_BF3,S24=PanIN_A1-1,S25=PanIN_A2b-1,S26=Acinar_BF2,S28=PanIN_A2b-3,S29=PanIN_BM3,S2=Acinar_A2,S31=PanIN_A1-2,S34=PanIN_A1-3,S4=Acinar_BF1,S5=PanIN_BF2,S6=Acinar_BM3,S9=PanIN_A2a-2	S16=PDAC_BM3,S1=Acinar_BM1,S21=Acinar_A0	S0=PDAC_BM2,S11=Duct_B4,S12=Duct_A2,S15=PDAC_BF3,S23=Duct_A0,S27=PDAC_BF2,S30=Duct_B1,S32=Duct_B2,S33=Duct_A1,S3=PDAC_BF1,S7=Duct_B3,S8=PDAC_BM1	225705	ENSG00000171735	CAMTA1	Intron	-0.515562	3.0969e-30	2.7609e-24	4.341e-14
chr1	7119544	7120104	0.565456	10	0.762|0.855|0.891|0.949|0.839|0.886|0.295|0.809|0.849|0.791|0.739|0.938|0.879|0.883|0.835|0.953|0.953|0.839|0.882|0.789|0.843|0.687|0.865|0.960|0.784|0.888|0.939|0.942|0.832|0.777|0.793|0.857|0.914|0.744|0.813	3|3|3|3|3|3|1|3|3|3|3|3|3|3|3|3|3|3|3|3|3|2|3|3|3|3|3|3|3|3|3|3|3|2|3	1	2	32	0.295	0.7155	0.8602500000000001	S15=PDAC_BF3	S29=PanIN_BM3,S8=PDAC_BM1	S0=PDAC_BM2,S10=PanIN_A2a-3,S11=Duct_B4,S12=Duct_A2,S13=Acinar_A1,S14=PanIN_A2a-1,S16=PDAC_BM3,S17=PanIN_BM1,S18=Acinar_BF3,S19=PanIN_A2b-2,S1=Acinar_BM1,S20=PanIN_BF1,S21=Acinar_A0,S22=PanIN_BF3,S23=Duct_A0,S24=PanIN_A1-1,S25=PanIN_A2b-1,S26=Acinar_BF2,S27=PDAC_BF2,S28=PanIN_A2b-3,S2=Acinar_A2,S30=Duct_B1,S31=PanIN_A1-2,S32=Duct_B2,S33=Duct_A1,S34=PanIN_A1-3,S3=PDAC_BF1,S4=Acinar_BF1,S5=PanIN_BF…	274161	ENSG00000171735	CAMTA1	Intron	-0.565456	8.2132e-07	0.73221	3.4695e-07
chr1	7122266	7122611	0.507432	10	0.349|0.856|0.959|0.889|0.773|0.852|0.826|0.779|0.921|0.843|0.700|0.874|0.862|0.798|0.758|0.837|0.768|0.950|0.851|0.535|0.893|0.847|0.836|0.540|0.870|0.820|0.850|0.923|0.596|0.888|0.897|0.830|0.792|0.676|0.919	1|3|3|3|3|3|3|2|3|3|2|3|3|3|3|3|3|3|3|2|3|3|3|2|3|3|3|3|2|3|3|3|3|2|3	1	6	28	0.349	0.6376666666666667	0.8564999999999999	S0=PDAC_BM2	S16=PDAC_BM3,S19=PanIN_A2b-2,S27=PDAC_BF2,S30=Duct_B1,S3=PDAC_BF1,S8=PDAC_BM1	S10=PanIN_A2a-3,S11=Duct_B4,S12=Duct_A2,S13=Acinar_A1,S14=PanIN_A2a-1,S15=PDAC_BF3,S17=PanIN_BM1,S18=Acinar_BF3,S1=Acinar_BM1,S20=PanIN_BF1,S21=Acinar_A0,S22=PanIN_BF3,S23=Duct_A0,S24=PanIN_A1-1,S25=PanIN_A2b-1,S26=Acinar_BF2,S28=PanIN_A2b-3,S29=PanIN_BM3,S2=Acinar_A2,S31=PanIN_A1-2,S32=Duct_B2,S33=Duct_A1,S34=PanIN_A1-3,S4=Acinar_BF1,S5=PanIN_BF2,S6=Acinar_BM3,S7=Duct_B3,S9=PanIN_A2a-2	276883	ENSG00000171735	CAMTA1	Intron	-0.507432	2.7204e-05	1.0	1.6635e-05
chr1	7145486	7146364	0.533034	16	0.646|0.747|0.857|0.887|0.728|0.850|0.252|0.748|0.783|0.795|0.732|0.746|0.705|0.664|0.867|0.854|0.698|0.833|0.720|0.722|0.787|0.662|0.807|0.783|0.645|0.818|0.905|0.730|0.751|0.724|0.793|0.786|0.817|0.745|0.825	2|3|3|3|3|3|1|3|3|3|3|3|2|2|3|3|3|3|3|3|3|3|3|3|2|3|3|2|3|3|3|3|3|3|3	1	5	29	0.252	0.678	0.7851724137931037	S15=PDAC_BF3	S0=PDAC_BM2,S20=PanIN_BF1,S21=Acinar_A0,S31=PanIN_A1-2,S34=PanIN_A1-3	S10=PanIN_A2a-3,S11=Duct_B4,S12=Duct_A2,S13=Acinar_A1,S14=PanIN_A2a-1,S16=PDAC_BM3,S17=PanIN_BM1,S18=Acinar_BF3,S19=PanIN_A2b-2,S1=Acinar_BM1,S22=PanIN_BF3,S23=Duct_A0,S24=PanIN_A1-1,S25=PanIN_A2b-1,S26=Acinar_BF2,S27=PDAC_BF2,S28=PanIN_A2b-3,S29=PanIN_BM3,S2=Acinar_A2,S30=Duct_B1,S32=Duct_B2,S33=Duct_A1,S3=PDAC_BF1,S4=Acinar_BF1,S5=PanIN_BF2,S6=Acinar_BM3,S7=Duct_B3,S8=PDAC_BM1,S9=PanIN_A2a-2	300103	ENSG00000171735	CAMTA1	Intron	-0.533034	2.3943e-05	1.0	9.3875e-09
chr1	7154718	7154893	0.575886	10	0.750|0.765|0.108|0.095|0.628|0.838|0.652|0.584|0.819|0.602|0.813|0.451|0.686|0.645|0.736|0.102|0.661|0.732|0.472|0.719|0.831|0.375|0.591|0.397|0.888|0.153|0.130|0.750|0.234|0.518|0.735|0.612|0.169|0.761|0.581	3|3|1|1|3|3|3|3|3|3|3|2|3|3|3|1|3|3|2|3|3|2|2|2|3|1|1|3|1|2|3|3|1|3|3	7	6	22	0.1415714285714285	0.4673333333333334	0.7176363636363635	S11=Duct_B4,S12=Duct_A2,S23=Duct_A0,S32=Duct_B2,S33=Duct_A1,S3=PDAC_BF1,S7=Duct_B3	S1=Acinar_BM1,S26=Acinar_BF2,S29=PanIN_BM3,S2=Acinar_A2,S30=Duct_B1,S4=Acinar_BF1	S0=PDAC_BM2,S10=PanIN_A2a-3,S13=Acinar_A1,S14=PanIN_A2a-1,S15=PDAC_BF3,S16=PDAC_BM3,S17=PanIN_BM1,S18=Acinar_BF3,S19=PanIN_A2b-2,S20=PanIN_BF1,S21=Acinar_A0,S22=PanIN_BF3,S24=PanIN_A1-1,S25=PanIN_A2b-1,S27=PDAC_BF2,S28=PanIN_A2b-3,S31=PanIN_A1-2,S34=PanIN_A1-3,S5=PanIN_BF2,S6=Acinar_BM3,S8=PDAC_BM1,S9=PanIN_A2a-2	309335	ENSG00000171735	CAMTA1	Intron	-0.575886	1.7132e-23	1.5273e-17	4.2077e-14
chr1	7294446	7295295	0.508021	13	0.355|0.261|0.496|0.517|0.499|0.274|0.399|0.303|0.222|0.501|0.232|0.531|0.387|0.494|0.173|0.453|0.364|0.146|0.343|0.200|0.271|0.163|0.468|0.717|0.140|0.604|0.612|0.299|0.448|0.499|0.249|0.345|0.516|0.256|0.200	2|2|2|2|2|2|2|2|1|2|1|2|2|2|1|2|2|1|2|1|1|1|2|3|1|2|2|1|2|2|1|2|2|2|1	11	23	1	0.2086363636363636	0.4315217391304348	0.717	S17=PanIN_BM1,S19=PanIN_A2b-2,S22=PanIN_BF3,S25=PanIN_A2b-1,S27=PDAC_BF2,S28=PanIN_A2b-3,S29=PanIN_BM3,S31=PanIN_A1-2,S34=PanIN_A1-3,S5=PanIN_BF2,S9=PanIN_A2a-2	S0=PDAC_BM2,S10=PanIN_A2a-3,S11=Duct_B4,S12=Duct_A2,S13=Acinar_A1,S14=PanIN_A2a-1,S15=PDAC_BF3,S16=PDAC_BM3,S18=Acinar_BF3,S1=Acinar_BM1,S20=PanIN_BF1,S21=Acinar_A0,S23=Duct_A0,S24=PanIN_A1-1,S26=Acinar_BF2,S2=Acinar_A2,S32=Duct_B2,S33=Duct_A1,S3=PDAC_BF1,S4=Acinar_BF1,S6=Acinar_BM3,S7=Duct_B3,S8=PDAC_BM1	S30=Duct_B1	-436759	ENSG00000171735	CAMTA1	Intron	0.508021	6.0407e-05	1.0	1.4392e-05
chr1	7322211	7322578	0.641567	14	0.098|0.927|0.873|0.902|0.929|0.888|0.686|0.336|0.875|0.845|0.898|0.910|0.856|0.904|0.839|0.877|0.879|0.882|0.820|0.476|0.885|0.779|0.904|0.797|0.872|0.704|0.900|0.879|0.813|0.865|0.864|0.864|0.866|0.820|0.859	1|3|3|3|3|3|3|1|3|3|3|3|3|3|3|3|3|3|3|2|3|3|3|3|3|3|3|3|3|3|3|3|3|3|3	2	1	32	0.217	0.476	0.85815625	S0=PDAC_BM2,S16=PDAC_BM3	S27=PDAC_BF2	S10=PanIN_A2a-3,S11=Duct_B4,S12=Duct_A2,S13=Acinar_A1,S14=PanIN_A2a-1,S15=PDAC_BF3,S17=PanIN_BM1,S18=Acinar_BF3,S19=PanIN_A2b-2,S1=Acinar_BM1,S20=PanIN_BF1,S21=Acinar_A0,S22=PanIN_BF3,S23=Duct_A0,S24=PanIN_A1-1,S25=PanIN_A2b-1,S26=Acinar_BF2,S28=PanIN_A2b-3,S29=PanIN_BM3,S2=Acinar_A2,S30=Duct_B1,S31=PanIN_A1-2,S32=Duct_B2,S33=Duct_A1,S34=PanIN_A1-3,S3=PDAC_BF1,S4=Acinar_BF1,S5=PanIN_BF2,S6=Acinar…	-409476	ENSG00000171735	CAMTA1	Intron	-0.641567	4.2415e-15	3.7813e-09	4.2966e-14
chr1	7324187	7325593	0.583152	20	0.147|0.676|0.685|0.849|0.809|0.658|0.594|0.402|0.727|0.722|0.554|0.820|0.724|0.803|0.656|0.750|0.621|0.717|0.766|0.132|0.700|0.642|0.825|0.565|0.679|0.626|0.701|0.694|0.649|0.853|0.634|0.757|0.723|0.692|0.612	1|3|3|3|3|3|2|2|3|3|2|3|3|3|3|3|3|3|3|1|3|3|3|2|3|3|3|3|2|3|3|3|3|3|2	2	6	27	0.1395	0.5626666666666668	0.7225555555555556	S0=PDAC_BM2,S27=PDAC_BF2	S15=PDAC_BF3,S16=PDAC_BM3,S19=PanIN_A2b-2,S30=Duct_B1,S3=PDAC_BF1,S9=PanIN_A2a-2	S10=PanIN_A2a-3,S11=Duct_B4,S12=Duct_A2,S13=Acinar_A1,S14=PanIN_A2a-1,S17=PanIN_BM1,S18=Acinar_BF3,S1=Acinar_BM1,S20=PanIN_BF1,S21=Acinar_A0,S22=PanIN_BF3,S23=Duct_A0,S24=PanIN_A1-1,S25=PanIN_A2b-1,S26=Acinar_BF2,S28=PanIN_A2b-3,S29=PanIN_BM3,S2=Acinar_A2,S31=PanIN_A1-2,S32=Duct_B2,S33=Duct_A1,S34=PanIN_A1-3,S4=Acinar_BF1,S5=PanIN_BF2,S6=Acinar_BM3,S7=Duct_B3,S8=PDAC_BM1	-406461	ENSG00000171735	CAMTA1	Intron	-0.583152	4.3579e-14	3.8851e-08	4.0745e-14
chr1	7359972	7361547	0.582345	21	0.157|0.732|0.810|0.809|0.789|0.655|0.374|0.487|0.715|0.792|0.614|0.840|0.697|0.812|0.735|0.770|0.769|0.673|0.766|0.407|0.668|0.655|0.817|0.765|0.603|0.696|0.799|0.694|0.630|0.797|0.681|0.759|0.774|0.512|0.718	1|3|3|3|3|3|2|2|3|3|3|3|3|3|3|3|3|3|3|2|3|3|3|3|2|3|3|3|3|3|3|3|3|2|3	1	5	29	0.157	0.4766	0.7389999999999999	S0=PDAC_BM2	S15=PDAC_BF3,S16=PDAC_BM3,S27=PDAC_BF2,S31=PanIN_A1-2,S8=PDAC_BM1	S10=PanIN_A2a-3,S11=Duct_B4,S12=Duct_A2,S13=Acinar_A1,S14=PanIN_A2a-1,S17=PanIN_BM1,S18=Acinar_BF3,S19=PanIN_A2b-2,S1=Acinar_BM1,S20=PanIN_BF1,S21=Acinar_A0,S22=PanIN_BF3,S23=Duct_A0,S24=PanIN_A1-1,S25=PanIN_A2b-1,S26=Acinar_BF2,S28=PanIN_A2b-3,S29=PanIN_BM3,S2=Acinar_A2,S30=Duct_B1,S32=Duct_B2,S33=Duct_A1,S34=PanIN_A1-3,S3=PDAC_BF1,S4=Acinar_BF1,S5=PanIN_BF2,S6=Acinar_BM3,S7=Duct_B3,S9=PanIN_A2a…	-370507	ENSG00000171735	CAMTA1	Intron	-0.582345	2.8368e-08	0.02529	9.0623e-11
chr1	7362872	7364262	0.514324	15	0.251|0.723|0.706|0.724|0.644|0.617|0.544|0.620|0.667|0.663|0.611|0.592|0.612|0.653|0.660|0.772|0.741|0.646|0.599|0.609|0.688|0.638|0.610|0.761|0.821|0.774|0.786|0.672|0.726|0.621|0.617|0.582|0.856|0.584|0.689	1|2|3|2|2|2|2|2|2|2|2|2|2|2|2|3|3|2|2|2|2|2|2|2|3|3|2|2|2|2|2|2|3|2|3	1	27	7	0.251	0.647	0.7655714285714286	S0=PDAC_BM2	S10=PanIN_A2a-3,S12=Duct_A2,S13=Acinar_A1,S14=PanIN_A2a-1,S15=PDAC_BF3,S16=PDAC_BM3,S17=PanIN_BM1,S18=Acinar_BF3,S19=PanIN_A2b-2,S1=Acinar_BM1,S20=PanIN_BF1,S21=Acinar_A0,S22=PanIN_BF3,S25=PanIN_A2b-1,S26=Acinar_BF2,S27=PDAC_BF2,S28=PanIN_A2b-3,S29=PanIN_BM3,S2=Acinar_A2,S30=Duct_B1,S33=Duct_A1,S34=PanIN_A1-3,S3=PDAC_BF1,S4=Acinar_BF1,S5=PanIN_BF2,S6=Acinar_BM3,S8=PDAC_BM1	S11=Duct_B4,S23=Duct_A0,S24=PanIN_A1-1,S31=PanIN_A1-2,S32=Duct_B2,S7=Duct_B3,S9=PanIN_A2a-2	-367792	ENSG00000171735	CAMTA1	Intron	-0.514324	0.00016247	1.0	4.7814e-07
chr1	7373042	7373580	0.569633	10	0.076|0.814|0.793|0.765|0.699|0.770|0.672|0.381|0.847|0.772|0.765|0.761|0.761|0.782|0.782|0.847|0.682|0.793|0.745|0.453|0.792|0.839|0.698|0.369|0.671|0.800|0.826|0.712|0.673|0.700|0.639|0.728|0.862|0.522|0.735	1|2|2|2|2|2|2|1|3|2|2|2|2|2|2|2|2|2|2|2|2|2|2|1|2|2|3|2|2|2|2|2|3|2|2	3	29	3	0.2753333333333334	0.7298275862068963	0.8450000000000001	S0=PDAC_BM2,S16=PDAC_BM3,S30=Duct_B1	S10=PanIN_A2a-3,S11=Duct_B4,S12=Duct_A2,S13=Acinar_A1,S14=PanIN_A2a-1,S15=PDAC_BF3,S18=Acinar_BF3,S19=PanIN_A2b-2,S1=Acinar_BM1,S20=PanIN_BF1,S21=Acinar_A0,S22=PanIN_BF3,S23=Duct_A0,S24=PanIN_A1-1,S25=PanIN_A2b-1,S26=Acinar_BF2,S27=PDAC_BF2,S28=PanIN_A2b-3,S29=PanIN_BM3,S2=Acinar_A2,S31=PanIN_A1-2,S32=Duct_B2,S34=PanIN_A1-3,S3=PDAC_BF1,S4=Acinar_BF1,S5=PanIN_BF2,S6=Acinar_BM3,S8=PDAC_BM1,S9=PanIN…	S17=PanIN_BM1,S33=Duct_A1,S7=Duct_B3	-358474	ENSG00000171735	CAMTA1	Intron	0.569633	3.2276e-08	0.028774	4.4034e-10
chr1	7435687	7436595	0.544973	10	0.925|0.855|0.916|0.958|0.794|0.830|0.633|0.944|0.874|0.812|0.883|0.740|0.877|0.895|0.771|0.975|0.873|0.924|0.763|0.742|0.743|0.874|0.823|0.957|0.820|0.951|0.916|0.971|0.793|0.746|0.807|0.846|0.916|0.349|0.931	3|3|3|3|2|3|2|3|2|2|3|2|2|3|2|3|3|3|2|2|3|3|3|3|2|3|3|3|3|2|3|2|3|1|3	1	12	22	0.349	0.7848333333333334	0.8936363636363637	S8=PDAC_BM1	S13=Acinar_A1,S15=PDAC_BF3,S17=PanIN_BM1,S18=Acinar_BF3,S1=Acinar_BM1,S20=PanIN_BF1,S22=PanIN_BF3,S26=Acinar_BF2,S27=PDAC_BF2,S31=PanIN_A1-2,S4=Acinar_BF1,S6=Acinar_BM3	S0=PDAC_BM2,S10=PanIN_A2a-3,S11=Duct_B4,S12=Duct_A2,S14=PanIN_A2a-1,S16=PDAC_BM3,S19=PanIN_A2b-2,S21=Acinar_A0,S23=Duct_A0,S24=PanIN_A1-1,S25=PanIN_A2b-1,S28=PanIN_A2b-3,S29=PanIN_BM3,S2=Acinar_A2,S30=Duct_B1,S32=Duct_B2,S33=Duct_A1,S34=PanIN_A1-3,S3=PDAC_BF1,S5=PanIN_BF2,S7=Duct_B3,S9=PanIN_A2a-2	-295459	ENSG00000171735	CAMTA1	Intron	0.544973	7.3873e-07	0.65858	1.1495e-06
chr1	7439495	7440013	0.562406	19	0.076|0.636|0.314|0.467|0.821|0.870|0.749|0.332|0.592|0.658|0.829|0.645|0.515|0.585|0.621|0.487|0.678|0.822|0.504|0.757|0.526|0.812|0.706|0.213|0.759|0.508|0.556|0.805|0.529|0.589|0.638|0.727|0.537|0.621|0.801	1|3|2|2|3|3|3|2|3|3|3|3|2|3|3|2|3|3|2|3|2|3|3|1|3|2|2|3|2|3|3|3|3|3|3	2	10	23	0.1445	0.4738	0.7068695652173913	S0=PDAC_BM2,S30=Duct_B1	S11=Duct_B4,S12=Duct_A2,S16=PDAC_BM3,S20=PanIN_BF1,S23=Duct_A0,S26=Acinar_BF2,S28=PanIN_A2b-3,S32=Duct_B2,S33=Duct_A1,S3=PDAC_BF1	S10=PanIN_A2a-3,S13=Acinar_A1,S14=PanIN_A2a-1,S15=PDAC_BF3,S17=PanIN_BM1,S18=Acinar_BF3,S19=PanIN_A2b-2,S1=Acinar_BM1,S21=Acinar_A0,S22=PanIN_BF3,S24=PanIN_A1-1,S25=PanIN_A2b-1,S27=PDAC_BF2,S29=PanIN_BM3,S2=Acinar_A2,S31=PanIN_A1-2,S34=PanIN_A1-3,S4=Acinar_BF1,S5=PanIN_BF2,S6=Acinar_BM3,S7=Duct_B3,S8=PDAC_BM1,S9=PanIN_A2a-2	-292041	ENSG00000171735	CAMTA1	Intron	-0.562406	2.1677e-15	1.9325e-09	4.3632e-14
chr1	7551484	7552399	0.529523	25	0.022|0.373|0.257|0.233|0.584|0.702|0.129|0.166|0.425|0.407|0.567|0.528|0.319|0.575|0.283|0.208|0.650|0.757|0.556|0.048|0.704|0.291|0.642|0.176|0.655|0.145|0.241|0.693|0.267|0.533|0.530|0.506|0.141|0.580|0.684	1|2|1|1|2|3|1|1|2|2|2|2|2|2|2|1|3|3|2|1|3|2|2|1|3|1|2|3|1|2|2|2|1|2|3	11	17	7	0.1629090909090909	0.4670588235294118	0.6921428571428571	S0=PDAC_BM2,S11=Duct_B4,S12=Duct_A2,S15=PDAC_BF3,S16=PDAC_BM3,S23=Duct_A0,S27=PDAC_BF2,S30=Duct_B1,S32=Duct_B2,S3=PDAC_BF1,S7=Duct_B3	S10=PanIN_A2a-3,S13=Acinar_A1,S17=PanIN_BM1,S18=Acinar_BF3,S19=PanIN_A2b-2,S1=Acinar_BM1,S20=PanIN_BF1,S21=Acinar_A0,S22=PanIN_BF3,S26=Acinar_BF2,S29=PanIN_BM3,S2=Acinar_A2,S33=Duct_A1,S4=Acinar_BF1,S5=PanIN_BF2,S6=Acinar_BM3,S8=PDAC_BM1	S14=PanIN_A2a-1,S24=PanIN_A1-1,S25=PanIN_A2b-1,S28=PanIN_A2b-3,S31=PanIN_A1-2,S34=PanIN_A1-3,S9=PanIN_A2a-2	-179655	ENSG00000171735	CAMTA1	Intron	0.529523	3.0433e-30	2.7131e-24	3.9302e-14
chr1	7614216	7615315	0.53234	12	0.635|0.784|0.780|0.822|0.875|0.724|0.524|0.316|0.637|0.712|0.687|0.720|0.579|0.844|0.526|0.756|0.789|0.830|0.672|0.174|0.822|0.616|0.907|0.398|0.871|0.791|0.772|0.765|0.547|0.674|0.618|0.708|0.827|0.334|0.804	2|2|2|2|3|2|2|1|2|2|2|2|2|2|2|2|2|3|2|1|3|2|3|1|2|2|2|3|2|2|2|2|3|1|2	4	25	6	0.3055	0.70368	0.8376666666666667	S16=PDAC_BM3,S27=PDAC_BF2,S30=Duct_B1,S8=PDAC_BM1	S0=PDAC_BM2,S10=PanIN_A2a-3,S11=Duct_B4,S12=Duct_A2,S14=PanIN_A2a-1,S15=PDAC_BF3,S17=PanIN_BM1,S18=Acinar_BF3,S19=PanIN_A2b-2,S1=Acinar_BM1,S20=PanIN_BF1,S21=Acinar_A0,S22=PanIN_BF3,S23=Duct_A0,S24=PanIN_A1-1,S26=Acinar_BF2,S29=PanIN_BM3,S31=PanIN_A1-2,S32=Duct_B2,S33=Duct_A1,S3=PDAC_BF1,S4=Acinar_BF1,S5=PanIN_BF2,S6=Acinar_BM3,S9=PanIN_A2a-2	S13=Acinar_A1,S25=PanIN_A2b-1,S28=PanIN_A2b-3,S2=Acinar_A2,S34=PanIN_A1-3,S7=Duct_B3	-116739	ENSG00000171735	CAMTA1	Intron	0.53234	7.8823e-11	7.0271e-05	4.6185e-14
chr1	7615649	7616499	0.511469	10	0.642|0.916|0.903|0.930|0.884|0.811|0.665|0.349|0.703|0.649|0.790|0.664|0.785|0.742|0.579|0.768|0.827|0.837|0.630|0.620|0.823|0.665|0.868|0.551|0.839|0.738|0.919|0.820|0.610|0.722|0.636|0.675|0.729|0.586|0.844	2|3|3|3|3|3|2|1|2|2|3|2|2|2|2|2|3|3|2|2|3|2|3|2|3|2|3|2|2|2|2|2|2|2|3	1	21	13	0.349	0.675190476190476	0.8608461538461539	S16=PDAC_BM3	S0=PDAC_BM2,S15=PDAC_BF3,S17=PanIN_BM1,S18=Acinar_BF3,S1=Acinar_BM1,S20=PanIN_BF1,S21=Acinar_A0,S22=PanIN_BF3,S23=Duct_A0,S26=Acinar_BF2,S27=PDAC_BF2,S29=PanIN_BM3,S30=Duct_B1,S32=Duct_B2,S34=PanIN_A1-3,S3=PDAC_BF1,S4=Acinar_BF1,S5=PanIN_BF2,S6=Acinar_BM3,S7=Duct_B3,S8=PDAC_BM1	S10=PanIN_A2a-3,S11=Duct_B4,S12=Duct_A2,S13=Acinar_A1,S14=PanIN_A2a-1,S19=PanIN_A2b-2,S24=PanIN_A1-1,S25=PanIN_A2b-1,S28=PanIN_A2b-3,S2=Acinar_A2,S31=PanIN_A1-2,S33=Duct_A1,S9=PanIN_A2a-2	-115555	ENSG00000171735	CAMTA1	Intron	0.511469	1.5084e-05	1.0	5.0332e-06
chr1	7624154	7624635	0.685373	13	0.696|0.823|0.952|0.824|0.896|0.895|0.773|0.812|0.879|0.912|0.800|0.909|0.869|0.897|0.832|0.919|0.846|0.903|0.839|0.174|0.889|0.876|0.839|0.871|0.949|0.954|0.918|0.824|0.747|0.844|0.817|0.883|0.912|0.759|0.875	3|3|3|3|3|3|3|3|3|3|3|3|3|3|3|3|3|3|3|1|3|3|3|3|3|3|3|3|3|3|3|3|3|3|3	1	0	34	0.174		0.8597941176470589	S27=PDAC_BF2	-	S0=PDAC_BM2,S10=PanIN_A2a-3,S11=Duct_B4,S12=Duct_A2,S13=Acinar_A1,S14=PanIN_A2a-1,S15=PDAC_BF3,S16=PDAC_BM3,S17=PanIN_BM1,S18=Acinar_BF3,S19=PanIN_A2b-2,S1=Acinar_BM1,S20=PanIN_BF1,S21=Acinar_A0,S22=PanIN_BF3,S23=Duct_A0,S24=PanIN_A1-1,S25=PanIN_A2b-1,S26=Acinar_BF2,S28=PanIN_A2b-3,S29=PanIN_BM3,S2=Acinar_A2,S30=Duct_B1,S31=PanIN_A1-2,S32=Duct_B2,S33=Duct_A1,S34=PanIN_A1-3,S3=PDAC_BF1,S4=Acinar_B…	-107419	ENSG00000171735	CAMTA1	Intron	0.685373	1.1884e-08	0.010595	3.4933e-09
chr1	7668867	7669438	0.519235	10	0.596|0.842|0.772|0.681|0.890|0.841|0.788|0.750|0.854|0.870|0.916|0.815|0.787|0.824|0.748|0.605|0.863|0.978|0.836|0.503|0.832|0.807|0.826|0.587|0.921|0.833|0.759|0.893|0.550|0.824|0.862|0.846|0.859|0.328|0.964	2|3|3|2|3|3|3|2|3|3|3|3|3|2|3|2|3|3|3|2|3|3|3|2|3|3|3|3|2|3|3|3|3|1|3	1	8	26	0.328	0.637	0.8471538461538463	S8=PDAC_BM1	S0=PDAC_BM2,S12=Duct_A2,S16=PDAC_BM3,S21=Acinar_A0,S23=Duct_A0,S27=PDAC_BF2,S30=Duct_B1,S3=PDAC_BF1	S10=PanIN_A2a-3,S11=Duct_B4,S13=Acinar_A1,S14=PanIN_A2a-1,S15=PDAC_BF3,S17=PanIN_BM1,S18=Acinar_BF3,S19=PanIN_A2b-2,S1=Acinar_BM1,S20=PanIN_BF1,S22=PanIN_BF3,S24=PanIN_A1-1,S25=PanIN_A2b-1,S26=Acinar_BF2,S28=PanIN_A2b-3,S29=PanIN_BM3,S2=Acinar_A2,S31=PanIN_A1-2,S32=Duct_B2,S33=Duct_A1,S34=PanIN_A1-3,S4=Acinar_BF1,S5=PanIN_BF2,S6=Acinar_BM3,S7=Duct_B3,S9=PanIN_A2a-2	-62616	ENSG00000171735	CAMTA1	Intron	0.519235	2.4197e-05	1.0	1.9797e-05
chr1	7826643	7827696	0.538752	13	0.451|0.062|0.347|0.736|0.661|0.068|0.305|0.355|0.125|0.456|0.122|0.571|0.334|0.514|0.040|0.757|0.270|0.077|0.542|0.069|0.180|0.057|0.664|0.461|0.154|0.573|0.655|0.220|0.403|0.690|0.107|0.640|0.644|0.323|0.132	2|1|2|3|3|1|2|2|1|2|1|2|2|2|1|3|1|1|3|1|1|1|3|2|2|3|3|1|2|3|1|3|3|2|1	13	12	10	0.1176153846153846	0.3895	0.6562	S10=PanIN_A2a-3,S14=PanIN_A2a-1,S17=PanIN_BM1,S19=PanIN_A2b-2,S22=PanIN_BF3,S24=PanIN_A1-1,S25=PanIN_A2b-1,S27=PDAC_BF2,S28=PanIN_A2b-3,S29=PanIN_BM3,S34=PanIN_A1-3,S5=PanIN_BF2,S9=PanIN_A2a-2	S0=PDAC_BM2,S11=Duct_B4,S15=PDAC_BF3,S16=PDAC_BM3,S18=Acinar_BF3,S1=Acinar_BM1,S20=PanIN_BF1,S21=Acinar_A0,S30=Duct_B1,S31=PanIN_A1-2,S3=PDAC_BF1,S8=PDAC_BM1	S12=Duct_A2,S13=Acinar_A1,S23=Duct_A0,S26=Acinar_BF2,S2=Acinar_A2,S32=Duct_B2,S33=Duct_A1,S4=Acinar_BF1,S6=Acinar_BM3,S7=Duct_B3	-3633	ENSG00000049245	VAMP3	3' UTR	-0.538752	9.3505e-31	8.336e-25	3.9524e-14
chr1	7842158	7842603	0.641304	13	0.006|0.390|0.708|0.864|0.898|0.236|0.112|0.097|0.367|0.955|0.378|0.705|0.527|0.908|0.108|0.903|0.748|0.646|0.930|0.027|0.442|0.119|0.861|0.527|0.828|0.913|0.921|0.259|0.493|0.905|0.184|0.855|0.967|0.100|0.726	1|1|3|3|3|1|1|1|1|3|1|3|2|3|1|3|3|3|3|1|2|1|3|2|3|3|3|1|1|3|1|3|3|1|3	14	3	18	0.2054285714285714	0.4986666666666666	0.8467222222222222	S0=PDAC_BM2,S10=PanIN_A2a-3,S14=PanIN_A2a-1,S15=PDAC_BF3,S16=PDAC_BM3,S17=PanIN_BM1,S19=PanIN_A2b-2,S22=PanIN_BF3,S27=PDAC_BF2,S29=PanIN_BM3,S34=PanIN_A1-3,S3=PDAC_BF1,S5=PanIN_BF2,S8=PDAC_BM1	S20=PanIN_BF1,S28=PanIN_A2b-3,S30=Duct_B1	S11=Duct_B4,S12=Duct_A2,S13=Acinar_A1,S18=Acinar_BF3,S1=Acinar_BM1,S21=Acinar_A0,S23=Duct_A0,S24=PanIN_A1-1,S25=PanIN_A2b-1,S26=Acinar_BF2,S2=Acinar_A2,S31=PanIN_A1-2,S32=Duct_B2,S33=Duct_A1,S4=Acinar_BF1,S6=Acinar_BM3,S7=Duct_B3,S9=PanIN_A2a-2	-1777	ENSG00000049246	PER3	Promoter	-0.641304	2.7686e-54	2.4683e-48	3.042e-14
chr1	7842646	7843140	0.625463	10	0.033|0.908|0.952|0.903|0.899|0.855|0.865|0.398|0.813|0.841|0.947|0.917|0.880|0.916|0.711|0.902|0.837|0.954|0.910|0.117|0.844|0.530|0.906|0.930|0.952|0.971|0.935|0.887|0.768|0.850|0.894|0.899|0.918|0.247|0.949	1|3|3|3|3|3|3|1|3|3|3|3|3|3|3|3|3|3|3|1|3|1|3|3|3|3|3|3|3|3|3|3|3|1|3	5	0	30	0.265		0.8904333333333335	S0=PDAC_BM2,S16=PDAC_BM3,S27=PDAC_BF2,S29=PanIN_BM3,S8=PDAC_BM1	-	S10=PanIN_A2a-3,S11=Duct_B4,S12=Duct_A2,S13=Acinar_A1,S14=PanIN_A2a-1,S15=PDAC_BF3,S17=PanIN_BM1,S18=Acinar_BF3,S19=PanIN_A2b-2,S1=Acinar_BM1,S20=PanIN_BF1,S21=Acinar_A0,S22=PanIN_BF3,S23=Duct_A0,S24=PanIN_A1-1,S25=PanIN_A2b-1,S26=Acinar_BF2,S28=PanIN_A2b-3,S2=Acinar_A2,S30=Duct_B1,S31=PanIN_A1-2,S32=Duct_B2,S33=Duct_A1,S34=PanIN_A1-3,S3=PDAC_BF1,S4=Acinar_BF1,S5=PanIN_BF2,S6=Acinar_BM3,S7=Duct_B…	-1240	ENSG00000049246	PER3	Promoter	-0.625463	2.0331e-22	1.8125e-16	4.1966e-14
chr1	7919573	7920149	0.557912	10	0.261|0.666|0.913|0.971|0.846|0.623|0.326|0.499|0.803|0.748|0.781|0.836|0.763|0.885|0.675|0.934|0.820|0.717|0.868|0.264|0.823|0.436|0.850|0.790|0.772|0.797|0.923|0.804|0.817|0.857|0.712|0.810|0.879|0.649|0.736	1|2|3|3|3|2|1|2|2|3|2|3|3|3|2|3|3|2|3|1|2|2|3|2|3|3|3|3|3|3|2|3|3|2|3	3	12	20	0.2836666666666667	0.6811666666666666	0.84145	S0=PDAC_BM2,S15=PDAC_BF3,S27=PDAC_BF2	S10=PanIN_A2a-3,S14=PanIN_A2a-1,S16=PDAC_BM3,S17=PanIN_BM1,S19=PanIN_A2b-2,S22=PanIN_BF3,S25=PanIN_A2b-1,S28=PanIN_A2b-3,S29=PanIN_BM3,S30=Duct_B1,S5=PanIN_BF2,S8=PDAC_BM1	S11=Duct_B4,S12=Duct_A2,S13=Acinar_A1,S18=Acinar_BF3,S1=Acinar_BM1,S20=PanIN_BF1,S21=Acinar_A0,S23=Duct_A0,S24=PanIN_A1-1,S26=Acinar_BF2,S2=Acinar_A2,S31=PanIN_A1-2,S32=Duct_B2,S33=Duct_A1,S34=PanIN_A1-3,S3=PDAC_BF1,S4=Acinar_BF1,S6=Acinar_BM3,S7=Duct_B3,S9=PanIN_A2a-2	-6009	ENSG00000049247	UTS2	Intron	-0.557912	1.5095e-09	0.0013457	1.5132e-13
chr1	7929724	7930075	0.697397	10	0.139|0.846|0.827|0.938|0.784|0.862|0.762|0.829|0.829|0.774|0.905|0.823|0.840|0.782|0.901|0.850|0.917|0.786|0.774|0.829|0.841|0.860|0.835|0.794|0.821|0.722|0.895|0.881|0.862|0.833|0.916|0.859|0.811|0.854|0.804	1|3|3|3|3|3|3|3|3|3|3|3|3|3|3|3|3|3|3|3|3|3|3|3|3|3|3|3|3|3|3|3|3|3|3	1	0	34	0.139		0.8366470588235294	S0=PDAC_BM2	-	S10=PanIN_A2a-3,S11=Duct_B4,S12=Duct_A2,S13=Acinar_A1,S14=PanIN_A2a-1,S15=PDAC_BF3,S16=PDAC_BM3,S17=PanIN_BM1,S18=Acinar_BF3,S19=PanIN_A2b-2,S1=Acinar_BM1,S20=PanIN_BF1,S21=Acinar_A0,S22=PanIN_BF3,S23=Duct_A0,S24=PanIN_A1-1,S25=PanIN_A2b-1,S26=Acinar_BF2,S27=PDAC_BF2,S28=PanIN_A2b-3,S29=PanIN_BM3,S2=Acinar_A2,S30=Duct_B1,S31=PanIN_A1-2,S32=Duct_B2,S33=Duct_A1,S34=PanIN_A1-3,S3=PDAC_BF1,S4=Acinar_…	-16160	ENSG00000049247	UTS2	Intron	-0.697397	3.7071e-07	0.3305	2.057e-07
chr1	7988005	7988846	0.567572	10	0.826|0.920|0.872|0.862|0.581|0.769|0.762|0.775|0.752|0.710|0.787|0.690|0.794|0.744|0.843|0.927|0.605|0.636|0.727|0.642|0.803|0.593|0.672|0.732|0.207|0.891|0.848|0.801|0.960|0.703|0.785|0.498|0.793|0.912|0.649	3|3|3|3|2|3|3|3|3|3|3|3|3|3|3|3|3|3|3|3|3|3|3|3|1|3|3|3|3|3|3|2|3|3|3	1	2	32	0.207	0.5395	0.77453125	S31=PanIN_A1-2	S13=Acinar_A1,S6=Acinar_BM3	S0=PDAC_BM2,S10=PanIN_A2a-3,S11=Duct_B4,S12=Duct_A2,S14=PanIN_A2a-1,S15=PDAC_BF3,S16=PDAC_BM3,S17=PanIN_BM1,S18=Acinar_BF3,S19=PanIN_A2b-2,S1=Acinar_BM1,S20=PanIN_BF1,S21=Acinar_A0,S22=PanIN_BF3,S23=Duct_A0,S24=PanIN_A1-1,S25=PanIN_A2b-1,S26=Acinar_BF2,S27=PDAC_BF2,S28=PanIN_A2b-3,S29=PanIN_BM3,S2=Acinar_A2,S30=Duct_B1,S32=Duct_B2,S33=Duct_A1,S34=PanIN_A1-3,S3=PDAC_BF1,S4=Acinar_BF1,S5=PanIN_BF2,…	14379	ENSG00000049249	TNFRSF9	Intron	0.567572	3.2427e-05	1.0	2.5453e-05
chr1	7990981	7991740	0.53507	13	0.573|0.783|0.628|0.849|0.583|0.639|0.450|0.270|0.666|0.623|0.588|0.578|0.643|0.668|0.730|0.819|0.578|0.816|0.617|0.608|0.779|0.501|0.613|0.688|0.614|0.800|0.833|0.695|0.808|0.606|0.574|0.557|0.844|0.670|0.797	2|3|2|3|2|2|2|1|2|2|2|2|2|2|3|3|2|3|2|2|3|2|2|2|2|3|3|2|3|2|2|2|3|2|3	1	23	11	0.27	0.6069565217391305	0.8052727272727274	S16=PDAC_BM3	S0=PDAC_BM2,S11=Duct_B4,S13=Acinar_A1,S14=PanIN_A2a-1,S15=PDAC_BF3,S17=PanIN_BM1,S18=Acinar_BF3,S19=PanIN_A2b-2,S1=Acinar_BM1,S20=PanIN_BF1,S21=Acinar_A0,S24=PanIN_A1-1,S26=Acinar_BF2,S27=PDAC_BF2,S29=PanIN_BM3,S2=Acinar_A2,S30=Duct_B1,S31=PanIN_A1-2,S34=PanIN_A1-3,S4=Acinar_BF1,S5=PanIN_BF2,S6=Acinar_BM3,S8=PDAC_BM1	S10=PanIN_A2a-3,S12=Duct_A2,S22=PanIN_BF3,S23=Duct_A0,S25=PanIN_A2b-1,S28=PanIN_A2b-3,S32=Duct_B2,S33=Duct_A1,S3=PDAC_BF1,S7=Duct_B3,S9=PanIN_A2a-2	11485	ENSG00000049249	TNFRSF9	Intron	-0.53507	1.4913e-07	0.13295	2.3812e-08
chr1	8064175	8064418	0.519957	10	0.159|0.867|0.762|0.393|0.793|0.795|0.888|0.654|0.785|0.820|0.946|0.685|0.740|0.744|0.871|0.666|0.854|0.817|0.734|0.310|0.847|0.858|0.849|0.113|0.754|0.680|0.396|0.848|0.782|0.802|0.842|0.688|0.702|0.914|0.833	1|3|3|1|3|3|3|3|3|3|3|3|3|3|3|3|3|3|3|1|3|3|3|1|3|3|1|3|3|3|3|3|3|3|3	5	0	30	0.2742		0.794	S0=PDAC_BM2,S12=Duct_A2,S27=PDAC_BF2,S30=Duct_B1,S33=Duct_A1	-	S10=PanIN_A2a-3,S11=Duct_B4,S13=Acinar_A1,S14=PanIN_A2a-1,S15=PDAC_BF3,S16=PDAC_BM3,S17=PanIN_BM1,S18=Acinar_BF3,S19=PanIN_A2b-2,S1=Acinar_BM1,S20=PanIN_BF1,S21=Acinar_A0,S22=PanIN_BF3,S23=Duct_A0,S24=PanIN_A1-1,S25=PanIN_A2b-1,S26=Acinar_BF2,S28=PanIN_A2b-3,S29=PanIN_BM3,S2=Acinar_A2,S31=PanIN_A1-2,S32=Duct_B2,S34=PanIN_A1-3,S3=PDAC_BF1,S4=Acinar_BF1,S5=PanIN_BF2,S6=Acinar_BM3,S7=Duct_B3,S8=PDAC…	11334	ENSG00000116285	ERRFI1	Distal Intergenic	0.519957	4.2272999999999986e-21	3.7687e-15	4.4964e-14
chr1	8081599	8082613	0.596661	14	0.045|0.793|0.815|0.593|0.688|0.773|0.199|0.231|0.763|0.679|0.825|0.635|0.681|0.681|0.898|0.591|0.629|0.915|0.656|0.165|0.787|0.616|0.748|0.796|0.738|0.790|0.686|0.765|0.368|0.652|0.816|0.633|0.754|0.544|0.857	1|3|3|3|3|3|1|2|3|3|3|3|3|3|3|3|3|3|3|1|3|3|3|3|3|3|3|3|2|3|3|3|3|2|3	3	3	29	0.1363333333333333	0.381	0.7328620689655172	S0=PDAC_BM2,S15=PDAC_BF3,S27=PDAC_BF2	S16=PDAC_BM3,S3=PDAC_BF1,S8=PDAC_BM1	S10=PanIN_A2a-3,S11=Duct_B4,S12=Duct_A2,S13=Acinar_A1,S14=PanIN_A2a-1,S17=PanIN_BM1,S18=Acinar_BF3,S19=PanIN_A2b-2,S1=Acinar_BM1,S20=PanIN_BF1,S21=Acinar_A0,S22=PanIN_BF3,S23=Duct_A0,S24=PanIN_A1-1,S25=PanIN_A2b-1,S26=Acinar_BF2,S28=PanIN_A2b-3,S29=PanIN_BM3,S2=Acinar_A2,S30=Duct_B1,S31=PanIN_A1-2,S32=Duct_B2,S33=Duct_A1,S34=PanIN_A1-3,S4=Acinar_BF1,S5=PanIN_BF2,S6=Acinar_BM3,S7=Duct_B3,S9=PanIN_…	3780	ENSG00000116285	ERRFI1	Intron	-0.596661	3.0119e-19	2.6851e-13	4.5963e-14	P2|3|3|3,
chr1	8106470	8107828	0.58526	19	0.144|0.879|0.854|0.909|0.870|0.892|0.392|0.320|0.823|0.869|0.842|0.851|0.789|0.898|0.830|0.906|0.870|0.818|0.885|0.603|0.815|0.860|0.877|0.610|0.797|0.904|0.879|0.881|0.753|0.888|0.827|0.892|0.921|0.771|0.914	1|3|2|3|3|3|1|1|3|3|3|3|3|3|3|3|3|3|3|2|3|3|3|2|2|3|3|3|2|3|2|3|3|2|3	3	7	25	0.2853333333333334	0.745	0.87048	S0=PDAC_BM2,S15=PDAC_BF3,S16=PDAC_BM3	S11=Duct_B4,S27=PDAC_BF2,S30=Duct_B1,S31=PanIN_A1-2,S3=PDAC_BF1,S5=PanIN_BF2,S8=PDAC_BM1	S10=PanIN_A2a-3,S12=Duct_A2,S13=Acinar_A1,S14=PanIN_A2a-1,S17=PanIN_BM1,S18=Acinar_BF3,S19=PanIN_A2b-2,S1=Acinar_BM1,S20=PanIN_BF1,S21=Acinar_A0,S22=PanIN_BF3,S23=Duct_A0,S24=PanIN_A1-1,S25=PanIN_A2b-1,S26=Acinar_BF2,S28=PanIN_A2b-3,S29=PanIN_BM3,S2=Acinar_A2,S32=Duct_B2,S33=Duct_A1,S34=PanIN_A1-3,S4=Acinar_BF1,S6=Acinar_BM3,S7=Duct_B3,S9=PanIN_A2a-2	-20078	ENSG00000116285	ERRFI1	Distal Intergenic	-0.58526	6.4702000000000006e-24	5.7682e-18	4.4187e-14
chr1	8160742	8161378	0.555203	10	0.883|0.796|0.928|0.863|0.844|0.873|0.925|0.907|0.976|0.988|0.878|0.957|0.964|0.978|0.921|0.961|0.900|0.880|0.895|0.913|0.898|0.958|0.833|0.366|0.864|0.954|0.883|0.891|0.915|0.959|0.925|0.929|0.948|0.959|0.878	3|2|3|3|3|3|3|3|3|3|3|3|3|3|3|3|3|2|3|3|3|3|2|1|3|3|3|3|3|3|3|3|3|3|2	1	4	30	0.366	0.8467500000000001	0.9212333333333332	S30=Duct_B1	S10=PanIN_A2a-3,S25=PanIN_A2b-1,S2=Acinar_A2,S9=PanIN_A2a-2	S0=PDAC_BM2,S11=Duct_B4,S12=Duct_A2,S13=Acinar_A1,S14=PanIN_A2a-1,S15=PDAC_BF3,S16=PDAC_BM3,S17=PanIN_BM1,S18=Acinar_BF3,S19=PanIN_A2b-2,S1=Acinar_BM1,S20=PanIN_BF1,S21=Acinar_A0,S22=PanIN_BF3,S23=Duct_A0,S24=PanIN_A1-1,S26=Acinar_BF2,S27=PDAC_BF2,S28=PanIN_A2b-3,S29=PanIN_BM3,S31=PanIN_A1-2,S32=Duct_B2,S33=Duct_A1,S34=PanIN_A1-3,S3=PDAC_BF1,S4=Acinar_BF1,S5=PanIN_BF2,S6=Acinar_BM3,S7=Duct_B3,S8=…	-74350	ENSG00000116285	ERRFI1	Distal Intergenic	0.555203	5.718e-06	1.0	9.1524e-06
chr1	8176667	8177571	0.531739	13	0.127|0.844|0.688|0.570|0.616|0.824|0.796|0.228|0.805|0.628|0.664|0.560|0.767|0.740|0.890|0.579|0.571|0.915|0.678|0.787|0.798|0.875|0.660|0.342|0.621|0.707|0.660|0.631|0.625|0.695|0.866|0.575|0.777|0.731|0.859	1|3|3|2|2|3|3|1|3|3|3|2|3|3|3|2|2|3|2|3|3|3|2|1|2|3|3|3|3|3|3|2|3|3|3	3	9	23	0.2323333333333333	0.6033333333333334	0.7640000000000001	S0=PDAC_BM2,S16=PDAC_BM3,S30=Duct_B1	S12=Duct_A2,S13=Acinar_A1,S1=Acinar_BM1,S23=Duct_A0,S24=PanIN_A1-1,S26=Acinar_BF2,S2=Acinar_A2,S31=PanIN_A1-2,S6=Acinar_BM3	S10=PanIN_A2a-3,S11=Duct_B4,S14=PanIN_A2a-1,S15=PDAC_BF3,S17=PanIN_BM1,S18=Acinar_BF3,S19=PanIN_A2b-2,S20=PanIN_BF1,S21=Acinar_A0,S22=PanIN_BF3,S25=PanIN_A2b-1,S27=PDAC_BF2,S28=PanIN_A2b-3,S29=PanIN_BM3,S32=Duct_B2,S33=Duct_A1,S34=PanIN_A1-3,S3=PDAC_BF1,S4=Acinar_BF1,S5=PanIN_BF2,S7=Duct_B3,S8=PDAC_BM1,S9=PanIN_A2a-2	-90275	ENSG00000116285	ERRFI1	Distal Intergenic	-0.531739	1.5264e-14	1.3608e-08	4.4853e-14
chr1	8182263	8183104	0.619183	10	0.167|0.912|0.856|0.877|0.917|0.799|0.584|0.322|0.889|0.846|0.870|0.873|0.847|0.891|0.822|0.922|0.966|0.886|0.921|0.572|0.952|0.817|0.963|0.711|0.846|0.850|0.894|0.802|0.624|0.851|0.838|0.903|0.882|0.550|0.880	1|3|3|3|3|3|2|1|3|3|3|3|3|3|3|3|3|3|3|2|3|3|3|3|3|3|3|3|3|3|3|3|3|2|3	2	3	30	0.2445	0.5686666666666667	0.8635666666666666	S0=PDAC_BM2,S16=PDAC_BM3	S15=PDAC_BF3,S27=PDAC_BF2,S8=PDAC_BM1	S10=PanIN_A2a-3,S11=Duct_B4,S12=Duct_A2,S13=Acinar_A1,S14=PanIN_A2a-1,S17=PanIN_BM1,S18=Acinar_BF3,S19=PanIN_A2b-2,S1=Acinar_BM1,S20=PanIN_BF1,S21=Acinar_A0,S22=PanIN_BF3,S23=Duct_A0,S24=PanIN_A1-1,S25=PanIN_A2b-1,S26=Acinar_BF2,S28=PanIN_A2b-3,S29=PanIN_BM3,S2=Acinar_A2,S30=Duct_B1,S31=PanIN_A1-2,S32=Duct_B2,S33=Duct_A1,S34=PanIN_A1-3,S3=PDAC_BF1,S4=Acinar_BF1,S5=PanIN_BF2,S6=Acinar_BM3,S7=Duct_…	-95871	ENSG00000116285	ERRFI1	Distal Intergenic	-0.619183	1.9108e-10	0.00017035	6.2028e-13
chr1	8208417	8208678	0.516621	10	0.390|0.827|0.883|0.987|0.914|0.507|0.174|0.167|0.732|0.802|0.365|0.891|0.759|0.971|0.652|0.979|0.663|0.481|0.901|0.023|0.498|0.397|0.942|0.820|0.383|0.964|0.941|0.707|0.757|0.945|0.489|0.876|0.914|0.271|0.640	1|3|3|3|3|3|1|1|3|3|1|3|3|3|3|3|3|2|3|1|1|1|3|3|1|3|3|3|3|3|1|3|3|1|3	10	1	24	0.3157	0.481	0.8322500000000003	S0=PDAC_BM2,S15=PDAC_BF3,S16=PDAC_BM3,S19=PanIN_A2b-2,S27=PDAC_BF2,S28=PanIN_A2b-3,S29=PanIN_BM3,S31=PanIN_A1-2,S5=PanIN_BF2,S8=PDAC_BM1	S25=PanIN_A2b-1	S10=PanIN_A2a-3,S11=Duct_B4,S12=Duct_A2,S13=Acinar_A1,S14=PanIN_A2a-1,S17=PanIN_BM1,S18=Acinar_BF3,S1=Acinar_BM1,S20=PanIN_BF1,S21=Acinar_A0,S22=PanIN_BF3,S23=Duct_A0,S24=PanIN_A1-1,S26=Acinar_BF2,S2=Acinar_A2,S30=Duct_B1,S32=Duct_B2,S33=Duct_A1,S34=PanIN_A1-3,S3=PDAC_BF1,S4=Acinar_BF1,S6=Acinar_BM3,S7=Duct_B3,S9=PanIN_A2a-2	-122025	ENSG00000116285	ERRFI1	Distal Intergenic	0.516621	1.8096e-22	1.6133e-16	4.9405e-14
chr1	8312531	8313374	0.526282	14	0.314|0.801|0.830|0.851|0.867|0.841|0.813|0.300|0.810|0.719|0.863|0.772|0.780|0.819|0.830|0.883|0.839|0.892|0.821|0.745|0.845|0.771|0.854|0.793|0.879|0.726|0.921|0.839|0.810|0.880|0.849|0.815|0.788|0.887|0.849	1|2|3|3|3|3|3|1|3|2|3|2|3|3|3|3|3|3|2|3|3|3|3|3|3|3|3|3|3|3|3|3|3|3|3	2	4	29	0.307	0.7782499999999999	0.8334137931034482	S0=PDAC_BM2,S16=PDAC_BM3	S10=PanIN_A2a-3,S18=Acinar_BF3,S1=Acinar_BM1,S26=Acinar_BF2	S11=Duct_B4,S12=Duct_A2,S13=Acinar_A1,S14=PanIN_A2a-1,S15=PDAC_BF3,S17=PanIN_BM1,S19=PanIN_A2b-2,S20=PanIN_BF1,S21=Acinar_A0,S22=PanIN_BF3,S23=Duct_A0,S24=PanIN_A1-1,S25=PanIN_A2b-1,S27=PDAC_BF2,S28=PanIN_A2b-3,S29=PanIN_BM3,S2=Acinar_A2,S30=Duct_B1,S31=PanIN_A1-2,S32=Duct_B2,S33=Duct_A1,S34=PanIN_A1-3,S3=PDAC_BF1,S4=Acinar_BF1,S5=PanIN_BF2,S6=Acinar_BM3,S7=Duct_B3,S8=PDAC_BM1,S9=PanIN_A2a-2	-71016	ENSG00000162426	SLC45A1	Distal Intergenic	-0.526282	1.3514e-11	1.2048e-05	3.4694e-13
chr1	8362089	8362750	0.543515	19	0.335|0.925|0.860|0.900|0.894|0.849|0.910|0.783|0.869|0.890|0.893|0.836|0.858|0.895|0.898|0.918|0.825|0.863|0.815|0.902|0.948|0.820|0.938|0.836|0.948|0.818|0.893|0.923|0.870|0.831|0.877|0.830|0.845|0.758|0.863	1|3|2|3|3|3|3|3|3|3|3|2|3|3|3|3|2|3|3|3|3|3|3|3|3|2|3|3|3|3|3|3|3|2|3	1	5	29	0.335	0.8193999999999999	0.8787586206896548	S0=PDAC_BM2	S11=Duct_B4,S1=Acinar_BM1,S24=PanIN_A1-1,S32=Duct_B2,S8=PDAC_BM1	S10=PanIN_A2a-3,S12=Duct_A2,S13=Acinar_A1,S14=PanIN_A2a-1,S15=PDAC_BF3,S16=PDAC_BM3,S17=PanIN_BM1,S18=Acinar_BF3,S19=PanIN_A2b-2,S20=PanIN_BF1,S21=Acinar_A0,S22=PanIN_BF3,S23=Duct_A0,S25=PanIN_A2b-1,S26=Acinar_BF2,S27=PDAC_BF2,S28=PanIN_A2b-3,S29=PanIN_BM3,S2=Acinar_A2,S30=Duct_B1,S31=PanIN_A1-2,S33=Duct_A1,S34=PanIN_A1-3,S3=PDAC_BF1,S4=Acinar_BF1,S5=PanIN_BF2,S6=Acinar_BM3,S7=Duct_B3,S9=PanIN_A2…	-21640	ENSG00000162426	SLC45A1	Distal Intergenic	-0.543515	5.6358e-10	0.00050243	2.9929e-12
chr1	8410070	8410371	0.527515	11	0.395|0.250|0.582|0.544|0.300|0.237|0.709|0.335|0.261|0.350|0.363|0.195|0.388|0.383|0.355|0.516|0.076|0.257|0.375|0.129|0.289|0.103|0.361|0.578|0.268|0.676|0.630|0.343|0.612|0.355|0.231|0.242|0.405|0.564|0.255	2|2|2|3|2|2|3|2|2|2|2|2|2|2|2|2|1|2|2|2|2|1|2|3|2|3|3|2|2|2|2|2|2|3|2	2	27	6	0.0895	0.3345185185185185	0.6168333333333333	S24=PanIN_A1-1,S29=PanIN_BM3	S0=PDAC_BM2,S10=PanIN_A2a-3,S11=Duct_B4,S13=Acinar_A1,S14=PanIN_A2a-1,S16=PDAC_BM3,S17=PanIN_BM1,S18=Acinar_BF3,S19=PanIN_A2b-2,S1=Acinar_BM1,S20=PanIN_BF1,S21=Acinar_A0,S22=PanIN_BF3,S23=Duct_A0,S25=PanIN_A2b-1,S26=Acinar_BF2,S27=PDAC_BF2,S28=PanIN_A2b-3,S2=Acinar_A2,S31=PanIN_A1-2,S34=PanIN_A1-3,S3=PDAC_BF1,S4=Acinar_BF1,S5=PanIN_BF2,S6=Acinar_BM3,S7=Duct_B3,S9=PanIN_A2a-2	S12=Duct_A2,S15=PDAC_BF3,S30=Duct_B1,S32=Duct_B2,S33=Duct_A1,S8=PDAC_BM1	19873	ENSG00000162426	SLC45A1	Distal Intergenic	-0.527515	1.7477e-06	1.0	9.8307e-09
chr1	8429664	8431290	0.5005	21	0.593|0.363|0.259|0.267|0.475|0.468|0.726|0.428|0.338|0.334|0.566|0.491|0.396|0.401|0.340|0.169|0.560|0.414|0.402|0.312|0.482|0.380|0.468|0.544|0.512|0.231|0.361|0.499|0.209|0.408|0.400|0.394|0.232|0.614|0.464	2|2|2|2|2|2|3|2|2|2|2|2|2|2|2|1|2|2|2|2|2|2|2|2|2|2|2|2|2|2|2|2|2|3|2	1	32	2	0.169	0.40596875	0.6699999999999999	S23=Duct_A0	S0=PDAC_BM2,S10=PanIN_A2a-3,S11=Duct_B4,S12=Duct_A2,S13=Acinar_A1,S14=PanIN_A2a-1,S16=PDAC_BM3,S17=PanIN_BM1,S18=Acinar_BF3,S19=PanIN_A2b-2,S1=Acinar_BM1,S20=PanIN_BF1,S21=Acinar_A0,S22=PanIN_BF3,S24=PanIN_A1-1,S25=PanIN_A2b-1,S26=Acinar_BF2,S27=PDAC_BF2,S28=PanIN_A2b-3,S29=PanIN_BM3,S2=Acinar_A2,S30=Duct_B1,S31=PanIN_A1-2,S32=Duct_B2,S33=Duct_A1,S34=PanIN_A1-3,S3=PDAC_BF1,S4=Acinar_BF1,S5=PanIN_…	S15=PDAC_BF3,S8=PDAC_BM1	39467	ENSG00000162426	SLC45A1	Intron	-0.5005	9.6544e-06	1.0	1.1131e-07
chr1	8508727	8509687	0.583385	12	0.044|0.922|0.808|0.767|0.784|0.847|0.773|0.262|0.888|0.730|0.899|0.765|0.694|0.787|0.898|0.624|0.774|0.932|0.848|0.379|0.847|0.901|0.872|0.346|0.943|0.744|0.767|0.828|0.812|0.672|0.897|0.773|0.713|0.610|0.923	1|3|3|3|3|3|3|1|3|3|3|3|2|3|3|2|3|3|3|1|3|3|3|1|3|3|2|3|3|2|3|2|2|2|3	4	7	24	0.25775	0.6932857142857144	0.8412083333333333	S0=PDAC_BM2,S16=PDAC_BM3,S27=PDAC_BF2,S30=Duct_B1	S20=PanIN_BF1,S23=Duct_A0,S33=Duct_A1,S4=Acinar_BF1,S6=Acinar_BM3,S7=Duct_B3,S8=PDAC_BM1	S10=PanIN_A2a-3,S11=Duct_B4,S12=Duct_A2,S13=Acinar_A1,S14=PanIN_A2a-1,S15=PDAC_BF3,S17=PanIN_BM1,S18=Acinar_BF3,S19=PanIN_A2b-2,S1=Acinar_BM1,S21=Acinar_A0,S22=PanIN_BF3,S24=PanIN_A1-1,S25=PanIN_A2b-1,S26=Acinar_BF2,S28=PanIN_A2b-3,S29=PanIN_BM3,S2=Acinar_A2,S31=PanIN_A1-2,S32=Duct_B2,S34=PanIN_A1-3,S3=PDAC_BF1,S5=PanIN_BF2,S9=PanIN_A2a-2	-24981	ENSG00000142599	RERE	Intron	-0.583385	1.0147e-17	9.0465e-12	4.0301e-14
chr1	8669599	8670165	0.533693	10	0.945|0.927|0.938|0.891|0.957|0.924|0.946|0.772|0.945|0.852|0.900|0.913|0.907|0.908|0.926|0.853|0.975|0.946|0.868|0.803|0.970|0.872|0.895|0.380|0.958|0.793|0.858|0.897|0.840|0.859|0.909|0.863|0.897|0.942|0.909	3|3|3|3|3|3|3|2|3|3|3|3|3|3|3|3|3|3|2|2|3|3|2|1|3|2|3|3|2|3|3|3|3|3|3	1	6	28	0.38	0.8285	0.9138214285714282	S30=Duct_B1	S16=PDAC_BM3,S26=Acinar_BF2,S27=PDAC_BF2,S2=Acinar_A2,S32=Duct_B2,S3=PDAC_BF1	S0=PDAC_BM2,S10=PanIN_A2a-3,S11=Duct_B4,S12=Duct_A2,S13=Acinar_A1,S14=PanIN_A2a-1,S15=PDAC_BF3,S17=PanIN_BM1,S18=Acinar_BF3,S19=PanIN_A2b-2,S1=Acinar_BM1,S20=PanIN_BF1,S21=Acinar_A0,S22=PanIN_BF3,S23=Duct_A0,S24=PanIN_A1-1,S25=PanIN_A2b-1,S28=PanIN_A2b-3,S29=PanIN_BM3,S31=PanIN_A1-2,S33=Duct_A1,S34=PanIN_A1-3,S4=Acinar_BF1,S5=PanIN_BF2,S6=Acinar_BM3,S7=Duct_B3,S8=PDAC_BM1,S9=PanIN_A2a-2	-83756	ENSG00000142599	RERE	Intron	0.533693	1.3507e-06	1.0	4.4101e-07
chr1	8786358	8786507	0.509571	11	0.082|0.487|0.700|0.854|0.810|0.509|0.550|0.215|0.527|0.914|0.608|0.570|0.559|0.889|0.655|0.805|0.689|0.676|0.709|0.081|0.570|0.131|0.793|0.654|0.555|0.779|0.791|0.421|0.360|0.730|0.457|0.833|0.645|0.460|0.507	1|2|3|3|3|2|3|1|2|3|3|2|3|3|3|3|3|3|3|1|3|1|3|3|2|3|3|1|1|3|2|3|3|2|2	6	8	21	0.215	0.509	0.7244285714285714	S0=PDAC_BM2,S16=PDAC_BM3,S27=PDAC_BF2,S29=PanIN_BM3,S34=PanIN_A1-3,S3=PDAC_BF1	S10=PanIN_A2a-3,S14=PanIN_A2a-1,S17=PanIN_BM1,S1=Acinar_BM1,S31=PanIN_A1-2,S5=PanIN_BF2,S8=PDAC_BM1,S9=PanIN_A2a-2	S11=Duct_B4,S12=Duct_A2,S13=Acinar_A1,S15=PDAC_BF3,S18=Acinar_BF3,S19=PanIN_A2b-2,S20=PanIN_BF1,S21=Acinar_A0,S22=PanIN_BF3,S23=Duct_A0,S24=PanIN_A1-1,S25=PanIN_A2b-1,S26=Acinar_BF2,S28=PanIN_A2b-3,S2=Acinar_A2,S30=Duct_B1,S32=Duct_B2,S33=Duct_A1,S4=Acinar_BF1,S6=Acinar_BM3,S7=Duct_B3	27390	ENSG00000142599	RERE	Intron	-0.509571	2.9359e-16	2.6174e-10	4.4076e-14
chr1	8878862	8879177	0.558192	10	0.084|0.833|0.924|0.904|0.805|0.832|0.357|0.759|0.684|0.761|0.862|0.897|0.810|0.915|0.810|0.931|0.873|0.879|0.882|0.737|0.755|0.792|0.928|0.714|0.817|0.844|0.897|0.870|0.382|0.824|0.775|0.887|0.857|0.669|0.913	1|3|3|3|3|3|1|3|3|3|3|3|3|3|3|3|3|3|3|3|3|3|3|3|3|3|3|3|1|3|3|3|3|3|3	3	0	32	0.2743333333333333		0.8325	S0=PDAC_BM2,S15=PDAC_BF3,S3=PDAC_BF1	-	S10=PanIN_A2a-3,S11=Duct_B4,S12=Duct_A2,S13=Acinar_A1,S14=PanIN_A2a-1,S16=PDAC_BM3,S17=PanIN_BM1,S18=Acinar_BF3,S19=PanIN_A2b-2,S1=Acinar_BM1,S20=PanIN_BF1,S21=Acinar_A0,S22=PanIN_BF3,S23=Duct_A0,S24=PanIN_A1-1,S25=PanIN_A2b-1,S26=Acinar_BF2,S27=PDAC_BF2,S28=PanIN_A2b-3,S29=PanIN_BM3,S2=Acinar_A2,S30=Duct_B1,S31=PanIN_A1-2,S32=Duct_B2,S33=Duct_A1,S34=PanIN_A1-3,S4=Acinar_BF1,S5=PanIN_BF2,S6=Acina…	-1164	ENSG00000142599	RERE	Promoter	-0.558192	1.8547e-11	1.6534e-05	1.5621e-13
chr1	8930528	8933352	0.577378	37	0.260|0.826|0.824|0.829|0.924|0.846|0.734|0.713|0.764|0.899|0.851|0.866|0.824|0.835|0.815|0.812|0.885|0.813|0.834|0.444|0.858|0.752|0.935|0.753|0.868|0.807|0.846|0.852|0.734|0.861|0.749|0.852|0.809|0.792|0.803	1|2|2|2|3|2|2|2|2|2|2|2|2|2|2|2|2|2|2|1|2|2|3|2|2|2|2|2|2|2|2|2|2|2|2	2	31	2	0.352	0.8163225806451613	0.9295	S0=PDAC_BM2,S27=PDAC_BF2	S10=PanIN_A2a-3,S11=Duct_B4,S12=Duct_A2,S14=PanIN_A2a-1,S15=PDAC_BF3,S16=PDAC_BM3,S17=PanIN_BM1,S18=Acinar_BF3,S19=PanIN_A2b-2,S1=Acinar_BM1,S20=PanIN_BF1,S21=Acinar_A0,S22=PanIN_BF3,S23=Duct_A0,S24=PanIN_A1-1,S25=PanIN_A2b-1,S26=Acinar_BF2,S28=PanIN_A2b-3,S29=PanIN_BM3,S30=Duct_B1,S31=PanIN_A1-2,S32=Duct_B2,S33=Duct_A1,S34=PanIN_A1-3,S3=PDAC_BF1,S4=Acinar_BF1,S5=PanIN_BF2,S6=Acinar_BM3,S7=Duct_B…	S13=Acinar_A1,S2=Acinar_A2	0	ENSG00000074800	ENO1	Promoter	-0.577378	3.2833e-18	2.9271e-12	4.0301e-14
chr1	8934842	8937640	0.54923	45	0.032|0.706|0.680|0.632|0.776|0.855|0.220|0.216|0.753|0.762|0.815|0.717|0.799|0.763|0.658|0.607|0.725|0.794|0.772|0.057|0.753|0.698|0.831|0.608|0.809|0.516|0.664|0.751|0.492|0.701|0.616|0.771|0.637|0.302|0.779	1|3|3|3|3|3|1|1|3|3|3|3|3|3|3|3|3|3|3|1|3|3|3|3|3|3|3|3|3|3|3|3|3|1|3	5	0	30	0.1654		0.7146666666666667	S0=PDAC_BM2,S15=PDAC_BF3,S16=PDAC_BM3,S27=PDAC_BF2,S8=PDAC_BM1	-	S10=PanIN_A2a-3,S11=Duct_B4,S12=Duct_A2,S13=Acinar_A1,S14=PanIN_A2a-1,S17=PanIN_BM1,S18=Acinar_BF3,S19=PanIN_A2b-2,S1=Acinar_BM1,S20=PanIN_BF1,S21=Acinar_A0,S22=PanIN_BF3,S23=Duct_A0,S24=PanIN_A1-1,S25=PanIN_A2b-1,S26=Acinar_BF2,S28=PanIN_A2b-3,S29=PanIN_BM3,S2=Acinar_A2,S30=Duct_B1,S31=PanIN_A1-2,S32=Duct_B2,S33=Duct_A1,S34=PanIN_A1-3,S3=PDAC_BF1,S4=Acinar_BF1,S5=PanIN_BF2,S6=Acinar_BM3,S7=Duct_…	-1254	ENSG00000230679	ENO1-AS1	Promoter	-0.54923	8.602199999999999e-59	7.669e-53	4.3077e-14
chr1	8944164	8944642	0.536363	13	0.578|0.918|0.864|0.969|0.849|0.796|0.395|0.382|0.829|0.840|0.911|0.892|0.856|0.919|0.749|0.955|0.795|0.702|0.868|0.304|0.849|0.828|0.866|0.904|0.670|0.960|0.974|0.725|0.769|0.899|0.768|0.868|0.953|0.669|0.870	2|3|3|3|2|3|1|1|3|3|3|3|2|3|2|3|2|2|3|1|3|2|3|3|2|3|3|2|2|3|2|3|3|2|2	3	13	19	0.3603333333333333	0.756	0.8965263157894736	S15=PDAC_BF3,S16=PDAC_BM3,S27=PDAC_BF2	S0=PDAC_BM2,S13=Acinar_A1,S20=PanIN_BF1,S22=PanIN_BF3,S24=PanIN_A1-1,S25=PanIN_A2b-1,S29=PanIN_BM3,S31=PanIN_A1-2,S34=PanIN_A1-3,S3=PDAC_BF1,S5=PanIN_BF2,S8=PDAC_BM1,S9=PanIN_A2a-2	S10=PanIN_A2a-3,S11=Duct_B4,S12=Duct_A2,S14=PanIN_A2a-1,S17=PanIN_BM1,S18=Acinar_BF3,S19=PanIN_A2b-2,S1=Acinar_BM1,S21=Acinar_A0,S23=Duct_A0,S26=Acinar_BF2,S28=PanIN_A2b-3,S2=Acinar_A2,S30=Duct_B1,S32=Duct_B2,S33=Duct_A1,S4=Acinar_BF1,S6=Acinar_BM3,S7=Duct_B3	-5014	ENSG00000074800	ENO1	Distal Intergenic	-0.536363	2.1016e-17	1.8736e-11	4.1411e-14
chr1	9034102	9034879	0.617545	14	0.253|0.835|0.832|0.941|0.862|0.821|0.800|0.701|0.928|0.824|0.891|0.871|0.894|0.913|0.889|0.952|0.929|0.899|0.835|0.775|0.883|0.758|0.885|0.886|0.885|0.816|0.968|0.912|0.933|0.876|0.842|0.877|0.856|0.770|0.899	1|3|3|3|3|3|3|2|3|3|3|3|3|3|3|3|3|3|3|3|3|3|3|3|3|3|3|3|3|3|3|3|3|3|3	1	1	33	0.253	0.701	0.8708181818181818	S0=PDAC_BM2	S16=PDAC_BM3	S10=PanIN_A2a-3,S11=Duct_B4,S12=Duct_A2,S13=Acinar_A1,S14=PanIN_A2a-1,S15=PDAC_BF3,S17=PanIN_BM1,S18=Acinar_BF3,S19=PanIN_A2b-2,S1=Acinar_BM1,S20=PanIN_BF1,S21=Acinar_A0,S22=PanIN_BF3,S23=Duct_A0,S24=PanIN_A1-1,S25=PanIN_A2b-1,S26=Acinar_BF2,S27=PDAC_BF2,S28=PanIN_A2b-3,S29=PanIN_BM3,S2=Acinar_A2,S30=Duct_B1,S31=PanIN_A1-2,S32=Duct_B2,S33=Duct_A1,S34=PanIN_A1-3,S3=PDAC_BF1,S4=Acinar_BF1,S5=PanIN_…	28210	ENSG00000131686	CA6	3' UTR	-0.617545	2.2989e-08	0.020495	4.603e-10
chr1	9062024	9062482	0.567411	10	0.074|0.643|0.663|0.631|0.694|0.765|0.702|0.399|0.687|0.758|0.805|0.765|0.641|0.828|0.804|0.589|0.820|0.800|0.746|0.111|0.691|0.618|0.759|0.617|0.652|0.631|0.640|0.832|0.233|0.738|0.636|0.725|0.680|0.608|0.751	1|3|3|3|3|3|3|2|3|3|3|3|3|3|3|3|3|3|3|1|3|3|3|3|3|3|3|3|1|3|3|3|3|3|3	3	1	31	0.1393333333333333	0.399	0.7070645161290324	S0=PDAC_BM2,S27=PDAC_BF2,S3=PDAC_BF1	S16=PDAC_BM3	S10=PanIN_A2a-3,S11=Duct_B4,S12=Duct_A2,S13=Acinar_A1,S14=PanIN_A2a-1,S15=PDAC_BF3,S17=PanIN_BM1,S18=Acinar_BF3,S19=PanIN_A2b-2,S1=Acinar_BM1,S20=PanIN_BF1,S21=Acinar_A0,S22=PanIN_BF3,S23=Duct_A0,S24=PanIN_A1-1,S25=PanIN_A2b-1,S26=Acinar_BF2,S28=PanIN_A2b-3,S29=PanIN_BM3,S2=Acinar_A2,S30=Duct_B1,S31=PanIN_A1-2,S32=Duct_B2,S33=Duct_A1,S34=PanIN_A1-3,S4=Acinar_BF1,S5=PanIN_BF2,S6=Acinar_BM3,S7=Duct…	23922	ENSG00000197241	SLC2A7	Distal Intergenic	-0.567411	4.2659e-13	3.8031e-07	7.7605e-14
chr1	9174610	9175639	0.620594	15	0.189|0.812|0.798|0.882|0.899|0.719|0.622|0.743|0.740|0.925|0.744|0.896|0.773|0.925|0.798|0.869|0.787|0.841|0.924|0.581|0.769|0.644|0.909|0.689|0.798|0.746|0.863|0.658|0.683|0.910|0.722|0.873|0.773|0.781|0.836	1|3|3|3|3|3|2|3|3|3|3|3|3|3|3|3|3|3|3|2|3|2|3|3|3|3|3|3|3|3|3|3|3|3|3	1	3	31	0.189	0.6156666666666667	0.8091935483870968	S0=PDAC_BM2	S15=PDAC_BF3,S27=PDAC_BF2,S29=PanIN_BM3	S10=PanIN_A2a-3,S11=Duct_B4,S12=Duct_A2,S13=Acinar_A1,S14=PanIN_A2a-1,S16=PDAC_BM3,S17=PanIN_BM1,S18=Acinar_BF3,S19=PanIN_A2b-2,S1=Acinar_BM1,S20=PanIN_BF1,S21=Acinar_A0,S22=PanIN_BF3,S23=Duct_A0,S24=PanIN_A1-1,S25=PanIN_A2b-1,S26=Acinar_BF2,S28=PanIN_A2b-3,S2=Acinar_A2,S30=Duct_B1,S31=PanIN_A1-2,S32=Duct_B2,S33=Duct_A1,S34=PanIN_A1-3,S3=PDAC_BF1,S4=Acinar_BF1,S5=PanIN_BF2,S6=Acinar_BM3,S7=Duct_B…	13590	ENSG00000180758	GPR157	Intron	-0.620594	2.1854e-06	1.0	5.3658e-09
chr1	9196648	9197429	0.501108	12	0.738|0.584|0.662|0.697|0.633|0.640|0.601|0.354|0.576|0.621|0.714|0.666|0.574|0.690|0.464|0.701|0.610|0.709|0.623|0.183|0.644|0.463|0.683|0.790|0.489|0.450|0.614|0.652|0.486|0.717|0.430|0.784|0.306|0.443|0.591	3|2|3|2|3|3|2|2|2|3|3|3|2|3|2|3|2|3|3|1|2|2|3|3|2|2|3|3|2|3|2|3|2|2|2	1	17	17	0.183	0.5154117647058822	0.684529411764706	S27=PDAC_BF2	S10=PanIN_A2a-3,S12=Duct_A2,S15=PDAC_BF3,S16=PDAC_BM3,S17=PanIN_BM1,S20=PanIN_BF1,S22=PanIN_BF3,S24=PanIN_A1-1,S28=PanIN_A2b-3,S29=PanIN_BM3,S31=PanIN_A1-2,S32=Duct_B2,S3=PDAC_BF1,S5=PanIN_BF2,S7=Duct_B3,S8=PDAC_BM1,S9=PanIN_A2a-2	S0=PDAC_BM2,S11=Duct_B4,S13=Acinar_A1,S14=PanIN_A2a-1,S18=Acinar_BF3,S19=PanIN_A2b-2,S1=Acinar_BM1,S21=Acinar_A0,S23=Duct_A0,S25=PanIN_A2b-1,S26=Acinar_BF2,S2=Acinar_A2,S30=Duct_B1,S33=Duct_A1,S34=PanIN_A1-3,S4=Acinar_BF1,S6=Acinar_BM3	-7420	ENSG00000180758	GPR157	Distal Intergenic	0.501108	2.3167e-06	1.0	1.5836e-06
chr1	9223941	9224609	0.576133	10	0.035|0.045|0.172|0.206|0.642|0.067|0.043|0.064|0.125|0.650|0.122|0.673|0.064|0.860|0.087|0.264|0.103|0.119|0.648|0.020|0.090|0.007|0.673|0.096|0.154|0.151|0.167|0.104|0.195|0.525|0.091|0.674|0.135|0.053|0.096	1|1|1|2|3|1|1|1|1|3|1|3|1|3|1|2|1|1|3|1|1|1|3|1|1|1|1|1|2|3|1|3|1|1|1	24	3	8	0.0920833333333333	0.2216666666666666	0.6681250000000002	S0=PDAC_BM2,S10=PanIN_A2a-3,S11=Duct_B4,S14=PanIN_A2a-1,S15=PDAC_BF3,S16=PDAC_BM3,S17=PanIN_BM1,S19=PanIN_A2b-2,S20=PanIN_BF1,S22=PanIN_BF3,S24=PanIN_A1-1,S25=PanIN_A2b-1,S27=PDAC_BF2,S28=PanIN_A2b-3,S29=PanIN_BM3,S30=Duct_B1,S31=PanIN_A1-2,S32=Duct_B2,S33=Duct_A1,S34=PanIN_A1-3,S5=PanIN_BF2,S7=Duct_B3,S8=PDAC_BM1,S9=PanIN_A2a-2	S12=Duct_A2,S23=Duct_A0,S3=PDAC_BF1	S13=Acinar_A1,S18=Acinar_BF3,S1=Acinar_BM1,S21=Acinar_A0,S26=Acinar_BF2,S2=Acinar_A2,S4=Acinar_BF1,S6=Acinar_BM3	-12106	ENSG00000284357	MIR34A	Intron	-0.576133	1.7313e-31	1.5435000000000002e-25	4.9738e-14
chr1	9225155	9225620	0.576569	11	0.065|0.196|0.336|0.658|0.820|0.056|0.126|0.172|0.238|0.792|0.162|0.763|0.272|0.767|0.208|0.773|0.236|0.159|0.728|0.042|0.169|0.110|0.860|0.183|0.243|0.420|0.457|0.185|0.291|0.696|0.047|0.801|0.245|0.177|0.205	1|1|1|3|3|1|1|1|1|3|1|3|1|3|1|3|1|1|3|1|1|1|3|1|1|1|2|1|1|3|1|3|1|1|1	24	1	10	0.1892916666666666	0.457	0.7657999999999999	S0=PDAC_BM2,S10=PanIN_A2a-3,S11=Duct_B4,S14=PanIN_A2a-1,S15=PDAC_BF3,S16=PDAC_BM3,S17=PanIN_BM1,S19=PanIN_A2b-2,S20=PanIN_BF1,S22=PanIN_BF3,S24=PanIN_A1-1,S25=PanIN_A2b-1,S27=PDAC_BF2,S28=PanIN_A2b-3,S29=PanIN_BM3,S30=Duct_B1,S31=PanIN_A1-2,S32=Duct_B2,S34=PanIN_A1-3,S3=PDAC_BF1,S5=PanIN_BF2,S7=Duct_B3,S8=PDAC_BM1,S9=PanIN_A2a-2	S33=Duct_A1	S12=Duct_A2,S13=Acinar_A1,S18=Acinar_BF3,S1=Acinar_BM1,S21=Acinar_A0,S23=Duct_A0,S26=Acinar_BF2,S2=Acinar_A2,S4=Acinar_BF1,S6=Acinar_BM3	-13320	ENSG00000284357	MIR34A	Intron	0.576569	2.6545e-33	2.3665e-27	4.5075e-14
chr1	9226562	9227146	0.504092	15	0.754|0.753|0.853|0.903|0.899|0.718|0.854|0.823|0.698|0.929|0.608|0.904|0.790|0.876|0.680|0.930|0.655|0.404|0.906|0.608|0.596|0.741|0.921|0.882|0.602|0.778|0.864|0.668|0.577|0.867|0.661|0.960|0.670|0.679|0.661	2|2|2|3|3|2|2|2|2|3|2|3|2|3|2|3|2|1|2|2|2|2|2|2|2|2|3|2|2|2|2|3|2|2|2	1	26	8	0.404	0.7308846153846156	0.908125	S25=PanIN_A2b-1	S0=PDAC_BM2,S10=PanIN_A2a-3,S11=Duct_B4,S14=PanIN_A2a-1,S15=PDAC_BF3,S16=PDAC_BM3,S17=PanIN_BM1,S19=PanIN_A2b-2,S20=PanIN_BF1,S22=PanIN_BF3,S24=PanIN_A1-1,S26=Acinar_BF2,S27=PDAC_BF2,S28=PanIN_A2b-3,S29=PanIN_BM3,S2=Acinar_A2,S30=Duct_B1,S31=PanIN_A1-2,S32=Duct_B2,S34=PanIN_A1-3,S3=PDAC_BF1,S4=Acinar_BF1,S5=PanIN_BF2,S7=Duct_B3,S8=PDAC_BM1,S9=PanIN_A2a-2	S12=Duct_A2,S13=Acinar_A1,S18=Acinar_BF3,S1=Acinar_BM1,S21=Acinar_A0,S23=Duct_A0,S33=Duct_A1,S6=Acinar_BM3	-14727	ENSG00000284357	MIR34A	Intron	-0.504092	2.9485e-06	1.0	9.5509e-08
chr1	9239596	9240739	0.550162	15	0.591|0.316|0.615|0.922|0.925|0.191|0.559|0.488|0.246|0.908|0.174|0.870|0.372|0.857|0.169|0.927|0.450|0.125|0.895|0.130|0.234|0.107|0.938|0.613|0.315|0.760|0.733|0.195|0.406|0.827|0.288|0.949|0.631|0.425|0.186	3|1|3|3|3|1|3|2|1|3|1|3|1|3|1|3|1|1|3|1|1|1|3|3|1|3|3|1|2|3|1|3|3|1|1	16	2	17	0.2451874999999999	0.447	0.7952941176470589	S10=PanIN_A2a-3,S14=PanIN_A2a-1,S17=PanIN_BM1,S19=PanIN_A2b-2,S20=PanIN_BF1,S22=PanIN_BF3,S24=PanIN_A1-1,S25=PanIN_A2b-1,S27=PDAC_BF2,S28=PanIN_A2b-3,S29=PanIN_BM3,S31=PanIN_A1-2,S34=PanIN_A1-3,S5=PanIN_BF2,S8=PDAC_BM1,S9=PanIN_A2a-2	S16=PDAC_BM3,S3=PDAC_BF1	S0=PDAC_BM2,S11=Duct_B4,S12=Duct_A2,S13=Acinar_A1,S15=PDAC_BF3,S18=Acinar_BF3,S1=Acinar_BM1,S21=Acinar_A0,S23=Duct_A0,S26=Acinar_BF2,S2=Acinar_A2,S30=Duct_B1,S32=Duct_B2,S33=Duct_A1,S4=Acinar_BF1,S6=Acinar_BM3,S7=Duct_B3	-27761	ENSG00000284357	MIR34A	Intron	-0.550162	3.7977e-44	3.3857e-38	4.996e-14
chr1	9241751	9242088	0.51123	10	0.000|0.000|0.090|0.114|0.547|0.000|0.051|0.035|0.036|0.298|0.011|0.184|0.021|0.464|0.008|0.212|0.053|0.043|0.449|0.004|0.040|0.011|0.584|0.027|0.080|0.000|0.031|0.013|0.000|0.394|0.033|0.101|0.030|0.000|0.009	1|1|2|2|3|1|2|2|1|2|1|2|1|3|1|2|1|1|2|1|1|1|3|1|1|1|1|1|1|2|1|2|1|1|1	22	10	3	0.0204545454545454	0.1928	0.5316666666666667	S0=PDAC_BM2,S10=PanIN_A2a-3,S14=PanIN_A2a-1,S17=PanIN_BM1,S19=PanIN_A2b-2,S20=PanIN_BF1,S22=PanIN_BF3,S24=PanIN_A1-1,S25=PanIN_A2b-1,S27=PDAC_BF2,S28=PanIN_A2b-3,S29=PanIN_BM3,S30=Duct_B1,S31=PanIN_A1-2,S32=Duct_B2,S33=Duct_A1,S34=PanIN_A1-3,S3=PDAC_BF1,S5=PanIN_BF2,S7=Duct_B3,S8=PDAC_BM1,S9=PanIN_A2a-2	S11=Duct_B4,S12=Duct_A2,S15=PDAC_BF3,S16=PDAC_BM3,S18=Acinar_BF3,S1=Acinar_BM1,S23=Duct_A0,S26=Acinar_BF2,S4=Acinar_BF1,S6=Acinar_BM3	S13=Acinar_A1,S21=Acinar_A0,S2=Acinar_A2	-29916	ENSG00000284357	MIR34A	Exon	0.51123	1.0632e-14	9.4783e-09	4.2188e-14
chr1	9243583	9243747	0.573207	10	0.076|0.610|0.591|0.868|0.811|0.900|0.955|0.065|0.752|0.688|0.868|0.669|0.445|0.735|0.573|0.630|0.850|0.690|0.589|0.243|0.786|0.823|0.854|0.833|0.825|0.933|0.926|0.800|0.225|0.828|0.779|0.915|0.932|0.714|0.793	1|3|3|3|3|3|3|1|3|3|3|3|1|3|3|3|3|3|3|1|3|3|3|3|3|3|3|3|1|3|3|3|3|3|3	5	0	30	0.2108		0.7839999999999997	S0=PDAC_BM2,S16=PDAC_BM3,S20=PanIN_BF1,S27=PDAC_BF2,S3=PDAC_BF1	-	S10=PanIN_A2a-3,S11=Duct_B4,S12=Duct_A2,S13=Acinar_A1,S14=PanIN_A2a-1,S15=PDAC_BF3,S17=PanIN_BM1,S18=Acinar_BF3,S19=PanIN_A2b-2,S1=Acinar_BM1,S21=Acinar_A0,S22=PanIN_BF3,S23=Duct_A0,S24=PanIN_A1-1,S25=PanIN_A2b-1,S26=Acinar_BF2,S28=PanIN_A2b-3,S29=PanIN_BM3,S2=Acinar_A2,S30=Duct_B1,S31=PanIN_A1-2,S32=Duct_B2,S33=Duct_A1,S34=PanIN_A1-3,S4=Acinar_BF1,S5=PanIN_BF2,S6=Acinar_BM3,S7=Duct_B3,S8=PDAC_BM…	-31748	ENSG00000284357	MIR34A	Distal Intergenic	0.573207	2.5296e-19	2.2552e-13	4.0412e-14
chr1	9372301	9372619	0.720689	12	0.186|0.940|0.959|0.927|0.961|0.901|0.955|0.666|0.936|0.914|0.985|0.935|0.968|0.932|0.911|0.978|0.831|0.902|0.960|0.765|0.966|0.942|0.960|0.631|0.904|0.903|0.927|0.923|0.822|0.925|0.954|0.994|0.884|0.833|0.941	1|3|3|3|3|3|3|3|3|3|3|3|3|3|3|3|3|3|3|3|3|3|3|3|3|3|3|3|3|3|3|3|3|3|3	1	0	34	0.186		0.9069117647058824	S0=PDAC_BM2	-	S10=PanIN_A2a-3,S11=Duct_B4,S12=Duct_A2,S13=Acinar_A1,S14=PanIN_A2a-1,S15=PDAC_BF3,S16=PDAC_BM3,S17=PanIN_BM1,S18=Acinar_BF3,S19=PanIN_A2b-2,S1=Acinar_BM1,S20=PanIN_BF1,S21=Acinar_A0,S22=PanIN_BF3,S23=Duct_A0,S24=PanIN_A1-1,S25=PanIN_A2b-1,S26=Acinar_BF2,S27=PDAC_BF2,S28=PanIN_A2b-3,S29=PanIN_BM3,S2=Acinar_A2,S30=Duct_B1,S31=PanIN_A1-2,S32=Duct_B2,S33=Duct_A1,S34=PanIN_A1-3,S3=PDAC_BF1,S4=Acinar_…	19361	ENSG00000171621	SPSB1	Intron	-0.720689	1.7367e-08	0.015482	4.41e-09
chr1	9375626	9376492	0.517428	21	0.049|0.777|0.745|0.913|0.894|0.702|0.349|0.198|0.738|0.842|0.771|0.781|0.503|0.831|0.697|0.768|0.728|0.755|0.809|0.422|0.690|0.460|0.874|0.422|0.556|0.768|0.758|0.756|0.460|0.717|0.611|0.857|0.750|0.238|0.757	1|3|3|3|3|3|2|1|3|3|3|3|3|3|3|3|3|3|3|2|3|1|3|2|3|3|3|3|2|3|3|3|3|1|3	4	4	27	0.23625	0.4132499999999999	0.7536296296296295	S0=PDAC_BM2,S16=PDAC_BM3,S29=PanIN_BM3,S8=PDAC_BM1	S15=PDAC_BF3,S27=PDAC_BF2,S30=Duct_B1,S3=PDAC_BF1	S10=PanIN_A2a-3,S11=Duct_B4,S12=Duct_A2,S13=Acinar_A1,S14=PanIN_A2a-1,S17=PanIN_BM1,S18=Acinar_BF3,S19=PanIN_A2b-2,S1=Acinar_BM1,S20=PanIN_BF1,S21=Acinar_A0,S22=PanIN_BF3,S23=Duct_A0,S24=PanIN_A1-1,S25=PanIN_A2b-1,S26=Acinar_BF2,S28=PanIN_A2b-3,S2=Acinar_A2,S31=PanIN_A1-2,S32=Duct_B2,S33=Duct_A1,S34=PanIN_A1-3,S4=Acinar_BF1,S5=PanIN_BF2,S6=Acinar_BM3,S7=Duct_B3,S9=PanIN_A2a-2	22686	ENSG00000171621	SPSB1	Intron	-0.517428	9.4972e-25	8.466900000000002e-19	4.9849e-14
chr1	9380185	9381691	0.524458	29	0.394|0.910|0.940|0.918|0.951|0.869|0.828|0.548|0.841|0.858|0.855|0.852|0.863|0.928|0.926|0.863|0.865|0.905|0.906|0.693|0.914|0.881|0.937|0.364|0.871|0.933|0.873|0.809|0.701|0.853|0.862|0.884|0.828|0.767|0.926	1|3|3|3|3|2|3|2|3|2|2|2|2|3|3|3|2|3|3|2|3|3|3|1|3|3|2|2|2|2|2|3|2|2|3	2	15	18	0.379	0.8063999999999999	0.9034444444444444	S0=PDAC_BM2,S30=Duct_B1	S14=PanIN_A2a-1,S16=PDAC_BM3,S18=Acinar_BF3,S19=PanIN_A2b-2,S1=Acinar_BM1,S20=PanIN_BF1,S24=PanIN_A1-1,S27=PDAC_BF2,S33=Duct_A1,S34=PanIN_A1-3,S3=PDAC_BF1,S4=Acinar_BF1,S5=PanIN_BF2,S7=Duct_B3,S8=PDAC_BM1	S10=PanIN_A2a-3,S11=Duct_B4,S12=Duct_A2,S13=Acinar_A1,S15=PDAC_BF3,S17=PanIN_BM1,S21=Acinar_A0,S22=PanIN_BF3,S23=Duct_A0,S25=PanIN_A2b-1,S26=Acinar_BF2,S28=PanIN_A2b-3,S29=PanIN_BM3,S2=Acinar_A2,S31=PanIN_A1-2,S32=Duct_B2,S6=Acinar_BM3,S9=PanIN_A2a-2	27245	ENSG00000171621	SPSB1	Intron	0.524458	7.1081e-22	6.3369e-16	4.0745e-14
chr1	9384572	9385108	0.513554	15	0.914|0.938|0.870|0.905|0.897|0.944|0.969|0.814|0.894|0.913|0.978|0.894|0.782|0.868|0.917|0.836|0.948|0.995|0.910|0.964|0.884|0.851|0.909|0.224|0.805|0.547|0.892|0.881|0.798|0.859|0.951|0.941|0.897|0.887|0.978	3|3|3|3|3|3|3|3|3|3|3|3|3|3|3|3|3|3|3|3|3|3|3|1|3|1|3|3|3|3|3|3|3|3|3	2	0	33	0.3855		0.8994848484848483	S30=Duct_B1,S32=Duct_B2	-	S0=PDAC_BM2,S10=PanIN_A2a-3,S11=Duct_B4,S12=Duct_A2,S13=Acinar_A1,S14=PanIN_A2a-1,S15=PDAC_BF3,S16=PDAC_BM3,S17=PanIN_BM1,S18=Acinar_BF3,S19=PanIN_A2b-2,S1=Acinar_BM1,S20=PanIN_BF1,S21=Acinar_A0,S22=PanIN_BF3,S23=Duct_A0,S24=PanIN_A1-1,S25=PanIN_A2b-1,S26=Acinar_BF2,S27=PDAC_BF2,S28=PanIN_A2b-3,S29=PanIN_BM3,S2=Acinar_A2,S31=PanIN_A1-2,S33=Duct_A1,S34=PanIN_A1-3,S3=PDAC_BF1,S4=Acinar_BF1,S5=PanIN…	-30658	ENSG00000171621	SPSB1	Intron	0.513554	2.0903e-12	1.8635e-06	6.9167e-14
chr1	9444864	9445257	0.524359	13	0.028|0.813|0.644|0.396|0.706|0.727|0.247|0.132|0.666|0.517|0.630|0.809|0.768|0.697|0.661|0.708|0.769|0.654|0.712|0.057|0.633|0.595|0.527|0.165|0.506|0.671|0.541|0.758|0.712|0.626|0.548|0.692|0.766|0.184|0.631	1|3|3|1|3|3|2|1|3|2|3|3|3|3|3|3|3|3|3|1|3|3|3|1|2|3|2|3|3|3|3|3|3|1|3	6	4	25	0.1603333333333333	0.45275	0.6849199999999999	S0=PDAC_BM2,S12=Duct_A2,S16=PDAC_BM3,S27=PDAC_BF2,S30=Duct_B1,S8=PDAC_BM1	S15=PDAC_BF3,S18=Acinar_BF3,S31=PanIN_A1-2,S33=Duct_A1	S10=PanIN_A2a-3,S11=Duct_B4,S13=Acinar_A1,S14=PanIN_A2a-1,S17=PanIN_BM1,S19=PanIN_A2b-2,S1=Acinar_BM1,S20=PanIN_BF1,S21=Acinar_A0,S22=PanIN_BF3,S23=Duct_A0,S24=PanIN_A1-1,S25=PanIN_A2b-1,S26=Acinar_BF2,S28=PanIN_A2b-3,S29=PanIN_BM3,S2=Acinar_A2,S32=Duct_B2,S34=PanIN_A1-3,S3=PDAC_BF1,S4=Acinar_BF1,S5=PanIN_BF2,S6=Acinar_BM3,S7=Duct_B3,S9=PanIN_A2a-2	29099	ENSG00000171621	SPSB1	Distal Intergenic	-0.524359	8.1951e-24	7.306e-18	3.6637e-14
chr1	9448284	9450383	0.525818	33	0.489|0.724|0.850|0.853|0.810|0.620|0.574|0.495|0.707|0.735|0.717|0.862|0.633|0.805|0.639|0.880|0.736|0.711|0.804|0.313|0.693|0.564|0.828|0.737|0.658|0.881|0.864|0.678|0.623|0.789|0.642|0.820|0.812|0.455|0.690	2|2|3|3|3|2|2|2|2|2|2|3|2|3|2|3|2|2|3|1|2|2|3|2|2|3|3|2|2|2|2|3|3|2|2	1	22	12	0.313	0.6504090909090908	0.8390833333333334	S27=PDAC_BF2	S0=PDAC_BM2,S10=PanIN_A2a-3,S14=PanIN_A2a-1,S15=PDAC_BF3,S16=PDAC_BM3,S17=PanIN_BM1,S18=Acinar_BF3,S19=PanIN_A2b-2,S20=PanIN_BF1,S22=PanIN_BF3,S24=PanIN_A1-1,S25=PanIN_A2b-1,S28=PanIN_A2b-3,S29=PanIN_BM3,S30=Duct_B1,S31=PanIN_A1-2,S34=PanIN_A1-3,S3=PDAC_BF1,S4=Acinar_BF1,S5=PanIN_BF2,S8=PDAC_BM1,S9=PanIN_A2a-2	S11=Duct_B4,S12=Duct_A2,S13=Acinar_A1,S1=Acinar_BM1,S21=Acinar_A0,S23=Duct_A0,S26=Acinar_BF2,S2=Acinar_A2,S32=Duct_B2,S33=Duct_A1,S6=Acinar_BM3,S7=Duct_B3	32519	ENSG00000171621	SPSB1	Distal Intergenic	-0.525818	2.9574e-12	2.6365e-06	4.885e-14
chr1	9451570	9452105	0.605815	13	0.827|0.936|0.954|0.933|0.938|0.938|0.937|0.747|0.883|0.878|0.929|0.932|0.880|0.883|0.845|0.937|0.904|0.933|0.908|0.306|0.945|0.831|0.947|0.951|0.803|0.964|0.949|0.941|0.872|0.934|0.913|0.911|0.922|0.901|0.915	3|3|3|3|3|3|3|2|3|3|3|3|2|3|3|3|3|3|3|1|3|3|3|3|3|3|3|3|3|3|3|3|3|3|3	1	2	32	0.306	0.8135	0.9123125	S27=PDAC_BF2	S16=PDAC_BM3,S20=PanIN_BF1	S0=PDAC_BM2,S10=PanIN_A2a-3,S11=Duct_B4,S12=Duct_A2,S13=Acinar_A1,S14=PanIN_A2a-1,S15=PDAC_BF3,S17=PanIN_BM1,S18=Acinar_BF3,S19=PanIN_A2b-2,S1=Acinar_BM1,S21=Acinar_A0,S22=PanIN_BF3,S23=Duct_A0,S24=PanIN_A1-1,S25=PanIN_A2b-1,S26=Acinar_BF2,S28=PanIN_A2b-3,S29=PanIN_BM3,S2=Acinar_A2,S30=Duct_B1,S31=PanIN_A1-2,S32=Duct_B2,S33=Duct_A1,S34=PanIN_A1-3,S3=PDAC_BF1,S4=Acinar_BF1,S5=PanIN_BF2,S6=Acinar_B…	35805	ENSG00000171621	SPSB1	Distal Intergenic	0.605815	4.1684e-07	0.37162	5.9681e-09
chr1	9501053	9501783	0.512393	14	0.385|0.116|0.318|0.237|0.093|0.076|0.498|0.312|0.174|0.087|0.084|0.228|0.176|0.153|0.280|0.282|0.243|0.096|0.136|0.243|0.115|0.111|0.044|0.311|0.189|0.187|0.275|0.085|0.443|0.083|0.187|0.055|0.185|0.630|0.109	2|1|2|2|1|1|2|2|2|1|1|2|1|1|2|2|2|1|1|2|1|1|1|1|2|2|2|1|2|1|1|1|2|3|1	18	16	1	0.1176111111111111	0.2799374999999999	0.63	S10=PanIN_A2a-3,S13=Acinar_A1,S14=PanIN_A2a-1,S18=Acinar_BF3,S19=PanIN_A2b-2,S20=PanIN_BF1,S21=Acinar_A0,S25=PanIN_A2b-1,S26=Acinar_BF2,S28=PanIN_A2b-3,S29=PanIN_BM3,S2=Acinar_A2,S30=Duct_B1,S34=PanIN_A1-3,S4=Acinar_BF1,S5=PanIN_BF2,S6=Acinar_BM3,S9=PanIN_A2a-2	S0=PDAC_BM2,S11=Duct_B4,S12=Duct_A2,S15=PDAC_BF3,S16=PDAC_BM3,S17=PanIN_BM1,S1=Acinar_BM1,S22=PanIN_BF3,S23=Duct_A0,S24=PanIN_A1-1,S27=PDAC_BF2,S31=PanIN_A1-2,S32=Duct_B2,S33=Duct_A1,S3=PDAC_BF1,S7=Duct_B3	S8=PDAC_BM1	85288	ENSG00000171621	SPSB1	Distal Intergenic	-0.512393	1.0546e-06	0.94023	1.0563e-08
chr1	9508662	9509481	0.509171	10	0.578|0.806|0.719|0.507|0.592|0.755|0.626|0.516|0.551|0.694|0.669|0.526|0.624|0.723|0.662|0.456|0.642|0.756|0.640|0.356|0.775|0.679|0.685|0.190|0.612|0.562|0.703|0.719|0.530|0.642|0.677|0.555|0.787|0.648|0.776	2|3|3|2|3|3|2|2|2|3|3|3|3|2|3|2|2|3|3|2|3|2|2|1|2|2|3|3|2|2|3|2|3|2|3	1	17	17	0.19	0.5804705882352942	0.6988235294117645	S30=Duct_B1	S0=PDAC_BM2,S12=Duct_A2,S15=PDAC_BF3,S16=PDAC_BM3,S17=PanIN_BM1,S21=Acinar_A0,S23=Duct_A0,S24=PanIN_A1-1,S27=PDAC_BF2,S29=PanIN_BM3,S2=Acinar_A2,S31=PanIN_A1-2,S32=Duct_B2,S3=PDAC_BF1,S4=Acinar_BF1,S6=Acinar_BM3,S8=PDAC_BM1	S10=PanIN_A2a-3,S11=Duct_B4,S13=Acinar_A1,S14=PanIN_A2a-1,S18=Acinar_BF3,S19=PanIN_A2b-2,S1=Acinar_BM1,S20=PanIN_BF1,S22=PanIN_BF3,S25=PanIN_A2b-1,S26=Acinar_BF2,S28=PanIN_A2b-3,S33=Duct_A1,S34=PanIN_A1-3,S5=PanIN_BF2,S7=Duct_B3,S9=PanIN_A2a-2	-90047	ENSG00000171612	SLC25A33	Distal Intergenic	-0.509171	0.00022865	1.0	5.7929e-06
chr1	9526808	9527125	0.587907	10	0.147|0.256|0.844|0.423|0.268|0.159|0.371|0.421|0.124|0.327|0.252|0.303|0.315|0.309|0.141|0.534|0.458|0.156|0.318|0.081|0.302|0.199|0.231|0.335|0.212|0.396|0.487|0.304|0.488|0.342|0.308|0.307|0.450|0.232|0.199	1|1|3|1|1|1|1|2|1|1|1|1|1|1|1|2|2|1|1|1|1|1|1|1|1|2|2|1|2|1|1|1|2|1|1	27	7	1	0.2563333333333333	0.4620000000000001	0.844	S0=PDAC_BM2,S10=PanIN_A2a-3,S12=Duct_A2,S13=Acinar_A1,S14=PanIN_A2a-1,S15=PDAC_BF3,S17=PanIN_BM1,S18=Acinar_BF3,S19=PanIN_A2b-2,S1=Acinar_BM1,S20=PanIN_BF1,S21=Acinar_A0,S22=PanIN_BF3,S25=PanIN_A2b-1,S26=Acinar_BF2,S27=PDAC_BF2,S28=PanIN_A2b-3,S29=PanIN_BM3,S2=Acinar_A2,S30=Duct_B1,S31=PanIN_A1-2,S34=PanIN_A1-3,S4=Acinar_BF1,S5=PanIN_BF2,S6=Acinar_BM3,S8=PDAC_BM1,S9=PanIN_A2a-2	S16=PDAC_BM3,S23=Duct_A0,S24=PanIN_A1-1,S32=Duct_B2,S33=Duct_A1,S3=PDAC_BF1,S7=Duct_B3	S11=Duct_B4	-72403	ENSG00000171612	SLC25A33	Distal Intergenic	0.587907	9.5299e-06	1.0	2.131e-06
chr1	9551546	9551745	0.711941	10	0.665|0.779|0.853|0.835|0.819|0.718|0.759|0.722|0.661|0.730|0.777|0.742|0.853|0.815|0.683|0.898|0.808|0.818|0.681|0.561|0.826|0.823|0.705|0.825|0.650|0.890|0.852|0.732|0.053|0.726|0.713|0.776|0.852|0.685|0.782	3|3|3|3|3|3|3|3|3|3|3|3|3|3|3|3|3|3|3|3|3|3|3|3|3|3|3|3|1|3|3|3|3|3|3	1	0	34	0.053		0.7651176470588233	S3=PDAC_BF1	-	S0=PDAC_BM2,S10=PanIN_A2a-3,S11=Duct_B4,S12=Duct_A2,S13=Acinar_A1,S14=PanIN_A2a-1,S15=PDAC_BF3,S16=PDAC_BM3,S17=PanIN_BM1,S18=Acinar_BF3,S19=PanIN_A2b-2,S1=Acinar_BM1,S20=PanIN_BF1,S21=Acinar_A0,S22=PanIN_BF3,S23=Duct_A0,S24=PanIN_A1-1,S25=PanIN_A2b-1,S26=Acinar_BF2,S27=PDAC_BF2,S28=PanIN_A2b-3,S29=PanIN_BM3,S2=Acinar_A2,S30=Duct_B1,S31=PanIN_A1-2,S32=Duct_B2,S33=Duct_A1,S34=PanIN_A1-3,S4=Acinar_…	-47783	ENSG00000171612	SLC25A33	Distal Intergenic	0.711941	4.2646e-06	1.0	6.7309e-07
chr1	9560911	9561675	0.566954	17	0.129|0.515|0.876|0.802|0.705|0.642|0.798|0.325|0.704|0.696|0.621|0.680|0.791|0.677|0.838|0.777|0.679|0.601|0.670|0.553|0.573|0.251|0.774|0.706|0.632|0.798|0.854|0.653|0.655|0.766|0.695|0.637|0.855|0.608|0.634	1|2|3|2|2|2|3|1|2|2|2|2|3|2|3|2|2|2|2|2|2|1|3|2|3|3|3|2|2|2|2|2|3|2|2	3	23	9	0.235	0.6630000000000001	0.8017777777777777	S0=PDAC_BM2,S16=PDAC_BM3,S29=PanIN_BM3	S10=PanIN_A2a-3,S12=Duct_A2,S13=Acinar_A1,S14=PanIN_A2a-1,S17=PanIN_BM1,S18=Acinar_BF3,S19=PanIN_A2b-2,S1=Acinar_BM1,S21=Acinar_A0,S23=Duct_A0,S24=PanIN_A1-1,S25=PanIN_A2b-1,S26=Acinar_BF2,S27=PDAC_BF2,S28=PanIN_A2b-3,S30=Duct_B1,S34=PanIN_A1-3,S3=PDAC_BF1,S4=Acinar_BF1,S5=PanIN_BF2,S6=Acinar_BM3,S8=PDAC_BM1,S9=PanIN_A2a-2	S11=Duct_B4,S15=PDAC_BF3,S20=PanIN_BF1,S22=PanIN_BF3,S2=Acinar_A2,S31=PanIN_A1-2,S32=Duct_B2,S33=Duct_A1,S7=Duct_B3	-37853	ENSG00000171612	SLC25A33	Distal Intergenic	-0.566954	6.0841e-17	5.424e-11	4.0412e-14
chr1	9599020	9599258	0.537929	10	0.121|0.146|0.219|0.680|0.384|0.208|0.300|0.088|0.244|0.313|0.153|0.370|0.161|0.276|0.116|0.424|0.270|0.214|0.346|0.072|0.124|0.000|0.364|0.442|0.242|0.360|0.481|0.203|0.250|0.394|0.127|0.421|0.345|0.143|0.266	1|1|1|3|2|2|2|1|2|1|1|2|1|2|1|2|2|2|2|1|1|1|2|2|2|2|2|1|2|2|1|2|2|1|2	14	20	1	0.1418571428571428	0.33005	0.68	S0=PDAC_BM2,S10=PanIN_A2a-3,S11=Duct_B4,S16=PDAC_BM3,S18=Acinar_BF3,S19=PanIN_A2b-2,S20=PanIN_BF1,S22=PanIN_BF3,S27=PDAC_BF2,S28=PanIN_A2b-3,S29=PanIN_BM3,S34=PanIN_A1-3,S5=PanIN_BF2,S8=PDAC_BM1	S13=Acinar_A1,S14=PanIN_A2a-1,S15=PDAC_BF3,S17=PanIN_BM1,S1=Acinar_BM1,S21=Acinar_A0,S23=Duct_A0,S24=PanIN_A1-1,S25=PanIN_A2b-1,S26=Acinar_BF2,S2=Acinar_A2,S30=Duct_B1,S31=PanIN_A1-2,S32=Duct_B2,S33=Duct_A1,S3=PDAC_BF1,S4=Acinar_BF1,S6=Acinar_BM3,S7=Duct_B3,S9=PanIN_A2a-2	S12=Duct_A2	-270	ENSG00000171612	SLC25A33	Promoter	0.537929	0.00079195	1.0	0.00018625
chr1	9712491	9713204	0.653661	29	0.753|0.026|0.093|0.065|0.056|0.116|0.270|0.142|0.037|0.039|0.173|0.041|0.038|0.069|0.253|0.082|0.083|0.074|0.053|0.360|0.072|0.076|0.052|0.079|0.033|0.041|0.049|0.093|0.215|0.057|0.077|0.031|0.078|0.741|0.062	3|1|1|1|1|1|1|1|1|1|1|1|1|1|1|1|1|1|1|1|1|1|1|1|1|1|1|1|1|1|1|1|1|3|1	33	0	2	0.0934848484848484		0.747	S10=PanIN_A2a-3,S11=Duct_B4,S12=Duct_A2,S13=Acinar_A1,S14=PanIN_A2a-1,S15=PDAC_BF3,S16=PDAC_BM3,S17=PanIN_BM1,S18=Acinar_BF3,S19=PanIN_A2b-2,S1=Acinar_BM1,S20=PanIN_BF1,S21=Acinar_A0,S22=PanIN_BF3,S23=Duct_A0,S24=PanIN_A1-1,S25=PanIN_A2b-1,S26=Acinar_BF2,S27=PDAC_BF2,S28=PanIN_A2b-3,S29=PanIN_BM3,S2=Acinar_A2,S30=Duct_B1,S31=PanIN_A1-2,S32=Duct_B2,S33=Duct_A1,S34=PanIN_A1-3,S3=PDAC_BF1,S4=Acinar_…	-	S0=PDAC_BM2,S8=PDAC_BM1	702	ENSG00000171608	PIK3CD	Promoter	-0.653661	7.9602e-28	7.0966e-22	3.797e-14
chr1	9771181	9771498	0.54189	10	0.431|0.894|0.967|0.970|0.951|0.916|0.849|0.371|0.859|0.790|0.900|0.964|0.929|0.935|0.900|0.993|0.904|0.926|0.925|0.313|0.912|0.785|0.949|0.943|0.883|0.914|0.973|0.832|0.597|0.951|0.866|0.960|0.949|0.716|0.920	1|3|3|3|3|3|3|1|3|3|3|3|3|3|3|3|3|3|3|1|3|3|3|3|3|3|3|3|2|3|3|3|3|2|3	3	2	30	0.3716666666666666	0.6565	0.9136333333333336	S0=PDAC_BM2,S16=PDAC_BM3,S27=PDAC_BF2	S3=PDAC_BF1,S8=PDAC_BM1	S10=PanIN_A2a-3,S11=Duct_B4,S12=Duct_A2,S13=Acinar_A1,S14=PanIN_A2a-1,S15=PDAC_BF3,S17=PanIN_BM1,S18=Acinar_BF3,S19=PanIN_A2b-2,S1=Acinar_BM1,S20=PanIN_BF1,S21=Acinar_A0,S22=PanIN_BF3,S23=Duct_A0,S24=PanIN_A1-1,S25=PanIN_A2b-1,S26=Acinar_BF2,S28=PanIN_A2b-3,S29=PanIN_BM3,S2=Acinar_A2,S30=Duct_B1,S31=PanIN_A1-2,S32=Duct_B2,S33=Duct_A1,S34=PanIN_A1-3,S4=Acinar_BF1,S5=PanIN_BF2,S6=Acinar_BM3,S7=Duct…	1019	ENSG00000171608	PIK3CD	Intron	-0.54189	3.8443e-12	3.4272e-06	8.0602e-14
chr1	9788643	9788769	0.634042	12	0.114|0.890|0.979|0.877|0.931|0.899|0.777|0.662|0.845|0.955|0.813|0.869|0.850|0.913|0.886|0.909|0.925|0.926|0.913|0.798|0.875|0.732|0.916|0.705|0.822|0.921|0.893|0.850|0.489|0.858|0.893|0.862|0.843|0.638|0.907	1|2|3|2|2|2|2|2|2|3|2|2|2|2|3|2|2|2|2|2|2|2|2|2|2|3|2|2|1|2|2|2|2|2|2	2	29	4	0.3015	0.8479655172413794	0.93525	S0=PDAC_BM2,S3=PDAC_BF1	S10=PanIN_A2a-3,S12=Duct_A2,S13=Acinar_A1,S14=PanIN_A2a-1,S15=PDAC_BF3,S16=PDAC_BM3,S17=PanIN_BM1,S19=PanIN_A2b-2,S1=Acinar_BM1,S20=PanIN_BF1,S21=Acinar_A0,S23=Duct_A0,S24=PanIN_A1-1,S25=PanIN_A2b-1,S26=Acinar_BF2,S27=PDAC_BF2,S28=PanIN_A2b-3,S29=PanIN_BM3,S2=Acinar_A2,S30=Duct_B1,S31=PanIN_A1-2,S33=Duct_A1,S34=PanIN_A1-3,S4=Acinar_BF1,S5=PanIN_BF2,S6=Acinar_BM3,S7=Duct_B3,S8=PDAC_BM1,S9=PanIN_A2…	S11=Duct_B4,S18=Acinar_BF3,S22=PanIN_BF3,S32=Duct_B2	4835	ENSG00000171603	CLSTN1	3' UTR	0.634042	4.9553e-11	4.4177e-05	1.7567e-11
chr1	9830471	9830869	0.704364	14	0.022|0.063|0.145|0.376|0.825|0.068|0.037|0.022|0.155|0.855|0.123|0.825|0.188|0.772|0.061|0.369|0.291|0.019|0.839|0.020|0.095|0.010|0.856|0.243|0.259|0.160|0.279|0.182|0.114|0.841|0.034|0.880|0.109|0.080|0.049	1|1|1|1|3|1|1|1|1|3|1|3|1|3|1|1|1|1|3|1|1|1|3|1|1|1|1|1|1|3|1|3|1|1|1	27	0	8	0.1323333333333333		0.836625	S0=PDAC_BM2,S10=PanIN_A2a-3,S11=Duct_B4,S12=Duct_A2,S14=PanIN_A2a-1,S15=PDAC_BF3,S16=PDAC_BM3,S17=PanIN_BM1,S19=PanIN_A2b-2,S20=PanIN_BF1,S22=PanIN_BF3,S23=Duct_A0,S24=PanIN_A1-1,S25=PanIN_A2b-1,S27=PDAC_BF2,S28=PanIN_A2b-3,S29=PanIN_BM3,S30=Duct_B1,S31=PanIN_A1-2,S32=Duct_B2,S33=Duct_A1,S34=PanIN_A1-3,S3=PDAC_BF1,S5=PanIN_BF2,S7=Duct_B3,S8=PDAC_BM1,S9=PanIN_A2a-2	-	S13=Acinar_A1,S18=Acinar_BF3,S1=Acinar_BM1,S21=Acinar_A0,S26=Acinar_BF2,S2=Acinar_A2,S4=Acinar_BF1,S6=Acinar_BM3	-36868	ENSG00000171603	CLSTN1	Intron	-0.704364	1.3923e-49	1.2412e-43	4.3965e-14	N0|0|2|3,
chr1	9864676	9865134	0.595089	14	0.484|0.251|0.862|0.926|0.336|0.156|0.756|0.429|0.233|0.400|0.197|0.342|0.368|0.300|0.328|0.922|0.424|0.031|0.238|0.119|0.122|0.106|0.265|0.320|0.287|0.868|0.867|0.308|0.864|0.411|0.236|0.276|0.716|0.907|0.167	2|1|3|3|1|1|3|2|1|1|1|1|1|1|1|3|1|1|1|1|1|1|1|1|1|3|3|1|3|1|1|1|3|3|1	24	2	9	0.2592083333333332	0.4565	0.8542222222222223	S10=PanIN_A2a-3,S13=Acinar_A1,S14=PanIN_A2a-1,S17=PanIN_BM1,S18=Acinar_BF3,S19=PanIN_A2b-2,S1=Acinar_BM1,S20=PanIN_BF1,S21=Acinar_A0,S22=PanIN_BF3,S24=PanIN_A1-1,S25=PanIN_A2b-1,S26=Acinar_BF2,S27=PDAC_BF2,S28=PanIN_A2b-3,S29=PanIN_BM3,S2=Acinar_A2,S30=Duct_B1,S31=PanIN_A1-2,S34=PanIN_A1-3,S4=Acinar_BF1,S5=PanIN_BF2,S6=Acinar_BM3,S9=PanIN_A2a-2	S0=PDAC_BM2,S16=PDAC_BM3	S11=Duct_B4,S12=Duct_A2,S15=PDAC_BF3,S23=Duct_A0,S32=Duct_B2,S33=Duct_A1,S3=PDAC_BF1,S7=Duct_B3,S8=PDAC_BM1	19416	ENSG00000171603	CLSTN1	Intron	-0.595089	2.8522e-42	2.5428e-36	4.1855e-14
chr1	9881334	9881887	0.558393	10	0.844|0.938|0.965|0.970|0.926|0.963|0.393|0.705|0.883|0.921|0.962|0.931|0.942|0.964|0.837|0.979|0.930|0.949|0.904|0.348|0.970|0.850|0.916|0.663|0.966|0.957|0.974|0.910|0.815|0.910|0.958|0.959|0.876|0.896|0.942	3|3|3|3|3|3|1|2|3|3|3|3|3|3|2|3|3|3|3|1|3|3|3|2|3|3|3|3|3|3|3|3|3|3|3	2	3	30	0.3705	0.735	0.9290000000000002	S15=PDAC_BF3,S27=PDAC_BF2	S16=PDAC_BM3,S22=PanIN_BF3,S30=Duct_B1	S0=PDAC_BM2,S10=PanIN_A2a-3,S11=Duct_B4,S12=Duct_A2,S13=Acinar_A1,S14=PanIN_A2a-1,S17=PanIN_BM1,S18=Acinar_BF3,S19=PanIN_A2b-2,S1=Acinar_BM1,S20=PanIN_BF1,S21=Acinar_A0,S23=Duct_A0,S24=PanIN_A1-1,S25=PanIN_A2b-1,S26=Acinar_BF2,S28=PanIN_A2b-3,S29=PanIN_BM3,S2=Acinar_A2,S31=PanIN_A1-2,S32=Duct_B2,S33=Duct_A1,S34=PanIN_A1-3,S3=PDAC_BF1,S4=Acinar_BF1,S5=PanIN_BF2,S6=Acinar_BM3,S7=Duct_B3,S8=PDAC_BM1…	2663	ENSG00000171603	CLSTN1	Intron	-0.558393	2.0992e-10	0.00018715	2.124e-12
chr1	9887755	9888379	0.861979	19	0.042|0.972|0.923|0.891|0.961|0.935|0.839|0.479|0.901|0.907|0.920|0.931|0.901|0.931|0.898|0.862|0.917|0.944|0.896|0.848|0.925|0.899|0.950|0.652|0.959|0.869|0.942|0.932|0.903|0.907|0.873|0.949|0.865|0.461|0.934	1|3|3|3|3|3|3|2|3|3|3|3|3|3|3|3|3|3|3|3|3|3|3|3|3|3|3|3|3|3|3|3|3|2|3	1	2	32	0.042	0.47	0.90425	S0=PDAC_BM2	S16=PDAC_BM3,S8=PDAC_BM1	S10=PanIN_A2a-3,S11=Duct_B4,S12=Duct_A2,S13=Acinar_A1,S14=PanIN_A2a-1,S15=PDAC_BF3,S17=PanIN_BM1,S18=Acinar_BF3,S19=PanIN_A2b-2,S1=Acinar_BM1,S20=PanIN_BF1,S21=Acinar_A0,S22=PanIN_BF3,S23=Duct_A0,S24=PanIN_A1-1,S25=PanIN_A2b-1,S26=Acinar_BF2,S27=PDAC_BF2,S28=PanIN_A2b-3,S29=PanIN_BM3,S2=Acinar_A2,S30=Duct_B1,S31=PanIN_A1-2,S32=Duct_B2,S33=Duct_A1,S34=PanIN_A1-3,S3=PDAC_BF1,S4=Acinar_BF1,S5=PanIN_…	-3206	ENSG00000171603	CLSTN1	Distal Intergenic	-0.861979	3.1007e-14	2.7643e-08	1.6076e-13
chr1	9894725	9894995	0.592579	10	0.076|0.683|0.903|0.860|0.918|0.655|0.201|0.219|0.750|0.821|0.609|0.833|0.710|0.822|0.662|0.889|0.842|0.782|0.879|0.138|0.542|0.320|0.841|0.175|0.848|0.880|0.863|0.622|0.242|0.938|0.751|0.846|0.745|0.392|0.791	1|3|3|3|3|3|1|1|3|3|2|3|3|3|3|3|3|3|3|1|2|1|3|1|3|3|3|2|1|3|3|3|3|1|3	8	3	24	0.220375	0.5910000000000001	0.8130000000000002	S0=PDAC_BM2,S15=PDAC_BF3,S16=PDAC_BM3,S27=PDAC_BF2,S29=PanIN_BM3,S30=Duct_B1,S3=PDAC_BF1,S8=PDAC_BM1	S19=PanIN_A2b-2,S28=PanIN_A2b-3,S34=PanIN_A1-3	S10=PanIN_A2a-3,S11=Duct_B4,S12=Duct_A2,S13=Acinar_A1,S14=PanIN_A2a-1,S17=PanIN_BM1,S18=Acinar_BF3,S1=Acinar_BM1,S20=PanIN_BF1,S21=Acinar_A0,S22=PanIN_BF3,S23=Duct_A0,S24=PanIN_A1-1,S25=PanIN_A2b-1,S26=Acinar_BF2,S2=Acinar_A2,S31=PanIN_A1-2,S32=Duct_B2,S33=Duct_A1,S4=Acinar_BF1,S5=PanIN_BF2,S6=Acinar_BM3,S7=Duct_B3,S9=PanIN_A2a-2	-10176	ENSG00000171603	CLSTN1	Distal Intergenic	0.592579	2.0562e-25	1.8331e-19	4.1855e-14
chr1	9899049	9899505	0.569285	10	0.305|0.881|0.922|0.800|0.847|0.865|0.927|0.633|0.900|0.839|0.853|0.860|0.781|0.836|0.893|0.802|0.783|0.972|0.873|0.371|0.846|0.840|0.952|0.285|0.906|0.858|0.869|0.868|0.790|0.798|0.943|0.921|0.926|0.786|0.860	1|3|3|3|3|3|3|2|3|3|3|3|3|3|3|3|3|3|3|2|3|3|3|1|3|3|3|3|3|3|3|3|3|3|3	2	2	31	0.295	0.502	0.8644193548387096	S0=PDAC_BM2,S30=Duct_B1	S16=PDAC_BM3,S27=PDAC_BF2	S10=PanIN_A2a-3,S11=Duct_B4,S12=Duct_A2,S13=Acinar_A1,S14=PanIN_A2a-1,S15=PDAC_BF3,S17=PanIN_BM1,S18=Acinar_BF3,S19=PanIN_A2b-2,S1=Acinar_BM1,S20=PanIN_BF1,S21=Acinar_A0,S22=PanIN_BF3,S23=Duct_A0,S24=PanIN_A1-1,S25=PanIN_A2b-1,S26=Acinar_BF2,S28=PanIN_A2b-3,S29=PanIN_BM3,S2=Acinar_A2,S31=PanIN_A1-2,S32=Duct_B2,S33=Duct_A1,S34=PanIN_A1-3,S3=PDAC_BF1,S4=Acinar_BF1,S5=PanIN_BF2,S6=Acinar_BM3,S7=Duct…	-14500	ENSG00000171603	CLSTN1	Distal Intergenic	-0.569285	5.9131e-09	0.0052716	4.1697e-12
chr1	9902870	9903296	0.519927	13	0.490|0.059|0.259|0.617|0.398|0.082|0.155|0.126|0.103|0.265|0.130|0.372|0.260|0.313|0.112|0.597|0.237|0.026|0.192|0.050|0.108|0.036|0.473|0.127|0.175|0.276|0.489|0.095|0.351|0.292|0.082|0.239|0.111|0.221|0.126	2|1|2|3|2|1|2|1|1|2|2|2|2|2|2|3|2|1|2|1|1|1|2|2|1|2|2|2|2|2|1|2|1|2|2	11	22	2	0.0870909090909091	0.2669090909090909	0.607	S10=PanIN_A2a-3,S14=PanIN_A2a-1,S16=PDAC_BM3,S17=PanIN_BM1,S25=PanIN_A2b-1,S27=PDAC_BF2,S28=PanIN_A2b-3,S29=PanIN_BM3,S31=PanIN_A1-2,S5=PanIN_BF2,S7=Duct_B3	S0=PDAC_BM2,S11=Duct_B4,S13=Acinar_A1,S15=PDAC_BF3,S18=Acinar_BF3,S19=PanIN_A2b-2,S1=Acinar_BM1,S20=PanIN_BF1,S21=Acinar_A0,S22=PanIN_BF3,S24=PanIN_A1-1,S26=Acinar_BF2,S2=Acinar_A2,S30=Duct_B1,S32=Duct_B2,S33=Duct_A1,S34=PanIN_A1-3,S3=PDAC_BF1,S4=Acinar_BF1,S6=Acinar_BM3,S8=PDAC_BM1,S9=PanIN_A2a-2	S12=Duct_A2,S23=Duct_A0	-18321	ENSG00000171603	CLSTN1	Distal Intergenic	0.519927	1.7104e-10	0.00015248	1.1668e-13
chr1	9910822	9911521	0.564296	10	0.681|0.911|0.807|0.842|0.887|0.876|0.800|0.638|0.662|0.484|0.966|0.869|0.810|0.596|0.340|0.826|0.650|0.972|0.835|0.230|0.891|0.792|0.930|0.550|0.847|0.697|0.924|0.850|0.908|0.737|0.921|0.930|0.919|0.782|0.923	3|3|3|3|3|3|3|2|2|2|3|3|3|2|1|3|3|3|3|1|3|3|3|2|3|3|3|3|3|3|3|3|3|3|3	2	5	28	0.285	0.586	0.8493928571428572	S22=PanIN_BF3,S27=PDAC_BF2	S16=PDAC_BM3,S17=PanIN_BM1,S18=Acinar_BF3,S21=Acinar_A0,S30=Duct_B1	S0=PDAC_BM2,S10=PanIN_A2a-3,S11=Duct_B4,S12=Duct_A2,S13=Acinar_A1,S14=PanIN_A2a-1,S15=PDAC_BF3,S19=PanIN_A2b-2,S1=Acinar_BM1,S20=PanIN_BF1,S23=Duct_A0,S24=PanIN_A1-1,S25=PanIN_A2b-1,S26=Acinar_BF2,S28=PanIN_A2b-3,S29=PanIN_BM3,S2=Acinar_A2,S31=PanIN_A1-2,S32=Duct_B2,S33=Duct_A1,S34=PanIN_A1-3,S3=PDAC_BF1,S4=Acinar_BF1,S5=PanIN_BF2,S6=Acinar_BM3,S7=Duct_B3,S8=PDAC_BM1,S9=PanIN_A2a-2	-26273	ENSG00000171603	CLSTN1	Exon	-0.564296	9.8225e-08	0.087568	5.118e-09
chr1	9929779	9930659	0.547832	14	0.590|0.907|1.000|0.957|0.936|0.868|0.654|0.589|0.809|0.854|0.657|0.924|0.928|0.950|0.777|0.951|0.812|0.711|0.778|0.630|0.799|0.639|0.955|0.367|0.756|0.918|0.906|0.761|0.786|0.929|0.674|0.978|0.880|0.781|0.822	2|3|3|3|3|3|2|2|2|3|2|3|3|3|2|3|3|2|2|2|2|2|3|1|2|3|3|2|3|3|2|3|2|2|2	1	17	17	0.367	0.7239411764705882	0.915235294117647	S30=Duct_B1	S0=PDAC_BM2,S15=PDAC_BF3,S16=PDAC_BM3,S17=PanIN_BM1,S19=PanIN_A2b-2,S22=PanIN_BF3,S25=PanIN_A2b-1,S26=Acinar_BF2,S27=PDAC_BF2,S28=PanIN_A2b-3,S29=PanIN_BM3,S31=PanIN_A1-2,S34=PanIN_A1-3,S5=PanIN_BF2,S7=Duct_B3,S8=PDAC_BM1,S9=PanIN_A2a-2	S10=PanIN_A2a-3,S11=Duct_B4,S12=Duct_A2,S13=Acinar_A1,S14=PanIN_A2a-1,S18=Acinar_BF3,S1=Acinar_BM1,S20=PanIN_BF1,S21=Acinar_A0,S23=Duct_A0,S24=PanIN_A1-1,S2=Acinar_A2,S32=Duct_B2,S33=Duct_A1,S3=PDAC_BF1,S4=Acinar_BF1,S6=Acinar_BM3	39657	ENSG00000178585	CTNNBIP1	Intron	0.547832	6.6791e-10	0.00059545	2.0805e-09
chr1	9932824	9933831	0.534606	12	0.665|0.622|0.887|0.956|0.930|0.532|0.394|0.676|0.392|0.961|0.527|0.915|0.533|0.923|0.301|0.918|0.886|0.461|0.787|0.125|0.608|0.140|0.947|0.829|0.683|0.850|0.967|0.505|0.656|0.897|0.239|0.911|0.912|0.467|0.524	2|2|3|3|3|2|1|2|1|3|2|3|1|3|1|3|3|1|3|1|2|1|3|3|2|3|3|1|3|3|1|3|3|1|2	10	8	17	0.3557	0.6046250000000001	0.8901176470588236	S15=PDAC_BF3,S17=PanIN_BM1,S20=PanIN_BF1,S22=PanIN_BF3,S25=PanIN_A2b-1,S27=PDAC_BF2,S29=PanIN_BM3,S34=PanIN_A1-3,S5=PanIN_BF2,S8=PDAC_BM1	S0=PDAC_BM2,S10=PanIN_A2a-3,S14=PanIN_A2a-1,S16=PDAC_BM3,S19=PanIN_A2b-2,S28=PanIN_A2b-3,S31=PanIN_A1-2,S9=PanIN_A2a-2	S11=Duct_B4,S12=Duct_A2,S13=Acinar_A1,S18=Acinar_BF3,S1=Acinar_BM1,S21=Acinar_A0,S23=Duct_A0,S24=PanIN_A1-1,S26=Acinar_BF2,S2=Acinar_A2,S30=Duct_B1,S32=Duct_B2,S33=Duct_A1,S3=PDAC_BF1,S4=Acinar_BF1,S6=Acinar_BM3,S7=Duct_B3	36485	ENSG00000178585	CTNNBIP1	Intron	-0.534606	2.1922e-28	1.9543e-22	5.0071e-14
chr1	9937834	9938765	0.575523	18	0.147|0.346|0.644|0.889|0.902|0.256|0.211|0.455|0.331|0.852|0.268|0.899|0.295|0.850|0.270|0.858|0.354|0.186|0.811|0.053|0.324|0.157|0.916|0.486|0.315|0.805|0.878|0.241|0.483|0.862|0.266|0.886|0.835|0.255|0.253	1|1|3|3|3|1|1|1|1|3|1|3|1|3|1|3|1|1|3|1|1|1|3|1|1|3|3|1|2|3|1|3|3|1|1	20	1	14	0.27345	0.483	0.8490714285714286	S0=PDAC_BM2,S10=PanIN_A2a-3,S14=PanIN_A2a-1,S15=PDAC_BF3,S16=PDAC_BM3,S17=PanIN_BM1,S19=PanIN_A2b-2,S20=PanIN_BF1,S22=PanIN_BF3,S24=PanIN_A1-1,S25=PanIN_A2b-1,S27=PDAC_BF2,S28=PanIN_A2b-3,S29=PanIN_BM3,S30=Duct_B1,S31=PanIN_A1-2,S34=PanIN_A1-3,S5=PanIN_BF2,S8=PDAC_BM1,S9=PanIN_A2a-2	S3=PDAC_BF1	S11=Duct_B4,S12=Duct_A2,S13=Acinar_A1,S18=Acinar_BF3,S1=Acinar_BM1,S21=Acinar_A0,S23=Duct_A0,S26=Acinar_BF2,S2=Acinar_A2,S32=Duct_B2,S33=Duct_A1,S4=Acinar_BF1,S6=Acinar_BM3,S7=Duct_B3	31551	ENSG00000178585	CTNNBIP1	5' UTR	-0.575523	1.3135e-57	1.171e-51	5.5289e-14
chr1	9946468	9946991	0.627411	14	0.190|0.940|0.879|0.882|0.882|0.888|0.693|0.796|0.945|0.883|0.875|0.910|0.891|0.878|0.881|0.919|0.924|0.890|0.890|0.300|0.889|0.931|0.870|0.856|0.828|0.722|0.866|0.905|0.673|0.827|0.868|0.915|0.930|0.825|0.854	1|3|3|3|3|3|2|3|3|3|3|3|3|3|3|3|3|3|3|1|3|3|3|3|3|3|3|3|3|3|3|3|3|3|3	2	1	32	0.245	0.693	0.87225	S0=PDAC_BM2,S27=PDAC_BF2	S15=PDAC_BF3	S10=PanIN_A2a-3,S11=Duct_B4,S12=Duct_A2,S13=Acinar_A1,S14=PanIN_A2a-1,S16=PDAC_BM3,S17=PanIN_BM1,S18=Acinar_BF3,S19=PanIN_A2b-2,S1=Acinar_BM1,S20=PanIN_BF1,S21=Acinar_A0,S22=PanIN_BF3,S23=Duct_A0,S24=PanIN_A1-1,S25=PanIN_A2b-1,S26=Acinar_BF2,S28=PanIN_A2b-3,S29=PanIN_BM3,S2=Acinar_A2,S30=Duct_B1,S31=PanIN_A1-2,S32=Duct_B2,S33=Duct_A1,S34=PanIN_A1-3,S3=PDAC_BF1,S4=Acinar_BF1,S5=PanIN_BF2,S6=Acinar…	23325	ENSG00000178585	CTNNBIP1	Intron	-0.627411	1.7401e-14	1.5513e-08	4.2299e-14
chr1	9967848	9968273	0.543565	10	0.869|0.778|0.925|0.956|0.889|0.852|0.902|0.327|0.935|0.811|0.918|0.891|0.875|0.937|0.948|0.967|0.949|0.922|0.914|0.743|0.750|0.913|0.872|0.708|0.678|0.976|0.987|0.748|0.356|0.892|0.859|0.864|0.914|0.904|0.839	3|3|3|3|3|3|3|1|3|3|3|3|3|3|3|3|3|3|3|2|3|3|3|2|3|3|3|3|1|3|3|3|3|3|3	2	2	31	0.3415	0.7255	0.8849677419354838	S16=PDAC_BM3,S3=PDAC_BF1	S27=PDAC_BF2,S30=Duct_B1	S0=PDAC_BM2,S10=PanIN_A2a-3,S11=Duct_B4,S12=Duct_A2,S13=Acinar_A1,S14=PanIN_A2a-1,S15=PDAC_BF3,S17=PanIN_BM1,S18=Acinar_BF3,S19=PanIN_A2b-2,S1=Acinar_BM1,S20=PanIN_BF1,S21=Acinar_A0,S22=PanIN_BF3,S23=Duct_A0,S24=PanIN_A1-1,S25=PanIN_A2b-1,S26=Acinar_BF2,S28=PanIN_A2b-3,S29=PanIN_BM3,S2=Acinar_A2,S31=PanIN_A1-2,S32=Duct_B2,S33=Duct_A1,S34=PanIN_A1-3,S4=Acinar_BF1,S5=PanIN_BF2,S6=Acinar_BM3,S7=Duct…	2043	ENSG00000178585	CTNNBIP1	Intron	0.543565	1.8155e-12	1.6185e-06	5.0726e-13
chr1	9989200	9990213	0.554324	12	0.265|0.836|0.789|0.692|0.811|0.841|0.892|0.502|0.633|0.768|0.844|0.739|0.853|0.817|0.711|0.784|0.812|0.903|0.776|0.571|0.872|0.621|0.899|0.787|0.856|0.628|0.820|0.904|0.678|0.803|0.742|0.821|0.699|0.841|0.901	1|3|3|2|3|3|3|2|2|3|3|3|3|3|3|3|3|3|3|2|3|2|3|3|3|2|3|3|2|3|3|3|3|3|3	1	7	27	0.265	0.6178571428571429	0.8192962962962965	S0=PDAC_BM2	S12=Duct_A2,S16=PDAC_BM3,S17=PanIN_BM1,S27=PDAC_BF2,S29=PanIN_BM3,S32=Duct_B2,S3=PDAC_BF1	S10=PanIN_A2a-3,S11=Duct_B4,S13=Acinar_A1,S14=PanIN_A2a-1,S15=PDAC_BF3,S18=Acinar_BF3,S19=PanIN_A2b-2,S1=Acinar_BM1,S20=PanIN_BF1,S21=Acinar_A0,S22=PanIN_BF3,S23=Duct_A0,S24=PanIN_A1-1,S25=PanIN_A2b-1,S26=Acinar_BF2,S28=PanIN_A2b-3,S2=Acinar_A2,S30=Duct_B1,S31=PanIN_A1-2,S33=Duct_A1,S34=PanIN_A1-3,S4=Acinar_BF1,S5=PanIN_BF2,S6=Acinar_BM3,S7=Duct_B3,S8=PDAC_BM1,S9=PanIN_A2a-2	12627	ENSG00000162441	LZIC	3' UTR	-0.554324	2.2623e-05	1.0	3.4636e-07
chr1	10095009	10095213	0.542942	10	0.175|0.749|0.881|0.857|0.758|0.799|0.833|0.390|0.694|0.612|0.844|0.681|0.658|0.608|0.710|0.748|0.607|0.546|0.673|0.498|0.737|0.623|0.748|0.788|0.627|0.810|0.878|0.771|0.300|0.706|0.711|0.572|0.861|0.916|0.559	1|2|3|3|2|3|3|1|2|2|3|2|2|2|2|2|2|2|2|2|3|2|2|3|2|3|3|3|1|2|2|2|3|3|2	3	20	12	0.2883333333333333	0.6543999999999999	0.8312500000000003	S0=PDAC_BM2,S16=PDAC_BM3,S3=PDAC_BF1	S10=PanIN_A2a-3,S13=Acinar_A1,S17=PanIN_BM1,S18=Acinar_BF3,S1=Acinar_BM1,S20=PanIN_BF1,S21=Acinar_A0,S22=PanIN_BF3,S23=Duct_A0,S24=PanIN_A1-1,S25=PanIN_A2b-1,S26=Acinar_BF2,S27=PDAC_BF2,S29=PanIN_BM3,S2=Acinar_A2,S31=PanIN_A1-2,S4=Acinar_BF1,S5=PanIN_BF2,S6=Acinar_BM3,S9=PanIN_A2a-2	S11=Duct_B4,S12=Duct_A2,S14=PanIN_A2a-1,S15=PDAC_BF3,S19=PanIN_A2b-2,S28=PanIN_A2b-3,S30=Duct_B1,S32=Duct_B2,S33=Duct_A1,S34=PanIN_A1-3,S7=Duct_B3,S8=PDAC_BM1	1969	ENSG00000130939	UBE4B	Intron	0.542942	1.545e-10	0.00013774	2.0117e-13
chr1	10123632	10124477	0.511479	14	0.908|0.942|0.969|0.916|0.902|0.882|0.929|0.833|0.933|0.858|0.954|0.918|0.898|0.899|0.935|0.912|0.970|0.959|0.929|0.863|0.918|0.986|0.906|0.415|0.964|0.905|0.908|0.953|0.892|0.927|0.899|0.891|0.912|0.968|0.933	3|3|3|3|3|3|3|2|3|2|3|3|3|3|3|3|3|3|3|2|3|3|3|1|3|3|3|3|3|3|3|3|3|3|3	1	3	31	0.415	0.8513333333333333	0.9263548387096772	S30=Duct_B1	S16=PDAC_BM3,S18=Acinar_BF3,S27=PDAC_BF2	S0=PDAC_BM2,S10=PanIN_A2a-3,S11=Duct_B4,S12=Duct_A2,S13=Acinar_A1,S14=PanIN_A2a-1,S15=PDAC_BF3,S17=PanIN_BM1,S19=PanIN_A2b-2,S1=Acinar_BM1,S20=PanIN_BF1,S21=Acinar_A0,S22=PanIN_BF3,S23=Duct_A0,S24=PanIN_A1-1,S25=PanIN_A2b-1,S26=Acinar_BF2,S28=PanIN_A2b-3,S29=PanIN_BM3,S2=Acinar_A2,S31=PanIN_A1-2,S32=Duct_B2,S33=Duct_A1,S34=PanIN_A1-3,S3=PDAC_BF1,S4=Acinar_BF1,S5=PanIN_BF2,S6=Acinar_BM3,S7=Duct_B3…	30592	ENSG00000130939	UBE4B	Intron	0.511479	4.9301e-09	0.0043953	4.2187e-10
chr1	10169179	10169818	0.677388	10	0.915|0.923|0.806|0.953|0.941|0.934|0.973|0.876|0.930|0.826|0.942|0.894|0.909|0.951|0.951|0.938|0.900|0.923|0.976|0.826|0.969|0.989|0.957|0.238|0.928|0.836|0.907|0.932|0.882|0.943|0.922|0.946|0.866|0.820|0.932	3|3|3|3|3|3|3|3|3|3|3|3|3|3|3|3|3|3|3|3|3|3|3|1|3|3|3|3|3|3|3|3|3|3|3	1	0	34	0.238		0.9151764705882356	S30=Duct_B1	-	S0=PDAC_BM2,S10=PanIN_A2a-3,S11=Duct_B4,S12=Duct_A2,S13=Acinar_A1,S14=PanIN_A2a-1,S15=PDAC_BF3,S16=PDAC_BM3,S17=PanIN_BM1,S18=Acinar_BF3,S19=PanIN_A2b-2,S1=Acinar_BM1,S20=PanIN_BF1,S21=Acinar_A0,S22=PanIN_BF3,S23=Duct_A0,S24=PanIN_A1-1,S25=PanIN_A2b-1,S26=Acinar_BF2,S27=PDAC_BF2,S28=PanIN_A2b-3,S29=PanIN_BM3,S2=Acinar_A2,S31=PanIN_A1-2,S32=Duct_B2,S33=Duct_A1,S34=PanIN_A1-3,S3=PDAC_BF1,S4=Acinar_…	-61196	ENSG00000130939	UBE4B	Intron	0.677388	8.247e-07	0.73523	1.3393e-07
chr1	10219839	10220653	0.520396	10	0.819|0.122|0.226|0.355|0.289|0.128|0.637|0.311|0.202|0.330|0.151|0.376|0.267|0.302|0.085|0.319|0.214|0.090|0.204|0.174|0.198|0.144|0.316|0.758|0.241|0.173|0.235|0.293|0.275|0.346|0.286|0.312|0.257|0.264|0.201	3|1|1|1|1|1|3|1|1|2|1|2|1|2|1|2|1|1|1|1|1|1|1|3|1|1|1|2|1|2|2|1|1|1|1	25	7	3	0.21736	0.3217142857142857	0.738	S10=PanIN_A2a-3,S11=Duct_B4,S12=Duct_A2,S13=Acinar_A1,S14=PanIN_A2a-1,S16=PDAC_BM3,S17=PanIN_BM1,S19=PanIN_A2b-2,S20=PanIN_BF1,S22=PanIN_BF3,S24=PanIN_A1-1,S25=PanIN_A2b-1,S26=Acinar_BF2,S27=PDAC_BF2,S28=PanIN_A2b-3,S29=PanIN_BM3,S2=Acinar_A2,S31=PanIN_A1-2,S32=Duct_B2,S33=Duct_A1,S3=PDAC_BF1,S6=Acinar_BM3,S7=Duct_B3,S8=PDAC_BM1,S9=PanIN_A2a-2	S18=Acinar_BF3,S1=Acinar_BM1,S21=Acinar_A0,S23=Duct_A0,S34=PanIN_A1-3,S4=Acinar_BF1,S5=PanIN_BF2	S0=PDAC_BM2,S15=PDAC_BF3,S30=Duct_B1	-10361	ENSG00000130939	UBE4B	Intron	-0.520396	4.4091e-11	3.9307e-05	1.2901e-13
chr1	10301677	10302567	0.628411	13	0.650|0.924|0.943|0.927|0.908|0.856|0.775|0.657|0.868|0.887|0.921|0.916|0.904|0.884|0.842|0.955|0.723|0.898|0.910|0.266|0.932|0.707|0.912|0.887|0.772|0.886|0.940|0.944|0.594|0.930|0.854|0.916|0.902|0.844|0.908	2|3|3|3|3|3|3|2|3|3|3|3|3|3|3|3|2|3|3|1|3|2|3|3|3|3|3|3|2|3|3|3|3|3|3	1	5	29	0.266	0.6661999999999999	0.8946551724137932	S27=PDAC_BF2	S0=PDAC_BM2,S16=PDAC_BM3,S24=PanIN_A1-1,S29=PanIN_BM3,S3=PDAC_BF1	S10=PanIN_A2a-3,S11=Duct_B4,S12=Duct_A2,S13=Acinar_A1,S14=PanIN_A2a-1,S15=PDAC_BF3,S17=PanIN_BM1,S18=Acinar_BF3,S19=PanIN_A2b-2,S1=Acinar_BM1,S20=PanIN_BF1,S21=Acinar_A0,S22=PanIN_BF3,S23=Duct_A0,S25=PanIN_A2b-1,S26=Acinar_BF2,S28=PanIN_A2b-3,S2=Acinar_A2,S30=Duct_B1,S31=PanIN_A1-2,S32=Duct_B2,S33=Duct_A1,S34=PanIN_A1-3,S4=Acinar_BF1,S5=PanIN_BF2,S6=Acinar_BM3,S7=Duct_B3,S8=PDAC_BM1,S9=PanIN_A2a-2	9370	ENSG00000054523	KIF1B	Intron	0.628411	7.4027e-08	0.065996	5.0082e-09
chr1	10438222	10438711	0.578378	12	0.302|0.895|0.938|0.863|0.822|0.881|0.717|0.534|0.780|0.690|0.937|0.579|0.761|0.808|0.932|0.736|0.849|0.931|0.848|0.817|0.876|0.895|0.840|0.697|0.823|0.815|0.865|0.868|0.729|0.742|0.933|0.857|0.859|0.829|0.948	1|3|3|2|3|2|2|2|2|3|3|2|2|2|3|2|2|3|3|2|2|3|2|2|2|3|2|2|2|2|3|3|2|2|3	1	21	13	0.302	0.7834761904761903	0.880076923076923	S0=PDAC_BM2	S12=Duct_A2,S14=PanIN_A2a-1,S15=PDAC_BF3,S16=PDAC_BM3,S17=PanIN_BM1,S1=Acinar_BM1,S20=PanIN_BF1,S21=Acinar_A0,S23=Duct_A0,S24=PanIN_A1-1,S27=PDAC_BF2,S28=PanIN_A2b-3,S2=Acinar_A2,S30=Duct_B1,S31=PanIN_A1-2,S33=Duct_A1,S34=PanIN_A1-3,S3=PDAC_BF1,S4=Acinar_BF1,S7=Duct_B3,S8=PDAC_BM1	S10=PanIN_A2a-3,S11=Duct_B4,S13=Acinar_A1,S18=Acinar_BF3,S19=PanIN_A2b-2,S22=PanIN_BF3,S25=PanIN_A2b-1,S26=Acinar_BF2,S29=PanIN_BM3,S32=Duct_B2,S5=PanIN_BF2,S6=Acinar_BM3,S9=PanIN_A2a-2	-20374	ENSG00000142657	PGD	3' UTR	-0.578378	1.0497e-06	0.93583	1.5961e-07
chr1	10484792	10485234	0.511548	10	0.882|0.718|0.807|0.621|0.612|0.503|0.709|0.451|0.445|0.658|0.704|0.783|0.581|0.533|0.617|0.545|0.694|0.677|0.774|0.223|0.737|0.820|0.597|0.837|0.669|0.791|0.503|0.686|0.652|0.757|0.735|0.723|0.519|0.699|0.709	3|3|3|2|2|2|3|2|2|2|3|3|2|2|3|2|3|3|3|1|3|3|3|3|3|3|2|3|2|3|3|3|2|3|2	1	13	21	0.223	0.564	0.7340952380952381	S27=PDAC_BF2	S12=Duct_A2,S13=Acinar_A1,S14=PanIN_A2a-1,S16=PDAC_BM3,S17=PanIN_BM1,S18=Acinar_BF3,S20=PanIN_BF1,S21=Acinar_A0,S23=Duct_A0,S33=Duct_A1,S3=PDAC_BF1,S7=Duct_B3,S9=PanIN_A2a-2	S0=PDAC_BM2,S10=PanIN_A2a-3,S11=Duct_B4,S15=PDAC_BF3,S19=PanIN_A2b-2,S1=Acinar_BM1,S22=PanIN_BF3,S24=PanIN_A1-1,S25=PanIN_A2b-1,S26=Acinar_BF2,S28=PanIN_A2b-3,S29=PanIN_BM3,S2=Acinar_A2,S30=Duct_B1,S31=PanIN_A1-2,S32=Duct_B2,S34=PanIN_A1-3,S4=Acinar_BF1,S5=PanIN_BF2,S6=Acinar_BM3,S8=PDAC_BM1	-4925	ENSG00000251503	CENPS-CORT	Distal Intergenic	-0.511548	2.9025e-05	1.0	1.7993e-06
chr1	10487688	10487937	0.551267	10	0.705|0.833|0.861|0.942|0.793|0.762|0.746|0.673|0.688|0.658|0.798|0.799|0.817|0.877|0.805|0.933|0.840|0.813|0.724|0.400|0.829|0.710|0.845|0.908|0.650|0.920|0.955|0.777|0.718|0.771|0.623|0.802|0.821|0.283|0.839	2|3|3|3|3|3|3|2|2|2|3|3|3|3|3|3|3|3|2|2|3|3|3|3|2|3|3|3|2|2|2|3|3|1|3	1	10	24	0.283	0.6609999999999999	0.8343750000000001	S8=PDAC_BM1	S0=PDAC_BM2,S16=PDAC_BM3,S17=PanIN_BM1,S18=Acinar_BF3,S26=Acinar_BF2,S27=PDAC_BF2,S31=PanIN_A1-2,S3=PDAC_BF1,S4=Acinar_BF1,S5=PanIN_BF2	S10=PanIN_A2a-3,S11=Duct_B4,S12=Duct_A2,S13=Acinar_A1,S14=PanIN_A2a-1,S15=PDAC_BF3,S19=PanIN_A2b-2,S1=Acinar_BM1,S20=PanIN_BF1,S21=Acinar_A0,S22=PanIN_BF3,S23=Duct_A0,S24=PanIN_A1-1,S25=PanIN_A2b-1,S28=PanIN_A2b-3,S29=PanIN_BM3,S2=Acinar_A2,S30=Duct_B1,S32=Duct_B2,S33=Duct_A1,S34=PanIN_A1-3,S6=Acinar_BM3,S7=Duct_B3,S9=PanIN_A2a-2	-2222	ENSG00000251503	CENPS-CORT	Promoter	0.551267	8.1103e-07	0.72304	3.1682e-06
chr1	10588965	10589508	0.501328	10	0.284|0.635|0.757|0.842|0.889|0.775|0.212|0.407|0.634|0.820|0.760|0.874|0.753|0.761|0.747|0.819|0.803|0.761|0.823|0.248|0.786|0.730|0.832|0.720|0.767|0.754|0.745|0.751|0.651|0.801|0.789|0.878|0.751|0.249|0.735	1|2|3|3|3|3|1|1|2|3|3|3|3|3|3|3|3|3|3|1|3|3|3|3|3|3|3|3|3|3|3|3|3|1|3	5	2	28	0.2799999999999999	0.6345000000000001	0.7812142857142857	S0=PDAC_BM2,S15=PDAC_BF3,S16=PDAC_BM3,S27=PDAC_BF2,S8=PDAC_BM1	S10=PanIN_A2a-3,S17=PanIN_BM1	S11=Duct_B4,S12=Duct_A2,S13=Acinar_A1,S14=PanIN_A2a-1,S18=Acinar_BF3,S19=PanIN_A2b-2,S1=Acinar_BM1,S20=PanIN_BF1,S21=Acinar_A0,S22=PanIN_BF3,S23=Duct_A0,S24=PanIN_A1-1,S25=PanIN_A2b-1,S26=Acinar_BF2,S28=PanIN_A2b-3,S29=PanIN_BM3,S2=Acinar_A2,S30=Duct_B1,S31=PanIN_A1-2,S32=Duct_B2,S33=Duct_A1,S34=PanIN_A1-3,S3=PDAC_BF1,S4=Acinar_BF1,S5=PanIN_BF2,S6=Acinar_BM3,S7=Duct_B3,S9=PanIN_A2a-2	654	ENSG00000142655	PEX14	Promoter	0.501328	4.3544e-17	3.882e-11	4.2077e-14
chr1	10590948	10591508	0.547513	15	0.631|0.919|0.844|0.758|0.930|0.891|0.766|0.279|0.847|0.828|0.872|0.863|0.848|0.874|0.902|0.828|0.898|0.876|0.777|0.890|0.908|0.930|0.906|0.354|0.910|0.681|0.844|0.849|0.717|0.759|0.896|0.826|0.932|0.930|0.861	2|3|3|2|3|3|3|1|3|3|3|3|3|3|3|3|3|3|3|3|3|3|3|1|3|2|3|3|3|3|3|3|3|3|3	2	3	30	0.3165	0.6900000000000001	0.8640333333333333	S16=PDAC_BM3,S30=Duct_B1	S0=PDAC_BM2,S12=Duct_A2,S32=Duct_B2	S10=PanIN_A2a-3,S11=Duct_B4,S13=Acinar_A1,S14=PanIN_A2a-1,S15=PDAC_BF3,S17=PanIN_BM1,S18=Acinar_BF3,S19=PanIN_A2b-2,S1=Acinar_BM1,S20=PanIN_BF1,S21=Acinar_A0,S22=PanIN_BF3,S23=Duct_A0,S24=PanIN_A1-1,S25=PanIN_A2b-1,S26=Acinar_BF2,S27=PDAC_BF2,S28=PanIN_A2b-3,S29=PanIN_BM3,S2=Acinar_A2,S31=PanIN_A1-2,S33=Duct_A1,S34=PanIN_A1-3,S3=PDAC_BF1,S4=Acinar_BF1,S5=PanIN_BF2,S6=Acinar_BM3,S7=Duct_B3,S8=PDAC…	2637	ENSG00000142655	PEX14	Intron	-0.547513	4.7546e-18	4.2388e-12	4.5408e-14
chr1	10615424	10616160	0.501946	10	0.431|0.911|0.942|0.900|0.951|0.941|0.913|0.624|0.933|0.839|0.936|0.815|0.886|0.889|0.877|0.883|1.000|0.965|0.930|0.892|0.962|0.945|0.929|0.843|0.865|0.714|0.858|0.918|0.718|0.900|0.922|0.950|0.915|0.878|0.919	1|3|3|2|3|3|2|2|3|2|3|2|2|3|2|2|3|3|2|2|3|3|2|2|2|2|3|2|2|3|2|2|2|2|2	1	21	13	0.431	0.8633333333333333	0.9333076923076924	S0=PDAC_BM2	S12=Duct_A2,S15=PDAC_BF3,S16=PDAC_BM3,S18=Acinar_BF3,S1=Acinar_BM1,S20=PanIN_BF1,S22=PanIN_BF3,S23=Duct_A0,S26=Acinar_BF2,S27=PDAC_BF2,S2=Acinar_A2,S30=Duct_B1,S31=PanIN_A1-2,S32=Duct_B2,S34=PanIN_A1-3,S3=PDAC_BF1,S5=PanIN_BF2,S6=Acinar_BM3,S7=Duct_B3,S8=PDAC_BM1,S9=PanIN_A2a-2	S10=PanIN_A2a-3,S11=Duct_B4,S13=Acinar_A1,S14=PanIN_A2a-1,S17=PanIN_BM1,S19=PanIN_A2b-2,S21=Acinar_A0,S24=PanIN_A1-1,S25=PanIN_A2b-1,S28=PanIN_A2b-3,S29=PanIN_BM3,S33=Duct_A1,S4=Acinar_BF1	27113	ENSG00000142655	PEX14	Intron	-0.501946	1.1973e-05	1.0	8.6806e-07
chr1	10645845	10646290	0.705881	12	0.156|0.969|0.980|0.970|0.967|0.949|0.913|0.803|0.888|0.933|0.968|0.832|0.960|0.974|0.950|0.954|0.967|0.984|0.948|0.762|0.968|0.966|0.969|0.822|0.982|0.935|0.988|0.902|0.292|0.977|0.922|0.931|0.946|0.741|0.974	1|3|3|3|3|3|3|3|3|3|3|3|3|3|3|3|3|3|3|3|3|3|3|3|3|3|3|3|1|3|3|3|3|3|3	2	0	33	0.2239999999999999		0.9301212121212123	S0=PDAC_BM2,S3=PDAC_BF1	-	S10=PanIN_A2a-3,S11=Duct_B4,S12=Duct_A2,S13=Acinar_A1,S14=PanIN_A2a-1,S15=PDAC_BF3,S16=PDAC_BM3,S17=PanIN_BM1,S18=Acinar_BF3,S19=PanIN_A2b-2,S1=Acinar_BM1,S20=PanIN_BF1,S21=Acinar_A0,S22=PanIN_BF3,S23=Duct_A0,S24=PanIN_A1-1,S25=PanIN_A2b-1,S26=Acinar_BF2,S27=PDAC_BF2,S28=PanIN_A2b-3,S29=PanIN_BM3,S2=Acinar_A2,S30=Duct_B1,S31=PanIN_A1-2,S32=Duct_B2,S33=Duct_A1,S34=PanIN_A1-3,S4=Acinar_BF1,S5=PanIN…	57534	ENSG00000142655	PEX14	Intron	-0.705881	5.5472e-15	4.9454e-09	4.2188e-14
chr1	10658239	10659119	0.688502	13	0.210|0.946|0.916|0.869|0.970|0.941|0.707|0.730|0.864|0.796|0.963|0.928|0.895|0.944|0.962|0.905|0.788|0.956|0.975|0.767|0.957|0.924|0.957|0.720|0.924|0.912|0.914|0.909|0.930|0.931|0.922|0.852|0.930|0.989|0.958	1|3|3|3|3|3|3|3|3|3|3|3|3|3|3|3|3|3|3|3|3|3|3|3|3|3|3|3|3|3|3|3|3|3|3	1	0	34	0.21		0.8985588235294116	S0=PDAC_BM2	-	S10=PanIN_A2a-3,S11=Duct_B4,S12=Duct_A2,S13=Acinar_A1,S14=PanIN_A2a-1,S15=PDAC_BF3,S16=PDAC_BM3,S17=PanIN_BM1,S18=Acinar_BF3,S19=PanIN_A2b-2,S1=Acinar_BM1,S20=PanIN_BF1,S21=Acinar_A0,S22=PanIN_BF3,S23=Duct_A0,S24=PanIN_A1-1,S25=PanIN_A2b-1,S26=Acinar_BF2,S27=PDAC_BF2,S28=PanIN_A2b-3,S29=PanIN_BM3,S2=Acinar_A2,S30=Duct_B1,S31=PanIN_A1-2,S32=Duct_B2,S33=Duct_A1,S34=PanIN_A1-3,S3=PDAC_BF1,S4=Acinar_…	62336	ENSG00000130940	CASZ1	Intron	-0.688502	1.9502e-08	0.017386	2.8364e-09
chr1	10659765	10660285	0.506729	10	0.265|0.670|0.356|0.441|0.826|0.718|0.108|0.218|0.673|0.745|0.785|0.730|0.588|0.709|0.747|0.454|0.738|0.608|0.775|0.164|0.691|0.709|0.757|0.294|0.731|0.442|0.387|0.648|0.268|0.803|0.788|0.789|0.388|0.413|0.691	1|3|2|2|3|3|1|1|3|3|3|3|3|3|3|2|3|3|3|1|3|3|3|2|3|3|2|3|1|3|3|3|2|2|3	5	7	23	0.2046	0.3904285714285714	0.7113478260869566	S0=PDAC_BM2,S15=PDAC_BF3,S16=PDAC_BM3,S27=PDAC_BF2,S3=PDAC_BF1	S11=Duct_B4,S12=Duct_A2,S23=Duct_A0,S30=Duct_B1,S33=Duct_A1,S7=Duct_B3,S8=PDAC_BM1	S10=PanIN_A2a-3,S13=Acinar_A1,S14=PanIN_A2a-1,S17=PanIN_BM1,S18=Acinar_BF3,S19=PanIN_A2b-2,S1=Acinar_BM1,S20=PanIN_BF1,S21=Acinar_A0,S22=PanIN_BF3,S24=PanIN_A1-1,S25=PanIN_A2b-1,S26=Acinar_BF2,S28=PanIN_A2b-3,S29=PanIN_BM3,S2=Acinar_A2,S31=PanIN_A1-2,S32=Duct_B2,S34=PanIN_A1-3,S4=Acinar_BF1,S5=PanIN_BF2,S6=Acinar_BM3,S9=PanIN_A2a-2	61170	ENSG00000130940	CASZ1	Intron	-0.506729	1.1215e-12	9.9986e-07	4.1411e-14
chr1	10704654	10704886	0.572831	10	0.539|0.371|0.781|0.968|0.914|0.160|0.143|0.278|0.621|0.958|0.315|0.855|0.732|0.956|0.270|0.937|0.268|0.359|0.923|0.372|0.408|0.200|0.960|0.322|0.313|0.827|0.877|0.348|0.486|0.938|0.320|0.913|0.874|0.584|0.423	2|1|3|3|3|1|1|1|3|3|1|3|3|3|1|3|1|1|3|1|1|1|3|1|1|3|3|1|2|3|1|3|3|2|1	16	3	16	0.304375	0.5363333333333333	0.8771250000000002	S10=PanIN_A2a-3,S14=PanIN_A2a-1,S15=PDAC_BF3,S16=PDAC_BM3,S19=PanIN_A2b-2,S22=PanIN_BF3,S24=PanIN_A1-1,S25=PanIN_A2b-1,S27=PDAC_BF2,S28=PanIN_A2b-3,S29=PanIN_BM3,S30=Duct_B1,S31=PanIN_A1-2,S34=PanIN_A1-3,S5=PanIN_BF2,S9=PanIN_A2a-2	S0=PDAC_BM2,S3=PDAC_BF1,S8=PDAC_BM1	S11=Duct_B4,S12=Duct_A2,S13=Acinar_A1,S17=PanIN_BM1,S18=Acinar_BF3,S1=Acinar_BM1,S20=PanIN_BF1,S21=Acinar_A0,S23=Duct_A0,S26=Acinar_BF2,S2=Acinar_A2,S32=Duct_B2,S33=Duct_A1,S4=Acinar_BF1,S6=Acinar_BM3,S7=Duct_B3	16569	ENSG00000130940	CASZ1	Intron	-0.572831	1.2492e-28	1.1137e-22	4.3743e-14
chr1	10726599	10726786	0.534593	16	0.312|0.891|0.885|0.944|0.904|0.891|0.947|0.384|0.926|0.891|0.873|0.869|0.821|0.919|0.797|0.923|0.800|0.831|0.896|0.329|0.857|0.823|0.926|0.889|0.820|0.824|0.918|0.845|0.921|0.835|0.834|0.872|0.900|0.890|0.780	1|3|3|3|3|3|3|1|3|3|3|3|3|3|3|3|3|3|3|1|3|3|3|3|3|3|3|3|3|3|3|3|3|3|2	3	1	31	0.3416666666666666	0.78	0.8761935483870966	S0=PDAC_BM2,S16=PDAC_BM3,S27=PDAC_BF2	S9=PanIN_A2a-2	S10=PanIN_A2a-3,S11=Duct_B4,S12=Duct_A2,S13=Acinar_A1,S14=PanIN_A2a-1,S15=PDAC_BF3,S17=PanIN_BM1,S18=Acinar_BF3,S19=PanIN_A2b-2,S1=Acinar_BM1,S20=PanIN_BF1,S21=Acinar_A0,S22=PanIN_BF3,S23=Duct_A0,S24=PanIN_A1-1,S25=PanIN_A2b-1,S26=Acinar_BF2,S28=PanIN_A2b-3,S29=PanIN_BM3,S2=Acinar_A2,S30=Duct_B1,S31=PanIN_A1-2,S32=Duct_B2,S33=Duct_A1,S34=PanIN_A1-3,S3=PDAC_BF1,S4=Acinar_BF1,S5=PanIN_BF2,S6=Acinar…	-5145	ENSG00000130940	CASZ1	Intron	-0.534593	1.2638e-25	1.1267000000000002e-19	4.0634e-14
chr1	10740693	10741810	0.507781	24	0.381|0.479|0.468|0.671|0.902|0.380|0.387|0.356|0.326|0.845|0.407|0.843|0.499|0.872|0.384|0.677|0.604|0.459|0.886|0.261|0.372|0.338|0.913|0.655|0.400|0.464|0.571|0.428|0.562|0.858|0.356|0.845|0.416|0.510|0.461	1|2|2|2|3|1|1|1|1|3|1|2|2|3|1|2|2|2|3|1|1|1|3|2|1|2|2|2|2|3|1|3|1|2|2	13	15	7	0.3664615384615385	0.5567333333333334	0.8744285714285713	S0=PDAC_BM2,S14=PanIN_A2a-1,S15=PDAC_BF3,S16=PDAC_BM3,S17=PanIN_BM1,S19=PanIN_A2b-2,S22=PanIN_BF3,S27=PDAC_BF2,S28=PanIN_A2b-3,S29=PanIN_BM3,S31=PanIN_A1-2,S5=PanIN_BF2,S7=Duct_B3	S10=PanIN_A2a-3,S11=Duct_B4,S12=Duct_A2,S1=Acinar_BM1,S20=PanIN_BF1,S23=Duct_A0,S24=PanIN_A1-1,S25=PanIN_A2b-1,S30=Duct_B1,S32=Duct_B2,S33=Duct_A1,S34=PanIN_A1-3,S3=PDAC_BF1,S8=PDAC_BM1,S9=PanIN_A2a-2	S13=Acinar_A1,S18=Acinar_BF3,S21=Acinar_A0,S26=Acinar_BF2,S2=Acinar_A2,S4=Acinar_BF1,S6=Acinar_BM3	12697	ENSG00000130940	CASZ1	Intron	0.507781	3.4056e-30	3.0361e-24	4.0967e-14
chr1	10742479	10743817	0.504736	25	0.189|0.530|0.444|0.715|0.732|0.537|0.786|0.214|0.489|0.592|0.519|0.546|0.605|0.748|0.531|0.643|0.534|0.631|0.604|0.117|0.590|0.365|0.746|0.469|0.507|0.439|0.614|0.510|0.393|0.636|0.512|0.568|0.519|0.778|0.615	1|2|2|3|3|2|3|1|2|2|2|2|2|3|2|3|2|3|3|1|2|2|3|2|2|2|3|2|2|3|2|3|2|3|3	3	19	13	0.1733333333333333	0.5068947368421054	0.6781538461538462	S0=PDAC_BM2,S16=PDAC_BM3,S27=PDAC_BF2	S10=PanIN_A2a-3,S11=Duct_B4,S14=PanIN_A2a-1,S17=PanIN_BM1,S18=Acinar_BF3,S19=PanIN_A2b-2,S1=Acinar_BM1,S20=PanIN_BF1,S22=PanIN_BF3,S24=PanIN_A1-1,S28=PanIN_A2b-3,S29=PanIN_BM3,S30=Duct_B1,S31=PanIN_A1-2,S32=Duct_B2,S34=PanIN_A1-3,S3=PDAC_BF1,S5=PanIN_BF2,S7=Duct_B3	S12=Duct_A2,S13=Acinar_A1,S15=PDAC_BF3,S21=Acinar_A0,S23=Duct_A0,S25=PanIN_A2b-1,S26=Acinar_BF2,S2=Acinar_A2,S33=Duct_A1,S4=Acinar_BF1,S6=Acinar_BM3,S8=PDAC_BM1,S9=PanIN_A2a-2	10690	ENSG00000130940	CASZ1	Intron	-0.504736	1.3352000000000001e-19	1.1903e-13	4.4187e-14
chr1	10762350	10762833	0.542796	10	0.813|0.844|0.570|0.443|0.844|0.863|0.778|0.577|0.723|0.777|0.951|0.736|0.852|0.913|0.885|0.622|0.788|0.913|0.873|0.611|0.952|0.801|0.832|0.650|0.822|0.513|0.512|0.866|0.585|0.760|0.894|0.856|0.302|0.803|0.861	3|3|2|2|3|3|3|2|2|3|3|3|3|3|3|2|3|3|3|2|3|3|3|2|3|2|2|3|2|3|3|3|1|3|3	1	10	24	0.302	0.5806	0.844875	S7=Duct_B3	S11=Duct_B4,S12=Duct_A2,S16=PDAC_BM3,S17=PanIN_BM1,S23=Duct_A0,S27=PDAC_BF2,S30=Duct_B1,S32=Duct_B2,S33=Duct_A1,S3=PDAC_BF1	S0=PDAC_BM2,S10=PanIN_A2a-3,S13=Acinar_A1,S14=PanIN_A2a-1,S15=PDAC_BF3,S18=Acinar_BF3,S19=PanIN_A2b-2,S1=Acinar_BM1,S20=PanIN_BF1,S21=Acinar_A0,S22=PanIN_BF3,S24=PanIN_A1-1,S25=PanIN_A2b-1,S26=Acinar_BF2,S28=PanIN_A2b-3,S29=PanIN_BM3,S2=Acinar_A2,S31=PanIN_A1-2,S34=PanIN_A1-3,S4=Acinar_BF1,S5=PanIN_BF2,S6=Acinar_BM3,S8=PDAC_BM1,S9=PanIN_A2a-2	-7844	ENSG00000130940	CASZ1	Intron	0.542796	0.00060116	1.0	1.867e-05
chr1	10763593	10764592	0.557355	20	0.674|0.963|0.813|0.854|0.920|0.952|0.891|0.538|0.957|0.877|0.952|0.873|0.905|0.889|0.905|0.823|0.960|0.954|0.896|0.116|0.933|0.845|0.923|0.832|0.883|0.814|0.873|0.881|0.878|0.862|0.931|0.853|0.873|0.796|0.954	3|3|3|3|3|3|3|1|3|3|3|3|3|3|3|3|3|3|3|1|3|3|3|3|3|3|3|3|3|3|3|3|3|3|3	2	0	33	0.327		0.8845151515151516	S16=PDAC_BM3,S27=PDAC_BF2	-	S0=PDAC_BM2,S10=PanIN_A2a-3,S11=Duct_B4,S12=Duct_A2,S13=Acinar_A1,S14=PanIN_A2a-1,S15=PDAC_BF3,S17=PanIN_BM1,S18=Acinar_BF3,S19=PanIN_A2b-2,S1=Acinar_BM1,S20=PanIN_BF1,S21=Acinar_A0,S22=PanIN_BF3,S23=Duct_A0,S24=PanIN_A1-1,S25=PanIN_A2b-1,S26=Acinar_BF2,S28=PanIN_A2b-3,S29=PanIN_BM3,S2=Acinar_A2,S30=Duct_B1,S31=PanIN_A1-2,S32=Duct_B2,S33=Duct_A1,S34=PanIN_A1-3,S3=PDAC_BF1,S4=Acinar_BF1,S5=PanIN_B…	-9087	ENSG00000130940	CASZ1	Intron	0.557355	1.656e-14	1.4763e-08	4.1855e-14
chr1	10785081	10785480	0.527997	17	0.743|0.213|0.173|0.258|0.088|0.116|0.617|0.500|0.259|0.107|0.142|0.233|0.278|0.207|0.255|0.142|0.064|0.160|0.171|0.275|0.311|0.359|0.189|0.423|0.147|0.353|0.209|0.171|0.437|0.219|0.137|0.264|0.206|0.371|0.131	3|1|1|2|1|1|3|2|2|1|1|1|2|2|2|1|1|1|1|2|2|2|1|2|1|2|2|1|2|2|1|2|1|2|1	17	16	2	0.1523529411764705	0.311125	0.6799999999999999	S10=PanIN_A2a-3,S11=Duct_B4,S13=Acinar_A1,S14=PanIN_A2a-1,S18=Acinar_BF3,S19=PanIN_A2b-2,S1=Acinar_BM1,S23=Duct_A0,S24=PanIN_A1-1,S25=PanIN_A2b-1,S26=Acinar_BF2,S2=Acinar_A2,S31=PanIN_A1-2,S34=PanIN_A1-3,S5=PanIN_BF2,S7=Duct_B3,S9=PanIN_A2a-2	S12=Duct_A2,S16=PDAC_BM3,S17=PanIN_BM1,S20=PanIN_BF1,S21=Acinar_A0,S22=PanIN_BF3,S27=PDAC_BF2,S28=PanIN_A2b-3,S29=PanIN_BM3,S30=Duct_B1,S32=Duct_B2,S33=Duct_A1,S3=PDAC_BF1,S4=Acinar_BF1,S6=Acinar_BM3,S8=PDAC_BM1	S0=PDAC_BM2,S15=PDAC_BF3	-30575	ENSG00000130940	CASZ1	Intron	0.527997	4.8738e-12	4.3451e-06	4.1744e-14
[truncated: 41,042 more rows]
