# Supplementary material for: metilene3: identifying DMRs across multiple conditions with auto-classification
Source: Nat Commun. 2026 Jul 4;17:5848. doi: 10.1038/s41467-026-74931-y (PMC13333024; doi:10.1038/s41467-026-74931-y)
Supplement: Supplementary file 8 — Source Data [file 41467_2026_74931_MOESM8_ESM.zip › Fig.6c.txt]

	0	1	model
PDAC_BM2	603.1527348887154	601.988423184075	all CpGs
PanIN_A2a-3	-0.5766810552422635	-209.11423057532912	all CpGs
Duct_B4	-492.346848276971	166.7972481975856	all CpGs
Duct_A2	-570.4145662602416	-1.1845759255345623	all CpGs
Acinar_A1	70.77794982493158	-313.7265798217918	all CpGs
PanIN_A2a-1	286.1186251817848	-231.3937006422882	all CpGs
PDAC_BF3	382.3416338779884	401.54569509884345	all CpGs
PDAC_BM3	111.86438071618097	339.25815972437994	all CpGs
PanIN_BM1	-8.715901588437902	29.79332456914102	all CpGs
Acinar_BF3	20.674878990516184	-145.08186677897675	all CpGs
PanIN_A2b-2	220.95413079251506	-247.33566884111863	all CpGs
Acinar_BM1	-74.63246240078578	-106.51371610976194	all CpGs
PanIN_BF1	-27.107687605595647	66.54101354070599	all CpGs
Acinar_A0	-39.84765250505116	-201.43503280073085	all CpGs
PanIN_BF3	-48.60539295463046	130.67130607069478	all CpGs
Duct_A0	-569.9640621444253	82.46956345897252	all CpGs
PanIN_A1-1	89.16036715501068	-218.14367580289726	all CpGs
PanIN_A2b-1	197.31529793296252	-358.36630831819633	all CpGs
Acinar_BF2	9.641847436986952	-144.66567241459458	all CpGs
PDAC_BF2	479.1524228952347	419.909031461085	all CpGs
PanIN_A2b-3	40.26995615996542	-209.14148917714093	all CpGs
PanIN_BM3	328.16809908199343	111.39630531142754	all CpGs
Acinar_A2	98.81412388649684	-338.8630224965803	all CpGs
Duct_B1	-410.4059375263561	240.45578099249587	all CpGs
PanIN_A1-2	329.44519649490894	-324.4272324399958	all CpGs
Duct_B2	-586.9764516459794	211.68982572929215	all CpGs
Duct_A1	-550.2677856986672	20.477087288863796	all CpGs
PanIN_A1-3	12.425367043102206	-131.63950217742513	all CpGs
PDAC_BF1	25.752641052827535	332.44591035191235	all CpGs
Acinar_BF1	-3.8832309220562995	-120.42423669753202	all CpGs
PanIN_BF2	168.39728528573596	13.63435558890545	all CpGs
Acinar_BM3	30.015504142430643	-135.0021854659803	all CpGs
Duct_B3	-523.88733919233	214.07265441928544	all CpGs
PDAC_BM1	267.9941102874612	364.16518889528527	all CpGs
PanIN_A2a-2	135.19544664901773	-310.852177397077	all CpGs
PDAC_BM2	-65.23697151004362	-95.42499883521545	top 1% CpGs
PanIN_A2a-3	137.49006421096055	-34.60660950497957	top 1% CpGs
Duct_B4	-90.97600901909155	31.048079707212644	top 1% CpGs
Duct_A2	95.72371612428488	125.66405706425506	top 1% CpGs
Acinar_A1	95.5868869076167	125.16556484071886	top 1% CpGs
PanIN_A2a-1	138.1216938591289	-53.912605816308876	top 1% CpGs
PDAC_BF3	-75.96972092188176	-87.76619188521559	top 1% CpGs
PDAC_BM3	-68.30936015984581	-57.716162934396294	top 1% CpGs
PanIN_BM1	-62.85513636976892	-78.45926714810531	top 1% CpGs
Acinar_BF3	-89.30877304703418	80.08147414445374	top 1% CpGs
PanIN_A2b-2	138.0819295723936	-45.70271508084991	top 1% CpGs
Acinar_BM1	-90.71330873922331	80.82298245531304	top 1% CpGs
PanIN_BF1	-78.17461433423028	-51.603283658435515	top 1% CpGs
Acinar_A0	-30.60567456581443	115.78168830302452	top 1% CpGs
PanIN_BF3	-62.4735655525479	-100.739427799399	top 1% CpGs
Duct_A0	-40.37021735812019	110.84904860508748	top 1% CpGs
PanIN_A1-1	130.74389710996115	-5.20856515550131	top 1% CpGs
PanIN_A2b-1	145.3929312553494	-56.753566456023975	top 1% CpGs
Acinar_BF2	-87.65881613752386	75.93437346051621	top 1% CpGs
PDAC_BF2	-55.87634325443673	-119.5424355093336	top 1% CpGs
PanIN_A2b-3	138.33698751774676	-37.78716610331198	top 1% CpGs
PanIN_BM3	-54.36868104696996	-116.02610789078561	top 1% CpGs
Acinar_A2	96.4865913005605	125.50419054461878	top 1% CpGs
Duct_B1	-87.30732877199115	18.520045748587115	top 1% CpGs
PanIN_A1-2	132.69615895110846	-27.47426386752775	top 1% CpGs
Duct_B2	-98.38840409788196	52.73816753089371	top 1% CpGs
Duct_A1	98.6352227013209	102.57954073328652	top 1% CpGs
PanIN_A1-3	134.77399990928288	-33.233502468293814	top 1% CpGs
PDAC_BF1	-75.18267489129613	-46.084358417081816	top 1% CpGs
Acinar_BF1	-96.94330044084339	79.4258756062384	top 1% CpGs
PanIN_BF2	-56.66374005233404	-92.09485344698537	top 1% CpGs
Acinar_BM3	-90.16268723212416	83.34804656884	top 1% CpGs
Duct_B3	-95.93923132044576	41.66594798668484	top 1% CpGs
PDAC_BM1	-69.41298388378281	-67.3707828659727	top 1% CpGs
PanIN_A2a-2	140.82746328751742	-41.622218456007325	top 1% CpGs
PDAC_BM2	-18.876944395835135	-163.66223646386604	eq. #CpGs
PanIN_A2a-3	158.14399397230662	20.647687436674456	eq. #CpGs
Duct_B4	-131.66500913634505	19.13363820201801	eq. #CpGs
Duct_A2	8.078419393723932	191.45494076960415	eq. #CpGs
Acinar_A1	47.1442745012348	171.33823211042832	eq. #CpGs
PanIN_A2a-1	177.58948450817851	-11.431096738372897	eq. #CpGs
PDAC_BF3	-36.40943791222922	-150.3820042789134	eq. #CpGs
PDAC_BM3	-50.71883222542873	-100.64676249649459	eq. #CpGs
PanIN_BM1	-23.70108343233156	-104.50470826177937	eq. #CpGs
Acinar_BF3	-114.34184948268181	56.230673429248654	eq. #CpGs
PanIN_A2b-2	173.04846776655418	0.27947030956880875	eq. #CpGs
Acinar_BM1	-119.71776075522581	59.724546581545006	eq. #CpGs
PanIN_BF1	-56.57364015728189	-82.6805514162162	eq. #CpGs
Acinar_A0	-72.60138795538444	118.77812623722032	eq. #CpGs
PanIN_BF3	-18.732588292760777	-133.78071453904624	eq. #CpGs
Duct_A0	-115.04833591350213	125.17669401243819	eq. #CpGs
PanIN_A1-1	141.67356847332184	47.01867766666208	eq. #CpGs
PanIN_A2b-1	192.25287094660717	-7.6917797792451115	eq. #CpGs
Acinar_BF2	-110.12676226682785	52.31094245817974	eq. #CpGs
PDAC_BF2	5.330302457810116	-182.34629040486442	eq. #CpGs
PanIN_A2b-3	163.66611089328003	15.146298086507489	eq. #CpGs
PanIN_BM3	14.187663217449693	-166.7511061979786	eq. #CpGs
Acinar_A2	50.56267835793819	171.487937421747	eq. #CpGs
Duct_B1	-121.89072595209424	1.334617040997591	eq. #CpGs
PanIN_A1-2	161.43048451267677	16.64537251362014	eq. #CpGs
Duct_B2	-153.709337732488	40.2086456853653	eq. #CpGs
Duct_A1	20.0392014106292	166.4471644339121	eq. #CpGs
PanIN_A1-3	152.2986236874414	17.234931224026692	eq. #CpGs
PDAC_BF1	-67.08180216766576	-86.87160386387902	eq. #CpGs
Acinar_BF1	-123.42643078471866	53.185407361398624	eq. #CpGs
PanIN_BF2	-3.083066173646623	-127.21830900446977	eq. #CpGs
Acinar_BM3	-116.21799605177127	58.77763395382284	eq. #CpGs
Duct_B3	-145.85623352217567	27.103641563171212	eq. #CpGs
PDAC_BM1	-41.371932410402906	-120.24649522173543	eq. #CpGs
PanIN_A2a-2	175.70501262164493	8.548380168703225	eq. #CpGs
PDAC_BM2	55.34752988690234	18.857561497993327	unsupervised DMRs
PanIN_A2a-3	3.0924398556139905	-12.109982346045415	unsupervised DMRs
Duct_B4	-13.197333096966371	15.600959222358787	unsupervised DMRs
Duct_A2	-26.676110549767646	20.973290216004905	unsupervised DMRs
Acinar_A1	-25.248048954065755	-6.6033236913420374	unsupervised DMRs
PanIN_A2a-1	8.858884563964132	-17.87746019034691	unsupervised DMRs
PDAC_BF3	35.53891361710101	10.23528695098568	unsupervised DMRs
PDAC_BM3	26.74835008477914	15.05506674977061	unsupervised DMRs
PanIN_BM1	6.873954083716044	-9.960266258360456	unsupervised DMRs
Acinar_BF3	-22.125955222601778	-4.530358563532017	unsupervised DMRs
PanIN_A2b-2	6.970750193715231	-17.52041002292378	unsupervised DMRs
Acinar_BM1	-22.99651077193734	-2.9797930640415946	unsupervised DMRs
PanIN_BF1	2.288752917430398	-2.315507603966916	unsupervised DMRs
Acinar_A0	-26.043383076924925	-5.192871018409977	unsupervised DMRs
PanIN_BF3	13.815135972115925	-7.616737693474658	unsupervised DMRs
Duct_A0	-25.476990567377268	19.994270108525622	unsupervised DMRs
PanIN_A1-1	-1.0539896143974605	-10.730441636869891	unsupervised DMRs
PanIN_A2b-1	6.732618765002276	-19.457606284479056	unsupervised DMRs
Acinar_BF2	-22.199656658254124	-4.9494600107446	unsupervised DMRs
PDAC_BF2	49.09351969775748	7.945636595759147	unsupervised DMRs
PanIN_A2b-3	4.934789365647177	-13.518977885344196	unsupervised DMRs
PanIN_BM3	22.536088981451464	-11.557919473744262	unsupervised DMRs
Acinar_A2	-25.60926656210006	-8.576809613549884	unsupervised DMRs
Duct_B1	-5.272997436395323	18.857043255456677	unsupervised DMRs
PanIN_A1-2	2.9398981588975555	-16.23438354372884	unsupervised DMRs
Duct_B2	-16.801526858204443	21.743278484431876	unsupervised DMRs
Duct_A1	-21.330338977885642	20.445165078798734	unsupervised DMRs
PanIN_A1-3	5.8552642479794486	-11.100056333770862	unsupervised DMRs
PDAC_BF1	17.97602700438728	13.646895701498861	unsupervised DMRs
Acinar_BF1	-23.22879750080408	-2.704907473449286	unsupervised DMRs
PanIN_BF2	11.854214568069398	-12.392061137478168	unsupervised DMRs
Acinar_BM3	-23.450644432041507	-3.845207795454853	unsupervised DMRs
Duct_B3	-13.569787055697004	22.236484018916805	unsupervised DMRs
PDAC_BM1	28.564780761134998	12.271001429765333	unsupervised DMRs
PanIN_A2a-2	4.259424609755412	-16.087397669208716	unsupervised DMRs
