# Supplementary material for: metilene3: identifying DMRs across multiple conditions with auto-classification
Source: Nat Commun. 2026 Jul 4;17:5848. doi: 10.1038/s41467-026-74931-y (PMC13333024; doi:10.1038/s41467-026-74931-y)
Supplement: Supplementary file 8 — Source Data [file 41467_2026_74931_MOESM8_ESM.zip › Fig.6de.txt]

chr	start	stop	meandiffabs	p-kwt	length	mean	sig.comparison	#Hypo	#Int	#Hyper	meanHypo	meanInt	meanHyper	Hypo-groups	Int-groups	Hyper-groups	fdr-kwt	distanceToTSS	ENSEMBL	SYMBOL	anno	meandiff	p-ks	q-ks	p-mwu	DMTree
chr1	566677	567122	0.380738	0.0018811239146395	12	0.299|0.498|0.424|0.679	1|2|2|3	1	2	1	0.299	0.4609999999999999	0.679	G0	G1,G2	G3	0.0083980100903043	54912	ENSG00000284733	OR4F29	Distal Intergenic	-0.380738	3.8619e-11	6.617852689788467e-10	4.4742e-14	P0|0|2|3,
chr1	569686	569998	0.278886	0.0024516596387889	10	0.245|0.230|0.263|0.522	1|1|1|3	3	0	1	0.246		0.522	G0,G1,G2	-	G3	0.0103238782915192	52036	ENSG00000284733	OR4F29	Distal Intergenic	-0.278886	4.3213e-10	6.068159970083151e-09	5.0626e-14	P0|0|2|3,
chr1	715078	715449	0.329284	5.719405122866327e-05	15	0.374|0.548|0.641|0.775	1|2|3|3	1	1	2	0.374	0.548	0.708	G0	G1	G2,G3	0.0013518752692504	-1011		LOC100288069	Promoter	-0.329284	7.2315e-09	7.94224982508459e-08	1.8496e-13
chr1	755100	755940	0.200297	8.34268197536356e-05	12	0.666|0.766|0.867|0.866	1|2|3|3	1	1	2	0.666	0.766	0.8665	G0	G1	G2,G3	0.0015573700296697	6962		LINC00115	Distal Intergenic	-0.200297	4.2936e-05	0.000214253747948	2.4547e-06
chr1	763813	765028	0.360339	0.000303860002787	10	0.472|0.461|0.362|0.722	2|2|1|3	1	2	1	0.362	0.4665	0.722	G2	G0,G1	G3	0.0027757387964725	636	ENSG00000228794	LINC01128	Promoter	-0.360339	2.778e-07	2.1905282869707005e-06	7.7324e-11	P0|0|2|3,
chr1	787252	787860	0.104048	0.007807218102405	15	0.811|0.921|0.895|0.903	1|3|2|3	1	1	2	0.811	0.895	0.912	G0	G2	G1,G3	0.0278017494692217	24075	ENSG00000228794	LINC01128	Exon	-0.104048	0.00032378	0.0013652938872032	6.2371e-06	P0|0|2|3,
chr1	791070	792693	0.128614	0.0003357799142939	26	0.771|0.702|0.719|0.850	1|1|1|3	3	0	1	0.7306666666666666		0.85	G0,G1,G2	-	G3	0.0029167149812494	19489	ENSG00000230368	FAM41C	Exon	-0.128614	1.589e-06	1.0674714177470954e-05	1.1269e-10	P0|0|2|3,
chr1	795972	796361	0.102934	0.003126049038836	12	0.687|0.654|0.630|0.773	3|2|1|3	1	1	2	0.63	0.654	0.73	G2	G1	G0,G3	0.0125931023745672	15821	ENSG00000230368	FAM41C	Distal Intergenic	-0.102934	0.036795	0.1162829400873293	0.0060329	P0|0|2|3,
chr1	798752	799770	0.198857	0.0006184495952665	19	0.756|0.685|0.675|0.880	2|1|1|3	2	1	1	0.68	0.756	0.88	G1,G2	G0	G3	0.00402976595024	12412	ENSG00000230368	FAM41C	Distal Intergenic	-0.198857	1.025e-09	1.3388696773137445e-08	8.1046e-14	P0|0|2|3,
chr1	800959	801661	0.236431	0.001281884610572	13	0.533|0.445|0.597|0.708	1|1|2|3	2	1	1	0.489	0.597	0.708	G0,G1	G2	G3	0.0063239033404812	10521	ENSG00000230368	FAM41C	Distal Intergenic	-0.236431	1.5651e-06	1.0529966231503211e-05	5.8711e-10	P0|1|2|2,P0|0|2|3,
chr1	805518	806120	0.116471	0.0034536155322982	10	0.432|0.462|0.499|0.582	1|1|1|3	3	0	1	0.4643333333333333		0.582	G0,G1,G2	-	G3	0.0136806757105024	6062	ENSG00000230368	FAM41C	Intron	-0.116471	0.0013314	0.0050457479003569	0.019611	P0|0|2|3,
chr1	808526	810491	0.110759	0.0030660096829438	37	0.693|0.729|0.718|0.818	1|2|1|3	2	1	1	0.7055	0.729	0.818	G0,G2	G1	G3	0.0123920565940351	1691	ENSG00000230368	FAM41C	Exon	-0.110759	6.9446e-08	6.227565611215688e-07	4.0404e-12	P0|0|2|3,
chr1	824368	826457	0.169435	0.0007913173921816	24	0.520|0.564|0.552|0.721	1|1|1|3	3	0	1	0.5453333333333333		0.721	G0,G1,G2	-	G3	0.0046315709233866	-12187	ENSG00000230368	FAM41C	Distal Intergenic	-0.169435	1.6274e-09	2.0403281126022916e-08	1.2885e-12	P0|0|2|3,
chr1	831536	832753	0.239071	0.0001641026713666	10	0.379|0.320|0.455|0.559	2|1|2|3	1	2	1	0.32	0.417	0.559	G1	G0,G2	G3	0.0020772533982906	-19355	ENSG00000230368	FAM41C	Distal Intergenic	-0.239071	1.8382e-08	1.858335166523256e-07	1.043e-07	P0|1|2|2,P0|0|2|3,
chr1	833706	834187	0.426927	5.323428068560668e-05	10	0.285|0.469|0.720|0.702	1|2|3|3	1	1	2	0.285	0.469	0.711	G0	G1	G2,G3	0.0013181380787432	20630	ENSG00000223764	LINC02593	Distal Intergenic	-0.426927	3.8205e-14	1.082844414515747e-12	4.3077e-14
chr1	834766	836174	0.192356	0.0004307092462092	27	0.772|0.719|0.641|0.883	2|1|1|3	2	1	1	0.6799999999999999	0.772	0.883	G1,G2	G0	G3	0.0033129005387215	18643	ENSG00000223764	LINC02593	Distal Intergenic	-0.192356	4.3618e-13	1.0457704371776252e-11	4.7518e-14	P0|0|2|3,
chr1	836535	838021	0.199931	0.0002169721919589	28	0.634|0.637|0.711|0.837	2|1|2|3	1	2	1	0.637	0.6725	0.837	G1	G0,G2	G3	0.0023637781494752	16796	ENSG00000223764	LINC02593	Distal Intergenic	-0.199931	8.7024e-09	9.410810308766065e-08	4.7518e-14	P0|1|2|2,P0|0|2|3,
chr1	846085	847660	0.28044	0.0002600674708	24	0.198|0.190|0.495|0.278	1|1|3|1	3	0	1	0.222		0.495	G0,G1,G3	-	G2	0.002575658909332	7157	ENSG00000223764	LINC02593	Exon	-0.28044	6.5889e-27	8.010583171660741e-25	5.1958e-14	N0|0|2|3,
chr1	848282	848444	0.190596	0.0010847033459226	10	0.135|0.215|0.369|0.144	1|1|3|1	3	0	1	0.1646666666666666		0.369	G0,G1,G3	-	G2	0.0056261122611459	6373	ENSG00000223764	LINC02593	Exon	-0.190596	6.2445e-09	6.947330021959638e-08	4.3331e-11	N0|0|2|3,
chr1	849040	850487	0.295833	0.001991752267205	21	0.415|0.589|0.656|0.711	1|2|2|3	1	2	1	0.415	0.6225	0.711	G0	G1,G2	G3	0.0087757563174779	4330	ENSG00000223764	LINC02593	Exon	-0.295833	4.3159e-09	4.9606247656315654e-08	2.2993e-13	P0|0|2|3,
chr1	853265	853681	0.223796	0.0012228501265232	10	0.444|0.589|0.667|0.684	1|2|3|2	1	2	1	0.444	0.6365000000000001	0.667	G0	G1,G3	G2	0.0061171413802344	1136	ENSG00000223764	LINC02593	Exon	-0.223796	2.5388e-05	0.0001326709372365	6.3283e-05
chr1	853768	854773	0.222656	0.0003833602221365	16	0.667|0.625|0.701|0.876	2|1|1|3	2	1	1	0.663	0.667	0.876	G1,G2	G0	G3	0.0031178462586175	44	ENSG00000223764	LINC02593	Promoter	-0.222656	1.1432e-08	1.2066488034480098e-07	5.8509e-14	P0|0|2|3,
chr1	856943	858714	0.243649	1.6649726048992693e-05	27	0.372|0.431|0.632|0.686	1|1|3|3	2	0	2	0.4014999999999999		0.659	G0,G1	-	G2,G3	0.0010086862735371	-1816	ENSG00000187634	SAMD11	Promoter	-0.243649	4.4147e-16	1.6523675245280073e-14	4.341e-14	P0|1|2|2,
chr1	862395	862857	0.472405	8.091190599577681e-05	10	0.257|0.374|0.464|0.730	1|2|2|3	1	2	1	0.257	0.419	0.73	G0	G1,G2	G3	0.0015389856774533	1094	ENSG00000187634	SAMD11	Intron	-0.472405	2.6178e-09	3.14648617586142e-08	6.0174e-14	P0|0|2|3,
chr1	863283	863977	0.151563	0.0044831141098433	14	0.383|0.451|0.499|0.534	1|2|2|3	1	2	1	0.383	0.475	0.534	G0	G1,G2	G3	0.0170719586907167	1982	ENSG00000187634	SAMD11	Intron	-0.151563	0.02271	0.0730703407258064	0.0057754	P0|0|2|3,
chr1	866738	868475	0.254709	7.291905823478064e-05	21	0.387|0.446|0.511|0.683	1|1|2|3	2	1	1	0.4165	0.511	0.683	G0,G1	G2	G3	0.0014767778866711	5437	ENSG00000187634	SAMD11	Intron	-0.254709	5.1523e-08	4.750359480434447e-07	1.4152e-12	P0|1|2|2,P0|0|2|3,
chr1	868504	868703	0.1487	0.0016472285636497	10	0.017|0.068|0.202|0.124	1|2|3|3	1	1	2	0.017	0.068	0.163	G0	G1	G2,G3	0.0075965151918875	-5952	ENSG00000187634	SAMD11	Intron	-0.1487	9.9957e-09	1.0675920022754397e-07	8.7266e-10
chr1	881420	881802	0.137931	0.0014527150763006	12	0.678|0.739|0.902|0.808	1|1|3|3	2	0	2	0.7085		0.855	G0,G1	-	G2,G3	0.0069191153796764	638	ENSG00000188976	NOC2L	Promoter	-0.137931	6.9469e-05	0.000332551836802	4.9763e-07	P0|1|2|2,
chr1	901269	901643	0.426265	0.0002274586001467	17	0.257|0.455|0.683|0.541	1|2|3|2	1	2	1	0.257	0.498	0.683	G0	G1,G3	G2	0.0024149097237447	-234	ENSG00000187583	PLEKHN1	Promoter	-0.426265	4.2076e-13	1.0116115459361739e-11	4.6518e-14
chr1	903843	905306	0.195286	8.236514344690511e-05	24	0.779|0.660|0.548|0.713	3|2|1|3	1	1	2	0.548	0.66	0.746	G2	G1	G0,G3	0.0015505640204985	1967	ENSG00000187583	PLEKHN1	Intron	0.195286	5.4285e-12	1.0817009801473341e-10	4.674e-14	P0|0|2|3,
chr1	905680	905933	0.3671	3.760199113218732e-05	11	0.776|0.723|0.343|0.405	3|3|1|1	2	0	2	0.374		0.7495	G2,G3	-	G0,G1	0.0011777567566625	3804	ENSG00000187583	PLEKHN1	Exon	0.3671	5.6628e-16	2.0898626038695757e-14	4.5297e-14	N0|1|2|2,
chr1	907942	908517	0.160673	0.0008426403819574	14	0.917|0.910|0.752|0.912	3|3|1|3	1	0	3	0.752		0.913	G2	-	G0,G1,G3	0.0048010631465112	3504	ENSG00000187642	PERM1	Exon	0.160673	3.2646e-12	6.761079450632637e-11	4.5186e-14	P0|0|2|3,
chr1	915049	915309	0.317676	0.0003463435833672	10	0.615|0.781|0.849|0.932	1|2|2|3	1	2	1	0.615	0.815	0.932	G0	G1,G2	G3	0.002962242283216	2164	ENSG00000187642	PERM1	Exon	-0.317676	3.3566e-07	2.602471853669201e-06	2.925e-09	P0|0|2|3,
chr1	916387	917129	0.405996	0.0001169464641108	18	0.386|0.500|0.557|0.792	1|2|2|3	1	2	1	0.386	0.5285	0.792	G0	G1,G2	G3	0.0017890183045316	344	ENSG00000187642	PERM1	Promoter	-0.405996	1.7788e-13	4.549216505969392e-12	4.4187e-14	P0|0|2|3,
chr1	917452	918168	0.441254	4.174019944994501e-05	26	0.154|0.410|0.347|0.595	1|2|2|3	1	2	1	0.154	0.3784999999999999	0.595	G0	G1,G2	G3	0.0012157557860782	0	ENSG00000187642	PERM1	Promoter	-0.441254	2.5972e-23	2.2512201394043627e-21	4.7073e-14	P0|0|2|3,
chr1	918530	919341	0.194942	0.0004530686851851	21	0.436|0.558|0.498|0.693	2|2|1|3	1	2	1	0.498	0.497	0.693	G2	G0,G1	G3	0.0034036669450192	-1058	ENSG00000187642	PERM1	Promoter	-0.194942	1.6183e-06	1.085547844788332e-05	6.6532e-10	P0|0|2|3,
chr1	920163	920776	0.24753	0.0002390811896861	26	0.554|0.501|0.469|0.736	2|1|1|3	2	1	1	0.485	0.554	0.736	G1,G2	G0	G3	0.0024739673138642	-2691	ENSG00000187642	PERM1	Promoter	-0.24753	6.1028e-12	1.2049063098208208e-10	4.2633e-14	P0|0|2|3,
chr1	920794	921406	0.312121	0.0004374406226876	10	0.470|0.493|0.584|0.805	2|1|2|3	1	2	1	0.493	0.5269999999999999	0.805	G1	G0,G2	G3	0.0033408591196813	-3322	ENSG00000187642	PERM1	Distal Intergenic	-0.312121	6.5262e-08	5.887044322185587e-07	2.0626e-11	P0|1|2|2,P0|0|2|3,
chr1	921825	922284	0.238564	0.0005259498834425	10	0.563|0.622|0.679|0.843	1|1|2|3	2	1	1	0.5925	0.679	0.843	G0,G1	G2	G3	0.0036834783441877	-4353	ENSG00000187642	PERM1	Distal Intergenic	-0.238564	1.2095e-06	8.333924334826489e-06	1.1717e-09	P0|1|2|2,P0|0|2|3,
chr1	925205	925712	0.102161	0.0014619021921598	10	0.822|0.871|0.825|0.949	1|1|1|3	3	0	1	0.8393333333333333		0.949	G0,G1,G2	-	G3	0.0069507890108608	-7733	ENSG00000187642	PERM1	Distal Intergenic	-0.102161	0.0011539	0.0044190471478707	8.3467e-06	P0|0|2|3,
chr1	941722	942734	0.467349	5.581676354424257e-05	30	0.263|0.698|0.787|0.606	1|3|3|2	1	1	2	0.263	0.606	0.7424999999999999	G0	G3	G1,G2	0.0013408485944183	-6113	ENSG00000187608	ISG15	Distal Intergenic	-0.467349	2.866e-31	5.118070943677733e-29	3.8858e-14
chr1	943362	943686	0.186197	0.0066522380520226	12	0.688|0.870|0.838|0.923	1|3|3|3	1	0	3	0.688		0.8770000000000001	G0	-	G1,G2,G3	0.0240964800708686	-5161	ENSG00000187608	ISG15	Distal Intergenic	-0.186197	0.00025861	0.0011101720176638	5.7292e-07	P2|3|3|3,
chr1	945684	946109	0.173229	0.0010025855327888	10	0.838|0.739|0.785|0.912	2|1|2|3	1	2	1	0.739	0.8115	0.912	G1	G0,G2	G3	0.0053328875505041	-2738	ENSG00000187608	ISG15	Promoter	-0.173229	0.00088584	0.003457579501394	0.00095747	P0|1|2|2,P0|0|2|3,
chr1	954006	954559	0.108	0.0021514342036173	12	0.687|0.761|0.747|0.829	1|2|1|3	2	1	1	0.7170000000000001	0.761	0.829	G0,G2	G1	G3	0.0093183385418833	-944	ENSG00000188157	AGRN	Promoter	-0.108	0.0046747	0.0163007863700423	0.00091166	P0|0|2|3,
chr1	997827	999062	0.203207	0.000310195188413	18	0.463|0.525|0.614|0.710	1|1|2|3	2	1	1	0.494	0.614	0.71	G0,G1	G2	G3	0.0028028167486498	10625	ENSG00000237330	RNF223	Exon	-0.203207	1.2292e-05	6.850359207761746e-05	4.8217e-08	P0|1|2|2,P0|0|2|3,
chr1	1000806	1001988	0.361529	3.5608128960544766e-05	27	0.410|0.488|0.640|0.771	1|2|2|3	1	2	1	0.41	0.5640000000000001	0.771	G0	G1,G2	G3	0.0011593800470903	7699	ENSG00000237330	RNF223	Exon	-0.361529	5.6345e-14	1.5557712534963524e-12	4.4409e-14	P0|0|2|3,
chr1	1002985	1003646	0.320217	0.0043388987941339	17	0.340|0.663|0.608|0.715	1|3|3|3	1	0	3	0.34		0.6619999999999999	G0	-	G1,G2,G3	0.0165968351702558	6041	ENSG00000237330	RNF223	Distal Intergenic	-0.320217	2.3257e-10	3.439093767180406e-09	5.751e-14	P2|3|3|3,
chr1	1005157	1005239	0.203612	0.0039793213079336	10	0.256|0.314|0.367|0.500	1|1|2|3	2	1	1	0.285	0.367	0.5	G0,G1	G2	G3	0.0154239957140667	4448	ENSG00000237330	RNF223	Distal Intergenic	-0.203612	1.2935e-05	7.176917046205194e-05	5.7106e-06	P0|1|2|2,P0|0|2|3,
chr1	1005253	1005905	0.491062	5.469652873813352e-06	15	0.189|0.470|0.665|0.697	1|2|3|3	1	1	2	0.189	0.47	0.681	G0	G1	G2,G3	0.0010049128935847	3782	ENSG00000237330	RNF223	Distal Intergenic	-0.491062	3.4471e-18	1.695990203473435e-16	4.1411e-14
chr1	1045136	1045637	0.522823	8.210628966720376e-05	12	0.310|0.795|0.870|0.865	1|3|3|3	1	0	3	0.31		0.8433333333333334	G0	-	G1,G2,G3	0.0015488525200476	6099	ENSG00000131591	C1orf159	Intron	-0.522823	1.8873e-22	1.496820437303296e-20	4.1078e-14	P2|3|3|3,
chr1	1052964	1053618	0.138206	0.0034778708979689	13	0.770|0.715|0.661|0.824	3|2|1|3	1	1	2	0.661	0.715	0.7969999999999999	G2	G1	G0,G3	0.0137625077315722	-1229	ENSG00000131591	C1orf159	Promoter	0.138206	0.0059421	0.0204305227526526	4.7762e-05	P0|0|2|3,
chr1	1054508	1055105	0.218246	0.0004172392446303	14	0.717|0.635|0.674|0.867	2|1|1|3	2	1	1	0.6545000000000001	0.717	0.867	G1,G2	G0	G3	0.0032581828333802	-2773	ENSG00000131591	C1orf159	Promoter	-0.218246	8.834e-07	6.267390073128987e-06	3.044e-12	P0|0|2|3,
chr1	1055867	1056844	0.172984	0.0007864920669591	22	0.559|0.575|0.620|0.793	2|2|1|3	1	2	1	0.62	0.567	0.793	G2	G0,G1	G3	0.0046154171342532	-4132	ENSG00000131591	C1orf159	Distal Intergenic	-0.172984	1.2212e-07	1.0397576529273942e-06	8.626e-11	P0|0|2|3,
chr1	1058220	1058888	0.313179	3.733807541689119e-05	14	0.444|0.499|0.785|0.843	2|1|3|3	1	1	2	0.499	0.444	0.8140000000000001	G1	G0	G2,G3	0.0011750833568774	-6485	ENSG00000131591	C1orf159	Distal Intergenic	-0.313179	4.7005e-17	2.005666757274631e-15	4.1189e-14	P0|1|2|2,
chr1	1059729	1060023	0.77107	4.430950895835644e-05	10	0.128|0.118|0.892|0.372	1|1|3|2	2	1	1	0.123	0.372	0.892	G0,G1	G3	G2	0.0012398058688762	-7994	ENSG00000131591	C1orf159	Distal Intergenic	-0.77107	2.9892e-35	7.426773658536586e-33	3.6637e-14	P0|1|2|2,
chr1	1060571	1061244	0.42564	2.9460951257496668e-05	10	0.155|0.249|0.646|0.408	1|1|3|2	2	1	1	0.202	0.408	0.646	G0,G1	G3	G2	0.0011044297190117	-8836	ENSG00000131591	C1orf159	Distal Intergenic	-0.42564	2.4726e-12	5.230560927869215e-11	4.3077e-14	P0|1|2|2,
chr1	1062421	1062670	0.460041	0.0009133315538925	10	0.285|0.538|0.773|0.337	1|2|3|1	2	1	1	0.311	0.538	0.773	G0,G3	G1	G2	0.0050378986437605	-9727	ENSG00000223823	LINC01342	Distal Intergenic	0.460041	7.504800000000001e-19	4.003870176064186e-17	4.4298e-14	N0|0|2|3,
chr1	1063016	1063459	0.661793	0.0001137260565629	15	0.084|0.100|0.757|0.251	1|1|3|2	2	1	1	0.092	0.251	0.757	G0,G1	G3	G2	0.001768623805657	-8938	ENSG00000223823	LINC01342	Distal Intergenic	-0.661793	7.841300000000001e-45	4.1119158828039427e-42	5.0182e-14	P0|1|2|2,
chr1	1063769	1064122	0.101541	0.0088859560452692	17	0.066|0.079|0.184|0.168	1|2|2|3	1	2	1	0.066	0.1315	0.168	G0	G1,G2	G3	0.0312433523108931	-8275	ENSG00000223823	LINC01342	Distal Intergenic	-0.101541	0.00094543	0.0036727577608555	4.9928e-05	P0|0|2|3,
chr1	1064171	1066359	0.46768	0.0006203967385744	53	0.140|0.173|0.648|0.230	1|1|3|1	3	0	1	0.181		0.648	G0,G1,G3	-	G2	0.0040370963652798	-6038	ENSG00000223823	LINC01342	Distal Intergenic	0.46768	3.0898e-95	2.2584786961832064e-91	6.6391e-14	N0|0|2|3,
chr1	1067379	1068003	0.289303	0.0003193546647534	15	0.213|0.323|0.598|0.363	1|1|3|1	3	0	1	0.2996666666666667		0.598	G0,G1,G3	-	G2	0.0028431461391641	-4394	ENSG00000223823	LINC01342	Distal Intergenic	-0.289303	5.6401e-12	1.120600355645931e-10	4.5741e-14	N0|0|2|3,
chr1	1068262	1068964	0.572584	0.0002952565240187	14	0.055|0.074|0.656|0.126	1|1|3|1	3	0	1	0.085		0.656	G0,G1,G3	-	G2	0.0027394045487007	-3433	ENSG00000223823	LINC01342	Distal Intergenic	-0.572584	1.8891e-44	9.662867596153844e-42	4.452e-14	N0|0|2|3,
chr1	1070494	1071382	0.344732	8.420230621483394e-05	17	0.417|0.621|0.800|0.762	1|2|2|3	1	2	1	0.417	0.7105	0.762	G0	G1,G2	G3	0.0015634037461185	-1015	ENSG00000223823	LINC01342	Promoter	-0.344732	2.5538e-11	4.5169951271773457e-10	9.3037e-14	P0|0|2|3,
chr1	1077694	1078531	0.379529	8.233832781986583e-05	23	0.420|0.655|0.758|0.799	1|2|2|3	1	2	1	0.42	0.7065	0.799	G0	G1,G2	G3	0.0015505640204985	5298	ENSG00000223823	LINC01342	5' UTR	-0.379529	4.419e-13	1.0583715007503752e-11	4.5519e-14	P0|0|2|3,
chr1	1079146	1079820	0.610549	0.0001496330706739	19	0.085|0.087|0.708|0.131	1|1|3|1	3	0	1	0.1009999999999999		0.708	G0,G1,G3	-	G2	0.0019948942476447	6750	ENSG00000223823	LINC01342	3' UTR	-0.610549	4.258e-56	4.54537939799331e-53	3.0864e-14	N0|0|2|3,
chr1	1084021	1084473	0.287836	0.0003532451499071	10	0.591|0.707|0.587|0.877	1|2|1|3	2	1	1	0.589	0.707	0.877	G0,G2	G1	G3	0.0029919650383673	11625	ENSG00000223823	LINC01342	Distal Intergenic	-0.287836	2.0408e-10	3.051496169521698e-09	3.8336e-13	P0|0|2|3,
chr1	1088606	1089444	0.178079	0.0068441235043765	13	0.707|0.657|0.655|0.835	2|1|1|3	2	1	1	0.656	0.707	0.835	G1,G2	G0	G3	0.0247158619611613	-13040	ENSG00000207730	MIR200B	Distal Intergenic	-0.178079	0.00011764	0.000538586062123	2.8296e-06	P0|0|2|3,
chr1	1090549	1091044	0.169635	0.0001238198655932	12	0.832|0.898|0.736|0.921	2|3|1|3	1	1	2	0.736	0.832	0.9095	G2	G0	G1,G3	0.0018340544925238	-11440	ENSG00000207730	MIR200B	Distal Intergenic	-0.169635	1.1041e-08	1.1689867358108781e-07	5.7399e-14	P0|0|2|3,
chr1	1091980	1092460	0.14152	0.0026521505317239	10	0.685|0.687|0.702|0.834	2|1|1|3	2	1	1	0.6945	0.685	0.834	G1,G2	G0	G3	0.0110009907888878	-10024	ENSG00000207730	MIR200B	Distal Intergenic	-0.14152	0.0066512	0.0227240503163952	0.00058951	P0|0|2|3,
chr1	1094397	1095142	0.67488	1.3410356848058985e-05	23	0.173|0.168|0.844|0.484	1|1|3|2	2	1	1	0.1704999999999999	0.484	0.844	G0,G1	G3	G2	0.0010049128935847	-7342	ENSG00000207730	MIR200B	Distal Intergenic	-0.67488	5.8278e-66	1.0528965305660376e-62	3.9191e-14	P0|1|2|2,
chr1	1101123	1101642	0.393822	0.0002023018738202	10	0.037|0.060|0.451|0.069	1|1|3|1	3	0	1	0.0553333333333333		0.451	G0,G1,G3	-	G2	0.0022877404664696	-842	ENSG00000207730	MIR200B	Promoter	-0.393822	1.3204e-17	6.038474620307575e-16	4.5963e-14	N0|0|2|3,
chr1	1105096	1105770	0.41372	8.511127330198054e-06	15	0.327|0.383|0.831|0.757	2|1|3|3	1	1	2	0.383	0.327	0.794	G1	G0	G2,G3	0.0010049128935847	712	ENSG00000198976	MIR429	Promoter	-0.41372	3.3718e-27	4.211627148447691e-25	4.3188e-14	P0|1|2|2,
chr1	1127198	1127385	0.223896	0.0038350806165073	10	0.738|0.966|0.964|0.950	1|3|3|3	1	0	3	0.738		0.96	G0	-	G1,G2,G3	0.0149438547609241	12122	ENSG00000162571	TTLL10	Intron	-0.223896	1.3856e-09	1.7617647611839224e-08	8.1091e-13	P2|3|3|3,
chr1	1135020	1135354	0.290043	0.000947841259898	10	0.587|0.877|0.901|0.850	1|3|3|3	1	0	3	0.587		0.876	G0	-	G1,G2,G3	0.0051469689683488	5706	ENSG00000186891	TNFRSF18	Distal Intergenic	-0.290043	4.4672e-11	7.564543986418376e-10	5.419e-13	P2|3|3|3,
chr1	1149723	1150104	0.1773	0.0027376743059457	14	0.694|0.788|0.868|0.876	1|2|3|3	1	1	2	0.694	0.788	0.872	G0	G1	G2,G3	0.0112913455413449	-176	ENSG00000186827	TNFRSF4	Promoter	-0.1773	0.0015723	0.0058865232981637	2.1774e-05
chr1	1151677	1152419	0.107883	0.0023860969075195	14	0.848|0.908|0.800|0.878	2|3|1|2	1	2	1	0.8	0.863	0.908	G2	G0,G3	G1	0.0101032228704995	-2130	ENSG00000186827	TNFRSF4	Promoter	0.107883	3.1725e-06	2.000728194185116e-05	9.1477e-08	N0|1|2|2,
chr1	1165228	1165693	0.158923	0.0005274797148683	15	0.912|0.822|0.696|0.872	3|3|1|3	1	0	3	0.696		0.8686666666666666	G2	-	G0,G1,G3	0.003690022693019	1754	ENSG00000078808	SDF4	Intron	0.158923	4.5553e-09	5.21107947290452e-08	1.1526e-12	P0|0|2|3,
chr1	1166089	1166430	0.181424	6.710711800234016e-05	10	0.129|0.129|0.201|0.311	1|1|2|3	2	1	1	0.129	0.201	0.311	G0,G1	G2	G3	0.0014298942978353	1017	ENSG00000078808	SDF4	Intron	-0.181424	0.014064	0.046196608229864	0.00091051	P0|1|2|2,P0|0|2|3,
chr1	1185688	1186514	0.205694	0.0004612261848013	18	0.436|0.482|0.674|0.600	1|1|3|2	2	1	1	0.4589999999999999	0.6	0.674	G0,G1	G3	G2	0.0034342742799849	-3587	ENSG00000184163	C1QTNF12	Distal Intergenic	-0.205694	4.9732e-08	4.60042499782636e-07	2.6252e-10	P0|1|2|2,
chr1	1207591	1207946	0.19624	7.154829638262793e-05	10	0.134|0.125|0.279|0.375	1|1|3|3	2	0	2	0.1295		0.327	G0,G1	-	G2,G3	0.0014645790297259	1288	ENSG00000160087	UBE2J2	Intron	-0.19624	1.2589e-13	3.2949217056170564e-12	4.6851e-14	P0|1|2|2,
chr1	1212554	1213743	0.118339	0.0005050304612797	20	0.820|0.881|0.908|0.938	1|2|2|3	1	2	1	0.82	0.8945000000000001	0.938	G0	G1,G2	G3	0.0036040562973489	-2073	ENSG00000162572	SCNN1D	Promoter	-0.118339	1.1782e-05	6.590954185897061e-05	1.1982e-07	P0|0|2|3,
chr1	1218373	1218853	0.52673	1.2738965420168204e-05	10	0.308|0.316|0.832|0.856	2|1|3|3	1	1	2	0.316	0.308	0.844	G1	G0	G2,G3	0.0010049128935847	837	ENSG00000162572	SCNN1D	Promoter	-0.52673	2.1219e-24	2.0442741986115305e-22	4.5852e-14	P0|1|2|2,
chr1	1226850	1227209	0.414013	3.554909389872017e-05	12	0.092|0.121|0.526|0.396	1|1|3|2	2	1	1	0.1065	0.396	0.526	G0,G1	G3	G2	0.0011588554087728	7126	ENSG00000131584	ACAP3	3' UTR	-0.414013	1.6803e-23	1.4855086898716649e-21	4.885e-14	P0|1|2|2,
chr1	1227216	1227616	0.183013	0.0003124792211976	17	0.082|0.092|0.178|0.272	1|1|2|3	2	1	1	0.087	0.178	0.272	G0,G1	G2	G3	0.0028125229286728	6719	ENSG00000131584	ACAP3	3' UTR	-0.183013	6.2762e-10	8.543076433628069e-09	1.0392e-12	P0|1|2|2,P0|0|2|3,
chr1	1235692	1236143	0.242832	0.0017859387119942	10	0.673|0.903|0.913|0.946	1|3|3|3	1	0	3	0.673		0.9206666666666666	G0	-	G1,G2,G3	0.008073515129961	-1358	ENSG00000131584	ACAP3	Promoter	-0.242832	1.2139e-06	8.36105326912218e-06	2.5421e-09	P2|3|3|3,
chr1	1240198	1240834	0.422154	2.439268017278816e-05	17	0.092|0.242|0.615|0.280	1|2|3|1	2	1	1	0.186	0.242	0.615	G0,G3	G1	G2	0.0010613473783255	475	ENSG00000131584	ACAP3	Promoter	-0.422154	6.8043e-24	6.244981713792774e-22	4.0523e-14	N0|0|2|3,
chr1	1241987	1242289	0.336839	0.0047920009615676	12	0.352|0.517|0.602|0.689	1|2|2|3	1	2	1	0.352	0.5595	0.689	G0	G1,G2	G3	0.0180824595309649	-679	ENSG00000131584	ACAP3	Promoter	-0.336839	1.1495e-08	1.2126434756742465e-07	5.1089e-12	P0|0|2|3,
chr1	1245105	1245338	0.465909	0.0001976881106615	15	0.255|0.310|0.461|0.759	1|1|2|3	2	1	1	0.2825	0.461	0.759	G0,G1	G2	G3	0.002262607557587	-117	ENSG00000131584	ACAP3	Promoter	-0.465909	6.6704e-23	5.541055622451636e-21	4.4964e-14	P0|1|2|2,P0|0|2|3,
chr1	1252598	1253331	0.14264	0.0045945008525349	10	0.786|0.898|0.917|0.942	1|2|3|3	1	1	2	0.786	0.898	0.9295	G0	G1	G2,G3	0.0174345556823807	0	ENSG00000127054	INTS11	Promoter	-0.14264	0.0013805	0.0052178051322131	0.0001548
chr1	1253345	1253970	0.459848	1.6011669745992657e-05	15	0.274|0.313|0.761|0.645	1|1|3|2	2	1	1	0.2935	0.645	0.761	G0,G1	G3	G2	0.0010064976150191	-516	ENSG00000127054	INTS11	Promoter	-0.459848	6.447699999999999e-22	4.844958532527661e-20	4.2855e-14	P0|1|2|2,
chr1	1261192	1261845	0.324731	4.139642036669115e-05	10	0.227|0.242|0.386|0.562	1|1|2|3	2	1	1	0.2345	0.386	0.562	G0,G1	G2	G3	0.0012141944666583	1050	ENSG00000224051	CPTP	Intron	-0.324731	9.3141e-10	1.2266020236556182e-08	5.2069e-14	P0|1|2|2,P0|0|2|3,
chr1	1266829	1267221	0.365619	0.0006075299673359	15	0.411|0.641|0.623|0.776	1|2|2|3	1	2	1	0.411	0.632	0.776	G0	G1,G2	G3	0.0039900289095306	104	ENSG00000169962	TAS1R3	Promoter	-0.365619	8.5966e-09	9.306592911169149e-08	7.5717e-14	P0|0|2|3,
chr1	1267849	1268491	0.304477	0.0001028362126516	14	0.137|0.222|0.501|0.519	1|1|3|2	2	1	1	0.1795	0.519	0.501	G0,G1	G3	G2	0.0016960902656325	1124	ENSG00000169962	TAS1R3	Exon	-0.304477	8.8415e-15	2.7540956115810023e-13	4.0745e-14	P0|1|2|2,
chr1	1279554	1280271	0.59106	1.7564808960112723e-05	14	0.215|0.215|0.805|0.807	1|1|3|3	2	0	2	0.215		0.806	G0,G1	-	G2,G3	0.0010117828372766	-3998	ENSG00000107404	DVL1	Intron	-0.59106	2.0484e-48	1.3379433396998636e-45	4.0301e-14	P0|1|2|2,
chr1	1282329	1282923	0.357236	5.351281681230384e-05	10	0.275|0.262|0.411|0.623	1|1|2|3	2	1	1	0.2685	0.411	0.623	G0,G1	G2	G3	0.001320522102201	1569	ENSG00000107404	DVL1	Intron	-0.357236	1.0768e-10	1.698199934119507e-09	4.5186e-14	P0|1|2|2,P0|0|2|3,
chr1	1283099	1283305	0.111779	0.0038523674084648	10	0.035|0.030|0.089|0.142	2|1|2|3	1	2	1	0.03	0.062	0.142	G1	G0,G2	G3	0.015000959734637	1187	ENSG00000107404	DVL1	Intron	-0.111779	4.7204e-10	6.57804464366277e-09	2.512e-11	P0|1|2|2,P0|0|2|3,
chr1	1288874	1289221	0.343291	0.0005524294534733	13	0.133|0.101|0.078|0.445	1|1|1|3	3	0	1	0.104		0.445	G0,G1,G2	-	G3	0.0037843834978105	-4383	ENSG00000107404	DVL1	3' UTR	-0.343291	2.1725e-17	9.683254168024205e-16	4.5297e-14	P0|0|2|3,
chr1	1296358	1297240	0.110868	0.0049773748109031	14	0.761|0.751|0.643|0.763	3|3|1|2	1	1	2	0.643	0.763	0.756	G2	G3	G0,G1	0.0186816903410666	0	ENSG00000162576	MXRA8	Promoter	0.110868	1.7554e-06	1.1690539129225206e-05	1.5516e-06	N0|1|2|2,
chr1	1297740	1298120	0.125868	0.0061481376530242	11	0.702|0.776|0.668|0.828	2|3|1|3	1	1	2	0.668	0.702	0.802	G2	G0	G1,G3	0.022478895004379	-584	ENSG00000162576	MXRA8	Promoter	0.125868	0.00026678	0.0011422819980011	1.9528e-05	P0|0|2|3,
chr1	1299104	1299861	0.147193	0.003132694053774	20	0.409|0.482|0.546|0.632	1|1|1|3	3	0	1	0.479		0.632	G0,G1,G2	-	G3	0.0126142175900944	-1948	ENSG00000162576	MXRA8	Promoter	-0.147193	1.98e-05	0.0001057494603564	6.5499e-06	P0|0|2|3,
chr1	1303792	1305412	0.186525	0.0007142954705888	34	0.672|0.770|0.736|0.858	1|2|2|3	1	2	1	0.672	0.753	0.858	G0	G1,G2	G3	0.0043697506750297	4834	ENSG00000175756	AURKAIP1	Distal Intergenic	-0.186525	2.2537e-07	1.8128807291819805e-06	1.6933e-11	P0|0|2|3,
chr1	1308622	1309667	0.110326	0.0003043521937129	30	0.733|0.795|0.733|0.844	1|2|2|3	1	2	1	0.733	0.764	0.844	G0	G1,G2	G3	0.0027777402833497	579	ENSG00000175756	AURKAIP1	Promoter	-0.110326	0.02006	0.0648738960977553	0.00068801	P0|0|2|3,
chr1	1311282	1312415	0.297818	5.31865529679013e-05	17	0.477|0.736|0.784|0.840	1|3|3|3	1	0	3	0.477		0.7866666666666666	G0	-	G1,G2,G3	0.0013180754050534	-465	ENSG00000175756	AURKAIP1	Promoter	-0.297818	1.1138e-09	1.4441446598195004e-08	4.3854e-14	P2|3|3|3,
chr1	1335927	1336592	0.295321	0.0001198982327567	10	0.542|0.608|0.402|0.757	1|2|1|3	2	1	1	0.472	0.608	0.757	G0,G2	G1	G3	0.0018091927029608	1016	ENSG00000224870	MRPL20-AS1	3' UTR	-0.295321	1.2405e-09	1.5933952674151882e-08	1.0081e-13	P0|0|2|3,
chr1	1337165	1338324	0.179546	0.0005822737273228	20	0.644|0.624|0.690|0.810	1|1|2|3	2	1	1	0.634	0.69	0.81	G0,G1	G2	G3	0.0038966920239349	2254	ENSG00000224870	MRPL20-AS1	3' UTR	-0.179546	3.9714e-06	2.4534028103225804e-05	1.4051e-07	P0|1|2|2,P0|0|2|3,
chr1	1352621	1353244	0.213916	0.0098096188555376	10	0.750|0.843|0.793|0.611	2|3|3|1	1	1	2	0.611	0.75	0.8180000000000001	G3	G0	G1,G2	0.0341712744656146	3580	ENSG00000235098	ANKRD65	Distal Intergenic	0.213916	0.00023924	0.0010336323460934	3.1321e-07	N0|0|2|3,
chr1	1353715	1353981	0.518926	0.0024636886505189	12	0.650|0.744|0.742|0.224	2|3|3|1	1	1	2	0.224	0.65	0.743	G3	G0	G1,G2	0.0103656430869927	2843	ENSG00000235098	ANKRD65	3' UTR	0.518926	5.923799999999999e-22	4.469526004254983e-20	4.3854e-14	N0|0|2|3,
chr1	1357753	1358495	0.401322	0.0005329550298111	23	0.330|0.700|0.789|0.728	1|3|3|3	1	0	3	0.33		0.7389999999999999	G0	-	G1,G2,G3	0.0037102592924135	-930	ENSG00000235098	ANKRD65	Promoter	-0.401322	5.3873e-24	4.985556433748914e-22	3.6748e-14	P2|3|3|3,
chr1	1358516	1359019	0.121625	0.0089139809292439	13	0.779|0.901|0.906|0.899	1|3|2|3	1	1	2	0.779	0.906	0.9	G0	G2	G1,G3	0.0313306144959982	-1693	ENSG00000235098	ANKRD65	Promoter	-0.121625	0.00061969	0.0024832932797093	0.0001031	P0|0|2|3,
chr1	1364940	1365457	0.24851	0.0002052544797498	10	0.428|0.538|0.714|0.633	1|2|3|3	1	1	2	0.428	0.538	0.6735	G0	G1	G2,G3	0.0023035827252975	3433	ENSG00000205116	TMEM88B	Distal Intergenic	-0.24851	4.3311e-05	0.0002159393448717	4.192e-08
chr1	1370462	1370916	0.135802	0.0018809233239241	18	0.300|0.447|0.543|0.386	1|3|3|1	2	0	2	0.3429999999999999		0.495	G0,G3	-	G1,G2	0.0083974082171147	0	ENSG00000179403	VWA1	Promoter	-0.135802	0.003481	0.0123573473866846	8.0888e-05	N0|0|2|3,
chr1	1372364	1372863	0.420702	0.0007895150478703	12	0.310|0.138|0.572|0.178	2|1|3|1	2	1	1	0.158	0.31	0.572	G1,G3	G0	G2	0.0046262358297474	1462	ENSG00000179403	VWA1	3' UTR	0.420702	7.9144e-23	6.525189061477527e-21	4.8961e-14	N0|0|2|3,
chr1	1376055	1376236	0.166373	0.0019722627504142	10	0.585|0.711|0.782|0.799	1|3|3|3	1	0	3	0.585		0.7639999999999999	G0	-	G1,G2,G3	0.0087098718038197	5153	ENSG00000179403	VWA1	3' UTR	-0.166373	0.0079382	0.0268487302744516	0.001456	P2|3|3|3,
chr1	1376928	1377826	0.489388	3.7459296978408814e-06	28	0.482|0.257|0.548|0.746	2|1|2|3	1	2	1	0.257	0.515	0.746	G1	G0,G2	G3	0.0010049128935847	6026	ENSG00000179403	VWA1	3' UTR	-0.489388	7.1093e-36	1.8637752558521563e-33	4.8961e-14	P0|1|2|2,P0|0|2|3,
chr1	1383220	1383876	0.133712	0.0020842593898671	13	0.773|0.824|0.830|0.906	1|2|2|3	1	2	1	0.773	0.827	0.906	G0	G1,G2	G3	0.0090907969115541	-1193	ENSG00000215915	ATAD3C	Promoter	-0.133712	0.040498	0.1276056207941611	0.0044044	P0|0|2|3,
chr1	1383918	1384400	0.358783	0.0095200760318183	10	0.309|0.598|0.686|0.647	1|2|3|3	1	1	2	0.309	0.598	0.6665000000000001	G0	G1	G2,G3	0.0332569156360627	-669	ENSG00000215915	ATAD3C	Promoter	-0.358783	7.3714e-08	6.573882356885737e-07	2.5796e-10
chr1	1384929	1385796	0.126286	0.0017331094816229	16	0.773|0.772|0.749|0.892	1|1|1|3	3	0	1	0.7646666666666667		0.892	G0,G1,G2	-	G3	0.0078932605547478	0	ENSG00000215915	ATAD3C	Promoter	-0.126286	9.6705e-05	0.0004502523859768	8.9198e-06	P0|0|2|3,
chr1	1386748	1387162	0.103767	0.0063799780290356	10	0.749|0.813|0.832|0.876	1|2|3|3	1	1	2	0.749	0.813	0.854	G0	G1	G2,G3	0.0232253660612573	1680	ENSG00000215915	ATAD3C	Intron	-0.103767	0.0098107	0.0328082060453664	0.0023723
chr1	1387446	1387919	0.144536	0.0061817745267094	10	0.859|0.859|0.818|0.702	3|3|3|1	1	0	3	0.702		0.8453333333333334	G3	-	G0,G1,G2	0.0225874753599557	2378	ENSG00000215915	ATAD3C	Exon	0.144536	0.0054235	0.0187501785037314	0.00035354	N0|0|2|3,
chr1	1388706	1389248	0.126136	0.0027800407204404	10	0.882|0.819|0.904|0.945	2|1|2|3	1	2	1	0.819	0.893	0.945	G1	G0,G2	G3	0.0114337755571947	3638	ENSG00000215915	ATAD3C	Intron	-0.126136	0.036296	0.1147589799604426	0.0030939	P0|1|2|2,P0|0|2|3,
chr1	1408203	1408363	0.309765	0.0007739123235805	12	0.143|0.174|0.307|0.475	1|1|2|3	2	1	1	0.1584999999999999	0.307	0.475	G0,G1	G2	G3	0.0045752423678541	1040	ENSG00000160072	ATAD3B	Intron	-0.309765	7.1999e-13	1.6682457160141314e-11	4.6296e-14	P0|1|2|2,P0|0|2|3,
chr1	1436159	1436825	0.36576	0.000709479738865	12	0.317|0.606|0.635|0.683	1|2|2|3	1	2	1	0.317	0.6205	0.683	G0	G1,G2	G3	0.0043521908398915	-10698	ENSG00000197785	ATAD3A	Intron	-0.36576	2.7095e-07	2.141257483596748e-06	9.8843e-13	P0|0|2|3,
chr1	1448327	1448602	0.105925	0.0041357384670632	12	0.065|0.171|0.114|0.196	1|3|2|2	1	2	1	0.065	0.155	0.171	G0	G2,G3	G1	0.0159348474965614	418	ENSG00000197785	ATAD3A	Promoter	-0.105925	0.00011717	0.0005366254301088	7.33e-06	N0|1|2|2,
chr1	1466927	1467880	0.11926	0.0018349062313723	10	0.826|0.945|0.915|0.899	1|3|2|2	1	2	1	0.826	0.907	0.945	G0	G2,G3	G1	0.0082404128788431	7860	ENSG00000205090	TMEM240	Exon	-0.11926	0.0059671	0.0205115447692075	0.00042445	N0|1|2|2,
chr1	1474175	1474804	0.11465	0.0028115371423012	15	0.890|0.831|0.776|0.851	3|2|1|2	1	2	1	0.776	0.841	0.89	G2	G1,G3	G0	0.0115383859011973	936	ENSG00000205090	TMEM240	Promoter	0.11465	0.0030148	0.0108007886678938	4.0374e-05
chr1	1486397	1487532	0.140187	0.0003458118292051	19	0.876|0.752|0.682|0.859	3|1|1|3	2	0	2	0.7170000000000001		0.8674999999999999	G1,G2	-	G0,G3	0.0029601135217217	-10658	ENSG00000205090	TMEM240	Intron	0.140187	3.0664e-06	1.9397955663901856e-05	2.6396e-11	P0|0|2|3,
chr1	1489784	1490850	0.450902	1.3722965654291044e-05	20	0.304|0.511|0.783|0.724	1|2|3|3	1	1	2	0.304	0.511	0.7535000000000001	G0	G1	G2,G3	0.0010049128935847	-14045	ENSG00000205090	TMEM240	Intron	-0.450902	6.0028e-18	2.8608961875373284e-16	4.1855e-14
chr1	1494725	1495088	0.218727	0.0007738500336787	10	0.714|0.507|0.589|0.736	3|1|2|3	1	1	2	0.507	0.589	0.725	G1	G2	G0,G3	0.004575015350531	15174	ENSG00000160075	SSU72	Intron	0.218727	2.4271e-09	2.9373491497146757e-08	6.0363e-13	P0|1|2|2,P0|0|2|3,
chr1	1512825	1513582	0.1371	0.007806397317997	10	0.395|0.508|0.529|0.583	1|3|3|3	1	0	3	0.395		0.5399999999999999	G0	-	G1,G2,G3	0.0277996537115167	-2564	ENSG00000160075	SSU72	Promoter	-0.1371	0.0025739	0.0093186915708341	0.0028166	P2|3|3|3,
chr1	1522047	1522230	0.455379	0.0007722529631782	10	0.215|0.498|0.556|0.671	1|2|2|3	1	2	1	0.215	0.527	0.671	G0	G1,G2	G3	0.0045703140500853	-11786	ENSG00000160075	SSU72	Distal Intergenic	-0.455379	2.3832e-10	3.51771076581576e-09	6.517e-14	P0|0|2|3,
chr1	1522333	1522520	0.112893	0.0025549752846464	10	0.735|0.838|0.765|0.865	1|2|1|3	2	1	1	0.75	0.838	0.865	G0,G2	G1	G3	0.0106734392641795	-12072	ENSG00000160075	SSU72	Distal Intergenic	-0.112893	0.002157	0.0079017312610587	0.0003568	P0|0|2|3,
chr1	1525468	1526730	0.107206	0.0009345004624461	25	0.783|0.819|0.787|0.890	1|2|2|3	1	2	1	0.783	0.8029999999999999	0.89	G0	G1,G2	G3	0.0051056222844122	8746	ENSG00000228594	FNDC10	Distal Intergenic	-0.107206	0.0019741	0.007273915573496	0.008839	P0|0|2|3,
chr1	1533669	1534029	0.343614	5.915391600972385e-05	10	0.787|0.460|0.410|0.726	3|2|1|3	1	1	2	0.41	0.46	0.7565	G2	G1	G0,G3	0.0013675589588215	1447	ENSG00000228594	FNDC10	3' UTR	0.343614	3.2974e-10	4.738161539673607e-09	2.0339e-13	P0|0|2|3,
chr1	1534750	1535036	0.189194	0.0002404020328341	12	0.228|0.255|0.162|0.038	3|2|2|1	1	2	1	0.038	0.2085	0.228	G3	G1,G2	G0	0.0024788181007382	440	ENSG00000228594	FNDC10	Promoter	0.189194	0.00023556	0.001019050301909	0.00029176	N0|0|2|3,
chr1	1538644	1538939	0.317361	0.0003451413003428	10	0.304|0.253|0.310|0.598	1|1|1|3	3	0	1	0.289		0.598	G0,G1,G2	-	G3	0.0029570595180644	-3169	ENSG00000228594	FNDC10	Intron	-0.317361	4.8011e-09	5.4678663066813355e-08	1.1602e-13	P0|0|2|3,
chr1	1542535	1543209	0.208039	0.0018887568516797	12	0.686|0.883|0.900|0.910	1|3|3|3	1	0	3	0.686		0.8976666666666667	G0	-	G1,G2,G3	0.0084236854551734	-7060	ENSG00000228594	FNDC10	Exon	-0.208039	1.1881e-06	8.201253444062371e-06	2.5709e-10	P2|3|3|3,
chr1	1552011	1552355	0.123293	0.0029488012752994	10	0.139|0.136|0.124|0.256	1|1|1|3	3	0	1	0.133		0.256	G0,G1,G2	-	G3	0.0120023769012518	322	ENSG00000197530	MIB2	Promoter	-0.123293	0.00055139	0.002230013433857	9.7751e-05	P0|0|2|3,
chr1	1572017	1572287	0.100597	0.0022219973184781	10	0.861|0.931|0.949|0.975	1|2|3|3	1	1	2	0.861	0.931	0.962	G0	G1	G2,G3	0.0095560786708071	3451	ENSG00000189409	MMP23B	Exon	-0.100597	0.0023137	0.0084365866074641	0.00049378
chr1	1583431	1584061	0.657584	9.422115010512545e-06	16	0.289|0.189|0.877|0.796	1|1|3|2	2	1	1	0.239	0.796	0.877	G0,G1	G3	G2	0.0010049128935847	-2807	ENSG00000248333	CDK11B	Promoter	-0.657584	6.4664e-47	3.911457142135186e-44	3.2196e-14	P0|1|2|2,
chr1	1586767	1587159	0.248945	9.471987212992135e-05	10	0.452|0.354|0.595|0.612	2|1|3|3	1	1	2	0.354	0.452	0.6034999999999999	G1	G0	G2,G3	0.0016404656771683	-6143	ENSG00000248333	CDK11B	Exon	-0.248945	1.5871e-06	1.0663409036848364e-05	8.595e-10	P0|1|2|2,
chr1	1591154	1591304	0.183169	0.001464716503811	12	0.346|0.403|0.604|0.529	1|1|3|3	2	0	2	0.3745		0.5665	G0,G1	-	G2,G3	0.0069606791372347	10274	ENSG00000189339	SLC35E2B	3' UTR	-0.183169	7.062e-06	4.140567726686853e-05	3.7464e-08	P0|1|2|2,
chr1	1594209	1594752	0.442257	0.0018727173477299	12	0.238|0.228|0.441|0.674	1|1|2|3	2	1	1	0.2329999999999999	0.441	0.674	G0,G1	G2	G3	0.0083686152463649	6826	ENSG00000189339	SLC35E2B	3' UTR	-0.442257	1.5487e-14	4.649887739872068e-13	4.4964e-14	P0|1|2|2,P0|0|2|3,
chr1	1609971	1610697	0.539162	0.0002164802851056	19	0.094|0.136|0.662|0.245	1|1|3|2	2	1	1	0.115	0.245	0.662	G0,G1	G3	G2	0.0023621813146831	-1687	ENSG00000189339	SLC35E2B	Promoter	-0.539162	3.1003e-34	7.086801771305801e-32	3.697e-14	P0|1|2|2,
chr1	1610804	1611429	0.213779	0.0002322580607778	10	0.718|0.654|0.868|0.792	2|1|3|2	1	2	1	0.654	0.755	0.868	G1	G0,G3	G2	0.0024382761142324	-2520	ENSG00000189339	SLC35E2B	Promoter	-0.213779	1.7731e-06	1.1798405678864783e-05	2.2747e-06	P0|1|2|2,
chr1	1612123	1612602	0.384321	0.0001259239318579	10	0.313|0.141|0.375|0.526	2|1|2|3	1	2	1	0.141	0.344	0.526	G1	G0,G2	G3	0.0018480547183199	-3839	ENSG00000189339	SLC35E2B	Intron	-0.384321	1.2862e-11	2.4034032569984486e-10	4.4964e-14	P0|1|2|2,P0|0|2|3,
chr1	1614625	1615059	0.180985	0.0026533493238099	15	0.703|0.879|0.803|0.642	1|3|3|1	2	0	2	0.6725		0.841	G0,G3	-	G1,G2	0.0110053435597016	-6341	ENSG00000189339	SLC35E2B	Intron	0.180985	2.2729e-08	2.2551188655980275e-07	4.3376e-13	N0|0|2|3,
chr1	1646309	1647291	0.36778	1.2883095282389716e-05	10	0.567|0.475|0.897|0.840	1|1|3|3	2	0	2	0.5209999999999999		0.8685	G0,G1	-	G2,G3	0.0010049128935847	626	ENSG00000248333	CDK11B	Promoter	-0.36778	3.1664e-15	1.0530179752023061e-13	4.6074e-14	P0|1|2|2,
chr1	1652739	1653540	0.20313	0.0002360208637479	17	0.324|0.150|0.259|0.377	3|1|2|3	1	1	2	0.15	0.259	0.3505	G1	G2	G0,G3	0.0024579542032559	1931	ENSG00000248333	CDK11B	5' UTR	0.20313	4.0405e-06	2.491870458095161e-05	1.0526e-08	P0|1|2|2,P0|0|2|3,
chr1	1660013	1660800	0.293272	2.9463358626070544e-05	15	0.434|0.566|0.727|0.768	1|2|3|2	1	2	1	0.434	0.667	0.727	G0	G1,G3	G2	0.0011044297190117	-4223	ENSG00000008128	CDK11A	3' UTR	-0.293272	1.334e-08	1.3887348988910637e-07	6.6083e-10
chr1	1679955	1680352	0.231625	0.0027054805223955	11	0.557|0.755|0.824|0.816	1|3|3|3	1	0	3	0.557		0.7983333333333333	G0	-	G1,G2,G3	0.011181441505018	-2518		SLC35E2A	Promoter	-0.231625	2.4136e-08	2.382166664776973e-07	4.3144e-10	P2|3|3|3,
chr1	1689250	1691393	0.35509	2.026296058483883e-05	41	0.290|0.324|0.725|0.606	1|1|3|3	2	0	2	0.307		0.6655	G0,G1	-	G2,G3	0.0010307097281949	0	ENSG00000008130	NADK	Promoter	-0.35509	2.606e-48	1.686046783783784e-45	3.7081e-14	P0|1|2|2,
chr1	1707375	1707672	0.355862	0.0001272093835182	10	0.303|0.308|0.664|0.660	1|1|3|3	2	0	2	0.3055		0.662	G0,G1	-	G2,G3	0.0018551759954007	2237	ENSG00000008130	NADK	Intron	-0.355862	5.1816e-17	2.1995785184200027e-15	4.5186e-14	P0|1|2|2,
chr1	1710794	1711849	0.478701	1.196503590141633e-05	20	0.167|0.116|0.546|0.610	1|1|2|3	2	1	1	0.1415	0.546	0.61	G0,G1	G2	G3	0.0010049128935847	0	ENSG00000008130	NADK	Promoter	-0.478701	1.4914e-30	2.516431992951542e-28	4.1966e-14	P0|1|2|2,P0|0|2|3,
chr1	1720593	1720996	0.162291	5.236247581978181e-05	10	0.618|0.625|0.776|0.785	1|1|2|3	2	1	1	0.6214999999999999	0.776	0.785	G0,G1	G2	G3	0.0013098860974847	-9086	ENSG00000008130	NADK	Exon	-0.162291	0.0036498	0.012920078271028	0.0017266	P0|1|2|2,P0|0|2|3,
chr1	1734767	1735197	0.130374	0.0062135353718145	10	0.840|0.972|0.976|0.959	1|3|3|3	1	0	3	0.84		0.969	G0	-	G1,G2,G3	0.0226897592095468	-23260	ENSG00000008130	NADK	Intron	-0.130374	7.4676e-06	4.3550046616440615e-05	9.7053e-08	P2|3|3|3,
chr1	1755995	1756837	0.14692	0.0005822111307019	10	0.890|0.782|0.721|0.920	3|1|1|3	2	0	2	0.7515000000000001		0.905	G1,G2	-	G0,G3	0.003896531825197	-44488	ENSG00000008130	NADK	5' UTR	0.14692	2.7469e-05	0.0001425665130573	3.1052e-05	P0|0|2|3,
chr1	1758199	1758848	0.218203	0.0001035748648298	10	0.618|0.692|0.847|0.825	1|2|3|3	1	1	2	0.618	0.692	0.836	G0	G1	G2,G3	0.0017014785194512	-46692	ENSG00000008130	NADK	Intron	-0.218203	0.00056494	0.0022804607169957	1.3172e-07
chr1	1760250	1760761	0.310698	2.7837600926355613e-05	14	0.478|0.604|0.836|0.735	1|2|3|3	1	1	2	0.478	0.604	0.7855	G0	G1	G2,G3	0.0010891472259303	-48743	ENSG00000008130	NADK	Intron	-0.310698	1.0409e-10	1.645933707095144e-09	5.1292e-14
chr1	1760789	1761474	0.131709	0.0006463925431694	13	0.807|0.946|0.934|0.927	1|3|3|3	1	0	3	0.807		0.9356666666666666	G0	-	G1,G2,G3	0.0041297942317121	-49282	ENSG00000008130	NADK	Intron	-0.131709	9.3208e-07	6.579121484331808e-06	6.5976e-09	P2|3|3|3,
chr1	1773146	1773607	0.25969	2.813396136871394e-05	10	0.546|0.629|0.877|0.850	1|1|3|3	2	0	2	0.5875		0.8634999999999999	G0,G1	-	G2,G3	0.0010916146361118	48919	ENSG00000078369	GNB1	Intron	-0.25969	4.9208e-16	1.829494401863716e-14	4.2411e-14	P0|1|2|2,
chr1	1778621	1779353	0.1581	0.0025017242285572	10	0.477|0.442|0.388|0.584	1|2|1|3	2	1	1	0.4325	0.442	0.584	G0,G2	G1	G3	0.0104946618438384	43173	ENSG00000078369	GNB1	Intron	-0.1581	0.011451	0.0379884301626621	0.00091715	P0|0|2|3,
chr1	1811882	1812991	0.170077	0.0013495423346208	23	0.577|0.651|0.750|0.743	1|2|3|3	1	1	2	0.577	0.651	0.7464999999999999	G0	G1	G2,G3	0.0065583225886787	9535	ENSG00000078369	GNB1	Intron	-0.170077	0.00010087	0.0004679594274238	2.3558e-06
chr1	1813080	1813625	0.527891	2.0382665436465203e-05	10	0.400|0.260|0.788|0.690	2|1|3|2	1	2	1	0.26	0.5449999999999999	0.788	G1	G0,G3	G2	0.0010313473611304	8901	ENSG00000078369	GNB1	Intron	-0.527891	8.5333e-16	3.076537551112617e-14	4.3854e-14	P0|1|2|2,
chr1	1815401	1816182	0.135343	0.0022043790762326	10	0.765|0.879|0.936|0.901	1|3|3|3	1	0	3	0.765		0.9053333333333334	G0	-	G1,G2,G3	0.0094971997707827	6344	ENSG00000078369	GNB1	Intron	-0.135343	0.0030079	0.0107780447559565	0.0001199	P2|3|3|3,
chr1	1824050	1824404	0.26787	0.0068405208483698	12	0.393|0.381|0.562|0.653	1|1|2|3	2	1	1	0.387	0.562	0.653	G0,G1	G2	G3	0.0247038301192864	-1525	ENSG00000078369	GNB1	Promoter	-0.26787	7.2055e-08	6.438974615736378e-07	3.7445e-09	P0|1|2|2,P0|0|2|3,
chr1	1828551	1829540	0.194278	1.455649692940286e-05	12	0.300|0.326|0.516|0.509	1|1|3|3	2	0	2	0.313		0.5125	G0,G1	-	G2,G3	0.0010049128935847	-6026	ENSG00000078369	GNB1	Distal Intergenic	-0.194278	2.1626e-05	0.0001145996742604	3.3761e-07	P0|1|2|2,
chr1	1836286	1836817	0.114317	0.0001375748556693	10	0.926|0.859|0.810|0.923	3|2|1|3	1	1	2	0.81	0.859	0.9245	G2	G1	G0,G3	0.0019222458055129	-9449	ENSG00000169885	CALML6	Distal Intergenic	0.114317	0.0035416	0.012559924830604	5.8438e-06	P0|0|2|3,
chr1	1848786	1849651	0.623603	5.912380265465904e-06	12	0.901|0.640|0.287|0.920	3|2|1|3	1	1	2	0.287	0.64	0.9105	G2	G1	G0,G3	0.0010049128935847	585	ENSG00000178821	TMEM52	Promoter	-0.623603	2.3366000000000003e-34	5.395196440800579e-32	5.1292e-14	P0|0|2|3,
chr1	1849742	1850275	0.17418	0.001387133002351	13	0.278|0.109|0.106|0.283	3|2|1|3	1	1	2	0.106	0.109	0.2804999999999999	G2	G1	G0,G3	0.0066893839230336	0	ENSG00000178821	TMEM52	Promoter	-0.17418	0.00063748	0.0025494088083096	0.0003155	P0|0|2|3,
chr1	1851371	1852373	0.136805	0.0001496452214947	18	0.657|0.706|0.838|0.817	1|1|3|3	2	0	2	0.6815		0.8274999999999999	G0,G1	-	G2,G3	0.001994964050735	-632	ENSG00000178821	TMEM52	Promoter	-0.136805	0.00015303	0.0006855763474566	7.4068e-06	P0|1|2|2,
chr1	1853986	1854774	0.208113	0.0006973938411093	13	0.534|0.661|0.829|0.834	1|1|3|3	2	0	2	0.5975		0.8314999999999999	G0,G1	-	G2,G3	0.0043112781719899	-3247	ENSG00000178821	TMEM52	Exon	-0.208113	7.7294e-09	8.445109684044775e-08	8.5358e-10	P0|1|2|2,
chr1	1857209	1857798	0.217932	0.0001400497439733	14	0.609|0.786|0.843|0.890	1|3|3|3	1	0	3	0.609		0.8396666666666667	G0	-	G1,G2,G3	0.0019373165382199	-6470	ENSG00000178821	TMEM52	5' UTR	-0.217932	8.9848e-07	6.363909335818743e-06	1.1904e-09	P2|3|3|3,
chr1	1858247	1858663	0.385511	5.342034395771917e-05	11	0.441|0.628|0.691|0.826	1|2|2|3	1	2	1	0.441	0.6595	0.826	G0	G1,G2	G3	0.0013192952541553	-7508	ENSG00000178821	TMEM52	5' UTR	-0.385511	1.0785e-07	9.28973107905709e-07	8.2223e-12	P0|0|2|3,
chr1	1862024	1862650	0.189683	0.0004147187778443	12	0.736|0.812|0.800|0.926	1|2|2|3	1	2	1	0.736	0.806	0.926	G0	G1,G2	G3	0.0032468002047688	-11285	ENSG00000178821	TMEM52	Distal Intergenic	-0.189683	7.3677e-06	4.3024305426470045e-05	5.0853e-09	P0|0|2|3,
chr1	1864913	1866113	0.130041	0.0006187986347021	22	0.866|0.759|0.736|0.867	3|2|1|3	1	1	2	0.736	0.759	0.8665	G2	G1	G0,G3	0.0040311076051967	-14174	ENSG00000178821	TMEM52	Distal Intergenic	0.130041	2.2492e-11	4.0192948790683774e-10	4.7629e-14	P0|0|2|3,
chr1	1867426	1868211	0.161799	0.0016453716032379	10	0.789|0.724|0.716|0.883	2|1|1|3	2	1	1	0.72	0.789	0.883	G1,G2	G0	G3	0.0075897974297664	-16687	ENSG00000178821	TMEM52	Distal Intergenic	-0.161799	0.0019065	0.0070415907657592	7.1917e-05	P0|0|2|3,
chr1	1868686	1869163	0.190958	0.0007501341789266	11	0.445|0.457|0.484|0.653	1|1|1|3	3	0	1	0.462		0.653	G0,G1,G2	-	G3	0.004495087279727	-17947	ENSG00000178821	TMEM52	Distal Intergenic	-0.190958	0.00018608	0.0008205891860151	3.2358e-06	P0|0|2|3,
chr1	1872243	1873411	0.229501	0.0001532729400763	23	0.515|0.683|0.723|0.770	1|2|3|3	1	1	2	0.515	0.683	0.7464999999999999	G0	G1	G2,G3	0.0020160161957257	-21504	ENSG00000178821	TMEM52	Distal Intergenic	-0.229501	3.0031e-07	2.351238644001276e-06	1.3365e-12
chr1	1873835	1874773	0.40005	0.0014757122575452	23	0.407|0.787|0.818|0.833	1|3|3|3	1	0	3	0.407		0.8126666666666665	G0	-	G1,G2,G3	0.0069988138380571	-23096	ENSG00000178821	TMEM52	Distal Intergenic	-0.40005	1.9527e-27	2.4917222254797445e-25	4.452e-14	P2|3|3|3,
chr1	1876083	1877041	0.124911	0.001062031613673	25	0.775|0.832|0.790|0.908	1|2|1|3	2	1	1	0.7825	0.832	0.908	G0,G2	G1	G3	0.0055478965057925	-25344	ENSG00000178821	TMEM52	Distal Intergenic	-0.124911	7.1843e-09	7.895572745845195e-08	4.4744e-11	P0|0|2|3,
chr1	1877631	1877986	0.123198	0.0022802419176595	10	0.747|0.701|0.635|0.845	3|1|1|3	2	0	2	0.6679999999999999		0.796	G1,G2	-	G0,G3	0.0097507534753419	-26892	ENSG00000178821	TMEM52	Distal Intergenic	-0.123198	0.002576	0.0093259066548452	0.00049111	P0|0|2|3,
chr1	1878381	1878748	0.239117	0.0015895974977036	10	0.635|0.658|0.702|0.874	1|2|2|3	1	2	1	0.635	0.6799999999999999	0.874	G0	G1,G2	G3	0.0073961144361024	-27642	ENSG00000178821	TMEM52	Distal Intergenic	-0.239117	3.8955e-05	0.0001961330236299	8.5519e-07	P0|0|2|3,
chr1	1888281	1888622	0.251932	0.0007914573153262	14	0.651|0.922|0.861|0.913	1|3|3|3	1	0	3	0.651		0.8986666666666666	G0	-	G1,G2,G3	0.0046321492217171	33792	ENSG00000142609	CFAP74	Intron	-0.251932	8.3348e-10	1.1073208635569e-08	1.309e-13	P2|3|3|3,
chr1	1893185	1893829	0.105029	0.0030260242029363	10	0.775|0.865|0.858|0.937	1|3|3|3	1	0	3	0.775		0.8866666666666667	G0	-	G1,G2,G3	0.012260772049117	28585	ENSG00000142609	CFAP74	Intron	-0.105029	0.0014694	0.0055289907634633	0.00029386	P2|3|3|3,
chr1	1896581	1897393	0.186836	0.0005154658317204	10	0.661|0.643|0.578|0.806	2|1|1|3	2	1	1	0.6105	0.661	0.806	G1,G2	G0	G3	0.0036444121228404	25021	ENSG00000142609	CFAP74	Intron	-0.186836	0.00033365	0.0014035630011027	2.0944e-05	P0|0|2|3,
chr1	1906399	1906590	0.148948	0.0013547519209549	10	0.681|0.615|0.519|0.447	3|3|1|1	2	0	2	0.483		0.648	G2,G3	-	G0,G1	0.0065772405536239	15824	ENSG00000142609	CFAP74	Intron	0.148948	0.00060234	0.0024197004707126	1.1158e-06	N0|1|2|2,
chr1	1908476	1909879	0.195863	0.000435138424002	20	0.604|0.607|0.534|0.776	2|1|1|3	2	1	1	0.5705	0.604	0.776	G1,G2	G0	G3	0.0033310877298987	12535	ENSG00000142609	CFAP74	Intron	-0.195863	1.9517e-06	1.2868697231154843e-05	1.1234e-10	P0|0|2|3,
chr1	1910237	1910411	0.100994	0.0030020157306878	10	0.934|0.927|0.837|0.942	3|2|1|3	1	1	2	0.837	0.927	0.938	G2	G1	G0,G3	0.0121805036643112	12003	ENSG00000142609	CFAP74	Intron	0.100994	7.5543e-07	5.435281528346545e-06	2.0787e-08	P0|0|2|3,
chr1	1915534	1916915	0.169473	0.0026199156391066	35	0.666|0.723|0.687|0.836	1|2|2|3	1	2	1	0.666	0.7050000000000001	0.836	G0	G1,G2	G3	0.0108921004472904	5499	ENSG00000142609	CFAP74	3' UTR	-0.169473	4.1575e-06	2.556986672233284e-05	3.6382e-11	P0|0|2|3,
chr1	1917560	1918163	0.209874	0.0017690279967088	10	0.589|0.572|0.607|0.787	1|1|2|3	2	1	1	0.5805	0.607	0.787	G0,G1	G2	G3	0.0080176409628686	4251	ENSG00000142609	CFAP74	Intron	-0.209874	0.00021059	0.0009194462239244	6.6687e-07	P0|1|2|2,P0|0|2|3,
chr1	1920724	1920900	0.234474	0.0017009342720276	11	0.257|0.136|0.139|0.397	1|1|1|3	3	0	1	0.1773333333333333		0.397	G0,G1,G2	-	G3	0.0077825685710201	1514	ENSG00000142609	CFAP74	Intron	-0.234474	6.331e-08	5.72652545070682e-07	1.185e-11	P0|0|2|3,
chr1	1920903	1921222	0.354286	7.052991557978916e-05	12	0.408|0.585|0.707|0.825	1|2|3|3	1	1	2	0.408	0.585	0.766	G0	G1	G2,G3	0.0014553748677758	1192	ENSG00000142609	CFAP74	Intron	-0.354286	2.5795e-08	2.5309448924593456e-07	1.4522e-13
chr1	1922361	1923253	0.267026	0.0018205286664925	12	0.632|0.743|0.756|0.899	1|2|2|3	1	2	1	0.632	0.7495	0.899	G0	G1,G2	G3	0.0081902491957097	0	ENSG00000142609	CFAP74	Promoter	-0.267026	1.0991e-06	7.63891352773594e-06	5.5382e-09	P0|0|2|3,
chr1	1924056	1924361	0.124009	0.0064488300632864	10	0.894|0.891|0.832|0.956	2|2|1|3	1	2	1	0.832	0.8925000000000001	0.956	G2	G0,G1	G3	0.0234457502104393	-1643	ENSG00000142609	CFAP74	Promoter	-0.124009	2.3512e-06	1.5235520149420388e-05	9.8357e-09	P0|0|2|3,
chr1	1926702	1927657	0.178673	4.517714374276653e-05	23	0.849|0.839|0.772|0.950	2|2|1|3	1	2	1	0.772	0.844	0.95	G2	G0,G1	G3	0.0012473496583434	-4289	ENSG00000142609	CFAP74	Intron	-0.178673	1.8763e-16	7.385646230370796e-15	4.2077e-14	P0|0|2|3,
chr1	1931865	1932466	0.137098	0.0046730341227723	12	0.762|0.760|0.736|0.891	1|1|1|3	3	0	1	0.7526666666666667		0.891	G0,G1,G2	-	G3	0.0176900792422046	2810	ENSG00000142609	CFAP74	Intron	-0.137098	0.00020941	0.0009147468318685	8.3149e-06	P0|0|2|3,
chr1	1933280	1933884	0.159408	0.0001347415502251	10	0.424|0.464|0.598|0.627	1|1|3|3	2	0	2	0.444		0.6125	G0,G1	-	G2,G3	0.0019053026072313	1392	ENSG00000142609	CFAP74	Intron	-0.159408	0.0002904	0.0012353323944788	2.661e-05	P0|1|2|2,
chr1	1934432	1934973	0.114419	0.0010740410059216	10	0.656|0.771|0.710|0.762	1|3|2|2	1	2	1	0.656	0.736	0.771	G0	G2,G3	G1	0.0055903176797442	303	ENSG00000142609	CFAP74	Promoter	-0.114419	0.26964	0.8235760306220096	0.070267	N0|1|2|2,
chr1	1934987	1935668	0.217097	0.002974718235136	10	0.575|0.466|0.371|0.343	3|2|1|1	2	1	1	0.357	0.466	0.575	G2,G3	G1	G0	0.0120889038327158	0	ENSG00000142609	CFAP74	Promoter	0.217097	0.0013797	0.0052150387263967	7.5993e-05
chr1	1936812	1937238	0.480255	3.108306205161177e-05	10	0.428|0.690|0.746|0.908	1|2|2|3	1	2	1	0.428	0.718	0.908	G0	G1,G2	G3	0.0011148950525316	-1537	ENSG00000142609	CFAP74	Promoter	-0.480255	2.2336e-10	3.314213416391613e-09	5.8176e-14	P0|0|2|3,
chr1	1938370	1938909	0.156958	0.0004194359674642	12	0.765|0.819|0.821|0.922	1|2|2|3	1	2	1	0.765	0.82	0.922	G0	G1,G2	G3	0.0032677909954752	-3095	ENSG00000142609	CFAP74	Distal Intergenic	-0.156958	0.021767	0.0701589075651467	0.00080135	P0|0|2|3,
chr1	1942848	1943234	0.16965	0.0002141993544364	10	0.771|0.665|0.612|0.853	3|1|1|3	2	0	2	0.6385000000000001		0.812	G1,G2	-	G0,G3	0.0023495286135342	-7534	ENSG00000187730	GABRD	Distal Intergenic	-0.16965	0.00018305	0.0008083422356066	2.0413e-07	P0|0|2|3,
chr1	1944309	1946251	0.162923	1.6895478754768407e-05	49	0.839|0.746|0.672|0.832	3|2|1|3	1	1	2	0.672	0.746	0.8354999999999999	G2	G1	G0,G3	0.0010086862735371	-4517	ENSG00000187730	GABRD	Exon	0.162923	4.7264e-17	2.0162688479016305e-15	4.5186e-14	P0|0|2|3,
chr1	1946872	1947197	0.517393	9.099304129357048e-05	10	0.191|0.501|0.526|0.708	1|2|2|3	1	2	1	0.191	0.5135000000000001	0.708	G0	G1,G2	G3	0.0016150491072086	-3571	ENSG00000187730	GABRD	Exon	-0.517393	1.7183e-13	4.404253391509182e-12	4.6629e-14	P0|0|2|3,
chr1	1948500	1948999	0.340729	2.268919992052752e-05	10	0.539|0.522|0.707|0.868	1|1|2|3	2	1	1	0.5305	0.707	0.868	G0,G1	G2	G3	0.0010486003459475	-1769	ENSG00000187730	GABRD	Promoter	-0.340729	6.1731e-13	1.4452298713936432e-11	6.295e-14	P0|1|2|2,P0|0|2|3,
chr1	1949572	1950188	0.15424	0.0046704403477625	14	0.609|0.518|0.586|0.697	2|1|1|3	2	1	1	0.552	0.609	0.697	G1,G2	G0	G3	0.0176816583991165	-580	ENSG00000187730	GABRD	Promoter	-0.15424	0.00026617	0.0011399071582873	1.4851e-05	P0|0|2|3,
chr1	1951931	1952569	0.178643	0.0021004778174562	10	0.619|0.782|0.691|0.829	1|3|2|3	1	1	2	0.619	0.691	0.8055	G0	G2	G1,G3	0.0091455806753246	1164	ENSG00000187730	GABRD	Intron	-0.178643	0.00089823	0.00350235632373	8.721e-06	P0|0|2|3,
chr1	1954187	1954920	0.199402	0.0001633761322105	16	0.222|0.345|0.554|0.494	1|3|3|2	1	1	2	0.222	0.494	0.4495	G0	G3	G1,G2	0.002074473808861	3420	ENSG00000187730	GABRD	Intron	-0.199402	4.4992e-05	0.0002235684467047	3.4075e-07
chr1	1965109	1966459	0.215535	0.0002188977316785	29	0.690|0.791|0.812|0.905	1|2|2|3	1	2	1	0.69	0.8015000000000001	0.905	G0	G1,G2	G3	0.0023729947285517	14342	ENSG00000187730	GABRD	Distal Intergenic	-0.215535	1.2117e-11	2.2738431740681218e-10	4.5741e-14	P0|0|2|3,
chr1	1967620	1968097	0.126796	0.0059869090362312	12	0.788|0.826|0.813|0.940	2|2|1|3	1	2	1	0.813	0.8069999999999999	0.94	G2	G0,G1	G3	0.0219566470001107	-13812	ENSG00000067606	PRKCZ	Distal Intergenic	-0.126796	0.00015861	0.0007086253494708	7.0326e-07	P0|0|2|3,
chr1	1968891	1972502	0.114965	0.0003963718022411	67	0.787|0.841|0.849|0.902	1|2|2|3	1	2	1	0.787	0.845	0.902	G0	G1,G2	G3	0.0031725515160363	-9407	ENSG00000067606	PRKCZ	Distal Intergenic	-0.114965	3.7219e-06	2.3130285478783476e-05	1.3972e-09	P0|0|2|3,
chr1	1972958	1973862	0.270719	0.0002006111821491	14	0.538|0.573|0.653|0.844	2|1|2|3	1	2	1	0.573	0.5955	0.844	G1	G0,G2	G3	0.0022782341321077	-8047	ENSG00000067606	PRKCZ	Distal Intergenic	-0.270719	1.2999e-09	1.6621569686853177e-08	7.7383e-14	P0|1|2|2,P0|0|2|3,
chr1	1977495	1978732	0.194388	2.691564180445438e-05	24	0.285|0.307|0.456|0.495	1|1|2|3	2	1	1	0.296	0.456	0.495	G0,G1	G2	G3	0.0010806886660979	-3177	ENSG00000067606	PRKCZ	Distal Intergenic	-0.194388	1.9595e-07	1.5971158021969604e-06	1.0992e-12	P0|1|2|2,P0|0|2|3,
chr1	1979780	1980342	0.205763	0.0002905601535609	10	0.607|0.714|0.841|0.781	1|2|3|3	1	1	2	0.607	0.714	0.8109999999999999	G0	G1	G2,G3	0.0027183361582901	-1567	ENSG00000067606	PRKCZ	Promoter	-0.205763	0.017226	0.0560746549086532	0.00069614
chr1	1984849	1986204	0.126122	0.0025957875424201	20	0.720|0.831|0.866|0.823	1|2|3|3	1	1	2	0.72	0.831	0.8445	G0	G1	G2,G3	0.0108119987966808	2941	ENSG00000067606	PRKCZ	Intron	-0.126122	0.0025765	0.0093274699478446	0.00045059
chr1	1992975	1993425	0.190925	0.000248212731586	10	0.750|0.918|0.941|0.833	1|2|3|2	1	2	1	0.75	0.8755	0.941	G0	G1,G3	G2	0.0025185332641395	11067	ENSG00000067606	PRKCZ	Intron	-0.190925	0.00028187	0.0012018336849604	3.8901e-05
chr1	2003534	2003710	0.162417	0.0013283909721388	10	0.768|0.924|0.952|0.918	1|3|3|3	1	0	3	0.768		0.9313333333333332	G0	-	G1,G2,G3	0.0064836123631362	-1376	ENSG00000067606	PRKCZ	Promoter	-0.162417	9.7043e-06	5.52323052671935e-05	1.3709e-08	P2|3|3|3,
chr1	2023087	2023311	0.265785	0.0049319150848171	12	0.596|0.839|0.528|0.703	2|3|1|3	1	1	2	0.528	0.596	0.7709999999999999	G2	G0	G1,G3	0.0185364594536444	-12844	ENSG00000067606	PRKCZ	Intron	0.265785	7.4024e-12	1.441284714207283e-10	4.4076e-14	P0|0|2|3,
chr1	2023802	2024183	0.414209	0.0009798324636701	11	0.464|0.717|0.893|0.861	1|2|3|3	1	1	2	0.464	0.717	0.877	G0	G1	G2,G3	0.0052534171207468	-11972	ENSG00000067606	PRKCZ	Intron	-0.414209	2.1837e-12	4.664034836723769e-11	4.3077e-14
chr1	2034687	2034924	0.534977	0.0003869712918997	10	0.929|0.940|0.402|0.937	3|3|1|3	1	0	3	0.402		0.9353333333333332	G2	-	G0,G1,G3	0.0031322501202099	-1231	ENSG00000067606	PRKCZ	Promoter	0.534977	6.4803e-32	1.2302035015860426e-29	4.0967e-14	P0|0|2|3,
chr1	2036233	2037118	0.381938	0.0002712526786192	23	0.464|0.854|0.652|0.831	1|3|2|3	1	1	2	0.464	0.652	0.8425	G0	G2	G1,G3	0.0026300443501227	79	ENSG00000067606	PRKCZ	Promoter	-0.381938	2.2765e-17	1.012043182134732e-15	4.3965e-14	P0|0|2|3,
chr1	2065697	2069725	0.350773	0.0008499019038289	78	0.483|0.828|0.904|0.766	1|3|3|3	1	0	3	0.483		0.8326666666666668	G0	-	G1,G2,G3	0.0048252670745496	-7071	ENSG00000067606	PRKCZ	5' UTR	-0.350773	7.7414e-54	7.182848988372094e-51	3.364e-14	P2|3|3|3,
chr1	2070058	2071343	0.174058	0.0039344895304614	22	0.659|0.834|0.842|0.819	1|3|3|3	1	0	3	0.659		0.8316666666666667	G0	-	G1,G2,G3	0.015273292169149	-5453	ENSG00000067606	PRKCZ	Intron	-0.174058	3.8669e-06	2.3949880668165133e-05	2.0465e-09	P2|3|3|3,
chr1	2071401	2071889	0.508572	1.4209649300372628e-05	10	0.324|0.773|0.887|0.889	1|3|3|3	1	0	3	0.324		0.8496666666666668	G0	-	G1,G2,G3	0.0010049128935847	-4907	ENSG00000067606	PRKCZ	Intron	-0.508572	1.6189000000000005e-19	9.359748255041665e-18	4.5408e-14	P2|3|3|3,
chr1	2080276	2080578	0.133045	0.001410190945373	10	0.815|0.939|0.783|0.912	1|3|1|3	2	0	2	0.7989999999999999		0.9255	G0,G2	-	G1,G3	0.0067689335035992	3481	ENSG00000067606	PRKCZ	Exon	0.133045	2.6891e-09	3.2236880300469494e-08	5.7954e-14	P0|0|2|3,
chr1	2093487	2094124	0.112495	0.0016751442975135	10	0.798|0.915|0.889|0.926	1|3|3|3	1	0	3	0.798		0.91	G0	-	G1,G2,G3	0.0076936838172583	-6163	ENSG00000067606	PRKCZ	Intron	-0.112495	0.00023007	0.0009973413183574	1.5039e-06	P2|3|3|3,
chr1	2110833	2111461	0.110202	0.0063143227522061	12	0.710|0.817|0.824|0.760	1|3|3|2	1	1	2	0.71	0.76	0.8205	G0	G3	G1,G2	0.023012429190207	10547	ENSG00000067606	PRKCZ	Intron	-0.110202	0.00053412	0.002165348601041	6.279e-05
chr1	2119140	2119348	0.611177	1.7587825430384813e-05	10	0.232|0.231|0.843|0.652	1|1|3|2	2	1	1	0.2315	0.652	0.843	G0,G1	G3	G2	0.0010121661750035	6866	ENSG00000162585	FAAP20	Intron	-0.611177	1.9961e-24	1.9275369039935457e-22	4.341e-14	P0|1|2|2,
chr1	2121816	2122231	0.399235	0.0009399250644218	12	0.224|0.150|0.207|0.582	1|1|1|3	3	0	1	0.1936666666666666		0.582	G0,G1,G2	-	G3	0.0051234930574276	3983	ENSG00000162585	FAAP20	Exon	-0.399235	2.3226e-18	1.1673835515196052e-16	4.0634e-14	P0|0|2|3,
chr1	2123103	2123531	0.353657	5.7303077572264594e-06	10	0.858|0.780|0.545|0.933	3|2|1|3	1	1	2	0.545	0.78	0.8955	G2	G1	G0,G3	0.0010049128935847	2683	ENSG00000162585	FAAP20	3' UTR	-0.353657	4.7163e-11	7.951905025355684e-10	4.3854e-14	P0|0|2|3,
chr1	2123719	2124201	0.186132	0.0053912404483535	10	0.627|0.675|0.475|0.621	3|3|1|2	1	1	2	0.475	0.621	0.651	G2	G3	G0,G1	0.0200268862379092	2013	ENSG00000162585	FAAP20	3' UTR	0.186132	2.2086e-05	0.0001168226463788	3.5758e-05	N0|1|2|2,
chr1	2124811	2125307	0.409513	6.586814222794927e-06	10	0.196|0.375|0.594|0.620	1|2|3|3	1	1	2	0.196	0.375	0.607	G0	G1	G2,G3	0.0010049128935847	907	ENSG00000162585	FAAP20	Promoter	-0.409513	1.605e-11	2.9456275156208066e-10	4.8406e-14
chr1	2129616	2130495	0.208102	0.0002687167513115	14	0.399|0.389|0.466|0.621	1|1|1|3	3	0	1	0.418		0.621	G0,G1,G2	-	G3	0.0026179408146109	-3403	ENSG00000162585	FAAP20	Intron	-0.208102	1.1062e-06	7.684215952700497e-06	7.3535e-08	P0|0|2|3,
chr1	2137683	2138068	0.381272	7.398614317416317e-06	19	0.498|0.749|0.917|0.836	1|2|3|3	1	1	2	0.498	0.749	0.8765000000000001	G0	G1	G2,G3	0.0010049128935847	1104	ENSG00000162585	FAAP20	5' UTR	-0.381272	3.8517e-21	2.6731585257664713e-19	4.8517e-14
chr1	2140118	2141107	0.204198	0.0003488170711823	10	0.448|0.436|0.646|0.448	1|1|3|1	3	0	1	0.444		0.646	G0,G1,G3	-	G2	0.0029737976608297	-947	ENSG00000162585	FAAP20	Promoter	-0.204198	3.1919e-06	2.0119622974129417e-05	1.7461e-05	N0|0|2|3,
chr1	2154859	2156823	0.107792	0.0032402495154854	24	0.813|0.778|0.804|0.885	2|1|2|3	1	2	1	0.778	0.8085	0.885	G1	G0,G2	G3	0.0129716729980513	-3311	ENSG00000157933	SKI	Distal Intergenic	-0.107792	0.0019419	0.007162986875508	0.0083696	P0|1|2|2,P0|0|2|3,
chr1	2157765	2158485	0.127882	9.64121753999529e-05	10	0.481|0.567|0.674|0.664	1|1|3|3	2	0	2	0.524		0.669	G0,G1	-	G2,G3	0.001651154314094	-1649	ENSG00000157933	SKI	Promoter	-0.127882	0.0024562	0.008920693989869	0.0010402	P0|1|2|2,
chr1	2161252	2164047	0.504534	4.128837914073437e-06	67	0.101|0.402|0.663|0.208	1|2|3|1	2	1	1	0.1545	0.402	0.663	G0,G3	G1	G2	0.0010049128935847	1119	ENSG00000157933	SKI	Intron	-0.504534	1.0842999999999998e-93	7.5785446861313874e-90	4.6629e-14	N0|0|2|3,
chr1	2164979	2165985	0.291212	0.0001454439921293	19	0.253|0.481|0.654|0.462	1|3|3|2	1	1	2	0.253	0.462	0.5675	G0	G3	G1,G2	0.0019693353256017	4846	ENSG00000157933	SKI	Intron	-0.291212	3.0339e-10	4.3909924516324065e-09	4.2966e-14
chr1	2168325	2168893	0.278662	0.0057546940510495	14	0.526|0.791|0.856|0.775	1|3|3|3	1	0	3	0.526		0.8073333333333333	G0	-	G1,G2,G3	0.0212021337059517	8192	ENSG00000157933	SKI	Intron	-0.278662	1.0766e-08	1.1427578430448782e-07	2.2438e-12	P2|3|3|3,
chr1	2170096	2170721	0.288516	0.0063036827497009	10	0.559|0.273|0.246|0.293	3|1|1|1	3	0	1	0.2706666666666666		0.559	G1,G2,G3	-	G0	0.0229791619275173	9963	ENSG00000157933	SKI	Intron	0.288516	1.2893e-06	8.827244316536474e-06	1.8634e-10	N2|3|3|3,
chr1	2170831	2171360	0.383246	0.0001340391735164	14	0.496|0.855|0.922|0.795	1|3|3|2	1	1	2	0.496	0.795	0.8885000000000001	G0	G3	G1,G2	0.0018998082172288	10698	ENSG00000157933	SKI	Intron	-0.383246	1.3127e-18	6.798435599545676e-17	4.3521e-14
chr1	2171664	2172003	0.408575	7.430387422632813e-05	12	0.150|0.086|0.498|0.044	1|1|3|1	3	0	1	0.0933333333333333		0.498	G0,G1,G3	-	G2	0.0014883285742533	11531	ENSG00000157933	SKI	Intron	-0.408575	1.1206999999999998e-22	9.086495156646907e-21	4.8739e-14	N0|0|2|3,
chr1	2173333	2173866	0.260225	0.0002129009672179	10	0.706|0.826|0.768|0.545	2|3|3|1	1	1	2	0.545	0.706	0.7969999999999999	G3	G0	G1,G2	0.0023429089338236	13200	ENSG00000157933	SKI	Intron	0.260225	2.4391e-06	1.5752866998064224e-05	6.1934e-06	N0|0|2|3,
chr1	2174813	2175329	0.115747	0.0015077029462067	10	0.805|0.885|0.927|0.817	1|2|3|1	2	1	1	0.8109999999999999	0.885	0.927	G0,G3	G1	G2	0.0071103170251861	14680	ENSG00000157933	SKI	Intron	0.115747	0.00038403	0.0015977791854771	9.464e-06	N0|0|2|3,
chr1	2177472	2178085	0.260455	0.0017320002086344	24	0.560|0.804|0.850|0.761	1|3|3|2	1	1	2	0.56	0.761	0.827	G0	G3	G1,G2	0.0078892363155191	17339	ENSG00000157933	SKI	Intron	-0.260455	1.2591e-13	3.295355092111737e-12	4.0745e-14
chr1	2179312	2180042	0.244854	0.001060923245339	22	0.385|0.514|0.629|0.492	1|2|3|2	1	2	1	0.385	0.503	0.629	G0	G1,G3	G2	0.0055437548464202	19179	ENSG00000157933	SKI	Intron	-0.244854	9.5114e-07	6.700370757618116e-06	1.3187e-08
chr1	2180058	2180466	0.139802	0.0041660642383551	10	0.337|0.216|0.326|0.446	3|1|1|3	2	0	2	0.271		0.3915	G1,G2	-	G0,G3	0.0160319801247621	19925	ENSG00000157933	SKI	Intron	-0.139802	0.00034391	0.0014432901761667	6.2045e-05	P0|0|2|3,
chr1	2180496	2181429	0.131375	0.0042965138023932	19	0.677|0.781|0.856|0.808	1|3|3|3	1	0	3	0.677		0.8150000000000001	G0	-	G1,G2,G3	0.0164558416301257	20363	ENSG00000157933	SKI	Intron	-0.131375	0.00078703	0.0030983415197898	1.3748e-05	P2|3|3|3,
chr1	2181467	2182779	0.572683	1.6020848251762118e-05	31	0.359|0.621|0.931|0.614	1|2|3|2	1	2	1	0.359	0.6174999999999999	0.931	G0	G1,G3	G2	0.0010065612476395	21334	ENSG00000157933	SKI	Intron	-0.572683	1.1827999999999999e-40	4.5104671923536435e-38	4.9183e-14
chr1	2183690	2184103	0.178032	0.0013950507555089	10	0.865|0.909|0.893|0.717	3|3|3|1	1	0	3	0.717		0.8889999999999999	G3	-	G0,G1,G2	0.0067166135805313	23557	ENSG00000157933	SKI	Intron	0.178032	6.1748e-06	3.664308329976388e-05	1.9256e-09	N0|0|2|3,
chr1	2185970	2186283	0.229975	3.929267825734684e-05	10	0.936|0.823|0.644|0.821	3|2|1|3	1	1	2	0.644	0.823	0.8785000000000001	G2	G1	G0,G3	0.0011946814787405	25837	ENSG00000157933	SKI	Intron	0.229975	1.3939e-06	9.477692530551667e-06	1.4213e-08	P0|0|2|3,
chr1	2188388	2189027	0.168507	0.0042597210089787	10	0.697|0.880|0.874|0.826	1|3|3|3	1	0	3	0.697		0.86	G0	-	G1,G2,G3	0.0163365525187091	28255	ENSG00000157933	SKI	Intron	-0.168507	8.2652e-05	0.0003898995776965	2.6848e-07	P2|3|3|3,
chr1	2189422	2190640	0.16291	0.0001010371040338	24	0.621|0.750|0.860|0.762	1|3|3|3	1	0	3	0.621		0.7906666666666666	G0	-	G1,G2,G3	0.0016833015607164	29289	ENSG00000157933	SKI	Intron	-0.16291	2.9978e-07	2.347415370776225e-06	2.7676e-12	P2|3|3|3,
chr1	2192699	2193338	0.165671	0.0016327731693553	10	0.709|0.852|0.887|0.906	1|3|3|3	1	0	3	0.709		0.8816666666666667	G0	-	G1,G2,G3	0.0075457445879004	32566	ENSG00000157933	SKI	Intron	-0.165671	0.0015315	0.0057444973225792	4.7571e-06	P2|3|3|3,
chr1	2203623	2204333	0.504064	1.2733016619624653e-06	12	0.269|0.570|0.824|0.364	1|2|3|1	2	1	1	0.3165	0.57	0.824	G0,G3	G1	G2	0.0010049128935847	43490	ENSG00000157933	SKI	Intron	-0.504064	8.8925e-15	2.768540918845104e-13	4.2855e-14	N0|0|2|3,
chr1	2207201	2207859	0.431331	0.0002189509679592	10	0.221|0.104|0.554|0.162	2|1|3|1	2	1	1	0.133	0.221	0.554	G1,G3	G0	G2	0.0023733196343556	47068	ENSG00000157933	SKI	Intron	-0.431331	1.2122e-17	5.574268779714739e-16	4.341e-14	N0|0|2|3,
chr1	2219644	2220772	0.101915	7.135236598614507e-05	17	0.833|0.935|0.880|0.860	1|3|2|2	1	2	1	0.833	0.87	0.935	G0	G2,G3	G1	0.001462904161923	59511	ENSG00000157933	SKI	Intron	-0.101915	1.972e-05	0.0001053618580774	1.8033e-08	N0|1|2|2,
chr1	2221202	2222551	0.240328	0.003092622350548	19	0.608|0.842|0.858|0.702	1|3|3|2	1	1	2	0.608	0.702	0.85	G0	G3	G1,G2	0.0124825473601974	61069	ENSG00000157933	SKI	Intron	-0.240328	6.6172e-11	1.085324624107158e-09	7.0721e-14
chr1	2234902	2235122	0.492016	4.3332178174680974e-05	10	0.561|0.420|0.912|0.748	2|1|3|2	1	2	1	0.42	0.6545000000000001	0.912	G1	G0,G3	G2	0.0012323100503007	48978	ENSG00000292993	LOC100129534	Intron	-0.492016	6.6626e-22	5.000853597742592e-20	4.341e-14	P0|1|2|2,
chr1	2239388	2240205	0.112527	0.0015072198498473	26	0.822|0.913|0.904|0.934	1|2|2|3	1	2	1	0.822	0.9085	0.934	G0	G1,G2	G3	0.0071087914955108	43895	ENSG00000292993	LOC100129534	3' UTR	-0.112527	1.4936e-05	8.1799459162663e-05	1.4118e-09	P0|0|2|3,
chr1	2242958	2243732	0.320106	6.364895835880697e-05	13	0.091|0.145|0.460|0.171	1|1|3|1	3	0	1	0.1356666666666666		0.46	G0,G1,G3	-	G2	0.0014024702483962	40368	ENSG00000292993	LOC100129534	Distal Intergenic	-0.320106	3.2694e-16	1.2431080969682528e-14	4.6074e-14	N0|0|2|3,
chr1	2244719	2245626	0.173642	3.3698366685664466e-05	16	0.465|0.560|0.767|0.696	2|1|3|3	1	1	2	0.56	0.465	0.7315	G1	G0	G2,G3	0.0011412347486435	38474	ENSG00000292993	LOC100129534	Distal Intergenic	-0.173642	0.00012778	0.0005810769178163	2.5775e-07	P0|1|2|2,
chr1	2250226	2250617	0.656786	9.203227518039214e-06	14	0.585|0.164|0.282|0.821	2|1|2|3	1	2	1	0.164	0.4335	0.821	G1	G0,G2	G3	0.0010049128935847	33483	ENSG00000292993	LOC100129534	Distal Intergenic	-0.656786	1.816e-32	3.608784144443291e-30	4.674e-14	P0|1|2|2,P0|0|2|3,
chr1	2250784	2251216	0.166571	0.0028685756956697	18	0.770|0.723|0.750|0.899	2|1|1|3	2	1	1	0.7364999999999999	0.77	0.899	G1,G2	G0	G3	0.0117320165450371	32884	ENSG00000292993	LOC100129534	Distal Intergenic	-0.166571	1.1939e-08	1.2554712447011798e-07	9.5518e-12	P0|0|2|3,
chr1	2252272	2253187	0.34613	0.0007323899434182	10	0.306|0.646|0.665|0.498	1|3|3|2	1	1	2	0.306	0.498	0.6555	G0	G3	G1,G2	0.0044347660733134	30913	ENSG00000292993	LOC100129534	3' UTR	-0.34613	2.0791e-08	2.078774357046644e-07	1.6698e-12
chr1	2253723	2254407	0.443918	6.935062434457683e-05	13	0.348|0.565|0.381|0.121	2|3|2|1	1	2	1	0.121	0.3645	0.565	G3	G0,G2	G1	0.0014466591907915	29693	ENSG00000292993	LOC100129534	Intron	0.443918	2.078e-17	9.286698963875665e-16	4.2077e-14	N0|1|2|2,N0|0|2|3,
chr1	2257314	2257894	0.145607	0.0063677896258645	22	0.688|0.756|0.714|0.849	1|2|1|3	2	1	1	0.701	0.756	0.849	G0,G2	G1	G3	0.0231862849257546	26206	ENSG00000292993	LOC100129534	Intron	-0.145607	2.4928e-09	3.010260186142709e-08	9.4585e-11	P0|0|2|3,
chr1	2261975	2262427	0.432009	0.000333434352171	16	0.539|0.702|0.558|0.270	2|3|2|1	1	2	1	0.27	0.5485	0.702	G3	G0,G2	G1	0.002906360045131	21673	ENSG00000292993	LOC100129534	Intron	0.432009	1.2892e-17	5.90622730012918e-16	4.452e-14	N0|1|2|2,N0|0|2|3,
chr1	2266007	2266262	0.410968	0.0032578361041888	12	0.476|0.890|0.918|0.847	1|3|3|3	1	0	3	0.476		0.8850000000000001	G0	-	G1,G2,G3	0.0130300924915	17838	ENSG00000292993	LOC100129534	Intron	-0.410968	1.0114e-13	2.686573335552597e-12	4.1411e-14	P2|3|3|3,
chr1	2266289	2266505	0.585	0.0001060409086856	12	0.180|0.268|0.853|0.715	2|1|3|2	1	2	1	0.268	0.4475	0.853	G1	G0,G3	G2	0.0017178164357856	17595	ENSG00000292993	LOC100129534	Intron	-0.585	6.8965e-31	1.1932914004336828e-28	3.9857e-14	P0|1|2|2,
chr1	2269542	2269859	0.23548	0.0030991969656417	10	0.639|0.875|0.833|0.922	1|3|3|3	1	0	3	0.639		0.8766666666666666	G0	-	G1,G2,G3	0.0125047881529198	14241	ENSG00000292993	LOC100129534	Intron	-0.23548	1.0023e-06	7.026369444657976e-06	3.7266e-11	P2|3|3|3,
chr1	2269870	2270946	0.184316	0.00025607532945	21	0.670|0.756|0.706|0.875	1|2|1|3	2	1	1	0.688	0.756	0.875	G0,G2	G1	G3	0.0025575068203344	13154	ENSG00000292993	LOC100129534	Intron	-0.184316	8.5859e-08	7.550204966525545e-07	2.7662e-12	P0|0|2|3,
chr1	2273393	2273895	0.206257	0.0026994470661022	10	0.682|0.709|0.615|0.821	2|2|1|3	1	2	1	0.615	0.6955	0.821	G2	G0,G1	G3	0.0111606968176977	10205	ENSG00000292993	LOC100129534	Intron	-0.206257	0.00024501	0.0010565569026586	2.558e-07	P0|0|2|3,
chr1	2284329	2284727	0.562531	0.0036235703946169	13	0.225|0.226|0.788|0.445	1|1|3|2	2	1	1	0.2255	0.445	0.788	G0,G1	G3	G2	0.0142440723989551	-230	ENSG00000292993	LOC100129534	Promoter	-0.562531	1.4044e-27	1.816273873581848e-25	3.8747e-14	P0|1|2|2,
chr1	2292169	2292945	0.578286	1.936125558073561e-06	12	0.416|0.862|0.634|0.283	2|3|2|1	1	2	1	0.283	0.525	0.862	G3	G0,G2	G1	0.0010049128935847	-8070	ENSG00000292993	LOC100129534	Intron	0.578286	4.0915e-25	4.2226502586764404e-23	4.6629e-14	N0|1|2|2,N0|0|2|3,
chr1	2307087	2307495	0.222508	0.0063283618599467	10	0.628|0.873|0.810|0.736	1|3|3|2	1	1	2	0.628	0.736	0.8415	G0	G3	G1,G2	0.0230571004081771	15498	ENSG00000116151	MORN1	Intron	-0.222508	9.8179e-06	5.581930759593632e-05	6.0411e-08
chr1	2308027	2308966	0.34048	0.0004897901491529	17	0.485|0.686|0.674|0.825	1|2|2|3	1	2	1	0.485	0.68	0.825	G0	G1,G2	G3	0.0035452556811333	14027	ENSG00000116151	MORN1	Intron	-0.34048	3.3257e-09	3.9140742109144546e-08	5.2847e-14	P0|0|2|3,
chr1	2309317	2309747	0.142648	0.0057973541476322	13	0.766|0.800|0.759|0.904	1|2|1|3	2	1	1	0.7625	0.8	0.904	G0,G2	G1	G3	0.021339888289713	13246	ENSG00000116151	MORN1	3' UTR	-0.142648	4.8051e-06	2.916974697355366e-05	1.4234e-07	P0|0|2|3,
chr1	2310163	2310408	0.126718	0.0007075778054806	13	0.799|0.916|0.852|0.945	1|3|2|3	1	1	2	0.799	0.852	0.9305	G0	G2	G1,G3	0.0043468450988009	12585	ENSG00000116151	MORN1	3' UTR	-0.126718	1.7344e-05	9.37311918186282e-05	4.9767e-08	P0|0|2|3,
chr1	2310528	2311049	0.278027	0.001650957763097	10	0.578|0.786|0.870|0.839	1|2|3|3	1	1	2	0.578	0.786	0.8545	G0	G1	G2,G3	0.007610029660483	11944	ENSG00000116151	MORN1	Exon	-0.278027	9.6093e-08	8.363135665594154e-07	1.1892e-08
chr1	2313606	2314310	0.218642	0.0014082339316322	15	0.317|0.432|0.464|0.616	1|1|2|3	2	1	1	0.3745	0.464	0.616	G0,G1	G2	G3	0.0067622931842112	8683	ENSG00000116151	MORN1	Intron	-0.218642	5.0355e-05	0.0002478140233027	1.5039e-07	P0|1|2|2,P0|0|2|3,
chr1	2315045	2315261	0.146683	0.0010635435462425	10	0.909|0.878|0.788|0.957	3|2|1|3	1	1	2	0.788	0.878	0.933	G2	G1	G0,G3	0.0055529923948934	7732	ENSG00000116151	MORN1	Intron	0.146683	4.8816e-07	3.6523888607594936e-06	3.025e-10	P0|0|2|3,
chr1	2315413	2316300	0.116673	0.001250322692621	18	0.832|0.892|0.891|0.948	1|2|2|3	1	2	1	0.832	0.8915	0.948	G0	G1,G2	G3	0.0062151355490904	6693	ENSG00000116151	MORN1	Intron	-0.116673	0.00019953	0.0008750719365742	9.8238e-07	P0|0|2|3,
chr1	2321420	2322150	0.210382	7.953154629832537e-06	10	0.374|0.491|0.605|0.737	1|1|3|3	2	0	2	0.4325		0.671	G0,G1	-	G2,G3	0.0010049128935847	843	ENSG00000116151	MORN1	Promoter	-0.210382	2.6277e-07	2.082887299668874e-06	1.8847e-06	P0|1|2|2,
chr1	2323894	2324227	0.107471	0.0022603105653597	10	0.039|0.039|0.042|0.148	1|1|1|3	3	0	1	0.04		0.148	G0,G1,G2	-	G3	0.009683144735744	681	ENSG00000157916	RER1	Promoter	-0.107471	1.3672e-06	9.312581141497456e-06	3.8383e-08	P0|0|2|3,
chr1	2325176	2326156	0.145534	0.0015463571573876	19	0.536|0.572|0.605|0.721	1|2|1|3	2	1	1	0.5705	0.572	0.721	G0,G2	G1	G3	0.0072461973338014	1963	ENSG00000157916	RER1	Intron	-0.145534	0.00027438	0.0011724194759295	1.9723e-06	P0|0|2|3,
chr1	2326221	2326884	0.350959	5.39861429241369e-05	17	0.664|0.445|0.604|0.854	2|1|1|3	2	1	1	0.5245	0.664	0.854	G1,G2	G0	G3	0.0013244887328586	3008	ENSG00000157916	RER1	Intron	-0.350959	6.5215e-15	2.0703524666799285e-13	3.9746e-14	P0|0|2|3,
chr1	2329048	2329297	0.120649	0.0031413928920587	11	0.801|0.921|0.845|0.883	1|3|2|2	1	2	1	0.801	0.864	0.921	G0	G2,G3	G1	0.012642678784751	5835	ENSG00000157916	RER1	Intron	-0.120649	0.0015132	0.0056807626679735	2.0043e-05	N0|1|2|2,
chr1	2331920	2332075	0.152833	0.0023288176991913	10	0.749|0.840|0.889|0.915	1|2|3|3	1	1	2	0.749	0.84	0.902	G0	G1	G2,G3	0.0099141318203121	8707	ENSG00000157916	RER1	Intron	-0.152833	2.0501e-05	0.0001091282071323	6.9695e-07
chr1	2336448	2336706	0.230821	9.918862547044827e-05	10	0.755|0.875|0.624|0.814	2|3|1|3	1	1	2	0.624	0.755	0.8445	G2	G0	G1,G3	0.0016713419690165	7304	ENSG00000157911	PEX10	3' UTR	0.230821	2.9494e-05	0.0001521179423289	1.3035e-08	P0|0|2|3,
chr1	2337518	2338313	0.143917	0.0032217309244856	15	0.720|0.851|0.868|0.883	1|3|3|3	1	0	3	0.72		0.8673333333333333	G0	-	G1,G2,G3	0.0129099246498116	5697	ENSG00000157911	PEX10	Exon	-0.143917	0.00019581	0.0008598560335695	2.6701e-06	P2|3|3|3,
chr1	2344997	2345742	0.259778	7.065269538803488e-05	10	0.133|0.125|0.404|0.368	1|1|3|3	2	0	2	0.129		0.386	G0,G1	-	G2,G3	0.0014564646273812	-988	ENSG00000157911	PEX10	Promoter	-0.259778	8.4625e-10	1.122853178782252e-08	4.6851e-14	P0|1|2|2,
chr1	2346864	2347455	0.44842	4.7061962391813576e-05	20	0.088|0.119|0.558|0.311	1|1|3|2	2	1	1	0.1035	0.311	0.558	G0,G1	G3	G2	0.0012635098756124	-2855	ENSG00000157911	PEX10	Promoter	-0.44842	1.6923e-43	8.061915134328359e-41	4.6851e-14	P0|1|2|2,
chr1	2349048	2350059	0.304149	3.746178279972561e-05	26	0.664|0.587|0.386|0.712	3|2|1|3	1	1	2	0.386	0.587	0.688	G2	G1	G0,G3	0.0011759877881536	-5039	ENSG00000157911	PEX10	Distal Intergenic	-0.304149	3.3315e-14	9.534759571987925e-13	4.3521e-14	P0|0|2|3,
chr1	2351870	2352663	0.148314	0.0011302109153018	24	0.845|0.811|0.688|0.880	3|3|1|3	1	0	3	0.688		0.8453333333333334	G2	-	G0,G1,G3	0.0057881582687393	-7861	ENSG00000157911	PEX10	Distal Intergenic	0.148314	3.0036e-12	6.260076930109048e-11	4.3854e-14	P0|0|2|3,
chr1	2352767	2354711	0.131624	0.0002494692283861	31	0.831|0.839|0.764|0.896	2|2|1|3	1	2	1	0.764	0.835	0.896	G2	G0,G1	G3	0.0025245372635211	-8758	ENSG00000157911	PEX10	Distal Intergenic	-0.131624	4.2373e-11	7.2019884658395e-10	4.2855e-14	P0|0|2|3,
chr1	2356890	2357638	0.300154	0.0008436577969034	13	0.456|0.550|0.555|0.813	1|2|1|3	2	1	1	0.5055000000000001	0.55	0.813	G0,G2	G1	G3	0.0048045883816031	-12881	ENSG00000157911	PEX10	Distal Intergenic	-0.300154	5.7536e-10	7.887220145738787e-09	4.2744e-14	P0|0|2|3,
chr1	2364816	2365556	0.345101	3.0981652859967124e-05	15	0.672|0.532|0.460|0.851	2|1|1|3	2	1	1	0.496	0.672	0.851	G1,G2	G0	G3	0.0011141879078809	-20807	ENSG00000157911	PEX10	Distal Intergenic	-0.345101	1.3078e-17	5.985282886844307e-16	4.6407e-14	P0|0|2|3,
chr1	2366041	2366320	0.27606	0.0004400273071936	11	0.660|0.506|0.502|0.781	2|1|1|3	2	1	1	0.504	0.66	0.781	G1,G2	G0	G3	0.0033511279638954	-22032	ENSG00000157911	PEX10	Distal Intergenic	-0.27606	1.4336e-07	1.202834925016101e-06	1.3233e-09	P0|0|2|3,
chr1	2368609	2369374	0.140003	0.0016466642232851	10	0.839|0.764|0.732|0.900	3|2|1|3	1	1	2	0.732	0.764	0.8694999999999999	G2	G1	G0,G3	0.0075944795615226	-24600	ENSG00000157911	PEX10	Distal Intergenic	0.140003	2.5424e-05	0.000132844563792	9.2895e-07	P0|0|2|3,
chr1	2369560	2369734	0.300021	0.0062244456397115	14	0.386|0.636|0.698|0.673	1|2|3|3	1	1	2	0.386	0.636	0.6855	G0	G1	G2,G3	0.0227255698987458	-25551	ENSG00000157911	PEX10	Distal Intergenic	-0.300021	6.9437e-11	1.1341907190010747e-09	4.2299e-14
chr1	2370512	2371382	0.395805	0.0004148193051896	12	0.621|0.539|0.502|0.898	2|2|1|3	1	2	1	0.502	0.5800000000000001	0.898	G2	G0,G1	G3	0.0032471904506208	-26503	ENSG00000157911	PEX10	Distal Intergenic	-0.395805	2.8744e-14	8.305479875675186e-13	4.2077e-14	P0|0|2|3,
chr1	2377157	2377539	0.442994	0.0001668965843972	15	0.577|0.522|0.397|0.840	2|2|1|3	1	2	1	0.397	0.5495	0.84	G2	G0,G1	G3	0.0020908118117315	-30215	ENSG00000149527	PLCH2	Distal Intergenic	-0.442994	2.0894e-18	1.056494733062259e-16	4.7518e-14	P0|0|2|3,
chr1	2380265	2380845	0.13396	0.0004426530328954	14	0.804|0.784|0.688|0.898	2|3|1|3	1	1	2	0.688	0.804	0.841	G2	G0	G1,G3	0.0033614999255561	-26909	ENSG00000149527	PLCH2	Distal Intergenic	-0.13396	1.0928e-05	6.153500668922872e-05	1.329e-08	P0|0|2|3,
chr1	2383315	2383654	0.26336	0.0003330839263817	11	0.144|0.109|0.055|0.365	1|1|1|3	3	0	1	0.1026666666666666		0.365	G0,G1,G2	-	G3	0.0029047202017067	-24100	ENSG00000149527	PLCH2	Distal Intergenic	-0.26336	5.4619e-09	6.149671028279147e-08	1.2479e-13	P0|0|2|3,
chr1	2385698	2386611	0.188107	9.197816144903912e-05	13	0.634|0.736|0.663|0.897	2|1|1|3	2	1	1	0.6995	0.634	0.897	G1,G2	G0	G3	0.0016221688847979	-21143	ENSG00000149527	PLCH2	Distal Intergenic	-0.188107	1.6795e-05	9.100309136590502e-05	7.9992e-09	P0|0|2|3,
chr1	2394001	2395097	0.307289	1.444093088260989e-05	32	0.527|0.388|0.264|0.650	2|1|1|3	2	1	1	0.326	0.527	0.65	G1,G2	G0	G3	0.0010049128935847	-12657	ENSG00000149527	PLCH2	Distal Intergenic	-0.307289	1.0163e-21	7.500754601510715e-20	3.6859e-14	P0|0|2|3,
chr1	2395497	2396377	0.370131	1.5423651230918483e-05	14	0.684|0.622|0.506|0.876	2|2|1|3	1	2	1	0.506	0.653	0.876	G2	G0,G1	G3	0.0010052204129678	-11377	ENSG00000149527	PLCH2	Distal Intergenic	-0.370131	3.7237e-17	1.6095299498939197e-15	4.6629e-14	P0|0|2|3,
chr1	2396821	2397380	0.207796	0.005505175156843	14	0.575|0.689|0.665|0.834	1|2|1|3	2	1	1	0.62	0.689	0.834	G0,G2	G1	G3	0.0203930710073929	-10374	ENSG00000149527	PLCH2	Distal Intergenic	-0.207796	1.3535e-08	1.4072908007036288e-07	1.1321e-10	P0|0|2|3,
chr1	2400205	2401371	0.284662	7.569638992250871e-05	18	0.452|0.570|0.455|0.740	2|2|1|3	1	2	1	0.455	0.511	0.74	G2	G0,G1	G3	0.0014981026609802	-6383	ENSG00000149527	PLCH2	Distal Intergenic	-0.284662	1.2526e-11	2.3457220605491667e-10	4.3743e-14	P0|0|2|3,
chr1	2409772	2410158	0.25408	0.0008454695488478	17	0.445|0.459|0.480|0.716	1|1|1|3	3	0	1	0.4613333333333333		0.716	G0,G1,G2	-	G3	0.0048098702833315	-1465	ENSG00000149527	PLCH2	Promoter	-0.25408	9.8531e-08	8.557584919727892e-07	2.2189e-11	P0|0|2|3,
chr1	2411635	2412116	0.240182	0.001376056837398	11	0.773|0.682|0.561|0.825	3|2|1|3	1	1	2	0.561	0.682	0.7989999999999999	G2	G1	G0,G3	0.0066518554661378	13	ENSG00000149527	PLCH2	Promoter	-0.240182	3.3943e-07	2.629062100707786e-06	5.6573e-12	P0|0|2|3,
chr1	2413234	2413705	0.323493	2.4057942500649734e-05	10	0.479|0.551|0.777|0.831	1|2|3|3	1	1	2	0.479	0.551	0.804	G0	G1	G2,G3	0.0010587886378539	1612	ENSG00000149527	PLCH2	Intron	-0.323493	3.1716e-08	3.052961914048756e-07	1.9266e-11
chr1	2414495	2414943	0.111161	0.0004478307498327	14	0.743|0.842|0.833|0.902	1|3|3|3	1	0	3	0.743		0.859	G0	-	G1,G2,G3	0.0033838333442576	2873	ENSG00000149527	PLCH2	Intron	-0.111161	0.0036027	0.0127633502464074	0.00060507	P2|3|3|3,
chr1	2422582	2423083	0.309665	2.752070610013033e-05	18	0.767|0.686|0.516|0.877	3|2|1|3	1	1	2	0.516	0.686	0.8220000000000001	G2	G1	G0,G3	0.0010867385556981	-7100	ENSG00000149527	PLCH2	Exon	-0.309665	3.9857e-18	1.9457872835729583e-16	4.341e-14	P0|0|2|3,
chr1	2427890	2428491	0.289546	0.0083308937443604	14	0.553|0.812|0.844|0.900	1|3|3|3	1	0	3	0.553		0.852	G0	-	G1,G2,G3	0.0294770363050256	-1692	ENSG00000149527	PLCH2	Promoter	-0.289546	6.8987e-10	9.314149626350076e-09	1.6261e-12	P2|3|3|3,
chr1	2433969	2434853	0.23663	5.844934972842511e-05	12	0.858|0.694|0.625|0.864	3|2|1|3	1	1	2	0.625	0.694	0.861	G2	G1	G0,G3	0.001361739699554	3787	ENSG00000149527	PLCH2	3' UTR	-0.23663	2.0096e-10	3.0083207754240604e-09	4.4964e-14	P0|0|2|3,
chr1	2436475	2436855	0.176798	0.0039524569713125	12	0.222|0.336|0.274|0.429	1|2|1|3	2	1	1	0.248	0.336	0.429	G0,G2	G1	G3	0.0153349526670015	6293	ENSG00000149527	PLCH2	3' UTR	-0.176798	1.7258e-05	9.331171798505904e-05	3.1299e-06	P0|0|2|3,
chr1	2436882	2437503	0.285308	0.0025206915699416	13	0.252|0.222|0.226|0.515	1|1|1|3	3	0	1	0.2333333333333333		0.515	G0,G1,G2	-	G3	0.0105571627529522	6700	ENSG00000149527	PLCH2	3' UTR	-0.285308	1.0132e-12	2.289779391078593e-11	4.3965e-14	P0|0|2|3,
chr1	2437648	2438037	0.323786	0.0008622969565179	10	0.419|0.601|0.617|0.743	1|2|2|3	1	2	1	0.419	0.609	0.743	G0	G1,G2	G3	0.004867270854422	7466	ENSG00000149527	PLCH2	Distal Intergenic	-0.323786	7.8031e-07	5.597845585723276e-06	1.917e-07	P0|0|2|3,
chr1	2458346	2458876	0.378775	3.599695362091947e-05	10	0.261|0.466|0.640|0.499	1|2|3|2	1	2	1	0.261	0.4825	0.64	G0	G1,G3	G2	0.0011622902622467	-312	ENSG00000157881	PANK4	Promoter	-0.378775	7.0419e-07	5.098100697852007e-06	9.5089e-09
chr1	2460214	2460588	0.546567	1.8372490689583485e-05	13	0.121|0.360|0.668|0.363	1|2|3|2	1	2	1	0.121	0.3615	0.668	G0	G1,G3	G2	0.001015059969608	1096	ENSG00000197921	HES5	3' UTR	-0.546567	4.3166e-15	1.405985837131778e-13	4.6518e-14
chr1	2462338	2462755	0.215628	0.0002742215730691	12	0.033|0.023|0.243|0.031	1|1|3|1	3	0	1	0.0289999999999999		0.243	G0,G1,G3	-	G2	0.0026418170804446	-655	ENSG00000197921	HES5	Promoter	-0.215628	7.6184e-16	2.7638564582859743e-14	4.6185e-14	N0|0|2|3,
chr1	2465805	2466826	0.347269	5.911535547824968e-05	13	0.173|0.242|0.575|0.459	1|2|3|3	1	1	2	0.173	0.242	0.517	G0	G1	G2,G3	0.0013672782001121	-4122	ENSG00000197921	HES5	Distal Intergenic	-0.347269	6.3058e-11	1.0387516742361683e-09	4.4076e-14
chr1	2467268	2468655	0.159622	0.0002282279658815	28	0.628|0.736|0.840|0.829	1|3|3|3	1	0	3	0.628		0.8016666666666667	G0	-	G1,G2,G3	0.0024189556311381	-5585	ENSG00000197921	HES5	Distal Intergenic	-0.159622	8.3373e-06	4.812607827203512e-05	1.4612e-10	P2|3|3|3,
chr1	2468678	2469193	0.525138	4.604041596880644e-05	12	0.147|0.180|0.695|0.490	1|1|3|2	2	1	1	0.1634999999999999	0.49	0.695	G0,G1	G3	G2	0.0012536231898759	-6995	ENSG00000197921	HES5	Distal Intergenic	-0.525138	5.9111e-28	7.921784036389084e-26	4.2855e-14	P0|1|2|2,
chr1	2472714	2474330	0.330337	5.552460430168002e-06	23	0.424|0.635|0.754|0.713	1|2|3|2	1	2	1	0.424	0.6739999999999999	0.754	G0	G1,G3	G2	0.0010049128935847	9954		TNFRSF14-AS1	Distal Intergenic	-0.330337	4.9175e-12	9.871701608000167e-11	4.6074e-14
chr1	2476192	2476640	0.198371	3.442158262243319e-05	13	0.232|0.211|0.440|0.387	1|1|3|3	2	0	2	0.2215		0.4135	G0,G1	-	G2,G3	0.0011477551362747	7644		TNFRSF14-AS1	Distal Intergenic	-0.198371	5.3054e-08	4.877707840614498e-07	1.3308e-11	P0|1|2|2,
chr1	2478729	2479305	0.361511	8.010469806565457e-05	10	0.057|0.050|0.434|0.131	1|1|3|1	3	0	1	0.0793333333333333		0.434	G0,G1,G3	-	G2	0.0015326896310477	4979		TNFRSF14-AS1	Distal Intergenic	-0.361511	3.6519e-21	2.540754432899804e-19	4.674e-14	N0|0|2|3,
chr1	2479807	2480069	0.139902	0.0008112522413523	13	0.009|0.014|0.152|0.037	1|1|3|2	2	1	1	0.0115	0.037	0.152	G0,G1	G3	G2	0.0046972140527312	4215		TNFRSF14-AS1	Distal Intergenic	-0.139902	1.1018e-10	1.7344988072436723e-09	4.643e-13	P0|1|2|2,
chr1	2487059	2487285	0.271035	9.739233625597416e-05	13	0.028|0.076|0.340|0.088	1|1|3|1	3	0	1	0.064		0.34	G0,G1,G3	-	G2	0.0016584929336394	-520	ENSG00000157873	TNFRSF14	Promoter	-0.271035	3.7614000000000004e-19	2.077459165945666e-17	4.1855e-14	N0|0|2|3,
chr1	2488667	2489310	0.3323	0.0003093179344001	10	0.153|0.220|0.532|0.269	1|1|3|2	2	1	1	0.1865	0.269	0.532	G0,G1	G3	G2	0.0027995824413492	-218			Promoter	-0.3323	1.8467e-08	1.8661795671973362e-07	1.0993e-12	P0|1|2|2,
chr1	2496916	2497786	0.143937	1.403325893080854e-05	22	0.549|0.670|0.796|0.738	1|3|2|3	1	1	2	0.549	0.796	0.704	G0	G2	G1,G3	0.0010049128935847	-8467			Distal Intergenic	-0.143937	0.00015312	0.0006859378280132	4.6906e-06	P0|0|2|3,
chr1	2498221	2499009	0.103887	0.0021576307634688	20	0.723|0.797|0.826|0.884	1|2|3|2	1	2	1	0.723	0.8405	0.826	G0	G1,G3	G2	0.0093397274561305	-9772			Distal Intergenic	-0.103887	0.074389	0.2307114927812011	0.014998
chr1	2500700	2501237	0.102938	0.0007241800819833	13	0.923|0.870|0.788|0.905	3|3|1|3	1	0	3	0.788		0.8993333333333334	G2	-	G0,G1,G3	0.0044061520396899	-12251			Distal Intergenic	0.102938	1.2079e-09	1.55481666106548e-08	2.1264e-11	P0|0|2|3,
chr1	2502340	2503346	0.111641	0.0002253789580747	17	0.884|0.898|0.826|0.937	2|2|1|3	1	2	1	0.826	0.891	0.937	G2	G0,G1	G3	0.0024054912532595	-13891			Distal Intergenic	-0.111641	5.8463e-05	0.0002841499257401	2.6452e-08	P0|0|2|3,
chr1	2505772	2506174	0.377502	8.043901239297005e-05	10	0.421|0.765|0.827|0.402	1|3|3|1	2	0	2	0.4115		0.796	G0,G3	-	G1,G2	0.0015354046033442	-11725	ENSG00000157870	PRXL2B	Distal Intergenic	0.377502	7.724699999999999e-21	5.181219695993276e-19	4.9294e-14	N0|0|2|3,
chr1	2506795	2507747	0.163827	0.0004352963169883	10	0.227|0.276|0.434|0.298	1|1|3|1	3	0	1	0.2669999999999999		0.434	G0,G1,G3	-	G2	0.0033316838150773	-10152	ENSG00000157870	PRXL2B	Distal Intergenic	-0.163827	3.1153e-05	0.0001599202475714	4.0584e-06	N0|0|2|3,
chr1	2507778	2509252	0.699489	9.387414363068858e-06	27	0.135|0.434|0.834|0.525	1|2|3|2	1	2	1	0.135	0.4795	0.834	G0	G1,G3	G2	0.0010049128935847	-8647	ENSG00000157870	PRXL2B	Distal Intergenic	-0.699489	7.69e-44	3.75879663093415e-41	3.7637e-14
chr1	2510041	2510376	0.526586	0.000160164710092	10	0.078|0.137|0.643|0.110	1|1|3|1	3	0	1	0.1083333333333333		0.643	G0,G1,G3	-	G2	0.0020546613383488	-7523	ENSG00000157870	PRXL2B	Distal Intergenic	0.526586	2.5127e-31	4.5098608397375824e-29	3.8525e-14	N0|0|2|3,
chr1	2514749	2515774	0.195715	0.0002084695470866	17	0.201|0.246|0.425|0.218	1|1|3|1	3	0	1	0.2216666666666666		0.425	G0,G1,G3	-	G2	0.0023194395979382	-2125	ENSG00000157870	PRXL2B	Promoter	-0.195715	1.7064e-10	2.589250068932731e-09	5.0515e-14	N0|0|2|3,
chr1	2519823	2520472	0.409592	0.0001553274326156	16	0.529|0.750|0.862|0.453	2|2|3|1	1	2	1	0.453	0.6395	0.862	G3	G0,G1	G2	0.0020283419453519	1307	ENSG00000157870	PRXL2B	5' UTR	0.409592	1.5698e-14	4.706303553649144e-13	4.4076e-14	N0|0|2|3,
chr1	2524232	2524485	0.35092	0.0003970421825291	10	0.036|0.062|0.415|0.092	1|1|3|1	3	0	1	0.0633333333333333		0.415	G0,G1,G3	-	G2	0.0031748744605284	5716	ENSG00000157870	PRXL2B	Exon	-0.35092	1.9457e-18	9.87536085020672e-17	4.1744e-14	N0|0|2|3,
chr1	2529179	2529615	0.3833	0.001685571242938	10	0.423|0.817|0.788|0.870	1|3|3|2	1	1	2	0.423	0.87	0.8025	G0	G3	G1,G2	0.0077300421845387	10663	ENSG00000157870	PRXL2B	Intron	-0.3833	1.6995e-10	2.57955684303966e-09	4.3521e-14
chr1	2530741	2532024	0.193916	0.0002678694647101	11	0.739|0.840|0.849|0.933	1|2|2|3	1	2	1	0.739	0.8445	0.933	G0	G1,G2	G3	0.0026137294641869	12225	ENSG00000157870	PRXL2B	Intron	-0.193916	7.0866e-05	0.0003386535593118	3.015e-07	P0|0|2|3,
chr1	2533813	2534355	0.161681	0.0024752494043286	16	0.663|0.703|0.690|0.852	1|1|1|3	3	0	1	0.6853333333333333		0.852	G0,G1,G2	-	G3	0.0104036499063863	15297	ENSG00000157870	PRXL2B	Intron	-0.161681	5.2001e-05	0.0002552598967539	2.4123e-06	P0|0|2|3,
chr1	2535733	2537136	0.155943	0.0005740685423788	23	0.713|0.759|0.720|0.894	1|1|1|3	3	0	1	0.7306666666666667		0.894	G0,G1,G2	-	G3	0.0038657322231519	17217	ENSG00000157870	PRXL2B	Exon	-0.155943	1.151e-06	7.968538355867255e-06	2.5793e-10	P0|0|2|3,
chr1	2541729	2542654	0.201796	0.0005955523267561	21	0.369|0.484|0.591|0.321	2|3|3|1	1	1	2	0.321	0.369	0.5375	G3	G0	G1,G2	0.0039456662823995	18306	ENSG00000142606	MMEL1	Intron	0.201796	1.1904e-07	1.0160001212223851e-06	6.9303e-12	N0|0|2|3,
chr1	2547581	2548550	0.140404	0.0023812687931989	10	0.768|0.752|0.736|0.891	1|1|1|3	3	0	1	0.7520000000000001		0.891	G0,G1,G2	-	G3	0.0100875387534604	12410	ENSG00000142606	MMEL1	Intron	-0.140404	0.00017673	0.0007826024658357	9.9107e-06	P0|0|2|3,
chr1	2577414	2577785	0.119948	0.0023073487036491	10	0.877|0.834|0.772|0.904	3|2|1|3	1	1	2	0.772	0.834	0.8905000000000001	G2	G1	G0,G3	0.0098390595215339	-12934	ENSG00000142606	MMEL1	Intron	-0.119948	0.015794	0.0516094895149043	0.000156	P0|0|2|3,
chr1	2581963	2582877	0.448293	0.000212952752005	12	0.151|0.208|0.272|0.639	1|1|2|3	2	1	1	0.1795	0.272	0.639	G0,G1	G2	G3	0.0023430748865854	-17483	ENSG00000142606	MMEL1	Intron	-0.448293	4.3099e-22	3.29809130184608e-20	4.5741e-14	P0|1|2|2,P0|0|2|3,
chr1	2584252	2586567	0.165867	0.0002076954470577	48	0.206|0.255|0.265|0.413	1|1|1|3	3	0	1	0.242		0.413	G0,G1,G2	-	G3	0.0023156701369967	-19772	ENSG00000142606	MMEL1	Intron	-0.165867	3.4364e-18	1.6909864104013566e-16	4.2966e-14	P0|0|2|3,
chr1	2587178	2587461	0.144452	0.0011503666632316	12	0.303|0.308|0.285|0.445	1|1|1|3	3	0	1	0.2986666666666666		0.445	G0,G1,G2	-	G3	0.0058599119241076	-22698	ENSG00000142606	MMEL1	Intron	-0.144452	0.00030015	0.0012732330848052	5.2577e-07	P0|0|2|3,
chr1	2615122	2616214	0.225603	0.0003597304534021	25	0.222|0.286|0.281|0.496	1|1|1|3	3	0	1	0.263		0.496	G0,G1,G2	-	G3	0.0030202370125081	-50642	ENSG00000142606	MMEL1	Intron	-0.225603	2.975e-13	7.326101995679457e-12	4.0412e-14	P0|0|2|3,
chr1	2618610	2618833	0.199339	0.0027683199301671	10	0.327|0.284|0.257|0.485	1|1|1|3	3	0	1	0.2893333333333333		0.485	G0,G1,G2	-	G3	0.0113958491113078	-54130	ENSG00000142606	MMEL1	Intron	-0.199339	6.8882e-05	0.000330027271308	1.7191e-08	P0|0|2|3,
chr1	2620217	2621329	0.147567	0.0013826919567629	24	0.158|0.216|0.227|0.354	1|1|1|3	3	0	1	0.2003333333333333		0.354	G0,G1,G2	-	G3	0.0066739331441535	-55737	ENSG00000142606	MMEL1	Intron	-0.147567	2.4532e-06	1.583581391021795e-05	1.8053e-11	P0|0|2|3,
chr1	2622142	2623097	0.309317	0.0006427911837629	10	0.362|0.494|0.482|0.671	1|2|2|3	1	2	1	0.362	0.488	0.671	G0	G1,G2	G3	0.004117101176302	-57662	ENSG00000142606	MMEL1	Intron	-0.309317	3.7288e-06	2.3170008578900577e-05	2.0671e-07	P0|0|2|3,
chr1	2626853	2628180	0.177718	0.0012590560494335	18	0.340|0.341|0.309|0.510	1|1|1|3	3	0	1	0.33		0.51	G0,G1,G2	-	G3	0.0062452904883646	-62373	ENSG00000142606	MMEL1	Intron	-0.177718	2.6272e-07	2.0825254457855263e-06	6.2878e-09	P0|0|2|3,
chr1	2628246	2628972	0.127411	0.0016435722050993	14	0.131|0.134|0.177|0.260	1|1|2|3	2	1	1	0.1325	0.177	0.26	G0,G1	G2	G3	0.0075830131360589	-63766	ENSG00000142606	MMEL1	Intron	-0.127411	1.5447e-08	1.5863832750595254e-07	5.8685e-11	P0|1|2|2,P0|0|2|3,
chr1	2629059	2629540	0.241682	0.0008043292058245	10	0.170|0.202|0.204|0.438	1|1|1|3	3	0	1	0.1919999999999999		0.438	G0,G1,G2	-	G3	0.0046731508382912	-64579	ENSG00000142606	MMEL1	Intron	-0.241682	2.9281e-08	2.840155262917979e-07	1.3434e-13	P0|0|2|3,
chr1	2629603	2630102	0.164358	0.001171238128678	11	0.292|0.269|0.227|0.418	2|1|1|3	2	1	1	0.248	0.292	0.418	G1,G2	G0	G3	0.0059329439309229	-65123	ENSG00000142606	MMEL1	Intron	-0.164358	0.0030584	0.0109471800176064	0.0027219	P0|0|2|3,
chr1	2630668	2631333	0.229561	0.0010897966917424	11	0.549|0.445|0.414|0.663	2|1|1|3	2	1	1	0.4295	0.549	0.663	G1,G2	G0	G3	0.0056449111722379	-66188	ENSG00000142606	MMEL1	Intron	-0.229561	2.9206e-06	1.855555586224285e-05	6.2772e-09	P0|0|2|3,
chr1	2631625	2631907	0.207217	0.0022161484794493	10	0.691|0.636|0.484|0.723	3|2|1|2	1	2	1	0.484	0.6795	0.691	G2	G1,G3	G0	0.0095376928280782	-67145	ENSG00000142606	MMEL1	Intron	0.207217	0.00042572	0.0017567148697042	0.00013391
chr1	2687846	2689955	0.120569	0.0006036245832901	37	0.209|0.196|0.177|0.314	1|1|1|3	3	0	1	0.194		0.314	G0,G1,G2	-	G3	0.0039759151119436	16275	ENSG00000215912	TTC34	Intron	-0.120569	1.4306e-08	1.4803900468478986e-07	1.0568e-12	P0|0|2|3,
chr1	2700803	2701684	0.2319	0.006997324162401	11	0.581|0.661|0.657|0.813	1|2|2|3	1	2	1	0.581	0.659	0.813	G0	G1,G2	G3	0.0252095438668134	4546	ENSG00000215912	TTC34	Intron	-0.2319	0.00042956	0.0017713658048581	1.8777e-06	P0|0|2|3,
chr1	2704400	2705621	0.199478	0.0001586537586252	13	0.635|0.578|0.487|0.730	3|2|1|3	1	1	2	0.487	0.578	0.6825	G2	G1	G0,G3	0.0020466750027979	609	ENSG00000215912	TTC34	Promoter	-0.199478	8.6745e-06	4.988577289434488e-05	6.2249e-09	P0|0|2|3,
chr1	2705711	2706291	0.373052	5.031878671421102e-05	20	0.584|0.264|0.151|0.174	3|1|1|1	3	0	1	0.1963333333333333		0.584	G1,G2,G3	-	G0	0.0012920967514413	0	ENSG00000215912	TTC34	Promoter	0.373052	8.6013e-22	6.388526839900714e-20	3.9968e-14	N2|3|3|3,
chr1	2711943	2713073	0.112868	0.000291348225913	19	0.777|0.758|0.658|0.835	2|1|1|3	2	1	1	0.708	0.777	0.835	G1,G2	G0	G3	0.0027210422745528	-5714	ENSG00000215912	TTC34	Distal Intergenic	-0.112868	5.4616e-07	4.046784799312859e-06	1.068e-05	P0|0|2|3,
chr1	2720457	2720980	0.301821	0.0008562148769325	10	0.443|0.485|0.456|0.752	1|2|1|3	2	1	1	0.4495	0.485	0.752	G0,G2	G1	G3	0.004846397196125	-14228	ENSG00000215912	TTC34	Distal Intergenic	-0.301821	3.2e-08	3.078210814476229e-07	6.8889e-12	P0|0|2|3,
chr1	2723819	2725198	0.159391	0.0092608033401256	26	0.674|0.663|0.613|0.811	1|1|1|3	3	0	1	0.65		0.811	G0,G1,G2	-	G3	0.0324369817370899	-17590	ENSG00000215912	TTC34	Distal Intergenic	-0.159391	5.2845e-06	3.180885050823804e-05	1.8895e-10	P0|0|2|3,
chr1	2727019	2727783	0.387617	9.46582409915641e-05	11	0.474|0.630|0.651|0.862	1|2|2|3	1	2	1	0.474	0.6405000000000001	0.862	G0	G1,G2	G3	0.0016401399142113	-20790	ENSG00000215912	TTC34	Distal Intergenic	-0.387617	7.6142e-10	1.0193927837588434e-08	2.367e-13	P0|0|2|3,
chr1	2729504	2729723	0.442988	0.0009077674148499	10	0.435|0.834|0.901|0.939	1|3|3|3	1	0	3	0.435		0.8913333333333333	G0	-	G1,G2,G3	0.0050205995013076	-23275	ENSG00000215912	TTC34	Distal Intergenic	-0.442988	1.2096e-10	1.889755156182442e-09	1.5277e-13	P2|3|3|3,
chr1	2729940	2730650	0.138882	0.0052220484961388	10	0.673|0.721|0.729|0.852	1|1|1|3	3	0	1	0.7076666666666668		0.852	G0,G1,G2	-	G3	0.0194743805704085	-23711	ENSG00000215912	TTC34	Distal Intergenic	-0.138882	0.0017145	0.0063797796983627	0.0014713	P0|0|2|3,
chr1	2730940	2731769	0.164298	9.724980440658472e-05	18	0.745|0.719|0.658|0.872	1|1|1|3	3	0	1	0.7073333333333333		0.872	G0,G1,G2	-	G3	0.0016574363952313	-24711	ENSG00000215912	TTC34	Distal Intergenic	-0.164298	5.8411e-07	4.300373206315522e-06	7.8303e-11	P0|0|2|3,
chr1	2739281	2739813	0.109884	0.0015642963855922	12	0.795|0.877|0.837|0.947	2|2|1|3	1	2	1	0.837	0.8360000000000001	0.947	G2	G0,G1	G3	0.0073080151395734	-33052	ENSG00000215912	TTC34	Distal Intergenic	-0.109884	2.0947e-05	0.0001113005886433	4.6372e-07	P0|0|2|3,
chr1	2739983	2740763	0.28383	0.0006219502084381	12	0.671|0.613|0.628|0.914	1|1|1|3	3	0	1	0.6373333333333333		0.914	G0,G1,G2	-	G3	0.0040427236333439	-33754	ENSG00000215912	TTC34	Distal Intergenic	-0.28383	4.7705e-11	8.03684991422916e-10	4.0301e-14	P0|0|2|3,
chr1	2742773	2744078	0.161704	0.0004129467841737	26	0.663|0.689|0.647|0.836	2|1|1|3	2	1	1	0.6679999999999999	0.663	0.836	G1,G2	G0	G3	0.0032402540632356	-36544	ENSG00000215912	TTC34	Distal Intergenic	-0.161704	9.5379e-08	8.307035314984264e-07	6.3338e-13	P0|0|2|3,
chr1	2744506	2745693	0.143957	0.0005958885201478	14	0.704|0.786|0.735|0.911	2|1|1|3	2	1	1	0.7605	0.704	0.911	G1,G2	G0	G3	0.0039470060844646	-38277	ENSG00000215912	TTC34	Distal Intergenic	-0.143957	3.7497e-05	0.0001894071800363	3.9698e-08	P0|0|2|3,
chr1	2746929	2747244	0.116644	0.0078533183117762	15	0.683|0.751|0.614|0.781	1|3|1|3	2	0	2	0.6485000000000001		0.766	G0,G2	-	G1,G3	0.0279506336069901	-40700	ENSG00000215912	TTC34	Distal Intergenic	0.116644	1.2096e-06	8.334523411696133e-06	8.6835e-08	P0|0|2|3,
chr1	2747958	2748920	0.394469	2.220457663718789e-05	10	0.459|0.703|0.660|0.853	1|2|2|3	1	2	1	0.459	0.6815	0.853	G0	G1,G2	G3	0.0010438326888419	-41729	ENSG00000215912	TTC34	Distal Intergenic	-0.394469	3.6611e-07	2.815319320111949e-06	7.7204e-10	P0|0|2|3,
chr1	2750257	2751152	0.1536	0.0005716048897592	21	0.746|0.683|0.548|0.743	3|3|1|2	1	1	2	0.548	0.743	0.7145	G2	G3	G0,G1	0.0038579990029544	-44028	ENSG00000215912	TTC34	Distal Intergenic	0.1536	1.017e-07	8.808330401197579e-07	4.836e-11	N0|1|2|2,
chr1	2752579	2753212	0.176478	0.0003767556851858	15	0.771|0.714|0.659|0.870	2|1|1|3	2	1	1	0.6865	0.771	0.87	G1,G2	G0	G3	0.0030910423078621	-46350	ENSG00000215912	TTC34	Distal Intergenic	-0.176478	2.8972e-06	1.841892553247995e-05	6.4885e-10	P0|0|2|3,
chr1	2753276	2753999	0.233434	0.0009103988497415	13	0.643|0.709|0.644|0.877	1|2|1|3	2	1	1	0.6435	0.709	0.877	G0,G2	G1	G3	0.0050276012064114	-47047	ENSG00000215912	TTC34	Distal Intergenic	-0.233434	3.2342e-10	4.654436497535169e-09	1.3134e-13	P0|0|2|3,
chr1	2755140	2756766	0.168807	0.0001806374031557	24	0.622|0.736|0.677|0.863	1|1|1|3	3	0	1	0.6783333333333333		0.863	G0,G1,G2	-	G3	0.0021680135925532	-48911	ENSG00000215912	TTC34	Distal Intergenic	-0.168807	8.6737e-09	9.382319230030615e-08	2.2689e-12	P0|0|2|3,
chr1	2757674	2758548	0.173452	0.002723878363142	14	0.742|0.755|0.668|0.842	2|2|1|3	1	2	1	0.668	0.7484999999999999	0.842	G2	G0,G1	G3	0.0112455617142112	-51445	ENSG00000215912	TTC34	Distal Intergenic	-0.173452	7.483e-07	5.388718954936526e-06	7.6127e-10	P0|0|2|3,
chr1	2758891	2759358	0.143685	0.0042154232552162	11	0.835|0.834|0.776|0.920	2|2|1|3	1	2	1	0.776	0.8345	0.92	G2	G0,G1	G3	0.0161911455072013	-52662	ENSG00000215912	TTC34	Distal Intergenic	-0.143685	5.229e-06	3.15046855179704e-05	1.2391e-10	P0|0|2|3,
chr1	2759711	2760154	0.12688	0.0006847031530882	15	0.699|0.797|0.750|0.877	2|2|1|3	1	2	1	0.75	0.748	0.877	G2	G0,G1	G3	0.0042683557724653	-53482	ENSG00000215912	TTC34	Distal Intergenic	-0.12688	0.00018872	0.000831163279358	2.504e-05	P0|0|2|3,
chr1	2763392	2764031	0.249921	0.0004541308935716	14	0.704|0.726|0.634|0.884	2|2|1|3	1	2	1	0.634	0.715	0.884	G2	G0,G1	G3	0.0034076098128737	-57163	ENSG00000215912	TTC34	Distal Intergenic	-0.249921	5.3541e-09	6.038948011072501e-08	4.7407e-14	P0|0|2|3,
chr1	2764404	2765529	0.231448	0.0007726052812181	20	0.582|0.625|0.551|0.782	2|2|1|3	1	2	1	0.551	0.6034999999999999	0.782	G2	G0,G1	G3	0.0045715091036354	-58175	ENSG00000215912	TTC34	Distal Intergenic	-0.231448	2.0386e-10	3.0483970391192317e-09	4.6851e-14	P0|0|2|3,
chr1	2766787	2768270	0.134126	0.0001075345180088	38	0.740|0.666|0.570|0.753	3|3|1|3	1	0	3	0.57		0.7196666666666668	G2	-	G0,G1,G3	0.0017287633453238	-60558	ENSG00000215912	TTC34	Distal Intergenic	0.134126	1.5657e-10	2.3926274784551548e-09	4.4853e-14	P0|0|2|3,
chr1	2769165	2771503	0.260148	0.000286813533214	40	0.528|0.548|0.502|0.791	1|1|1|3	3	0	1	0.526		0.791	G0,G1,G2	-	G3	0.0027005461326593	-62936	ENSG00000215912	TTC34	Distal Intergenic	-0.260148	7.3302e-24	6.7057988993981085e-22	4.3854e-14	P0|0|2|3,
chr1	2771511	2772237	0.173494	0.0002634237367338	15	0.786|0.752|0.609|0.844	2|3|1|3	1	1	2	0.609	0.786	0.798	G2	G0	G1,G3	0.00259142316175	-65282	ENSG00000215912	TTC34	Distal Intergenic	-0.173494	1.0244e-08	1.0917918113163447e-07	1.4254e-12	P0|0|2|3,
chr1	2774197	2774935	0.158532	0.0003630027026609	17	0.804|0.810|0.751|0.951	1|1|1|3	3	0	1	0.7883333333333334		0.951	G0,G1,G2	-	G3	0.0030336131208072	-67968	ENSG00000215912	TTC34	Distal Intergenic	-0.158532	9.2407e-10	1.2176558655235528e-08	7.3497e-14	P0|0|2|3,
chr1	2777336	2778033	0.153792	0.0039470136764049	12	0.805|0.782|0.765|0.936	1|1|1|3	3	0	1	0.7840000000000001		0.936	G0,G1,G2	-	G3	0.0153161296789394	-71107	ENSG00000215912	TTC34	Distal Intergenic	-0.153792	0.00019373	0.0008514914494762	6.6114e-07	P0|0|2|3,
chr1	2778354	2778855	0.193206	0.0004914797784669	19	0.603|0.619|0.533|0.796	1|2|2|3	1	2	1	0.603	0.5760000000000001	0.796	G0	G1,G2	G3	0.0035531177689485	-72125	ENSG00000215912	TTC34	Distal Intergenic	-0.193206	7.5472e-05	0.0003588486788124	3.318e-06	P0|0|2|3,
chr1	2778908	2779291	0.232622	0.0095748918665284	16	0.540|0.435|0.307|0.441	3|2|1|2	1	2	1	0.307	0.438	0.54	G2	G1,G3	G0	0.0334315748786677	-72679	ENSG00000215912	TTC34	Distal Intergenic	0.232622	1.3455e-07	1.1357532297520662e-06	2.3043e-10
chr1	2783585	2784311	0.443311	0.0003746096993351	17	0.348|0.641|0.592|0.791	1|2|2|3	1	2	1	0.348	0.6165	0.791	G0	G1,G2	G3	0.0030828260933207	-77356	ENSG00000215912	TTC34	Distal Intergenic	-0.443311	1.4338e-14	4.326204039703797e-13	4.4409e-14	P0|0|2|3,
chr1	2786439	2787382	0.132136	0.0021225798687422	10	0.751|0.868|0.813|0.918	1|2|1|3	2	1	1	0.782	0.868	0.918	G0,G2	G1	G3	0.0092207453317519	-80210	ENSG00000215912	TTC34	Distal Intergenic	-0.132136	0.0019103	0.0070544830761932	2.31e-05	P0|0|2|3,
chr1	2790126	2790549	0.213949	8.447228073819047e-05	10	0.857|0.803|0.694|0.953	3|2|1|3	1	1	2	0.694	0.803	0.905	G2	G1	G0,G3	0.0015649116353831	-83897	ENSG00000215912	TTC34	Distal Intergenic	-0.213949	1.3944e-09	1.7720126026888214e-08	9.4924e-13	P0|0|2|3,
chr1	2791657	2792104	0.187659	0.005261774141925	15	0.142|0.371|0.350|0.205	1|3|3|1	2	0	2	0.1735		0.3605	G0,G3	-	G1,G2	0.01960504454152	-85428	ENSG00000215912	TTC34	Distal Intergenic	0.187659	5.7134e-08	5.215708722388003e-07	8.6375e-14	N0|0|2|3,
chr1	2793114	2793996	0.21007	7.471649417173806e-05	26	0.703|0.791|0.713|0.923	2|2|1|3	1	2	1	0.713	0.747	0.923	G2	G0,G1	G3	0.0014908178080337	-86885	ENSG00000215912	TTC34	Distal Intergenic	-0.21007	3.6343e-13	8.82059063189111e-12	4.6296e-14	P0|0|2|3,
chr1	2794918	2795323	0.22391	0.0032241255550319	10	0.693|0.799|0.786|0.916	1|2|2|3	1	2	1	0.693	0.7925	0.916	G0	G1,G2	G3	0.0129178174148093	-88689	ENSG00000215912	TTC34	Distal Intergenic	-0.22391	0.0003752	0.0015639022487659	2.4235e-05	P0|0|2|3,
chr1	2795335	2796266	0.36679	0.0001298691510824	23	0.686|0.689|0.562|0.929	2|2|1|3	1	2	1	0.562	0.6875	0.929	G2	G0,G1	G3	0.0018731519140162	-89106	ENSG00000215912	TTC34	Distal Intergenic	-0.36679	1.2386e-27	1.6103313564154787e-25	4.563e-14	P0|0|2|3,
chr1	2797310	2797915	0.212181	0.0001799353091182	17	0.695|0.756|0.680|0.933	1|1|1|3	3	0	1	0.7103333333333334		0.933	G0,G1,G2	-	G3	0.0021644985394275	-91081	ENSG00000215912	TTC34	Distal Intergenic	-0.212181	7.618e-11	1.2355878042583463e-09	4.5297e-14	P0|0|2|3,
chr1	2798371	2798862	0.259231	0.0009450010479147	15	0.571|0.614|0.609|0.863	1|1|1|3	3	0	1	0.598		0.863	G0,G1,G2	-	G3	0.0051391380596409	-92142	ENSG00000215912	TTC34	Distal Intergenic	-0.259231	3.2085e-09	3.788455697295164e-08	1.4178e-13	P0|0|2|3,
chr1	2799234	2800055	0.246439	0.0002534136241827	14	0.459|0.421|0.366|0.652	1|2|1|3	2	1	1	0.4125	0.421	0.652	G0,G2	G1	G3	0.0025442257160309	-93005	ENSG00000215912	TTC34	Distal Intergenic	-0.246439	3.3453e-07	2.5946560410186627e-06	4.0065e-07	P0|0|2|3,
chr1	2800525	2800979	0.160658	0.0008772201186433	12	0.798|0.798|0.750|0.945	1|1|1|3	3	0	1	0.782		0.945	G0,G1,G2	-	G3	0.0049192736368684	-94296	ENSG00000215912	TTC34	Distal Intergenic	-0.160658	3.3066e-06	2.0775056848901604e-05	1.4374e-08	P0|0|2|3,
chr1	2801929	2803170	0.320899	0.0009441911125857	26	0.554|0.546|0.518|0.838	2|2|1|3	1	2	1	0.518	0.55	0.838	G2	G0,G1	G3	0.0051368193787943	-95700	ENSG00000215912	TTC34	Distal Intergenic	-0.320899	2.1158e-24	2.039218049320584e-22	4.6074e-14	P0|0|2|3,
chr1	2808700	2809538	0.254288	7.668908579270997e-05	22	0.707|0.607|0.513|0.820	3|2|1|3	1	1	2	0.513	0.607	0.7635	G2	G1	G0,G3	0.0015056723441818	-102471	ENSG00000215912	TTC34	Distal Intergenic	-0.254288	8.0384e-15	2.519093286205204e-13	4.1744e-14	P0|0|2|3,
chr1	2809996	2810791	0.143178	0.0003026819728837	13	0.840|0.777|0.685|0.927	3|1|1|3	2	0	2	0.7310000000000001		0.8835	G1,G2	-	G0,G3	0.0027698889131383	-103767	ENSG00000215912	TTC34	Distal Intergenic	-0.143178	1.1443e-10	1.7959564366497292e-09	6.2186e-12	P0|0|2|3,
chr1	2811410	2812812	0.183472	0.0002587702542696	21	0.860|0.806|0.741|0.924	2|2|1|3	1	2	1	0.741	0.833	0.924	G2	G0,G1	G3	0.0025703350512271	-105181	ENSG00000215912	TTC34	Distal Intergenic	-0.183472	1.7673e-10	2.674538020956806e-09	4.3521e-14	P0|0|2|3,
chr1	2813331	2813881	0.126377	6.936757444792327e-05	10	0.881|0.777|0.709|0.913	3|3|1|3	1	0	3	0.709		0.8569999999999999	G2	-	G0,G1,G3	0.0014468469735348	-107102	ENSG00000215912	TTC34	Distal Intergenic	0.126377	1.1226e-08	1.1868613650290663e-07	1.1623e-09	P0|0|2|3,
chr1	2814263	2815673	0.208135	0.0011888861063157	18	0.656|0.694|0.677|0.876	1|2|1|3	2	1	1	0.6665000000000001	0.694	0.876	G0,G2	G1	G3	0.0059959812928979	-108034	ENSG00000215912	TTC34	Distal Intergenic	-0.208135	8.2945e-10	1.1022573770036776e-08	7.2387e-14	P0|0|2|3,
chr1	2816154	2817043	0.171231	0.0001794687561038	13	0.822|0.805|0.736|0.960	1|1|1|3	3	0	1	0.7876666666666666		0.96	G0,G1,G2	-	G3	0.0021620366579342	-109925	ENSG00000215912	TTC34	Distal Intergenic	-0.171231	3.4512e-08	3.2987243441804746e-07	2.2847e-10	P0|0|2|3,
chr1	2817424	2818685	0.248089	0.0003865440979144	20	0.598|0.681|0.644|0.901	1|1|1|3	3	0	1	0.641		0.901	G0,G1,G2	-	G3	0.0031304197122471	-111195	ENSG00000215912	TTC34	Distal Intergenic	-0.248089	3.8565e-15	1.2655082282385196e-13	4.4853e-14	P0|0|2|3,
chr1	2819612	2820213	0.137063	0.0002125158519605	21	0.880|0.880|0.762|0.953	3|3|1|3	1	0	3	0.762		0.9043333333333332	G2	-	G0,G1,G3	0.0023410250146537	-113383	ENSG00000215912	TTC34	Distal Intergenic	-0.137063	9.5163e-14	2.538369241183353e-12	4.3521e-14	P0|0|2|3,
chr1	2820218	2821237	0.249139	5.4641556696498105e-05	21	0.568|0.607|0.494|0.844	1|1|2|3	2	1	1	0.5874999999999999	0.494	0.844	G0,G1	G2	G3	0.0013312428951815	-113989	ENSG00000215912	TTC34	Distal Intergenic	-0.249139	1.2703e-11	2.376080368026254e-10	4.2411e-14	P0|1|2|2,P0|0|2|3,
chr1	2823763	2823999	0.280939	4.6990295593063606e-05	12	0.853|0.734|0.602|0.908	3|2|1|3	1	1	2	0.602	0.734	0.8805000000000001	G2	G1	G0,G3	0.0012620988932198	-114047	ENSG00000169717	ACTRT2	Distal Intergenic	0.280939	2.2244e-15	7.560528098821525e-14	4.3299e-14	P0|0|2|3,
chr1	2825852	2826251	0.121502	0.0023355369640349	10	0.751|0.849|0.812|0.920	1|3|2|3	1	1	2	0.751	0.812	0.8845000000000001	G0	G2	G1,G3	0.0099369713894661	-111795	ENSG00000169717	ACTRT2	Distal Intergenic	-0.121502	0.004193	0.0147190172817057	0.0011289	P0|0|2|3,
chr1	2826679	2828222	0.105871	0.0052563583839638	27	0.849|0.852|0.751|0.864	3|2|1|3	1	1	2	0.751	0.852	0.8565	G2	G1	G0,G3	0.0195872284889622	-109824	ENSG00000169717	ACTRT2	Distal Intergenic	-0.105871	2.1289e-12	4.555831726449882e-11	4.5519e-14	P0|0|2|3,
chr1	2829825	2831249	0.210933	0.0002214676607305	17	0.698|0.747|0.671|0.926	1|1|1|3	3	0	1	0.7053333333333333		0.926	G0,G1,G2	-	G3	0.0023864435175431	-106797	ENSG00000169717	ACTRT2	Distal Intergenic	-0.210933	2.0813e-09	2.5550359e-08	4.0634e-14	P0|0|2|3,
chr1	2833166	2835294	0.17897	0.0001567971410963	58	0.767|0.744|0.686|0.911	1|1|1|3	3	0	1	0.7323333333333334		0.911	G0,G1,G2	-	G3	0.0020370375187132	-102752	ENSG00000169717	ACTRT2	Distal Intergenic	-0.17897	4.3551e-28	5.906774014164306e-26	4.2077e-14	P0|0|2|3,
chr1	2835595	2836453	0.143436	0.0015493785363772	16	0.707|0.754|0.655|0.887	2|3|1|3	1	1	2	0.655	0.707	0.8205	G2	G0	G1,G3	0.0072569638750456	-101593	ENSG00000169717	ACTRT2	Distal Intergenic	-0.143436	7.5059e-08	6.682192767589428e-07	1.0344e-10	P0|0|2|3,
chr1	2838292	2839565	0.287037	0.0003687707203025	35	0.199|0.255|0.267|0.533	1|1|1|3	3	0	1	0.2403333333333333		0.533	G0,G1,G2	-	G3	0.0030577294774817	-98481	ENSG00000169717	ACTRT2	Distal Intergenic	-0.287037	1.9063000000000002e-29	2.9168400479386384e-27	4.0856e-14	P0|0|2|3,
chr1	2847545	2847767	0.451354	0.0010511683420187	10	0.357|0.791|0.788|0.868	1|3|3|3	1	0	3	0.357		0.8156666666666667	G0	-	G1,G2,G3	0.0055089855628471	-90279	ENSG00000169717	ACTRT2	Distal Intergenic	-0.451354	8.0791e-16	2.9218043637874385e-14	4.5741e-14	P2|3|3|3,
chr1	2847793	2848110	0.149561	0.0008323456018366	11	0.731|0.849|0.703|0.896	1|3|1|3	2	0	2	0.717		0.8725	G0,G2	-	G1,G3	0.0047675699733368	-89936	ENSG00000169717	ACTRT2	Distal Intergenic	-0.149561	1.4428e-05	7.92552971344979e-05	9.3216e-09	P0|0|2|3,
chr1	2848473	2849470	0.343829	0.0003116964074722	16	0.711|0.767|0.585|0.929	2|2|1|3	1	2	1	0.585	0.739	0.929	G2	G0,G1	G3	0.0028091145737518	-88576	ENSG00000169717	ACTRT2	Distal Intergenic	-0.343829	5.2988e-19	2.8800663858772775e-17	3.9302e-14	P0|0|2|3,
chr1	2849823	2851466	0.123442	8.401061339279807e-05	31	0.753|0.819|0.731|0.927	2|3|1|3	1	1	2	0.731	0.753	0.873	G2	G0	G1,G3	0.0015621524686547	-86580	ENSG00000169717	ACTRT2	Distal Intergenic	0.123442	6.31e-17	2.64608802662696e-15	3.9746e-14	P0|0|2|3,
chr1	2858025	2859737	0.132912	0.0016409931426715	17	0.826|0.848|0.804|0.947	1|2|1|3	2	1	1	0.815	0.848	0.947	G0,G2	G1	G3	0.007573814504638	-78309	ENSG00000169717	ACTRT2	Distal Intergenic	-0.132912	4.1573e-10	5.858828526013688e-09	5.5389e-13	P0|0|2|3,
chr1	2860548	2861135	0.283375	0.0028085507370083	11	0.433|0.385|0.415|0.680	2|1|1|3	2	1	1	0.4	0.433	0.68	G1,G2	G0	G3	0.0115286498223741	-76911	ENSG00000169717	ACTRT2	Distal Intergenic	-0.283375	4.0087e-07	3.055587873143239e-06	2.4323e-10	P0|0|2|3,
chr1	2861479	2863482	0.233863	6.894505731088614e-05	31	0.775|0.774|0.670|0.904	2|2|1|3	1	2	1	0.67	0.7745	0.904	G2	G0,G1	G3	0.0014433547827402	-74564	ENSG00000169717	ACTRT2	Distal Intergenic	-0.233863	7.4087e-21	4.979033266423357e-19	3.9635e-14	P0|0|2|3,
chr1	2863530	2864629	0.273207	0.0001717190883554	20	0.497|0.534|0.474|0.782	1|1|1|3	3	0	1	0.5016666666666667		0.782	G0,G1,G2	-	G3	0.0021184793839402	-73417	ENSG00000169717	ACTRT2	Distal Intergenic	-0.273207	2.2031e-14	6.47341467411317e-13	4.2411e-14	P0|0|2|3,
chr1	2867604	2869210	0.266171	0.0011683274035192	27	0.625|0.769|0.704|0.891	1|2|2|3	1	2	1	0.625	0.7364999999999999	0.891	G0	G1,G2	G3	0.0059226660308167	-68836	ENSG00000169717	ACTRT2	Distal Intergenic	-0.266171	1.7676e-11	3.219178926146413e-10	4.3077e-14	P0|0|2|3,
chr1	2879361	2879707	0.10965	0.004145666834225	10	0.295|0.212|0.266|0.083	3|1|3|1	2	0	2	0.1475		0.2804999999999999	G1,G3	-	G0,G2	0.0159663823848922	-58339	ENSG00000169717	ACTRT2	Distal Intergenic	0.10965	1.6449e-05	8.929631664734346e-05	4.8858e-08	N0|0|2|3,
chr1	2882167	2883164	0.129366	0.0001088158260504	12	0.937|0.929|0.782|0.855	3|3|1|3	1	0	3	0.782		0.907	G2	-	G0,G1,G3	0.0017365448554735	-54882	ENSG00000169717	ACTRT2	Distal Intergenic	0.129366	3.9591e-10	5.6037140551207285e-09	1.9462e-13	P0|0|2|3,
chr1	2885167	2885699	0.35142	0.0008777407266185	19	0.058|0.163|0.437|0.109	1|2|3|1	2	1	1	0.0835	0.163	0.437	G0,G3	G1	G2	0.0049215445873866	-52347	ENSG00000169717	ACTRT2	Distal Intergenic	-0.35142	1.0844e-31	2.0177931908278268e-29	4.0412e-14	N0|0|2|3,
chr1	2891511	2891890	0.142247	0.0012091569022951	10	0.687|0.771|0.829|0.830	1|2|3|3	1	1	2	0.687	0.771	0.8294999999999999	G0	G1	G2,G3	0.0060685525158549	-46156	ENSG00000169717	ACTRT2	Distal Intergenic	-0.142247	0.00043098	0.0017765749244478	3.5858e-05
chr1	2900418	2900719	0.368903	0.0001151135134493	12	0.463|0.680|0.696|0.832	1|2|2|3	1	2	1	0.463	0.688	0.832	G0	G1,G2	G3	0.0017782512630909	-37327	ENSG00000169717	ACTRT2	Distal Intergenic	-0.368903	2.6252e-10	3.845570407086144e-09	4.7629e-14	P0|0|2|3,
chr1	2903221	2904055	0.116402	0.0008456282609251	14	0.743|0.866|0.799|0.916	2|2|1|3	1	2	1	0.799	0.8045	0.916	G2	G0,G1	G3	0.0048103730798186	-33991	ENSG00000169717	ACTRT2	Distal Intergenic	-0.116402	1.0069e-05	5.713006817232399e-05	2.6136e-08	P0|0|2|3,
chr1	2907904	2909087	0.123048	0.0002511724922341	18	0.783|0.895|0.847|0.928	1|3|2|3	1	1	2	0.783	0.847	0.9115	G0	G2	G1,G3	0.002532379815462	-28959	ENSG00000169717	ACTRT2	Distal Intergenic	-0.123048	8.9943e-06	5.154657662197749e-05	1.2933e-08	P0|0|2|3,
chr1	2917281	2918128	0.242105	0.0026099047551753	14	0.446|0.689|0.617|0.650	1|3|2|2	1	2	1	0.446	0.6335	0.689	G0	G2,G3	G1	0.0108591797861723	-19918	ENSG00000169717	ACTRT2	Distal Intergenic	-0.242105	1.4071e-05	7.745753943000042e-05	2.2063e-08	N0|1|2|2,
chr1	2920203	2920843	0.401693	0.0003332995296431	10	0.508|0.447|0.550|0.849	2|1|2|3	1	2	1	0.447	0.529	0.849	G1	G0,G2	G3	0.0029058123156546	-17203	ENSG00000169717	ACTRT2	Distal Intergenic	-0.401693	1.7612e-11	3.2081943613742716e-10	4.5963e-14	P0|1|2|2,P0|0|2|3,
chr1	2920848	2921334	0.174387	0.0016511780752542	13	0.707|0.869|0.899|0.887	1|3|3|3	1	0	3	0.707		0.8850000000000001	G0	-	G1,G2,G3	0.0076106421791139	-16712	ENSG00000169717	ACTRT2	Distal Intergenic	-0.174387	3.5672e-06	2.2254530983483728e-05	4.7493e-09	P2|3|3|3,
chr1	2921600	2922094	0.344004	4.470777953237681e-05	10	0.402|0.825|0.815|0.477	2|3|3|1	1	1	2	0.477	0.402	0.82	G3	G0	G1,G2	0.0012427638753282	-15952	ENSG00000169717	ACTRT2	Distal Intergenic	0.344004	1.9009e-10	2.8597946282257744e-09	6.195e-14	N0|0|2|3,
chr1	2928493	2928800	0.35676	0.0003379596129167	16	0.627|0.569|0.348|0.271	3|2|2|1	1	2	1	0.271	0.4584999999999999	0.627	G3	G1,G2	G0	0.0029273502699032	-9246	ENSG00000169717	ACTRT2	Distal Intergenic	0.35676	7.2635e-10	9.765644187026116e-09	9.5923e-14	N0|0|2|3,
chr1	2930182	2932084	0.124074	5.505745423485478e-05	33	0.825|0.880|0.806|0.930	2|2|1|3	1	2	1	0.806	0.8525	0.93	G2	G0,G1	G3	0.0013347852959267	-5962	ENSG00000169717	ACTRT2	Distal Intergenic	-0.124074	1.5108e-14	4.54350324120603e-13	4.019e-14	P0|0|2|3,
chr1	2933971	2934354	0.328836	2.6635537757383065e-05	10	0.556|0.767|0.587|0.438	2|3|2|1	1	2	1	0.438	0.5715	0.767	G3	G0,G2	G1	0.0010782605243383	-3692	ENSG00000169717	ACTRT2	Distal Intergenic	0.328836	5.879e-09	6.575031576488452e-08	4.6747e-10	N0|1|2|2,N0|0|2|3,
chr1	2934394	2935006	0.109505	0.0057638092910753	10	0.815|0.856|0.774|0.940	2|3|1|3	1	1	2	0.774	0.815	0.8979999999999999	G2	G0	G1,G3	0.0212301624400929	-3040	ENSG00000169717	ACTRT2	Distal Intergenic	-0.109505	3.4085e-10	4.883624500606006e-09	4.1002e-11	P0|0|2|3,
chr1	2936202	2936805	0.259771	0.0007984475066312	10	0.688|0.703|0.656|0.929	1|2|1|3	2	1	1	0.6719999999999999	0.703	0.929	G0,G2	G1	G3	0.004654219846279	-1241	ENSG00000169717	ACTRT2	Promoter	-0.259771	8.3845e-09	9.097753045429307e-08	6.6527e-11	P0|0|2|3,
chr1	2938504	2939291	0.119981	0.0001976239934467	23	0.824|0.874|0.830|0.948	1|2|1|3	2	1	1	0.827	0.874	0.948	G0,G2	G1	G3	0.0022623469407437	459	ENSG00000169717	ACTRT2	Promoter	-0.119981	3.573e-11	6.161045938304731e-10	2.2526e-13	P0|0|2|3,
chr1	2939558	2940066	0.265845	0.0001686029053277	10	0.516|0.738|0.808|0.838	1|3|3|3	1	0	3	0.516		0.7946666666666666	G0	-	G1,G2,G3	0.0021005630675932	1513	ENSG00000169717	ACTRT2	Downstream	-0.265845	3.0297e-07	2.369913846681698e-06	5.04e-11	P2|3|3|3,
chr1	2940528	2940875	0.429121	3.111948079992273e-05	10	0.462|0.797|0.721|0.891	1|2|2|3	1	2	1	0.462	0.759	0.891	G0	G1,G2	G3	0.0011150540776903	2483	ENSG00000169717	ACTRT2	Distal Intergenic	-0.429121	3.0943e-10	4.470706494251139e-09	1.0636e-13	P0|0|2|3,
chr1	2944085	2945578	0.132698	0.0020143289975665	19	0.597|0.720|0.638|0.819	1|3|1|3	2	0	2	0.6174999999999999		0.7695	G0,G2	-	G1,G3	0.0088534683153445	6040	ENSG00000169717	ACTRT2	Distal Intergenic	-0.132698	0.00010412	0.0004817182805829	5.0151e-09	P0|0|2|3,
chr1	2946002	2947035	0.200106	6.619390016939156e-05	27	0.716|0.747|0.662|0.916	1|1|1|3	3	0	1	0.7083333333333334		0.916	G0,G1,G2	-	G3	0.0014219082213644	7957	ENSG00000169717	ACTRT2	Distal Intergenic	-0.200106	7.0711e-13	1.6408639719852656e-11	4.3632e-14	P0|0|2|3,
chr1	2947385	2948061	0.256096	2.103596615405369e-05	18	0.591|0.706|0.475|0.782	2|3|1|3	1	1	2	0.475	0.591	0.744	G2	G0	G1,G3	0.0010359646684574	9340	ENSG00000169717	ACTRT2	Distal Intergenic	0.256096	1.4248e-12	3.143337999677441e-11	4.1411e-14	P0|0|2|3,
chr1	2949480	2949684	0.36305	0.0006917992247436	10	0.499|0.843|0.781|0.900	1|3|2|3	1	1	2	0.499	0.781	0.8714999999999999	G0	G2	G1,G3	0.0042921270590664	11435	ENSG00000169717	ACTRT2	Distal Intergenic	-0.36305	4.1255e-14	1.1632930957919844e-12	4.3299e-14	P0|0|2|3,
chr1	2952661	2953589	0.103638	0.0005319813426777	20	0.674|0.619|0.613|0.760	3|1|1|3	2	0	2	0.616		0.7170000000000001	G1,G2	-	G0,G3	0.003706917218638	14616	ENSG00000169717	ACTRT2	Distal Intergenic	-0.103638	1.8735e-05	0.0001005403315567	7.6555e-05	P0|0|2|3,
chr1	2954137	2954462	0.479714	4.863479600616574e-05	10	0.601|0.755|0.525|0.275	2|3|2|1	1	2	1	0.275	0.563	0.755	G3	G0,G2	G1	0.0012765464507709	16092	ENSG00000169717	ACTRT2	Distal Intergenic	0.479714	1.6588e-17	7.497249844236759e-16	4.6074e-14	N0|1|2|2,N0|0|2|3,
chr1	2957048	2958491	0.217383	0.0002064251400954	13	0.701|0.842|0.842|0.919	1|2|2|3	1	2	1	0.701	0.842	0.919	G0	G1,G2	G3	0.0023102090200037	19003	ENSG00000169717	ACTRT2	Distal Intergenic	-0.217383	3.3669e-05	0.0001716958428507	1.1107e-09	P0|0|2|3,
chr1	2958805	2960499	0.142076	0.0005241283647159	21	0.779|0.872|0.837|0.921	1|2|2|3	1	2	1	0.779	0.8545	0.921	G0	G1,G2	G3	0.0036770730083254	19851	ENSG00000177133	PRDM16-DT	Distal Intergenic	-0.142076	1.4093e-05	7.756994843849696e-05	1.0265e-07	P0|0|2|3,
chr1	2965126	2966196	0.116548	0.0046252938135873	10	0.804|0.858|0.839|0.921	1|2|2|3	1	2	1	0.804	0.8485	0.921	G0	G1,G2	G3	0.0175356990804839	14154	ENSG00000177133	PRDM16-DT	Distal Intergenic	-0.116548	0.0204	0.0659301439007967	0.0018106	P0|0|2|3,
chr1	2971031	2971806	0.192657	0.0011230814066376	10	0.649|0.623|0.795|0.855	1|1|3|3	2	0	2	0.636		0.825	G0,G1	-	G2,G3	0.0057623018229401	8544	ENSG00000177133	PRDM16-DT	Distal Intergenic	-0.192657	1.1594e-06	8.02069072742182e-06	2.4508e-08	P0|1|2|2,
chr1	2974698	2975590	0.147726	0.0001048630270097	10	0.778|0.917|0.845|0.942	1|3|2|3	1	1	2	0.778	0.845	0.9295	G0	G2	G1,G3	0.001708946356376	4760	ENSG00000177133	PRDM16-DT	Distal Intergenic	-0.147726	3.1439e-07	2.451743478313984e-06	8.5775e-10	P0|0|2|3,
chr1	2977359	2978330	0.2492	0.0016251212962138	13	0.658|0.771|0.701|0.907	1|2|2|3	1	2	1	0.658	0.736	0.907	G0	G1,G2	G3	0.0075192068033804	2020	ENSG00000177133	PRDM16-DT	Exon	-0.2492	5.8684e-06	3.499114350831309e-05	3.6138e-11	P0|0|2|3,
chr1	2982280	2982641	0.152613	0.0034134532222569	10	0.843|0.840|0.680|0.809	3|3|1|3	1	0	3	0.68		0.8306666666666667	G2	-	G0,G1,G3	0.0135469134612095	1648	ENSG00000177133	PRDM16-DT	Intron	-0.152613	0.0041331	0.014522268361955	9.9436e-06	P0|0|2|3,
chr1	2983444	2984536	0.39433	0.0029190752279048	41	0.254|0.199|0.441|0.046	2|2|3|1	1	2	1	0.046	0.2265	0.441	G3	G0,G1	G2	0.0118992253771186	0	ENSG00000177133	PRDM16-DT	Promoter	0.39433	4.9768e-51	3.8555704466019406e-48	3.3751e-14	N0|0|2|3,
chr1	2987775	2988225	0.147736	0.0016766164766856	10	0.151|0.051|0.218|0.022	3|1|3|1	2	0	2	0.0365		0.1845	G1,G3	-	G0,G2	0.0076988574248329	2034	ENSG00000142611	PRDM16	Intron	0.147736	1.732e-05	9.36181336313833e-05	5.1287e-08	N0|0|2|3,
chr1	2988235	2989148	0.409741	0.0064250885398958	14	0.286|0.176|0.560|0.098	2|1|3|1	2	1	1	0.137	0.286	0.56	G1,G3	G0	G2	0.0233684399102524	2494	ENSG00000142611	PRDM16	Intron	0.409741	4.7694e-27	5.874570717777206e-25	4.6851e-14	N0|0|2|3,
chr1	2990787	2991675	0.490231	0.0041118312031631	15	0.358|0.317|0.634|0.144	2|2|3|1	1	2	1	0.144	0.3375	0.634	G3	G0,G1	G2	0.0158567337637659	5046	ENSG00000142611	PRDM16	Intron	0.490231	4.7099999999999995e-24	4.382909037900875e-22	4.1855e-14	N0|0|2|3,
chr1	2992560	2993148	0.456321	0.0001247389450542	10	0.457|0.616|0.765|0.309	2|2|3|1	1	2	1	0.309	0.5365	0.765	G3	G0,G1	G2	0.0018396900718646	6819	ENSG00000142611	PRDM16	Intron	0.456321	1.0166e-12	2.29675852110516e-11	4.5075e-14	N0|0|2|3,
chr1	2996545	2996890	0.197374	6.91530804066326e-05	14	0.744|0.925|0.704|0.742	1|3|1|1	3	0	1	0.73		0.925	G0,G2,G3	-	G1	0.0014449562352385	10804	ENSG00000142611	PRDM16	Intron	0.197374	6.8366e-18	3.2357856576540954e-16	4.5963e-14	N0|1|2|2,
chr1	2996919	2997012	0.416943	0.0028041515264511	10	0.647|0.819|0.603|0.402	2|3|2|1	1	2	1	0.402	0.625	0.819	G3	G0,G2	G1	0.0115134297655926	11178	ENSG00000142611	PRDM16	Intron	0.416943	6.5537e-13	1.5283188178563598e-11	4.4964e-14	N0|1|2|2,N0|0|2|3,
chr1	3002500	3002883	0.19424	0.0044432890578887	10	0.826|0.837|0.649|0.869	3|3|1|3	1	0	3	0.649		0.844	G2	-	G0,G1,G3	0.0169401091926198	16759	ENSG00000142611	PRDM16	Intron	-0.19424	6.6749e-08	6.007908808144044e-07	4.4441e-10	P0|0|2|3,
chr1	3017450	3018210	0.304736	0.0004351735707788	13	0.745|0.780|0.634|0.475	2|3|2|1	1	2	1	0.475	0.6895	0.78	G3	G0,G2	G1	0.0033311171055192	-26329	ENSG00000283572	MIR4251	Intron	0.304736	1.3689e-06	9.323165765131389e-06	1.0118e-11	N0|1|2|2,N0|0|2|3,
chr1	3022067	3022339	0.674536	8.447379167584715e-06	14	0.435|0.813|0.554|0.138	2|3|2|1	1	2	1	0.138	0.4945	0.813	G3	G0,G2	G1	0.0010049128935847	-22200	ENSG00000283572	MIR4251	Intron	0.674536	6.621e-33	1.361656430412371e-30	4.3188e-14	N0|1|2|2,N0|0|2|3,
chr1	3023056	3024167	0.130867	0.0002140547009224	15	0.777|0.934|0.892|0.825	1|3|2|1	2	1	1	0.8009999999999999	0.892	0.934	G0,G3	G2	G1	0.0023491221311744	-20372	ENSG00000283572	MIR4251	Intron	0.130867	1.5671e-07	1.304353551078949e-06	8.5944e-11	N0|1|2|2,N0|0|2|3,
chr1	3029445	3030595	0.28277	0.0013658348090426	20	0.707|0.800|0.665|0.489	3|3|2|1	1	1	2	0.489	0.665	0.7535000000000001	G3	G2	G0,G1	0.0066155340392311	-13944	ENSG00000283572	MIR4251	Intron	0.28277	9.8991e-14	2.6335076859389325e-12	4.0967e-14	N0|1|2|2,N0|0|2|3,
chr1	3036684	3037016	0.228248	0.0054982055394944	14	0.563|0.738|0.593|0.464	1|3|2|1	2	1	1	0.5135	0.593	0.738	G0,G3	G2	G1	0.0203711939370591	-7523	ENSG00000283572	MIR4251	Intron	0.228248	3.0195e-09	3.5833874897751786e-08	5.3468e-13	N0|1|2|2,N0|0|2|3,
chr1	3043631	3044232	0.390444	0.0088100392279311	15	0.589|0.385|0.189|0.211	3|2|1|1	2	1	1	0.2	0.385	0.589	G2,G3	G1	G0	0.0310002166728398	-307	ENSG00000283572	MIR4251	Promoter	0.390444	1.643e-12	3.586954445964432e-11	4.5408e-14
chr1	3048595	3048895	0.282352	0.0040153292085385	10	0.619|0.336|0.495|0.471	3|1|2|2	1	2	1	0.336	0.483	0.619	G1	G2,G3	G0	0.0155412307811928	4057	ENSG00000283572	MIR4251	Intron	0.282352	6.8989e-05	0.0003304845328497	9.2993e-08	P0|1|2|2,
chr1	3049235	3049620	0.515676	0.0002593103184715	12	0.141|0.180|0.680|0.154	1|1|3|1	3	0	1	0.1583333333333333		0.68	G0,G1,G3	-	G2	0.00257244389782	4697	ENSG00000283572	MIR4251	Intron	0.515676	4.4276e-25	4.5489314420600857e-23	4.7629e-14	N0|0|2|3,
chr1	3050158	3050599	0.184841	0.0001178498572127	12	0.118|0.064|0.268|0.094	1|1|3|1	3	0	1	0.092		0.268	G0,G1,G3	-	G2	0.0017948152667816	5620	ENSG00000283572	MIR4251	Intron	-0.184841	2.4956e-08	2.455392227862148e-07	6.2383e-13	N0|0|2|3,
chr1	3056404	3057084	0.278144	0.00135895306963	26	0.694|0.763|0.493|0.431	3|3|1|1	2	0	2	0.4619999999999999		0.7284999999999999	G2,G3	-	G0,G1	0.0065920051180404	11866	ENSG00000283572	MIR4251	Intron	0.278144	7.2778e-24	6.6591348418538e-22	5.1514e-14	N0|1|2|2,
chr1	3072704	3073266	0.11313	0.0017739419918622	10	0.793|0.817|0.700|0.821	3|3|1|3	1	0	3	0.7		0.8103333333333333	G2	-	G0,G1,G3	0.0080338282007713	28166	ENSG00000283572	MIR4251	Intron	-0.11313	0.00063173	0.0025279654647576	3.1582e-05	P0|0|2|3,
chr1	3074689	3075523	0.106308	0.0016446252742296	15	0.845|0.955|0.951|0.930	1|2|3|2	1	2	1	0.845	0.9425	0.951	G0	G1,G3	G2	0.0075870309161795	30151	ENSG00000283572	MIR4251	Intron	-0.106308	6.095e-05	0.0002952126406838	1.5559e-07
chr1	3076515	3076995	0.25341	0.004069702641368	10	0.649|0.883|0.933|0.905	1|3|3|3	1	0	3	0.649		0.907	G0	-	G1,G2,G3	0.0157191818207016	31977	ENSG00000283572	MIR4251	Intron	-0.25341	1.0016e-07	8.686381465614839e-07	2.1173e-10	P2|3|3|3,
chr1	3077264	3078273	0.490474	9.258637736775636e-05	35	0.291|0.492|0.773|0.793	1|2|3|3	1	1	2	0.291	0.492	0.783	G0	G1	G2,G3	0.0016262427928135	32726	ENSG00000283572	MIR4251	Intron	-0.490474	7.1344e-47	4.3073602622950825e-44	2.8533e-14
chr1	3089653	3090017	0.370313	9.761970042090582e-05	18	0.470|0.854|0.623|0.496	1|3|2|1	2	1	1	0.483	0.623	0.854	G0,G3	G2	G1	0.0016595175168826	45115	ENSG00000283572	MIR4251	Intron	-0.370313	1.4373000000000002e-25	1.546720883344572e-23	4.4076e-14	N0|1|2|2,N0|0|2|3,
chr1	3094134	3094859	0.150319	0.0002881244043374	17	0.921|0.923|0.776|0.937	3|3|1|3	1	0	3	0.776		0.927	G2	-	G0,G1,G3	0.0027071192304147	49596	ENSG00000283572	MIR4251	Intron	0.150319	1.8482e-08	1.867508154995568e-07	6.6835e-14	P0|0|2|3,
chr1	3094885	3095173	0.507778	0.0001429806100066	14	0.926|0.863|0.373|0.880	3|3|1|3	1	0	3	0.373		0.8896666666666667	G2	-	G0,G1,G3	0.0019545561996385	50347	ENSG00000283572	MIR4251	Intron	0.507778	2.479e-43	1.170484053254438e-40	4.6407e-14	P0|0|2|3,
chr1	3099249	3099439	0.116964	0.0061223197718875	10	0.913|0.899|0.811|0.928	2|2|1|3	1	2	1	0.811	0.906	0.928	G2	G0,G1	G3	0.0223952739615736	54711	ENSG00000283572	MIR4251	Intron	-0.116964	0.010538	0.0351073568993111	0.00038726	P0|0|2|3,
chr1	3100126	3100603	0.118045	0.0043600731827125	14	0.837|0.910|0.831|0.770	3|3|2|1	1	1	2	0.77	0.831	0.8734999999999999	G3	G2	G0,G1	0.0166673432515307	55588	ENSG00000283572	MIR4251	Intron	0.118045	1.6133e-05	8.775373964712164e-05	2.7192e-06	N0|1|2|2,N0|0|2|3,
chr1	3103047	3103461	0.531199	2.786340036171028e-05	20	0.230|0.758|0.623|0.224	1|3|2|1	2	1	1	0.227	0.623	0.758	G0,G3	G2	G1	0.0010894818237719	58509	ENSG00000283572	MIR4251	Intron	-0.531199	8.5001e-50	6.042454160356346e-47	4.7962e-14	N0|1|2|2,N0|0|2|3,
chr1	3103733	3104445	0.112867	0.0048531803733639	13	0.811|0.863|0.933|0.914	1|2|3|3	1	1	2	0.811	0.863	0.9235	G0	G1	G2,G3	0.0182797489387658	59195	ENSG00000283572	MIR4251	Intron	-0.112867	0.019789	0.0640369548180403	0.00083942
chr1	3106643	3106911	0.269088	0.0006398536674313	10	0.767|0.767|0.498|0.736	3|3|1|2	1	1	2	0.498	0.736	0.767	G2	G3	G0,G1	0.0041069146802227	62105	ENSG00000283572	MIR4251	Intron	0.269088	2.2925e-05	0.0001208772153467	2.8609e-08	N0|1|2|2,
chr1	3108304	3109562	0.153719	1.2567924435965211e-05	20	0.594|0.667|0.833|0.811	1|3|3|3	1	0	3	0.594		0.7703333333333333	G0	-	G1,G2,G3	0.0010049128935847	63766	ENSG00000283572	MIR4251	Intron	-0.153719	0.00020127	0.0008820687158738	7.576e-06	P2|3|3|3,
chr1	3123725	3124448	0.565587	0.0006389179332668	23	0.699|0.619|0.134|0.507	3|2|1|2	1	2	1	0.134	0.563	0.699	G2	G1,G3	G0	0.0041030369421879	79187	ENSG00000283572	MIR4251	Intron	0.565587	2.8695e-29	4.314794331030151e-27	5.1847e-14
chr1	3125846	3125961	0.206316	0.0023157367195498	10	0.869|0.949|0.708|0.883	3|3|1|3	1	0	3	0.708		0.9003333333333333	G2	-	G0,G1,G3	0.0098680082882941	81308	ENSG00000283572	MIR4251	Intron	-0.206316	4.8627e-14	1.3561570915127865e-12	4.4187e-14	P0|0|2|3,
chr1	3127085	3127793	0.124864	0.0053594994856797	10	0.808|0.760|0.818|0.885	2|1|2|3	1	2	1	0.76	0.813	0.885	G1	G0,G2	G3	0.0199242741350682	82547	ENSG00000283572	MIR4251	Intron	-0.124864	0.00050682	0.0020629311314017	4.7693e-06	P0|1|2|2,P0|0|2|3,
chr1	3130484	3130752	0.321108	4.17322515753727e-05	10	0.106|0.192|0.486|0.164	1|1|3|1	3	0	1	0.154		0.486	G0,G1,G3	-	G2	0.0012157557860782	85946	ENSG00000283572	MIR4251	Intron	-0.321108	1.4087e-17	6.42143481862325e-16	4.2633e-14	N0|0|2|3,
chr1	3132695	3133529	0.112238	0.0001920827507688	10	0.816|0.934|0.919|0.867	1|3|3|2	1	1	2	0.816	0.867	0.9265	G0	G3	G1,G2	0.0022333695651846	88157	ENSG00000283572	MIR4251	Intron	-0.112238	0.00092292	0.0035919863788415	2.3508e-05
chr1	3133552	3134122	0.64955	3.1639000058285746e-05	10	0.691|0.845|0.702|0.195	2|3|2|1	1	2	1	0.195	0.6964999999999999	0.845	G3	G0,G2	G1	0.0011202644981346	89014	ENSG00000283572	MIR4251	Intron	0.64955	1.8029e-21	1.2942116095659343e-19	4.4853e-14	N0|1|2|2,N0|0|2|3,
chr1	3134161	3134930	0.176565	0.0003256158033298	17	0.754|0.887|0.775|0.670	2|3|3|1	1	1	2	0.67	0.754	0.831	G3	G0	G1,G2	0.0028726029777014	89623	ENSG00000283572	MIR4251	Intron	0.176565	1.808e-08	1.830906891154448e-07	1.5365e-13	N0|0|2|3,
chr1	3140009	3140527	0.278942	0.0003201825126871	10	0.469|0.415|0.722|0.477	1|1|3|1	3	0	1	0.4536666666666666		0.722	G0,G1,G3	-	G2	0.0028464936515854	95471	ENSG00000283572	MIR4251	Intron	-0.278942	1.0252e-07	8.872249157214515e-07	1.9563e-07	N0|0|2|3,
chr1	3142409	3143056	0.192643	0.0002965993124141	10	0.722|0.706|0.899|0.815	2|1|3|2	1	2	1	0.706	0.7685	0.899	G1	G0,G3	G2	0.0027447590228178	97871	ENSG00000283572	MIR4251	Intron	-0.192643	0.0013144	0.0049856426044691	3.7228e-05	P0|1|2|2,
chr1	3146411	3148207	0.118284	0.0042327512950657	35	0.907|0.839|0.748|0.886	3|3|1|3	1	0	3	0.748		0.8773333333333334	G2	-	G0,G1,G3	0.0162474691932734	101873	ENSG00000283572	MIR4251	Intron	0.118284	2.1915e-09	2.677275976014289e-08	4.3854e-14	P0|0|2|3,
chr1	3154839	3155484	0.483833	0.0003298664757905	12	0.454|0.873|0.938|0.655	1|2|3|2	1	2	1	0.454	0.764	0.938	G0	G1,G3	G2	0.0028900459338791	110301	ENSG00000283572	MIR4251	Intron	-0.483833	1.5761e-17	7.145678801221505e-16	4.2633e-14
chr1	3160756	3160958	0.338916	0.0007393219358817	12	0.789|0.814|0.475|0.835	3|3|1|3	1	0	3	0.475		0.8126666666666665	G2	-	G0,G1,G3	0.0044596283685742	116218	ENSG00000283572	MIR4251	Intron	0.338916	4.8714e-17	2.074059740329035e-15	4.3632e-14	P0|0|2|3,
chr1	3161200	3162421	0.426165	6.654091367992403e-05	22	0.314|0.380|0.740|0.581	1|2|3|2	1	2	1	0.314	0.4805	0.74	G0	G1,G3	G2	0.0014249742579998	116662	ENSG00000283572	MIR4251	Intron	-0.426165	7.2778e-19	3.890350366772735e-17	4.4631e-14
chr1	3165949	3166629	0.264147	0.0004538009779684	20	0.286|0.221|0.500|0.510	1|1|3|3	2	0	2	0.2535		0.505	G0,G1	-	G2,G3	0.0034063755076363	121411	ENSG00000283572	MIR4251	Intron	-0.264147	2.8106e-15	9.418239454068243e-14	4.6296e-14	P0|1|2|2,
chr1	3168165	3168571	0.498208	3.7660560652918224e-05	12	0.424|0.228|0.726|0.512	2|1|3|2	1	2	1	0.228	0.4679999999999999	0.726	G1	G0,G3	G2	0.0011780758634927	123627	ENSG00000283572	MIR4251	Intron	-0.498208	5.7245e-18	2.735248368263473e-16	4.5186e-14	P0|1|2|2,
chr1	3172231	3172840	0.178387	0.0072104140581249	10	0.750|0.932|0.909|0.943	1|3|3|3	1	0	3	0.75		0.928	G0	-	G1,G2,G3	0.0258926899302714	127693	ENSG00000283572	MIR4251	Intron	-0.178387	3.5461e-05	0.0001800292982344	2.1013e-06	P2|3|3|3,
chr1	3190764	3191530	0.128223	0.0013281530183093	19	0.844|0.898|0.790|0.748	2|3|1|1	2	1	1	0.769	0.844	0.898	G2,G3	G0	G1	0.0064828640158633	146226	ENSG00000283572	MIR4251	Intron	0.128223	3.2692e-13	7.994865963478484e-12	4.1966e-14	N0|1|2|2,
chr1	3191568	3192429	0.581867	4.185845998853977e-05	15	0.600|0.789|0.636|0.207	2|3|2|1	1	2	1	0.207	0.618	0.789	G3	G0,G2	G1	0.0012169588977676	147030	ENSG00000283572	MIR4251	Intron	0.581867	1.7794999999999996e-28	2.5021181057268718e-26	3.7303e-14	N0|1|2|2,N0|0|2|3,
chr1	3197746	3198374	0.153398	0.0004206269416509	10	0.875|0.874|0.776|0.929	2|2|1|3	1	2	1	0.776	0.8745	0.929	G2	G0,G1	G3	0.0032724010538545	153208	ENSG00000283572	MIR4251	Intron	-0.153398	0.00016608	0.0007392175595743	1.0294e-06	P0|0|2|3,
chr1	3200237	3200758	0.326647	3.237188814554797e-05	10	0.591|0.292|0.217|0.553	3|1|1|2	2	1	1	0.2545	0.553	0.591	G1,G2	G3	G0	0.0011277615647868	155699	ENSG00000283572	MIR4251	Intron	0.326647	1.5607e-06	1.0502576940376126e-05	9.5627e-08
chr1	3201093	3201617	0.139939	0.0010357454480049	18	0.734|0.894|0.801|0.918	1|3|3|3	1	0	3	0.734		0.871	G0	-	G1,G2,G3	0.0054540639250181	156555	ENSG00000283572	MIR4251	Intron	-0.139939	0.00032152	0.0013565526210734	6.1505e-05	P2|3|3|3,
chr1	3207010	3207463	0.203482	0.0002897175119376	12	0.713|0.931|0.877|0.932	1|3|3|3	1	0	3	0.713		0.9133333333333334	G0	-	G1,G2,G3	0.0027143901917849	162472	ENSG00000283572	MIR4251	Intron	-0.203482	4.3592e-06	2.66922564282928e-05	4.0175e-10	P2|3|3|3,
chr1	3207501	3207818	0.48448	0.0011891723908877	10	0.360|0.825|0.907|0.810	1|3|3|3	1	0	3	0.36		0.8473333333333333	G0	-	G1,G2,G3	0.0059969197570573	162963	ENSG00000283572	MIR4251	Intron	-0.48448	1.089e-11	2.0598563103727555e-10	4.6185e-14	P2|3|3|3,
chr1	3209700	3210343	0.729939	1.1163035507925193e-05	24	0.126|0.141|0.866|0.760	1|1|3|2	2	1	1	0.1335	0.76	0.866	G0,G1	G3	G2	0.0010049128935847	-160804	ENSG00000130762	ARHGEF16	Intron	-0.729939	1.9453e-66	3.6380909414062495e-63	5.7065e-14	P0|1|2|2,
chr1	3210369	3210600	0.621963	0.0005494710766067	10	0.262|0.867|0.900|0.898	1|3|3|3	1	0	3	0.262		0.8883333333333333	G0	-	G1,G2,G3	0.0037735914470942	-160547	ENSG00000130762	ARHGEF16	Intron	-0.621963	7.669700000000001e-24	7.003666353232882e-22	4.3521e-14	P2|3|3|3,
chr1	3211309	3212046	0.151248	0.0001459646310454	14	0.810|0.910|0.742|0.861	2|3|1|3	1	1	2	0.742	0.81	0.8855	G2	G0	G1,G3	0.0019725356574382	-159101	ENSG00000130762	ARHGEF16	Intron	0.151248	6.2721e-10	8.537738306038894e-09	2.1551e-12	P0|0|2|3,
chr1	3215587	3216107	0.11378	0.0020329304238282	10	0.915|0.859|0.759|0.848	3|2|1|1	2	1	1	0.8035	0.859	0.915	G2,G3	G1	G0	0.008915692583352	-155040	ENSG00000130762	ARHGEF16	Intron	0.11378	0.0015472	0.0057997173084564	3.47e-05
chr1	3222638	3223802	0.166472	0.0010617188805867	13	0.616|0.800|0.723|0.812	1|3|3|3	1	0	3	0.616		0.7783333333333333	G0	-	G1,G2,G3	0.0055467318666838	-147345	ENSG00000130762	ARHGEF16	Intron	-0.166472	7.9285e-05	0.0003753513245327	4.8121e-07	P2|3|3|3,
chr1	3229320	3230494	0.406753	4.013655848259261e-05	40	0.133|0.399|0.629|0.299	1|2|3|1	2	1	1	0.216	0.399	0.629	G0,G3	G1	G2	0.0012031485698539	-140653	ENSG00000130762	ARHGEF16	Intron	-0.406753	4.336399999999999e-50	3.148048867323729e-47	3.586e-14	N0|0|2|3,
chr1	3232086	3233663	0.147019	0.0044660711587712	14	0.625|0.754|0.809|0.766	1|3|3|3	1	0	3	0.625		0.7763333333333334	G0	-	G1,G2,G3	0.0170149752018025	-137484	ENSG00000130762	ARHGEF16	Intron	-0.147019	0.0021261	0.0077957678454498	1.3434e-05	P2|3|3|3,
chr1	3236516	3237141	0.195935	2.6784743888136663e-05	10	0.057|0.084|0.281|0.261	1|1|3|3	2	0	2	0.0705		0.271	G0,G1	-	G2,G3	0.001079838658583	-134006	ENSG00000130762	ARHGEF16	Intron	-0.195935	1.4827e-07	1.240038219264228e-06	9.9982e-11	P0|1|2|2,
chr1	3237477	3237801	0.363888	0.0001522311386222	10	0.073|0.090|0.462|0.136	1|1|3|1	3	0	1	0.0996666666666666		0.462	G0,G1,G3	-	G2	0.0020101232827857	-133346	ENSG00000130762	ARHGEF16	Intron	0.363888	1.3001e-19	7.594081339596169e-18	4.7073e-14	N0|0|2|3,
chr1	3238106	3239020	0.176161	0.0009405549279325	15	0.592|0.798|0.683|0.807	1|3|3|3	1	0	3	0.592		0.7626666666666667	G0	-	G1,G2,G3	0.0051258905275615	-132127	ENSG00000130762	ARHGEF16	Intron	-0.176161	0.00023042	0.0009986935240466	4.2187e-07	P2|3|3|3,
chr1	3239364	3240990	0.298933	0.0004980284120766	49	0.172|0.409|0.515|0.254	1|2|3|1	2	1	1	0.213	0.409	0.515	G0,G3	G1	G2	0.0035772151262827	-130157	ENSG00000130762	ARHGEF16	Intron	-0.298933	2.8002000000000003e-41	1.1204778554116173e-38	3.9857e-14	N0|0|2|3,
chr1	3243321	3243871	0.141584	0.0005788246313004	10	0.670|0.775|0.841|0.850	1|3|3|3	1	0	3	0.67		0.8220000000000001	G0	-	G1,G2,G3	0.0038838568762625	-127276	ENSG00000130762	ARHGEF16	Intron	-0.141584	0.0037063	0.0131067115580636	0.001146	P2|3|3|3,
chr1	3249094	3249859	0.164995	0.0014818343802029	10	0.748|0.938|0.892|0.886	1|3|3|3	1	0	3	0.748		0.9053333333333334	G0	-	G1,G2,G3	0.0070213110809678	-121288	ENSG00000130762	ARHGEF16	Intron	-0.164995	0.00013252	0.0006008286140428	4.2441e-06	P2|3|3|3,
chr1	3250539	3251088	0.131492	0.0024525075997477	10	0.399|0.338|0.270|0.173	3|3|1|1	2	0	2	0.2215		0.3685	G2,G3	-	G0,G1	0.0103265861825307	-120059	ENSG00000130762	ARHGEF16	Intron	0.131492	0.00064967	0.002594723719708	0.00036166	N0|1|2|2,
chr1	3251117	3251504	0.174023	0.0021537607635996	13	0.577|0.748|0.758|0.633	1|3|3|2	1	1	2	0.577	0.633	0.753	G0	G3	G1,G2	0.0093268755243975	-119643	ENSG00000130762	ARHGEF16	Intron	-0.174023	0.00044528	0.0018307538212499	9.7541e-06
chr1	3251530	3251829	0.395679	0.0005889478287079	10	0.505|0.901|0.794|0.754	1|3|2|2	1	2	1	0.505	0.774	0.901	G0	G2,G3	G1	0.0039208592299367	-119318	ENSG00000130762	ARHGEF16	Intron	-0.395679	3.9049e-12	7.976572117928149e-11	6.3949e-14	N0|1|2|2,
chr1	3255081	3255920	0.389163	0.0042910600573741	19	0.527|0.709|0.734|0.345	2|2|3|1	1	2	1	0.345	0.618	0.734	G3	G0,G1	G2	0.0164384055023425	-115227	ENSG00000130762	ARHGEF16	Intron	0.389163	3.8271e-17	1.6517629739475346e-15	4.7518e-14	N0|0|2|3,
chr1	3264899	3265179	0.347973	0.0006600594159616	10	0.349|0.594|0.580|0.232	2|2|3|1	1	2	1	0.232	0.4715	0.58	G3	G0,G1	G2	0.004178749063195	-105968	ENSG00000130762	ARHGEF16	Intron	0.347973	3.7924e-11	6.507723331123097e-10	4.5519e-14	N0|0|2|3,
chr1	3265464	3266079	0.498649	3.302727003440898e-05	19	0.026|0.083|0.572|0.092	1|1|3|1	3	0	1	0.067		0.572	G0,G1,G3	-	G2	0.0011353820689577	-105068	ENSG00000130762	ARHGEF16	Intron	-0.498649	1.8867e-49	1.3148404061135372e-46	3.4084e-14	N0|0|2|3,
chr1	3266215	3266868	0.31955	0.0001815974147063	10	0.468|0.774|0.810|0.560	1|3|3|2	1	1	2	0.468	0.56	0.792	G0	G3	G1,G2	0.002172960129937	-104279	ENSG00000130762	ARHGEF16	Intron	-0.31955	9.2134e-07	6.509310742850397e-06	1.024e-06
chr1	3269153	3269657	0.596321	0.0008150795151194	12	0.403|0.810|0.587|0.214	2|3|2|1	1	2	1	0.214	0.495	0.81	G3	G0,G2	G1	0.0047099757335734	-101490	ENSG00000130762	ARHGEF16	Intron	0.596321	2.507e-20	1.5879822583846005e-18	4.5852e-14	N0|1|2|2,N0|0|2|3,
chr1	3269664	3270414	0.227742	2.9753670862614427e-05	15	0.482|0.683|0.755|0.561	1|3|3|2	1	1	2	0.482	0.561	0.7190000000000001	G0	G3	G1,G2	0.001105905209137	-100733	ENSG00000130762	ARHGEF16	Intron	-0.227742	0.00016341	0.0007282813463315	4.1179e-06
chr1	3270589	3270894	0.589897	0.0001378526524665	10	0.201|0.116|0.744|0.190	1|1|3|1	3	0	1	0.169		0.744	G0,G1,G3	-	G2	0.0019237272207534	-100253	ENSG00000130762	ARHGEF16	Intron	-0.589897	3.8828999999999996e-32	7.488869232628398e-30	3.7859e-14	N0|0|2|3,
chr1	3270937	3271835	0.251761	0.0033273671958378	10	0.578|0.808|0.867|0.720	1|3|3|2	1	1	2	0.578	0.72	0.8375	G0	G3	G1,G2	0.0132611075789467	-99312	ENSG00000130762	ARHGEF16	Intron	-0.251761	1.5672e-05	8.546513625723998e-05	6.1102e-07
chr1	3272560	3273811	0.368662	0.0001899909473144	35	0.376|0.720|0.830|0.695	1|3|3|3	1	0	3	0.376		0.7483333333333332	G0	-	G1,G2,G3	0.0022223245424183	-97336	ENSG00000130762	ARHGEF16	Intron	-0.368662	2.628e-27	3.3167459074733096e-25	5.0626e-14	P2|3|3|3,
chr1	3275938	3276673	0.715447	1.5673158973032066e-05	27	0.155|0.163|0.876|0.414	1|1|3|2	2	1	1	0.159	0.414	0.876	G0,G1	G3	G2	0.0010063909770292	-94474	ENSG00000130762	ARHGEF16	Intron	-0.715447	3.4154e-74	9.42473232276657e-71	2.8422e-14	P0|1|2|2,
chr1	3276686	3277018	0.227756	0.0005163628657731	12	0.676|0.857|0.953|0.939	1|3|3|3	1	0	3	0.676		0.9163333333333332	G0	-	G1,G2,G3	0.0036477647615927	-94129	ENSG00000130762	ARHGEF16	Intron	-0.227756	3.0096e-08	2.91142154107271e-07	6.5985e-11	P2|3|3|3,
chr1	3283060	3283488	0.425941	8.764260000865005e-05	10	0.111|0.151|0.580|0.197	1|1|3|1	3	0	1	0.153		0.58	G0,G1,G3	-	G2	0.0015884407365217	-87659	ENSG00000130762	ARHGEF16	Intron	-0.425941	2.5968e-22	2.0299941807494487e-20	4.0412e-14	N0|0|2|3,
chr1	3283526	3284404	0.242345	2.07981353152655e-05	21	0.601|0.887|0.839|0.761	1|3|3|3	1	0	3	0.601		0.8290000000000001	G0	-	G1,G2,G3	0.0010335084611824	-86743	ENSG00000130762	ARHGEF16	Intron	-0.242345	2.9738e-09	3.533137852224083e-08	4.7407e-14	P2|3|3|3,
chr1	3285740	3286040	0.120514	0.0041512035779444	10	0.560|0.755|0.691|0.698	1|3|1|2	2	1	1	0.6255	0.698	0.755	G0,G2	G3	G1	0.0159837846683163	-85107	ENSG00000130762	ARHGEF16	Intron	-0.120514	0.00050827	0.0020682968173763	1.7323e-05	N0|1|2|2,
chr1	3286129	3286898	0.428765	1.520463995672902e-05	10	0.508|0.433|0.883|0.837	2|1|3|3	1	1	2	0.433	0.508	0.86	G1	G0	G2,G3	0.0010052204129678	-84249	ENSG00000130762	ARHGEF16	Intron	-0.428765	5.8047e-16	2.13967449590022e-14	4.1411e-14	P0|1|2|2,
chr1	3301087	3302103	0.198224	0.0015637952960959	18	0.627|0.698|0.836|0.814	1|2|3|3	1	1	2	0.627	0.698	0.825	G0	G1	G2,G3	0.0073061667331569	-69044	ENSG00000130762	ARHGEF16	5' UTR	-0.198224	2.3643e-05	0.0001243258640819	1.2064e-08
chr1	3309741	3310115	0.269385	0.0058427919923321	12	0.557|0.840|0.774|0.538	1|3|3|1	2	0	2	0.5475000000000001		0.8069999999999999	G0,G3	-	G1,G2	0.0214875256148472	-61032	ENSG00000130762	ARHGEF16	Intron	0.269385	3.2187e-11	5.596016373886756e-10	4.7629e-14	N0|0|2|3,
chr1	3318720	3319037	0.475779	7.970571003902862e-06	10	0.380|0.697|0.481|0.222	2|3|2|1	1	2	1	0.222	0.4305	0.697	G3	G0,G2	G1	0.0010049128935847	-52110	ENSG00000130762	ARHGEF16	Intron	0.475779	2.443e-16	9.455035043045955e-15	4.2633e-14	N0|1|2|2,N0|0|2|3,
chr1	3320370	3320555	0.268148	0.0014894926548285	12	0.568|0.872|0.800|0.808	1|3|3|3	1	0	3	0.568		0.8266666666666668	G0	-	G1,G2,G3	0.0070489301022534	-50592	ENSG00000130762	ARHGEF16	Intron	-0.268148	7.6385e-07	5.490541001696519e-06	4.4065e-13	P2|3|3|3,
chr1	3330006	3330737	0.119998	0.0091564621695747	10	0.802|0.892|0.916|0.922	1|2|2|3	1	2	1	0.802	0.904	0.922	G0	G1,G2	G3	0.0321051026055395	-40410	ENSG00000130762	ARHGEF16	Intron	-0.119998	0.0078418	0.0265407775849454	0.0095439	P0|0|2|3,
chr1	3334100	3334922	0.485333	1.0318063681504264e-05	10	0.448|0.314|0.793|0.806	2|1|3|3	1	1	2	0.314	0.448	0.7995000000000001	G1	G0	G2,G3	0.0010049128935847	-36225	ENSG00000130762	ARHGEF16	Exon	-0.485333	2.3861e-21	1.6905558224195336e-19	4.2744e-14	P0|1|2|2,
chr1	3336018	3336810	0.625109	5.488998984107505e-06	14	0.244|0.310|0.915|0.690	1|1|3|2	2	1	1	0.277	0.69	0.915	G0,G1	G3	G2	0.0010049128935847	-34337	ENSG00000130762	ARHGEF16	Intron	-0.625109	7.5849e-39	2.555540163969036e-36	4.674e-14	P0|1|2|2,
chr1	3339695	3340270	0.278071	0.0003769993961022	14	0.120|0.155|0.426|0.159	1|1|3|1	3	0	1	0.1446666666666667		0.426	G0,G1,G3	-	G2	0.0030921410059853	-30877	ENSG00000130762	ARHGEF16	Intron	-0.278071	1.2577e-18	6.527006980651456e-17	4.0079e-14	N0|0|2|3,
chr1	3340358	3341436	0.145404	7.985609909687714e-05	20	0.336|0.319|0.553|0.481	1|2|2|3	1	2	1	0.336	0.436	0.481	G0	G1,G2	G3	0.0015299157552215	-29711	ENSG00000130762	ARHGEF16	Intron	-0.145404	0.036822	0.1163644274441338	0.0029194	P0|0|2|3,
chr1	3342966	3343460	0.10187	0.0022219973599452	10	0.927|0.932|0.841|0.943	2|2|1|3	1	2	1	0.841	0.9295	0.943	G2	G0,G1	G3	0.0095560786708071	-27687	ENSG00000130762	ARHGEF16	Intron	-0.10187	0.0004806	0.0019645074321036	2.8863e-06	P0|0|2|3,
chr1	3346078	3346403	0.119871	0.0013068348388681	12	0.814|0.897|0.841|0.934	1|2|2|3	1	2	1	0.814	0.869	0.934	G0	G1,G2	G3	0.0064096185853563	-24744	ENSG00000130762	ARHGEF16	Intron	-0.119871	0.015349	0.0502214473628008	0.0014823	P0|0|2|3,
chr1	3354295	3354548	0.413955	0.0001104201544753	12	0.431|0.818|0.885|0.853	1|3|3|3	1	0	3	0.431		0.852	G0	-	G1,G2,G3	0.0017474439062958	-16599	ENSG00000130762	ARHGEF16	3' UTR	-0.413955	1.0156e-14	3.1339916983564293e-13	4.1522e-14	P2|3|3|3,
chr1	3355807	3356083	0.305441	0.003068742059832	13	0.355|0.488|0.645|0.678	1|2|3|3	1	1	2	0.355	0.488	0.6615	G0	G1	G2,G3	0.0124015036220669	-15064	ENSG00000130762	ARHGEF16	Distal Intergenic	-0.305441	7.3794e-11	1.1996724407470286e-09	4.674e-14
chr1	3357193	3360190	0.149816	1.5586142455411446e-05	61	0.697|0.619|0.547|0.768	3|2|1|2	1	2	1	0.547	0.6935	0.697	G2	G1,G3	G0	0.0010062395751509	-10957	ENSG00000130762	ARHGEF16	Distal Intergenic	0.149816	1.3185e-11	2.4592720455032426e-10	4.6296e-14
chr1	3360888	3362148	0.187604	0.0017756461434031	20	0.639|0.661|0.623|0.833	1|1|1|3	3	0	1	0.641		0.833	G0,G1,G2	-	G3	0.0080392836082245	-8999	ENSG00000130762	ARHGEF16	Distal Intergenic	-0.187604	1.5446e-07	1.2872204386422974e-06	3.1118e-11	P0|0|2|3,
chr1	3363238	3364487	0.104982	0.0009724234490853	13	0.845|0.867|0.868|0.950	1|2|2|3	1	2	1	0.845	0.8674999999999999	0.95	G0	G1,G2	G3	0.0052274355826246	-6660	ENSG00000130762	ARHGEF16	Distal Intergenic	-0.104982	0.0051197	0.0177582882510197	3.5605e-05	P0|0|2|3,
chr1	3365450	3366280	0.233114	0.0030932791897401	10	0.630|0.637|0.654|0.874	1|1|1|3	3	0	1	0.6403333333333333		0.874	G0,G1,G2	-	G3	0.0124844880825617	-4867	ENSG00000130762	ARHGEF16	Distal Intergenic	-0.233114	1.4716e-06	9.957782642800106e-06	3.3457e-12	P0|0|2|3,
chr1	3366774	3367819	0.218148	0.0046531848840243	14	0.643|0.683|0.644|0.862	1|2|1|3	2	1	1	0.6435	0.683	0.862	G0,G2	G1	G3	0.0176251815831165	-3328	ENSG00000130762	ARHGEF16	Distal Intergenic	-0.218148	4.4643e-10	6.2522792148718025e-09	9.1371e-14	P0|0|2|3,
chr1	3370222	3370720	0.13924	0.0010712841671387	16	0.157|0.195|0.307|0.284	1|2|3|3	1	1	2	0.157	0.195	0.2955	G0	G1	G2,G3	0.0055800157329874	-427	ENSG00000130762	ARHGEF16	Promoter	-0.13924	0.0033833	0.0120321526988029	0.00012802
chr1	3372046	3373977	0.431451	5.3348067992940085e-06	36	0.283|0.374|0.786|0.632	1|2|3|3	1	1	2	0.283	0.374	0.7090000000000001	G0	G1	G2,G3	0.0010049128935847	900	ENSG00000130762	ARHGEF16	Promoter	-0.431451	6.5683e-32	1.2452759358542864e-29	4.7518e-14
chr1	3374517	3377689	0.516811	0.0001046615468074	68	0.154|0.191|0.718|0.261	1|1|3|1	3	0	1	0.2019999999999999		0.718	G0,G1,G3	-	G2	0.0017084051618087	3371	ENSG00000130762	ARHGEF16	Intron	0.516811	2.2768e-111	3.159604452173913e-107	6.9611e-14	N0|0|2|3,
chr1	3377772	3378010	0.465409	1.457876543208154e-05	11	0.445|0.598|0.931|0.886	1|2|3|3	1	1	2	0.445	0.598	0.9085	G0	G1	G2,G3	0.0010049128935847	-4559	ENSG00000130762	ARHGEF16	Intron	-0.465409	1.2003e-15	4.2339028291460985e-14	4.7073e-14
chr1	3378745	3379379	0.198258	0.0001157892569002	10	0.585|0.711|0.892|0.659	2|1|3|1	2	1	1	0.685	0.585	0.892	G1,G3	G0	G2	0.0017822434219656	-3190	ENSG00000130762	ARHGEF16	Intron	0.198258	0.00012404	0.0005654859803606	2.1034e-05	N0|0|2|3,
chr1	3384321	3384827	0.663537	1.2814676929001636e-05	11	0.408|0.262|0.955|0.892	2|1|3|3	1	1	2	0.262	0.408	0.9235	G1	G0	G2,G3	0.0010049128935847	787	ENSG00000130762	ARHGEF16	Promoter	-0.663537	1.8821e-37	5.661034221105528e-35	4.7518e-14	P0|1|2|2,
chr1	3390056	3390474	0.330893	2.7632644513307703e-05	10	0.545|0.666|0.895|0.855	1|2|3|3	1	1	2	0.545	0.666	0.875	G0	G1	G2,G3	0.0010877882925206	1886	ENSG00000130762	ARHGEF16	3' UTR	-0.330893	9.5436e-08	8.31169732777909e-07	7.2973e-12
chr1	3396409	3396677	0.110448	0.0001870802252307	11	0.740|0.765|0.855|0.850	1|2|2|3	1	2	1	0.74	0.81	0.85	G0	G1,G2	G3	0.0022065606411035	8239	ENSG00000130762	ARHGEF16	Exon	-0.110448	0.01821	0.0591420904999169	0.013203	P0|0|2|3,
chr1	3396717	3397205	0.600506	0.0007934771761963	15	0.243|0.402|0.843|0.516	1|2|3|2	1	2	1	0.243	0.459	0.843	G0	G1,G3	G2	0.0046384282003941	8547	ENSG00000130762	ARHGEF16	3' UTR	-0.600506	3.3439e-21	2.334440074365704e-19	4.6518e-14
chr1	3402681	3403601	0.128231	0.0088278627775387	16	0.815|0.789|0.761|0.889	2|2|1|3	1	2	1	0.761	0.802	0.889	G2	G0,G1	G3	0.0310585960083055	14511	ENSG00000130762	ARHGEF16	Distal Intergenic	-0.128231	6.3162e-05	0.0003049900731207	1.4396e-06	P0|0|2|3,
chr1	3406381	3406839	0.162979	0.0009511740535882	10	0.779|0.843|0.788|0.942	1|2|2|3	1	2	1	0.779	0.8155	0.942	G0	G1,G2	G3	0.0051576374838489	18211	ENSG00000130762	ARHGEF16	3' UTR	-0.162979	0.0010588	0.0040807228583963	0.00021271	P0|0|2|3,
chr1	3408755	3409263	0.261961	0.0014611213918155	10	0.559|0.601|0.687|0.850	1|1|2|3	2	1	1	0.5800000000000001	0.687	0.85	G0,G1	G2	G3	0.0069485257103646	20585	ENSG00000130762	ARHGEF16	Exon	-0.261961	8.8021e-09	9.510141420592385e-08	1.8001e-10	P0|1|2|2,P0|0|2|3,
chr1	3409339	3409607	0.405534	6.999405879856024e-06	10	0.571|0.381|0.814|0.755	2|1|3|3	1	1	2	0.381	0.571	0.7845	G1	G0	G2,G3	0.0010049128935847	21169	ENSG00000130762	ARHGEF16	Intron	-0.405534	4.8386e-12	9.7276904458465e-11	4.4742e-14	P0|1|2|2,
chr1	3410409	3411048	0.215738	0.0003667803569382	13	0.825|0.877|0.652|0.887	3|3|1|3	1	0	3	0.652		0.863	G2	-	G0,G1,G3	0.0030499414945694	22239	ENSG00000130762	ARHGEF16	Exon	0.215738	6.3301e-12	1.2459042043165468e-10	3.9746e-14	P0|0|2|3,
chr1	3411092	3411784	0.242994	0.0033021374021437	10	0.631|0.866|0.880|0.881	1|3|3|3	1	0	3	0.631		0.8756666666666666	G0	-	G1,G2,G3	0.0131769537631375	22922	ENSG00000130762	ARHGEF16	Exon	-0.242994	1.0385e-05	5.875797562596942e-05	7.5145e-08	P2|3|3|3,
chr1	3423572	3424788	0.126857	0.0002551436830821	14	0.902|0.914|0.819|0.946	2|2|1|3	1	2	1	0.819	0.908	0.946	G2	G0,G1	G3	0.0025525120980286	23224	ENSG00000162591	MEGF6	Exon	-0.126857	0.00043987	0.0018101079756499	1.7288e-07	P0|0|2|3,
chr1	3432579	3433254	0.130448	0.0040914172390539	10	0.736|0.935|0.857|0.811	1|3|3|1	2	0	2	0.7735000000000001		0.896	G0,G3	-	G1,G2	0.0157897743921541	14758	ENSG00000162591	MEGF6	Intron	-0.130448	0.0048992	0.0170364101364748	0.0001215	N0|0|2|3,
chr1	3443208	3443568	0.160578	5.294423569057328e-05	10	0.646|0.726|0.888|0.874	1|3|3|3	1	0	3	0.646		0.8293333333333334	G0	-	G1,G2,G3	0.0013156452316243	4444	ENSG00000162591	MEGF6	Intron	-0.160578	0.00055721	0.0022517350144122	3.5266e-05	P2|3|3|3,
chr1	3443597	3444356	0.164811	1.598721935348542e-05	12	0.835|0.779|0.736|0.901	2|2|1|3	1	2	1	0.736	0.8069999999999999	0.901	G2	G0,G1	G3	0.0010064976150191	3656	ENSG00000162591	MEGF6	Intron	-0.164811	0.011595	0.0384416409585242	0.00072336	P0|0|2|3,
chr1	3446458	3446737	0.252895	0.0023908797472084	10	0.221|0.163|0.350|0.433	1|1|2|3	2	1	1	0.192	0.35	0.433	G0,G1	G2	G3	0.0101196260139768	1275	ENSG00000162591	MEGF6	Intron	-0.252895	3.5694e-07	2.7513882557507697e-06	3.9353e-10	P0|1|2|2,P0|0|2|3,
chr1	3450188	3451157	0.164913	0.0002998214367472	14	0.693|0.728|0.836|0.936	1|1|3|3	2	0	2	0.7104999999999999		0.886	G0,G1	-	G2,G3	0.0027575158567108	-2177	ENSG00000162591	MEGF6	Promoter	-0.164913	5.0392e-07	3.759289134042305e-06	1.0658e-10	P0|1|2|2,
chr1	3451620	3451839	0.424096	0.0021824201412767	10	0.505|0.338|0.415|0.790	2|1|1|3	2	1	1	0.3765	0.505	0.79	G1,G2	G0	G3	0.0094232415342214	-3609	ENSG00000162591	MEGF6	Intron	-0.424096	5.3263e-17	2.256202301260783e-15	4.2077e-14	P0|0|2|3,
chr1	3453937	3454235	0.143183	0.0045581707997368	10	0.720|0.829|0.824|0.932	1|3|2|3	1	1	2	0.72	0.824	0.8805000000000001	G0	G2	G1,G3	0.0173170088738031	-5926	ENSG00000162591	MEGF6	Intron	-0.143183	0.0012488	0.0047536596401886	7.5181e-05	P0|0|2|3,
chr1	3456606	3456870	0.32176	0.0049366087117368	10	0.438|0.828|0.756|0.516	1|3|3|1	2	0	2	0.477		0.792	G0,G3	-	G1,G2	0.0185512968868064	-8595	ENSG00000162591	MEGF6	Intron	0.32176	8.8819e-12	1.7054915126235786e-10	4.5075e-14	N0|0|2|3,
chr1	3466262	3467007	0.180755	0.0011002314258661	21	0.742|0.707|0.708|0.896	1|1|1|3	3	0	1	0.719		0.896	G0,G1,G2	-	G3	0.0056817797407177	10347	ENSG00000207776	MIR551A	Intron	-0.180755	3.587e-10	5.116865519553073e-09	5.9841e-14	P0|0|2|3,
chr1	3467294	3467752	0.290081	0.0082970488635891	10	0.484|0.712|0.686|0.774	1|2|2|3	1	2	1	0.484	0.6990000000000001	0.774	G0	G1,G2	G3	0.0293697641801396	9602	ENSG00000207776	MIR551A	Intron	-0.290081	3.1616e-05	0.000162091924955	4.0391e-07	P0|0|2|3,
chr1	3467767	3468498	0.152867	0.0041099811205738	10	0.746|0.658|0.649|0.850	3|2|1|3	1	1	2	0.649	0.658	0.798	G2	G1	G0,G3	0.0158500140848641	8856	ENSG00000207776	MIR551A	Intron	0.152867	2.8178e-05	0.0001459149011697	1.5611e-07	P0|0|2|3,
chr1	3472554	3473345	0.220212	0.0001723100144936	14	0.803|0.639|0.568|0.859	3|1|1|3	2	0	2	0.6034999999999999		0.831	G1,G2	-	G0,G3	0.0021224607494273	4009	ENSG00000207776	MIR551A	Intron	-0.220212	3.5962e-12	7.394415486697159e-11	4.5075e-14	P0|0|2|3,
chr1	3473480	3473992	0.360655	0.0009142867018082	14	0.664|0.459|0.303|0.445	3|2|1|2	1	2	1	0.303	0.452	0.664	G2	G1,G3	G0	0.0050410518219614	3362	ENSG00000207776	MIR551A	Intron	0.360655	1.0375e-06	7.249591345276755e-06	1.9221e-12
chr1	3474044	3474245	0.228393	0.0064048074376915	14	0.587|0.682|0.575|0.454	2|3|2|1	1	2	1	0.454	0.581	0.682	G3	G0,G2	G1	0.0233024209688117	3109	ENSG00000207776	MIR551A	Intron	0.228393	5.3582e-08	4.922045326605206e-07	1.3196e-10	N0|1|2|2,N0|0|2|3,
chr1	3474485	3475120	0.177163	0.0001470791480176	12	0.865|0.756|0.669|0.830	3|2|1|3	1	1	2	0.669	0.756	0.8474999999999999	G2	G1	G0,G3	0.0019786646848795	2234	ENSG00000207776	MIR551A	Intron	0.177163	0.00019369	0.0008513273626953	3.6872e-07	P0|0|2|3,
chr1	3476975	3477442	0.169423	0.0013769764883599	12	0.764|0.619|0.553|0.758	3|1|1|2	2	1	1	0.5860000000000001	0.758	0.764	G1,G2	G3	G0	0.0066549490357636	0	ENSG00000207776	MIR551A	Promoter	0.169423	0.00010394	0.0004809714833867	2.9921e-06
chr1	3477901	3478708	0.343261	9.242580134037864e-05	19	0.463|0.575|0.635|0.806	1|2|2|3	1	2	1	0.463	0.605	0.806	G0	G1,G2	G3	0.0016257127523896	-548	ENSG00000207776	MIR551A	Promoter	-0.343261	1.3036e-09	1.6665097647592854e-08	4.2411e-14	P0|0|2|3,
chr1	3481448	3483048	0.188777	0.0001139064385893	29	0.612|0.532|0.518|0.716	2|1|1|3	2	1	1	0.525	0.612	0.716	G1,G2	G0	G3	0.0017693669439081	-4095	ENSG00000207776	MIR551A	Intron	-0.188777	2.4381e-08	2.4039935888788774e-07	1.3817e-09	P0|0|2|3,
chr1	3486739	3487450	0.359775	6.831251103420641e-06	16	0.391|0.573|0.728|0.776	1|2|3|3	1	1	2	0.391	0.573	0.752	G0	G1	G2,G3	0.0010049128935847	-9386	ENSG00000207776	MIR551A	Intron	-0.359775	6.7436e-14	1.841618442232553e-12	4.3854e-14
chr1	3498654	3499759	0.160473	0.0006965704924699	23	0.888|0.786|0.721|0.876	3|2|1|3	1	1	2	0.721	0.786	0.882	G2	G1	G0,G3	0.004307912609699	-21301	ENSG00000207776	MIR551A	Intron	0.160473	7.9217e-09	8.636885417591803e-08	4.452e-14	P0|0|2|3,
chr1	3500801	3501674	0.161643	0.0001654982363635	19	0.866|0.750|0.779|0.922	2|1|1|3	2	1	1	0.7645	0.866	0.922	G1,G2	G0	G3	0.0020838310178777	-23448	ENSG00000207776	MIR551A	Intron	-0.161643	8.1589e-09	8.87468403857732e-08	5.5711e-13	P0|0|2|3,
chr1	3503791	3504260	0.251398	0.0003034095234166	10	0.328|0.361|0.598|0.608	1|1|3|3	2	0	2	0.3445		0.603	G0,G1	-	G2,G3	0.002773736325188	23799	ENSG00000162591	MEGF6	Intron	-0.251398	1.5425e-11	2.8407775085107607e-10	2.327e-13	P0|1|2|2,
chr1	3510757	3511189	0.124376	0.0003114695045986	10	0.876|0.804|0.801|0.928	2|1|1|3	2	1	1	0.8025	0.876	0.928	G1,G2	G0	G3	0.0028079585500344	16870	ENSG00000162591	MEGF6	Intron	-0.124376	0.02194	0.0706941487043764	0.00058243	P0|0|2|3,
chr1	3511494	3512117	0.145453	0.0007809204103499	12	0.792|0.788|0.716|0.908	2|1|1|3	2	1	1	0.752	0.792	0.908	G1,G2	G0	G3	0.0045982559484678	15942	ENSG00000162591	MEGF6	Exon	-0.145453	0.00046612	0.0019099866476379	3.0938e-06	P0|0|2|3,
chr1	3517740	3518705	0.149955	0.0009157580979546	22	0.822|0.780|0.661|0.862	3|3|1|3	1	0	3	0.661		0.8213333333333334	G2	-	G0,G1,G3	0.0050459204455974	9354	ENSG00000162591	MEGF6	Intron	-0.149955	1.5642e-08	1.604877546690668e-07	4.996e-14	P0|0|2|3,
chr1	3520812	3521431	0.23583	0.0031207430830147	10	0.625|0.804|0.805|0.926	1|2|3|3	1	1	2	0.625	0.804	0.8655	G0	G1	G2,G3	0.0125761435440201	6628	ENSG00000162591	MEGF6	Intron	-0.23583	2.4781e-06	1.5984963228681426e-05	4.6519e-07
chr1	3528705	3529931	0.117269	0.0012229482533268	17	0.613|0.773|0.730|0.846	1|3|1|3	2	0	2	0.6715		0.8095	G0,G2	-	G1,G3	0.0061174245156853	-647	ENSG00000162591	MEGF6	Promoter	-0.117269	1.2064e-05	6.73422947685061e-05	3.6682e-08	P0|0|2|3,
chr1	3530315	3530909	0.487658	2.1594948424662984e-06	14	0.188|0.440|0.676|0.628	1|2|3|2	1	2	1	0.188	0.534	0.676	G0	G1,G3	G2	0.0010049128935847	-2257	ENSG00000162591	MEGF6	Promoter	-0.487658	1.5755e-16	6.264707736389685e-15	4.3188e-14
chr1	3531421	3532426	0.364494	6.697603096431758e-05	14	0.357|0.320|0.456|0.696	1|1|2|3	2	1	1	0.3385	0.456	0.696	G0,G1	G2	G3	0.0014289871475745	-3363	ENSG00000162591	MEGF6	Distal Intergenic	-0.364494	1.3886e-09	1.7652158912438852e-08	4.1411e-14	P0|1|2|2,P0|0|2|3,
chr1	3533837	3535273	0.141439	0.0003789955797271	22	0.846|0.766|0.722|0.879	3|2|1|3	1	1	2	0.722	0.766	0.8625	G2	G1	G0,G3	0.0031009700793129	-5779	ENSG00000162591	MEGF6	Distal Intergenic	-0.141439	3.1816e-10	4.585768227112623e-09	2.1296e-12	P0|0|2|3,
chr1	3536326	3537191	0.127684	0.0067877606464165	11	0.716|0.671|0.638|0.808	3|2|1|3	1	1	2	0.638	0.671	0.762	G2	G1	G0,G3	0.0245352693473724	-4365	ENSG00000158109	TPRG1L	Distal Intergenic	0.127684	0.00038779	0.0016122249958752	4.179e-05	P0|0|2|3,
chr1	3537345	3537634	0.305207	0.0011250067077166	10	0.557|0.760|0.753|0.862	1|2|2|3	1	2	1	0.557	0.7565	0.862	G0	G1,G2	G3	0.0057692744371624	-3922	ENSG00000158109	TPRG1L	Distal Intergenic	-0.305207	0.00017634	0.0007810054792112	4.6776e-07	P0|0|2|3,
chr1	3538757	3540105	0.142804	0.0001372009845645	13	0.629|0.755|0.652|0.808	1|3|2|3	1	1	2	0.629	0.652	0.7815000000000001	G0	G2	G1,G3	0.0019197507628282	-1451	ENSG00000158109	TPRG1L	Promoter	-0.142804	0.0024648	0.0089504176934366	1.1982e-05	P0|0|2|3,
chr1	3548851	3549235	0.400279	0.0057206386748187	10	0.516|0.912|0.918|0.922	1|3|3|3	1	0	3	0.516		0.9173333333333334	G0	-	G1,G2,G3	0.0210904582393982	7264	ENSG00000158109	TPRG1L	3' UTR	-0.400279	8.7244e-12	1.6776708456672354e-10	4.6407e-14	P2|3|3|3,
chr1	3563615	3563959	0.103695	0.0014671834370224	10	0.913|0.941|0.837|0.928	2|3|1|2	1	2	1	0.837	0.9205	0.941	G2	G0,G3	G1	0.0069696140964415	2712	ENSG00000116213	WRAP73	Intron	0.103695	1.907e-06	1.2601819022511766e-05	8.088e-09	N0|1|2|2,
chr1	3564567	3565011	0.449482	1.657222021340449e-05	12	0.346|0.142|0.220|0.592	2|1|2|3	1	2	1	0.142	0.283	0.592	G1	G0,G2	G3	0.0010086862735371	1660	ENSG00000116213	WRAP73	Intron	-0.449482	2.6213e-15	8.818464680462356e-14	4.4298e-14	P0|1|2|2,P0|0|2|3,
chr1	3566962	3568037	0.457942	5.474595395303387e-06	39	0.594|0.296|0.150|0.120	3|2|1|1	2	1	1	0.135	0.296	0.594	G2,G3	G1	G0	0.0010049128935847	-292	ENSG00000116213	WRAP73	Promoter	0.457942	3.3533e-48	2.153533790744467e-45	3.1197e-14
chr1	3569773	3569947	0.301098	1.9801906410022436e-05	10	0.163|0.515|0.487|0.239	1|3|3|1	2	0	2	0.201		0.501	G0,G3	-	G1,G2	0.0010273127314492	645	ENSG00000078900	TP73	Promoter	-0.301098	1.0432e-09	1.3603973007388242e-08	4.5297e-14	N0|0|2|3,
chr1	3576089	3576901	0.168013	0.0001995133938727	12	0.756|0.712|0.771|0.893	1|1|2|3	2	1	1	0.734	0.771	0.893	G0,G1	G2	G3	0.0022718084867131	6961	ENSG00000078900	TP73	Intron	-0.168013	4.9909e-05	0.0002458124015513	1.4958e-05	P0|1|2|2,P0|0|2|3,
chr1	3589356	3590450	0.269129	0.0049968412394922	21	0.588|0.857|0.849|0.865	1|3|3|3	1	0	3	0.588		0.8569999999999999	G0	-	G1,G2,G3	0.0187445779459619	-16786	ENSG00000078900	TP73	Intron	-0.269129	1.2131e-12	2.708178154434393e-11	4.3077e-14	P2|3|3|3,
chr1	3590631	3591463	0.201938	0.0003093596523805	15	0.215|0.214|0.277|0.434	1|1|1|3	3	0	1	0.2353333333333333		0.434	G0,G1,G2	-	G3	0.0027995824413492	-15773	ENSG00000078900	TP73	Intron	-0.201938	2.5767e-05	0.0001344867174315	1.8861e-10	P0|0|2|3,
chr1	3601829	3602022	0.270015	0.0077215687708414	10	0.486|0.763|0.790|0.705	1|3|3|3	1	0	3	0.486		0.7526666666666667	G0	-	G1,G2,G3	0.0275281788054949	-5214	ENSG00000078900	TP73	Intron	-0.270015	5.6154e-05	0.0002738685156926	1.5882e-08	P2|3|3|3,
chr1	3631217	3631615	0.11984	0.0095748918665284	13	0.736|0.844|0.877|0.820	1|3|3|2	1	1	2	0.736	0.82	0.8605	G0	G3	G1,G2	0.0334315748786677	-12427	ENSG00000078900	TP73	Intron	-0.11984	0.0016218	0.0060582731948808	2.8718e-05
chr1	3631912	3632713	0.104305	0.0033440025273078	10	0.785|0.671|0.698|0.798	3|1|1|2	2	1	1	0.6845	0.798	0.785	G1,G2	G3	G0	0.0133162390340092	-11329	ENSG00000078900	TP73	Intron	0.104305	0.030545	0.0971670497129644	0.16224
chr1	3633634	3634086	0.262322	0.0019834895973258	14	0.531|0.711|0.752|0.463	2|3|3|1	1	1	2	0.463	0.531	0.7315	G3	G0	G1,G2	0.0087483274099309	-9956	ENSG00000078900	TP73	Intron	0.262322	6.7991e-09	7.508257656556336e-08	1.9018e-13	N0|0|2|3,
chr1	3641166	3641725	0.132381	0.0009225568736715	13	0.454|0.439|0.379|0.550	2|1|1|3	2	1	1	0.409	0.454	0.55	G1,G2	G0	G3	0.0050671024951319	-2317	ENSG00000078900	TP73	Promoter	-0.132381	0.022421	0.0721713917757103	0.0088001	P0|0|2|3,
chr1	3648128	3649771	0.182438	0.0048856082778909	40	0.774|0.655|0.553|0.635	3|2|1|1	2	1	1	0.5940000000000001	0.655	0.774	G2,G3	G1	G0	0.0183851483686084	4087	ENSG00000078900	TP73	3' UTR	0.182438	1.8935e-09	2.3430085095659933e-08	4.5297e-14
chr1	3663161	3663327	0.247259	0.0052684472675274	13	0.375|0.156|0.094|0.109	3|1|1|1	3	0	1	0.1196666666666666		0.375	G1,G2,G3	-	G0	0.0196259752554453	8	ENSG00000293478	GFOD3P	Promoter	0.247259	1.2425e-10	1.9364629144354563e-09	4.674e-14	N2|3|3|3,
chr1	3664355	3665684	0.326704	1.463298759139803e-05	32	0.403|0.669|0.773|0.802	1|3|3|3	1	0	3	0.403		0.7480000000000001	G0	-	G1,G2,G3	0.0010049128935847	-419	ENSG00000293478	GFOD3P	Promoter	-0.326704	1.1719e-21	8.585624529456771e-20	4.1522e-14	P2|3|3|3,
chr1	3665702	3666382	0.140342	0.0068290049373118	12	0.652|0.666|0.623|0.791	1|1|1|3	3	0	1	0.647		0.791	G0,G1,G2	-	G3	0.0246660092668472	-1766	ENSG00000293478	GFOD3P	Promoter	-0.140342	0.00021642	0.0009427852925521	8.8779e-06	P0|0|2|3,
chr1	3670044	3671254	0.19925	0.0002090526141898	16	0.695|0.799|0.740|0.920	1|2|1|3	2	1	1	0.7175	0.799	0.92	G0,G2	G1	G3	0.0023226882353988	1080	ENSG00000162592	CCDC27	Exon	-0.19925	2.7003e-11	4.757134402884844e-10	4.2966e-14	P0|0|2|3,
chr1	3671606	3672858	0.183167	0.0001040476646863	23	0.669|0.723|0.653|0.890	1|1|2|3	2	1	1	0.696	0.653	0.89	G0,G1	G2	G3	0.0017045474292353	2642	ENSG00000162592	CCDC27	Exon	-0.183167	3.2759e-09	3.8607547043945434e-08	1.7796e-11	P0|1|2|2,P0|0|2|3,
chr1	3683264	3683830	0.121079	0.0093416919380783	10	0.811|0.833|0.722|0.893	3|3|1|3	1	0	3	0.722		0.8456666666666667	G2	-	G0,G1,G3	0.0326898108363272	-5504	ENSG00000235169	SMIM1	Exon	0.121079	4.2367e-05	0.0002116857760523	2.1455e-06	P0|0|2|3,
chr1	3683979	3684581	0.237719	0.0011041354292781	10	0.427|0.639|0.687|0.690	1|3|3|3	1	0	3	0.427		0.672	G0	-	G1,G2,G3	0.0056945391813628	-4753	ENSG00000235169	SMIM1	Exon	-0.237719	1.2527e-05	6.969865444118084e-05	2.7298e-06	P2|3|3|3,
chr1	3684850	3685319	0.171492	0.0022989464203477	10	0.717|0.656|0.692|0.841	2|1|1|3	2	1	1	0.6739999999999999	0.717	0.841	G1,G2	G0	G3	0.0098128361327845	-4015	ENSG00000235169	SMIM1	Intron	-0.171492	0.0042053	0.0147587321487476	9.5746e-05	P0|0|2|3,
chr1	3687654	3687985	0.153544	0.0006647559134102	10	0.526|0.367|0.395|0.534	3|1|1|3	2	0	2	0.381		0.53	G1,G2	-	G0,G3	0.004197060400016	-1349	ENSG00000235169	SMIM1	Promoter	0.153544	0.00082358	0.003231382387445	0.0001438	P0|0|2|3,
chr1	3689991	3690695	0.319213	5.349536584382136e-05	13	0.392|0.372|0.543|0.697	1|1|2|3	2	1	1	0.382	0.543	0.697	G0,G1	G2	G3	0.0013202389909557	640	ENSG00000235169	SMIM1	Promoter	-0.319213	2.2778e-09	2.7713204391248e-08	5.0404e-14	P0|1|2|2,P0|0|2|3,
chr1	3692888	3693428	0.174808	0.0029368052827249	10	0.490|0.631|0.725|0.764	1|3|3|2	1	1	2	0.49	0.764	0.6779999999999999	G0	G3	G1,G2	0.0119615074253356	3537	ENSG00000235169	SMIM1	Distal Intergenic	-0.174808	0.01604	0.0523756218328638	0.0003305
chr1	3710167	3710675	0.125506	0.0063743364174808	16	0.684|0.742|0.599|0.677	3|3|1|2	1	1	2	0.599	0.677	0.7130000000000001	G2	G3	G0,G1	0.0232065931342113	2393	ENSG00000130764	LRRC47	Intron	0.125506	0.0037375	0.013210556283568	7.1906e-06	N0|1|2|2,
chr1	3711745	3712248	0.301443	0.000192389389524	10	0.144|0.114|0.181|0.441	1|1|1|3	3	0	1	0.1463333333333333		0.441	G0,G1,G2	-	G3	0.0022341354373911	820	ENSG00000130764	LRRC47	Promoter	-0.301443	1.1052e-11	2.0882712236320218e-10	4.674e-14	P0|0|2|3,
chr1	3719945	3720327	0.242557	0.0045461574159948	10	0.577|0.601|0.536|0.796	1|2|1|3	2	1	1	0.5565	0.601	0.796	G0,G2	G1	G3	0.0172780524840163	-6878	ENSG00000130764	LRRC47	Distal Intergenic	-0.242557	1.3935e-07	1.1724515978806223e-06	1.499e-10	P0|0|2|3,
chr1	3720380	3722147	0.487863	2.3862339363589523e-05	40	0.327|0.565|0.624|0.814	1|2|2|3	1	2	1	0.327	0.5945	0.814	G0	G1,G2	G3	0.001057212327579	-7313	ENSG00000130764	LRRC47	Distal Intergenic	-0.487863	1.2998e-37	3.9574260476947535e-35	4.8628e-14	P0|0|2|3,
chr1	3722929	3723468	0.117803	0.0057644174811043	10	0.904|0.836|0.791|0.912	3|2|1|3	1	1	2	0.791	0.836	0.908	G2	G1	G0,G3	0.0212319534209075	-9862	ENSG00000130764	LRRC47	Distal Intergenic	-0.117803	0.0022498	0.0082189358401593	0.00039944	P0|0|2|3,
chr1	3726325	3727208	0.364962	0.0076898983649333	10	0.331|0.682|0.696|0.703	1|2|3|2	1	2	1	0.331	0.6925	0.696	G0	G1,G3	G2	0.0274297725059443	-13258	ENSG00000130764	LRRC47	Distal Intergenic	-0.364962	9.5987e-09	1.0291046217753496e-07	4.2841e-11
chr1	3772600	3772829	0.175379	0.0009077674148499	10	0.509|0.647|0.630|0.759	1|3|2|3	1	1	2	0.509	0.63	0.7030000000000001	G0	G2	G1,G3	0.0050205995013076	968	ENSG00000116198	CEP104	Promoter	-0.175379	0.0027163	0.0097987884228867	0.00046858	P0|0|2|3,
chr1	3774584	3774858	0.125067	0.0045121082548424	10	0.035|0.126|0.160|0.160	1|2|3|2	1	2	1	0.035	0.143	0.16	G0	G1,G3	G2	0.0171661222315708	740	ENSG00000169598	DFFB	Promoter	-0.125067	0.00071212	0.0028245980257571	2.1105e-05
chr1	3781363	3782185	0.141619	0.0070327895641494	12	0.743|0.879|0.919|0.857	1|3|3|3	1	0	3	0.743		0.8850000000000001	G0	-	G1,G2,G3	0.0253224535106273	7519	ENSG00000169598	DFFB	Intron	-0.141619	0.0011368	0.0043588247010277	7.1288e-05	P2|3|3|3,
chr1	3787874	3788325	0.13159	0.0024776584856042	10	0.835|0.966|0.965|0.969	1|3|3|3	1	0	3	0.835		0.9666666666666668	G0	-	G1,G2,G3	0.0104119069003138	14030	ENSG00000169598	DFFB	Intron	-0.13159	5.8919e-06	3.5117160901188575e-05	7.692e-08	P2|3|3|3,
chr1	3796181	3797101	0.264277	0.0020590943896172	10	0.689|0.711|0.825|0.488	2|3|3|1	1	1	2	0.488	0.689	0.768	G3	G0	G1,G2	0.0090055253302371	19756	ENSG00000198912	C1orf174	Intron	0.264277	8.5818e-06	4.939924839041281e-05	2.7977e-07	N0|0|2|3,
chr1	3807422	3808078	0.536088	2.3758199395973703e-05	10	0.340|0.658|0.876|0.737	1|2|3|2	1	2	1	0.34	0.6975	0.876	G0	G1,G3	G2	0.0010566384695597	8779	ENSG00000198912	C1orf174	Exon	-0.536088	6.935e-13	1.6113904149478278e-11	4.3743e-14
chr1	3819813	3820579	0.275731	0.0001019617272345	12	0.588|0.548|0.768|0.836	1|1|2|3	2	1	1	0.5680000000000001	0.768	0.836	G0,G1	G2	G3	0.0016890168237085	2846	ENSG00000236423	LINC01134	Exon	-0.275731	2.6144e-10	3.830921964282981e-09	1.3169e-12	P0|1|2|2,P0|0|2|3,
chr1	3825500	3826643	0.151618	0.0008973170152388	19	0.559|0.668|0.720|0.699	1|2|3|3	1	1	2	0.559	0.668	0.7095	G0	G1	G2,G3	0.0049848400193297	8533	ENSG00000236423	LINC01134	Intron	-0.151618	0.0037356	0.0132041817362992	3.1188e-05
chr1	3827054	3827259	0.265143	0.0016213087140177	12	0.510|0.498|0.439|0.749	1|1|1|3	3	0	1	0.4823333333333333		0.749	G0,G1,G2	-	G3	0.0075064087246361	10087	ENSG00000236423	LINC01134	Intron	-0.265143	3.8902e-08	3.679833749555459e-07	1.028e-09	P0|0|2|3,
chr1	3832480	3832946	0.201336	0.0004694539042376	12	0.677|0.767|0.651|0.853	2|2|1|3	1	2	1	0.651	0.722	0.853	G2	G0,G1	G3	0.0034687395168202	15513	ENSG00000236423	LINC01134	Intron	-0.201336	2.0465e-06	1.343594433931216e-05	1.2648e-10	P0|0|2|3,
chr1	3832999	3833525	0.110321	0.0046689588302876	12	0.800|0.865|0.830|0.910	1|2|2|3	1	2	1	0.8	0.8474999999999999	0.91	G0	G1,G2	G3	0.0176770280389293	16032	ENSG00000236423	LINC01134	Exon	-0.110321	0.032761	0.1039478965689206	0.0042607	P0|0|2|3,
chr1	3834538	3835608	0.10379	0.0057496867463661	15	0.722|0.679|0.695|0.783	2|1|2|3	1	2	1	0.679	0.7084999999999999	0.783	G1	G0,G2	G3	0.0211865383690336	17571	ENSG00000236423	LINC01134	Distal Intergenic	-0.10379	0.060012	0.1870003237301207	0.097956	P0|1|2|2,P0|0|2|3,
chr1	3835810	3836370	0.238107	0.0051306524772437	10	0.565|0.600|0.564|0.820	1|1|1|3	3	0	1	0.5763333333333334		0.82	G0,G1,G2	-	G3	0.0191791069944642	18843	ENSG00000236423	LINC01134	Distal Intergenic	-0.238107	7.8648e-07	5.638222172975563e-06	6.3616e-08	P0|0|2|3,
chr1	3837415	3838205	0.209023	0.0005947366418066	15	0.622|0.551|0.508|0.744	2|1|1|3	2	1	1	0.5295000000000001	0.622	0.744	G1,G2	G0	G3	0.0039427037108526	20448	ENSG00000236423	LINC01134	Distal Intergenic	-0.209023	6.6817e-06	3.937106561644257e-05	1.4997e-09	P0|0|2|3,
chr1	3839441	3841969	0.181502	0.0008551365601922	38	0.496|0.527|0.508|0.699	1|1|2|3	2	1	1	0.5115000000000001	0.508	0.699	G0,G1	G2	G3	0.0048428404414863	22474	ENSG00000236423	LINC01134	Distal Intergenic	-0.181502	2.5016e-10	3.678807709673952e-09	3.1164e-13	P0|1|2|2,P0|0|2|3,
chr1	3842431	3842966	0.20576	0.0062703815914734	10	0.561|0.625|0.564|0.767	1|2|2|3	1	2	1	0.561	0.5945	0.767	G0	G1,G2	G3	0.0228726138474324	25464	ENSG00000236423	LINC01134	Distal Intergenic	-0.20576	0.0017618	0.0065438598127215	0.00024186	P0|0|2|3,
chr1	3997514	3998580	0.145248	0.0009250325523819	18	0.726|0.788|0.743|0.888	2|2|1|3	1	2	1	0.743	0.757	0.888	G2	G0,G1	G3	0.0050746841496001	-2092		LINC01346	Promoter	-0.145248	5.8081e-07	4.278363943657638e-06	1.2866e-11	P0|0|2|3,
chr1	3999537	4000433	0.130067	0.0005613718026693	17	0.656|0.628|0.551|0.766	1|1|2|3	2	1	1	0.642	0.551	0.766	G0,G1	G2	G3	0.003819028901387	-239		LINC01346	Promoter	-0.130067	0.00014404	0.0006484242916883	0.00028672	P0|1|2|2,P0|0|2|3,
chr1	4002645	4003747	0.205869	0.0070170571913162	28	0.407|0.637|0.572|0.581	1|3|3|2	1	1	2	0.407	0.581	0.6045	G0	G3	G1,G2	0.0252710810754903	1974		LINC01346	Intron	-0.205869	1.2793e-05	7.10560203948456e-05	3.5224e-12
chr1	4003757	4004418	0.151208	0.0063225689579621	13	0.768|0.677|0.617|0.757	3|2|1|2	1	2	1	0.617	0.7170000000000001	0.768	G2	G1,G3	G0	0.0230392378241646	3086		LINC01346	Intron	0.151208	1.8345e-05	9.86367525134975e-05	1.4012e-06
chr1	4005176	4005550	0.277736	0.002889146539103	10	0.531|0.580|0.491|0.786	1|2|1|3	2	1	1	0.511	0.58	0.786	G0,G2	G1	G3	0.011800774968606	4505		LINC01346	Intron	-0.277736	1.4366e-07	1.2050985899946123e-06	1.026e-12	P0|0|2|3,
chr1	4005561	4006055	0.142617	0.0023751939281025	12	0.816|0.734|0.683|0.833	3|2|1|3	1	1	2	0.683	0.734	0.8245	G2	G1	G0,G3	0.0100667219350594	4890		LINC01346	Intron	-0.142617	4.0562e-06	2.5005142364173647e-05	1.222e-08	P0|0|2|3,
chr1	4006541	4007727	0.23363	0.0007037132039308	14	0.554|0.586|0.549|0.802	1|1|1|3	3	0	1	0.5630000000000001		0.802	G0,G1,G2	-	G3	0.0043351526506866	5870		LINC01346	Intron	-0.23363	1.1184e-07	9.60149849375986e-07	6.2587e-12	P0|0|2|3,
chr1	4008095	4009255	0.136154	0.0032033171863268	21	0.685|0.766|0.712|0.848	2|2|1|3	1	2	1	0.712	0.7255	0.848	G2	G0,G1	G3	0.0128485319635545	7424		LINC01346	Intron	-0.136154	4.0051e-05	0.0002011504233552	7.2082e-09	P0|0|2|3,
chr1	4011348	4012396	0.209289	0.0008347153472296	13	0.652|0.742|0.683|0.861	1|2|2|3	1	2	1	0.652	0.7125	0.861	G0	G1,G2	G3	0.0047760213808235	10677		LINC01346	Exon	-0.209289	0.00014071	0.0006347287255767	1.3304e-05	P0|0|2|3,
chr1	4016705	4016934	0.411871	0.0001276235288951	10	0.201|0.603|0.473|0.633	1|3|2|3	1	1	2	0.201	0.473	0.618	G0	G2	G1,G3	0.0018575012408618	16034		LINC01346	Distal Intergenic	-0.411871	4.0559e-10	5.728404628523385e-09	4.6185e-14	P0|0|2|3,
chr1	4017813	4018629	0.196065	0.0021958850359962	15	0.527|0.584|0.519|0.763	1|1|2|3	2	1	1	0.5555	0.519	0.763	G0,G1	G2	G3	0.0094672729696565	17142		LINC01346	Distal Intergenic	-0.196065	8.7171e-05	0.0004092957037291	4.2504e-07	P0|1|2|2,P0|0|2|3,
chr1	4023743	4024506	0.2223	0.0011594831199852	13	0.629|0.703|0.710|0.851	1|2|2|3	1	2	1	0.629	0.7064999999999999	0.851	G0	G1,G2	G3	0.0058919286479796	23072		LINC01346	Distal Intergenic	-0.2223	5.4963e-07	4.070322584686775e-06	4.1477e-09	P0|0|2|3,
chr1	4024527	4025088	0.182888	0.0034335183551574	13	0.713|0.838|0.862|0.896	1|2|2|3	1	2	1	0.713	0.85	0.896	G0	G1,G2	G3	0.0136141882613471	23856		LINC01346	Distal Intergenic	-0.182888	2.5117e-05	0.0001313809563557	5.1469e-08	P0|0|2|3,
chr1	4026106	4027476	0.205222	0.0022327303932037	12	0.479|0.581|0.576|0.756	1|1|2|3	2	1	1	0.53	0.576	0.756	G0,G1	G2	G3	0.0095917758186819	25435		LINC01346	Distal Intergenic	-0.205222	0.00012602	0.0005737641108546	7.2475e-06	P0|1|2|2,P0|0|2|3,
chr1	4028934	4029460	0.143194	0.0046214284222202	13	0.700|0.590|0.540|0.683	2|2|1|3	1	2	1	0.54	0.645	0.683	G2	G0,G1	G3	0.0175222584718231	28263		LINC01346	Distal Intergenic	-0.143194	0.038063	0.1201642717563141	0.00040324	P0|0|2|3,
chr1	4030101	4031631	0.315852	0.0002534136241827	15	0.349|0.433|0.388|0.687	1|2|1|3	2	1	1	0.3685	0.433	0.687	G0,G2	G1	G3	0.0025442257160309	29430		LINC01346	Distal Intergenic	-0.315852	1.5667e-10	2.3939455011130524e-09	4.4409e-14	P0|0|2|3,
chr1	4033251	4033853	0.152992	0.0002675009670133	12	0.834|0.755|0.657|0.899	3|3|1|3	1	0	3	0.657		0.8293333333333334	G2	-	G0,G1,G3	0.0026123033676242	32580		LINC01346	Distal Intergenic	-0.152992	1.1437e-07	9.797705193469022e-07	8.2511e-10	P0|0|2|3,
chr1	4035055	4036460	0.129462	3.343244758942073e-05	31	0.607|0.669|0.569|0.756	2|3|1|3	1	1	2	0.569	0.607	0.7125	G2	G0	G1,G3	0.0011392372764224	34384		LINC01346	Distal Intergenic	0.129462	3.4297e-09	4.0242564216304976e-08	1.1176e-11	P0|0|2|3,
chr1	4036461	4037106	0.129122	0.0005787163750006	16	0.873|0.872|0.755|0.919	3|3|1|3	1	0	3	0.755		0.888	G2	-	G0,G1,G3	0.0038832505270163	35790		LINC01346	Distal Intergenic	-0.129122	1.6219e-06	1.0877912481307284e-05	4.772e-10	P0|0|2|3,
chr1	4039358	4040118	0.196007	0.0032302912758819	10	0.597|0.729|0.697|0.793	1|2|2|3	1	2	1	0.597	0.713	0.793	G0	G1,G2	G3	0.0129370266542642	38687		LINC01346	Distal Intergenic	-0.196007	0.014082	0.046252005007975	0.00066277	P0|0|2|3,
chr1	4042490	4044484	0.114815	0.0002584088160824	28	0.601|0.713|0.641|0.790	1|3|1|3	2	0	2	0.621		0.7515000000000001	G0,G2	-	G1,G3	0.0025678397500857	41819		LINC01346	Distal Intergenic	-0.114815	4.1865e-06	2.5732523734634268e-05	5.486e-11	P0|0|2|3,
chr1	4048151	4049271	0.161492	0.0005278628634345	22	0.671|0.694|0.652|0.839	1|1|1|3	3	0	1	0.6723333333333333		0.839	G0,G1,G2	-	G3	0.0036920470942897	47480		LINC01346	Distal Intergenic	-0.161492	9.5155e-08	8.289335568332757e-07	8.1165e-10	P0|0|2|3,
chr1	4053054	4053805	0.258205	0.0004543876594716	10	0.475|0.511|0.449|0.734	1|2|2|3	1	2	1	0.475	0.48	0.734	G0	G1,G2	G3	0.0034084695101099	52383		LINC01346	Distal Intergenic	-0.258205	1.251e-05	6.961054023192229e-05	2.8594e-07	P0|0|2|3,
chr1	4054789	4056106	0.370962	0.0002294333505951	15	0.460|0.593|0.502|0.855	1|2|1|3	2	1	1	0.481	0.593	0.855	G0,G2	G1	G3	0.0024254777427887	54118		LINC01346	Distal Intergenic	-0.370962	3.2666e-17	1.422872294045399e-15	4.1411e-14	P0|0|2|3,
chr1	4056180	4059416	0.112729	0.0004254419186366	51	0.725|0.750|0.678|0.848	3|2|1|3	1	1	2	0.678	0.75	0.7865	G2	G1	G0,G3	0.0032925705990012	55509		LINC01346	Distal Intergenic	0.112729	1.0605e-10	1.6744792065167203e-09	4.2744e-14	P0|0|2|3,
chr1	4061571	4063054	0.128844	0.0004921296302555	21	0.769|0.732|0.668|0.838	2|1|1|3	2	1	1	0.7	0.769	0.838	G1,G2	G0	G3	0.003555131955395	60900		LINC01346	Distal Intergenic	-0.128844	7.4468e-06	4.343773870136516e-05	5.3557e-08	P0|0|2|3,
chr1	4063081	4064505	0.177289	0.0021024929003935	21	0.618|0.649|0.589|0.802	1|1|1|3	3	0	1	0.6186666666666666		0.802	G0,G1,G2	-	G3	0.0091528977667781	62410		LINC01346	Distal Intergenic	-0.177289	3.8581e-07	2.9514141359750738e-06	3.5169e-10	P0|0|2|3,
chr1	4066138	4066910	0.199407	0.000993283646305	12	0.643|0.716|0.626|0.883	2|1|1|3	2	1	1	0.671	0.643	0.883	G1,G2	G0	G3	0.0053006939864513	65467		LINC01346	Distal Intergenic	-0.199407	7.2351e-07	5.225959442395167e-06	8.0347e-09	P0|0|2|3,
chr1	4072041	4073693	0.296577	0.0002173653435699	14	0.548|0.723|0.646|0.845	1|2|2|3	1	2	1	0.548	0.6845	0.845	G0	G1,G2	G3	0.0023656919796777	71370		LINC01346	Distal Intergenic	-0.296577	9.684e-06	5.5127088842385626e-05	1.9691e-09	P0|0|2|3,
chr1	4077244	4078131	0.183814	0.0029172486895674	10	0.682|0.769|0.700|0.876	1|2|1|3	2	1	1	0.6910000000000001	0.769	0.876	G0,G2	G1	G3	0.011893489749319	76573		LINC01346	Distal Intergenic	-0.183814	0.00016419	0.0007315022768354	9.1063e-06	P0|0|2|3,
chr1	4078164	4079475	0.242813	2.008909831393112e-05	17	0.766|0.680|0.556|0.826	3|2|1|3	1	1	2	0.556	0.68	0.796	G2	G1	G0,G3	0.0010301856442271	77493		LINC01346	Distal Intergenic	-0.242813	1.423e-10	2.192510370572996e-09	4.4631e-14	P0|0|2|3,
chr1	4079481	4080348	0.139627	0.0022119043334795	14	0.714|0.722|0.609|0.801	2|3|1|3	1	1	2	0.609	0.714	0.7615000000000001	G2	G0	G1,G3	0.0095224659449691	78810		LINC01346	Distal Intergenic	-0.139627	2.0676e-05	0.0001099753755908	1.1739e-06	P0|0|2|3,
chr1	4082210	4082989	0.212768	0.0009269433209258	12	0.554|0.650|0.604|0.795	1|2|1|3	2	1	1	0.579	0.65	0.795	G0,G2	G1	G3	0.0050820947527439	81539		LINC01346	Distal Intergenic	-0.212768	4.5845e-05	0.0002274246793144	2.3969e-08	P0|0|2|3,
chr1	4086852	4088357	0.153878	0.0008373469860996	17	0.709|0.702|0.560|0.742	3|3|1|3	1	0	3	0.56		0.7176666666666667	G2	-	G0,G1,G3	0.0047839691710613	86181		LINC01346	Distal Intergenic	-0.153878	2.4098e-08	2.378882036320149e-07	7.5128e-11	P0|0|2|3,
chr1	4088444	4089414	0.269536	0.0008119375129376	10	0.563|0.625|0.606|0.857	1|2|1|3	2	1	1	0.5845	0.625	0.857	G0,G2	G1	G3	0.0046999019610602	87773		LINC01346	Distal Intergenic	-0.269536	7.8935e-09	8.608295832716422e-08	1.3896e-12	P0|0|2|3,
chr1	4094931	4096091	0.242164	0.0009949612310682	10	0.534|0.580|0.582|0.808	1|1|2|3	2	1	1	0.5569999999999999	0.582	0.808	G0,G1	G2	G3	0.0053057376403391	94260		LINC01346	Distal Intergenic	-0.242164	5.0591e-07	3.772576953149336e-06	2.3221e-08	P0|1|2|2,P0|0|2|3,
chr1	4104175	4105173	0.197265	0.0014280882660163	13	0.637|0.700|0.625|0.822	2|2|1|3	1	2	1	0.625	0.6685	0.822	G2	G0,G1	G3	0.0068311784423928	103504		LINC01346	Distal Intergenic	-0.197265	1.2982e-05	7.200241120455968e-05	2.4551e-09	P0|0|2|3,
chr1	4110394	4111376	0.103361	0.0054375924422312	12	0.719|0.824|0.773|0.820	1|3|2|3	1	1	2	0.719	0.773	0.822	G0	G2	G1,G3	0.0201754640366491	109723		LINC01346	Distal Intergenic	-0.103361	0.092315	0.2851249910490512	0.0029227	P0|0|2|3,
chr1	4115437	4118348	0.16857	0.0003436929210663	38	0.632|0.678|0.624|0.833	1|1|2|3	2	1	1	0.655	0.624	0.833	G0,G1	G2	G3	0.0029520567954132	114766		LINC01346	Distal Intergenic	-0.16857	6.0359e-09	6.736776955893324e-08	2.3109e-11	P0|1|2|2,P0|0|2|3,
chr1	4122724	4123984	0.205544	0.001686446342397	21	0.610|0.653|0.551|0.756	2|2|1|3	1	2	1	0.551	0.6315	0.756	G2	G0,G1	G3	0.0077335368550304	122053		LINC01346	Distal Intergenic	-0.205544	3.3676e-07	2.610260736951172e-06	4.3069e-11	P0|0|2|3,
chr1	4128564	4128808	0.11349	0.0006285671929988	12	0.826|0.799|0.668|0.722	3|3|1|1	2	0	2	0.6950000000000001		0.8125	G2,G3	-	G0,G1	0.0040673906328645	127893		LINC01346	Distal Intergenic	0.11349	9.7586e-06	5.551281349286504e-05	6.2073e-09	N0|1|2|2,
chr1	4136673	4137439	0.163945	0.0012474265702837	13	0.641|0.539|0.414|0.524	3|2|1|3	1	1	2	0.414	0.539	0.5825	G2	G1	G0,G3	0.0062045628852713	136002		LINC01346	Distal Intergenic	0.163945	0.0042562	0.0149249236831456	1.7957e-05	P0|0|2|3,
chr1	4139764	4141001	0.144271	0.0021070338492848	12	0.497|0.611|0.589|0.725	1|1|1|3	3	0	1	0.5656666666666667		0.725	G0,G1,G2	-	G3	0.0091684561033202	139093		LINC01346	Distal Intergenic	-0.144271	0.0016182	0.0060457215518805	0.00066962	P0|0|2|3,
chr1	4141409	4141898	0.107979	0.0001236991725774	10	0.676|0.791|0.736|0.874	1|3|1|3	2	0	2	0.706		0.8325	G0,G2	-	G1,G3	0.0018334057523506	140738		LINC01346	Distal Intergenic	-0.107979	0.0061132	0.0209873850103258	0.00011314	P0|0|2|3,
chr1	4141958	4142701	0.218827	8.069263052215541e-05	14	0.411|0.356|0.232|0.154	3|3|2|1	1	1	2	0.154	0.232	0.3834999999999999	G3	G2	G0,G1	0.0015369467165652	141287		LINC01346	Distal Intergenic	0.218827	1.693e-07	1.3993225895554594e-06	8.3648e-12	N0|1|2|2,N0|0|2|3,
chr1	4143201	4143796	0.184742	0.0086621367519693	12	0.308|0.405|0.344|0.198	2|3|3|1	1	1	2	0.198	0.308	0.3745	G3	G0	G1,G2	0.0305300481654045	142530		LINC01346	Distal Intergenic	0.184742	2.5169e-05	0.0001316299460106	5.179e-06	N0|0|2|3,
chr1	4144738	4146057	0.30552	0.0002154473973207	18	0.544|0.699|0.716|0.849	1|2|2|3	1	2	1	0.544	0.7075	0.849	G0	G1,G2	G3	0.0023563755456114	144067		LINC01346	Distal Intergenic	-0.30552	3.0521e-10	4.414397670835599e-09	4.1744e-14	P0|0|2|3,
chr1	4146796	4148384	0.375574	6.698148782795738e-05	13	0.435|0.707|0.773|0.853	1|2|3|3	1	1	2	0.435	0.707	0.813	G0	G1	G2,G3	0.0014290071367808	146125		LINC01346	Distal Intergenic	-0.375574	1.0027e-11	1.9084754226422967e-10	2.1638e-13
chr1	4150038	4150785	0.195397	0.002723878363142	12	0.567|0.665|0.691|0.870	2|1|1|3	2	1	1	0.6779999999999999	0.567	0.87	G1,G2	G0	G3	0.0112455617142112	149367		LINC01346	Distal Intergenic	-0.195397	9.6367e-07	6.780408489907488e-06	1.7431e-08	P0|0|2|3,
chr1	4157635	4157989	0.198488	0.0009084077814459	11	0.627|0.832|0.780|0.863	1|3|3|3	1	0	3	0.627		0.8250000000000001	G0	-	G1,G2,G3	0.0050216694031857	156964		LINC01346	Distal Intergenic	-0.198488	0.00063205	0.0025291350145112	0.00012068	P2|3|3|3,
chr1	4160651	4161759	0.145394	0.0072353077006553	13	0.396|0.460|0.388|0.533	2|2|1|3	1	2	1	0.388	0.428	0.533	G2	G0,G1	G3	0.0259729759437866	159980		LINC01346	Distal Intergenic	-0.145394	0.016464	0.053706910588632	0.00049769	P0|0|2|3,
chr1	4165196	4165517	0.167618	0.0089759431205765	10	0.759|0.718|0.562|0.728	3|3|1|3	1	0	3	0.562		0.735	G2	-	G0,G1,G3	0.031529590824782	164525		LINC01346	Distal Intergenic	0.167618	7.4223e-06	4.331145040038027e-05	3.036e-08	P0|0|2|3,
chr1	4166625	4167473	0.255695	0.000820343051864	15	0.504|0.619|0.581|0.804	1|2|1|3	2	1	1	0.5425	0.619	0.804	G0,G2	G1	G3	0.0047280923404404	165954		LINC01346	Distal Intergenic	-0.255695	3.4182e-08	3.269891433309689e-07	1.7203e-12	P0|0|2|3,
chr1	4168311	4169005	0.110205	0.005084860792568	14	0.469|0.607|0.479|0.517	2|3|1|1	2	1	1	0.498	0.469	0.607	G2,G3	G0	G1	0.0190299956745983	167640		LINC01346	Distal Intergenic	0.110205	0.00085534	0.0033464173616729	0.00010313	N0|1|2|2,
chr1	4169860	4170511	0.200869	0.0069767277619107	10	0.586|0.752|0.762|0.855	1|3|2|3	1	1	2	0.586	0.762	0.8035	G0	G2	G1,G3	0.0251428610720676	169189		LINC01346	Distal Intergenic	-0.200869	0.0040272	0.0141705560912511	3.1585e-05	P0|0|2|3,
chr1	4170620	4171892	0.240685	0.0005205461198602	13	0.453|0.416|0.492|0.684	2|1|1|3	2	1	1	0.4539999999999999	0.453	0.684	G1,G2	G0	G3	0.0036641377086004	169949		LINC01346	Distal Intergenic	-0.240685	2.9463e-06	1.8702332501367275e-05	6.0022e-11	P0|0|2|3,
chr1	4175392	4175797	0.121004	0.0019551497088734	10	0.748|0.666|0.578|0.761	3|1|1|3	2	0	2	0.622		0.7545	G1,G2	-	G0,G3	0.0086514263305915	174721		LINC01346	Distal Intergenic	0.121004	0.00043193	0.0017801116564337	7.8435e-05	P0|0|2|3,
chr1	4175811	4176371	0.109324	0.0009864095372402	10	0.698|0.807|0.705|0.828	2|3|1|3	1	1	2	0.705	0.698	0.8175	G2	G0	G1,G3	0.005276788028196	175140		LINC01346	Distal Intergenic	-0.109324	6.6086e-06	3.898063192001824e-05	2.4076e-06	P0|0|2|3,
chr1	4176547	4177282	0.359819	0.0001576779220415	10	0.508|0.695|0.689|0.868	1|2|2|3	1	2	1	0.508	0.692	0.868	G0	G1,G2	G3	0.00204113718361	175876		LINC01346	Distal Intergenic	-0.359819	6.7347e-07	4.894831446875048e-06	1.5118e-08	P0|0|2|3,
chr1	4179750	4180436	0.207861	0.0003613628940597	10	0.488|0.609|0.606|0.790	1|1|1|3	3	0	1	0.5676666666666667		0.79	G0,G1,G2	-	G3	0.0030268281372316	179079		LINC01346	Distal Intergenic	-0.207861	0.0003376	0.0014189326977522	1.9101e-05	P0|0|2|3,
chr1	4180750	4181159	0.205788	0.0017131303720174	10	0.462|0.473|0.444|0.668	1|2|2|3	1	2	1	0.462	0.4585	0.668	G0	G1,G2	G3	0.007825134910493	180079		LINC01346	Distal Intergenic	-0.205788	0.00057447	0.0023159667634322	0.00022477	P0|0|2|3,
chr1	4181514	4181879	0.307736	0.0003474938256324	10	0.421|0.575|0.442|0.740	1|2|1|3	2	1	1	0.4315	0.575	0.74	G0,G2	G1	G3	0.0029678122462104	180843		LINC01346	Distal Intergenic	-0.307736	2.1277e-09	2.6067836864732077e-08	1.1302e-13	P0|0|2|3,
chr1	4182657	4184580	0.129051	0.0015286629241345	21	0.693|0.764|0.727|0.841	1|2|1|3	2	1	1	0.71	0.764	0.841	G0,G2	G1	G3	0.0071835844230374	181986		LINC01346	Distal Intergenic	-0.129051	1.0689e-05	6.0321701713854646e-05	1.1428e-07	P0|0|2|3,
chr1	4184618	4185367	0.174843	0.0064958328510049	10	0.602|0.613|0.619|0.787	1|1|1|3	3	0	1	0.6113333333333333		0.787	G0,G1,G2	-	G3	0.0235957170804805	183947		LINC01346	Distal Intergenic	-0.174843	0.00047644	0.0019489006501883	0.00010155	P0|0|2|3,
chr1	4186261	4187362	0.134556	0.000607203561666	19	0.748|0.782|0.752|0.885	1|2|1|3	2	1	1	0.75	0.782	0.885	G0,G2	G1	G3	0.0039886375300574	185590		LINC01346	Distal Intergenic	-0.134556	1.1735e-05	6.567290117269574e-05	1.47e-07	P0|0|2|3,
chr1	4189797	4191180	0.304981	0.0024768959129691	16	0.562|0.682|0.675|0.867	1|2|2|3	1	2	1	0.562	0.6785000000000001	0.867	G0	G1,G2	G3	0.0104092048352397	189126		LINC01346	Distal Intergenic	-0.304981	2.7134e-07	2.144021055758646e-06	2.4059e-12	P0|0|2|3,
chr1	4191527	4192396	0.226218	0.0005463626553404	12	0.573|0.693|0.616|0.799	1|2|2|3	1	2	1	0.573	0.6545	0.799	G0	G1,G2	G3	0.0037638164728802	190856		LINC01346	Distal Intergenic	-0.226218	3.1001e-06	1.9592049275974497e-05	1.8725e-07	P0|0|2|3,
chr1	4194011	4194558	0.247923	0.0005068268866656	10	0.431|0.361|0.172|0.197	3|2|1|1	2	1	1	0.1845	0.361	0.431	G2,G3	G1	G0	0.0036111602162325	193340		LINC01346	Distal Intergenic	0.247923	0.00020546	0.0008988722456252	3.5728e-07
chr1	4197322	4199300	0.148018	0.0048165079114947	25	0.572|0.599|0.456|0.614	2|3|1|3	1	1	2	0.456	0.572	0.6065	G2	G0	G1,G3	0.0181619453037564	196651		LINC01346	Distal Intergenic	0.148018	2.634e-07	2.0873454328773245e-06	2.3319e-09	P0|0|2|3,
chr1	4205539	4206748	0.217266	0.0005968982325875	20	0.647|0.686|0.651|0.868	2|2|1|3	1	2	1	0.651	0.6665000000000001	0.868	G2	G0,G1	G3	0.0039500569694405	204868		LINC01346	Distal Intergenic	-0.217266	3.2129e-12	6.662942122019362e-11	3.9746e-14	P0|0|2|3,
chr1	4215172	4215733	0.189788	0.0003933266660039	10	0.718|0.890|0.917|0.933	1|3|3|3	1	0	3	0.718		0.9133333333333334	G0	-	G1,G2,G3	0.0031590416041107	214501		LINC01346	Distal Intergenic	-0.189788	0.00098586	0.0038189571678236	0.00036056	P2|3|3|3,
chr1	4216751	4217834	0.226549	0.0008458096823997	16	0.622|0.826|0.874|0.867	1|3|3|3	1	0	3	0.622		0.8556666666666667	G0	-	G1,G2,G3	0.004810805330899	216080		LINC01346	Distal Intergenic	-0.226549	5.4113e-09	6.09750312080774e-08	5.8084e-12	P2|3|3|3,
chr1	4219885	4220854	0.152675	0.0039172023249166	14	0.701|0.831|0.804|0.898	1|3|2|3	1	1	2	0.701	0.804	0.8645	G0	G2	G1,G3	0.0152159877091735	219214		LINC01346	Distal Intergenic	-0.152675	0.00023088	0.0010005400821424	3.4252e-06	P0|0|2|3,
chr1	4223101	4223790	0.381336	0.0008509280287849	10	0.252|0.306|0.288|0.671	1|1|1|3	3	0	1	0.282		0.671	G0,G1,G2	-	G3	0.0048291854488	222430		LINC01346	Distal Intergenic	-0.381336	6.2107e-16	2.2797645012650463e-14	4.5186e-14	P0|0|2|3,
chr1	4224349	4225682	0.113589	0.0033456883343817	15	0.451|0.520|0.493|0.654	1|3|2|3	1	1	2	0.451	0.493	0.587	G0	G2	G1,G3	0.013322148788243	223678		LINC01346	Distal Intergenic	-0.113589	0.047889	0.1501218933659839	0.0026739	P0|0|2|3,
chr1	4227012	4227706	0.109473	0.0002743363215833	16	0.681|0.816|0.726|0.820	1|3|1|2	2	1	1	0.7035	0.82	0.816	G0,G2	G3	G1	0.0026422547426575	226341		LINC01346	Distal Intergenic	-0.109473	1.0176e-05	5.768453262687407e-05	3.5697e-08	N0|1|2|2,
chr1	4227906	4228474	0.377857	0.0002766872529172	10	0.465|0.686|0.662|0.842	1|2|2|3	1	2	1	0.465	0.674	0.842	G0	G1,G2	G3	0.002652468567002	227235		LINC01346	Distal Intergenic	-0.377857	8.2586e-09	8.972377895650497e-08	1.2333e-09	P0|0|2|3,
chr1	4229076	4230730	0.365768	0.0001728936112412	23	0.498|0.670|0.641|0.864	1|2|2|3	1	2	1	0.498	0.6555	0.864	G0	G1,G2	G3	0.0021256434098096	228405		LINC01346	Distal Intergenic	-0.365768	1.3047e-16	5.247406073588709e-15	4.0856e-14	P0|0|2|3,
chr1	4230774	4231259	0.105937	0.0032619878475623	15	0.800|0.816|0.728|0.864	3|2|1|3	1	1	2	0.728	0.816	0.8320000000000001	G2	G1	G0,G3	0.0130444366914728	230103		LINC01346	Distal Intergenic	0.105937	6.3237e-05	0.0003053168132106	1.9246e-07	P0|0|2|3,
chr1	4237894	4240025	0.163532	0.0048179084099149	27	0.591|0.680|0.657|0.792	1|2|1|3	2	1	1	0.624	0.68	0.792	G0,G2	G1	G3	0.0181661531933333	-232086	ENSG00000235054	LINC01777	Distal Intergenic	-0.163532	1.426e-08	1.4760845792119349e-07	3.2585e-13	P0|0|2|3,
chr1	4240362	4242448	0.176401	0.0003079609890601	26	0.526|0.638|0.621|0.757	1|2|1|3	2	1	1	0.5735	0.638	0.757	G0,G2	G1	G3	0.0027943735082977	-229663	ENSG00000235054	LINC01777	Distal Intergenic	-0.176401	2.0278e-07	1.6479311631933393e-06	1.3212e-12	P0|0|2|3,
chr1	4243117	4244090	0.349298	0.0008966197798556	12	0.453|0.538|0.545|0.802	1|2|2|3	1	2	1	0.453	0.5415000000000001	0.802	G0	G1,G2	G3	0.004981660326577	-228021	ENSG00000235054	LINC01777	Distal Intergenic	-0.349298	1.3596e-07	1.1464222579352676e-06	1.2687e-10	P0|0|2|3,
chr1	4249067	4250436	0.168039	0.0003187351764352	16	0.567|0.643|0.664|0.788	1|1|2|3	2	1	1	0.605	0.664	0.788	G0,G1	G2	G3	0.0028408163191878	-221675	ENSG00000235054	LINC01777	Distal Intergenic	-0.168039	0.0011498	0.0044047020049568	2.3678e-05	P0|1|2|2,P0|0|2|3,
chr1	4255597	4256684	0.33074	0.0001972557209118	11	0.412|0.583|0.504|0.743	1|2|2|3	1	2	1	0.412	0.5435	0.743	G0	G1,G2	G3	0.002260151210139	-215427	ENSG00000235054	LINC01777	Distal Intergenic	-0.33074	1.051e-06	7.334610266090416e-06	4.7248e-10	P0|0|2|3,
chr1	4268566	4269283	0.391229	0.0005237901701124	10	0.471|0.663|0.639|0.862	1|2|2|3	1	2	1	0.471	0.651	0.862	G0	G1,G2	G3	0.0036759211935436	-202828	ENSG00000235054	LINC01777	Distal Intergenic	-0.391229	4.6624e-08	4.337350136986301e-07	2.4833e-10	P0|0|2|3,
chr1	4272063	4273053	0.369504	0.0006663287808727	12	0.456|0.628|0.640|0.825	1|2|2|3	1	2	1	0.456	0.634	0.825	G0	G1,G2	G3	0.0042023497619809	-199058	ENSG00000235054	LINC01777	Distal Intergenic	-0.369504	2.8848e-08	2.801731757832706e-07	1.0984e-11	P0|0|2|3,
chr1	4273473	4274012	0.226135	0.0018583431564786	18	0.583|0.453|0.365|0.347	3|2|1|1	2	1	1	0.356	0.453	0.583	G2,G3	G1	G0	0.008319270599876	-198099	ENSG00000235054	LINC01777	Distal Intergenic	0.226135	2.1126e-08	2.108932922576509e-07	1.8283e-12
chr1	4275022	4275794	0.179879	0.0019278280234531	17	0.678|0.666|0.592|0.772	2|2|1|3	1	2	1	0.592	0.672	0.772	G2	G0,G1	G3	0.008557380482657	-196317	ENSG00000235054	LINC01777	Distal Intergenic	-0.179879	3.7973e-05	0.0001915897358049	3.5062e-08	P0|0|2|3,
chr1	4276752	4277783	0.357745	0.0005191340090302	14	0.390|0.518|0.440|0.776	1|2|1|3	2	1	1	0.415	0.518	0.776	G0,G2	G1	G3	0.0036578285111397	-194328	ENSG00000235054	LINC01777	Distal Intergenic	-0.357745	2.3546e-16	9.130618734054184e-15	4.563e-14	P0|0|2|3,
chr1	4279039	4280061	0.233908	0.0006945349915505	21	0.612|0.779|0.722|0.846	1|2|2|3	1	2	1	0.612	0.7505	0.846	G0	G1,G2	G3	0.0043016628815664	-192050	ENSG00000235054	LINC01777	Distal Intergenic	-0.233908	1.1055e-05	6.218486206734497e-05	1.0604e-09	P0|0|2|3,
chr1	4280821	4281512	0.160952	0.0021453124233114	12	0.654|0.607|0.587|0.772	1|1|1|3	3	0	1	0.616		0.772	G0,G1,G2	-	G3	0.0092974801660949	-190599	ENSG00000235054	LINC01777	Distal Intergenic	-0.160952	0.00089979	0.0035080533407708	0.00015148	P0|0|2|3,
chr1	4282015	4282635	0.246371	0.0007754087766829	10	0.526|0.730|0.748|0.857	1|3|2|3	1	1	2	0.526	0.748	0.7935	G0	G2	G1,G3	0.0045803238034959	-189476	ENSG00000235054	LINC01777	Distal Intergenic	-0.246371	0.00019082	0.0008396821870971	1.1792e-06	P0|0|2|3,
chr1	4283454	4283783	0.115693	0.0009005698621596	10	0.722|0.761|0.697|0.850	1|1|1|3	3	0	1	0.7266666666666667		0.85	G0,G1,G2	-	G3	0.0049960120612059	-188328	ENSG00000235054	LINC01777	Distal Intergenic	-0.115693	0.001651	0.0061593849570451	0.00081394	P0|0|2|3,
chr1	4288684	4289935	0.137262	0.0001251145762177	19	0.668|0.769|0.671|0.878	1|3|2|3	1	1	2	0.668	0.671	0.8235	G0	G2	G1,G3	0.0018420844631747	-182176	ENSG00000235054	LINC01777	Distal Intergenic	-0.137262	0.00023041	0.0009986614826466	9.5015e-06	P0|0|2|3,
chr1	4290319	4290822	0.155157	0.0012299023798185	10	0.745|0.847|0.759|0.908	1|2|1|3	2	1	1	0.752	0.847	0.908	G0,G2	G1	G3	0.0061429522058889	-181289	ENSG00000235054	LINC01777	Distal Intergenic	-0.155157	0.00041767	0.0017262009569006	4.9671e-07	P0|0|2|3,
chr1	4291066	4291954	0.404988	0.0001903251349358	12	0.452|0.684|0.597|0.857	1|2|2|3	1	2	1	0.452	0.6405000000000001	0.857	G0	G1,G2	G3	0.0022242093536633	-180157	ENSG00000235054	LINC01777	Distal Intergenic	-0.404988	1.7845e-11	3.2468697246660465e-10	4.6629e-14	P0|0|2|3,
chr1	4301227	4302133	0.146252	0.0001422662885271	10	0.748|0.830|0.783|0.895	1|2|2|3	1	2	1	0.748	0.8065	0.895	G0	G1,G2	G3	0.0019509862213027	-169978	ENSG00000235054	LINC01777	Distal Intergenic	-0.146252	0.072902	0.226197489638993	0.0042615	P0|0|2|3,
chr1	4313447	4314268	0.279253	0.0007867241950924	13	0.544|0.662|0.637|0.823	1|2|2|3	1	2	1	0.544	0.6495	0.823	G0	G1,G2	G3	0.0046160296683373	-157843	ENSG00000235054	LINC01777	Distal Intergenic	-0.279253	6.0995e-06	3.623755362250501e-05	1.7468e-08	P0|0|2|3,
chr1	4328489	4329300	0.230768	0.000144913432796	13	0.558|0.767|0.757|0.869	1|3|3|3	1	0	3	0.558		0.7976666666666666	G0	-	G1,G2,G3	0.0019663704412528	-142811	ENSG00000235054	LINC01777	Distal Intergenic	-0.230768	4.5615e-07	3.434818862404945e-06	1.2042e-07	P2|3|3|3,
chr1	4329816	4330980	0.169689	0.0009943218196027	26	0.703|0.761|0.686|0.873	1|2|2|3	1	2	1	0.703	0.7235	0.873	G0	G1,G2	G3	0.0053041649636625	-141131	ENSG00000235054	LINC01777	Distal Intergenic	-0.169689	0.0006884	0.0027372486597595	4.1696e-05	P0|0|2|3,
chr1	4335416	4336317	0.124107	0.0088412970185829	14	0.520|0.627|0.580|0.679	1|3|2|3	1	1	2	0.52	0.58	0.653	G0	G2	G1,G3	0.0311016327903789	-135794	ENSG00000235054	LINC01777	Distal Intergenic	-0.124107	0.02526	0.0809148127456719	0.011948	P0|0|2|3,
chr1	4340529	4342172	0.224676	0.000908351524458	16	0.528|0.591|0.583|0.800	1|1|1|3	3	0	1	0.5673333333333334		0.8	G0,G1,G2	-	G3	0.0050216694031857	-129939	ENSG00000235054	LINC01777	Distal Intergenic	-0.224676	9.3116e-07	6.573451388970806e-06	1.602e-10	P0|0|2|3,
chr1	4352289	4354380	0.195231	0.0003650038517872	23	0.507|0.592|0.524|0.749	1|1|1|3	3	0	1	0.541		0.749	G0,G1,G2	-	G3	0.0030424613343116	-117731	ENSG00000235054	LINC01777	Distal Intergenic	-0.195231	7.471e-10	1.0019576036078937e-08	5.0515e-14	P0|0|2|3,
chr1	4358763	4359114	0.1455	0.0045751027312709	10	0.562|0.715|0.576|0.724	1|3|1|2	2	1	1	0.569	0.724	0.715	G0,G2	G3	G1	0.0173711348513672	-112997	ENSG00000235054	LINC01777	Distal Intergenic	0.1455	0.0035892	0.0127186528185628	3.4448e-05	N0|1|2|2,
chr1	4360138	4361104	0.126189	0.0038935414791399	14	0.538|0.666|0.541|0.702	1|3|1|2	2	1	1	0.5395000000000001	0.702	0.666	G0,G2	G3	G1	0.0151370360617448	-111007	ENSG00000235054	LINC01777	Distal Intergenic	0.126189	0.0004978	0.002029278914229	4.7138e-06	N0|1|2|2,
chr1	4361114	4362516	0.126058	0.0026350734218215	18	0.568|0.521|0.444|0.619	2|1|1|3	2	1	1	0.4825	0.568	0.619	G1,G2	G0	G3	0.0109425513556001	-109595	ENSG00000235054	LINC01777	Distal Intergenic	-0.126058	0.0089461	0.0300574344692557	0.00059772	P0|0|2|3,
chr1	4367794	4370996	0.170612	0.0006385747689881	49	0.567|0.603|0.569|0.756	1|1|1|3	3	0	1	0.5796666666666667		0.756	G0,G1,G2	-	G3	0.004101782254863	-101115	ENSG00000235054	LINC01777	Distal Intergenic	-0.170612	1.419e-10	2.1868223422147473e-09	5.0071e-14	P0|0|2|3,
chr1	4371038	4371516	0.368876	0.0022120810118729	10	0.445|0.634|0.580|0.814	1|2|2|3	1	2	1	0.445	0.607	0.814	G0	G1,G2	G3	0.0095229482642979	-100595	ENSG00000235054	LINC01777	Distal Intergenic	-0.368876	2.9682e-06	1.882924007168197e-05	1.9595e-09	P0|0|2|3,
chr1	4379470	4380326	0.254086	0.0035044383684055	10	0.669|0.438|0.374|0.483	3|1|1|2	2	1	1	0.406	0.483	0.669	G1,G2	G3	G0	0.0138508558249514	-91785	ENSG00000235054	LINC01777	Distal Intergenic	0.254086	1.2008e-06	8.279578407687572e-06	5.5602e-09
chr1	4383551	4385234	0.190577	0.0008779023671271	24	0.688|0.735|0.642|0.852	1|2|1|3	2	1	1	0.665	0.735	0.852	G0,G2	G1	G3	0.0049219897688328	-86877	ENSG00000235054	LINC01777	Distal Intergenic	-0.190577	9.5946e-10	1.2604043412767009e-08	4.563e-14	P0|0|2|3,
chr1	4388850	4389668	0.319412	0.0001854834952126	13	0.492|0.641|0.576|0.859	1|2|1|3	2	1	1	0.534	0.641	0.859	G0,G2	G1	G3	0.0021960244075071	-82443	ENSG00000235054	LINC01777	Distal Intergenic	-0.319412	2.3039e-14	6.749713639701382e-13	4.3854e-14	P0|0|2|3,
chr1	4390816	4391384	0.140091	0.0009993682536084	13	0.711|0.675|0.542|0.550	3|3|1|1	2	0	2	0.546		0.6930000000000001	G2,G3	-	G0,G1	0.0053213464840877	-80727	ENSG00000235054	LINC01777	Distal Intergenic	0.140091	0.00032009	0.0013510341224309	5.505e-05	N0|1|2|2,
chr1	4398102	4399106	0.243273	0.0034265141100744	10	0.536|0.721|0.737|0.829	1|2|3|3	1	1	2	0.536	0.721	0.7829999999999999	G0	G1	G2,G3	0.0135909462888653	-73005	ENSG00000235054	LINC01777	Distal Intergenic	-0.243273	0.00021546	0.0009389022713516	6.0449e-06
chr1	4402329	4402986	0.195548	0.0065572144598907	10	0.651|0.836|0.833|0.884	1|3|3|3	1	0	3	0.651		0.851	G0	-	G1,G2,G3	0.0237894424848967	-69125	ENSG00000235054	LINC01777	Distal Intergenic	-0.195548	5.8376e-05	0.0002837573229097	2.5671e-07	P2|3|3|3,
chr1	4408442	4409826	0.126976	0.0001985879285928	20	0.660|0.703|0.614|0.815	2|3|1|3	1	1	2	0.614	0.66	0.7589999999999999	G2	G0	G1,G3	0.0022672423739414	-62285	ENSG00000235054	LINC01777	Distal Intergenic	-0.126976	4.4658e-07	3.3701242321787447e-06	2.3608e-09	P0|0|2|3,
chr1	4411457	4412360	0.117196	0.0007365492569413	14	0.742|0.859|0.767|0.902	1|3|1|3	2	0	2	0.7545		0.8805000000000001	G0,G2	-	G1,G3	0.0044485642455635	-59751	ENSG00000235054	LINC01777	Distal Intergenic	-0.117196	1.0039e-05	5.697284966661728e-05	5.1868e-09	P0|0|2|3,
chr1	4413047	4416734	0.243443	0.0001199664690257	41	0.546|0.566|0.471|0.747	1|2|1|3	2	1	1	0.5085	0.566	0.747	G0,G2	G1	G3	0.0018095328791739	-55377	ENSG00000235054	LINC01777	Distal Intergenic	-0.243443	4.7347e-17	2.0195396846184683e-15	4.4409e-14	P0|0|2|3,
chr1	4417443	4419692	0.17625	0.0005199164905088	38	0.640|0.669|0.614|0.825	2|1|1|3	2	1	1	0.6415	0.64	0.825	G1,G2	G0	G3	0.0036615232270086	-52419	ENSG00000235054	LINC01777	Distal Intergenic	-0.17625	6.3059e-13	1.474158077636719e-11	4.3965e-14	P0|0|2|3,
chr1	4420300	4421062	0.176646	0.0026425795010903	10	0.559|0.669|0.649|0.816	1|1|1|3	3	0	1	0.6256666666666667		0.816	G0,G1,G2	-	G3	0.0109684414791502	-51049	ENSG00000235054	LINC01777	Distal Intergenic	-0.176646	0.0029136	0.0104616374204096	6.7972e-05	P0|0|2|3,
chr1	4421787	4422146	0.227503	0.0004264511918963	11	0.750|0.770|0.688|0.916	2|2|1|3	1	2	1	0.688	0.76	0.916	G2	G0,G1	G3	0.0032964602944813	-49965	ENSG00000235054	LINC01777	Distal Intergenic	-0.227503	2.3286e-06	1.5101951600121914e-05	2.3154e-09	P0|0|2|3,
chr1	4428122	4429141	0.276207	0.0012761392357151	10	0.553|0.685|0.667|0.829	1|2|2|3	1	2	1	0.553	0.676	0.829	G0	G1,G2	G3	0.006305331680917	-42970	ENSG00000235054	LINC01777	Distal Intergenic	-0.276207	2.8749e-05	0.0001486097282969	6.5847e-06	P0|0|2|3,
chr1	4429664	4430349	0.159196	0.0056611845583806	12	0.675|0.781|0.691|0.843	1|2|1|3	2	1	1	0.683	0.781	0.843	G0,G2	G1	G3	0.020897738455078	-41762	ENSG00000235054	LINC01777	Distal Intergenic	-0.159196	8.9526e-05	0.0004194830935906	6.4431e-07	P0|0|2|3,
chr1	4436538	4438441	0.196351	0.0012667558521788	23	0.661|0.761|0.676|0.866	1|2|1|3	2	1	1	0.6685000000000001	0.761	0.866	G0,G2	G1	G3	0.006271930457352	-33670	ENSG00000235054	LINC01777	Distal Intergenic	-0.196351	4.344e-11	7.371566377797862e-10	4.3854e-14	P0|0|2|3,
chr1	4440834	4442741	0.232107	5.894054129348543e-05	14	0.384|0.585|0.523|0.678	1|3|2|3	1	1	2	0.384	0.523	0.6315	G0	G2	G1,G3	0.001365729618977	-29370	ENSG00000235054	LINC01777	Distal Intergenic	-0.232107	3.1213e-05	0.000160206349356	4.5776e-07	P0|0|2|3,
chr1	4444873	4446095	0.290466	0.0002382046420204	12	0.330|0.440|0.406|0.620	1|2|2|3	1	2	1	0.33	0.423	0.62	G0	G1,G2	G3	0.0024691657816276	-26016	ENSG00000235054	LINC01777	Distal Intergenic	-0.290466	6.7985e-06	3.999935907243385e-05	1.4266e-08	P0|0|2|3,
chr1	4447082	4448387	0.183865	0.0045863680039042	13	0.487|0.526|0.526|0.701	1|1|1|3	3	0	1	0.513		0.701	G0,G1,G2	-	G3	0.0174078679651989	-23724	ENSG00000235054	LINC01777	Distal Intergenic	-0.183865	0.00011293	0.0005189342121806	7.6286e-06	P0|0|2|3,
chr1	4450179	4451801	0.2585	0.0004924724869305	15	0.487|0.637|0.527|0.768	1|2|1|3	2	1	1	0.507	0.637	0.768	G0,G2	G1	G3	0.0035565435186323	-20310	ENSG00000235054	LINC01777	Distal Intergenic	-0.2585	3.548e-08	3.382132324539572e-07	2.9288e-13	P0|0|2|3,
chr1	4456283	4458451	0.17883	0.0002032364027573	30	0.486|0.546|0.447|0.684	1|1|1|3	3	0	1	0.493		0.684	G0,G1,G2	-	G3	0.0022937711508669	-13660	ENSG00000235054	LINC01777	Distal Intergenic	-0.17883	2.674e-10	3.91026635410542e-09	5.4821e-12	P0|0|2|3,
chr1	4460036	4460948	0.125906	0.003132694053774	16	0.654|0.719|0.646|0.772	2|2|1|3	1	2	1	0.646	0.6865	0.772	G2	G0,G1	G3	0.0126142175900944	-11163	ENSG00000235054	LINC01777	Distal Intergenic	-0.125906	0.0010181	0.0039351144219765	5.7287e-06	P0|0|2|3,
chr1	4465210	4465393	0.369158	6.872620622437893e-05	10	0.740|0.556|0.371|0.543	3|2|1|2	1	2	1	0.371	0.5495000000000001	0.74	G2	G1,G3	G0	0.0014420648825568	-6718	ENSG00000235054	LINC01777	Distal Intergenic	0.369158	4.1387e-08	3.892630956613985e-07	9.6634e-13
chr1	4466515	4467940	0.178233	0.0012708611199917	21	0.567|0.659|0.607|0.802	1|1|1|3	3	0	1	0.611		0.802	G0,G1,G2	-	G3	0.0062869737745953	-4171	ENSG00000235054	LINC01777	Distal Intergenic	-0.178233	6.9427e-09	7.653419168335981e-08	2.9255e-12	P0|0|2|3,
chr1	4471551	4472021	0.119058	0.0038074561080373	10	0.864|0.795|0.685|0.710	3|3|1|1	2	0	2	0.6975		0.8295	G2,G3	-	G0,G1	0.0148521685637879	-90	ENSG00000235054	LINC01777	Promoter	0.119058	4.1727e-05	0.0002087832680851	4.9259e-08	N0|1|2|2,
chr1	4472125	4472674	0.139039	0.005563596110956	10	0.612|0.677|0.652|0.796	1|1|2|3	2	1	1	0.6445000000000001	0.652	0.796	G0,G1	G2	G3	0.0205823307013229	15	ENSG00000235054	LINC01777	Promoter	-0.139039	0.012753	0.0420870954700782	0.015274	P0|1|2|2,P0|0|2|3,
chr1	4476923	4478309	0.155454	0.001460965281421	21	0.639|0.639|0.601|0.784	1|1|1|3	3	0	1	0.6263333333333333		0.784	G0,G1,G2	-	G3	0.0069483009398384	4813	ENSG00000235054	LINC01777	Intron	-0.155454	4.4193e-05	0.0002199645762791	7.7478e-08	P0|0|2|3,
chr1	4481163	4484375	0.153861	0.0002017040776991	33	0.538|0.610|0.540|0.728	1|1|1|3	3	0	1	0.5626666666666668		0.728	G0,G1,G2	-	G3	0.0022845377796339	9053	ENSG00000235054	LINC01777	Exon	-0.153861	1.8953e-08	1.9110568286043733e-07	6.7712e-11	P0|0|2|3,
chr1	4490289	4492399	0.137257	0.0073783072383972	30	0.626|0.723|0.677|0.826	1|1|1|3	3	0	1	0.6753333333333332		0.826	G0,G1,G2	-	G3	0.0264283978537705	18179	ENSG00000235054	LINC01777	Distal Intergenic	-0.137257	3.4061e-06	2.1339018941252677e-05	2.1703e-11	P0|0|2|3,
chr1	4494824	4495253	0.114233	0.0035336418248555	10	0.654|0.779|0.710|0.842	1|3|1|3	2	0	2	0.6819999999999999		0.8105	G0,G2	-	G1,G3	0.0139475109512428	22714	ENSG00000235054	LINC01777	Distal Intergenic	-0.114233	6.8678e-08	6.166086780245849e-07	2.0672e-09	P0|0|2|3,
chr1	4499849	4501084	0.341378	0.0005437686042873	14	0.471|0.573|0.541|0.813	1|2|2|3	1	2	1	0.471	0.5569999999999999	0.813	G0	G1,G2	G3	0.0037527987729194	27739	ENSG00000235054	LINC01777	Distal Intergenic	-0.341378	1.3274e-08	1.382465299108114e-07	1.5077e-13	P0|0|2|3,
chr1	4501196	4501534	0.154018	0.0057985775911803	11	0.756|0.782|0.706|0.860	2|2|1|3	1	2	1	0.706	0.769	0.86	G2	G0,G1	G3	0.0213438994484047	29086	ENSG00000235054	LINC01777	Distal Intergenic	-0.154018	0.00030309	0.001284722760141	3.193e-07	P0|0|2|3,
chr1	4502003	4503595	0.20279	0.0005744853233849	17	0.562|0.621|0.601|0.805	1|1|1|3	3	0	1	0.5946666666666667		0.805	G0,G1,G2	-	G3	0.0038674737393747	29893	ENSG00000235054	LINC01777	Distal Intergenic	-0.20279	1.2053e-07	1.0276043183275164e-06	7.5549e-11	P0|0|2|3,
chr1	4503939	4504804	0.349872	2.951476255452903e-05	11	0.466|0.672|0.615|0.815	1|2|2|3	1	2	1	0.466	0.6435	0.815	G0	G1,G2	G3	0.0011046710256196	31829	ENSG00000235054	LINC01777	Distal Intergenic	-0.349872	2.8807e-08	2.798203919778447e-07	9.2337e-11	P0|0|2|3,
chr1	4506844	4507299	0.131946	0.0049857642010701	10	0.426|0.332|0.256|0.261	3|1|1|1	3	0	1	0.283		0.426	G1,G2,G3	-	G0	0.0187078986366734	34734	ENSG00000235054	LINC01777	Distal Intergenic	0.131946	0.0071754	0.0244105238856558	0.0010328	N2|3|3|3,
chr1	4509253	4510506	0.229183	0.0010094564462388	20	0.662|0.783|0.753|0.891	1|2|2|3	1	2	1	0.662	0.768	0.891	G0	G1,G2	G3	0.0053567584709471	37143	ENSG00000235054	LINC01777	Distal Intergenic	-0.229183	1.4756e-07	1.2345854622663766e-06	1.3424e-11	P0|0|2|3,
chr1	4511394	4512683	0.263725	0.0008720615655348	15	0.574|0.707|0.672|0.838	1|2|2|3	1	2	1	0.574	0.6895	0.838	G0	G1,G2	G3	0.0049017133668253	39284	ENSG00000235054	LINC01777	Distal Intergenic	-0.263725	1.9993e-06	1.315546599139649e-05	4.2502e-08	P0|0|2|3,
chr1	4514571	4515828	0.307623	0.0006539189274286	13	0.456|0.566|0.522|0.764	1|2|2|3	1	2	1	0.456	0.544	0.764	G0	G1,G2	G3	0.0041580296686345	42461	ENSG00000235054	LINC01777	Distal Intergenic	-0.307623	1.059e-05	5.981765444989116e-05	8.3363e-09	P0|0|2|3,
chr1	4516266	4517023	0.292744	0.000193453391487	12	0.518|0.650|0.596|0.855	1|2|1|3	2	1	1	0.5569999999999999	0.65	0.855	G0,G2	G1	G3	0.0022386368062037	44156	ENSG00000235054	LINC01777	Distal Intergenic	-0.292744	4.9919e-08	4.616051034036533e-07	4.3854e-14	P0|0|2|3,
chr1	4519054	4520783	0.148225	0.0006542878591978	26	0.727|0.788|0.734|0.879	1|2|1|3	2	1	1	0.7304999999999999	0.788	0.879	G0,G2	G1	G3	0.0041592983820825	46944	ENSG00000235054	LINC01777	Distal Intergenic	-0.148225	9.8367e-11	1.5634807977557931e-09	4.3299e-14	P0|0|2|3,
chr1	4520865	4521204	0.283462	0.0027838845966799	12	0.530|0.647|0.669|0.814	1|2|2|3	1	2	1	0.53	0.658	0.814	G0	G1,G2	G3	0.0114468882538267	48755	ENSG00000235054	LINC01777	Distal Intergenic	-0.283462	1.1083e-07	9.524225442111544e-07	8.1104e-09	P0|0|2|3,
chr1	4523356	4524070	0.13914	0.005152866958984	14	0.716|0.689|0.725|0.844	1|1|1|3	3	0	1	0.71		0.844	G0,G1,G2	-	G3	0.0192503866517586	51246	ENSG00000235054	LINC01777	Distal Intergenic	-0.13914	0.00024924	0.0010732970988356	1.049e-05	P0|0|2|3,
chr1	4526253	4526950	0.167146	0.001785905213449	11	0.566|0.668|0.613|0.798	1|1|1|3	3	0	1	0.6156666666666667		0.798	G0,G1,G2	-	G3	0.008073515129961	54143	ENSG00000235054	LINC01777	Distal Intergenic	-0.167146	0.00031094	0.0013152691946812	3.2867e-05	P0|0|2|3,
chr1	4527293	4528348	0.15601	0.0021215915443513	14	0.728|0.766|0.706|0.901	2|1|1|3	2	1	1	0.736	0.728	0.901	G1,G2	G0	G3	0.009217581013082	55183	ENSG00000235054	LINC01777	Distal Intergenic	-0.15601	6.3622e-06	3.7658548120491314e-05	2.904e-09	P0|0|2|3,
chr1	4529020	4529693	0.225202	0.0004917854559445	10	0.639|0.738|0.705|0.864	1|2|2|3	1	2	1	0.639	0.7215	0.864	G0	G1,G2	G3	0.0035539989147224	56910	ENSG00000235054	LINC01777	Distal Intergenic	-0.225202	0.00037802	0.0015747996345458	0.00010015	P0|0|2|3,
chr1	4530071	4531164	0.143292	0.0007037132039308	16	0.729|0.753|0.721|0.882	1|1|1|3	3	0	1	0.7343333333333333		0.882	G0,G1,G2	-	G3	0.0043351526506866	57961	ENSG00000235054	LINC01777	Distal Intergenic	-0.143292	3.2398e-06	2.038974210467508e-05	1.0472e-06	P0|0|2|3,
chr1	4531292	4531810	0.113781	0.0032925945357858	10	0.763|0.855|0.819|0.920	1|3|2|3	1	1	2	0.763	0.819	0.8875	G0	G2	G1,G3	0.0131438855693097	59182	ENSG00000235054	LINC01777	Distal Intergenic	-0.113781	0.0018974	0.0070107520586532	0.00037624	P0|0|2|3,
chr1	4532707	4533785	0.178285	0.0019868223442497	12	0.587|0.752|0.747|0.811	1|3|3|3	1	0	3	0.587		0.77	G0	-	G1,G2,G3	0.0087600206630717	60597	ENSG00000235054	LINC01777	Distal Intergenic	-0.178285	0.0029949	0.0107343145802452	8.4447e-05	P2|3|3|3,
chr1	4534519	4535148	0.142629	0.0030296418448285	14	0.628|0.749|0.617|0.779	2|3|1|3	1	1	2	0.617	0.628	0.764	G2	G0	G1,G3	0.012271872873934	62409	ENSG00000235054	LINC01777	Distal Intergenic	0.142629	5.7497e-06	3.435032935480449e-05	3.7241e-10	P0|0|2|3,
chr1	4539001	4540046	0.267522	0.0005443631129349	12	0.475|0.586|0.585|0.742	1|2|2|3	1	2	1	0.475	0.5854999999999999	0.742	G0	G1,G2	G3	0.0037556430543745	66891	ENSG00000235054	LINC01777	Distal Intergenic	-0.267522	0.00015237	0.000682819206874	1.0685e-07	P0|0|2|3,
chr1	4541659	4542157	0.203091	0.0026398411891226	13	0.615|0.691|0.634|0.861	1|1|1|3	3	0	1	0.6466666666666666		0.861	G0,G1,G2	-	G3	0.0109591183822996	69549	ENSG00000235054	LINC01777	Distal Intergenic	-0.203091	1.3802e-06	9.392777777382935e-06	3.4189e-10	P0|0|2|3,
chr1	4542947	4545259	0.196784	0.0010192362447324	25	0.515|0.582|0.566|0.773	2|1|1|3	2	1	1	0.574	0.515	0.773	G1,G2	G0	G3	0.0053934119929991	70837	ENSG00000235054	LINC01777	Distal Intergenic	-0.196784	1.7541e-07	1.4447481992482174e-06	4.4782e-12	P0|0|2|3,
chr1	4545578	4548236	0.178933	0.0020377023423864	40	0.631|0.727|0.706|0.810	1|2|2|3	1	2	1	0.631	0.7164999999999999	0.81	G0	G1,G2	G3	0.0089321203729476	73468	ENSG00000235054	LINC01777	Distal Intergenic	-0.178933	3.5567e-08	3.389666344522133e-07	2.921e-13	P0|0|2|3,
chr1	4548628	4549947	0.349972	0.0001505593381248	19	0.460|0.639|0.590|0.810	1|2|2|3	1	2	1	0.46	0.6145	0.81	G0	G1,G2	G3	0.0019999665479829	76518	ENSG00000235054	LINC01777	Distal Intergenic	-0.349972	2.4691e-09	2.9842749848530754e-08	4.5741e-14	P0|0|2|3,
chr1	4551320	4552370	0.310755	0.0006892036896127	10	0.431|0.594|0.599|0.741	1|2|2|3	1	2	1	0.431	0.5965	0.741	G0	G1,G2	G3	0.00428282238271	79210	ENSG00000235054	LINC01777	Distal Intergenic	-0.310755	1.8529e-05	9.952687927030391e-05	1.8228e-07	P0|0|2|3,
chr1	4555257	4556255	0.102996	0.0018534443366058	19	0.644|0.575|0.537|0.698	1|1|2|3	2	1	1	0.6094999999999999	0.537	0.698	G0,G1	G2	G3	0.0083031822799977	83147	ENSG00000235054	LINC01777	Distal Intergenic	-0.102996	0.026683	0.0852903282253797	0.0017982	P0|1|2|2,P0|0|2|3,
chr1	4562265	4563553	0.129079	0.0048190545719446	27	0.740|0.761|0.741|0.870	1|2|1|3	2	1	1	0.7404999999999999	0.761	0.87	G0,G2	G1	G3	0.0181695447406041	90155	ENSG00000235054	LINC01777	Distal Intergenic	-0.129079	3.5447e-06	2.212756883018671e-05	7.7338e-13	P0|0|2|3,
chr1	4563938	4565069	0.271542	0.0008131797806508	17	0.534|0.613|0.599|0.864	1|1|1|3	3	0	1	0.582		0.864	G0,G1,G2	-	G3	0.0047034827794016	91828	ENSG00000235054	LINC01777	Distal Intergenic	-0.271542	1.0179e-14	3.140684301089128e-13	4.6074e-14	P0|0|2|3,
chr1	4565486	4565712	0.148477	0.000542556405304	12	0.869|0.829|0.753|0.929	3|2|1|3	1	1	2	0.753	0.829	0.899	G2	G1	G0,G3	0.0037475930845962	93376	ENSG00000235054	LINC01777	Distal Intergenic	-0.148477	2.5029e-10	3.6806064132688326e-09	9.2482e-14	P0|0|2|3,
chr1	4566076	4567146	0.249437	0.0001744296226724	17	0.677|0.741|0.616|0.891	1|2|1|3	2	1	1	0.6465000000000001	0.741	0.891	G0,G2	G1	G3	0.0021341835766699	93966	ENSG00000235054	LINC01777	Distal Intergenic	-0.249437	2.0389e-14	6.017903661919735e-13	4.0523e-14	P0|0|2|3,
chr1	4567462	4568079	0.204117	0.0009306020450897	11	0.747|0.706|0.659|0.893	2|1|1|3	2	1	1	0.6825	0.747	0.893	G1,G2	G0	G3	0.00509359986117	95352	ENSG00000235054	LINC01777	Distal Intergenic	-0.204117	2.4302e-05	0.0001274855960751	2.7051e-08	P0|0|2|3,
chr1	4569467	4570096	0.15995	0.0033947645422892	10	0.469|0.507|0.488|0.667	2|1|2|3	1	2	1	0.507	0.4785	0.667	G1	G0,G2	G3	0.0134836416271166	97357	ENSG00000235054	LINC01777	Distal Intergenic	-0.15995	0.0048575	0.0169018992263555	0.0043083	P0|1|2|2,P0|0|2|3,
chr1	4570920	4572230	0.152032	0.0003396860267456	26	0.683|0.723|0.676|0.853	1|1|1|3	3	0	1	0.6940000000000001		0.853	G0,G1,G2	-	G3	0.002935532262196	98810	ENSG00000235054	LINC01777	Distal Intergenic	-0.152032	2.4889e-08	2.4494797327714684e-07	1.4795e-09	P0|0|2|3,
chr1	4574878	4576124	0.240189	0.0008819360116313	17	0.605|0.734|0.707|0.845	1|2|2|3	1	2	1	0.605	0.7204999999999999	0.845	G0	G1,G2	G3	0.0049330392087404	102768	ENSG00000235054	LINC01777	Distal Intergenic	-0.240189	2.92e-07	2.292004918435937e-06	4.6216e-09	P0|0|2|3,
chr1	4576137	4577756	0.220381	9.953617325667164e-05	43	0.559|0.382|0.269|0.333	3|1|1|1	3	0	1	0.328		0.559	G1,G2,G3	-	G0	0.0016739383945588	104027	ENSG00000235054	LINC01777	Distal Intergenic	0.220381	5.975e-13	1.4017535412583302e-11	4.1411e-14	N2|3|3|3,
chr1	4577973	4578815	0.200836	0.0013390504602808	10	0.602|0.670|0.658|0.835	1|2|1|3	2	1	1	0.63	0.67	0.835	G0,G2	G1	G3	0.0065217602916407	105863	ENSG00000235054	LINC01777	Distal Intergenic	-0.200836	2.3375e-06	1.5154591064663884e-05	1.7298e-08	P0|0|2|3,
chr1	4583348	4584908	0.13176	0.0034977545306134	25	0.704|0.763|0.724|0.847	1|2|1|3	2	1	1	0.714	0.763	0.847	G0,G2	G1	G3	0.0138291150064565	111238	ENSG00000235054	LINC01777	Distal Intergenic	-0.13176	2.2692e-06	1.4752889118228172e-05	9.6207e-11	P0|0|2|3,
chr1	4587923	4588065	0.389195	0.0054970447853004	10	0.610|0.410|0.411|0.221	3|2|2|1	1	2	1	0.221	0.4105	0.61	G3	G1,G2	G0	0.0203672479069967	115813	ENSG00000235054	LINC01777	Distal Intergenic	0.389195	2.4145e-09	2.923448902432856e-08	3.3684e-12	N0|0|2|3,
chr1	4591987	4593180	0.183731	0.0018423582464279	17	0.643|0.757|0.742|0.883	1|2|1|3	2	1	1	0.6925	0.757	0.883	G0,G2	G1	G3	0.0082662804762814	119877	ENSG00000235054	LINC01777	Distal Intergenic	-0.183731	1.0116e-08	1.079236865620091e-07	1.2192e-12	P0|0|2|3,
chr1	4593234	4594342	0.331233	0.000371233390697	14	0.553|0.691|0.694|0.884	1|2|2|3	1	2	1	0.553	0.6924999999999999	0.884	G0	G1,G2	G3	0.0030676299291332	-120763	ENSG00000196581	AJAP1	Distal Intergenic	-0.331233	2.4726e-08	2.4349645226978213e-07	8.042e-11	P0|0|2|3,
chr1	4600075	4600849	0.125908	0.0063343206265282	12	0.519|0.536|0.507|0.650	1|1|1|3	3	0	1	0.5206666666666667		0.65	G0,G1,G2	-	G3	0.0230771864373134	-114256	ENSG00000196581	AJAP1	Distal Intergenic	-0.125908	0.0047372	0.0165061623958371	0.0026229	P0|0|2|3,
chr1	4602334	4602985	0.143973	0.0049401318318201	10	0.643|0.712|0.673|0.842	2|1|1|3	2	1	1	0.6925	0.643	0.842	G1,G2	G0	G3	0.018563079399911	-112120	ENSG00000196581	AJAP1	Distal Intergenic	-0.143973	0.00033309	0.0014013857948803	0.00016634	P0|0|2|3,
chr1	4606415	4607641	0.268344	0.0005043923544488	16	0.482|0.610|0.572|0.802	1|2|1|3	2	1	1	0.5269999999999999	0.61	0.802	G0,G2	G1	G3	0.0036015962287905	-107464	ENSG00000196581	AJAP1	Distal Intergenic	-0.268344	1.641e-12	3.582914857716162e-11	4.3632e-14	P0|0|2|3,
chr1	4608022	4608851	0.151619	0.0070816166260388	12	0.616|0.711|0.692|0.837	1|1|1|3	3	0	1	0.673		0.837	G0,G1,G2	-	G3	0.0254786211274327	-106254	ENSG00000196581	AJAP1	Distal Intergenic	-0.151619	0.0021445	0.0078588414067074	7.0863e-06	P0|0|2|3,
chr1	4610938	4612852	0.236269	0.0005492347521872	17	0.380|0.481|0.490|0.679	1|2|1|3	2	1	1	0.435	0.481	0.679	G0,G2	G1	G3	0.0037730779605508	-102253	ENSG00000196581	AJAP1	Distal Intergenic	-0.236269	4.374e-05	0.0002178893489508	8.0268e-11	P0|0|2|3,
chr1	4618180	4620332	0.280252	0.0007530991206122	21	0.462|0.543|0.525|0.801	1|1|1|3	3	0	1	0.5100000000000001		0.801	G0,G1,G2	-	G3	0.0045056922775877	-94773	ENSG00000196581	AJAP1	Distal Intergenic	-0.280252	8.647e-15	2.697282594390332e-13	4.2633e-14	P0|0|2|3,
chr1	4621540	4622172	0.197355	0.0015345112453958	10	0.632|0.638|0.648|0.829	1|2|2|3	1	2	1	0.632	0.643	0.829	G0	G1,G2	G3	0.0072037667109527	-92933	ENSG00000196581	AJAP1	Distal Intergenic	-0.197355	0.0001577	0.0007048228095069	1.5611e-05	P0|0|2|3,
chr1	4624238	4624517	0.163484	0.0043102347526282	10	0.592|0.453|0.380|0.434	3|1|1|1	3	0	1	0.4223333333333333		0.592	G1,G2,G3	-	G0	0.016503145645442	-90588	ENSG00000196581	AJAP1	Distal Intergenic	0.163484	0.024585	0.0788468969328543	0.0014844	N2|3|3|3,
chr1	4627070	4628992	0.117568	0.0093960835862193	24	0.440|0.533|0.412|0.521	2|3|1|3	1	1	2	0.412	0.44	0.527	G2	G0	G1,G3	0.0328609915032625	-86113	ENSG00000196581	AJAP1	Distal Intergenic	0.117568	0.00023588	0.0010203078805072	2.4009e-05	P0|0|2|3,
chr1	4629108	4631623	0.248995	0.0008264378783461	33	0.616|0.648|0.626|0.884	1|1|1|3	3	0	1	0.63		0.884	G0,G1,G2	-	G3	0.0047481448213687	-83482	ENSG00000196581	AJAP1	Distal Intergenic	-0.248995	1.7693e-22	1.4068888241155955e-20	4.6185e-14	P0|0|2|3,
chr1	4632225	4633606	0.165286	0.0006938826449183	19	0.661|0.715|0.659|0.853	1|1|1|3	3	0	1	0.6783333333333333		0.853	G0,G1,G2	-	G3	0.0042990086690246	-81499	ENSG00000196581	AJAP1	Distal Intergenic	-0.165286	1.1648e-07	9.96028355316622e-07	2.651e-10	P0|0|2|3,
chr1	4635644	4636986	0.169888	0.0005912148199133	20	0.729|0.814|0.740|0.899	1|2|2|3	1	2	1	0.729	0.7769999999999999	0.899	G0	G1,G2	G3	0.0039287849154028	-78119	ENSG00000196581	AJAP1	Distal Intergenic	-0.169888	0.0002677	0.0011458650889795	1.2844e-06	P0|0|2|3,
chr1	4638036	4639531	0.291069	0.0002702223341115	14	0.424|0.549|0.470|0.761	2|2|1|3	1	2	1	0.47	0.4865	0.761	G2	G0,G1	G3	0.0026252687637443	-75574	ENSG00000196581	AJAP1	Distal Intergenic	-0.291069	1.5818e-09	1.987921004829904e-08	4.4187e-14	P0|0|2|3,
chr1	4644304	4645231	0.186014	0.0010729201914977	10	0.584|0.670|0.633|0.842	2|1|1|3	2	1	1	0.6515	0.584	0.842	G1,G2	G0	G3	0.005586171648216	-69874	ENSG00000196581	AJAP1	Distal Intergenic	-0.186014	0.00044913	0.0018453825318123	1.8625e-05	P0|0|2|3,
chr1	4647636	4649952	0.172645	0.0004610772479117	36	0.607|0.649|0.584|0.767	1|2|1|3	2	1	1	0.5954999999999999	0.649	0.767	G0,G2	G1	G3	0.0034339002964337	-65153	ENSG00000196581	AJAP1	Distal Intergenic	-0.172645	4.5781e-09	5.2351603539696195e-08	5.3069e-14	P0|0|2|3,
chr1	4650092	4651752	0.151241	0.0004719365885111	26	0.655|0.748|0.745|0.876	1|2|3|3	1	1	2	0.655	0.748	0.8105	G0	G1	G2,G3	0.0034778320252444	-63353	ENSG00000196581	AJAP1	Distal Intergenic	-0.151241	2.2238e-05	0.000117560402693	3.308e-05
chr1	4653414	4654192	0.401162	4.733533659576341e-05	11	0.457|0.600|0.683|0.858	1|2|2|3	1	2	1	0.457	0.6415	0.858	G0	G1,G2	G3	0.0012652619323872	-60913	ENSG00000196581	AJAP1	Distal Intergenic	-0.401162	1.6725e-09	2.0914495318193092e-08	6.295e-14	P0|0|2|3,
chr1	4655686	4656508	0.19502	0.0006924682166583	12	0.685|0.851|0.849|0.937	1|3|2|3	1	1	2	0.685	0.849	0.894	G0	G2	G1,G3	0.0042939823282918	-58597	ENSG00000196581	AJAP1	Distal Intergenic	-0.19502	8.3411e-06	4.81462718685386e-05	1.6814e-08	P0|0|2|3,
chr1	4659994	4660475	0.272819	0.0045002214237433	12	0.819|0.567|0.480|0.505	3|1|2|1	2	1	1	0.536	0.48	0.819	G1,G3	G2	G0	0.0171271257547917	-54630	ENSG00000196581	AJAP1	Distal Intergenic	0.272819	6.1717e-07	4.522471832742801e-06	1.0694e-12	N0|0|2|3,
chr1	4662721	4665231	0.279622	9.92209044508019e-05	43	0.477|0.610|0.550|0.756	1|2|2|3	1	2	1	0.477	0.5800000000000001	0.756	G0	G1,G2	G3	0.0016714251633517	-49874	ENSG00000196581	AJAP1	Distal Intergenic	-0.279622	1.7466e-13	4.472181525009025e-12	4.2633e-14	P0|0|2|3,
chr1	4672582	4673505	0.213643	0.0001370784427734	17	0.631|0.718|0.638|0.849	1|2|1|3	2	1	1	0.6345000000000001	0.718	0.849	G0,G2	G1	G3	0.0019188627467951	-41600	ENSG00000196581	AJAP1	Distal Intergenic	-0.213643	2.0538e-07	1.6672564321684724e-06	1.0473e-11	P0|0|2|3,
chr1	4675076	4676242	0.125702	0.0088419931091728	18	0.565|0.615|0.661|0.757	2|1|1|3	2	1	1	0.638	0.565	0.757	G1,G2	G0	G3	0.03110391007341	-38863	ENSG00000196581	AJAP1	Distal Intergenic	-0.125702	0.00014298	0.0006440264235616	6.6662e-06	P0|0|2|3,
chr1	4676967	4677557	0.191396	0.0013432446389724	11	0.706|0.803|0.771|0.935	1|2|1|3	2	1	1	0.7384999999999999	0.803	0.935	G0,G2	G1	G3	0.0065362825928586	-37548	ENSG00000196581	AJAP1	Distal Intergenic	-0.191396	4.634e-06	2.821738585200824e-05	4.6622e-10	P0|0|2|3,
chr1	4681617	4682966	0.236962	0.0003712834108628	17	0.577|0.722|0.673|0.869	1|2|1|3	2	1	1	0.625	0.722	0.869	G0,G2	G1	G3	0.0030677917569853	-32139	ENSG00000196581	AJAP1	Distal Intergenic	-0.236962	5.7192e-11	9.502624966163455e-10	4.6407e-14	P0|0|2|3,
chr1	4683049	4683502	0.117117	0.0014845678139952	11	0.857|0.826|0.771|0.915	3|2|1|3	1	1	2	0.771	0.826	0.886	G2	G1	G0,G3	0.007031131457154	-31603	ENSG00000196581	AJAP1	Distal Intergenic	-0.117117	3.0228e-09	3.586992566889321e-08	1.6211e-11	P0|0|2|3,
chr1	4684417	4685906	0.162785	0.0045678493497847	21	0.614|0.683|0.647|0.833	2|1|1|3	2	1	1	0.665	0.614	0.833	G1,G2	G0	G3	0.0173469994681276	-29199	ENSG00000196581	AJAP1	Distal Intergenic	-0.162785	4.5646e-07	3.4368558699105163e-06	1.1815e-11	P0|0|2|3,
chr1	4687275	4687704	0.114263	0.0095350631969031	10	0.764|0.743|0.627|0.645	3|3|1|1	2	0	2	0.636		0.7535000000000001	G2,G3	-	G0,G1	0.0333061117483041	-27401	ENSG00000196581	AJAP1	Distal Intergenic	0.114263	6.9395e-05	0.0003322333050841	1.1525e-06	N0|1|2|2,
chr1	4687778	4688431	0.13381	0.0007884990560173	14	0.698|0.638|0.632|0.823	3|2|1|3	1	1	2	0.632	0.638	0.7605	G2	G1	G0,G3	0.0046222881851748	-26674	ENSG00000196581	AJAP1	Distal Intergenic	0.13381	1.6783e-05	9.094321604002082e-05	2.6172e-07	P0|0|2|3,
chr1	4689396	4690853	0.17816	0.000553325546704	17	0.629|0.707|0.740|0.897	2|1|1|3	2	1	1	0.7235	0.629	0.897	G1,G2	G0	G3	0.0037887177829018	-24252	ENSG00000196581	AJAP1	Distal Intergenic	-0.17816	3.0061e-06	1.9046384175108684e-05	2.3816e-09	P0|0|2|3,
chr1	4691363	4692413	0.274198	0.0012463261656115	13	0.505|0.538|0.496|0.774	1|2|1|3	2	1	1	0.5005	0.538	0.774	G0,G2	G1	G3	0.006200612869908	-22692	ENSG00000196581	AJAP1	Distal Intergenic	-0.274198	1.4273e-10	2.198764174878333e-09	6.8834e-14	P0|0|2|3,
chr1	4693857	4694976	0.192474	0.0016162965950723	25	0.554|0.594|0.587|0.776	1|1|1|3	3	0	1	0.5783333333333334		0.776	G0,G1,G2	-	G3	0.0074896131553392	-20129	ENSG00000196581	AJAP1	Distal Intergenic	-0.192474	2.319e-08	2.2966461121568794e-07	2.6545e-13	P0|0|2|3,
chr1	4697760	4698416	0.328198	0.0011706115591714	21	0.652|0.331|0.313|0.384	3|1|1|2	2	1	1	0.322	0.384	0.652	G1,G2	G3	G0	0.005930631462365	-16689	ENSG00000196581	AJAP1	Distal Intergenic	0.328198	1.7778e-13	4.547023377317165e-12	4.3299e-14
chr1	4698523	4699105	0.150738	0.0099838863645059	10	0.558|0.614|0.502|0.652	2|2|1|3	1	2	1	0.502	0.5860000000000001	0.652	G2	G0,G1	G3	0.0347231241808406	-16000	ENSG00000196581	AJAP1	Distal Intergenic	-0.150738	0.0016191	0.0060488362114035	0.0020859	P0|0|2|3,
chr1	4700529	4701191	0.162539	0.000929704706856	12	0.641|0.686|0.644|0.835	1|1|2|3	2	1	1	0.6635	0.644	0.835	G0,G1	G2	G3	0.0050906324767434	-13914	ENSG00000196581	AJAP1	Distal Intergenic	-0.162539	0.00025289	0.0010877113834668	0.00075967	P0|1|2|2,P0|0|2|3,
chr1	4704636	4706755	0.274702	0.0004558576648575	20	0.543|0.661|0.659|0.818	1|2|2|3	1	2	1	0.543	0.66	0.818	G0	G1,G2	G3	0.0034150342125348	-8350	ENSG00000196581	AJAP1	Distal Intergenic	-0.274702	5.8351e-08	5.316998847594078e-07	7.0531e-11	P0|0|2|3,
chr1	4711735	4712530	0.125511	0.0071507129747269	13	0.580|0.570|0.595|0.704	2|1|1|3	2	1	1	0.5825	0.58	0.704	G1,G2	G0	G3	0.0257019177708294	-2575	ENSG00000196581	AJAP1	Promoter	-0.125511	0.037998	0.1199636162573319	0.001555	P0|0|2|3,
chr1	4712691	4712908	0.337796	0.0006750689459364	13	0.380|0.052|0.034|0.031	3|1|1|1	3	0	1	0.039		0.38	G1,G2,G3	-	G0	0.0042348924808498	-2197	ENSG00000196581	AJAP1	Promoter	0.337796	6.3104e-16	2.314498186693224e-14	4.3521e-14	N2|3|3|3,
chr1	4713783	4714154	0.529877	6.201127259401988e-05	10	0.625|0.146|0.050|0.046	3|1|1|1	3	0	1	0.0806666666666666		0.625	G1,G2,G3	-	G0	0.0013905818735953	-951	ENSG00000196581	AJAP1	Promoter	0.529877	2.6257e-22	2.0510791140479688e-20	4.4964e-14	N2|3|3|3,
chr1	4716309	4716924	0.397507	0.0003565259790237	18	0.449|0.064|0.027|0.052	3|1|1|1	3	0	1	0.0476666666666666		0.449	G1,G2,G3	-	G0	0.0030069617594472	1205	ENSG00000196581	AJAP1	Intron	0.397507	5.5544e-26	6.198788083916084e-24	5.107e-14	N2|3|3|3,
chr1	4717628	4718984	0.258037	0.000350088704689	24	0.478|0.202|0.250|0.467	3|1|1|2	2	1	1	0.226	0.467	0.478	G1,G2	G3	G0	0.0029791840487854	2524	ENSG00000196581	AJAP1	Intron	0.258037	1.5492e-10	2.3691332966006275e-09	4.6407e-14
chr1	4719028	4720015	0.138229	0.0072719465300651	10	0.347|0.319|0.390|0.510	1|2|1|3	2	1	1	0.3685	0.319	0.51	G0,G2	G1	G3	0.0260923219446338	3924	ENSG00000196581	AJAP1	Intron	-0.138229	0.0089208	0.0299767431068063	0.0032675	P0|0|2|3,
chr1	4720319	4720995	0.297727	0.0004427960513527	12	0.504|0.433|0.432|0.730	2|1|1|3	2	1	1	0.4325	0.504	0.73	G1,G2	G0	G3	0.0033619973279125	5215	ENSG00000196581	AJAP1	Intron	-0.297727	7.748e-12	1.5034084299262382e-10	4.4964e-14	P0|0|2|3,
chr1	4723967	4725724	0.167014	7.187538823110917e-05	32	0.618|0.709|0.629|0.847	2|1|1|3	2	1	1	0.669	0.618	0.847	G1,G2	G0	G3	0.0014676723444184	8863	ENSG00000196581	AJAP1	Intron	-0.167014	3.4716e-12	7.155733212786565e-11	4.2522e-14	P0|0|2|3,
chr1	4727437	4728795	0.167352	0.0022749675684286	13	0.561|0.663|0.614|0.794	1|1|1|3	3	0	1	0.6126666666666667		0.794	G0,G1,G2	-	G3	0.0097328935908066	12333	ENSG00000196581	AJAP1	Intron	-0.167352	0.00011411	0.0005238851368748	6.8811e-07	P0|0|2|3,
chr1	4733391	4733949	0.224942	0.0012720510550162	11	0.512|0.549|0.646|0.774	2|1|2|3	1	2	1	0.549	0.579	0.774	G1	G0,G2	G3	0.0062909607408842	18287	ENSG00000196581	AJAP1	Intron	-0.224942	5.2805e-05	0.0002588350006142	1.5911e-06	P0|1|2|2,P0|0|2|3,
chr1	4734888	4738058	0.120415	0.0029511131466291	68	0.723|0.753|0.731|0.861	1|1|1|3	3	0	1	0.7356666666666666		0.861	G0,G1,G2	-	G3	0.0120095916735655	19784	ENSG00000196581	AJAP1	Intron	-0.120415	4.3802e-13	1.0499167593681945e-11	4.3632e-14	P0|0|2|3,
chr1	4743118	4744796	0.269743	3.654186188066193e-05	24	0.460|0.588|0.652|0.819	1|1|2|3	2	1	1	0.524	0.652	0.819	G0,G1	G2	G3	0.0011677639269514	28014	ENSG00000196581	AJAP1	Intron	-0.269743	1.744e-13	4.466419963090749e-12	4.4853e-14	P0|1|2|2,P0|0|2|3,
chr1	4746119	4746492	0.428743	0.0001381011707303	10	0.396|0.523|0.524|0.824	1|2|2|3	1	2	1	0.396	0.5235000000000001	0.824	G0	G1,G2	G3	0.0019251891891039	31015	ENSG00000196581	AJAP1	Intron	-0.428743	5.7878e-11	9.60543773722248e-10	5.7399e-14	P0|0|2|3,
chr1	4746765	4747307	0.159307	0.0053187632476597	10	0.677|0.756|0.727|0.890	1|1|1|3	3	0	1	0.7200000000000001		0.89	G0,G1,G2	-	G3	0.0197928909380639	31661	ENSG00000196581	AJAP1	Intron	-0.159307	0.00082507	0.0032368505211491	6.5974e-06	P0|0|2|3,
chr1	4750720	4752050	0.372845	0.0002087985328353	10	0.512|0.723|0.757|0.885	1|2|2|3	1	2	1	0.512	0.74	0.885	G0	G1,G2	G3	0.0023214140658819	35616	ENSG00000196581	AJAP1	Intron	-0.372845	1.253e-08	1.3119496345057216e-07	2.7189e-10	P0|0|2|3,
chr1	4754894	4755668	0.228675	0.0007948064171514	12	0.546|0.722|0.762|0.880	1|3|2|3	1	1	2	0.546	0.762	0.8009999999999999	G0	G2	G1,G3	0.0046431371796146	39790	ENSG00000196581	AJAP1	Intron	-0.228675	1.0688e-07	9.2130996822196e-07	1.475e-09	P0|0|2|3,
chr1	4758593	4759489	0.129868	0.0017799611049007	12	0.845|0.808|0.740|0.890	3|2|1|3	1	1	2	0.74	0.808	0.8674999999999999	G2	G1	G0,G3	0.0080543258922581	43489	ENSG00000196581	AJAP1	Intron	0.129868	1.64e-05	8.905101094732185e-05	1.1358e-08	P0|0|2|3,
chr1	4760105	4761616	0.16107	0.004006089626593	21	0.667|0.738|0.669|0.864	1|1|1|3	3	0	1	0.6913333333333332		0.864	G0,G1,G2	-	G3	0.0155119901211843	45001	ENSG00000196581	AJAP1	Intron	-0.16107	3.4507e-07	2.6686777112350437e-06	5.6458e-11	P0|0|2|3,
chr1	4762000	4762877	0.199088	0.0008395053916113	17	0.639|0.736|0.723|0.911	1|1|1|3	3	0	1	0.6993333333333333		0.911	G0,G1,G2	-	G3	0.0047905697103614	46896	ENSG00000196581	AJAP1	Intron	-0.199088	1.4928e-07	1.2476788157044848e-06	6.9389e-14	P0|0|2|3,
chr1	4765722	4766202	0.253685	0.0005771629561987	12	0.559|0.715|0.656|0.868	1|2|1|3	2	1	1	0.6075	0.715	0.868	G0,G2	G1	G3	0.0038776525771438	50618	ENSG00000196581	AJAP1	Intron	-0.253685	4.02e-11	6.861516577540107e-10	4.5408e-14	P0|0|2|3,
chr1	4767221	4769015	0.110612	0.0093393294185304	22	0.742|0.785|0.794|0.883	1|1|2|3	2	1	1	0.7635000000000001	0.794	0.883	G0,G1	G2	G3	0.032682857403872	52117	ENSG00000196581	AJAP1	Intron	-0.110612	0.00079029	0.0031099862183754	0.0027926	P0|1|2|2,P0|0|2|3,
chr1	4770934	4771493	0.48793	0.0011237127851342	20	0.605|0.176|0.112|0.122	3|2|1|1	2	1	1	0.1169999999999999	0.176	0.605	G2,G3	G1	G0	0.0057643831829865	55830	ENSG00000196581	AJAP1	Intron	0.48793	3.8416e-31	6.80067602884082e-29	4.2299e-14
chr1	4773734	4774367	0.170095	0.0084625294327535	15	0.713|0.689|0.718|0.867	1|1|2|3	2	1	1	0.701	0.718	0.867	G0,G1	G2	G3	0.0298949679514154	58630	ENSG00000196581	AJAP1	Intron	-0.170095	1.9466e-07	1.587594746480193e-06	1.1752e-06	P0|1|2|2,P0|0|2|3,
chr1	4783817	4784672	0.192506	0.0010732629977761	18	0.643|0.691|0.639|0.865	2|1|1|3	2	1	1	0.665	0.643	0.865	G1,G2	G0	G3	0.0055875715896239	68713	ENSG00000196581	AJAP1	Intron	-0.192506	4.0995e-07	3.1184690054577086e-06	3.6845e-11	P0|0|2|3,
chr1	4795891	4797046	0.170286	0.0093253886643637	14	0.621|0.758|0.770|0.816	1|2|3|3	1	1	2	0.621	0.758	0.7929999999999999	G0	G1	G2,G3	0.0326394994532625	80787	ENSG00000196581	AJAP1	Intron	-0.170286	0.00063982	0.002558125885934	0.00018387
chr1	4797574	4798805	0.222727	0.0004818300302182	15	0.635|0.827|0.851|0.925	1|3|3|3	1	0	3	0.635		0.8676666666666666	G0	-	G1,G2,G3	0.0035152384180846	82470	ENSG00000196581	AJAP1	Intron	-0.222727	0.00019798	0.0008687496440429	5.6196e-07	P2|3|3|3,
chr1	4799225	4800156	0.190881	0.0015472244631304	18	0.674|0.731|0.654|0.853	1|2|1|3	2	1	1	0.664	0.731	0.853	G0,G2	G1	G3	0.0072494100639586	84121	ENSG00000196581	AJAP1	Intron	-0.190881	8.7092e-07	6.187261325013819e-06	2.8646e-11	P0|0|2|3,
chr1	4800985	4802369	0.127748	0.0066627574697713	19	0.667|0.657|0.602|0.765	2|1|1|3	2	1	1	0.6295	0.667	0.765	G1,G2	G0	G3	0.0241298836694314	85881	ENSG00000196581	AJAP1	Intron	-0.127748	0.0015984	0.0059770994040598	1.068e-05	P0|0|2|3,
chr1	4802530	4803540	0.343767	0.0018120041522224	10	0.473|0.603|0.611|0.817	1|2|2|3	1	2	1	0.473	0.607	0.817	G0	G1,G2	G3	0.0081615043683264	87426	ENSG00000196581	AJAP1	Intron	-0.343767	2.0239e-06	1.330024367746673e-05	1.249e-08	P0|0|2|3,
chr1	4807471	4808545	0.127508	0.003324896616942	16	0.753|0.768|0.777|0.891	1|1|2|3	2	1	1	0.7605	0.777	0.891	G0,G1	G2	G3	0.0132534952973315	92367	ENSG00000196581	AJAP1	Intron	-0.127508	0.0018769	0.0069406571663596	0.0010062	P0|1|2|2,P0|0|2|3,
chr1	4809360	4809895	0.145825	0.0007655686272758	15	0.625|0.745|0.724|0.876	1|3|3|3	1	0	3	0.625		0.7816666666666666	G0	-	G1,G2,G3	0.0045474076924758	94256	ENSG00000196581	AJAP1	Intron	-0.145825	0.0012789	0.0048598722763377	0.00087868	P2|3|3|3,
chr1	4813000	4814242	0.210192	0.0011327710550916	15	0.727|0.826|0.869|0.937	1|2|2|3	1	2	1	0.727	0.8474999999999999	0.937	G0	G1,G2	G3	0.0057972934050906	97896	ENSG00000196581	AJAP1	Intron	-0.210192	1.9522e-06	1.2871816753313823e-05	4.3028e-09	P0|0|2|3,
chr1	4817994	4818877	0.251012	0.0020540538907999	10	0.505|0.568|0.600|0.831	2|1|1|3	2	1	1	0.584	0.505	0.831	G1,G2	G0	G3	0.0089880991038427	102890	ENSG00000196581	AJAP1	Intron	-0.251012	3.3398e-06	2.096397891797282e-05	3.7656e-08	P0|0|2|3,
chr1	4819060	4819935	0.230352	0.0007716730225991	13	0.622|0.715|0.728|0.852	1|2|2|3	1	2	1	0.622	0.7215	0.852	G0	G1,G2	G3	0.0045680676706106	103956	ENSG00000196581	AJAP1	Intron	-0.230352	0.0007203	0.0028544955581904	3.2958e-06	P0|0|2|3,
chr1	4820583	4821410	0.279842	0.0002985381529804	16	0.471|0.712|0.760|0.817	1|3|3|3	1	0	3	0.471		0.7629999999999999	G0	-	G1,G2,G3	0.002752053154638	105479	ENSG00000196581	AJAP1	Intron	-0.279842	3.9536e-09	4.581378074135031e-08	1.2856e-13	P2|3|3|3,
chr1	4821592	4822423	0.133777	0.007302618855859	10	0.664|0.758|0.785|0.863	1|1|2|3	2	1	1	0.7110000000000001	0.785	0.863	G0,G1	G2	G3	0.0261910412077168	106488	ENSG00000196581	AJAP1	Intron	-0.133777	0.013508	0.044449428490425	0.00040418	P0|1|2|2,P0|0|2|3,
chr1	4824445	4825151	0.29076	0.0035539354346638	12	0.561|0.700|0.740|0.852	1|2|2|3	1	2	1	0.561	0.72	0.852	G0	G1,G2	G3	0.0140136896064143	109341	ENSG00000196581	AJAP1	Intron	-0.29076	3.7874e-06	2.3501957073423627e-05	5.4632e-08	P0|0|2|3,
chr1	4826471	4827433	0.186486	0.0006329219309136	10	0.539|0.613|0.707|0.811	1|1|1|3	3	0	1	0.6196666666666667		0.811	G0,G1,G2	-	G3	0.0040826713489737	111367	ENSG00000196581	AJAP1	Intron	-0.186486	0.00044073	0.0018134560198355	3.6259e-06	P0|0|2|3,
chr1	4828242	4829348	0.14942	0.0032578361041889	14	0.645|0.771|0.798|0.838	1|3|3|3	1	0	3	0.645		0.8023333333333333	G0	-	G1,G2,G3	0.0130300924915	113138	ENSG00000196581	AJAP1	Intron	-0.14942	0.0058497	0.0201299575861251	0.0003822	P2|3|3|3,
chr1	4833417	4834195	0.302154	0.000673452578034	13	0.472|0.650|0.785|0.762	1|2|3|3	1	1	2	0.472	0.65	0.7735000000000001	G0	G1	G2,G3	0.0042290609189296	118313	ENSG00000196581	AJAP1	Intron	-0.302154	7.8769e-08	6.980386134453782e-07	1.6446e-11
chr1	4837363	4837993	0.15819	0.0016931192830349	17	0.716|0.781|0.869|0.880	1|2|3|3	1	1	2	0.716	0.781	0.8745	G0	G1	G2,G3	0.0077569673080159	122259	ENSG00000196581	AJAP1	3' UTR	-0.15819	0.001699	0.0063256428640861	3.3957e-06
chr1	4840966	4843969	0.131565	0.000409226922949	60	0.764|0.863|0.882|0.911	1|2|3|3	1	1	2	0.764	0.863	0.8965000000000001	G0	G1	G2,G3	0.0032246578047493	125862	ENSG00000196581	AJAP1	3' UTR	-0.131565	6.2125e-08	5.628165106366875e-07	2.481e-11
chr1	4846490	4847145	0.30222	0.0008153637618958	10	0.584|0.874|0.884|0.913	1|3|3|3	1	0	3	0.584		0.8903333333333334	G0	-	G1,G2,G3	0.0047111775874931	131386	ENSG00000196581	AJAP1	Distal Intergenic	-0.30222	3.1915e-08	3.0708826910516e-07	4.8961e-14	P2|3|3|3,
chr1	4848796	4849561	0.317597	0.0001214676160141	10	0.524|0.751|0.813|0.875	1|2|3|3	1	1	2	0.524	0.751	0.844	G0	G1	G2,G3	0.0018194429066832	133692	ENSG00000196581	AJAP1	3' UTR	-0.317597	2.0214e-06	1.328582067034121e-05	9.8132e-12
chr1	4849678	4850292	0.147007	0.0011268146538615	10	0.802|0.889|0.910|0.949	1|2|2|3	1	2	1	0.802	0.8995	0.949	G0	G1,G2	G3	0.0057763031366815	134574	ENSG00000196581	AJAP1	3' UTR	-0.147007	0.0010376	0.0040051256268442	6.4413e-06	P0|0|2|3,
chr1	4850420	4850895	0.213294	0.0001191340395364	10	0.644|0.821|0.866|0.919	1|3|3|3	1	0	3	0.644		0.8686666666666666	G0	-	G1,G2,G3	0.0018037950763374	135316	ENSG00000196581	AJAP1	3' UTR	-0.213294	0.00043921	0.0018076367174135	2.6198e-06	P2|3|3|3,
chr1	4854251	4855708	0.282253	0.000305116657498	16	0.454|0.713|0.737|0.782	1|3|3|3	1	0	3	0.454		0.7440000000000001	G0	-	G1,G2,G3	0.0027815756177325	139147	ENSG00000196581	AJAP1	Distal Intergenic	-0.282253	1.0021e-08	1.0700315963200445e-07	8.9706e-14	P2|3|3|3,
chr1	4856198	4857751	0.254609	0.0008037037763616	22	0.532|0.756|0.772|0.803	1|2|3|3	1	1	2	0.532	0.756	0.7875000000000001	G0	G1	G2,G3	0.0046711047083654	141094	ENSG00000196581	AJAP1	Distal Intergenic	-0.254609	2.024e-09	2.4910809254498718e-08	1.229e-13
chr1	4861427	4861855	0.325173	0.0006799213802302	12	0.568|0.476|0.446|0.801	2|1|2|3	1	2	1	0.476	0.507	0.801	G1	G0,G2	G3	0.0042523400118141	146323	ENSG00000196581	AJAP1	Distal Intergenic	-0.325173	1.1204e-09	1.4520140162819496e-08	6.0112e-12	P0|1|2|2,P0|0|2|3,
chr1	4887241	4887829	0.115682	0.0050511247114472	12	0.783|0.880|0.861|0.738	3|3|3|1	1	0	3	0.738		0.8413333333333334	G3	-	G0,G1,G2	0.0189199334848467	172137	ENSG00000196581	AJAP1	Distal Intergenic	0.115682	0.0004566	0.0018736913642149	1.4357e-05	N0|0|2|3,
chr1	4889232	4891796	0.303455	0.0017303376197901	40	0.455|0.735|0.770|0.746	1|2|3|3	1	1	2	0.455	0.735	0.758	G0	G1	G2,G3	0.0078831110025269	174128	ENSG00000196581	AJAP1	Distal Intergenic	-0.303455	1.4993e-21	1.0852216509184366e-19	4.9516e-14
chr1	4908052	4908778	0.185076	0.0031095611254138	10	0.416|0.539|0.640|0.682	1|3|3|3	1	0	3	0.416		0.6203333333333334	G0	-	G1,G2,G3	0.0125395519919004	192948	ENSG00000196581	AJAP1	Distal Intergenic	-0.185076	0.012037	0.0398359303159491	0.00020019	P2|3|3|3,
chr1	4912443	4913891	0.30185	0.0003636738346965	16	0.530|0.770|0.809|0.858	1|2|3|3	1	1	2	0.53	0.77	0.8335	G0	G1	G2,G3	0.0030359619672779	197339	ENSG00000196581	AJAP1	Distal Intergenic	-0.30185	3.6335e-13	8.819319619771864e-12	4.7629e-14
chr1	4914232	4915459	0.13439	0.0012078961398693	22	0.745|0.836|0.825|0.880	1|2|2|3	1	2	1	0.745	0.8305	0.88	G0	G1,G2	G3	0.0060637346246263	199128	ENSG00000196581	AJAP1	Distal Intergenic	-0.13439	0.0055226	0.0190704104812942	0.0011664	P0|0|2|3,
chr1	4926942	4927560	0.193474	0.0003121759647928	10	0.596|0.763|0.754|0.883	1|3|3|3	1	0	3	0.596		0.7999999999999999	G0	-	G1,G2,G3	0.0028109162631585	211838	ENSG00000196581	AJAP1	Distal Intergenic	-0.193474	0.00016168	0.0007212139588836	8.0787e-06	P2|3|3|3,
chr1	4928801	4930171	0.298406	0.0001982393022946	16	0.490|0.676|0.777|0.801	1|2|3|3	1	1	2	0.49	0.676	0.789	G0	G1	G2,G3	0.0022653689630303	213697	ENSG00000196581	AJAP1	Distal Intergenic	-0.298406	5.3745e-10	7.408263967063498e-09	2.7012e-13
chr1	4930277	4931288	0.150508	0.0012744001675853	15	0.719|0.811|0.869|0.824	1|2|3|2	1	2	1	0.719	0.8175	0.869	G0	G1,G3	G2	0.0062996483691632	215173	ENSG00000196581	AJAP1	Distal Intergenic	-0.150508	0.0041015	0.0144172680117178	8.7909e-05
chr1	4931802	4932658	0.354978	0.0008652844724473	12	0.446|0.679|0.811|0.790	1|2|3|3	1	1	2	0.446	0.679	0.8005	G0	G1	G2,G3	0.0048769468111558	216698	ENSG00000196581	AJAP1	Distal Intergenic	-0.354978	1.9356e-09	2.3911630916902115e-08	7.4318e-13
chr1	4933522	4933953	0.252087	0.0013476094117402	10	0.648|0.901|0.915|0.878	1|3|3|3	1	0	3	0.648		0.898	G0	-	G1,G2,G3	0.0065512520911334	218418	ENSG00000196581	AJAP1	Distal Intergenic	-0.252087	3.3142e-06	2.0818777158564224e-05	1.1924e-08	P2|3|3|3,
chr1	4934047	4934736	0.33376	0.0008399332308114	10	0.441|0.659|0.759|0.792	1|2|3|3	1	1	2	0.441	0.659	0.7755000000000001	G0	G1	G2,G3	0.0047923685420423	218943	ENSG00000196581	AJAP1	Distal Intergenic	-0.33376	1.4619e-07	1.22423561214941e-06	7.4693e-08
chr1	4938991	4939435	0.345967	0.000280385480527	10	0.451|0.702|0.791|0.803	1|2|3|3	1	1	2	0.451	0.702	0.797	G0	G1	G2,G3	0.0026705613743143	223887	ENSG00000196581	AJAP1	Distal Intergenic	-0.345967	3.8649e-11	6.621986250704552e-10	1.4921e-13
chr1	4939694	4940518	0.246628	0.0048328295774081	10	0.603|0.825|0.873|0.870	1|3|3|3	1	0	3	0.603		0.856	G0	-	G1,G2,G3	0.0182137717646166	224590	ENSG00000196581	AJAP1	Distal Intergenic	-0.246628	1.0477e-05	5.9237380532018536e-05	5.8372e-09	P2|3|3|3,
chr1	4952926	4953340	0.183675	0.0041834128795937	10	0.707|0.880|0.905|0.896	1|3|3|3	1	0	3	0.707		0.8936666666666667	G0	-	G1,G2,G3	0.0160886213638557	237822	ENSG00000196581	AJAP1	Distal Intergenic	-0.183675	0.0018087	0.006705770105374	0.00026072	P2|3|3|3,
chr1	4955157	4956310	0.160359	0.0006093446912908	16	0.704|0.870|0.855|0.753	1|3|3|2	1	1	2	0.704	0.753	0.8625	G0	G3	G1,G2	0.0039958061552177	240053	ENSG00000196581	AJAP1	Distal Intergenic	-0.160359	5.2346e-05	0.0002567789982095	1.8344e-09
chr1	4968178	4968836	0.207467	0.0077377548114776	10	0.587|0.782|0.775|0.841	1|3|3|3	1	0	3	0.587		0.7993333333333332	G0	-	G1,G2,G3	0.0275799792744027	253074	ENSG00000196581	AJAP1	Distal Intergenic	-0.207467	0.00096965	0.0037607434210792	1.5795e-06	P2|3|3|3,
chr1	4969659	4971754	0.225652	0.0002946017503796	35	0.553|0.754|0.823|0.776	1|3|3|3	1	0	3	0.553		0.7843333333333332	G0	-	G1,G2,G3	0.002736376225414	254555	ENSG00000196581	AJAP1	Distal Intergenic	-0.225652	8.0776e-14	2.1798114883183496e-12	4.3854e-14	P2|3|3|3,
chr1	4976486	4977364	0.354029	9.916711196031565e-05	17	0.474|0.809|0.870|0.818	1|3|3|3	1	0	3	0.474		0.8323333333333333	G0	-	G1,G2,G3	0.0016713419690165	261382	ENSG00000196581	AJAP1	Distal Intergenic	-0.354029	4.4395e-20	2.733937121358287e-18	4.563e-14	P2|3|3|3,
chr1	4988976	4990031	0.244143	2.8450714658194585e-05	14	0.559|0.778|0.848|0.707	1|3|3|2	1	1	2	0.559	0.707	0.813	G0	G3	G1,G2	0.0010941360033244	273872	ENSG00000196581	AJAP1	Distal Intergenic	-0.244143	3.2046e-05	0.0001641145973525	3.4748e-10
chr1	4991050	4992325	0.412302	6.745610239615412e-05	12	0.455|0.735|0.867|0.752	1|2|3|2	1	2	1	0.455	0.7435	0.867	G0	G1,G3	G2	0.0014323591981316	275946	ENSG00000196581	AJAP1	Distal Intergenic	-0.412302	4.6082e-13	1.1004104411581338e-11	4.0856e-14
chr1	4992829	4993792	0.228659	0.0001304190145685	10	0.550|0.806|0.811|0.688	1|3|3|3	1	0	3	0.55		0.7683333333333332	G0	-	G1,G2,G3	0.0018766435466154	277725	ENSG00000196581	AJAP1	Distal Intergenic	-0.228659	0.0012556	0.0047778919270134	3.6834e-06	P2|3|3|3,
chr1	4993883	4995230	0.277136	3.400803036120696e-05	19	0.563|0.797|0.890|0.868	1|3|3|3	1	0	3	0.563		0.8516666666666667	G0	-	G1,G2,G3	0.0011436135830971	278779	ENSG00000196581	AJAP1	Distal Intergenic	-0.277136	6.4251e-12	1.263329894659028e-10	4.4076e-14	P2|3|3|3,
chr1	4995806	4996639	0.232457	0.0003344517604073	13	0.570|0.776|0.847|0.807	1|3|3|3	1	0	3	0.57		0.81	G0	-	G1,G2,G3	0.0029102848057359	280702	ENSG00000196581	AJAP1	Distal Intergenic	-0.232457	2.0292e-06	1.333109324368364e-05	1.185e-10	P2|3|3|3,
chr1	4997890	4999250	0.177342	1.9973290868947675e-05	19	0.718|0.884|0.933|0.876	1|3|3|3	1	0	3	0.718		0.8976666666666667	G0	-	G1,G2,G3	0.0010282464659709	282786	ENSG00000196581	AJAP1	Distal Intergenic	-0.177342	2.2021e-07	1.7756247944253803e-06	1.6455e-12	P2|3|3|3,
chr1	5001831	5002626	0.224208	0.0015591677629172	12	0.628|0.771|0.852|0.782	1|2|3|2	1	2	1	0.628	0.7765	0.852	G0	G1,G3	G2	0.0072901909737429	286727	ENSG00000196581	AJAP1	Distal Intergenic	-0.224208	0.00045924	0.0018837175224787	6.8792e-07
chr1	5006511	5007650	0.171968	0.0049680126918801	13	0.642|0.792|0.833|0.836	1|3|3|3	1	0	3	0.642		0.8203333333333332	G0	-	G1,G2,G3	0.0186522265820851	291407	ENSG00000196581	AJAP1	Distal Intergenic	-0.171968	0.0006091	0.0024443492277033	1.4298e-06	P2|3|3|3,
chr1	5010739	5012658	0.157902	0.0001746562326184	25	0.623|0.751|0.799|0.823	1|3|3|3	1	0	3	0.623		0.791	G0	-	G1,G2,G3	0.0021358645353378	295635	ENSG00000196581	AJAP1	Distal Intergenic	-0.157902	0.00026974	0.0011539368523573	1.6189e-08	P2|3|3|3,
chr1	5018053	5018604	0.127161	0.0077261693896484	12	0.720|0.830|0.864|0.861	1|3|3|3	1	0	3	0.72		0.8516666666666666	G0	-	G1,G2,G3	0.0275421706797166	302949	ENSG00000196581	AJAP1	Distal Intergenic	-0.127161	0.0047729	0.0166229630804315	0.00093074	P2|3|3|3,
chr1	5019025	5019491	0.329017	4.696991042446547e-05	10	0.535|0.828|0.902|0.894	1|3|3|3	1	0	3	0.535		0.8746666666666667	G0	-	G1,G2,G3	0.0012618865417725	303921	ENSG00000196581	AJAP1	Distal Intergenic	-0.329017	1.7427e-09	2.1716335784281833e-08	4.7298e-12	P2|3|3|3,
chr1	5020484	5022098	0.222267	0.0005969623986991	17	0.616|0.817|0.867|0.850	1|3|3|3	1	0	3	0.616		0.8446666666666666	G0	-	G1,G2,G3	0.0039502935360286	305380	ENSG00000196581	AJAP1	Distal Intergenic	-0.222267	3.088e-05	0.0001586259841421	1.5495e-09	P2|3|3|3,
chr1	5022481	5024127	0.227955	0.0001399474017218	27	0.479|0.569|0.770|0.604	1|1|3|2	2	1	1	0.524	0.604	0.77	G0,G1	G3	G2	0.0019370654687884	307377	ENSG00000196581	AJAP1	Distal Intergenic	-0.227955	7.985e-14	2.157071855780624e-12	1.0025e-13	P0|1|2|2,
chr1	5024798	5025356	0.217869	0.0021027169168064	10	0.670|0.589|0.656|0.396	3|3|2|1	1	1	2	0.396	0.656	0.6295	G3	G2	G0,G1	0.0091536441012859	309694	ENSG00000196581	AJAP1	Distal Intergenic	0.217869	0.00010159	0.0004710075781308	1.2468e-06	N0|1|2|2,N0|0|2|3,
chr1	5026919	5027638	0.182633	0.0018253411765755	12	0.598|0.763|0.763|0.836	1|3|3|3	1	0	3	0.598		0.7873333333333333	G0	-	G1,G2,G3	0.0082063739735214	311815	ENSG00000196581	AJAP1	Distal Intergenic	-0.182633	0.00082778	0.0032465643826414	1.079e-05	P2|3|3|3,
chr1	5031857	5033021	0.291648	0.0018067446338487	14	0.602|0.882|0.906|0.901	1|3|3|3	1	0	3	0.602		0.8963333333333333	G0	-	G1,G2,G3	0.0081431390861278	316753	ENSG00000196581	AJAP1	Distal Intergenic	-0.291648	4.4088e-12	8.925729648814937e-11	4.0301e-14	P2|3|3|3,
chr1	5033434	5033959	0.310877	0.0005453059671506	10	0.626|0.612|0.560|0.904	2|1|1|3	2	1	1	0.5860000000000001	0.626	0.904	G1,G2	G0	G3	0.0037593039092952	318330	ENSG00000196581	AJAP1	Distal Intergenic	-0.310877	3.5321e-14	1.0065554697776852e-12	4.2077e-14	P0|0|2|3,
chr1	5036657	5036999	0.280628	0.0011577780181965	10	0.490|0.776|0.808|0.716	1|3|3|3	1	0	3	0.49		0.7666666666666666	G0	-	G1,G2,G3	0.0058856273155645	321553	ENSG00000196581	AJAP1	Distal Intergenic	-0.280628	1.7596e-06	1.1716513627876736e-05	2.5628e-10	P2|3|3|3,
chr1	5038294	5039442	0.159914	0.0014133227207829	21	0.700|0.843|0.896|0.855	1|3|3|3	1	0	3	0.7		0.8646666666666666	G0	-	G1,G2,G3	0.0067798367206732	323190	ENSG00000196581	AJAP1	Distal Intergenic	-0.159914	2.8353e-06	1.8059269304579485e-05	1.0567e-08	P2|3|3|3,
chr1	5041156	5042702	0.325248	3.5275303121709486e-05	14	0.397|0.588|0.716|0.731	1|2|3|3	1	1	2	0.397	0.588	0.7235	G0	G1	G2,G3	0.0011572917550123	326052	ENSG00000196581	AJAP1	Distal Intergenic	-0.325248	1.0363e-09	1.3522187727402803e-08	1.6787e-13
chr1	5047230	5047631	0.281238	0.0025972372831202	10	0.702|0.692|0.629|0.414	3|3|2|1	1	1	2	0.414	0.629	0.697	G3	G2	G0,G1	0.0108174255580788	332126	ENSG00000196581	AJAP1	Distal Intergenic	0.281238	1.2742e-07	1.0811674505981393e-06	9.7029e-12	N0|1|2|2,N0|0|2|3,
chr1	5049846	5051705	0.208253	0.0002516408766676	19	0.518|0.680|0.766|0.774	1|3|3|3	1	0	3	0.518		0.7400000000000001	G0	-	G1,G2,G3	0.0025347535271495	334742	ENSG00000196581	AJAP1	Distal Intergenic	-0.208253	1.9647e-07	1.6010270568361211e-06	2.3455e-11	P2|3|3|3,
chr1	5056467	5057615	0.114487	0.0073488671328471	15	0.741|0.833|0.895|0.854	1|3|3|2	1	1	2	0.741	0.854	0.864	G0	G3	G1,G2	0.0263355067445352	341363	ENSG00000196581	AJAP1	Distal Intergenic	-0.114487	0.0013555	0.005130401753422	2.8631e-05
chr1	5059244	5060454	0.114683	0.0045351098265887	16	0.553|0.601|0.580|0.695	2|2|1|3	1	2	1	0.58	0.577	0.695	G2	G0,G1	G3	0.0172417794798414	344140	ENSG00000196581	AJAP1	Distal Intergenic	-0.114683	0.022818	0.0734058720940975	0.00893	P0|0|2|3,
chr1	5060953	5062406	0.134964	0.0082135688228648	17	0.606|0.668|0.689|0.741	1|2|2|3	1	2	1	0.606	0.6785	0.741	G0	G1,G2	G3	0.0291029345627744	345849	ENSG00000196581	AJAP1	Distal Intergenic	-0.134964	0.077294	0.2395632141539298	0.0060035	P0|0|2|3,
chr1	5072992	5073865	0.309767	8.436461266285423e-05	10	0.540|0.732|0.824|0.879	1|2|3|3	1	1	2	0.54	0.732	0.8514999999999999	G0	G1	G2,G3	0.0015645528266552	357888	ENSG00000196581	AJAP1	Distal Intergenic	-0.309767	2.6441e-11	4.665293606906272e-10	1.6775e-13
chr1	5076897	5078091	0.234614	0.0001130729770134	13	0.528|0.650|0.653|0.848	1|1|2|3	2	1	1	0.589	0.653	0.848	G0,G1	G2	G3	0.0017643198502369	361793	ENSG00000196581	AJAP1	Distal Intergenic	-0.234614	1.2403e-06	8.523118219070925e-06	2.882e-09	P0|1|2|2,P0|0|2|3,
chr1	5078472	5079168	0.308071	0.0009963480238947	10	0.541|0.713|0.735|0.849	1|2|2|3	1	2	1	0.541	0.724	0.849	G0	G1,G2	G3	0.0053105359101827	363368	ENSG00000196581	AJAP1	Distal Intergenic	-0.308071	3.6279e-07	2.7921996624146997e-06	3.2123e-08	P0|0|2|3,
chr1	5079557	5080928	0.205754	0.0003229661630998	16	0.488|0.579|0.671|0.719	1|2|3|3	1	1	2	0.488	0.579	0.6950000000000001	G0	G1	G2,G3	0.0028600618698656	364453	ENSG00000196581	AJAP1	Distal Intergenic	-0.205754	3.5038e-06	2.189752081715237e-05	4.7197e-07
chr1	5094843	5096865	0.301424	2.123130703957454e-05	17	0.478|0.635|0.768|0.793	1|2|3|3	1	1	2	0.478	0.635	0.7805	G0	G1	G2,G3	0.0010365473925632	379739	ENSG00000196581	AJAP1	Distal Intergenic	-0.301424	7.8345e-12	1.519146071443036e-10	4.5741e-14
chr1	5101788	5103021	0.267862	4.680757923291539e-05	15	0.536|0.717|0.767|0.846	1|2|3|3	1	1	2	0.536	0.717	0.8065	G0	G1	G2,G3	0.0012606922091214	386684	ENSG00000196581	AJAP1	Distal Intergenic	-0.267862	5.3575e-08	4.921496733405605e-07	3.1144e-09
chr1	5104576	5105976	0.140207	0.0014736640128295	26	0.673|0.774|0.768|0.891	1|1|1|3	3	0	1	0.7383333333333333		0.891	G0,G1,G2	-	G3	0.0069916103130403	389472	ENSG00000196581	AJAP1	Distal Intergenic	-0.140207	5.7859e-07	4.263322857076898e-06	2.0579e-08	P0|0|2|3,
chr1	5110468	5111640	0.393961	0.0006008249385896	12	0.389|0.699|0.740|0.833	1|2|3|3	1	1	2	0.389	0.699	0.7865	G0	G1	G2,G3	0.0039657813096284	395364	ENSG00000196581	AJAP1	Distal Intergenic	-0.393961	6.4581e-12	1.2692972093023255e-10	4.3521e-14
chr1	5132954	5134103	0.188663	0.0025498169752168	17	0.619|0.776|0.790|0.890	1|3|3|3	1	0	3	0.619		0.8186666666666667	G0	-	G1,G2,G3	0.0106567023473453	417850	ENSG00000196581	AJAP1	Distal Intergenic	-0.188663	6.7525e-05	0.0003241565613014	5.7678e-09	P2|3|3|3,
chr1	5142322	5143397	0.282376	0.0001935632530293	15	0.562|0.725|0.775|0.845	1|2|2|3	1	2	1	0.562	0.75	0.845	G0	G1,G2	G3	0.0022395427417316	427218	ENSG00000196581	AJAP1	Distal Intergenic	-0.282376	1.0576e-08	1.1242540315507845e-07	3.7933e-12	P0|0|2|3,
chr1	5145629	5146612	0.365357	0.0006383003694649	11	0.493|0.653|0.658|0.858	1|2|2|3	1	2	1	0.493	0.6555	0.858	G0	G1,G2	G3	0.0041006248626468	430525	ENSG00000196581	AJAP1	Distal Intergenic	-0.365357	1.3447e-10	2.082002503052009e-09	4.8106e-12	P0|0|2|3,
chr1	5155760	5156873	0.249244	0.0045553686695371	10	0.589|0.814|0.841|0.886	1|3|3|3	1	0	3	0.589		0.847	G0	-	G1,G2,G3	0.0173076679833214	440656	ENSG00000196581	AJAP1	Distal Intergenic	-0.249244	1.6607e-06	1.111602776583586e-05	8.0472e-11	P2|3|3|3,
chr1	5172758	5173759	0.180533	0.0006297841857317	10	0.587|0.738|0.763|0.832	1|3|3|3	1	0	3	0.587		0.7776666666666666	G0	-	G1,G2,G3	0.0040721422729799	-450372			Distal Intergenic	-0.180533	0.0027139	0.0097908499272845	8.9875e-05	P2|3|3|3,
chr1	5186752	5187812	0.143883	0.0088642965930599	10	0.684|0.807|0.801|0.870	1|3|2|3	1	1	2	0.684	0.801	0.8385	G0	G2	G1,G3	0.0311738360556295	-436319			Distal Intergenic	-0.143883	0.01045	0.0348265441079222	7.8186e-05	P0|0|2|3,
chr1	5195786	5197039	0.207783	0.0056528263682943	16	0.658|0.789|0.849|0.886	1|2|3|3	1	1	2	0.658	0.789	0.8674999999999999	G0	G1	G2,G3	0.0208705860424541	-427092			Distal Intergenic	-0.207783	4.3382e-06	2.6574885185493213e-05	1.0977e-08
chr1	5197557	5198370	0.175494	0.004580550246236	11	0.656|0.841|0.816|0.768	1|3|3|2	1	1	2	0.656	0.768	0.8285	G0	G3	G1,G2	0.0173888535359264	-425761			Distal Intergenic	-0.175494	0.0010264	0.0039649465501034	3.3979e-06
chr1	5200081	5200732	0.359424	9.924512055103448e-05	10	0.239|0.365|0.589|0.222	1|2|3|1	2	1	1	0.2304999999999999	0.365	0.589	G0,G3	G1	G2	0.0016716566441056	-423399			Distal Intergenic	0.359424	1.7832e-15	6.14490707165221e-14	4.7073e-14	N0|0|2|3,
chr1	5201664	5203006	0.16415	0.0001891708177603	17	0.643|0.781|0.773|0.899	1|3|3|3	1	0	3	0.643		0.8176666666666668	G0	-	G1,G2,G3	0.0022178033291241	-421125			Distal Intergenic	-0.16415	1.8625e-06	1.23355922531558e-05	1.8334e-09	P2|3|3|3,
chr1	5203024	5203935	0.155054	1.466326377408386e-05	15	0.577|0.834|0.824|0.676	2|3|3|1	1	1	2	0.676	0.577	0.829	G3	G0	G1,G2	0.0010049128935847	-420196			Distal Intergenic	0.155054	8.6979e-10	1.1517333784148187e-08	9.2171e-11	N0|0|2|3,
chr1	5205378	5206267	0.250379	0.0016974163876412	10	0.627|0.885|0.878|0.861	1|3|3|3	1	0	3	0.627		0.8746666666666666	G0	-	G1,G2,G3	0.0077708757481374	-417864			Distal Intergenic	-0.250379	3.2725e-05	0.0001672689525771	1.3051e-08	P2|3|3|3,
chr1	5222959	5224370	0.109679	0.0049500621236774	18	0.554|0.670|0.652|0.769	1|3|3|2	1	1	2	0.554	0.769	0.661	G0	G3	G1,G2	0.0185945924717735	-399761			Distal Intergenic	-0.109679	0.024539	0.0787088600700428	0.0063262
chr1	5225324	5226110	0.114696	0.001934622731977	12	0.479|0.494|0.590|0.657	1|2|1|3	2	1	1	0.5345	0.494	0.657	G0,G2	G1	G3	0.0085816138288444	-398021			Distal Intergenic	-0.114696	0.024177	0.0775947906237797	0.0046991	P0|0|2|3,
chr1	5226128	5226791	0.356743	0.0005805235480938	10	0.337|0.507|0.502|0.694	1|2|2|3	1	2	1	0.337	0.5045	0.694	G0	G1,G2	G3	0.0038904044381894	-397340			Distal Intergenic	-0.356743	1.1565e-07	9.896468301488856e-07	4.866e-09	P0|0|2|3,
chr1	5227633	5228059	0.290429	0.0003061719474717	10	0.552|0.841|0.788|0.906	1|3|3|3	1	0	3	0.552		0.8450000000000001	G0	-	G1,G2,G3	0.0027866593151693	-396072			Distal Intergenic	-0.290429	1.4316e-08	1.4812647717019565e-07	1.0495e-09	P2|3|3|3,
chr1	5236689	5238872	0.20071	0.0001613203965067	26	0.603|0.679|0.699|0.804	1|2|2|3	1	2	1	0.603	0.6890000000000001	0.804	G0	G1,G2	G3	0.002061772869611	-385259			Distal Intergenic	-0.20071	7.3114e-07	5.276374839657836e-06	1.9747e-08	P0|0|2|3,
chr1	5239286	5240387	0.372059	1.7976265750422284e-05	15	0.425|0.615|0.628|0.797	1|2|2|3	1	2	1	0.425	0.6214999999999999	0.797	G0	G1,G2	G3	0.0010133933152143	-383744			Distal Intergenic	-0.372059	1.3496e-11	2.5125325348990937e-10	4.3299e-14	P0|0|2|3,
chr1	5244551	5245842	0.181938	0.0035336418248555	12	0.397|0.435|0.447|0.579	1|2|2|3	1	2	1	0.397	0.441	0.579	G0	G1,G2	G3	0.0139475109512428	-378289			Distal Intergenic	-0.181938	0.0057612	0.0198434897564607	0.0011428	P0|0|2|3,
chr1	5278562	5279601	0.232106	0.0031794243820171	13	0.529|0.563|0.473|0.762	2|1|1|3	2	1	1	0.518	0.529	0.762	G1,G2	G0	G3	0.0127689043630351	-344530			Distal Intergenic	-0.232106	6.9826e-09	7.693152461166725e-08	8.4781e-12	P0|0|2|3,
chr1	5279757	5282182	0.149448	0.001024161373091	37	0.646|0.690|0.624|0.783	1|2|1|3	2	1	1	0.635	0.69	0.783	G0,G2	G1	G3	0.0054106637628849	-341949			Distal Intergenic	-0.149448	6.9071e-08	6.197536038306924e-07	6.4604e-13	P0|0|2|3,
chr1	5283955	5284616	0.179354	0.0019957368476387	10	0.608|0.674|0.675|0.840	1|1|1|3	3	0	1	0.6523333333333333		0.84	G0,G1,G2	-	G3	0.0087896320911069	-339515			Distal Intergenic	-0.179354	0.0012606	0.0047955461160275	2.4334e-06	P0|0|2|3,
chr1	5286018	5288838	0.149911	3.172959093838546e-05	41	0.603|0.711|0.770|0.818	1|3|3|3	1	0	3	0.603		0.7663333333333333	G0	-	G1,G2,G3	0.0011214599007985	-335293			Distal Intergenic	-0.149911	4.0046e-06	2.4719988937596695e-05	7.2764e-13	P2|3|3|3,
chr1	5294318	5295474	0.338829	0.0008229874699213	15	0.485|0.606|0.618|0.824	1|2|2|3	1	2	1	0.485	0.612	0.824	G0	G1,G2	G3	0.0047376885318696	-328657			Distal Intergenic	-0.338829	1.1627e-09	1.5020260624376032e-08	4.9516e-14	P0|0|2|3,
chr1	5298472	5299052	0.122254	0.0069472253416828	18	0.654|0.747|0.647|0.772	1|2|1|3	2	1	1	0.6505000000000001	0.747	0.772	G0,G2	G1	G3	0.0250494084449193	-325079			Distal Intergenic	-0.122254	0.0020202	0.0074319678043982	1.0445e-05	P0|0|2|3,
chr1	5304830	5306053	0.316438	0.0008957549949407	16	0.465|0.570|0.579|0.781	1|2|2|3	1	2	1	0.465	0.5745	0.781	G0	G1,G2	G3	0.0049785021206465	-318078			Distal Intergenic	-0.316438	1.6105e-06	1.080785065003329e-05	1.8781e-10	P0|0|2|3,
chr1	5311535	5311975	0.112479	0.0007186033822971	10	0.760|0.833|0.814|0.951	1|3|2|3	1	1	2	0.76	0.814	0.8919999999999999	G0	G2	G1,G3	0.0043864082940851	-312156			Distal Intergenic	-0.112479	0.00010838	0.0004997913977355	3.8741e-05	P0|0|2|3,
chr1	5314643	5315028	0.428221	0.0002854238640482	10	0.440|0.675|0.714|0.868	1|2|2|3	1	2	1	0.44	0.6945	0.868	G0	G1,G2	G3	0.0026949544861456	-309103			Distal Intergenic	-0.428221	3.9066e-08	3.693668428224421e-07	2.78e-13	P0|0|2|3,
chr1	5316092	5317346	0.254661	0.0004294933194655	12	0.482|0.497|0.555|0.773	2|1|1|3	2	1	1	0.526	0.482	0.773	G1,G2	G0	G3	0.0033080387636877	-306785			Distal Intergenic	-0.254661	9.2496e-08	8.079235561231471e-07	4.8453e-09	P0|0|2|3,
chr1	5327992	5328946	0.251424	0.0004135143377367	22	0.520|0.736|0.795|0.816	1|3|3|3	1	0	3	0.52		0.7823333333333333	G0	-	G1,G2,G3	0.0032422273248847	-295185			Distal Intergenic	-0.251424	3.0847e-10	4.458047026684376e-09	4.4964e-14	P2|3|3|3,
chr1	5331864	5332646	0.260447	0.0028939853334259	12	0.670|0.926|0.939|0.928	1|3|3|3	1	0	3	0.67		0.931	G0	-	G1,G2,G3	0.0118164815283168	-291485			Distal Intergenic	-0.260447	2.8175e-08	2.742321989448968e-07	5.3435e-13	P2|3|3|3,
chr1	5334234	5336407	0.181062	0.0036493049278259	30	0.662|0.832|0.839|0.869	1|3|3|3	1	0	3	0.662		0.8466666666666667	G0	-	G1,G2,G3	0.0143303496126214	-287724			Distal Intergenic	-0.181062	1.9705e-10	2.955148193393788e-09	5.4401e-14	P2|3|3|3,
chr1	5337032	5338488	0.149325	0.001795791995099	30	0.693|0.819|0.813|0.889	1|3|2|3	1	1	2	0.693	0.813	0.854	G0	G2	G1,G3	0.0081055828709275	-285643			Distal Intergenic	-0.149325	2.266e-05	0.0001196093646296	3.5135e-09	P0|0|2|3,
chr1	5353882	5355137	0.240067	0.0016952891009363	18	0.458|0.527|0.524|0.752	1|1|1|3	3	0	1	0.503		0.752	G0,G1,G2	-	G3	0.0077637322268348	-268994			Distal Intergenic	-0.240067	2.6943e-11	4.747350253937876e-10	4.4964e-14	P0|0|2|3,
chr1	5356018	5356229	0.469919	1.152085374274204e-05	10	0.826|0.715|0.438|0.356	3|2|2|1	1	2	1	0.356	0.5765	0.826	G3	G1,G2	G0	0.0010049128935847	-267902			Distal Intergenic	0.469919	2.0763e-15	7.089360654685495e-14	4.674e-14	N0|0|2|3,
chr1	5357206	5357807	0.285707	0.0013751745460633	10	0.448|0.551|0.441|0.265	2|3|2|1	1	2	1	0.265	0.4445	0.551	G3	G0,G2	G1	0.0066485302670574	-266324			Distal Intergenic	0.285707	3.4936e-08	3.335472133288798e-07	2.3174e-08	N0|1|2|2,N0|0|2|3,
chr1	5358228	5361064	0.198884	0.0005155718341596	38	0.616|0.709|0.703|0.886	1|1|1|3	3	0	1	0.676		0.886	G0,G1,G2	-	G3	0.0036444121228404	-263067			Distal Intergenic	-0.198884	2.5123e-19	1.4189145582163502e-17	4.2299e-14	P0|0|2|3,
chr1	5365358	5366186	0.367426	7.80646543797986e-05	10	0.506|0.697|0.671|0.873	1|2|2|3	1	2	1	0.506	0.6839999999999999	0.873	G0	G1,G2	G3	0.0015165986248636	-257945			Distal Intergenic	-0.367426	1.5619e-07	1.3004097314546315e-06	1.3503e-10	P0|0|2|3,
chr1	5367447	5367771	0.260255	0.0004479151419429	10	0.742|0.639|0.543|0.803	2|2|1|3	1	2	1	0.543	0.6905	0.803	G2	G0,G1	G3	0.0033840938070844	-256360			Distal Intergenic	-0.260255	2.4248e-05	0.0001272256677881	1.9611e-09	P0|0|2|3,
chr1	5368320	5369570	0.189071	0.0009078404081416	24	0.628|0.681|0.684|0.854	1|1|2|3	2	1	1	0.6545000000000001	0.684	0.854	G0,G1	G2	G3	0.0050205995013076	-254561			Distal Intergenic	-0.189071	2.1116e-08	2.1081214696805405e-07	1.6912e-12	P0|1|2|2,P0|0|2|3,
chr1	5370535	5371180	0.347821	0.000222227270331	10	0.588|0.679|0.750|0.936	1|2|2|3	1	2	1	0.588	0.7145	0.936	G0	G1,G2	G3	0.0023901235032526	-252951			Distal Intergenic	-0.347821	1.9787e-06	1.303258963891306e-05	2.2285e-07	P0|0|2|3,
chr1	5373111	5373639	0.251189	0.000647626438527	17	0.528|0.625|0.525|0.778	1|2|1|3	2	1	1	0.5265	0.625	0.778	G0,G2	G1	G3	0.0041342991789902	-250492			Distal Intergenic	-0.251189	5.5757e-11	9.281427912313335e-10	4.6518e-14	P0|0|2|3,
chr1	5375947	5377075	0.140761	0.0051020818455684	14	0.744|0.728|0.642|0.815	3|2|1|3	1	1	2	0.642	0.728	0.7795	G2	G1	G0,G3	0.0190865004205895	-247056			Distal Intergenic	-0.140761	4.7957e-05	0.0002369754424768	5.9485e-08	P0|0|2|3,
chr1	5378573	5379812	0.137776	0.0042525321403304	14	0.549|0.647|0.608|0.752	1|1|1|3	3	0	1	0.6013333333333334		0.752	G0,G1,G2	-	G3	0.0163129351710309	-244319			Distal Intergenic	-0.137776	0.0016741	0.0062387824350831	0.00024807	P0|0|2|3,
chr1	5382206	5383738	0.132432	0.004814471541907	19	0.687|0.746|0.717|0.836	1|2|1|3	2	1	1	0.702	0.746	0.836	G0,G2	G1	G3	0.0181552318025772	-240393			Distal Intergenic	-0.132432	8.3125e-05	0.0003919513110919	7.2738e-08	P0|0|2|3,
chr1	5391350	5392712	0.12728	0.0009105696669423	23	0.708|0.780|0.741|0.886	1|1|2|3	2	1	1	0.744	0.741	0.886	G0,G1	G2	G3	0.0050281530456675	-231419			Distal Intergenic	-0.12728	0.0008801	0.0034365621531246	2.2701e-06	P0|1|2|2,P0|0|2|3,
chr1	5395168	5397560	0.2657	0.0002353161061019	30	0.562|0.705|0.666|0.887	1|2|1|3	2	1	1	0.6140000000000001	0.705	0.887	G0,G2	G1	G3	0.0024541151689469	-226571			Distal Intergenic	-0.2657	1.6041e-17	7.264080936391583e-16	4.1966e-14	P0|0|2|3,
chr1	5401828	5404187	0.237914	0.0001115964883011	31	0.499|0.661|0.626|0.886	2|1|1|3	2	1	1	0.6435	0.499	0.886	G1,G2	G0	G3	0.0017556079753485	-219944			Distal Intergenic	-0.237914	6.4678e-23	5.3820954306074556e-21	3.7748e-14	P0|0|2|3,
chr1	5405327	5406672	0.15284	0.0027942596939779	21	0.555|0.546|0.557|0.704	1|1|1|3	3	0	1	0.5526666666666666		0.704	G0,G1,G2	-	G3	0.0114804702150179	-217459			Distal Intergenic	-0.15284	6.0959e-05	0.0002952502585243	5.6356e-07	P0|0|2|3,
chr1	5408242	5409126	0.142611	0.0067146637287812	20	0.784|0.836|0.793|0.926	1|2|2|3	1	2	1	0.784	0.8145	0.926	G0	G1,G2	G3	0.0242995325207379	-215005			Distal Intergenic	-0.142611	0.00024461	0.0010550410437626	5.2975e-06	P0|0|2|3,
chr1	5409729	5411234	0.193781	0.0003583756907461	15	0.634|0.702|0.641|0.874	2|1|1|3	2	1	1	0.6715	0.634	0.874	G1,G2	G0	G3	0.0030149805735213	-212897			Distal Intergenic	-0.193781	4.023e-08	3.7937221614914173e-07	6.4786e-12	P0|0|2|3,
chr1	5418729	5419949	0.286803	0.0003872528711534	11	0.408|0.603|0.575|0.695	1|2|2|3	1	2	1	0.408	0.589	0.695	G0	G1,G2	G3	0.0031332497172994	-204182			Distal Intergenic	-0.286803	0.00043308	0.0017844056979958	2.2936e-06	P0|0|2|3,
chr1	5423425	5425311	0.164037	0.001099171734676	20	0.706|0.685|0.660|0.846	1|1|1|3	3	0	1	0.6836666666666668		0.846	G0,G1,G2	-	G3	0.0056778383925212	-198820			Distal Intergenic	-0.164037	0.00030284	0.001283736948096	5.7932e-07	P0|0|2|3,
chr1	5426220	5427612	0.263558	0.0004070285608859	10	0.478|0.639|0.627|0.898	2|1|1|3	2	1	1	0.633	0.478	0.898	G1,G2	G0	G3	0.0032166162115004	-196519			Distal Intergenic	-0.263558	5.5775e-10	7.665240046502282e-09	2.1338e-13	P0|0|2|3,
chr1	5427631	5428217	0.196886	0.0044505047905735	10	0.630|0.647|0.642|0.844	2|1|2|3	1	2	1	0.647	0.636	0.844	G1	G0,G2	G3	0.0169632629260067	-195914			Distal Intergenic	-0.196886	0.00083377	0.0032685109782383	1.8028e-05	P0|1|2|2,P0|0|2|3,
chr1	5430477	5431369	0.227971	0.0018887621062574	10	0.589|0.700|0.712|0.887	1|2|1|3	2	1	1	0.6505	0.7	0.887	G0,G2	G1	G3	0.0084236854551734	-192762			Distal Intergenic	-0.227971	1.4025e-07	1.179303763287421e-06	2.4009e-10	P0|0|2|3,
chr1	5434199	5435106	0.224257	0.0008540366930293	11	0.619|0.664|0.659|0.887	2|1|1|3	2	1	1	0.6615	0.619	0.887	G1,G2	G0	G3	0.0048389584198826	-189025			Distal Intergenic	-0.224257	5.9428e-07	4.368412387152245e-06	2.0665e-08	P0|0|2|3,
chr1	5435928	5436801	0.177204	0.004529955394291	11	0.601|0.766|0.742|0.841	1|3|3|3	1	0	3	0.601		0.783	G0	-	G1,G2,G3	0.0172247135441257	-187330			Distal Intergenic	-0.177204	0.0014989	0.0056316931335061	2.4805e-05	P2|3|3|3,
chr1	5440120	5441097	0.197868	0.0010470390162456	20	0.631|0.709|0.660|0.876	1|1|1|3	3	0	1	0.6666666666666666		0.876	G0,G1,G2	-	G3	0.0054928238637948	-183034			Distal Intergenic	-0.197868	5.9115e-09	6.608639172007985e-08	1.6347e-11	P0|0|2|3,
chr1	5441497	5442897	0.193417	0.0001506082468547	24	0.627|0.703|0.623|0.857	1|1|1|3	3	0	1	0.651		0.857	G0,G1,G2	-	G3	0.0020000999140952	-181234			Distal Intergenic	-0.193417	1.1355e-09	1.4700512692242691e-08	4.4298e-14	P0|0|2|3,
chr1	5443874	5446713	0.22313	0.0006420146712551	38	0.617|0.641|0.631|0.856	1|1|1|3	3	0	1	0.6296666666666667		0.856	G0,G1,G2	-	G3	0.00411390169081	-177418			Distal Intergenic	-0.22313	8.9256e-20	5.311098076062639e-18	4.1744e-14	P0|0|2|3,
chr1	5447894	5448742	0.336653	0.0005867825383983	12	0.540|0.634|0.653|0.877	1|2|2|3	1	2	1	0.54	0.6435	0.877	G0	G1,G2	G3	0.0039125373541539	-175389			Distal Intergenic	-0.336653	3.819e-08	3.618167054190701e-07	4.5132e-12	P0|0|2|3,
chr1	5448754	5449799	0.109797	0.0086528191440349	19	0.793|0.812|0.759|0.883	1|2|1|3	2	1	1	0.776	0.812	0.883	G0,G2	G1	G3	0.0305006881842217	-174332			Distal Intergenic	-0.109797	0.00014153	0.0006381015071969	2.9066e-09	P0|0|2|3,
chr1	5451808	5452199	0.187771	0.0002687167513115	13	0.879|0.857|0.780|0.968	2|2|1|3	1	2	1	0.78	0.868	0.968	G2	G0,G1	G3	0.0026179408146109	-171932			Distal Intergenic	-0.187771	2.9281e-10	4.2505880264394664e-09	1.4255e-13	P0|0|2|3,
chr1	5452405	5452834	0.271732	0.002016262100668	10	0.555|0.523|0.534|0.805	1|1|1|3	3	0	1	0.5373333333333333		0.805	G0,G1,G2	-	G3	0.008860183072545	-171297			Distal Intergenic	-0.271732	1.2769e-08	1.3346754423691993e-07	2.4282e-10	P0|0|2|3,
chr1	5453208	5453937	0.286888	0.000527117702116	11	0.429|0.546|0.464|0.751	2|2|1|3	1	2	1	0.464	0.4875	0.751	G2	G0,G1	G3	0.0036887837790263	-170194			Distal Intergenic	-0.286888	9.6014e-09	1.0293579121555809e-07	4.7334e-12	P0|0|2|3,
chr1	5460251	5461582	0.185946	0.002421132612813	16	0.637|0.799|0.838|0.853	1|3|3|3	1	0	3	0.637		0.8300000000000001	G0	-	G1,G2,G3	0.0102222675791976	-162549			Distal Intergenic	-0.185946	3.3727e-05	0.0001719668876316	1.0955e-06	P2|3|3|3,
chr1	5462187	5463103	0.24446	0.0003251244771928	14	0.605|0.745|0.786|0.923	1|2|3|3	1	1	2	0.605	0.745	0.8545	G0	G1	G2,G3	0.0028704170452274	-161028			Distal Intergenic	-0.24446	1.0475e-05	5.9227471346493385e-05	5.2402e-07
chr1	5463415	5464696	0.16346	0.0011560102161097	17	0.576|0.719|0.703|0.847	1|1|1|3	3	0	1	0.6659999999999999		0.847	G0,G1,G2	-	G3	0.0058796022913065	-159435			Distal Intergenic	-0.16346	1.2106e-08	1.2714686015136557e-07	1.2563e-08	P0|0|2|3,
chr1	5469445	5470563	0.224614	0.0008059489391167	15	0.580|0.698|0.694|0.870	1|2|1|3	2	1	1	0.637	0.698	0.87	G0,G2	G1	G3	0.004678912634166	-153568			Distal Intergenic	-0.224614	1.3914e-06	9.461936999541933e-06	4.5638e-12	P0|0|2|3,
chr1	5470931	5472992	0.401614	3.18646606729401e-05	23	0.431|0.592|0.674|0.832	1|2|2|3	1	2	1	0.431	0.633	0.832	G0	G1,G2	G3	0.001123217471598	-151139			Distal Intergenic	-0.401614	1.1441e-14	3.503426651742884e-13	4.674e-14	P0|0|2|3,
chr1	5474668	5477004	0.278702	0.0003749328409845	32	0.595|0.679|0.663|0.874	1|2|2|3	1	2	1	0.595	0.671	0.874	G0	G1,G2	G3	0.0030829814732188	-147127			Distal Intergenic	-0.278702	2.5886e-11	4.5743223356155527e-10	4.5852e-14	P0|0|2|3,
chr1	5482468	5483029	0.23961	0.0009267197821575	13	0.594|0.616|0.617|0.851	1|1|1|3	3	0	1	0.609		0.851	G0,G1,G2	-	G3	0.0050813637794061	-141102			Distal Intergenic	-0.23961	3.217e-06	2.0261897723797024e-05	4.632e-11	P0|0|2|3,
chr1	5483901	5484847	0.236567	0.0006432575392412	15	0.629|0.690|0.682|0.911	1|1|1|3	3	0	1	0.6669999999999999		0.911	G0,G1,G2	-	G3	0.0041186272517406	-139284			Distal Intergenic	-0.236567	1.9469e-10	2.923005779422371e-09	9.4702e-14	P0|0|2|3,
chr1	5484946	5485765	0.183097	0.0015592926525266	20	0.543|0.372|0.366|0.562	3|1|1|3	2	0	2	0.369		0.5525	G1,G2	-	G0,G3	0.0072903121350185	-138366			Distal Intergenic	0.183097	2.4223e-13	6.059721087351248e-12	4.4853e-14	P0|0|2|3,
chr1	5486699	5488050	0.184714	0.000515904753156	24	0.651|0.759|0.697|0.903	1|1|1|3	3	0	1	0.7023333333333334		0.903	G0,G1,G2	-	G3	0.0036459541106486	-136081			Distal Intergenic	-0.184714	7.2803e-11	1.1849297086619526e-09	4.6185e-14	P0|0|2|3,
chr1	5489529	5490307	0.179936	0.0042176551795461	10	0.682|0.785|0.718|0.882	1|2|1|3	2	1	1	0.7	0.785	0.882	G0,G2	G1	G3	0.0161987110281297	-133824			Distal Intergenic	-0.179936	9.844e-05	0.0004576050683056	1.6521e-07	P0|0|2|3,
chr1	5491499	5492252	0.209055	0.0015014346622023	13	0.587|0.534|0.512|0.735	2|1|1|3	2	1	1	0.523	0.587	0.735	G1,G2	G0	G3	0.0070891528691757	-131879			Distal Intergenic	-0.209055	2.3097e-06	1.4989326370580225e-05	7.947e-09	P0|0|2|3,
chr1	5502339	5504424	0.240286	0.000295971985487	24	0.494|0.597|0.541|0.816	2|1|1|3	2	1	1	0.569	0.494	0.816	G1,G2	G0	G3	0.0027422844878391	-119707			Distal Intergenic	-0.240286	9.0711e-16	3.2586535711873946e-14	4.6518e-14	P0|0|2|3,
chr1	5505634	5506142	0.152524	0.0017838106446762	12	0.724|0.794|0.732|0.881	1|2|1|3	2	1	1	0.728	0.794	0.881	G0,G2	G1	G3	0.0080667322087126	-117989			Distal Intergenic	-0.152524	0.00036266	0.0015154659992581	2.5249e-06	P0|0|2|3,
chr1	5507279	5508299	0.166619	0.0040208617873489	14	0.548|0.578|0.576|0.742	2|2|1|3	1	2	1	0.576	0.563	0.742	G2	G0,G1	G3	0.0155593426343589	-115832			Distal Intergenic	-0.166619	0.00040866	0.0016918623122204	2.194e-06	P0|0|2|3,
chr1	5508402	5510377	0.241154	0.0003868774774057	25	0.576|0.704|0.660|0.865	1|2|1|3	2	1	1	0.618	0.704	0.865	G0,G2	G1	G3	0.0031318349224135	-113754			Distal Intergenic	-0.241154	5.5186e-15	1.7708120518749373e-13	4.0523e-14	P0|0|2|3,
chr1	5512259	5513206	0.11615	0.001680158120388	13	0.668|0.785|0.630|0.718	1|3|2|2	1	2	1	0.668	0.6739999999999999	0.785	G0	G2,G3	G1	0.0077110526682406	-110925			Distal Intergenic	-0.11615	0.0042983	0.0150643053346265	6.5624e-05	N0|1|2|2,
chr1	5514257	5515039	0.251482	0.0009803575663645	16	0.683|0.696|0.649|0.915	1|2|1|3	2	1	1	0.666	0.696	0.915	G0,G2	G1	G3	0.0052553139532135	-109092			Distal Intergenic	-0.251482	3.4039e-14	9.724238934303957e-13	4.3188e-14	P0|0|2|3,
chr1	5515090	5515443	0.19641	0.0004573693279731	10	0.515|0.481|0.287|0.282	2|3|1|1	2	1	1	0.2845	0.515	0.481	G2,G3	G0	G1	0.0034194943766246	-108688			Distal Intergenic	0.19641	4.8806e-06	2.958493664082753e-05	5.2896e-08	N0|1|2|2,
chr1	5515596	5516023	0.138485	0.0012709653704207	10	0.345|0.230|0.205|0.372	3|1|1|3	2	0	2	0.2175		0.3585	G1,G2	-	G0,G3	0.0062874245369299	-108108			Distal Intergenic	-0.138485	0.0026599	0.0096094316727536	3.3522e-05	P0|0|2|3,
chr1	5516191	5516859	0.254818	0.0028031831273523	16	0.455|0.220|0.170|0.197	3|1|1|1	3	0	1	0.1956666666666666		0.455	G1,G2,G3	-	G0	0.0115103667392738	-107272			Distal Intergenic	0.254818	4.5054e-07	3.396688987394594e-06	5.4025e-12	N2|3|3|3,
chr1	5519874	5520607	0.222912	0.0028740673782409	10	0.572|0.481|0.438|0.286	3|3|2|1	1	1	2	0.286	0.438	0.5265	G3	G2	G0,G1	0.0117508127786815	-103524			Distal Intergenic	0.222912	9.6909e-05	0.0004511254228833	7.1758e-07	N0|1|2|2,N0|0|2|3,
chr1	5520741	5522605	0.346842	6.442120315862741e-05	20	0.559|0.713|0.744|0.906	1|2|2|3	1	2	1	0.559	0.7284999999999999	0.906	G0	G1,G2	G3	0.0014084038507079	-101526			Distal Intergenic	-0.346842	5.9349e-11	9.826743694558282e-10	1.3711e-13	P0|0|2|3,
chr1	5523660	5524397	0.164981	0.0014614336622737	10	0.693|0.798|0.779|0.931	1|1|2|3	2	1	1	0.7455	0.779	0.931	G0,G1	G2	G3	0.0069498381658894	-99734			Distal Intergenic	-0.164981	0.00033456	0.0014071345440329	1.524e-05	P0|1|2|2,P0|0|2|3,
chr1	5525168	5525826	0.124193	0.007879574794889	10	0.541|0.566|0.407|0.466	3|3|1|1	2	0	2	0.4365		0.5535	G2,G3	-	G0,G1	0.028034808639312	-98305			Distal Intergenic	0.124193	0.00071486	0.0028346324515487	0.0001541	N0|1|2|2,
chr1	5527704	5529663	0.236122	0.0004941846109979	22	0.592|0.683|0.675|0.897	1|1|1|3	3	0	1	0.65		0.897	G0,G1,G2	-	G3	0.0035629157719123	-94468			Distal Intergenic	-0.236122	3.7741e-10	5.360525266998931e-09	4.0634e-14	P0|0|2|3,
chr1	5531359	5532192	0.218052	0.0003803971098033	11	0.690|0.707|0.628|0.873	1|2|1|3	2	1	1	0.659	0.707	0.873	G0,G2	G1	G3	0.0031074058149614	-91939			Distal Intergenic	-0.218052	5.736e-07	4.230411830627924e-06	3.4308e-08	P0|0|2|3,
chr1	5532214	5532597	0.203164	0.0006744841854651	10	0.736|0.767|0.712|0.925	1|2|1|3	2	1	1	0.724	0.767	0.925	G0,G2	G1	G3	0.0042324025737999	-91534			Distal Intergenic	-0.203164	1.8569e-08	1.875408480207575e-07	1.6105e-11	P0|0|2|3,
chr1	5533504	5534570	0.118052	0.0091423022168489	25	0.756|0.813|0.793|0.874	1|2|2|3	1	2	1	0.756	0.8029999999999999	0.874	G0	G1,G2	G3	0.0320597974947325	-89561			Distal Intergenic	-0.118052	0.0019684	0.0072542807614443	0.00011996	P0|0|2|3,
chr1	5534957	5536409	0.154612	0.0013191550840202	16	0.645|0.728|0.659|0.808	1|2|1|3	2	1	1	0.652	0.728	0.808	G0,G2	G1	G3	0.0064516073739575	-87722			Distal Intergenic	-0.154612	0.00038597	0.0016052299110477	5.8724e-07	P0|0|2|3,
chr1	5536863	5537727	0.144352	0.0006528659755015	10	0.620|0.713|0.604|0.839	1|3|1|3	2	0	2	0.612		0.776	G0,G2	-	G1,G3	0.0041537616772098	-86404			Distal Intergenic	-0.144352	0.000279	0.0011905588174345	7.3929e-07	P0|0|2|3,
chr1	5538592	5540516	0.154196	5.12116694121868e-05	38	0.671|0.681|0.581|0.832	1|1|2|3	2	1	1	0.676	0.581	0.832	G0,G1	G2	G3	0.0012993831773058	-83615			Distal Intergenic	-0.154196	1.9937e-08	2.000699544115952e-07	1.0729e-11	P0|1|2|2,P0|0|2|3,
chr1	5540541	5540878	0.335602	0.0002645068170059	10	0.760|0.774|0.596|0.932	2|2|1|3	1	2	1	0.596	0.767	0.932	G2	G0,G1	G3	0.0025961700285049	-83253			Distal Intergenic	-0.335602	1.16e-14	3.5481437470052713e-13	4.5852e-14	P0|0|2|3,
chr1	5540901	5541372	0.181346	0.0023557445859782	13	0.750|0.787|0.748|0.931	1|2|1|3	2	1	1	0.749	0.787	0.931	G0,G2	G1	G3	0.0100025704428885	-82759			Distal Intergenic	-0.181346	1.0794e-10	1.7019639639046236e-09	1.2679e-13	P0|0|2|3,
chr1	5542015	5542348	0.199954	0.0018100722918446	10	0.486|0.323|0.221|0.486	3|1|1|3	2	0	2	0.272		0.486	G1,G2	-	G0,G3	0.0081551813857978	-81783			Distal Intergenic	0.199954	5.4384e-07	4.030998355858994e-06	3.0045e-09	P0|0|2|3,
chr1	5542515	5543377	0.165414	0.0003806739312049	15	0.534|0.662|0.577|0.776	1|1|1|3	3	0	1	0.5910000000000001		0.776	G0,G1,G2	-	G3	0.0031082129590035	-80754			Distal Intergenic	-0.165414	0.00026678	0.0011422819980011	7.1376e-06	P0|0|2|3,
chr1	5543416	5544437	0.347968	0.0005474802568154	11	0.484|0.601|0.587|0.891	1|2|1|3	2	1	1	0.5355	0.601	0.891	G0,G2	G1	G3	0.0037680537434485	-79694			Distal Intergenic	-0.347968	8.947e-14	2.3972662450681365e-12	4.3854e-14	P0|0|2|3,
chr1	5544469	5545815	0.246034	0.0003498622999857	21	0.548|0.488|0.519|0.756	1|1|1|3	3	0	1	0.5183333333333334		0.756	G0,G1,G2	-	G3	0.0029781722122756	-78316			Distal Intergenic	-0.246034	3.5134e-10	5.0198019009534615e-09	4.2633e-14	P0|0|2|3,
chr1	5546857	5548385	0.271959	0.000700320786874	18	0.659|0.784|0.753|0.931	1|2|2|3	1	2	1	0.659	0.7685	0.931	G0	G1,G2	G3	0.0043220199494275	-75746			Distal Intergenic	-0.271959	1.3457e-09	1.716045729734049e-08	5.6621e-14	P0|0|2|3,
chr1	5549205	5550505	0.181172	0.0009154881660195	17	0.628|0.685|0.641|0.849	1|1|2|3	2	1	1	0.6565000000000001	0.641	0.849	G0,G1	G2	G3	0.0050447561783831	-73626			Distal Intergenic	-0.181172	7.926e-09	8.640638974434875e-08	9.0492e-09	P0|1|2|2,P0|0|2|3,
chr1	5550542	5550951	0.16213	0.0046947911038999	13	0.708|0.630|0.550|0.716	3|2|1|3	1	1	2	0.55	0.63	0.712	G2	G1	G0,G3	0.0177615577780654	-73180			Distal Intergenic	-0.16213	1.3976e-06	9.499713601209595e-06	4.673e-08	P0|0|2|3,
chr1	5550995	5551397	0.265	0.0096454298626535	10	0.598|0.516|0.521|0.806	1|1|2|3	2	1	1	0.5569999999999999	0.521	0.806	G0,G1	G2	G3	0.0336530764406775	-72734			Distal Intergenic	-0.265	2.3612e-07	1.8907134029929376e-06	1.3299e-10	P0|1|2|2,P0|0|2|3,
chr1	5552409	5553790	0.350308	9.653775286690868e-05	12	0.438|0.563|0.625|0.788	1|2|2|3	1	2	1	0.438	0.594	0.788	G0	G1,G2	G3	0.0016523887899214	-70341			Distal Intergenic	-0.350308	4.2221e-08	3.964258039654056e-07	1.3294e-10	P0|0|2|3,
chr1	5554902	5555492	0.274907	0.0017143473407091	10	0.283|0.315|0.198|0.509	1|2|1|3	2	1	1	0.2405	0.315	0.509	G0,G2	G1	G3	0.0078295545563806	-68639			Distal Intergenic	-0.274907	4.6866e-07	3.5197469481874226e-06	6.7499e-10	P0|0|2|3,
chr1	5555744	5556368	0.225955	0.0008816759842637	14	0.651|0.667|0.580|0.861	2|1|1|3	2	1	1	0.6234999999999999	0.651	0.861	G1,G2	G0	G3	0.0049322304517897	-67763			Distal Intergenic	-0.225955	1.1615e-08	1.2242910405865065e-07	5.5816e-11	P0|0|2|3,
chr1	5561948	5562169	0.154688	0.0035822176521196	10	0.862|0.849|0.698|0.854	3|3|1|3	1	0	3	0.698		0.855	G2	-	G0,G1,G3	0.0141074916894508	-61962			Distal Intergenic	0.154688	1.1924e-09	1.5368482844951745e-08	1.4486e-11	P0|0|2|3,
chr1	5566714	5567373	0.219029	0.0006372210600426	16	0.543|0.601|0.526|0.786	1|1|1|3	3	0	1	0.5566666666666668		0.786	G0,G1,G2	-	G3	0.0040978150022379	-56758			Distal Intergenic	-0.219029	4.0006e-07	3.049996436248985e-06	2.5129e-11	P0|0|2|3,
chr1	5569347	5570657	0.129133	0.0011940177718585	21	0.404|0.458|0.450|0.533	1|2|2|3	1	2	1	0.404	0.454	0.533	G0	G1,G2	G3	0.0060152088938394	-53474			Distal Intergenic	-0.129133	0.02487	0.0797175369062364	0.0062857	P0|0|2|3,
chr1	5570691	5571939	0.356421	6.998813543550847e-05	18	0.540|0.667|0.708|0.896	1|2|2|3	1	2	1	0.54	0.6875	0.896	G0	G1,G2	G3	0.0014516877515172	-52192			Distal Intergenic	-0.356421	3.9324e-13	9.49260164872564e-12	4.7184e-14	P0|0|2|3,
chr1	5573421	5574238	0.138137	8.167297218784161e-05	10	0.337|0.451|0.515|0.335	1|3|3|1	2	0	2	0.336		0.483	G0,G3	-	G1,G2	0.0015455713552257	-49893			Distal Intergenic	0.138137	0.0046248	0.0161364504794369	0.00066781	N0|0|2|3,
chr1	5577551	5578533	0.220786	0.0015183700305162	10	0.599|0.541|0.588|0.788	1|1|1|3	3	0	1	0.5760000000000001		0.788	G0,G1,G2	-	G3	0.0071484916492989	-45598			Distal Intergenic	-0.220786	8.6048e-05	0.0004044949209855	1.1725e-06	P0|0|2|3,
chr1	5579503	5580325	0.210143	0.0004435276259333	12	0.600|0.713|0.726|0.810	1|2|2|3	1	2	1	0.6	0.7195	0.81	G0	G1,G2	G3	0.0033647504966466	-43806			Distal Intergenic	-0.210143	0.0031958	0.0114053910291889	0.00013845	P0|0|2|3,
chr1	5582804	5583411	0.277341	0.0009872358342862	12	0.606|0.575|0.525|0.802	2|2|1|3	1	2	1	0.525	0.5905	0.802	G2	G0,G1	G3	0.0052794638920125	-40720			Distal Intergenic	-0.277341	1.8699e-09	2.3160506878286345e-08	6.5503e-14	P0|0|2|3,
chr1	5583899	5585098	0.220611	0.0009584650496362	16	0.580|0.651|0.657|0.874	2|1|1|3	2	1	1	0.654	0.58	0.874	G1,G2	G0	G3	0.0051800119860516	-39033			Distal Intergenic	-0.220611	1.8932e-09	2.3426827014034274e-08	4.6629e-14	P0|0|2|3,
chr1	5585147	5588181	0.103561	0.0008687945518576	50	0.795|0.756|0.711|0.851	1|2|1|3	2	1	1	0.753	0.756	0.851	G0,G2	G1	G3	0.00488976521281	-35950			Distal Intergenic	-0.103561	1.6903e-06	1.1294813707052062e-05	8.187e-10	P0|0|2|3,
chr1	5588547	5589100	0.159728	0.0008700998957339	13	0.695|0.751|0.768|0.903	1|1|1|3	3	0	1	0.738		0.903	G0,G1,G2	-	G3	0.0048952560961068	-35031			Distal Intergenic	-0.159728	8.9889e-05	0.0004210356261801	7.6462e-07	P0|0|2|3,
chr1	5591304	5592421	0.150882	0.0021803291030941	13	0.558|0.615|0.587|0.746	1|1|1|3	3	0	1	0.5866666666666667		0.746	G0,G1,G2	-	G3	0.0094158050470587	-31710			Distal Intergenic	-0.150882	0.013124	0.0432465481926052	0.00062004	P0|0|2|3,
chr1	5614280	5616612	0.12972	0.0013278229451025	26	0.729|0.777|0.749|0.870	1|2|1|3	2	1	1	0.739	0.777	0.87	G0,G2	G1	G3	0.0064815356202106	-7519			Distal Intergenic	-0.12972	1.6313e-05	8.862660225022555e-05	1.3177e-08	P0|0|2|3,
chr1	5624850	5627501	0.205289	0.000915169257446	37	0.491|0.586|0.567|0.784	2|1|1|3	2	1	1	0.5765	0.491	0.784	G1,G2	G0	G3	0.0050442623675223	720			Promoter	-0.205289	3.118e-14	8.963103332332632e-13	4.2966e-14	P0|0|2|3,
chr1	5638707	5639818	0.403306	5.588962058086667e-05	14	0.449|0.636|0.707|0.852	1|2|2|3	1	2	1	0.449	0.6715	0.852	G0	G1,G2	G3	0.0013415891019923	14577			Intron	-0.403306	7.1898e-12	1.4026284236904835e-10	4.4853e-14	P0|0|2|3,
chr1	5640122	5641054	0.186511	0.0016107408276607	10	0.560|0.666|0.620|0.816	1|1|1|3	3	0	1	0.6153333333333334		0.816	G0,G1,G2	-	G3	0.0074693087711517	15992			Intron	-0.186511	8.2339e-05	0.0003885436359335	1.9121e-06	P0|0|2|3,
chr1	5645993	5647195	0.103632	0.0062968758134372	12	0.487|0.614|0.557|0.755	2|3|1|3	1	1	2	0.557	0.487	0.6845	G2	G0	G1,G3	0.0229574071878082	21863			Intron	-0.103632	0.0037896	0.0133845310002176	0.00069447	P0|0|2|3,
chr1	5654672	5655411	0.208394	0.000677806814634	10	0.610|0.723|0.653|0.906	2|1|1|3	2	1	1	0.688	0.61	0.906	G1,G2	G0	G3	0.0042452260359794	30542			Intron	-0.208394	4.477e-08	4.179778848122618e-07	6.338e-12	P0|0|2|3,
chr1	5661964	5662331	0.173119	0.0008609109078407	10	0.602|0.707|0.562|0.842	1|3|1|3	2	0	2	0.5820000000000001		0.7745	G0,G2	-	G1,G3	0.0048633461788149	37834			Intron	-0.173119	2.2756e-05	0.0001200700934285	1.2116e-09	P0|0|2|3,
chr1	5673886	5674801	0.165167	0.0001714962718588	12	0.694|0.829|0.735|0.900	2|2|1|3	1	2	1	0.735	0.7615	0.9	G2	G0,G1	G3	0.0021169932299985	49756			Intron	-0.165167	4.487e-07	3.3844424331222237e-06	2.3203e-12	P0|0|2|3,
chr1	5676122	5676601	0.195754	0.0011514615103732	16	0.780|0.688|0.630|0.865	3|2|1|3	1	1	2	0.63	0.688	0.8225	G2	G1	G0,G3	0.0058635438234184	51992			Intron	-0.195754	1.0663e-09	1.3878089219937204e-08	8.793e-14	P0|0|2|3,
chr1	5676935	5677683	0.159311	0.007869020452205	16	0.660|0.615|0.550|0.751	2|1|1|3	2	1	1	0.5825	0.66	0.751	G1,G2	G0	G3	0.0280005345395993	52805			Intron	-0.159311	9.0741e-07	6.42079595781944e-06	1.2472e-07	P0|0|2|3,
chr1	5680811	5682398	0.183768	0.001018254045417	16	0.499|0.505|0.544|0.687	1|1|2|3	2	1	1	0.502	0.544	0.687	G0,G1	G2	G3	0.0053897289857558	56681			Intron	-0.183768	7.1893e-05	0.0003431212840552	8.4664e-06	P0|1|2|2,P0|0|2|3,
chr1	5683489	5684757	0.151305	0.0008928836383765	13	0.529|0.604|0.652|0.753	1|1|1|3	3	0	1	0.5950000000000001		0.753	G0,G1,G2	-	G3	0.0049695527783396	59359			Intron	-0.151305	3.5539e-05	0.0001803899031524	2.6595e-06	P0|0|2|3,
chr1	5686369	5687964	0.196479	0.000692022150653	17	0.619|0.675|0.699|0.866	1|1|1|3	3	0	1	0.6643333333333333		0.866	G0,G1,G2	-	G3	0.004292667117219	62239			Intron	-0.196479	3.4426e-09	4.0380566969645006e-08	1.7314e-10	P0|0|2|3,
chr1	5688881	5690437	0.351151	7.598497653834401e-05	12	0.455|0.604|0.620|0.806	1|2|2|3	1	2	1	0.455	0.612	0.806	G0	G1,G2	G3	0.0015008592440803	64751			Intron	-0.351151	1.142e-07	9.78423603623756e-07	6.3267e-10	P0|0|2|3,
chr1	5691663	5693546	0.145909	0.0017145303014932	22	0.568|0.610|0.612|0.757	2|1|1|3	2	1	1	0.611	0.568	0.757	G1,G2	G0	G3	0.0078301847448183	67533			Intron	-0.145909	4.1792e-05	0.0002090866477177	1.5431e-07	P0|0|2|3,
chr1	5695487	5696617	0.21563	0.0013724210032205	17	0.560|0.625|0.552|0.771	1|2|1|3	2	1	1	0.556	0.625	0.771	G0,G2	G1	G3	0.0066389553028556	71357			Intron	-0.21563	1.357e-08	1.410638867477989e-07	7.5162e-14	P0|0|2|3,
chr1	5698003	5698735	0.218737	0.0002117118408595	10	0.630|0.746|0.802|0.903	1|2|3|3	1	1	2	0.63	0.746	0.8525	G0	G1	G2,G3	0.0023368628451406	73873			Intron	-0.218737	4.536e-05	0.0002252392688049	1.1253e-05
chr1	5699054	5700999	0.360102	0.0003181168835353	20	0.489|0.620|0.619|0.849	1|2|2|3	1	2	1	0.489	0.6194999999999999	0.849	G0	G1,G2	G3	0.0028384732742758	74924			Intron	-0.360102	1.1885e-10	1.8594148911835827e-09	4.7962e-14	P0|0|2|3,
chr1	5701051	5701843	0.115238	0.0006707272961844	12	0.637|0.646|0.567|0.754	2|3|1|3	1	1	2	0.567	0.637	0.7	G2	G0	G1,G3	0.0042186496678492	76921			Intron	-0.115238	1.6626e-05	9.016849914192988e-05	6.8371e-05	P0|0|2|3,
chr1	5702584	5703996	0.119927	0.0039341769314508	16	0.717|0.601|0.643|0.753	3|1|1|3	2	0	2	0.622		0.735	G1,G2	-	G0,G3	0.0152727853469966	78454			Intron	0.119927	7.574e-05	0.0003600138973829	4.0924e-07	P0|0|2|3,
chr1	5704806	5705548	0.403538	0.0001347853421192	12	0.418|0.569|0.654|0.822	1|2|2|3	1	2	1	0.418	0.6114999999999999	0.822	G0	G1,G2	G3	0.0019054216734017	80676			Intron	-0.403538	1.5635e-08	1.604228100253957e-07	6.8794e-12	P0|0|2|3,
chr1	5706034	5706793	0.246701	0.001088280765375	14	0.492|0.643|0.592|0.739	1|2|2|3	1	2	1	0.492	0.6174999999999999	0.739	G0	G1,G2	G3	0.0056394384985482	81904			Intron	-0.246701	0.00031826	0.0013438639337828	3.2728e-08	P0|0|2|3,
chr1	5707580	5709601	0.165907	0.0002530854150281	31	0.624|0.767|0.768|0.837	1|3|2|3	1	1	2	0.624	0.768	0.802	G0	G2	G1,G3	0.0025428894900832	83450			Intron	-0.165907	5.7972e-07	4.27118908013696e-06	2.4432e-11	P0|0|2|3,
chr1	5710830	5712321	0.1297	0.0004244464494222	25	0.671|0.685|0.612|0.803	3|2|1|3	1	1	2	0.612	0.685	0.7370000000000001	G2	G1	G0,G3	0.0032882404334285	86700			Intron	0.1297	2.2908e-07	1.8394866386575764e-06	5.9446e-09	P0|0|2|3,
chr1	5712421	5712883	0.359659	0.0001332032960646	12	0.483|0.164|0.077|0.095	3|1|1|1	3	0	1	0.1119999999999999		0.483	G1,G2,G3	-	G0	0.0018950810735346	88291			Intron	0.359659	3.3343e-13	8.144500451519095e-12	4.6185e-14	N2|3|3|3,
chr1	5717469	5719902	0.129355	0.0007106806385309	26	0.585|0.643|0.658|0.778	2|1|1|3	2	1	1	0.6505000000000001	0.585	0.778	G1,G2	G0	G3	0.0043559856014733	93339			Intron	-0.129355	0.00015033	0.0006743700666185	6.3531e-08	P0|0|2|3,
chr1	5720226	5720701	0.11963	0.0011455599642586	10	0.202|0.231|0.277|0.157	2|2|3|1	1	2	1	0.157	0.2165	0.277	G3	G0,G1	G2	0.0058427885661081	96096			Intron	0.11963	0.00011822	0.0005410215753138	9.077e-05	N0|0|2|3,
chr1	5721586	5721930	0.252807	0.0006709975285107	10	0.531|0.748|0.469|0.562	1|3|1|2	2	1	1	0.5	0.562	0.748	G0,G2	G3	G1	0.0042195104990804	97456			Intron	0.252807	6.1151e-11	1.0099874695345447e-09	4.1522e-14	N0|1|2|2,
chr1	5723088	5724505	0.227252	0.0005219480114913	20	0.554|0.645|0.640|0.870	2|1|1|3	2	1	1	0.6425000000000001	0.554	0.87	G1,G2	G0	G3	0.0036686125896323	98958			Intron	-0.227252	1.0211e-10	1.617737047270802e-09	4.5075e-14	P0|0|2|3,
chr1	5728370	5732940	0.154487	0.0008099518814011	57	0.484|0.528|0.536|0.675	1|1|1|3	3	0	1	0.516		0.675	G0,G1,G2	-	G3	0.0046935446896445	104240			Distal Intergenic	-0.154487	6.8522e-11	1.1202389137969304e-09	4.4742e-14	P0|0|2|3,
chr1	5733249	5734120	0.273964	1.3966374576024012e-05	12	0.499|0.731|0.679|0.857	1|3|2|3	1	1	2	0.499	0.679	0.794	G0	G2	G1,G3	0.0010049128935847	109119			Distal Intergenic	-0.273964	2.5584e-07	2.0332575308129644e-06	9.9411e-11	P0|0|2|3,
chr1	5736472	5737595	0.167319	0.0004993700057311	15	0.642|0.770|0.754|0.887	1|3|2|3	1	1	2	0.642	0.754	0.8285	G0	G2	G1,G3	0.0035810894195324	112342			Distal Intergenic	-0.167319	0.00011557	0.0005299553807068	1.1625e-07	P0|0|2|3,
chr1	5740387	5742070	0.256366	0.0002060015692365	13	0.509|0.734|0.714|0.828	1|3|2|3	1	1	2	0.509	0.714	0.7809999999999999	G0	G2	G1,G3	0.0023073158883009	116257			Distal Intergenic	-0.256366	3.852e-06	2.3866318636522456e-05	1.505e-10	P0|0|2|3,
chr1	5744614	5745440	0.253511	0.0002470892712398	16	0.501|0.594|0.533|0.786	2|2|1|3	1	2	1	0.533	0.5475	0.786	G2	G0,G1	G3	0.0025136959503522	120484			Distal Intergenic	-0.253511	9.2765e-08	8.099480992805625e-07	1.4866e-13	P0|0|2|3,
chr1	5746885	5748189	0.153898	0.0047200913409297	15	0.613|0.756|0.759|0.797	1|3|3|3	1	0	3	0.613		0.7706666666666667	G0	-	G1,G2,G3	0.0178464160984383	122755			Distal Intergenic	-0.153898	9.3202e-05	0.0004353015007462	4.2868e-07	P2|3|3|3,
chr1	5752691	5754883	0.11775	0.0072599042550948	38	0.630|0.700|0.747|0.727	1|2|3|2	1	2	1	0.63	0.7135	0.747	G0	G1,G3	G2	0.0260531159647994	128561			Distal Intergenic	-0.11775	0.00065148	0.0026012149179794	0.00020062
chr1	5760239	5761028	0.351626	0.0001916262948834	10	0.534|0.715|0.685|0.886	1|2|2|3	1	2	1	0.534	0.7	0.886	G0	G1,G2	G3	0.0022307032563108	136109			Distal Intergenic	-0.351626	9.914e-08	8.605638153600697e-07	2.5595e-10	P0|0|2|3,
chr1	5762999	5763864	0.11067	0.0005027667791551	13	0.769|0.841|0.801|0.898	1|2|1|3	2	1	1	0.785	0.841	0.898	G0,G2	G1	G3	0.003594572530415	138869			Distal Intergenic	-0.11067	0.00011625	0.0005327878091682	7.5779e-06	P0|0|2|3,
chr1	5767957	5769103	0.125672	0.0078078337466428	17	0.769|0.791|0.754|0.880	2|2|1|3	1	2	1	0.754	0.78	0.88	G2	G0,G1	G3	0.0278035281993932	143827			Distal Intergenic	-0.125672	0.0010072	0.0038960115696603	1.4377e-06	P0|0|2|3,
chr1	5771214	5772057	0.251588	4.327563873894713e-05	13	0.632|0.678|0.571|0.849	1|2|1|3	2	1	1	0.6014999999999999	0.678	0.849	G0,G2	G1	G3	0.0012314084213293	147084			Distal Intergenic	-0.251588	2.0782e-07	1.6850926633472208e-06	1.4552e-09	P0|0|2|3,
chr1	5772498	5773334	0.183633	0.003324896616942	12	0.626|0.790|0.755|0.850	1|3|2|3	1	1	2	0.626	0.755	0.8200000000000001	G0	G2	G1,G3	0.0132534952973315	148368			Distal Intergenic	-0.183633	0.00029794	0.0012646678632618	4.2371e-05	P0|0|2|3,
chr1	5773809	5774428	0.164867	0.0041291748801378	12	0.734|0.822|0.835|0.899	1|2|2|3	1	2	1	0.734	0.8285	0.899	G0	G1,G2	G3	0.0159138114690334	148373	ENSG00000264101	MIR4689	Distal Intergenic	-0.164867	0.024589	0.0788586688950552	0.00031248	P0|0|2|3,
chr1	5776286	5777643	0.237268	0.000112715022543	19	0.505|0.590|0.500|0.742	1|2|2|3	1	2	1	0.505	0.5449999999999999	0.742	G0	G1,G2	G3	0.0017622666963709	145158	ENSG00000264101	MIR4689	Distal Intergenic	-0.237268	2.3754e-06	1.5378596215086915e-05	8.5817e-11	P0|0|2|3,
chr1	5777916	5779663	0.1106	0.008304679369775	41	0.679|0.636|0.530|0.649	2|3|1|3	1	1	2	0.53	0.679	0.6425000000000001	G2	G0	G1,G3	0.0293937863375947	143138	ENSG00000264101	MIR4689	Distal Intergenic	0.1106	6.467e-08	5.83930821239639e-07	2.0944e-10	P0|0|2|3,
chr1	5779673	5780560	0.31022	0.0001508693606645	12	0.451|0.556|0.437|0.753	1|2|1|3	2	1	1	0.444	0.556	0.753	G0,G2	G1	G3	0.002001501027372	142241	ENSG00000264101	MIR4689	Distal Intergenic	-0.31022	1.1606e-10	1.819242922389379e-09	5.8398e-14	P0|0|2|3,
chr1	5785107	5785726	0.194786	0.0003336231948527	14	0.564|0.692|0.620|0.791	1|2|1|3	2	1	1	0.592	0.692	0.791	G0,G2	G1	G3	0.0029072386117961	137075	ENSG00000264101	MIR4689	Distal Intergenic	-0.194786	2.6807e-05	0.0001394288131146	2.745e-09	P0|0|2|3,
chr1	5786499	5787087	0.14704	0.0036208820760237	10	0.526|0.623|0.623|0.741	1|1|2|3	2	1	1	0.5745	0.623	0.741	G0,G1	G2	G3	0.014235345607219	135714	ENSG00000264101	MIR4689	Distal Intergenic	-0.14704	0.0012965	0.0049226602456074	0.0025145	P0|1|2|2,P0|0|2|3,
chr1	5787879	5788629	0.22657	0.0027056962499892	15	0.414|0.643|0.665|0.606	1|3|3|3	1	0	3	0.414		0.638	G0	-	G1,G2,G3	0.0111822124222387	134172	ENSG00000264101	MIR4689	Distal Intergenic	-0.22657	1.4649e-07	1.2264690134564438e-06	9.0234e-09	P2|3|3|3,
chr1	5790962	5791610	0.221985	0.0015101207340235	13	0.574|0.777|0.797|0.835	1|3|3|3	1	0	3	0.574		0.8029999999999999	G0	-	G1,G2,G3	0.0071193349760816	131191	ENSG00000264101	MIR4689	Distal Intergenic	-0.221985	2.2946e-05	0.0001209762847703	1.3216e-07	P2|3|3|3,
chr1	5794795	5795705	0.353628	0.0002326347807335	13	0.370|0.501|0.471|0.723	1|2|2|3	1	2	1	0.37	0.486	0.723	G0	G1,G2	G3	0.0024399544312947	127096	ENSG00000264101	MIR4689	Distal Intergenic	-0.353628	4.9756e-07	3.7165046913272072e-06	9.145e-11	P0|0|2|3,
chr1	5796946	5797360	0.207675	3.070949210483379e-05	10	0.827|0.727|0.633|0.852	3|2|1|3	1	1	2	0.633	0.727	0.8394999999999999	G2	G1	G0,G3	0.0011120159789297	125441	ENSG00000264101	MIR4689	Distal Intergenic	0.207675	1.0125e-07	8.773164507707551e-07	1.6994e-11	P0|0|2|3,
chr1	5799270	5800118	0.210627	0.0009269433209258	11	0.576|0.653|0.597|0.808	2|2|1|3	1	2	1	0.597	0.6145	0.808	G2	G0,G1	G3	0.0050820947527439	122683	ENSG00000264101	MIR4689	Distal Intergenic	-0.210627	2.0259e-06	1.3312290514064549e-05	4.2347e-08	P0|0|2|3,
chr1	5801164	5801965	0.228973	0.005505175156843	13	0.465|0.529|0.499|0.736	1|1|1|3	3	0	1	0.4976666666666666		0.736	G0,G1,G2	-	G3	0.0203930710073929	120836	ENSG00000264101	MIR4689	Distal Intergenic	-0.228973	3.052e-07	2.385993109191555e-06	3.0657e-10	P0|0|2|3,
chr1	5802443	5803139	0.180559	0.0004130157616211	14	0.661|0.720|0.626|0.866	2|1|1|3	2	1	1	0.673	0.661	0.866	G1,G2	G0	G3	0.0032404899288178	119662	ENSG00000264101	MIR4689	Distal Intergenic	-0.180559	2.2019e-06	1.4357019832420304e-05	1.3788e-10	P0|0|2|3,
chr1	5804491	5805613	0.200886	0.0052235656000125	22	0.475|0.526|0.512|0.712	1|1|2|3	2	1	1	0.5005	0.512	0.712	G0,G1	G2	G3	0.0194793572713485	117188	ENSG00000264101	MIR4689	Distal Intergenic	-0.200886	2.0984e-08	2.0961452330033282e-07	1.3328e-09	P0|1|2|2,P0|0|2|3,
chr1	5808142	5809029	0.184825	0.0011010563314515	23	0.645|0.672|0.570|0.822	1|1|1|3	3	0	1	0.629		0.822	G0,G1,G2	-	G3	0.0056845068184508	113772	ENSG00000264101	MIR4689	Distal Intergenic	-0.184825	1.4079e-10	2.171463538621373e-09	4.6962e-14	P0|0|2|3,
chr1	5812990	5813702	0.15627	0.0045951083534807	10	0.632|0.649|0.609|0.800	1|1|2|3	2	1	1	0.6405000000000001	0.609	0.8	G0,G1	G2	G3	0.0174362390539728	109099	ENSG00000264101	MIR4689	Distal Intergenic	-0.15627	0.010061	0.0335980119098478	0.0011428	P0|1|2|2,P0|0|2|3,
chr1	5816022	5817321	0.135906	0.0017839533787318	29	0.669|0.744|0.701|0.804	1|2|2|3	1	2	1	0.669	0.7224999999999999	0.804	G0	G1,G2	G3	0.0080671300373127	105480	ENSG00000264101	MIR4689	Distal Intergenic	-0.135906	0.0017479	0.0064955569070036	3.5544e-06	P0|0|2|3,
chr1	5818218	5819010	0.244562	0.0012586857449289	12	0.550|0.612|0.668|0.794	1|2|2|3	1	2	1	0.55	0.64	0.794	G0	G1,G2	G3	0.0062440004776572	103791	ENSG00000264101	MIR4689	Distal Intergenic	-0.244562	4.2972e-05	0.0002144199815529	1.1345e-06	P0|0|2|3,
chr1	5819787	5820385	0.201835	0.0003328325645796	10	0.518|0.619|0.603|0.791	1|1|2|3	2	1	1	0.5685	0.603	0.791	G0,G1	G2	G3	0.0029032483317742	102416	ENSG00000264101	MIR4689	Distal Intergenic	-0.201835	0.00063155	0.0025272768520956	0.00044999	P0|1|2|2,P0|0|2|3,
chr1	5827147	5827498	0.132231	0.0043234280000712	10	0.255|0.359|0.220|0.210	1|3|1|1	3	0	1	0.2283333333333333		0.359	G0,G2,G3	-	G1	0.0165461840415197	95303	ENSG00000264101	MIR4689	Distal Intergenic	0.132231	0.00072279	0.0028635988257636	3.3088e-07	N0|1|2|2,
chr1	5831207	5831502	0.25123	0.0024887166748205	12	0.364|0.104|0.117|0.126	3|1|1|1	3	0	1	0.1156666666666666		0.364	G1,G2,G3	-	G0	0.0104495947836682	91299	ENSG00000264101	MIR4689	Distal Intergenic	0.25123	6.5209e-09	7.229137098398805e-08	1.8763e-13	N2|3|3|3,
chr1	5832399	5834815	0.16367	0.0003174740971299	37	0.688|0.833|0.854|0.886	1|3|3|3	1	0	3	0.688		0.8576666666666667	G0	-	G1,G2,G3	0.0028362028387373	87986	ENSG00000264101	MIR4689	Distal Intergenic	-0.16367	1.0199e-07	8.831131079571916e-07	6.5392e-14	P2|3|3|3,
chr1	5838722	5839881	0.3338	0.0007991677617041	10	0.429|0.596|0.594|0.763	1|2|2|3	1	2	1	0.429	0.595	0.763	G0	G1,G2	G3	0.0046570659064014	82920	ENSG00000264101	MIR4689	Distal Intergenic	-0.3338	2.6707e-07	2.1138920761142705e-06	8.4776e-08	P0|0|2|3,
chr1	5840078	5840197	0.10886	0.0052258443445892	10	0.816|0.928|0.879|0.918	1|3|2|3	1	1	2	0.816	0.879	0.923	G0	G2	G1,G3	0.0194866407584357	82604	ENSG00000264101	MIR4689	Distal Intergenic	-0.10886	2.5433e-06	1.6367605574355545e-05	5.2092e-07	P0|0|2|3,
chr1	5841370	5842303	0.246981	0.0044407036815078	10	0.457|0.706|0.678|0.729	1|3|3|3	1	0	3	0.457		0.7043333333333334	G0	-	G1,G2,G3	0.0169319580430783	80498	ENSG00000264101	MIR4689	Distal Intergenic	-0.246981	1.1988e-05	6.695220789673987e-05	1.263e-08	P2|3|3|3,
chr1	5849282	5850275	0.199426	0.0035287734916007	14	0.468|0.575|0.619|0.724	1|2|3|3	1	1	2	0.468	0.575	0.6715	G0	G1	G2,G3	0.013932976113327	72526	ENSG00000264101	MIR4689	Distal Intergenic	-0.199426	4.8009e-05	0.0002372042417628	6.7154e-06
chr1	5856623	5858655	0.136095	0.0016610337180139	34	0.545|0.659|0.688|0.674	1|2|3|3	1	1	2	0.545	0.659	0.681	G0	G1	G2,G3	0.007644753361405	64146	ENSG00000264101	MIR4689	Distal Intergenic	-0.136095	3.4401e-05	0.0001751255800377	7.7686e-06
chr1	5867952	5869001	0.202429	0.0001425168605706	15	0.602|0.708|0.645|0.829	1|2|1|3	2	1	1	0.6234999999999999	0.708	0.829	G0,G2	G1	G3	0.0019520760560629	53800	ENSG00000264101	MIR4689	Distal Intergenic	-0.202429	3.9172e-06	2.423077615989871e-05	9.5498e-10	P0|0|2|3,
chr1	5872473	5873116	0.121967	0.0074346038788583	10	0.481|0.500|0.378|0.515	3|2|1|3	1	1	2	0.378	0.5	0.498	G2	G1	G0,G3	0.0266112329661105	49685	ENSG00000264101	MIR4689	Distal Intergenic	0.121967	0.00036712	0.0015327386855839	0.021125	P0|0|2|3,
chr1	5875223	5876407	0.168018	0.0017158573466844	12	0.638|0.707|0.665|0.821	1|2|1|3	2	1	1	0.6515	0.707	0.821	G0,G2	G1	G3	0.007834993448963	46394	ENSG00000264101	MIR4689	Distal Intergenic	-0.168018	2.6558e-06	1.7018803627237745e-05	1.1809e-07	P0|0|2|3,
chr1	5878766	5879864	0.115309	0.0054999471253044	20	0.747|0.871|0.849|0.817	1|3|3|2	1	1	2	0.747	0.817	0.86	G0	G3	G1,G2	0.0203768975891478	42937	ENSG00000264101	MIR4689	Distal Intergenic	-0.115309	3.5589e-05	0.0001806221517521	6.9603e-06
chr1	5880797	5881234	0.139363	0.0045625129476991	10	0.724|0.867|0.839|0.886	1|3|3|3	1	0	3	0.724		0.864	G0	-	G1,G2,G3	0.0173310641246273	41567	ENSG00000264101	MIR4689	Distal Intergenic	-0.139363	0.0019309	0.0071252526075437	9.3061e-05	P2|3|3|3,
chr1	5883339	5883847	0.189721	0.0025022565782498	10	0.540|0.610|0.599|0.730	1|2|2|3	1	2	1	0.54	0.6045	0.73	G0	G1,G2	G3	0.0104959523914207	38954	ENSG00000264101	MIR4689	Distal Intergenic	-0.189721	0.016928	0.0551526879949642	0.0013348	P0|0|2|3,
chr1	5885696	5886559	0.193383	0.0032186547025565	10	0.486|0.690|0.667|0.672	1|3|3|3	1	0	3	0.486		0.6763333333333333	G0	-	G1,G2,G3	0.0129005130664597	36242	ENSG00000264101	MIR4689	Distal Intergenic	-0.193383	0.0089022	0.0299184408964077	0.00012622	P2|3|3|3,
chr1	5886784	5887140	0.120072	0.0044930855390581	10	0.655|0.695|0.598|0.507	1|3|2|1	2	1	1	0.581	0.598	0.695	G0,G3	G2	G1	0.0171040466215563	35661	ENSG00000264101	MIR4689	Distal Intergenic	0.120072	0.015927	0.0520265120388627	0.00096496	N0|1|2|2,N0|0|2|3,
chr1	5889147	5889705	0.275668	0.0009268191261096	10	0.579|0.854|0.834|0.880	1|3|3|3	1	0	3	0.579		0.856	G0	-	G1,G2,G3	0.0050816757053208	33096	ENSG00000264101	MIR4689	Distal Intergenic	-0.275668	3.3675e-09	3.958452657164954e-08	1.2447e-12	P2|3|3|3,
chr1	5891520	5891926	0.268422	4.647819612458451e-05	10	0.608|0.367|0.424|0.697	3|1|1|3	2	0	2	0.3954999999999999		0.6525	G1,G2	-	G0,G3	0.0012574265032237	30875	ENSG00000264101	MIR4689	Distal Intergenic	0.268422	6.1669e-09	6.868897061697378e-08	3.3928e-13	P0|0|2|3,
chr1	5894992	5896653	0.105373	0.0079030097364817	18	0.648|0.667|0.640|0.761	1|1|1|3	3	0	1	0.6516666666666667		0.761	G0,G1,G2	-	G3	0.0281107720367709	26148	ENSG00000264101	MIR4689	Distal Intergenic	-0.105373	0.0023015	0.0083948022794714	0.0022002	P0|0|2|3,
chr1	5897266	5897903	0.122978	8.448607783092648e-05	16	0.611|0.749|0.697|0.852	1|3|1|3	2	0	2	0.6539999999999999		0.8005	G0,G2	-	G1,G3	0.0015650221330374	24898	ENSG00000264101	MIR4689	Distal Intergenic	-0.122978	8.3739e-06	4.831870540594286e-05	7.3338e-08	P0|0|2|3,
chr1	5900509	5901542	0.133709	0.0062249378010102	14	0.612|0.751|0.736|0.777	1|3|3|2	1	1	2	0.612	0.777	0.7435	G0	G3	G1,G2	0.0227269335096623	21259	ENSG00000264101	MIR4689	Distal Intergenic	-0.133709	0.0028037	0.0100936362364883	0.00041444
chr1	5901974	5902621	0.314796	0.0002708137572488	14	0.470|0.634|0.611|0.785	1|2|2|3	1	2	1	0.47	0.6225	0.785	G0	G1,G2	G3	0.0026279348144892	20180	ENSG00000264101	MIR4689	Distal Intergenic	-0.314796	3.2707e-08	3.14008450023562e-07	2.321e-12	P0|0|2|3,
chr1	5904496	5905401	0.121976	0.0032664048178496	16	0.687|0.795|0.743|0.838	1|3|2|3	1	1	2	0.687	0.743	0.8165	G0	G2	G1,G3	0.0130594546479878	17400	ENSG00000264101	MIR4689	Distal Intergenic	-0.121976	0.003339	0.01188378745247	0.00059018	P0|0|2|3,
chr1	5905489	5906433	0.296364	0.0012830161801024	13	0.412|0.720|0.662|0.738	1|3|3|3	1	0	3	0.412		0.7066666666666667	G0	-	G1,G2,G3	0.0063274618666361	16368	ENSG00000264101	MIR4689	Distal Intergenic	-0.296364	5.9153e-09	6.61250129818581e-08	1.2462e-11	P2|3|3|3,
chr1	5908199	5910549	0.143394	1.156783904540625e-05	41	0.566|0.704|0.596|0.771	1|3|1|3	2	0	2	0.581		0.7375	G0,G2	-	G1,G3	0.0010049128935847	12252	ENSG00000264101	MIR4689	Distal Intergenic	-0.143394	2.7745e-14	8.035979219600726e-13	4.3299e-14	P0|0|2|3,
chr1	5916257	5916808	0.431036	0.0003451506043817	10	0.376|0.281|0.543|0.712	2|1|2|3	1	2	1	0.281	0.4595	0.712	G1	G0,G2	G3	0.0029570595180644	5993	ENSG00000264101	MIR4689	Distal Intergenic	-0.431036	1.4058e-12	3.1045324138885364e-11	4.3299e-14	P0|1|2|2,P0|0|2|3,
chr1	5916859	5918232	0.153786	0.0037030841777615	26	0.738|0.897|0.894|0.879	1|3|3|3	1	0	3	0.738		0.89	G0	-	G1,G2,G3	0.0145072650799396	4569	ENSG00000264101	MIR4689	Distal Intergenic	-0.153786	1.0323e-05	5.843946826372794e-05	7.3772e-10	P2|3|3|3,
chr1	5920492	5920777	0.113014	0.0028980160055572	10	0.847|0.921|0.914|0.961	1|2|2|3	1	2	1	0.847	0.9175	0.961	G0	G1,G2	G3	0.0118294082494025	2024	ENSG00000264101	MIR4689	Distal Intergenic	-0.113014	0.0038125	0.0134593550563537	0.00046073	P0|0|2|3,
chr1	5925707	5926612	0.132868	0.0013938901389865	15	0.813|0.950|0.909|0.935	1|3|2|3	1	1	2	0.813	0.909	0.9425	G0	G2	G1,G3	0.0067130002599545	1823	ENSG00000131697	NPHP4	3' UTR	-0.132868	1.773e-08	1.798849753120431e-07	1.0412e-11	P0|0|2|3,
chr1	5938079	5939209	0.107725	0.0012979212335103	18	0.833|0.943|0.926|0.941	1|2|2|3	1	2	1	0.833	0.9345	0.941	G0	G1,G2	G3	0.0063803616151771	-9645	ENSG00000131697	NPHP4	Intron	-0.107725	0.0013834	0.0052278787768762	2.1004e-05	P0|0|2|3,
chr1	5948617	5949138	0.123774	0.0028421788054702	10	0.759|0.899|0.850|0.886	1|3|3|3	1	0	3	0.759		0.8783333333333334	G0	-	G1,G2,G3	0.0116424067394199	16405	ENSG00000131697	NPHP4	Exon	-0.123774	0.0018943	0.0070000946355074	1.8153e-05	P2|3|3|3,
chr1	5953785	5954041	0.212818	0.0010247375088129	10	0.706|0.921|0.895|0.942	1|3|3|3	1	0	3	0.706		0.9193333333333332	G0	-	G1,G2,G3	0.0054125322922019	11502	ENSG00000131697	NPHP4	Intron	-0.212818	5.6506e-06	3.3810805134101536e-05	1.9622e-08	P2|3|3|3,
chr1	5975363	5976957	0.141984	0.0046170314071361	17	0.474|0.625|0.599|0.582	1|3|3|2	1	1	2	0.474	0.582	0.612	G0	G3	G1,G2	0.0175080481465797	-9821	ENSG00000131697	NPHP4	Intron	-0.141984	0.032571	0.1033705610335718	0.00085491
chr1	5981257	5981714	0.54989	1.4266957823611778e-05	10	0.879|0.771|0.334|0.888	3|2|1|3	1	1	2	0.334	0.771	0.8835	G2	G1	G0,G3	0.0010049128935847	-15715	ENSG00000131697	NPHP4	Intron	0.54989	2.5098e-23	2.1801994847137807e-21	4.2855e-14	P0|0|2|3,
chr1	5982962	5983248	0.523693	2.090274521941057e-05	11	0.865|0.748|0.361|0.902	3|2|1|3	1	1	2	0.361	0.748	0.8835	G2	G1	G0,G3	0.0010344316110766	-17420	ENSG00000131697	NPHP4	Intron	-0.523693	2.3768e-26	2.747984873219029e-24	4.6296e-14	P0|0|2|3,
chr1	5987772	5988491	0.200982	0.0008858455763165	11	0.667|0.838|0.908|0.882	1|3|3|3	1	0	3	0.667		0.876	G0	-	G1,G2,G3	0.0049468999848143	-22230	ENSG00000131697	NPHP4	5' UTR	-0.200982	2.1313e-07	1.7240168971488914e-06	2.2589e-08	P2|3|3|3,
chr1	5993611	5994593	0.375911	0.0008007771680205	10	0.430|0.825|0.774|0.707	1|3|3|2	1	1	2	0.43	0.707	0.7995	G0	G3	G1,G2	0.0046612933374792	-28069	ENSG00000131697	NPHP4	Intron	-0.375911	4.1111e-12	8.368678530581008e-11	4.6407e-14
chr1	6004671	6004900	0.18896	0.0003272088966996	10	0.691|0.870|0.865|0.915	1|3|3|3	1	0	3	0.691		0.8833333333333333	G0	-	G1,G2,G3	0.0028783081071034	-39129	ENSG00000131697	NPHP4	Intron	-0.18896	2.4842e-06	1.6020911581669764e-05	1.1924e-08	P2|3|3|3,
chr1	6006241	6007140	0.118952	0.0091311541121894	10	0.831|0.939|0.896|0.950	1|2|2|3	1	2	1	0.831	0.9175	0.95	G0	G1,G2	G3	0.0320241049734489	-40699	ENSG00000131697	NPHP4	Intron	-0.118952	0.03026	0.0962940229907976	0.0017821	P0|0|2|3,
chr1	6014898	6016162	0.244695	0.0003251946214635	18	0.636|0.871|0.871|0.913	1|3|3|3	1	0	3	0.636		0.8850000000000001	G0	-	G1,G2,G3	0.002870745169921	-36196	ENSG00000069424	KCNAB2	Intron	-0.244695	4.2035e-08	3.948032751348701e-07	9.2037e-14	P2|3|3|3,
chr1	6016678	6017172	0.158818	8.26876102501426e-05	11	0.937|0.855|0.778|0.944	3|2|1|2	1	2	1	0.778	0.8995	0.937	G2	G1,G3	G0	0.0015522745922023	-35186	ENSG00000069424	KCNAB2	Intron	0.158818	0.00035689	0.0014932900903656	2.3081e-06
chr1	6020658	6021599	0.131601	0.0013241012461048	10	0.777|0.769|0.789|0.903	1|1|2|3	2	1	1	0.773	0.789	0.903	G0,G1	G2	G3	0.0064689235579144	-30759	ENSG00000069424	KCNAB2	Intron	-0.131601	0.0096298	0.0322352262079139	0.0015857	P0|1|2|2,P0|0|2|3,
chr1	6027317	6027945	0.215188	0.0006825554808625	12	0.889|0.850|0.661|0.918	3|3|1|3	1	0	3	0.661		0.8856666666666667	G2	-	G0,G1,G3	0.0042603656598427	-24413	ENSG00000069424	KCNAB2	5' UTR	-0.215188	2.0374e-11	3.6690902860581887e-10	4.4409e-14	P0|0|2|3,
chr1	6031410	6031942	0.347291	7.010796012020712e-05	15	0.768|0.707|0.458|0.837	3|2|1|3	1	1	2	0.458	0.707	0.8025	G2	G1	G0,G3	0.0014520186043194	-20416	ENSG00000069424	KCNAB2	Intron	-0.347291	3.3454e-11	5.798136251086012e-10	4.6074e-14	P0|0|2|3,
chr1	6032087	6032474	0.13849	0.000325168315598	10	0.893|0.891|0.762|0.925	3|3|1|3	1	0	3	0.762		0.903	G2	-	G0,G1,G3	0.0028706849733113	-19884	ENSG00000069424	KCNAB2	Intron	-0.13849	4.1474e-06	2.5513648194071468e-05	3.5438e-09	P0|0|2|3,
chr1	6034141	6034934	0.138149	0.0002344008626348	10	0.876|0.886|0.782|0.959	3|2|1|3	1	1	2	0.782	0.886	0.9175	G2	G1	G0,G3	0.0024493726817997	-17424	ENSG00000069424	KCNAB2	Intron	-0.138149	0.00012789	0.0005815219061186	1.6169e-06	P0|0|2|3,
chr1	6035208	6035727	0.343945	0.0003957954567708	10	0.485|0.464|0.416|0.791	2|1|1|3	2	1	1	0.44	0.485	0.791	G1,G2	G0	G3	0.0031693955550046	-16631	ENSG00000069424	KCNAB2	Intron	-0.343945	2.7359e-07	2.160052840923145e-06	5.7543e-13	P0|0|2|3,
chr1	6036665	6037245	0.150995	0.0004754402879055	12	0.921|0.917|0.775|0.946	3|3|1|3	1	0	3	0.775		0.928	G2	-	G0,G1,G3	0.0034909225687815	-15113	ENSG00000069424	KCNAB2	Intron	-0.150995	1.1917e-10	1.86384270290577e-09	4.4187e-14	P0|0|2|3,
chr1	6038386	6039258	0.217275	0.0003836391880622	10	0.667|0.856|0.914|0.906	1|3|3|3	1	0	3	0.667		0.892	G0	-	G1,G2,G3	0.0031187870935221	-13100	ENSG00000069424	KCNAB2	Exon	-0.217275	2.872e-05	0.0001484694391206	2.1013e-06	P2|3|3|3,
chr1	6051153	6051429	0.269175	0.0005211262160059	10	0.295|0.228|0.269|0.512	2|1|1|3	2	1	1	0.2485	0.295	0.512	G1,G2	G0	G3	0.0036658098174388	-929	ENSG00000069424	KCNAB2	Promoter	-0.269175	5.8446e-05	0.0002840737886313	5.3348e-07	P0|0|2|3,
chr1	6054866	6055794	0.120466	0.0031339882755721	19	0.836|0.820|0.728|0.859	3|2|1|3	1	1	2	0.728	0.82	0.8474999999999999	G2	G1	G0,G3	0.01261818199681	-2334	ENSG00000131697	NPHP4	Promoter	-0.120466	6.5048e-06	3.842802351852423e-05	8.2199e-09	P0|0|2|3,
chr1	6055945	6056628	0.100077	0.0018149057786433	12	0.862|0.886|0.858|0.958	2|2|1|3	1	2	1	0.858	0.874	0.958	G2	G0,G1	G3	0.0081711144565096	-3413	ENSG00000131697	NPHP4	Intron	-0.100077	6.4855e-06	3.832440968643738e-05	6.1805e-08	P0|0|2|3,
chr1	6058606	6059796	0.115079	0.0059477299315732	18	0.765|0.877|0.863|0.907	1|3|3|3	1	0	3	0.765		0.8823333333333334	G0	-	G1,G2,G3	0.0218301000765796	-6074	ENSG00000131697	NPHP4	Intron	-0.115079	0.0041236	0.0144908561047845	1.9746e-05	P2|3|3|3,
chr1	6063116	6064328	0.191666	0.0089043959629121	29	0.513|0.559|0.573|0.372	2|3|3|1	1	1	2	0.372	0.513	0.5660000000000001	G3	G0	G1,G2	0.0313017511970912	-10584	ENSG00000131697	NPHP4	Intron	0.191666	2.6712e-09	3.2048977840706194e-08	4.2966e-14	N0|0|2|3,
chr1	6075279	6075659	0.11915	0.0044135744063233	13	0.765|0.884|0.857|0.880	1|3|2|2	1	2	1	0.765	0.8685	0.884	G0	G2,G3	G1	0.016842647833505	-10414	ENSG00000069424	KCNAB2	Intron	-0.11915	0.00012742	0.0005795774495879	2.7821e-06	N0|1|2|2,
chr1	6076334	6076797	0.257022	0.000393732697839	12	0.520|0.699|0.775|0.779	1|2|3|3	1	1	2	0.52	0.699	0.777	G0	G1	G2,G3	0.0031603968991507	-9276	ENSG00000069424	KCNAB2	Intron	-0.257022	2.5752e-09	3.0994067396523344e-08	1.0448e-10
chr1	6077618	6078328	0.189931	0.0001902633947544	10	0.627|0.732|0.862|0.891	1|1|2|3	2	1	1	0.6795	0.862	0.891	G0,G1	G2	G3	0.0022238640220562	-7745	ENSG00000069424	KCNAB2	Intron	-0.189931	7.1024e-05	0.0003393340932156	2.8317e-06	P0|1|2|2,P0|0|2|3,
chr1	6092287	6093412	0.100698	0.0081253663259653	14	0.789|0.836|0.768|0.869	2|2|1|3	1	2	1	0.768	0.8125	0.869	G2	G0,G1	G3	0.0288197894244642	-936	ENSG00000069424	KCNAB2	Promoter	-0.100698	0.033087	0.1049431462944438	0.00090396	P0|0|2|3,
chr1	6098412	6099201	0.170742	0.0008731844916464	13	0.603|0.713|0.639|0.794	1|2|1|3	2	1	1	0.621	0.713	0.794	G0,G2	G1	G3	0.0049059516693676	4065	ENSG00000069424	KCNAB2	Intron	-0.170742	0.0050167	0.0174202039426445	1.3025e-05	P0|0|2|3,
chr1	6105502	6106157	0.25459	0.0013302031686357	17	0.392|0.675|0.566|0.588	1|3|2|3	1	1	2	0.392	0.566	0.6315	G0	G2	G1,G3	0.0064903896462143	0	ENSG00000069424	KCNAB2	Promoter	-0.25459	1.6961e-09	2.1183883259854437e-08	3.1264e-13	P0|0|2|3,
chr1	6106218	6108399	0.10952	0.0005049217906998	39	0.698|0.796|0.657|0.748	3|3|1|2	1	1	2	0.657	0.748	0.747	G2	G3	G0,G1	0.0036036165009522	238	ENSG00000069424	KCNAB2	Promoter	0.10952	2.7276e-12	5.730742959956116e-11	4.1633e-14	N0|1|2|2,
chr1	6118512	6118820	0.133253	0.0061356716105174	10	0.171|0.204|0.291|0.369	1|1|3|3	2	0	2	0.1875		0.3299999999999999	G0,G1	-	G2,G3	0.0224377716101117	12532	ENSG00000069424	KCNAB2	Intron	-0.133253	0.00036634	0.0015297356149508	6.4294e-07	P0|1|2|2,
chr1	6118848	6119566	0.151533	0.000416431042302	10	0.369|0.386|0.521|0.431	1|2|3|2	1	2	1	0.369	0.4085	0.521	G0	G1,G3	G2	0.0032549774110006	12868	ENSG00000069424	KCNAB2	Intron	-0.151533	0.018377	0.0596606929731324	0.029799
chr1	6121294	6121620	0.274733	0.0011987468226211	10	0.629|0.812|0.904|0.849	1|2|3|2	1	2	1	0.629	0.8305	0.904	G0	G1,G3	G2	0.0060308783631072	15314	ENSG00000069424	KCNAB2	Intron	-0.274733	1.6652e-06	1.1143383544507264e-05	1.5203e-08
chr1	6126339	6127657	0.108192	0.0064799944156888	19	0.780|0.735|0.653|0.798	3|3|1|3	1	0	3	0.653		0.771	G2	-	G0,G1,G3	0.0235456432050861	20359	ENSG00000069424	KCNAB2	Intron	0.108192	0.00036715	0.0015328572531066	2.502e-06	P0|0|2|3,
chr1	6134420	6135084	0.409674	0.0023265876153523	10	0.504|0.910|0.929|0.904	1|3|3|3	1	0	3	0.504		0.9143333333333332	G0	-	G1,G2,G3	0.0099058931784378	28440	ENSG00000069424	KCNAB2	Intron	-0.409674	1.0498e-11	1.9913933496439079e-10	4.5408e-14	P2|3|3|3,
chr1	6137588	6137833	0.330951	0.0011886634878481	15	0.744|0.612|0.456|0.364	3|2|1|1	2	1	1	0.41	0.612	0.744	G2,G3	G1	G0	0.0059955374850091	31608	ENSG00000069424	KCNAB2	Intron	0.330951	9.5072e-10	1.2498488801021458e-08	4.0856e-14
chr1	6140551	6141321	0.145057	0.001542069035024	15	0.662|0.752|0.630|0.581	2|3|1|1	2	1	1	0.6054999999999999	0.662	0.752	G2,G3	G0	G1	0.0072306502710255	34571	ENSG00000069424	KCNAB2	Intron	0.145057	2.2181e-05	0.000117289508652	4.0764e-08	N0|1|2|2,
chr1	6143283	6144601	0.103483	0.0043569081392978	24	0.791|0.784|0.674|0.753	3|3|1|3	1	0	3	0.674		0.7760000000000001	G2	-	G0,G1,G3	0.0166568068724852	37303	ENSG00000069424	KCNAB2	Intron	0.103483	3.1212e-08	3.008757302997508e-07	4.7729e-11	P0|0|2|3,
chr1	6145130	6145505	0.113928	0.0064352528814465	10	0.796|0.776|0.668|0.852	3|3|1|2	1	1	2	0.668	0.852	0.786	G2	G3	G0,G1	0.0234009195688968	39150	ENSG00000069424	KCNAB2	Exon	0.113928	0.00026975	0.0011539693208776	4.9461e-05	N0|1|2|2,
chr1	6145932	6146564	0.165803	0.0080853330450181	13	0.652|0.823|0.759|0.873	1|3|3|3	1	0	3	0.652		0.8183333333333334	G0	-	G1,G2,G3	0.0286942704483015	39952	ENSG00000069424	KCNAB2	Intron	-0.165803	0.0013127	0.0049797072225721	1.4795e-05	P2|3|3|3,
chr1	6152535	6153350	0.277089	0.0045437535028193	12	0.626|0.596|0.483|0.761	2|2|1|3	1	2	1	0.483	0.611	0.761	G2	G0,G1	G3	0.0172698073058843	38458	ENSG00000116254	CHD5	Intron	-0.277089	3.2397e-08	3.113241042315857e-07	2.0564e-12	P0|0|2|3,
chr1	6153651	6154349	0.11222	0.0038938508812097	16	0.711|0.848|0.751|0.842	1|3|1|3	2	0	2	0.731		0.845	G0,G2	-	G1,G3	0.0151381160080942	37459	ENSG00000116254	CHD5	Intron	-0.11222	2.3622e-07	1.8914113355855104e-06	2.44e-11	P0|0|2|3,
chr1	6154600	6155008	0.102686	0.0064980580396673	10	0.800|0.857|0.825|0.917	1|2|1|3	2	1	1	0.8125	0.857	0.917	G0,G2	G1	G3	0.0236020092528224	36800	ENSG00000116254	CHD5	Intron	-0.102686	0.01307	0.0430783161829625	0.00087841	P0|0|2|3,
chr1	6157460	6158839	0.152631	0.0063408334051496	27	0.713|0.804|0.759|0.865	1|2|2|3	1	2	1	0.713	0.7815000000000001	0.865	G0	G1,G2	G3	0.0230978379308237	32969	ENSG00000116254	CHD5	3' UTR	-0.152631	0.0010476	0.0040408097741362	2.0723e-06	P0|0|2|3,
chr1	6160923	6161201	0.141421	0.009064689010218	10	0.420|0.440|0.397|0.565	2|1|1|3	2	1	1	0.4185	0.42	0.565	G1,G2	G0	G3	0.0318105773122535	30607	ENSG00000116254	CHD5	3' UTR	-0.141421	0.027971	0.0892399108378939	0.0028229	P0|0|2|3,
chr1	6163623	6164407	0.176855	0.0005816480620381	14	0.489|0.594|0.490|0.719	1|1|1|3	3	0	1	0.5243333333333333		0.719	G0,G1,G2	-	G3	0.0038941379031625	27401	ENSG00000116254	CHD5	3' UTR	-0.176855	0.00028561	0.0012165072701392	1.1465e-06	P0|0|2|3,
chr1	6165247	6166262	0.406595	7.648951465213446e-05	14	0.328|0.529|0.494|0.735	1|2|2|3	1	2	1	0.328	0.5115000000000001	0.735	G0	G1,G2	G3	0.001504425437741	25546	ENSG00000116254	CHD5	3' UTR	-0.406595	6.3227e-11	1.0413027223473967e-09	9.9698e-14	P0|0|2|3,
chr1	6174104	6174694	0.140375	0.0034480265729126	10	0.822|0.807|0.764|0.904	2|2|1|3	1	2	1	0.764	0.8145	0.904	G2	G0,G1	G3	0.0136625776247772	17114	ENSG00000116254	CHD5	Intron	-0.140375	5.7695e-05	0.0002807670567248	2.108e-06	P0|0|2|3,
chr1	6178825	6179447	0.122607	0.0014149239803717	13	0.867|0.862|0.794|0.917	2|2|1|3	1	2	1	0.794	0.8645	0.917	G2	G0,G1	G3	0.0067854274961943	12361	ENSG00000116254	CHD5	Intron	-0.122607	0.00020176	0.0008840259835818	3.0973e-05	P0|0|2|3,
chr1	6185585	6186313	0.153098	0.0093253886643638	16	0.559|0.699|0.644|0.761	1|2|1|3	2	1	1	0.6015	0.699	0.761	G0,G2	G1	G3	0.0326394994532625	5495	ENSG00000116254	CHD5	Exon	-0.153098	0.0011768	0.0044993773887766	4.1563e-06	P0|0|2|3,
chr1	6194958	6195368	0.189711	0.0041265523335931	10	0.686|0.596|0.635|0.800	2|1|1|3	2	1	1	0.6154999999999999	0.686	0.8	G1,G2	G0	G3	0.0159053366321046	-3151	ENSG00000116254	CHD5	Exon	-0.189711	0.00012846	0.0005839251679301	5.6001e-06	P0|0|2|3,
chr1	6195547	6195926	0.290767	0.0011743759745888	10	0.544|0.643|0.620|0.835	1|2|2|3	1	2	1	0.544	0.6315	0.835	G0	G1,G2	G3	0.0059438392231482	-3740	ENSG00000116254	CHD5	Intron	-0.290767	1.178e-05	6.590047118415326e-05	2.0158e-07	P0|0|2|3,
chr1	6198103	6198801	0.118524	0.0007758457834866	10	0.767|0.670|0.689|0.821	3|1|1|3	2	0	2	0.6795		0.794	G1,G2	-	G0,G3	0.0045819625532794	5414	ENSG00000116254	CHD5	Intron	-0.118524	0.0017771	0.0065966201111037	7.7367e-05	P0|0|2|3,
chr1	6198888	6199794	0.164164	0.0005490132898112	12	0.461|0.519|0.509|0.668	1|1|1|3	3	0	1	0.4963333333333333		0.668	G0,G1,G2	-	G3	0.0037724226468262	4421	ENSG00000116254	CHD5	Intron	-0.164164	0.0039461	0.0139020470864391	9.2211e-05	P0|0|2|3,
chr1	6201011	6201569	0.10163	0.0092542477795189	10	0.901|0.865|0.841|0.943	2|2|1|3	1	2	1	0.841	0.883	0.943	G2	G0,G1	G3	0.0324162138231403	2646	ENSG00000116254	CHD5	Intron	-0.10163	0.00014081	0.0006351513901319	6.3918e-06	P0|0|2|3,
chr1	6206189	6206714	0.283284	3.476435675148897e-05	12	0.522|0.743|0.849|0.881	1|3|3|3	1	0	3	0.522		0.8243333333333333	G0	-	G1,G2,G3	0.0011508625620613	217	ENSG00000116254	CHD5	Promoter	-0.283284	1.7732e-06	1.1798907104736492e-05	7.5265e-09	P2|3|3|3,
chr1	6213238	6214106	0.211257	0.0012339880702386	15	0.591|0.709|0.643|0.802	1|2|2|3	1	2	1	0.591	0.6759999999999999	0.802	G0	G1,G2	G3	0.0061570961884046	-6308	ENSG00000116254	CHD5	Intron	-0.211257	4.7605e-05	0.0002354000609367	3.7022e-06	P0|0|2|3,
chr1	6217525	6218605	0.280911	2.7580750956426133e-05	19	0.200|0.366|0.499|0.461	1|2|3|3	1	1	2	0.2	0.366	0.48	G0	G1	G2,G3	0.0010871620602115	-10595	ENSG00000116254	CHD5	Intron	-0.280911	7.2717e-11	1.1836832567232175e-09	4.674e-14
chr1	6221704	6222098	0.105557	0.0010441784268363	10	0.343|0.313|0.227|0.208	2|3|2|1	1	2	1	0.208	0.285	0.313	G3	G0,G2	G1	0.0054827054327516	-14774	ENSG00000116254	CHD5	Intron	0.105557	0.066465	0.2066207043094884	0.1157	N0|1|2|2,N0|0|2|3,
chr1	6222672	6223912	0.15295	0.0001375282961421	15	0.506|0.665|0.635|0.776	1|1|1|3	3	0	1	0.602		0.776	G0,G1,G2	-	G3	0.0019217203913205	-15742	ENSG00000116254	CHD5	Intron	-0.15295	0.00016455	0.0007329731513808	4.0473e-06	P0|0|2|3,
chr1	6226822	6227757	0.172294	0.0006110662806056	18	0.597|0.659|0.637|0.812	1|1|1|3	3	0	1	0.631		0.812	G0,G1,G2	-	G3	0.0040022189367308	12437	ENSG00000116254	CHD5	Intron	-0.172294	2.4093e-08	2.378449752567116e-07	4.6954e-09	P0|0|2|3,
chr1	6228815	6229566	0.269702	0.0007622275962711	12	0.431|0.495|0.458|0.716	1|2|1|3	2	1	1	0.4445	0.495	0.716	G0,G2	G1	G3	0.0045366804089586	10628	ENSG00000116254	CHD5	Intron	-0.269702	2.0631e-08	2.0640700184935586e-07	6.0618e-14	P0|0|2|3,
chr1	6236841	6237959	0.108715	0.0029190752279048	12	0.835|0.821|0.766|0.908	3|2|1|3	1	1	2	0.766	0.821	0.8714999999999999	G2	G1	G0,G3	0.0118992253771186	2235	ENSG00000116254	CHD5	Intron	-0.108715	0.00011555	0.0005298763567924	3.828e-07	P0|0|2|3,
chr1	6241031	6241151	0.11691	0.006775394160506	10	0.061|0.178|0.100|0.083	1|3|2|2	1	2	1	0.061	0.0915	0.178	G0	G2,G3	G1	0.0244961635231453	-838	ENSG00000116254	CHD5	Promoter	-0.11691	0.0026627	0.0096187851389638	0.00054472	N0|1|2|2,
chr1	6242362	6242907	0.132756	0.0001671541456447	16	0.762|0.888|0.825|0.907	1|3|2|3	1	1	2	0.762	0.825	0.8975	G0	G2	G1,G3	0.0020923856099223	-2169	ENSG00000116254	CHD5	Promoter	-0.132756	4.554e-07	3.429575895806462e-06	6.5727e-10	P0|0|2|3,
chr1	6243042	6244662	0.23389	0.0001872219171813	24	0.537|0.745|0.782|0.811	1|3|3|3	1	0	3	0.537		0.7793333333333333	G0	-	G1,G2,G3	0.0022072726157404	-2849	ENSG00000116254	CHD5	Promoter	-0.23389	8.2118e-11	1.3244053446969062e-09	4.0745e-14	P2|3|3|3,
chr1	6244772	6246341	0.123765	0.0003972375732776	21	0.734|0.858|0.831|0.787	1|3|2|2	1	2	1	0.734	0.8089999999999999	0.858	G0	G2,G3	G1	0.0031758840255684	-4579	ENSG00000116254	CHD5	3' UTR	-0.123765	0.00020416	0.0008936686898146	6.4823e-07	N0|1|2|2,
chr1	6260015	6260454	0.16094	0.000752030283486	10	0.662|0.557|0.534|0.462	3|2|1|1	2	1	1	0.498	0.557	0.662	G2,G3	G1	G0	0.0045014344105346	-337	ENSG00000116251	RPL22	Promoter	0.16094	0.006453	0.0220838485690544	0.0022562
chr1	6264695	6265104	0.487086	0.0016871214638919	12	0.252|0.741|0.735|0.671	1|3|3|2	1	1	2	0.252	0.671	0.738	G0	G3	G1,G2	0.0077355769483838	-1085	ENSG00000158286	RNF207	Promoter	-0.487086	2.2044e-17	9.819506773353182e-16	4.4187e-14
chr1	6266571	6267190	0.457026	0.000420249969174	21	0.153|0.413|0.610|0.266	1|2|3|2	1	2	1	0.153	0.3395	0.61	G0	G1,G3	G2	0.0032706242089372	383	ENSG00000158286	RNF207	Promoter	-0.457026	9.2075e-19	4.85894160925875e-17	4.6518e-14
chr1	6267578	6268668	0.14544	0.0028878422068464	17	0.757|0.879|0.898|0.953	1|3|3|3	1	0	3	0.757		0.91	G0	-	G1,G2,G3	0.0117958247736742	-10	ENSG00000158286	RNF207	Promoter	-0.14544	5.5924e-05	0.0002728343308996	1.5128e-08	P2|3|3|3,
chr1	6278360	6278831	0.421281	3.2969642995857014e-05	15	0.564|0.860|0.639|0.438	2|3|2|1	1	2	1	0.438	0.6014999999999999	0.86	G3	G0,G2	G1	0.0011342969227598	9420	ENSG00000158286	RNF207	Exon	0.421281	1.0642999999999998e-21	7.837196308686121e-20	4.0745e-14	N0|1|2|2,N0|0|2|3,
chr1	6279776	6280738	0.596217	1.1314081541119794e-05	25	0.270|0.544|0.874|0.857	1|2|3|3	1	1	2	0.27	0.544	0.8654999999999999	G0	G1	G2,G3	0.0010049128935847	10836	ENSG00000158286	RNF207	3' UTR	-0.596217	1.0253999999999996e-40	3.929017671068426e-38	4.6074e-14
chr1	6280968	6281811	0.189961	0.0013455084415995	17	0.740|0.937|0.933|0.910	1|3|3|3	1	0	3	0.74		0.9266666666666667	G0	-	G1,G2,G3	0.0065440187624933	12028	ENSG00000158286	RNF207	3' UTR	-0.189961	1.5564e-11	2.8647788550997656e-10	4.0856e-14	P2|3|3|3,
chr1	6282903	6283230	0.57784	1.0581007525226945e-05	12	0.267|0.812|0.921|0.825	1|3|3|3	1	0	3	0.267		0.8526666666666666	G0	-	G1,G2,G3	0.0010049128935847	12814	ENSG00000116237	ICMT	3' UTR	-0.57784	3.2058e-23	2.754560061019383e-21	4.3299e-14	P2|3|3|3,
chr1	6284689	6285179	0.44559	0.0019580177113118	15	0.366|0.813|0.817|0.804	1|3|3|3	1	0	3	0.366		0.8113333333333334	G0	-	G1,G2,G3	0.0086612948894984	10865	ENSG00000116237	ICMT	3' UTR	-0.44559	5.6803999999999984e-21	3.865271614553723e-19	4.4742e-14	P2|3|3|3,
chr1	6294064	6294375	0.169269	0.0040939092956259	10	0.774|0.942|0.941|0.946	1|3|3|3	1	0	3	0.774		0.943	G0	-	G1,G2,G3	0.0157974499214525	1669	ENSG00000116237	ICMT	Intron	-0.169269	8.8943e-09	9.599900831867983e-08	1.1932e-11	P2|3|3|3,
chr1	6294767	6295197	0.402784	4.0225111121665785e-05	12	0.114|0.298|0.326|0.517	1|2|2|3	1	2	1	0.114	0.312	0.517	G0	G1,G2	G3	0.0012035533146142	847	ENSG00000116237	ICMT	Promoter	-0.402784	2.4093e-13	6.0294838795671954e-12	4.4964e-14	P0|0|2|3,
chr1	6296524	6296683	0.322391	0.0015815974440585	10	0.266|0.623|0.510|0.610	1|3|3|3	1	0	3	0.266		0.581	G0	-	G1,G2,G3	0.0073675795606226	-481	ENSG00000116237	ICMT	Promoter	-0.322391	4.4911e-09	5.1438439936365924e-08	4.5786e-13	P2|3|3|3,
chr1	6301431	6301705	0.322327	0.0003056026299196	10	0.577|0.365|0.303|0.200	3|2|1|1	2	1	1	0.2515	0.365	0.577	G2,G3	G1	G0	0.0027841769517974	-2547	ENSG00000173673	HES3	Promoter	0.322327	6.6003e-08	5.947276002183159e-07	5.6104e-12
chr1	6311675	6312556	0.107418	0.0084465455182906	10	0.807|0.778|0.732|0.869	2|1|1|3	2	1	1	0.755	0.807	0.869	G1,G2	G0	G3	0.0298454395338036	7424	ENSG00000173673	HES3	Intron	-0.107418	0.0030563	0.0109403381021985	0.0023885	P0|0|2|3,
chr1	6313025	6313768	0.163537	2.02806503151615e-05	12	0.854|0.730|0.695|0.903	3|1|1|3	2	0	2	0.7124999999999999		0.8785000000000001	G1,G2	-	G0,G3	0.0010308155370656	7267	ENSG00000158292	GPR153	Intron	-0.163537	1.0198e-08	1.0872159258042789e-07	1.3276e-11	P0|0|2|3,
chr1	6313941	6314533	0.144613	0.0010679623611087	12	0.849|0.845|0.766|0.946	1|2|1|3	2	1	1	0.8075	0.845	0.946	G0,G2	G1	G3	0.0055675484580392	6502	ENSG00000158292	GPR153	Exon	-0.144613	7.4933e-07	5.395284182902345e-06	2.8198e-09	P0|0|2|3,
chr1	6315158	6315508	0.138721	0.0010865342214203	11	0.902|0.808|0.724|0.928	3|1|1|3	2	0	2	0.766		0.915	G1,G2	-	G0,G3	0.0056325521805775	5527	ENSG00000158292	GPR153	Intron	-0.138721	5.8734e-07	4.3220929785394535e-06	1.5581e-10	P0|0|2|3,
chr1	6318854	6319465	0.357685	0.0002648283149843	12	0.407|0.466|0.550|0.806	1|1|2|3	2	1	1	0.4365	0.55	0.806	G0,G1	G2	G3	0.0025979541305632	1570	ENSG00000158292	GPR153	Intron	-0.357685	3.0502e-12	6.350565345393664e-11	4.6074e-14	P0|1|2|2,P0|0|2|3,
chr1	6321599	6321756	0.130855	0.0019474846710973	11	0.040|0.173|0.167|0.097	1|3|3|2	1	1	2	0.04	0.097	0.1699999999999999	G0	G3	G1,G2	0.0086261193078107	-565	ENSG00000158292	GPR153	Promoter	-0.130855	2.3847e-06	1.5432544879463107e-05	4.7012e-07
chr1	6322386	6322787	0.151525	0.0042595443973709	10	0.667|0.787|0.839|0.856	1|3|3|3	1	0	3	0.667		0.8273333333333333	G0	-	G1,G2,G3	0.0163365525187091	-1352	ENSG00000158292	GPR153	Promoter	-0.151525	0.013333	0.0439005027956013	0.00092541	P2|3|3|3,
chr1	6324745	6325618	0.173233	0.0005536826961258	10	0.896|0.864|0.705|0.893	3|3|1|3	1	0	3	0.705		0.8843333333333333	G2	-	G0,G1,G3	0.00379030299527	-3711	ENSG00000158292	GPR153	Exon	0.173233	6.4188e-05	0.0003095353514232	5.5959e-07	P0|0|2|3,
chr1	6327864	6328377	0.235266	0.0028912961237764	10	0.669|0.896|0.898|0.928	1|3|3|3	1	0	3	0.669		0.9073333333333332	G0	-	G1,G2,G3	0.0118074349658396	-6830	ENSG00000158292	GPR153	Intron	-0.235266	6.4876e-07	4.731956767379771e-06	9.445e-10	P2|3|3|3,
chr1	6330212	6330777	0.4585	1.799895268527408e-05	12	0.199|0.328|0.787|0.516	2|1|3|2	1	2	1	0.328	0.3575	0.787	G1	G0,G3	G2	0.0010136876340581	-9178	ENSG00000158292	GPR153	Intron	-0.4585	1.7457e-16	6.8987931407346256e-15	4.6851e-14	P0|1|2|2,
chr1	6331654	6331953	0.43101	0.0013636622977723	10	0.455|0.911|0.900|0.822	1|3|3|3	1	0	3	0.455		0.8776666666666667	G0	-	G1,G2,G3	0.0066082704350257	-10620	ENSG00000158292	GPR153	Intron	-0.43101	3.987e-13	9.617371977025391e-12	4.452e-14	P2|3|3|3,
chr1	6333319	6334003	0.753108	0.0001098113251307	25	0.156|0.579|0.909|0.531	1|2|3|2	1	2	1	0.156	0.5549999999999999	0.909	G0	G1,G3	G2	0.0017433987360117	-12285	ENSG00000158292	GPR153	Intron	-0.753108	2.3699e-47	1.464992928340865e-44	4.0079e-14
chr1	6334062	6334384	0.241195	0.0011904830249738	10	0.705|0.953|0.941|0.937	1|3|3|3	1	0	3	0.705		0.9436666666666668	G0	-	G1,G2,G3	0.0060016801224278	-13028	ENSG00000158292	GPR153	Intron	-0.241195	6.4963e-09	7.20403384251914e-08	2.2981e-10	P2|3|3|3,
chr1	6341502	6342237	0.478197	1.1880044589207131e-05	13	0.254|0.406|0.760|0.701	1|2|3|3	1	1	2	0.254	0.406	0.7304999999999999	G0	G1	G2,G3	0.0010049128935847	-20468	ENSG00000158292	GPR153	Intron	-0.478197	5.5197e-18	2.643592026209173e-16	4.5519e-14
chr1	6347219	6348008	0.320809	0.0008340719480301	15	0.919|0.877|0.557|0.845	3|3|1|3	1	0	3	0.557		0.8803333333333333	G2	-	G0,G1,G3	0.0047743738230321	-26185	ENSG00000158292	GPR153	Intron	0.320809	1.4164e-25	1.5250867603733273e-23	4.9738e-14	P0|0|2|3,
chr1	6348780	6349054	0.263081	0.0013730252975787	10	0.638|0.888|0.928|0.895	1|3|3|3	1	0	3	0.638		0.9036666666666668	G0	-	G1,G2,G3	0.0066412410511181	-27746	ENSG00000158292	GPR153	Intron	-0.263081	9.7784e-10	1.2825259753992824e-08	3.1339e-12	P2|3|3|3,
chr1	6357484	6357852	0.105671	0.0012892058558987	10	0.894|0.925|0.819|0.916	2|3|1|2	1	2	1	0.819	0.905	0.925	G2	G0,G3	G1	0.0063502241408766	-36450	ENSG00000158292	GPR153	Intron	0.105671	4.0136e-07	3.0589088929392944e-06	1.4302e-08	N0|1|2|2,
chr1	6360120	6361033	0.588703	1.2400189312546798e-05	10	0.316|0.418|0.932|0.873	1|2|3|3	1	1	2	0.316	0.418	0.9025	G0	G1	G2,G3	0.0010049128935847	-39086	ENSG00000158292	GPR153	Intron	-0.588703	4.5576e-18	2.206757839805825e-16	4.4298e-14
chr1	6369746	6370417	0.118286	0.000857593414647	10	0.890|0.858|0.810|0.928	2|2|1|3	1	2	1	0.81	0.874	0.928	G2	G0,G1	G3	0.0048517182499895	48587	ENSG00000097021	ACOT7	Intron	-0.118286	0.00025828	0.0011089268977515	1.6081e-05	P0|0|2|3,
chr1	6374697	6374957	0.108152	0.0024392652475471	10	0.855|0.946|0.940|0.963	1|2|2|3	1	2	1	0.855	0.943	0.963	G0	G1,G2	G3	0.0102832854695943	44047	ENSG00000097021	ACOT7	Intron	-0.108152	0.0005577	0.0022535344473984	0.00026015	P0|0|2|3,
chr1	6377059	6377916	0.39665	3.6412030210800936e-06	10	0.496|0.706|0.894|0.891	1|2|3|3	1	1	2	0.496	0.706	0.8925000000000001	G0	G1	G2,G3	0.0010049128935847	41088	ENSG00000097021	ACOT7	Intron	-0.39665	4.7491e-13	1.1315731987956305e-11	6.3172e-14
chr1	6381251	6382170	0.252926	0.0003246426425872	23	0.621|0.847|0.914|0.884	1|3|3|3	1	0	3	0.621		0.8816666666666667	G0	-	G1,G2,G3	0.0028678129790528	36834	ENSG00000097021	ACOT7	Intron	-0.252926	2.0757e-15	7.087564732731879e-14	4.3188e-14	P2|3|3|3,
chr1	6385183	6385444	0.28749	1.121775511919922e-05	10	0.876|0.636|0.941|0.943	3|1|3|3	1	0	3	0.636		0.92	G1	-	G0,G2,G3	0.0010049128935847	33560	ENSG00000097021	ACOT7	Intron	-0.28749	3.4293e-14	9.793587407915537e-13	4.4742e-14	P0|1|2|2,
chr1	6402212	6402823	0.153329	0.0008657673625863	10	0.731|0.910|0.776|0.806	1|3|1|2	2	1	1	0.7535000000000001	0.806	0.91	G0,G2	G3	G1	0.0048786347019932	16181	ENSG00000097021	ACOT7	Intron	-0.153329	4.1317e-05	0.000206911290336	7.4558e-09	N0|1|2|2,
chr1	6403538	6404387	0.431201	0.000158092348182	14	0.172|0.204|0.643|0.262	1|1|3|1	3	0	1	0.2126666666666666		0.643	G0,G1,G3	-	G2	0.0020440710857042	14617	ENSG00000097021	ACOT7	Intron	-0.431201	6.6512e-18	3.152086141054194e-16	3.7748e-14	N0|0|2|3,
chr1	6407044	6407863	0.134212	0.0001704556497656	14	0.858|0.860|0.792|0.926	2|2|1|3	1	2	1	0.792	0.859	0.926	G2	G0,G1	G3	0.0021098539094701	11141	ENSG00000097021	ACOT7	Intron	-0.134212	0.0018638	0.0068952099263406	6.9885e-05	P0|0|2|3,
chr1	6408410	6409057	0.584242	0.0005848931148813	10	0.265|0.463|0.849|0.635	1|2|3|2	1	2	1	0.265	0.549	0.849	G0	G1,G3	G2	0.003905432538778	9947	ENSG00000097021	ACOT7	Intron	-0.584242	2.7424e-16	1.0545591325649573e-14	4.1522e-14
chr1	6410321	6410590	0.233707	0.0008095237684655	10	0.608|0.523|0.622|0.383	3|2|3|1	1	1	2	0.383	0.523	0.615	G3	G1	G0,G2	0.0046921996928362	8414	ENSG00000097021	ACOT7	Intron	0.233707	0.00021189	0.0009245592956889	1.2389e-06	N0|0|2|3,
chr1	6410700	6411051	0.101276	0.0039849289447439	10	0.475|0.356|0.428|0.328	3|1|3|1	2	0	2	0.3419999999999999		0.4515	G1,G3	-	G0,G2	0.0154414807301639	7953	ENSG00000097021	ACOT7	Intron	0.101276	0.11646	0.3583275228945085	0.0046604	N0|0|2|3,
chr1	6420429	6422118	0.295947	5.721736831715999e-05	29	0.401|0.653|0.766|0.707	1|3|3|3	1	0	3	0.401		0.7086666666666667	G0	-	G1,G2,G3	0.0013519736375977	0	ENSG00000097021	ACOT7	Promoter	-0.295947	2.2838e-18	1.1490882517996954e-16	4.3299e-14	P2|3|3|3,
chr1	6422680	6423170	0.548363	2.346665604927814e-05	10	0.200|0.273|0.612|0.799	1|1|2|3	2	1	1	0.2365	0.612	0.799	G0,G1	G2	G3	0.0010546653987204	-1917	ENSG00000097021	ACOT7	Promoter	-0.548363	2.7821e-20	1.754344441224893e-18	4.1966e-14	P0|1|2|2,P0|0|2|3,
chr1	6423256	6423874	0.159031	0.0005512127115174	14	0.160|0.342|0.340|0.461	1|1|1|3	3	0	1	0.2806666666666667		0.461	G0,G1,G2	-	G3	0.0037801300592752	-2493	ENSG00000097021	ACOT7	Promoter	-0.159031	7.7074e-07	5.535121684804212e-06	1.1248e-05	P0|0|2|3,
chr1	6435389	6435734	0.123655	0.0009821754312005	10	0.849|0.922|0.959|0.973	1|2|2|3	1	2	1	0.849	0.9405	0.973	G0	G1,G2	G3	0.0052607625239887	10149	ENSG00000097021	ACOT7	Intron	-0.123655	0.00027757	0.0011848896637042	1.5945e-05	P0|0|2|3,
chr1	6441766	6442354	0.149129	0.0033240255032455	10	0.788|0.948|0.920|0.917	1|3|3|2	1	1	2	0.788	0.917	0.934	G0	G3	G1,G2	0.0132505469442223	3529	ENSG00000097021	ACOT7	Intron	-0.149129	1.8981e-07	1.5518196343951982e-06	6.1165e-10
chr1	6445700	6446811	0.56163	1.4235834249883196e-05	19	0.252|0.507|0.840|0.783	1|2|3|3	1	1	2	0.252	0.507	0.8115	G0	G1	G2,G3	0.0010049128935847	0	ENSG00000097021	ACOT7	Promoter	-0.56163	2.3201e-31	4.1774888191049264e-29	4.6629e-14
chr1	6454439	6455255	0.104607	0.0019054989335491	10	0.626|0.730|0.731|0.747	1|3|2|2	1	2	1	0.626	0.739	0.73	G0	G2,G3	G1	0.0084807259694492	-614	ENSG00000097021	ACOT7	Promoter	-0.104607	0.24116	0.7369429817870808	0.1011	N0|1|2|2,
chr1	6461362	6461912	0.280071	0.0001293321040545	14	0.477|0.617|0.726|0.792	1|2|3|3	1	1	2	0.477	0.617	0.759	G0	G1	G2,G3	0.0018686865834699	-7537	ENSG00000097021	ACOT7	Distal Intergenic	-0.280071	9.1287e-08	7.983464606813407e-07	9.8054e-09
chr1	6464314	6464724	0.327559	0.001084558169635	10	0.188|0.512|0.488|0.552	1|3|3|3	1	0	3	0.188		0.5173333333333333	G0	-	G1,G2,G3	0.0056261122611459	-10489	ENSG00000097021	ACOT7	Distal Intergenic	-0.327559	8.9273e-08	7.82355128634579e-07	4.507e-12	P2|3|3|3,
chr1	6465005	6465320	0.288447	0.0016481843277401	10	0.185|0.329|0.481|0.465	1|2|3|3	1	1	2	0.185	0.329	0.473	G0	G1	G2,G3	0.0075997150288653	-11180	ENSG00000097021	ACOT7	Distal Intergenic	-0.288447	1.0277e-06	7.187328466620166e-06	2.9751e-08
chr1	6467781	6468496	0.1033	0.0007862389138794	14	0.792|0.744|0.747|0.897	3|1|1|3	2	0	2	0.7455		0.8445	G1,G2	-	G0,G3	0.0046149214429526	11483	ENSG00000069812	HES2	Distal Intergenic	-0.1033	0.00049146	0.0020053633804497	1.1519e-06	P0|0|2|3,
chr1	6473450	6474383	0.144172	0.0012219301300371	21	0.647|0.696|0.727|0.792	1|2|2|3	1	2	1	0.647	0.7115	0.792	G0	G1,G2	G3	0.0061139512569747	5596	ENSG00000069812	HES2	Intron	-0.144172	0.028166	0.0898391481792381	0.00039122	P0|0|2|3,
chr1	6474994	6475407	0.343507	0.000126865284731	10	0.173|0.404|0.570|0.456	1|2|3|3	1	1	2	0.173	0.404	0.513	G0	G1	G2,G3	0.0018532011786602	4572	ENSG00000069812	HES2	3' UTR	-0.343507	5.2602e-09	5.9427673651422917e-08	1.1513e-13
chr1	6475830	6476133	0.29921	0.0008884138815122	10	0.425|0.500|0.495|0.724	1|2|2|3	1	2	1	0.425	0.4975	0.724	G0	G1,G2	G3	0.004955188103842	3846	ENSG00000069812	HES2	3' UTR	-0.29921	1.3068e-05	7.24317770284937e-05	1.5535e-08	P0|0|2|3,
chr1	6484070	6484287	0.161025	0.0099995936743516	12	0.331|0.194|0.184|0.106	3|1|1|1	3	0	1	0.1613333333333333		0.331	G1,G2,G3	-	G0	0.0347740269255571	443	ENSG00000069812	HES2	Promoter	0.161025	0.0042903	0.0150377537153901	4.5724e-05	N2|3|3|3,
chr1	6486783	6488239	0.236114	4.55224808588606e-05	23	0.322|0.385|0.602|0.483	1|1|3|2	2	1	1	0.3535	0.483	0.602	G0,G1	G3	G2	0.0012503469772701	1717	ENSG00000265392	MIR4252	Intron	-0.236114	3.0722e-09	3.640582378456645e-08	2.8985e-12	P0|1|2|2,
chr1	6490958	6492737	0.216269	0.0005824615573271	17	0.566|0.493|0.531|0.732	1|1|2|3	2	1	1	0.5295	0.531	0.732	G0,G1	G2	G3	0.0038972136091332	-1003	ENSG00000265392	MIR4252	Promoter	-0.216269	4.2804e-06	2.625524775155661e-05	4.2086e-08	P0|1|2|2,P0|0|2|3,
chr1	6494381	6495227	0.182067	0.0007959158815805	12	0.781|0.686|0.699|0.872	2|1|1|3	2	1	1	0.6925	0.781	0.872	G1,G2	G0	G3	0.0046470527207065	-4426	ENSG00000265392	MIR4252	Intron	-0.182067	0.00086565	0.0033839541822056	2.6206e-07	P0|0|2|3,
chr1	6496077	6496786	0.195086	0.0011647068861978	10	0.743|0.675|0.702|0.893	1|1|1|3	3	0	1	0.7066666666666667		0.893	G0,G1,G2	-	G3	0.0059103496743945	-6122	ENSG00000265392	MIR4252	Intron	-0.195086	1.8582e-06	1.2309752241531993e-05	1.2059e-08	P0|0|2|3,
chr1	6497308	6497593	0.216549	0.0029206262425192	10	0.143|0.356|0.349|0.380	1|3|3|3	1	0	3	0.143		0.3616666666666666	G0	-	G1,G2,G3	0.0119043201209833	-7353	ENSG00000265392	MIR4252	Intron	-0.216549	4.0405e-05	0.0002027459620493	1.7091e-08	P2|3|3|3,
chr1	6499772	6500184	0.21691	0.0093960835862193	10	0.515|0.645|0.754|0.706	1|2|3|3	1	1	2	0.515	0.645	0.73	G0	G1	G2,G3	0.0328609915032625	-7919	ENSG00000187017	ESPN	Intron	-0.21691	0.00018403	0.0008123027565987	0.00015017
chr1	6504575	6505276	0.247786	8.372654079943408e-06	15	0.404|0.433|0.623|0.729	1|1|3|3	2	0	2	0.4185		0.6759999999999999	G0,G1	-	G2,G3	0.0010049128935847	-2827	ENSG00000187017	ESPN	Promoter	-0.247786	8.3487e-13	1.9139108424908425e-11	4.341e-14	P0|1|2|2,
chr1	6516423	6516957	0.123941	0.0006295135406754	14	0.789|0.784|0.717|0.885	3|2|1|3	1	1	2	0.717	0.784	0.837	G2	G1	G0,G3	0.0040710927009232	6725	ENSG00000215788	TNFRSF25	Intron	0.123941	0.00018589	0.0008198268230504	9.7683e-07	P0|0|2|3,
chr1	6521868	6522955	0.133051	0.0023544911837283	10	0.820|0.747|0.707|0.904	3|1|1|3	2	0	2	0.727		0.862	G1,G2	-	G0,G3	0.0099983393815933	727	ENSG00000215788	TNFRSF25	Promoter	-0.133051	0.0040783	0.0143395599578457	0.0025848	P0|0|2|3,
chr1	6531232	6531477	0.56323	0.0002834701875957	10	0.358|0.940|0.888|0.736	1|3|3|2	1	1	2	0.358	0.736	0.914	G0	G3	G1,G2	0.0026853387755283	166	ENSG00000171680	PLEKHG5	Promoter	-0.56323	3.0215e-19	1.6897600221936693e-17	4.3632e-14
chr1	6542330	6542957	0.149631	0.0008242322849181	12	0.805|0.858|0.842|0.955	1|2|2|3	1	2	1	0.805	0.85	0.955	G0	G1,G2	G3	0.0047412565022141	2572	ENSG00000171680	PLEKHG5	Intron	-0.149631	0.00023223	0.0010059328963439	7.2101e-07	P0|0|2|3,
chr1	6543019	6543593	0.287715	1.2664045770167134e-05	10	0.453|0.509|0.807|0.749	1|1|3|3	2	0	2	0.481		0.778	G0,G1	-	G2,G3	0.0010049128935847	1936	ENSG00000171680	PLEKHG5	Intron	-0.287715	4.2253e-09	4.8666532542670535e-08	4.6407e-14	P0|1|2|2,
chr1	6551573	6552456	0.326886	0.0003148394162603	12	0.361|0.657|0.743|0.562	1|3|3|2	1	1	2	0.361	0.562	0.7	G0	G3	G1,G2	0.0028238890442912	0	ENSG00000171680	PLEKHG5	Promoter	-0.326886	5.8463e-10	8.001581003973585e-09	9.9809e-14
chr1	6559067	6560081	0.120151	0.0002301036720995	16	0.818|0.746|0.793|0.888	1|1|2|3	2	1	1	0.782	0.793	0.888	G0,G1	G2	G3	0.0024282445922689	-1584	ENSG00000171680	PLEKHG5	Promoter	-0.120151	0.00027898	0.0011904814307105	2.0582e-06	P0|1|2|2,P0|0|2|3,
chr1	6561485	6561928	0.183077	0.0013101930850088	10	0.586|0.649|0.732|0.812	1|2|3|3	1	1	2	0.586	0.649	0.772	G0	G1	G2,G3	0.0064216327726019	-4002	ENSG00000171680	PLEKHG5	Intron	-0.183077	0.00072862	0.0028851386873267	1.4164e-05
chr1	6562018	6562476	0.245792	2.3535837661558347e-05	12	0.256|0.232|0.462|0.512	1|1|3|3	2	0	2	0.244		0.487	G0,G1	-	G2,G3	0.0010553516118124	-4535	ENSG00000171680	PLEKHG5	Intron	-0.245792	2.2432e-09	2.733565455540425e-08	4.774e-14	P0|1|2|2,
chr1	6565406	6565830	0.147986	0.0027960421256701	10	0.794|0.811|0.799|0.952	1|1|1|3	3	0	1	0.8013333333333333		0.952	G0,G1,G2	-	G3	0.0114863888599907	-7923	ENSG00000171680	PLEKHG5	Intron	-0.147986	1.4135e-05	7.778972024656235e-05	7.728e-07	P0|0|2|3,
chr1	6567799	6568276	0.194738	0.0012122658865361	12	0.696|0.692|0.659|0.869	1|2|1|3	2	1	1	0.6775	0.692	0.869	G0,G2	G1	G3	0.0060799972606002	-10316	ENSG00000171680	PLEKHG5	Intron	-0.194738	0.000294	0.0012493171767556	1.6642e-06	P0|0|2|3,
chr1	6570369	6570977	0.114086	0.0023563088327964	10	0.805|0.803|0.844|0.919	1|2|2|3	1	2	1	0.805	0.8235	0.919	G0	G1,G2	G3	0.0100038572475532	9144	ENSG00000171680	PLEKHG5	Intron	-0.114086	0.032382	0.1027949220262564	0.0023273	P0|0|2|3,
chr1	6573037	6573557	0.165105	0.0031590789514139	10	0.698|0.887|0.873|0.803	1|3|3|3	1	0	3	0.698		0.8543333333333334	G0	-	G1,G2,G3	0.0127018986396623	6564	ENSG00000171680	PLEKHG5	Intron	-0.165105	8.7397e-06	5.022392866659465e-05	3.2837e-08	P2|3|3|3,
chr1	6611376	6612755	0.207247	9.627494701021815e-06	28	0.739|0.641|0.845|0.852	2|1|3|3	1	1	2	0.641	0.739	0.8485	G1	G0	G2,G3	0.0010049128935847	1903	ENSG00000162408	NOL9	Intron	-0.207247	6.7881e-14	1.853031124098412e-12	4.1966e-14	P0|1|2|2,
chr1	6613241	6613720	0.159425	0.0001776722085803	10	0.125|0.171|0.184|0.324	1|1|1|3	3	0	1	0.16		0.324	G0,G1,G2	-	G3	0.0021531132899328	938	ENSG00000162408	NOL9	Promoter	-0.159425	1.6577e-06	1.1097692514210206e-05	1.4855e-08	P0|0|2|3,
chr1	6620270	6620838	0.159903	0.0076705150861511	11	0.705|0.738|0.692|0.858	1|2|1|3	2	1	1	0.6984999999999999	0.738	0.858	G0,G2	G1	G3	0.0273665963660365	4933	ENSG00000173662	TAS1R1	Intron	-0.159903	0.01002	0.0334677482423813	5.5572e-05	P0|0|2|3,
chr1	6621861	6622729	0.103892	0.0046587243919891	15	0.797|0.876|0.824|0.900	1|2|2|3	1	2	1	0.797	0.85	0.9	G0	G1,G2	G3	0.0176432326938193	6524	ENSG00000173662	TAS1R1	Intron	-0.103892	0.046515	0.1459477618762851	0.0024747	P0|0|2|3,
chr1	6622916	6624356	0.165335	0.0017066804549096	19	0.581|0.611|0.583|0.762	1|1|1|3	3	0	1	0.5916666666666667		0.762	G0,G1,G2	-	G3	0.0078018546992869	-6613	ENSG00000173662	TAS1R1	Intron	-0.165335	0.00057788	0.0023287091684973	9.862e-09	P0|0|2|3,
chr1	6624390	6625368	0.166354	0.0003308195312087	12	0.840|0.763|0.690|0.870	3|2|1|3	1	1	2	0.69	0.763	0.855	G2	G1	G0,G3	0.0028943440700041	-5601	ENSG00000173662	TAS1R1	Intron	0.166354	2.4393e-07	1.947023542062619e-06	2.2853e-10	P0|0|2|3,
chr1	6625419	6626188	0.144239	0.0020724669492266	10	0.628|0.642|0.662|0.789	1|1|1|3	3	0	1	0.644		0.789	G0,G1,G2	-	G3	0.009051669886436	-4781	ENSG00000173662	TAS1R1	Intron	-0.144239	0.0045446	0.0158750765055131	0.0012473	P0|0|2|3,
chr1	6636108	6638577	0.112401	0.0003445928033775	36	0.810|0.874|0.830|0.922	1|2|2|3	1	2	1	0.81	0.852	0.922	G0	G1,G2	G3	0.0029558884419855	-1479	ENSG00000204859	ZBTB48	Promoter	-0.112401	2.241e-06	1.4586585231559842e-05	1.5003e-09	P0|0|2|3,
chr1	6642784	6643517	0.168455	3.685047269200143e-05	10	0.686|0.650|0.816|0.845	1|1|3|3	2	0	2	0.668		0.8305	G0,G1	-	G2,G3	0.0011707299808062	-1845	ENSG00000204859	ZBTB48	Promoter	-0.168455	7.4251e-05	0.0003534907550265	0.00025699	P0|1|2|2,
chr1	6644907	6645410	0.149625	0.001321272617907	10	0.822|0.768|0.675|0.827	3|2|1|3	1	1	2	0.675	0.768	0.8245	G2	G1	G0,G3	0.0064586631742747	0	ENSG00000204859	ZBTB48	Promoter	0.149625	0.016504	0.0538321671861427	0.0002595	P0|0|2|3,
chr1	6647642	6648569	0.522978	9.176635177392266e-05	23	0.513|0.204|0.466|0.727	2|1|2|3	1	2	1	0.204	0.4895	0.727	G1	G0,G2	G3	0.0016202355854554	2281	ENSG00000204859	ZBTB48	Exon	-0.522978	3.7359e-30	6.108732387295081e-28	4.0634e-14	P0|1|2|2,P0|0|2|3,
chr1	6652443	6653499	0.159925	0.0016965108357284	12	0.812|0.820|0.658|0.820	3|3|1|3	1	0	3	0.658		0.8173333333333334	G2	-	G0,G1,G3	0.0077675998070309	6372	ENSG00000162413	KLHL21	3' UTR	0.159925	0.00055772	0.002253596242594	1.7823e-05	P0|0|2|3,
chr1	6658616	6658921	0.190835	0.0047200913409297	13	0.669|0.860|0.833|0.892	1|3|3|3	1	0	3	0.669		0.8616666666666667	G0	-	G1,G2,G3	0.0178464160984383	950	ENSG00000162413	KLHL21	Promoter	-0.190835	3.6135e-06	2.251712040556018e-05	9.6032e-10	P2|3|3|3,
chr1	6659089	6660457	0.526375	0.0001067909022037	37	0.279|0.359|0.493|0.806	1|2|2|3	1	2	1	0.279	0.426	0.806	G0	G1,G2	G3	0.0017238156882125	0	ENSG00000162413	KLHL21	Promoter	-0.526375	3.3971000000000004e-35	8.407493238562937e-33	3.9413e-14	P0|0|2|3,
chr1	6664085	6664599	0.412928	0.0001806374031557	17	0.157|0.330|0.609|0.229	1|2|3|1	2	1	1	0.193	0.33	0.609	G0,G3	G1	G2	0.0021680135925532	-1157	ENSG00000162413	KLHL21	Promoter	-0.412928	1.0716e-27	1.400627714987715e-25	3.8081e-14	N0|0|2|3,
chr1	6669619	6670244	0.517204	7.081198280164933e-05	17	0.236|0.591|0.745|0.763	1|2|3|3	1	1	2	0.236	0.591	0.754	G0	G1	G2,G3	0.0014584138519522	-3512	ENSG00000116273	PHF13	Distal Intergenic	-0.517204	3.3508999999999998e-28	4.593587381531854e-26	3.8192e-14
chr1	6672274	6672510	0.366058	0.0009211334610249	19	0.262|0.496|0.596|0.665	1|2|3|3	1	1	2	0.262	0.496	0.6305000000000001	G0	G1	G2,G3	0.0050628369214464	-1246	ENSG00000116273	PHF13	Promoter	-0.366058	1.4468e-20	9.41723113316566e-19	4.1966e-14
chr1	6694978	6695171	0.360368	1.0207019183296384e-05	10	0.473|0.320|0.653|0.712	2|1|3|3	1	1	2	0.32	0.473	0.6825	G1	G0	G2,G3	0.0010049128935847	9769	ENSG00000041988	THAP3	3' UTR	-0.360368	2.5188e-13	6.282500005209689e-12	4.1411e-14	P0|1|2|2,
chr1	6695288	6695911	0.474693	2.109800338779093e-05	13	0.858|0.917|0.436|0.945	3|3|1|3	1	0	3	0.436		0.9066666666666666	G2	-	G0,G1,G3	0.0010363417937706	10079	ENSG00000041988	THAP3	3' UTR	-0.474693	9.0195e-36	2.339255696099675e-33	4.5297e-14	P0|0|2|3,
chr1	6698336	6698667	0.305705	0.0024234525279853	16	0.834|0.855|0.535|0.816	3|3|1|3	1	0	3	0.535		0.835	G2	-	G0,G1,G3	0.0102301578183525	13127	ENSG00000041988	THAP3	Exon	0.305705	6.4421e-21	4.362186856657946e-19	4.3521e-14	P0|0|2|3,
chr1	6748513	6749392	0.166548	0.0049526786390004	10	0.718|0.887|0.878|0.887	1|3|3|3	1	0	3	0.718		0.884	G0	-	G1,G2,G3	0.0186022684281092	12574	ENSG00000007923	DNAJC11	Intron	-0.166548	0.0001982	0.0008696373067441	2.0599e-08	P2|3|3|3,
chr1	6753109	6753767	0.105179	0.0019746293560795	19	0.841|0.942|0.933|0.946	1|2|2|3	1	2	1	0.841	0.9375	0.946	G0	G1,G2	G3	0.0087183042511507	8199	ENSG00000007923	DNAJC11	Intron	-0.105179	7.4464e-06	4.343567006993348e-05	5.1792e-08	P0|0|2|3,
chr1	6764960	6765827	0.126216	0.0019752609264885	13	0.690|0.783|0.762|0.882	1|3|2|3	1	1	2	0.69	0.762	0.8325	G0	G2	G1,G3	0.0087198664285442	-2995	ENSG00000007923	DNAJC11	Promoter	-0.126216	0.024087	0.0773191573569516	0.00095426	P0|0|2|3,
chr1	6766579	6768245	0.167214	0.0004764793899342	20	0.572|0.599|0.558|0.749	1|1|1|3	3	0	1	0.5763333333333333		0.749	G0,G1,G2	-	G3	0.0034950557682078	-4614	ENSG00000007923	DNAJC11	Distal Intergenic	-0.167214	5.8074e-07	4.277947038188141e-06	1.7718e-07	P0|0|2|3,
chr1	6772148	6772780	0.128154	0.001908348505122	18	0.834|0.851|0.778|0.906	2|2|1|3	1	2	1	0.778	0.8425	0.906	G2	G0,G1	G3	0.0084910667855977	-10183	ENSG00000007923	DNAJC11	Distal Intergenic	-0.128154	5.8305e-06	3.478389549137558e-05	3.9577e-08	P0|0|2|3,
chr1	6776566	6777939	0.250819	0.000293388183289	13	0.666|0.635|0.579|0.866	2|1|1|3	2	1	1	0.607	0.666	0.866	G1,G2	G0	G3	0.0027307456576941	-14601	ENSG00000007923	DNAJC11	Distal Intergenic	-0.250819	1.8208e-07	1.4944275384430768e-06	2.4097e-12	P0|0|2|3,
chr1	6778471	6779103	0.243907	0.0005374452975642	10	0.568|0.588|0.547|0.816	1|1|1|3	3	0	1	0.5676666666666667		0.816	G0,G1,G2	-	G3	0.0037277646845366	-16506	ENSG00000007923	DNAJC11	Distal Intergenic	-0.243907	3.3608e-09	3.9510619307787695e-08	2.2869e-10	P0|0|2|3,
chr1	6780697	6781981	0.343361	0.0001119478716024	15	0.675|0.528|0.485|0.855	2|1|1|3	2	1	1	0.5065	0.675	0.855	G1,G2	G0	G3	0.0017581814524468	-18732	ENSG00000007923	DNAJC11	Distal Intergenic	-0.343361	7.9775e-15	2.501809632201225e-13	4.3632e-14	P0|0|2|3,
chr1	6782559	6784370	0.211409	3.604401373443887e-05	22	0.741|0.665|0.596|0.851	2|1|1|3	2	1	1	0.6305000000000001	0.741	0.851	G1,G2	G0	G3	0.0011627819618866	-20594	ENSG00000007923	DNAJC11	Distal Intergenic	-0.211409	9.7787e-13	2.2162121652071004e-11	4.1411e-14	P0|0|2|3,
chr1	6784486	6785247	0.291041	1.2779731253359935e-05	10	0.331|0.263|0.419|0.574	1|1|2|3	2	1	1	0.297	0.419	0.574	G0,G1	G2	G3	0.0010049128935847	-22521	ENSG00000007923	DNAJC11	Distal Intergenic	-0.291041	1.5133e-07	1.2632909767750035e-06	1.5018e-12	P0|1|2|2,P0|0|2|3,
chr1	6785383	6787182	0.11063	7.04437924291715e-05	35	0.857|0.849|0.797|0.907	2|2|1|3	1	2	1	0.797	0.853	0.907	G2	G0,G1	G3	0.0014543284149517	-23418	ENSG00000007923	DNAJC11	Distal Intergenic	-0.11063	2.8379e-13	7.012290374690338e-12	4.3854e-14	P0|0|2|3,
chr1	6787236	6787675	0.174841	9.657964821061672e-05	13	0.519|0.430|0.441|0.627	1|1|1|3	3	0	1	0.4633333333333334		0.627	G0,G1,G2	-	G3	0.0016527661355326	-25271	ENSG00000007923	DNAJC11	Distal Intergenic	-0.174841	0.001616	0.0060382089668722	2.723e-05	P0|0|2|3,
chr1	6791275	6792376	0.234582	0.0013047053945845	10	0.555|0.593|0.633|0.831	1|1|1|3	3	0	1	0.5936666666666667		0.831	G0,G1,G2	-	G3	0.0064024373675523	-29310	ENSG00000007923	DNAJC11	Distal Intergenic	-0.234582	2.5884e-06	1.662823439905806e-05	2.3973e-09	P0|0|2|3,
chr1	6794253	6795308	0.16478	0.000830904793157	12	0.656|0.696|0.618|0.783	2|2|1|3	1	2	1	0.618	0.6759999999999999	0.783	G2	G0,G1	G3	0.0047631328878224	-32288	ENSG00000007923	DNAJC11	Distal Intergenic	-0.16478	9.3025e-05	0.0004345362848738	9.296e-07	P0|0|2|3,
chr1	6797331	6798720	0.141123	0.0044576916546189	12	0.721|0.791|0.760|0.862	1|2|2|3	1	2	1	0.721	0.7755000000000001	0.862	G0	G1,G2	G3	0.0169863623652977	-35366	ENSG00000007923	DNAJC11	Distal Intergenic	-0.141123	0.022286	0.0717587894337744	0.00049423	P0|0|2|3,
chr1	6799520	6799997	0.123586	0.0053149731186715	10	0.868|0.798|0.752|0.882	3|2|1|3	1	1	2	0.752	0.798	0.875	G2	G1	G0,G3	0.0197804009485513	-37555	ENSG00000007923	DNAJC11	Distal Intergenic	0.123586	0.00024062	0.0010392054286886	9.464e-06	P0|0|2|3,
chr1	6802991	6804138	0.434179	4.156004057441307e-05	19	0.185|0.203|0.632|0.430	1|1|3|2	2	1	1	0.194	0.43	0.632	G0,G1	G3	G2	0.0012152751863318	-41026	ENSG00000007923	DNAJC11	Distal Intergenic	-0.434179	4.558900000000001e-25	4.6753016022276974e-23	3.8747e-14	P0|1|2|2,
chr1	6806570	6807748	0.151827	0.0002044263932753	17	0.759|0.747|0.617|0.820	3|3|1|3	1	0	3	0.617		0.7753333333333333	G2	-	G0,G1,G3	0.0022995447654816	-37636	ENSG00000171735	CAMTA1	Distal Intergenic	0.151827	2.0677e-06	1.3562761304553334e-05	1.7137e-09	P0|0|2|3,
chr1	6815587	6816102	0.192282	0.0034847943014937	10	0.414|0.460|0.631|0.646	1|1|3|3	2	0	2	0.437		0.6385000000000001	G0,G1	-	G2,G3	0.0137852780246524	-29282	ENSG00000171735	CAMTA1	Distal Intergenic	-0.192282	2.2071e-07	1.7793118395628728e-06	9.199e-08	P0|1|2|2,
chr1	6819712	6821068	0.165132	0.0007899599532138	17	0.749|0.729|0.719|0.895	1|1|1|3	3	0	1	0.7323333333333334		0.895	G0,G1,G2	-	G3	0.0046276283891199	-24316	ENSG00000171735	CAMTA1	Distal Intergenic	-0.165132	4.8234e-06	2.927258022930808e-05	4.7286e-09	P0|0|2|3,
chr1	6823373	6824916	0.176722	0.0014937020456752	18	0.639|0.719|0.708|0.875	1|1|1|3	3	0	1	0.6886666666666666		0.875	G0,G1,G2	-	G3	0.0070635392937527	-20468	ENSG00000171735	CAMTA1	Distal Intergenic	-0.176722	6.6745e-07	4.854928521780745e-06	8.2135e-08	P0|0|2|3,
chr1	6828365	6828881	0.284542	0.000208392641768	10	0.488|0.725|0.761|0.879	1|3|3|3	1	0	3	0.488		0.7883333333333334	G0	-	G1,G2,G3	0.0023193323750603	-16503	ENSG00000171735	CAMTA1	Distal Intergenic	-0.284542	7.1025e-08	6.356482587483176e-07	3.3162e-13	P2|3|3|3,
chr1	6828959	6829838	0.102327	0.0015693160523764	14	0.880|0.891|0.802|0.930	2|3|1|3	1	1	2	0.802	0.88	0.9105	G2	G0	G1,G3	0.0073252820556502	-15546	ENSG00000171735	CAMTA1	Distal Intergenic	0.102327	1.4812e-05	8.117931968428222e-05	4.866e-08	P0|0|2|3,
chr1	6830920	6831518	0.272083	0.003507041053482	10	0.196|0.397|0.444|0.494	1|2|3|3	1	1	2	0.196	0.397	0.469	G0	G1	G2,G3	0.0138597124175383	-13866	ENSG00000171735	CAMTA1	Distal Intergenic	-0.272083	9.1632e-09	9.86378259080638e-08	2.5436e-12
chr1	6836365	6837365	0.275623	0.0009058230761776	10	0.563|0.802|0.863|0.885	1|3|3|3	1	0	3	0.563		0.85	G0	-	G1,G2,G3	0.0050139086701657	-8019	ENSG00000171735	CAMTA1	Distal Intergenic	-0.275623	3.5886e-05	0.0001819843260247	2.8661e-08	P2|3|3|3,
chr1	6838848	6839786	0.151802	0.0001364562810772	13	0.793|0.802|0.750|0.920	1|2|1|3	2	1	1	0.7715000000000001	0.802	0.92	G0,G2	G1	G3	0.0019156454870792	-5598	ENSG00000171735	CAMTA1	Distal Intergenic	-0.151802	1.5079e-08	1.552069318169603e-07	6.8458e-11	P0|0|2|3,
chr1	6846551	6847146	0.180995	0.0005672425140577	10	0.799|0.760|0.588|0.763	3|3|1|3	1	0	3	0.588		0.774	G2	-	G0,G1,G3	0.0038414594511834	1168	ENSG00000171735	CAMTA1	Intron	0.180995	9.1175e-05	0.0004266021798298	6.695e-05	P0|0|2|3,
chr1	6856287	6856827	0.183715	0.0007598383685282	10	0.662|0.727|0.819|0.577	2|3|3|1	1	1	2	0.577	0.662	0.7729999999999999	G3	G0	G1,G2	0.004527435814416	10904	ENSG00000171735	CAMTA1	Intron	0.183715	0.00078127	0.0030777790038837	0.0003474	N0|0|2|3,
chr1	6868078	6868889	0.186103	0.0001265598163406	10	0.478|0.564|0.716|0.506	1|1|3|1	3	0	1	0.5159999999999999		0.716	G0,G1,G3	-	G2	0.0018520688466037	22695	ENSG00000171735	CAMTA1	Intron	-0.186103	0.00045128	0.0018536039961651	0.00053069	N0|0|2|3,
chr1	6943172	6943480	0.18081	0.0002960833562204	10	0.926|0.898|0.727|0.912	3|3|1|3	1	0	3	0.727		0.912	G2	-	G0,G1,G3	0.002742343102012	97789	ENSG00000171735	CAMTA1	Intron	0.18081	1.8016e-09	2.2391153938009448e-08	3.1899e-12	P0|0|2|3,
chr1	6965091	6965859	0.123043	0.0012143429506136	10	0.770|0.779|0.805|0.908	1|1|1|3	3	0	1	0.7846666666666667		0.908	G0,G1,G2	-	G3	0.0060877679875739	119708	ENSG00000171735	CAMTA1	Intron	-0.123043	0.00062247	0.0024935570291843	0.00025381	P0|0|2|3,
chr1	6971098	6971845	0.151786	0.0069960473288587	10	0.664|0.749|0.706|0.840	1|2|1|3	2	1	1	0.685	0.749	0.84	G0,G2	G1	G3	0.0252056076187867	125715	ENSG00000171735	CAMTA1	Intron	-0.151786	0.002142	0.0078503107130554	6.9508e-06	P0|0|2|3,
chr1	6972371	6973920	0.226357	0.002481643926576	16	0.640|0.767|0.769|0.866	1|2|2|3	1	2	1	0.64	0.768	0.866	G0	G1,G2	G3	0.0104254522241634	126988	ENSG00000171735	CAMTA1	Intron	-0.226357	7.4259e-06	4.332981698191392e-05	6.8301e-10	P0|0|2|3,
chr1	6982617	6983051	0.345736	0.0011354114893663	10	0.372|0.544|0.397|0.198	2|3|2|1	1	2	1	0.198	0.3845	0.544	G3	G0,G2	G1	0.0058073768166198	137234	ENSG00000171735	CAMTA1	Intron	0.345736	3.3361e-10	4.788561226202968e-09	2.2654e-12	N0|1|2|2,N0|0|2|3,
chr1	6987208	6987906	0.398067	0.0009635888409458	10	0.305|0.406|0.564|0.703	1|2|2|3	1	2	1	0.305	0.485	0.703	G0	G1,G2	G3	0.005197493101238	141825	ENSG00000171735	CAMTA1	Intron	-0.398067	4.2943e-10	6.034227550481333e-09	2.1305e-12	P0|0|2|3,
chr1	6987982	6989247	0.146115	0.0066761056680929	16	0.711|0.790|0.807|0.857	1|2|2|3	1	2	1	0.711	0.7985	0.857	G0	G1,G2	G3	0.0241726029139815	142599	ENSG00000171735	CAMTA1	Intron	-0.146115	0.00025794	0.001107578846447	7.4381e-06	P0|0|2|3,
chr1	6991559	6992257	0.293757	0.0002811810818057	10	0.607|0.768|0.753|0.901	1|2|2|3	1	2	1	0.607	0.7605	0.901	G0	G1,G2	G3	0.0026740904407518	146176	ENSG00000171735	CAMTA1	Intron	-0.293757	9.7461e-07	6.850335528624175e-06	9.6234e-11	P0|0|2|3,
chr1	6993203	6994603	0.185824	1.5808475031229828e-05	16	0.605|0.757|0.743|0.914	1|3|3|3	1	0	3	0.605		0.8046666666666668	G0	-	G1,G2,G3	0.0010064976150191	147820	ENSG00000171735	CAMTA1	Intron	-0.185824	1.1713e-05	6.556146874689456e-05	6.3568e-09	P2|3|3|3,
chr1	6995380	6996279	0.121322	0.0005892636982846	21	0.411|0.306|0.251|0.302	3|1|1|1	3	0	1	0.2863333333333333		0.411	G1,G2,G3	-	G0	0.0039221849210893	149997	ENSG00000171735	CAMTA1	Intron	0.121322	0.0020636	0.0075799510673801	0.00012907	N2|3|3|3,
chr1	6996773	6997218	0.15667	0.000442528656151	10	0.734|0.869|0.875|0.953	1|3|3|3	1	0	3	0.734		0.899	G0	-	G1,G2,G3	0.0033612464059369	151390	ENSG00000171735	CAMTA1	Intron	-0.15667	0.00077433	0.0030523228311254	0.00038236	P2|3|3|3,
chr1	6998702	7000097	0.171152	0.0007857960907854	21	0.698|0.793|0.773|0.869	1|2|2|3	1	2	1	0.698	0.783	0.869	G0	G1,G2	G3	0.0046136231675386	153319	ENSG00000171735	CAMTA1	Intron	-0.171152	6.5418e-05	0.0003149323116525	3.8571e-08	P0|0|2|3,
chr1	7001496	7002011	0.17684	0.0036965150055375	10	0.695|0.860|0.859|0.910	1|3|3|3	1	0	3	0.695		0.8763333333333333	G0	-	G1,G2,G3	0.0144855892597002	156113	ENSG00000171735	CAMTA1	Intron	-0.17684	0.00014095	0.0006357349715965	5.3709e-07	P2|3|3|3,
chr1	7006843	7009466	0.247592	8.620720015658939e-06	25	0.555|0.710|0.759|0.851	1|2|3|3	1	1	2	0.555	0.71	0.8049999999999999	G0	G1	G2,G3	0.0010049128935847	161460	ENSG00000171735	CAMTA1	Intron	-0.247592	5.6765e-12	1.1272594149548408e-10	4.5519e-14
chr1	7009500	7010285	0.136586	0.0079932380027333	15	0.734|0.884|0.830|0.890	1|3|3|3	1	0	3	0.734		0.868	G0	-	G1,G2,G3	0.0283981126305788	164117	ENSG00000171735	CAMTA1	Intron	-0.136586	0.0022769	0.0083105812848065	3.9313e-05	P2|3|3|3,
chr1	7013205	7013574	0.137341	0.0024397537555405	13	0.670|0.771|0.760|0.881	1|3|2|3	1	1	2	0.67	0.76	0.8260000000000001	G0	G2	G1,G3	0.0102850958375114	167822	ENSG00000171735	CAMTA1	Intron	-0.137341	0.00034613	0.001451814674382	4.1171e-05	P0|0|2|3,
chr1	7013983	7014647	0.187028	0.0063543811019538	12	0.540|0.702|0.680|0.781	1|2|3|3	1	1	2	0.54	0.702	0.7305	G0	G1	G2,G3	0.0231421261072295	168600	ENSG00000171735	CAMTA1	Intron	-0.187028	0.0045087	0.0157578633013961	9.2919e-05
chr1	7015301	7015944	0.32195	0.0003517913915361	10	0.425|0.596|0.731|0.765	1|2|3|3	1	1	2	0.425	0.596	0.748	G0	G1	G2,G3	0.0029857974664723	169918	ENSG00000171735	CAMTA1	Intron	-0.32195	5.6798e-08	5.188498194064166e-07	2.6517e-08
chr1	7016469	7018834	0.143224	0.0013589530696299	39	0.726|0.856|0.865|0.900	1|3|3|3	1	0	3	0.726		0.8736666666666667	G0	-	G1,G2,G3	0.0065920051180404	171086	ENSG00000171735	CAMTA1	Intron	-0.143224	2.1084e-07	1.7072380942716526e-06	2.7978e-12	P2|3|3|3,
chr1	7024448	7025316	0.158247	0.0030486576203727	13	0.667|0.744|0.718|0.854	1|2|1|3	2	1	1	0.6925	0.744	0.854	G0,G2	G1	G3	0.0123351486863394	179065	ENSG00000171735	CAMTA1	Intron	-0.158247	0.0019864	0.0073158588412675	2.538e-07	P0|0|2|3,
chr1	7027038	7027930	0.134779	0.0055471767212286	10	0.634|0.710|0.664|0.769	1|2|2|3	1	2	1	0.634	0.687	0.769	G0	G1,G2	G3	0.0205281705345539	181655	ENSG00000171735	CAMTA1	Intron	-0.134779	0.049313	0.1544614363661343	0.029187	P0|0|2|3,
chr1	7029082	7031632	0.18937	6.126716733941034e-05	41	0.707|0.833|0.798|0.896	1|2|2|3	1	2	1	0.707	0.8155	0.896	G0	G1,G2	G3	0.0013851162375931	183699	ENSG00000171735	CAMTA1	Intron	-0.18937	5.2967e-12	1.05739645950172e-10	4.3743e-14	P0|0|2|3,
chr1	7032627	7033824	0.224655	3.103823226614224e-05	18	0.543|0.729|0.728|0.844	1|3|2|3	1	1	2	0.543	0.728	0.7865	G0	G2	G1,G3	0.0011148950525316	187244	ENSG00000171735	CAMTA1	Intron	-0.224655	2.8333e-06	1.80481511575306e-05	1.684e-09	P0|0|2|3,
chr1	7036110	7037217	0.37804	0.0001437374091798	15	0.480|0.705|0.700|0.858	1|2|2|3	1	2	1	0.48	0.7024999999999999	0.858	G0	G1,G2	G3	0.0019595951599364	190727	ENSG00000171735	CAMTA1	Intron	-0.37804	1.2229e-11	2.2936246604052607e-10	4.5408e-14	P0|0|2|3,
chr1	7038078	7038586	0.3593	6.987989842366065e-05	10	0.507|0.645|0.687|0.866	1|2|2|3	1	2	1	0.507	0.666	0.866	G0	G1,G2	G3	0.0014509047529052	192695	ENSG00000171735	CAMTA1	Intron	-0.3593	7.4924e-08	6.671379772083746e-07	8.2434e-11	P0|0|2|3,
chr1	7039727	7040363	0.191447	0.0052998392981606	10	0.597|0.794|0.769|0.810	1|2|3|3	1	1	2	0.597	0.794	0.7895000000000001	G0	G1	G2,G3	0.0197303665576527	194344	ENSG00000171735	CAMTA1	Intron	-0.191447	0.0022005	0.0080502744915249	0.00034408
chr1	7045186	7045996	0.138575	3.812666734637327e-05	15	0.546|0.647|0.675|0.772	1|3|3|3	1	0	3	0.546		0.6980000000000001	G0	-	G1,G2,G3	0.0011827402607866	199803	ENSG00000171735	CAMTA1	Intron	-0.138575	0.00062542	0.0025043791240637	9.7709e-05	P2|3|3|3,
chr1	7046016	7046578	0.112626	0.0017837630691755	10	0.667|0.786|0.672|0.781	2|3|1|3	1	1	2	0.672	0.667	0.7835000000000001	G2	G0	G1,G3	0.0080667322087126	200633	ENSG00000171735	CAMTA1	Intron	0.112626	3.2848e-06	2.064831854840033e-05	6.4179e-06	P0|0|2|3,
chr1	7048447	7049363	0.213127	0.0037118282723204	12	0.613|0.751|0.742|0.826	1|2|2|3	1	2	1	0.613	0.7464999999999999	0.826	G0	G1,G2	G3	0.0145360496823362	203064	ENSG00000171735	CAMTA1	Intron	-0.213127	0.0010188	0.0039376134038615	0.00029176	P0|0|2|3,
chr1	7057024	7057452	0.131192	0.0008916585680902	13	0.657|0.722|0.682|0.828	1|1|1|3	3	0	1	0.6869999999999999		0.828	G0,G1,G2	-	G3	0.0049658228126274	211641	ENSG00000171735	CAMTA1	Intron	-0.131192	0.003226	0.0115056234833572	0.0024923	P0|0|2|3,
chr1	7059148	7060668	0.180052	0.0002074317948874	19	0.704|0.866|0.900|0.902	1|3|3|3	1	0	3	0.704		0.8893333333333334	G0	-	G1,G2,G3	0.0023147924793172	213765	ENSG00000171735	CAMTA1	Intron	-0.180052	2.9739e-08	2.880101348706668e-07	2.5414e-11	P2|3|3|3,
chr1	7061039	7062113	0.192801	0.0001167818025527	13	0.688|0.897|0.897|0.832	1|3|3|3	1	0	3	0.688		0.8753333333333333	G0	-	G1,G2,G3	0.0017882905248738	215656	ENSG00000171735	CAMTA1	Intron	-0.192801	9.3491e-07	6.597054668052086e-06	1.5194e-10	P2|3|3|3,
chr1	7062176	7063062	0.300252	0.0014164982857137	17	0.579|0.883|0.866|0.887	1|3|3|3	1	0	3	0.579		0.8786666666666667	G0	-	G1,G2,G3	0.0067909536072656	216793	ENSG00000171735	CAMTA1	Intron	-0.300252	1.4431e-12	3.18052311233356e-11	4.7518e-14	P2|3|3|3,
chr1	7067282	7068188	0.325151	0.0001605976528258	16	0.573|0.889|0.932|0.877	1|3|3|3	1	0	3	0.573		0.8993333333333334	G0	-	G1,G2,G3	0.0020575426014112	221899	ENSG00000171735	CAMTA1	Intron	-0.325151	4.5399e-11	7.67706109668874e-10	4.1411e-14	P2|3|3|3,
chr1	7068207	7069100	0.130159	0.000170220650617	18	0.746|0.865|0.896|0.812	1|3|3|2	1	1	2	0.746	0.812	0.8805000000000001	G0	G3	G1,G2	0.0021087243617801	222824	ENSG00000171735	CAMTA1	Intron	-0.130159	1.2935e-05	7.176917046205194e-05	3.5105e-09
chr1	7070721	7071333	0.540311	1.1253666034131817e-05	14	0.621|0.207|0.264|0.747	2|1|2|3	1	2	1	0.207	0.4425	0.747	G1	G0,G2	G3	0.0010049128935847	225338	ENSG00000171735	CAMTA1	Intron	-0.540311	1.1343e-24	1.1200759224502424e-22	3.908e-14	P0|1|2|2,P0|0|2|3,
chr1	7071719	7072177	0.429903	0.0003118730011629	10	0.481|0.296|0.335|0.740	2|1|1|3	2	1	1	0.3155	0.481	0.74	G1,G2	G0	G3	0.0028096518737725	226336	ENSG00000171735	CAMTA1	Intron	-0.429903	1.1747e-16	4.752301482952385e-15	4.5741e-14	P0|0|2|3,
chr1	7073551	7074225	0.479251	3.1194994298497045e-05	12	0.646|0.390|0.356|0.857	2|1|1|3	2	1	1	0.373	0.646	0.857	G1,G2	G0	G3	0.001115825193478	228168	ENSG00000171735	CAMTA1	Intron	-0.479251	4.5426e-23	3.838779634630659e-21	3.8303e-14	P0|0|2|3,
chr1	7079401	7080131	0.399839	0.0004625314247884	10	0.334|0.718|0.760|0.650	1|3|3|2	1	1	2	0.334	0.65	0.739	G0	G3	G1,G2	0.0034404214996421	234018	ENSG00000171735	CAMTA1	Intron	-0.399839	1.8007e-11	3.2735462446840823e-10	4.341e-14
chr1	7081545	7082427	0.130179	0.0077726148377872	11	0.658|0.792|0.782|0.717	1|3|3|2	1	1	2	0.658	0.717	0.787	G0	G3	G1,G2	0.0276915020083297	236162	ENSG00000171735	CAMTA1	Intron	-0.130179	0.01179	0.0390545343215684	0.00067561
chr1	7086423	7087087	0.382727	1.0052017875212223e-05	10	0.502|0.732|0.909|0.858	1|2|3|3	1	1	2	0.502	0.732	0.8835	G0	G1	G2,G3	0.0010049128935847	241040	ENSG00000171735	CAMTA1	Intron	-0.382727	3.066e-09	3.633887411808392e-08	9.2973e-11
chr1	7099952	7100661	0.134774	0.0011738733589136	13	0.774|0.722|0.812|0.872	1|1|2|3	2	1	1	0.748	0.812	0.872	G0,G1	G2	G3	0.0059420491373647	254569	ENSG00000171735	CAMTA1	Intron	-0.134774	0.00018182	0.0008032958806267	0.00043834	P0|1|2|2,P0|0|2|3,
chr1	7101274	7101984	0.145919	0.0002554124784046	15	0.683|0.801|0.835|0.879	1|3|3|3	1	0	3	0.683		0.8383333333333334	G0	-	G1,G2,G3	0.002554218145823	255891	ENSG00000171735	CAMTA1	Intron	-0.145919	0.00010309	0.0004773680872208	6.864e-08	P2|3|3|3,
chr1	7103110	7103707	0.249321	0.0002215215189812	10	0.402|0.548|0.513|0.715	1|2|1|3	2	1	1	0.4575	0.548	0.715	G0,G2	G1	G3	0.0023867015694724	257727	ENSG00000171735	CAMTA1	Intron	-0.249321	1.5227e-06	1.0268906959464456e-05	1.7864e-07	P0|0|2|3,
chr1	7108906	7111074	0.142715	0.0001173909336622	34	0.663|0.754|0.775|0.840	1|2|3|3	1	1	2	0.663	0.754	0.8075	G0	G1	G2,G3	0.0017917329133329	263523	ENSG00000171735	CAMTA1	Intron	-0.142715	1.3153e-05	7.285082582817082e-05	4.511e-06
chr1	7115647	7116501	0.327035	0.0009159790101588	12	0.415|0.724|0.775|0.714	1|3|3|2	1	1	2	0.415	0.714	0.7495	G0	G3	G1,G2	0.005046818236881	270264	ENSG00000171735	CAMTA1	Intron	-0.327035	1.45e-08	1.4981742649042353e-07	1.1691e-13
chr1	7119497	7120248	0.151189	0.0016090649106293	12	0.743|0.851|0.866|0.925	1|2|3|3	1	1	2	0.743	0.851	0.8955	G0	G1	G2,G3	0.0074644833802822	274114	ENSG00000171735	CAMTA1	Intron	-0.151189	0.0010796	0.0041551683715919	6.4841e-05
chr1	7125136	7127318	0.235799	0.0002276553116394	20	0.557|0.673|0.725|0.792	1|2|2|3	1	2	1	0.557	0.6990000000000001	0.792	G0	G1,G2	G3	0.0024159338322374	279753	ENSG00000171735	CAMTA1	Intron	-0.235799	3.5866e-07	2.763133919326095e-06	1.3898e-10	P0|0|2|3,
chr1	7127638	7128422	0.144915	0.0003300444092126	13	0.715|0.793|0.812|0.915	1|2|3|3	1	1	2	0.715	0.793	0.8635	G0	G1	G2,G3	0.002890462838221	282255	ENSG00000171735	CAMTA1	Intron	-0.144915	0.0032943	0.0117341607222569	0.00095955
chr1	7128465	7128914	0.193937	0.0001213787977893	10	0.646|0.804|0.841|0.911	1|3|3|3	1	0	3	0.646		0.852	G0	-	G1,G2,G3	0.0018184742509044	283082	ENSG00000171735	CAMTA1	Intron	-0.193937	0.00012247	0.0005588912899259	1.5795e-06	P2|3|3|3,
chr1	7129090	7129896	0.155788	0.0040687535709443	10	0.710|0.815|0.809|0.865	1|2|2|3	1	2	1	0.71	0.812	0.865	G0	G1,G2	G3	0.0157161182999542	283707	ENSG00000171735	CAMTA1	Intron	-0.155788	0.029778	0.0948055623273119	0.003162	P0|0|2|3,
chr1	7129996	7130265	0.366014	0.0011534489855377	10	0.498|0.532|0.431|0.129	2|3|3|1	1	1	2	0.129	0.498	0.4815	G3	G0	G1,G2	0.0058704564215766	284613	ENSG00000171735	CAMTA1	Intron	0.366014	9.5887e-12	1.8309298259118189e-10	4.341e-14	N0|0|2|3,
chr1	7130837	7132807	0.184212	0.0003133907498735	21	0.495|0.641|0.638|0.756	1|3|2|3	1	1	2	0.495	0.638	0.6985	G0	G2	G1,G3	0.0028168190010039	285454	ENSG00000171735	CAMTA1	Intron	-0.184212	4.3437e-05	0.0002165055514317	5.5617e-08	P0|0|2|3,
chr1	7137528	7138788	0.165924	0.0010370775999974	15	0.527|0.597|0.572|0.741	1|1|1|3	3	0	1	0.5653333333333334		0.741	G0,G1,G2	-	G3	0.0054588612481809	292145	ENSG00000171735	CAMTA1	Intron	-0.165924	0.0003568	0.0014929559192716	7.8438e-06	P0|0|2|3,
chr1	7142902	7143950	0.164798	0.0068149826755213	10	0.521|0.682|0.693|0.741	1|3|3|2	1	1	2	0.521	0.741	0.6875	G0	G3	G1,G2	0.024621166201149	297519	ENSG00000171735	CAMTA1	Intron	-0.164798	0.0043293	0.015166539855596	0.0013245
chr1	7144808	7145985	0.10339	0.0065743833350628	19	0.649|0.726|0.713|0.806	1|1|2|3	2	1	1	0.6875	0.713	0.806	G0,G1	G2	G3	0.023846038821402	299425	ENSG00000171735	CAMTA1	Intron	-0.10339	0.025796	0.0825567873955744	0.038749	P0|1|2|2,P0|0|2|3,
chr1	7146160	7146410	0.141045	0.0064999971233521	12	0.673|0.777|0.707|0.848	2|2|1|3	1	2	1	0.707	0.7250000000000001	0.848	G2	G0,G1	G3	0.0236075299948589	300777	ENSG00000171735	CAMTA1	Intron	-0.141045	0.00069449	0.0027596419306647	7.2432e-07	P0|0|2|3,
chr1	7148904	7149580	0.165402	0.0019186006446956	13	0.504|0.661|0.652|0.707	1|3|3|3	1	0	3	0.504		0.6733333333333333	G0	-	G1,G2,G3	0.0085254124276211	303521	ENSG00000171735	CAMTA1	Intron	-0.165402	0.00018746	0.0008261516543703	1.9777e-05	P2|3|3|3,
chr1	7149964	7150770	0.244327	0.0007203608371435	10	0.564|0.798|0.798|0.841	1|3|3|3	1	0	3	0.564		0.8123333333333335	G0	-	G1,G2,G3	0.0043932431213598	304581	ENSG00000171735	CAMTA1	Intron	-0.244327	0.00040846	0.0016911183922309	1.6472e-06	P2|3|3|3,
chr1	7150844	7151560	0.148327	0.0050307502192899	15	0.727|0.818|0.801|0.876	1|2|2|3	1	2	1	0.727	0.8095	0.876	G0	G1,G2	G3	0.0188551969225849	305461	ENSG00000171735	CAMTA1	Exon	-0.148327	0.007231	0.0245898889117757	0.00033529	P0|0|2|3,
chr1	7152637	7154465	0.135497	0.000879103462267	26	0.643|0.781|0.775|0.715	1|3|3|2	1	1	2	0.643	0.715	0.778	G0	G3	G1,G2	0.0049250390188382	307254	ENSG00000171735	CAMTA1	Intron	-0.135497	1.6772e-05	9.089003896533868e-05	1.1031e-06
chr1	7154718	7154893	0.451626	7.552398882974348e-05	10	0.617|0.729|0.565|0.165	3|2|2|1	1	2	1	0.165	0.647	0.617	G3	G1,G2	G0	0.0014974118643069	309335	ENSG00000171735	CAMTA1	Intron	0.451626	1.1978e-09	1.5431642699531782e-08	1.4611e-13	N0|0|2|3,
chr1	7155546	7156890	0.234935	8.483522664160357e-05	23	0.635|0.899|0.867|0.817	1|3|3|3	1	0	3	0.635		0.8610000000000001	G0	-	G1,G2,G3	0.0015677113865773	310163	ENSG00000171735	CAMTA1	Intron	-0.234935	8.7363e-11	1.4020072572778923e-09	4.1522e-14	P2|3|3|3,
chr1	7157784	7159004	0.256106	0.0001204354176898	23	0.481|0.387|0.334|0.624	2|1|1|3	2	1	1	0.3605	0.481	0.624	G1,G2	G0	G3	0.0018122202620067	312401	ENSG00000171735	CAMTA1	Intron	-0.256106	1.099e-13	2.9035978754225013e-12	4.1966e-14	P0|0|2|3,
chr1	7159632	7160742	0.204756	3.117716006132596e-05	21	0.679|0.844|0.830|0.634	2|3|3|1	1	1	2	0.634	0.679	0.837	G3	G0	G1,G2	0.0011156977581066	314249	ENSG00000171735	CAMTA1	Intron	0.204756	9.4208e-14	2.5151376880611164e-12	4.5075e-14	N0|0|2|3,
chr1	7160812	7161937	0.133276	0.0007895150478703	17	0.700|0.813|0.859|0.845	1|3|3|3	1	0	3	0.7		0.839	G0	-	G1,G2,G3	0.0046262358297474	315429	ENSG00000171735	CAMTA1	Intron	-0.133276	0.00038858	0.0016152078398687	8.5015e-06	P2|3|3|3,
chr1	7165415	7165962	0.206457	0.000472076309076	12	0.657|0.690|0.570|0.777	2|2|1|3	1	2	1	0.57	0.6735	0.777	G2	G0,G1	G3	0.0034781855387938	320032	ENSG00000171735	CAMTA1	Intron	-0.206457	0.001245	0.004740325303145	8.8687e-05	P0|0|2|3,
chr1	7167430	7167732	0.431586	0.002105687369907	10	0.678|0.598|0.547|0.246	3|2|2|1	1	2	1	0.246	0.5725	0.678	G3	G1,G2	G0	0.0091642004216984	322047	ENSG00000171735	CAMTA1	Intron	0.431586	2.3413e-10	3.460451952582348e-09	3.3296e-13	N0|0|2|3,
chr1	7168934	7170727	0.284423	0.0018288491087153	24	0.504|0.795|0.792|0.772	1|3|3|3	1	0	3	0.504		0.7863333333333333	G0	-	G1,G2,G3	0.0082187229580299	323551	ENSG00000171735	CAMTA1	Intron	-0.284423	7.9904e-14	2.1583479409856418e-12	4.3854e-14	P2|3|3|3,
chr1	7171161	7172185	0.249224	0.0044346401829715	10	0.570|0.723|0.740|0.819	1|2|2|3	1	2	1	0.57	0.7315	0.819	G0	G1,G2	G3	0.0169116466637564	325778	ENSG00000171735	CAMTA1	Intron	-0.249224	0.00016111	0.0007188739408709	9.1375e-06	P0|0|2|3,
chr1	7176932	7178026	0.119768	0.0066817338653092	16	0.506|0.554|0.626|0.573	1|2|3|2	1	2	1	0.506	0.5635	0.626	G0	G1,G3	G2	0.0241919750344584	331549	ENSG00000171735	CAMTA1	Intron	-0.119768	0.12661	0.3890941166087094	0.0092659
chr1	7178621	7180112	0.126409	0.0010977603895221	25	0.722|0.718|0.749|0.854	1|1|1|3	3	0	1	0.7296666666666667		0.854	G0,G1,G2	-	G3	0.0056724899446159	333238	ENSG00000171735	CAMTA1	Intron	-0.126409	8.3458e-06	4.817078766470964e-05	4.3113e-09	P0|0|2|3,
chr1	7182192	7185296	0.154396	5.822901320183824e-05	54	0.666|0.793|0.781|0.876	1|3|2|3	1	1	2	0.666	0.781	0.8345	G0	G2	G1,G3	0.0013603122568158	336809	ENSG00000171735	CAMTA1	Intron	-0.154396	2.1815e-09	2.666249932988704e-08	4.2411e-14	P0|0|2|3,
chr1	7187704	7188599	0.14711	0.0009619380275889	13	0.683|0.836|0.821|0.781	1|3|3|2	1	1	2	0.683	0.781	0.8285	G0	G3	G1,G2	0.0051920708605077	342321	ENSG00000171735	CAMTA1	Intron	-0.14711	0.00045866	0.0018814956351866	1.5107e-06
chr1	7189023	7190437	0.120881	0.0009016567453438	15	0.775|0.827|0.847|0.937	1|2|1|3	2	1	1	0.8109999999999999	0.827	0.937	G0,G2	G1	G3	0.0050004482820854	343640	ENSG00000171735	CAMTA1	Intron	-0.120881	4.2564e-07	3.227246331642773e-06	6.1402e-08	P0|0|2|3,
chr1	7196539	7198829	0.12082	0.0040461733137752	30	0.732|0.812|0.760|0.852	1|2|2|3	1	2	1	0.732	0.786	0.852	G0	G1,G2	G3	0.0156421497806608	351156	ENSG00000171735	CAMTA1	Intron	-0.12082	0.0022271	0.0081417705950737	7.2939e-05	P0|0|2|3,
chr1	7205138	7206222	0.124669	8.140744819447619e-05	16	0.559|0.687|0.721|0.833	1|1|3|3	2	0	2	0.623		0.7769999999999999	G0,G1	-	G2,G3	0.0015432644912874	359755	ENSG00000171735	CAMTA1	Intron	-0.124669	0.00042994	0.0017727419421652	0.00019501	P0|1|2|2,
chr1	7210136	7212365	0.116252	0.0027976026776944	46	0.751|0.775|0.752|0.868	2|2|1|3	1	2	1	0.752	0.763	0.868	G2	G0,G1	G3	0.0114917890410819	364753	ENSG00000171735	CAMTA1	Intron	-0.116252	5.4964e-09	6.185460594450386e-08	6.6835e-14	P0|0|2|3,
chr1	7212748	7213998	0.244434	0.0005395739190261	22	0.613|0.509|0.518|0.757	2|1|1|3	2	1	1	0.5135000000000001	0.613	0.757	G1,G2	G0	G3	0.0037356828055696	367365	ENSG00000171735	CAMTA1	Intron	-0.244434	2.0351e-11	3.665224018658189e-10	4.563e-14	P0|0|2|3,
chr1	7215813	7217141	0.121714	8.324817892140529e-05	19	0.728|0.805|0.828|0.875	1|2|3|3	1	1	2	0.728	0.805	0.8514999999999999	G0	G1	G2,G3	0.0015559836717452	370430	ENSG00000171735	CAMTA1	Intron	-0.121714	0.0024463	0.0088870976813183	0.00055329
chr1	7218149	7219412	0.124562	0.0041061735489201	10	0.696|0.805|0.778|0.852	1|3|2|3	1	1	2	0.696	0.778	0.8285	G0	G2	G1,G3	0.0158377222798673	372766	ENSG00000171735	CAMTA1	Intron	-0.124562	0.013277	0.0437245357995308	0.00026229	P0|0|2|3,
chr1	7219538	7220695	0.157845	0.0004119935852203	10	0.690|0.832|0.760|0.880	1|3|2|3	1	1	2	0.69	0.76	0.856	G0	G2	G1,G3	0.003236235450012	374155	ENSG00000171735	CAMTA1	Intron	-0.157845	0.0025919	0.0093794091063694	3.0313e-05	P0|0|2|3,
chr1	7221400	7222330	0.152677	0.0013898415617373	12	0.577|0.674|0.644|0.816	2|1|1|3	2	1	1	0.659	0.577	0.816	G1,G2	G0	G3	0.0066988761908948	376017	ENSG00000171735	CAMTA1	Intron	-0.152677	0.00019235	0.0008458938813938	4.3284e-05	P0|0|2|3,
chr1	7223958	7224827	0.182079	0.0062072442061255	10	0.568|0.732|0.739|0.799	1|3|3|3	1	0	3	0.568		0.7566666666666667	G0	-	G1,G2,G3	0.0226696821428011	378575	ENSG00000171735	CAMTA1	Intron	-0.182079	0.0012786	0.0048588093936958	2.9231e-06	P2|3|3|3,
chr1	7227018	7227933	0.125643	0.0009527044079693	10	0.737|0.778|0.795|0.862	1|2|2|3	1	2	1	0.737	0.7865	0.862	G0	G1,G2	G3	0.005162332199109	381635	ENSG00000171735	CAMTA1	Intron	-0.125643	0.12647	0.3886719809740222	0.19904	P0|0|2|3,
chr1	7230092	7233089	0.112963	0.0001611458916939	35	0.716|0.815|0.800|0.855	1|3|2|3	1	1	2	0.716	0.8	0.835	G0	G2	G1,G3	0.0020607621939706	384709	ENSG00000171735	CAMTA1	Intron	-0.112963	0.00038903	0.0016169239318873	4.416e-07	P0|0|2|3,
chr1	7234116	7234980	0.166233	2.416835113205654e-05	14	0.638|0.759|0.809|0.888	1|3|3|3	1	0	3	0.638		0.8186666666666667	G0	-	G1,G2,G3	0.0010596298301802	388733	ENSG00000171735	CAMTA1	Intron	-0.166233	5.4933e-06	3.295071527368857e-05	3.9797e-07	P2|3|3|3,
chr1	7235114	7235640	0.592838	2.1560313787952663e-05	10	0.502|0.233|0.277|0.842	2|1|1|3	2	1	1	0.255	0.502	0.842	G1,G2	G0	G3	0.0010397313595428	389731	ENSG00000171735	CAMTA1	Intron	-0.592838	2.1864e-27	2.7788232758163e-25	4.9183e-14	P0|0|2|3,
chr1	7236173	7237062	0.110886	0.0001768093491132	10	0.846|0.959|0.952|0.925	1|3|3|2	1	1	2	0.846	0.925	0.9555	G0	G3	G1,G2	0.0021479713034199	390790	ENSG00000171735	CAMTA1	Intron	-0.110886	0.00025295	0.0010879450165184	1.6841e-06
chr1	7237981	7239133	0.13255	0.0010536529152683	10	0.479|0.511|0.584|0.428	1|2|3|1	2	1	1	0.4535	0.511	0.584	G0,G3	G1	G2	0.0055180503748436	392598	ENSG00000171735	CAMTA1	Intron	0.13255	0.0038668	0.013639033388342	0.0031659	N0|0|2|3,
chr1	7245526	7246136	0.292326	4.042259241310931e-05	12	0.745|0.716|0.572|0.864	2|2|1|3	1	2	1	0.572	0.7304999999999999	0.864	G2	G0,G1	G3	0.0012045931291276	400143	ENSG00000171735	CAMTA1	Intron	-0.292326	7.7107e-11	1.2493111013722739e-09	4.1189e-14	P0|0|2|3,
chr1	7246780	7247499	0.31111	0.0008628761030502	10	0.398|0.508|0.581|0.709	1|2|2|3	1	2	1	0.398	0.5445	0.709	G0	G1,G2	G3	0.0048690617014683	401397	ENSG00000171735	CAMTA1	Intron	-0.31111	1.8031e-05	9.710111575093429e-05	1.5795e-06	P0|0|2|3,
chr1	7255038	7255907	0.148732	0.0006339940029523	18	0.616|0.703|0.686|0.828	1|1|1|3	3	0	1	0.6683333333333333		0.828	G0,G1,G2	-	G3	0.0040868746553221	409655	ENSG00000171735	CAMTA1	Intron	-0.148732	7.0762e-05	0.0003382046698561	1.6906e-07	P0|0|2|3,
chr1	7256908	7258591	0.267371	0.000427244218919	20	0.548|0.601|0.528|0.804	1|2|1|3	2	1	1	0.538	0.601	0.804	G0,G2	G1	G3	0.0032991261669823	411525	ENSG00000171735	CAMTA1	Intron	-0.267371	1.7458e-13	4.470790650156455e-12	4.4076e-14	P0|0|2|3,
chr1	7259908	7261204	0.119332	0.0036524981415365	14	0.739|0.708|0.716|0.835	2|2|1|3	1	2	1	0.716	0.7235	0.835	G2	G0,G1	G3	0.0143410069521145	414525	ENSG00000171735	CAMTA1	Intron	-0.119332	0.0015094	0.0056678191080104	8.3125e-06	P0|0|2|3,
chr1	7268677	7269283	0.1343	0.0063101643900383	11	0.694|0.698|0.683|0.827	2|1|1|3	2	1	1	0.6905	0.694	0.827	G1,G2	G0	G3	0.0230004256170982	423294	ENSG00000171735	CAMTA1	Intron	-0.1343	0.0033776	0.0120134878479122	0.0001538	P0|0|2|3,
chr1	7269648	7272005	0.225856	0.0008243128530895	23	0.451|0.477|0.465|0.694	1|1|1|3	3	0	1	0.4643333333333333		0.694	G0,G1,G2	-	G3	0.0047412565022141	424265	ENSG00000171735	CAMTA1	Intron	-0.225856	6.9373e-10	9.362964243731237e-09	4.3965e-14	P0|0|2|3,
chr1	7275239	7276168	0.180789	0.0007642550799212	10	0.728|0.748|0.709|0.914	1|1|1|3	3	0	1	0.7283333333333334		0.914	G0,G1,G2	-	G3	0.0045426155196616	429856	ENSG00000171735	CAMTA1	Intron	-0.180789	5.2821e-06	3.179560349022147e-05	4.7305e-08	P0|0|2|3,
chr1	7282344	7283387	0.170407	0.0006541472893759	15	0.859|0.824|0.756|0.926	2|2|1|3	1	2	1	0.756	0.8414999999999999	0.926	G2	G0,G1	G3	0.0041585566264606	436961	ENSG00000171735	CAMTA1	Intron	-0.170407	1.3746e-09	1.7493231670930656e-08	1.4655e-13	P0|0|2|3,
chr1	7283416	7284356	0.320065	4.920941134207783e-05	12	0.540|0.638|0.693|0.860	1|2|2|3	1	2	1	0.54	0.6655	0.86	G0	G1,G2	G3	0.0012820889406524	438033	ENSG00000171735	CAMTA1	Intron	-0.320065	2.6625e-06	1.7057058126931876e-05	7.9202e-10	P0|0|2|3,
chr1	7284360	7288745	0.12433	3.381692168130284e-05	69	0.816|0.771|0.713|0.881	1|2|1|3	2	1	1	0.7645	0.771	0.881	G0,G2	G1	G3	0.0011418498810524	438977	ENSG00000171735	CAMTA1	Intron	-0.12433	4.1104e-18	2.0037022939469532e-16	4.3188e-14	P0|0|2|3,
chr1	7290016	7291732	0.105514	0.0006166576239569	21	0.816|0.866|0.800|0.905	2|2|1|3	1	2	1	0.8	0.841	0.905	G2	G0,G1	G3	0.0040227474318742	-440322	ENSG00000171735	CAMTA1	Intron	-0.105514	0.00042707	0.0017618452170766	7.7017e-07	P0|0|2|3,
chr1	7292463	7293436	0.117685	3.54572479517991e-05	18	0.895|0.933|0.816|0.888	2|3|1|2	1	2	1	0.816	0.8915	0.933	G2	G0,G3	G1	0.0011579660745866	-438618	ENSG00000171735	CAMTA1	Intron	0.117685	1.5298e-09	1.9278457717793996e-08	5.5622e-14	N0|1|2|2,
chr1	7293814	7294151	0.101238	0.0046508479381161	12	0.861|0.888|0.845|0.946	2|2|1|3	1	2	1	0.845	0.8745	0.946	G2	G0,G1	G3	0.0176176190500562	-437903	ENSG00000171735	CAMTA1	Intron	-0.101238	0.0016778	0.0062516464655112	7.5928e-05	P0|0|2|3,
chr1	7294225	7294581	0.352371	4.818405747108316e-06	10	0.546|0.374|0.708|0.746	2|1|3|3	1	1	2	0.374	0.546	0.727	G1	G0	G2,G3	0.0010049128935847	-437473	ENSG00000171735	CAMTA1	Intron	-0.352371	1.6098e-13	4.14601762285161e-12	5.7732e-14	P0|1|2|2,
chr1	7295776	7296447	0.109643	0.002285893423297	12	0.807|0.789|0.637|0.740	3|3|1|1	2	0	2	0.6885		0.798	G2,G3	-	G0,G1	0.00977007732534	-435607	ENSG00000171735	CAMTA1	Intron	0.109643	0.011997	0.0397101398786324	4.8269e-05	N0|1|2|2,
chr1	7306978	7310552	0.15124	6.882721259261406e-05	65	0.803|0.800|0.704|0.855	2|2|1|3	1	2	1	0.704	0.8015000000000001	0.855	G2	G0,G1	G3	0.0014428433067788	-421502	ENSG00000171735	CAMTA1	Exon	-0.15124	6.7728e-13	1.5762649568577887e-11	4.0634e-14	P0|0|2|3,
chr1	7311246	7312088	0.118937	0.0008872715006081	18	0.790|0.829|0.705|0.823	2|2|1|3	1	2	1	0.705	0.8095	0.823	G2	G0,G1	G3	0.0049517140820523	-419966	ENSG00000171735	CAMTA1	Intron	-0.118937	0.0011847	0.0045274038932402	0.00027602	P0|0|2|3,
chr1	7315560	7316122	0.302967	0.0001165541906799	10	0.444|0.555|0.628|0.747	1|2|2|3	1	2	1	0.444	0.5915	0.747	G0	G1,G2	G3	0.0017867480551898	-415932	ENSG00000171735	CAMTA1	Intron	-0.302967	0.00012865	0.0005847249852854	4.1294e-06	P0|0|2|3,
chr1	7317516	7319098	0.142377	0.0001418355621768	27	0.805|0.837|0.681|0.813	3|3|1|3	1	0	3	0.681		0.8183333333333334	G2	-	G0,G1,G3	0.0019482742554003	-412956	ENSG00000171735	CAMTA1	Intron	0.142377	6.1213e-10	8.346110014381524e-09	4.4187e-14	P0|0|2|3,
chr1	7322342	7323867	0.289755	0.0002066875188758	33	0.294|0.468|0.612|0.551	1|2|3|3	1	1	2	0.294	0.468	0.5815	G0	G1	G2,G3	0.0023112903736682	-408187	ENSG00000171735	CAMTA1	Intron	-0.289755	1.5156e-12	3.3286259409619485e-11	4.0523e-14
chr1	7324187	7325593	0.314263	0.0002175063463904	20	0.436|0.664|0.794|0.700	1|2|3|3	1	1	2	0.436	0.664	0.747	G0	G1	G2,G3	0.0023667296623586	-406461	ENSG00000171735	CAMTA1	Intron	-0.314263	1.6627e-12	3.626325068330904e-11	4.0745e-14
chr1	7326247	7326771	0.189981	0.0002813860277689	10	0.098|0.193|0.266|0.288	1|2|2|3	1	2	1	0.098	0.2295	0.288	G0	G1,G2	G3	0.0026750963257897	-405283	ENSG00000171735	CAMTA1	Intron	-0.189981	0.00085993	0.0033631796865618	6.301e-06	P0|0|2|3,
chr1	7338594	7340939	0.143465	0.0022526198706792	32	0.722|0.693|0.573|0.716	2|2|1|3	1	2	1	0.573	0.7075	0.716	G2	G0,G1	G3	0.0096579323218731	-391115	ENSG00000171735	CAMTA1	Intron	-0.143465	4.081e-05	0.0002045862821063	5.9941e-09	P0|0|2|3,
chr1	7346349	7346982	0.175212	0.000200790207538	10	0.723|0.697|0.607|0.832	3|2|1|3	1	1	2	0.607	0.697	0.7775	G2	G1	G0,G3	0.0022792594936341	-385072	ENSG00000171735	CAMTA1	Intron	-0.175212	0.00032258	0.0013606862089244	6.5607e-07	P0|0|2|3,
chr1	7350401	7350893	0.12615	0.0002066260813417	10	0.865|0.905|0.779|0.940	3|3|1|3	1	0	3	0.779		0.9033333333333332	G2	-	G0,G1,G3	0.0023109437407959	-381161	ENSG00000171735	CAMTA1	Intron	0.12615	8.5629e-09	9.27320247909115e-08	2.01e-11	P0|0|2|3,
chr1	7351569	7354258	0.189068	0.0003985236551193	36	0.805|0.815|0.625|0.820	3|3|1|3	1	0	3	0.625		0.8133333333333334	G2	-	G0,G1,G3	0.0031813450664691	-377796	ENSG00000171735	CAMTA1	Intron	0.189068	8.9849e-21	5.9820617062995415e-19	4.3299e-14	P0|0|2|3,
chr1	7354735	7355398	0.142477	0.0018677311432508	12	0.749|0.722|0.731|0.868	2|1|1|3	2	1	1	0.7264999999999999	0.749	0.868	G1,G2	G0	G3	0.0083516059647051	-376656	ENSG00000171735	CAMTA1	Intron	-0.142477	0.00031409	0.0013276259235879	3.8867e-05	P0|0|2|3,
chr1	7358984	7361547	0.339556	4.180269962171875e-06	32	0.333|0.502|0.673|0.602	1|2|3|2	1	2	1	0.333	0.552	0.673	G0	G1,G3	G2	0.0010049128935847	-370507	ENSG00000171735	CAMTA1	Intron	-0.339556	7.8742e-15	2.4715995109158856e-13	4.4076e-14
chr1	7361959	7362910	0.125356	0.0052730398965274	15	0.822|0.790|0.696|0.825	3|2|1|2	1	2	1	0.696	0.8075	0.822	G2	G1,G3	G0	0.0196421284871483	-369144	ENSG00000171735	CAMTA1	Intron	0.125356	0.001864	0.0068958832279226	2.1607e-05
chr1	7373042	7373580	0.287308	0.0025647773072158	10	0.463|0.757|0.736|0.752	1|3|3|3	1	0	3	0.463		0.7483333333333334	G0	-	G1,G2,G3	0.0107067034157729	-358474	ENSG00000171735	CAMTA1	Intron	-0.287308	6.0219e-07	4.422279412531635e-06	1.0931e-10	P2|3|3|3,
chr1	7376545	7377771	0.1289	0.0023325392162516	20	0.777|0.851|0.866|0.906	1|2|2|3	1	2	1	0.777	0.8585	0.906	G0	G1,G2	G3	0.0099269516725132	-354283	ENSG00000171735	CAMTA1	Intron	-0.1289	0.0056419	0.0194573921339816	4.5776e-05	P0|0|2|3,
chr1	7389437	7392105	0.137203	0.0027588466051148	26	0.815|0.823|0.779|0.917	2|2|1|3	1	2	1	0.779	0.819	0.917	G2	G0,G1	G3	0.0113629826558085	-339949	ENSG00000171735	CAMTA1	Intron	-0.137203	2.0545e-08	2.056260901831257e-07	7.5828e-14	P0|0|2|3,
chr1	7393385	7393601	0.29024	0.002634443033706	10	0.508|0.354|0.257|0.173	3|2|1|1	2	1	1	0.215	0.354	0.508	G2,G3	G1	G0	0.0109405029318043	-338453	ENSG00000171735	CAMTA1	Intron	0.29024	8.6765e-09	9.385027743575265e-08	5.641e-13
chr1	7393721	7394224	0.178745	0.0008150795151194	10	0.259|0.335|0.491|0.336	1|1|3|2	2	1	1	0.297	0.336	0.491	G0,G1	G3	G2	0.0047099757335734	-337830	ENSG00000171735	CAMTA1	Intron	-0.178745	0.00015554	0.000695907893083	4.8129e-06	P0|1|2|2,
chr1	7395326	7396810	0.128004	0.0003769993961022	20	0.510|0.551|0.489|0.423	2|3|2|1	1	2	1	0.423	0.4995	0.551	G3	G0,G2	G1	0.0030921410059853	-335244	ENSG00000171735	CAMTA1	Intron	0.128004	0.05204	0.1627677877077454	0.00022829	N0|1|2|2,N0|0|2|3,
chr1	7408255	7408841	0.178653	0.000600954116846	10	0.863|0.789|0.688|0.870	3|2|1|3	1	1	2	0.688	0.789	0.8665	G2	G1	G0,G3	0.003966469907357	-323213	ENSG00000171735	CAMTA1	Intron	-0.178653	0.0014206	0.005357874639846	3.0823e-06	P0|0|2|3,
chr1	7416863	7417792	0.313762	0.0003058747807128	10	0.518|0.716|0.695|0.832	1|2|2|3	1	2	1	0.518	0.7055	0.832	G0	G1,G2	G3	0.0027852786072016	-314262	ENSG00000171735	CAMTA1	Intron	-0.313762	5.0828e-05	0.0002499478385373	3.3173e-07	P0|0|2|3,
chr1	7431668	7432308	0.149456	0.0026917093566405	10	0.730|0.768|0.732|0.906	1|1|2|3	2	1	1	0.749	0.732	0.906	G0,G1	G2	G3	0.0111341622219671	-299746	ENSG00000171735	CAMTA1	Intron	-0.149456	0.0011779	0.0045032594665814	7.4671e-06	P0|1|2|2,P0|0|2|3,
chr1	7435687	7436595	0.138879	0.0030163980694718	10	0.731|0.860|0.802|0.941	2|2|1|3	1	2	1	0.802	0.7955	0.941	G2	G0,G1	G3	0.0122291689386706	-295459	ENSG00000171735	CAMTA1	Intron	-0.138879	3.8286e-07	2.9306379979775125e-06	1.0677e-09	P0|0|2|3,
chr1	7439355	7439982	0.220069	0.0022008017585034	19	0.504|0.701|0.649|0.426	1|3|3|1	2	0	2	0.4649999999999999		0.675	G0,G3	-	G1,G2	0.0094844937268144	-292072	ENSG00000171735	CAMTA1	Intron	0.220069	6.5707e-10	8.908108677738607e-09	4.341e-14	N0|0|2|3,
chr1	7444093	7444896	0.179985	0.000103204880661	11	0.729|0.809|0.898|0.923	1|2|3|3	1	1	2	0.729	0.809	0.9105	G0	G1	G2,G3	0.0016987328208156	-287158	ENSG00000171735	CAMTA1	Intron	-0.179985	0.00016493	0.0007345359807444	3.2374e-06
chr1	7447960	7448649	0.203276	0.0033881980505651	13	0.459|0.696|0.641|0.484	1|3|3|1	2	0	2	0.4715		0.6685	G0,G3	-	G1,G2	0.0134621950627321	-283405	ENSG00000171735	CAMTA1	Intron	-0.203276	1.9977e-06	1.3146157495953844e-05	1.1824e-10	N0|0|2|3,
chr1	7467795	7468426	0.145227	0.0020100397916609	10	0.766|0.802|0.769|0.914	2|2|1|3	1	2	1	0.769	0.784	0.914	G2	G0,G1	G3	0.0088387419071625	-263628	ENSG00000171735	CAMTA1	Intron	-0.145227	0.005811	0.0200056625122018	8.5266e-05	P0|0|2|3,
chr1	7469507	7470220	0.214467	0.0001297109659978	10	0.626|0.691|0.847|0.834	1|2|3|3	1	1	2	0.626	0.691	0.8405	G0	G1	G2,G3	0.0018718529478232	-261834	ENSG00000171735	CAMTA1	Intron	-0.214467	0.0012301	0.0046876851262989	0.0001442
chr1	7477375	7477812	0.314979	0.0006370156830433	10	0.400|0.685|0.767|0.681	1|3|3|2	1	1	2	0.4	0.681	0.726	G0	G3	G1,G2	0.0040971270907031	-254242	ENSG00000171735	CAMTA1	Intron	-0.314979	1.3342e-06	9.109057493556174e-06	3.1959e-09
chr1	7477830	7478698	0.122864	0.002728225255283	12	0.817|0.943|0.936|0.921	1|3|3|2	1	1	2	0.817	0.921	0.9395	G0	G3	G1,G2	0.0112604249664596	-253356	ENSG00000171735	CAMTA1	Intron	-0.122864	0.0020798	0.0076360584967082	3.4891e-05
chr1	7479277	7480056	0.116394	0.0048286164197654	10	0.762|0.810|0.861|0.912	1|1|2|3	2	1	1	0.786	0.861	0.912	G0,G1	G2	G3	0.0182001856652359	-251998	ENSG00000171735	CAMTA1	Intron	-0.116394	0.0034033	0.0120984040986421	0.0028428	P0|1|2|2,P0|0|2|3,
chr1	7487150	7488305	0.200833	0.0013131385770316	23	0.558|0.737|0.760|0.801	1|3|3|3	1	0	3	0.558		0.766	G0	-	G1,G2,G3	0.0064314606432106	-243749	ENSG00000171735	CAMTA1	Intron	-0.200833	1.1355e-07	9.733597751209664e-07	1.3345e-12	P2|3|3|3,
chr1	7488327	7489538	0.11412	0.0026874201319923	23	0.830|0.909|0.893|0.944	1|2|2|3	1	2	1	0.83	0.901	0.944	G0	G1,G2	G3	0.0111189897473488	-242516	ENSG00000171735	CAMTA1	Intron	-0.11412	0.00031832	0.0013440846867703	4.5341e-07	P0|0|2|3,
chr1	7491319	7491722	0.170374	0.0040271628244197	10	0.663|0.815|0.817|0.888	1|3|3|3	1	0	3	0.663		0.84	G0	-	G1,G2,G3	0.015579664465684	-240332	ENSG00000171735	CAMTA1	Intron	-0.170374	0.0029011	0.01041995864154	1.6098e-05	P2|3|3|3,
chr1	7495778	7496838	0.137871	0.0011115981157657	10	0.714|0.874|0.869|0.788	1|3|3|3	1	0	3	0.714		0.8436666666666666	G0	-	G1,G2,G3	0.0057225959797514	-235216	ENSG00000171735	CAMTA1	Intron	-0.137871	0.015462	0.0505731210504382	0.0025689	P2|3|3|3,
chr1	7500396	7500836	0.461705	0.0001391221436286	12	0.597|0.298|0.263|0.747	2|1|1|3	2	1	1	0.2804999999999999	0.597	0.747	G1,G2	G0	G3	0.0019305731499042	-231218	ENSG00000171735	CAMTA1	Intron	-0.461705	3.2661e-21	2.282789338686131e-19	4.4964e-14	P0|0|2|3,
chr1	7502104	7502634	0.124675	0.0011823343056819	13	0.814|0.947|0.924|0.923	1|3|3|2	1	1	2	0.814	0.923	0.9355	G0	G3	G1,G2	0.0059726744696057	-229420	ENSG00000171735	CAMTA1	Intron	-0.124675	0.00037354	0.0015574203408059	2.6079e-05
chr1	7505737	7507007	0.136162	0.001721359409788	14	0.756|0.834|0.898|0.886	1|2|3|3	1	1	2	0.756	0.834	0.892	G0	G1	G2,G3	0.0078524327067906	-225047	ENSG00000171735	CAMTA1	Intron	-0.136162	0.016989	0.0553406033576567	0.00032893
chr1	7507892	7508986	0.159298	0.0002396177179478	11	0.820|0.691|0.691|0.876	3|1|1|3	2	0	2	0.691		0.848	G1,G2	-	G0,G3	0.002475813600835	-223068	ENSG00000171735	CAMTA1	Intron	-0.159298	6.8645e-05	0.000328998760192	1.314e-06	P0|0|2|3,
chr1	7511035	7511742	0.161633	0.0048794150500859	10	0.754|0.904|0.908|0.949	1|3|3|3	1	0	3	0.754		0.9203333333333332	G0	-	G1,G2,G3	0.0183649459714096	-220312	ENSG00000171735	CAMTA1	Intron	-0.161633	0.00018769	0.0008270548941105	4.9567e-07	P2|3|3|3,
chr1	7514279	7514912	0.282112	0.0002847776462735	10	0.535|0.678|0.818|0.704	1|2|3|2	1	2	1	0.535	0.6910000000000001	0.818	G0	G1,G3	G2	0.0026914803647336	-217142	ENSG00000171735	CAMTA1	Intron	-0.282112	5.1958e-05	0.0002550645113198	9.0028e-05
chr1	7541445	7542118	0.42685	1.4863249548658838e-05	10	0.339|0.296|0.544|0.723	2|1|2|3	1	2	1	0.296	0.4415	0.723	G1	G0,G2	G3	0.0010049128935847	-189936	ENSG00000171735	CAMTA1	Intron	-0.42685	7.796e-15	2.4488999901584493e-13	4.3299e-14	P0|1|2|2,P0|0|2|3,
chr1	7544181	7546624	0.103891	0.0010274579156859	36	0.816|0.868|0.883|0.919	1|2|2|3	1	2	1	0.816	0.8755	0.919	G0	G1,G2	G3	0.005422877827094	-185430	ENSG00000171735	CAMTA1	Intron	-0.103891	0.00032194	0.0013581750667477	3.3335e-06	P0|0|2|3,
chr1	7551484	7552236	0.359482	0.0001564411213286	20	0.141|0.468|0.458|0.074	1|3|3|1	2	0	2	0.1074999999999999		0.463	G0,G3	-	G1,G2	0.0020352245331988	-179818	ENSG00000171735	CAMTA1	Intron	0.359482	3.5798e-36	9.580217138065958e-34	3.7637e-14	N0|0|2|3,
chr1	7560748	7561422	0.131864	0.0033273671958378	14	0.699|0.814|0.825|0.874	1|3|3|3	1	0	3	0.699		0.8376666666666667	G0	-	G1,G2,G3	0.0132611075789467	-170632	ENSG00000171735	CAMTA1	Intron	-0.131864	0.00040216	0.0016670712350294	0.00038467	P2|3|3|3,
chr1	7573132	7574524	0.148532	0.0009854127946455	17	0.774|0.906|0.935|0.940	1|3|3|3	1	0	3	0.774		0.927	G0	-	G1,G2,G3	0.0052734974378041	-157530	ENSG00000171735	CAMTA1	Intron	-0.148532	3.0954e-07	2.417021516933189e-06	9.5185e-11	P2|3|3|3,
chr1	7577032	7578290	0.199064	0.0001338106903945	14	0.556|0.701|0.765|0.850	1|3|3|3	1	0	3	0.556		0.7719999999999999	G0	-	G1,G2,G3	0.0018983352739137	-153764	ENSG00000171735	CAMTA1	Intron	-0.199064	7.0571e-06	4.138011496491164e-05	1.665e-07	P2|3|3|3,
chr1	7581202	7583490	0.128168	0.0015208047941079	31	0.696|0.737|0.722|0.839	1|2|1|3	2	1	1	0.709	0.737	0.839	G0,G2	G1	G3	0.0071571945039422	-148564	ENSG00000171735	CAMTA1	Intron	-0.128168	1.8389e-05	9.88450234787905e-05	7.8618e-11	P0|0|2|3,
chr1	7585612	7586252	0.146075	0.0038018114217331	11	0.732|0.768|0.731|0.877	2|2|1|3	1	2	1	0.731	0.75	0.877	G2	G0,G1	G3	0.0148333523841527	-145802	ENSG00000171735	CAMTA1	Intron	-0.146075	0.0033682	0.011981611528431	7.4335e-05	P0|0|2|3,
chr1	7586548	7587302	0.292683	8.485134043304897e-05	12	0.589|0.730|0.865|0.900	1|2|3|3	1	1	2	0.589	0.73	0.8825000000000001	G0	G1	G2,G3	0.0015677484004927	-144752	ENSG00000171735	CAMTA1	Intron	-0.292683	1.8406e-07	1.5090422107583963e-06	1.3891e-09
chr1	7587409	7588732	0.136539	0.0032429159147833	16	0.700|0.801|0.820|0.909	1|3|2|3	1	1	2	0.7	0.82	0.855	G0	G2	G1,G3	0.012979742618342	-143322	ENSG00000171735	CAMTA1	Intron	-0.136539	8.2825e-05	0.0003906483225542	7.7195e-07	P0|0|2|3,
chr1	7589275	7589657	0.149156	0.0011497204153825	10	0.829|0.762|0.689|0.846	3|2|1|3	1	1	2	0.689	0.762	0.8374999999999999	G2	G1	G0,G3	0.0058575530663579	-142397	ENSG00000171735	CAMTA1	Intron	0.149156	7.5881e-05	0.0003606160861796	3.1933e-08	P0|0|2|3,
chr1	7591341	7592040	0.1538	0.0007737560425666	10	0.740|0.866|0.853|0.940	1|2|3|3	1	1	2	0.74	0.866	0.8965	G0	G1	G2,G3	0.004575015350531	-140014	ENSG00000171735	CAMTA1	Intron	-0.1538	0.003633	0.0128641265133753	4.1697e-06
chr1	7594167	7594733	0.168835	0.0009352018934717	19	0.237|0.151|0.278|0.068	3|2|2|1	1	2	1	0.068	0.2145	0.237	G3	G1,G2	G0	0.0051082741037633	-137321	ENSG00000171735	CAMTA1	Intron	0.168835	0.0003068	0.0012991344447883	3.3918e-07	N0|0|2|3,
chr1	7599330	7600135	0.2823	2.3992461926157355e-05	12	0.363|0.350|0.481|0.636	1|1|2|3	2	1	1	0.3565	0.481	0.636	G0,G1	G2	G3	0.0010585693035863	-131919	ENSG00000171735	CAMTA1	Intron	-0.2823	1.8579e-08	1.876260128457977e-07	9.9458e-10	P0|1|2|2,P0|0|2|3,
chr1	7601793	7602556	0.21503	0.0001111407290063	10	0.564|0.600|0.774|0.838	1|1|3|3	2	0	2	0.582		0.806	G0,G1	-	G2,G3	0.0017527784052435	-129498	ENSG00000171735	CAMTA1	Intron	-0.21503	2.865e-07	2.2527485260063397e-06	8.8297e-09	P0|1|2|2,
chr1	7607483	7608475	0.105943	0.0012283171307745	10	0.859|0.925|0.859|0.965	1|2|2|3	1	2	1	0.859	0.892	0.965	G0	G1,G2	G3	0.0061370876265383	-123579	ENSG00000171735	CAMTA1	Intron	-0.105943	0.00013377	0.0006060296594191	0.00014656	P0|0|2|3,
chr1	7614216	7615315	0.313103	0.0057097831011156	12	0.422|0.718|0.764|0.735	1|3|3|3	1	0	3	0.422		0.739	G0	-	G1,G2,G3	0.0210558683143748	-116739	ENSG00000171735	CAMTA1	Intron	-0.313103	1.5307e-09	1.928891097161357e-08	1.098e-13	P2|3|3|3,
chr1	7620224	7621049	0.141952	0.0024161779601838	10	0.804|0.805|0.889|0.946	1|1|2|3	2	1	1	0.8045	0.889	0.946	G0,G1	G2	G3	0.0102053658045744	-111005	ENSG00000171735	CAMTA1	Intron	-0.141952	7.3797e-05	0.0003515163754756	2.1606e-06	P0|1|2|2,P0|0|2|3,
chr1	7624185	7624635	0.245812	0.0011002314258661	12	0.649|0.883|0.900|0.914	1|3|3|3	1	0	3	0.649		0.899	G0	-	G1,G2,G3	0.0056817797407177	-107419	ENSG00000171735	CAMTA1	Intron	-0.245812	1.5072e-08	1.5513821664677997e-07	2.1783e-13	P2|3|3|3,
chr1	7633466	7633814	0.399384	0.0002585607294038	10	0.613|0.825|0.814|0.422	2|3|3|1	1	1	2	0.422	0.613	0.8194999999999999	G3	G0	G1,G2	0.0025689200717329	-98240	ENSG00000171735	CAMTA1	Intron	0.399384	5.6298e-14	1.5545407517842982e-12	4.2744e-14	N0|0|2|3,
chr1	7635894	7636349	0.172486	7.516021505245645e-05	10	0.832|0.949|0.945|0.776	2|3|2|1	1	2	1	0.776	0.8885	0.949	G3	G0,G2	G1	0.0014944021329622	-95705	ENSG00000171735	CAMTA1	Intron	0.172486	0.0037161	0.0131389414227795	0.0030698	N0|1|2|2,N0|0|2|3,
chr1	7636776	7638184	0.121094	0.003865999552125	17	0.767|0.813|0.820|0.888	1|2|2|3	1	2	1	0.767	0.8165	0.888	G0	G1,G2	G3	0.0150446204193395	-93870	ENSG00000171735	CAMTA1	Intron	-0.121094	0.0040175	0.0141382949517075	5.976e-05	P0|0|2|3,
chr1	7640651	7641044	0.37155	2.5135668798439548e-05	10	0.456|0.546|0.722|0.918	2|1|2|3	1	2	1	0.546	0.589	0.918	G1	G0,G2	G3	0.0010667289207933	-91010	ENSG00000171735	CAMTA1	Intron	-0.37155	1.926e-10	2.8942593220338983e-09	3.9524e-13	P0|1|2|2,P0|0|2|3,
chr1	7641188	7641740	0.116133	0.0022486570033144	10	0.534|0.643|0.669|0.539	1|3|3|1	2	0	2	0.5365		0.656	G0,G3	-	G1,G2	0.0096445260866714	-90314	ENSG00000171735	CAMTA1	Intron	0.116133	0.081556	0.2525128441719696	0.0023357	N0|0|2|3,
chr1	7642226	7644397	0.184407	2.406811761688554e-05	25	0.644|0.790|0.863|0.866	1|3|3|3	1	0	3	0.644		0.8396666666666667	G0	-	G1,G2,G3	0.0010587886378539	-87657	ENSG00000171735	CAMTA1	Intron	-0.184407	1.0219e-07	8.847088682443888e-07	3.3851e-13	P2|3|3|3,
chr1	7644853	7645197	0.249053	0.0019532747275863	10	0.658|0.890|0.930|0.917	1|3|3|3	1	0	3	0.658		0.9123333333333332	G0	-	G1,G2,G3	0.0086454668407141	-86857	ENSG00000171735	CAMTA1	Intron	-0.249053	2.7149e-09	3.2516452519137444e-08	5.1354e-11	P2|3|3|3,
chr1	7646170	7646747	0.362645	0.0002070733146793	16	0.384|0.187|0.241|0.569	2|1|1|3	2	1	1	0.214	0.384	0.569	G1,G2	G0	G3	0.002313603403595	-85307	ENSG00000171735	CAMTA1	Intron	-0.362645	9.2869e-16	3.3320511937949633e-14	4.1744e-14	P0|0|2|3,
chr1	7647511	7648361	0.215794	0.0001148517861063	16	0.676|0.809|0.901|0.881	1|2|3|3	1	1	2	0.676	0.809	0.891	G0	G1	G2,G3	0.0017759619642998	-83693	ENSG00000171735	CAMTA1	Intron	-0.215794	2.2214e-10	3.297439589501914e-09	1.6187e-13
chr1	7649713	7650351	0.362964	1.998108618935679e-05	10	0.569|0.471|0.779|0.834	2|1|2|3	1	2	1	0.471	0.6739999999999999	0.834	G1	G0,G2	G3	0.0010282464659709	-81703	ENSG00000171735	CAMTA1	Intron	-0.362964	3.2014e-10	4.610593804850536e-09	4.5075e-14	P0|1|2|2,P0|0|2|3,
chr1	7651699	7653930	0.117012	1.200136513436428e-05	36	0.754|0.827|0.894|0.931	1|3|3|3	1	0	3	0.754		0.884	G0	-	G1,G2,G3	0.0010049128935847	-78124	ENSG00000171735	CAMTA1	Intron	-0.117012	5.8009e-08	5.287823110095674e-07	1.7425e-11	P2|3|3|3,
chr1	7664471	7665208	0.141898	0.0013106134676805	14	0.752|0.804|0.785|0.913	1|2|1|3	2	1	1	0.7685	0.804	0.913	G0,G2	G1	G3	0.0064230356467634	-66846	ENSG00000171735	CAMTA1	Intron	-0.141898	5.8703e-05	0.0002852092783316	8.8633e-09	P0|0|2|3,
chr1	7665764	7666580	0.123136	0.001178404599901	10	0.721|0.822|0.826|0.912	1|3|3|3	1	0	3	0.721		0.8533333333333334	G0	-	G1,G2,G3	0.0059581510466344	-65474	ENSG00000171735	CAMTA1	Intron	-0.123136	0.0246	0.078892229166248	0.0027275	P2|3|3|3,
chr1	7668852	7669438	0.228767	0.0008366063082325	11	0.604|0.842|0.817|0.692	1|3|3|2	1	1	2	0.604	0.692	0.8294999999999999	G0	G3	G1,G2	0.0047812637350525	-62616	ENSG00000171735	CAMTA1	Intron	-0.228767	7.1675e-06	4.195552047291267e-05	2.2896e-08
chr1	7672572	7673599	0.239589	0.0001652119236323	12	0.569|0.802|0.769|0.866	1|3|3|3	1	0	3	0.569		0.8123333333333335	G0	-	G1,G2,G3	0.0020819233194922	-58455	ENSG00000171735	CAMTA1	Intron	-0.239589	1.5572e-05	8.497158012309095e-05	2.1133e-09	P2|3|3|3,
chr1	7679794	7680851	0.172133	0.0008576856371124	14	0.713|0.742|0.735|0.906	1|1|1|3	3	0	1	0.73		0.906	G0,G1,G2	-	G3	0.0048519533216201	-51203	ENSG00000171735	CAMTA1	Intron	-0.172133	6.5231e-06	3.852579388571411e-05	3.1757e-08	P0|0|2|3,
chr1	7681120	7682215	0.1569	2.5294394851713638e-05	22	0.115|0.247|0.311|0.113	1|3|3|1	2	0	2	0.114		0.279	G0,G3	-	G1,G2	0.0010668837479653	-49839	ENSG00000171735	CAMTA1	Intron	0.1569	2.5495e-12	5.380872908814389e-11	4.6185e-14	N0|0|2|3,
chr1	7684541	7686779	0.264334	0.0005565032676186	27	0.602|0.715|0.731|0.866	1|2|2|3	1	2	1	0.602	0.723	0.866	G0	G1,G2	G3	0.0038008683353224	-45275	ENSG00000171735	CAMTA1	Intron	-0.264334	1.2075e-09	1.5543644637431775e-08	1.1557e-13	P0|0|2|3,
chr1	7687188	7687965	0.327793	9.322135081777512e-05	10	0.478|0.623|0.586|0.806	1|2|2|3	1	2	1	0.478	0.6045	0.806	G0	G1,G2	G3	0.0016314204927726	-44089	ENSG00000171735	CAMTA1	Intron	-0.327793	5.8244e-07	4.289314948893657e-06	8.684e-10	P0|0|2|3,
chr1	7688802	7689929	0.177836	0.0016334269685335	14	0.546|0.706|0.724|0.759	1|3|3|3	1	0	3	0.546		0.7296666666666667	G0	-	G1,G2,G3	0.0075480619619701	-42125	ENSG00000171735	CAMTA1	Intron	-0.177836	1.9777e-05	0.0001056369312898	2.4407e-07	P2|3|3|3,
chr1	7693848	7694363	0.30782	0.0001117054205978	14	0.554|0.706|0.683|0.862	1|2|2|3	1	2	1	0.554	0.6945	0.862	G0	G1,G2	G3	0.0017561582322332	-37691	ENSG00000171735	CAMTA1	Intron	-0.30782	5.7164e-07	4.217450702499875e-06	9.1204e-09	P0|0|2|3,
chr1	7695830	7698055	0.12655	0.0002969317164756	33	0.695|0.797|0.809|0.884	1|3|3|3	1	0	3	0.695		0.8300000000000001	G0	-	G1,G2,G3	0.0027458814556448	-33999	ENSG00000171735	CAMTA1	Intron	-0.12655	1.2777e-05	7.097373879296092e-05	3.6117e-09	P2|3|3|3,
chr1	7700100	7700709	0.159846	9.92209044508019e-05	20	0.720|0.807|0.758|0.902	1|2|1|3	2	1	1	0.739	0.807	0.902	G0,G2	G1	G3	0.0016714251633517	-31345	ENSG00000171735	CAMTA1	Exon	-0.159846	4.3281e-06	2.651869806340563e-05	1.9557e-09	P0|0|2|3,
chr1	7705227	7705918	0.200265	0.0002129469975207	10	0.318|0.411|0.584|0.375	1|1|3|2	2	1	1	0.3645	0.375	0.584	G0,G1	G3	G2	0.0023430748865854	-26136	ENSG00000171735	CAMTA1	Intron	-0.200265	0.00061048	0.0024494406838466	8.7021e-05	P0|1|2|2,
chr1	7708731	7709420	0.166023	0.0017316306075299	15	0.321|0.448|0.541|0.504	1|3|3|3	1	0	3	0.321		0.4976666666666667	G0	-	G1,G2,G3	0.0078876841128193	-22634	ENSG00000171735	CAMTA1	Intron	-0.166023	0.00045887	0.0018823087047695	0.00049118	P2|3|3|3,
chr1	7719319	7720643	0.192017	0.0045116621751456	17	0.664|0.757|0.768|0.856	1|2|2|3	1	2	1	0.664	0.7625	0.856	G0	G1,G2	G3	0.0171646979326896	-11411	ENSG00000171735	CAMTA1	Intron	-0.192017	4.9084e-05	0.0002420871740378	1.8016e-07	P0|0|2|3,
chr1	7722299	7723383	0.18473	0.0015203175316198	29	0.646|0.644|0.652|0.832	1|1|1|3	3	0	1	0.6473333333333334		0.832	G0,G1,G2	-	G3	0.0071555343886203	-8671	ENSG00000171735	CAMTA1	Intron	-0.18473	5.0068e-11	8.40131651975817e-10	4.9405e-14	P0|0|2|3,
chr1	7723799	7724122	0.158879	0.0014457078729466	10	0.720|0.715|0.674|0.863	1|1|1|3	3	0	1	0.703		0.863	G0,G1,G2	-	G3	0.0068936617847696	-7932	ENSG00000171735	CAMTA1	Exon	-0.158879	0.001291	0.0049033328176874	0.00044291	P0|0|2|3,
chr1	7726427	7727224	0.147584	0.0001113216030733	18	0.635|0.701|0.760|0.829	1|1|2|3	2	1	1	0.6679999999999999	0.76	0.829	G0,G1	G2	G3	0.0017536813083626	-4830	ENSG00000171735	CAMTA1	Intron	-0.147584	0.0033728	0.0119970613209211	0.0002803	P0|1|2|2,P0|0|2|3,
chr1	7729081	7733199	0.142534	0.0010920452811182	52	0.527|0.539|0.530|0.671	1|2|1|3	2	1	1	0.5285	0.539	0.671	G0,G2	G1	G3	0.0056530357901478	0	ENSG00000171735	CAMTA1	Promoter	-0.142534	1.2177e-06	8.384030444333391e-06	1.8388e-10	P0|0|2|3,
chr1	7733526	7734311	0.170688	9.365977397034678e-05	14	0.838|0.931|0.752|0.906	2|3|1|3	1	1	2	0.752	0.838	0.9185	G2	G0	G1,G3	0.001634403338088	1473	ENSG00000171735	CAMTA1	Intron	0.170688	9.0705e-11	1.4508739237926596e-09	3.9857e-14	P0|0|2|3,
chr1	7735997	7736516	0.236371	0.0001175182336308	10	0.705|0.543|0.835|0.809	3|1|3|2	1	1	2	0.543	0.809	0.77	G1	G3	G0,G2	0.0017927386039429	-3632	ENSG00000171735	CAMTA1	Intron	-0.236371	1.2799e-06	8.768278554640967e-06	4.4543e-08	P0|1|2|2,
chr1	7736539	7737755	0.133214	0.0004084341556722	25	0.888|0.915|0.782|0.902	2|3|1|2	1	2	1	0.782	0.895	0.915	G2	G0,G3	G1	0.0032225777968223	-2393	ENSG00000171735	CAMTA1	Promoter	0.133214	8.6091e-13	1.9695985124480332e-11	4.5297e-14	N0|1|2|2,
chr1	7741285	7742063	0.187057	2.8794542684969847e-05	10	0.474|0.482|0.664|0.670	1|1|3|3	2	0	2	0.478		0.667	G0,G1	-	G2,G3	0.0010977511894148	1138	ENSG00000171735	CAMTA1	Intron	-0.187057	0.00049243	0.0020090303074976	4.6921e-05	P0|1|2|2,
chr1	7744224	7744987	0.205742	0.0001361351959567	13	0.576|0.620|0.514|0.786	1|1|1|3	3	0	1	0.57		0.786	G0,G1,G2	-	G3	0.0019133820974695	4077	ENSG00000171735	CAMTA1	Intron	-0.205742	6.9427e-07	5.0320471404836064e-06	1.9425e-10	P0|0|2|3,
chr1	7745125	7745427	0.117832	0.0001843085613002	10	0.872|0.893|0.785|0.950	3|3|1|3	1	0	3	0.785		0.905	G2	-	G0,G1,G3	0.0021893279385119	4978	ENSG00000171735	CAMTA1	Intron	-0.117832	2.7833e-06	1.7756583175652267e-05	8.7557e-09	P0|0|2|3,
chr1	7745507	7746260	0.212161	0.0004845215454742	12	0.499|0.553|0.521|0.724	1|2|1|3	2	1	1	0.51	0.553	0.724	G0,G2	G1	G3	0.0035261029648638	5360	ENSG00000171735	CAMTA1	Intron	-0.212161	0.00011359	0.0005217041528366	1.2794e-07	P0|0|2|3,
chr1	7747364	7747845	0.199607	0.0002138985843209	10	0.608|0.688|0.552|0.807	1|2|2|3	1	2	1	0.608	0.62	0.807	G0	G1,G2	G3	0.0023480200929283	7217	ENSG00000171735	CAMTA1	Intron	-0.199607	0.011125	0.0369631518133492	0.00031173	P0|0|2|3,
chr1	7754945	7756279	0.192666	5.30306510460134e-05	15	0.543|0.571|0.755|0.756	1|1|3|3	2	0	2	0.5569999999999999		0.7555000000000001	G0,G1	-	G2,G3	0.0013166446236434	14798	ENSG00000171735	CAMTA1	Intron	-0.192666	7.5187e-07	5.411944762420223e-06	2.92e-11	P0|1|2|2,
chr1	7762548	7763642	0.160299	0.0004225307143941	19	0.182|0.149|0.234|0.319	1|1|2|3	2	1	1	0.1654999999999999	0.234	0.319	G0,G1	G2	G3	0.0032802560402538	22401	ENSG00000171735	CAMTA1	Intron	-0.160299	2.1451e-07	1.7340810924440692e-06	6.1295e-13	P0|1|2|2,P0|0|2|3,
chr1	7766429	7767429	0.131541	3.45577217698082e-05	14	0.635|0.525|0.602|0.738	3|1|3|3	1	0	3	0.525		0.6583333333333333	G1	-	G0,G2,G3	0.0011489722535924	26282	ENSG00000171735	CAMTA1	Intron	-0.131541	2.0237e-05	0.0001078710349703	0.00048884	P0|1|2|2,
chr1	7777773	7778159	0.414592	1.5121455140223915e-05	10	0.223|0.266|0.682|0.652	1|1|3|3	2	0	2	0.2445		0.667	G0,G1	-	G2,G3	0.0010049128935847	-18245	ENSG00000171735	CAMTA1	Intron	-0.414592	2.1456e-20	1.3701219233077692e-18	3.7859e-14	P0|1|2|2,
chr1	7778179	7778344	0.327493	0.0002594783847731	10	0.500|0.689|0.805|0.853	1|2|3|3	1	1	2	0.5	0.689	0.829	G0	G1	G2,G3	0.0025726928018875	-18060	ENSG00000171735	CAMTA1	Intron	-0.327493	1.9693e-09	2.4296131705588662e-08	2.7955e-13
chr1	7780029	7780480	0.283039	0.0047252099844297	10	0.504|0.362|0.619|0.336	2|2|3|1	1	2	1	0.336	0.433	0.619	G3	G0,G1	G2	0.0178632654274689	-15924	ENSG00000171735	CAMTA1	Intron	0.283039	3.0932e-08	2.984364838885194e-07	1.0177e-10	N0|0|2|3,
chr1	7786659	7787243	0.266612	9.287812991003358e-05	10	0.688|0.421|0.525|0.657	3|1|2|2	1	2	1	0.421	0.591	0.688	G1	G2,G3	G0	0.0016282410200302	-9161	ENSG00000171735	CAMTA1	Intron	0.266612	9.5698e-07	6.737644695744243e-06	5.6153e-07	P0|1|2|2,
chr1	7798375	7799284	0.101647	6.47287650284006e-05	13	0.845|0.908|0.829|0.930	2|2|1|3	1	2	1	0.829	0.8765000000000001	0.93	G2	G0,G1	G3	0.0014102475919293	1972	ENSG00000171735	CAMTA1	Exon	-0.101647	0.002309	0.0084204106690939	9.4532e-05	P0|0|2|3,
chr1	7805738	7806172	0.339893	0.0097052813247841	10	0.612|0.791|0.740|0.451	2|3|2|1	1	2	1	0.451	0.6759999999999999	0.791	G3	G0,G2	G1	0.0338440180769582	844	ENSG00000171735	CAMTA1	Promoter	0.339893	1.2707e-12	2.8275378276631342e-11	4.1078e-14	N0|1|2|2,N0|0|2|3,
chr1	7826643	7827696	0.45504	8.050297007905479e-06	13	0.318|0.139|0.592|0.596	2|1|3|3	1	1	2	0.139	0.318	0.594	G1	G0	G2,G3	0.0010049128935847	-3633	ENSG00000049245	VAMP3	3' UTR	-0.45504	3.6814e-31	6.530390876088165e-29	3.8525e-14	P0|1|2|2,
chr1	7832306	7832805	0.11549	0.0029793267369241	10	0.649|0.684|0.687|0.764	1|2|2|3	1	2	1	0.649	0.6855	0.764	G0	G1,G2	G3	0.0121040619779429	978	ENSG00000049245	VAMP3	Promoter	-0.11549	0.26942	0.8229132599566502	0.047165	P0|0|2|3,
chr1	7841957	7843140	0.620523	1.813151719395239e-05	25	0.257|0.615|0.879|0.875	1|2|3|3	1	1	2	0.257	0.615	0.877	G0	G1	G2,G3	0.0010140737108347	-1240	ENSG00000049246	PER3	Promoter	-0.620523	4.2539e-42	1.8274021561238223e-39	3.7748e-14
chr1	7845191	7845677	0.309431	0.0028753655451092	13	0.695|0.580|0.587|0.892	2|1|1|3	2	1	1	0.5834999999999999	0.695	0.892	G1,G2	G0	G3	0.0117547903480565	478	ENSG00000049246	PER3	Promoter	-0.309431	1.2819e-13	3.3513181057431098e-12	4.5741e-14	P0|0|2|3,
chr1	7888171	7889621	0.158671	0.0008974853941112	15	0.706|0.679|0.706|0.838	2|1|2|3	1	2	1	0.679	0.706	0.838	G1	G0,G2	G3	0.0049853994064086	23557	ENSG00000049247	UTS2	Intron	-0.158671	0.0046689	0.0162818067812659	0.00010535	P0|1|2|2,P0|0|2|3,
chr1	7909062	7909562	0.121784	0.0093046243445616	11	0.838|0.922|0.960|0.946	1|2|3|2	1	2	1	0.838	0.934	0.96	G0	G1,G3	G2	0.032574502838591	3616	ENSG00000049247	UTS2	Intron	-0.121784	0.00022819	0.0009898705364302	4.7579e-05
chr1	7919573	7920149	0.325326	0.0001128525636076	10	0.469|0.724|0.838|0.887	1|3|3|3	1	0	3	0.469		0.8163333333333332	G0	-	G1,G2,G3	0.0017632362195777	-6009	ENSG00000049247	UTS2	Intron	-0.325326	2.2014e-07	1.7750977313684213e-06	5.264e-10	P2|3|3|3,
chr1	7930495	7931826	0.114982	0.0037720126493233	14	0.736|0.714|0.692|0.827	1|1|1|3	3	0	1	0.714		0.827	G0,G1,G2	-	G3	0.0147332067127461	-16931	ENSG00000049247	UTS2	Intron	-0.114982	0.0001885	0.000830261181157	0.00013185	P0|0|2|3,
chr1	7946187	7946619	0.145006	0.0007209818718844	10	0.050|0.058|0.204|0.068	1|1|3|1	3	0	1	0.0586666666666666		0.204	G0,G1,G3	-	G2	0.0043945955097505	26675	ENSG00000049247	UTS2	Intron	-0.145006	4.4844e-11	7.589643098785726e-10	2.9465e-13	N0|0|2|3,
chr1	7948054	7948738	0.243109	0.0002837957314056	10	0.619|0.878|0.801|0.902	1|3|3|3	1	0	3	0.619		0.8603333333333333	G0	-	G1,G2,G3	0.0026868543751684	24556	ENSG00000049247	UTS2	Intron	-0.243109	8.0679e-07	5.7708184613316005e-06	1.1864e-09	P2|3|3|3,
chr1	7952024	7952350	0.146184	0.0060719541708753	11	0.696|0.764|0.617|0.761	2|3|1|3	1	1	2	0.617	0.696	0.7625	G2	G0	G1,G3	0.0222316332318643	20944	ENSG00000049247	UTS2	Intron	0.146184	0.00017752	0.0007857973349482	1.71e-06	P0|0|2|3,
chr1	7952677	7953853	0.118942	0.0001659241427885	23	0.856|0.774|0.699|0.866	2|1|1|3	2	1	1	0.7364999999999999	0.856	0.866	G1,G2	G0	G3	0.0020859981183589	19441	ENSG00000049247	UTS2	Intron	-0.118942	1.5401e-08	1.582236120767349e-07	1.9327e-10	P0|0|2|3,
chr1	7954447	7954895	0.263067	0.000170220650617	13	0.483|0.705|0.767|0.805	1|3|3|3	1	0	3	0.483		0.759	G0	-	G1,G2,G3	0.0021087243617801	18399	ENSG00000049247	UTS2	Intron	-0.263067	2.0592e-07	1.6711229870201414e-06	4.591e-12	P2|3|3|3,
chr1	7965392	7966070	0.141988	0.0008413985300193	14	0.697|0.685|0.575|0.796	3|3|1|3	1	0	3	0.575		0.726	G2	-	G0,G1,G3	0.0047966734507737	7224	ENSG00000049247	UTS2	Intron	-0.141988	1.7925e-08	1.8166418293528362e-07	1.2037e-08	P0|0|2|3,
chr1	7979395	7980199	0.152917	1.3416216536221764e-05	10	0.902|0.831|0.749|0.907	3|2|1|2	1	2	1	0.749	0.869	0.902	G2	G1,G3	G0	0.0010049128935847	-6102	ENSG00000049247	UTS2	3' UTR	0.152917	0.0026203	0.0094753238304742	0.0011858
chr1	7980767	7981684	0.169122	0.0007783476637733	14	0.685|0.834|0.864|0.884	1|3|3|3	1	0	3	0.685		0.8606666666666666	G0	-	G1,G2,G3	0.0045906223924456	-7474	ENSG00000049247	UTS2	3' UTR	-0.169122	0.00014979	0.0006721617941195	2.2745e-05	P2|3|3|3,
chr1	7986179	7986994	0.196138	0.0023927007134562	10	0.642|0.551|0.560|0.750	2|1|1|3	2	1	1	0.5555000000000001	0.642	0.75	G1,G2	G0	G3	0.0101256773686085	-12886	ENSG00000049247	UTS2	Intron	-0.196138	0.00033947	0.0014261131252152	8.2463e-05	P0|0|2|3,
chr1	7991086	7991740	0.234758	0.0039379297430467	12	0.544|0.663|0.606|0.779	1|2|2|3	1	2	1	0.544	0.6345000000000001	0.779	G0	G1,G2	G3	0.0152851231640889	11485	ENSG00000049249	TNFRSF9	Intron	-0.234758	1.6617e-05	9.012479357005705e-05	7.2137e-08	P0|0|2|3,
chr1	7993036	7993949	0.162463	0.0006530238108016	18	0.886|0.799|0.661|0.817	3|3|1|3	1	0	3	0.661		0.834	G2	-	G0,G1,G3	0.0041543703606574	9276	ENSG00000049249	TNFRSF9	Exon	0.162463	4.6955e-11	7.920182268179255e-10	4.5186e-14	P0|0|2|3,
chr1	7995622	7996338	0.142758	0.0007889433925133	12	0.849|0.796|0.730|0.894	3|2|1|3	1	1	2	0.73	0.796	0.8714999999999999	G2	G1	G0,G3	0.0046241911271925	6887	ENSG00000049249	TNFRSF9	Intron	-0.142758	5.3895e-06	3.238570335738939e-05	2.3436e-08	P0|0|2|3,
chr1	7996376	7998449	0.17408	0.0003417178711047	24	0.725|0.704|0.653|0.827	2|2|1|3	1	2	1	0.653	0.7144999999999999	0.827	G2	G0,G1	G3	0.0029434359607758	4776	ENSG00000049249	TNFRSF9	Exon	-0.17408	1.6022e-09	2.011433462912583e-08	5.751e-14	P0|0|2|3,
chr1	8000862	8001309	0.200198	3.011455860433347e-05	10	0.165|0.215|0.400|0.400	1|1|3|3	2	0	2	0.19		0.4	G0,G1	-	G2,G3	0.0011089851710884	1916	ENSG00000049249	TNFRSF9	5' UTR	-0.200198	6.3087e-14	1.7304787739551404e-12	7.0055e-14	P0|1|2|2,
chr1	8004402	8005142	0.16475	0.002067889709882	10	0.693|0.796|0.849|0.868	1|2|3|3	1	1	2	0.693	0.796	0.8585	G0	G1	G2,G3	0.009035738024411	-1178	ENSG00000049249	TNFRSF9	Promoter	-0.16475	0.0069171	0.0235796291639224	0.0041938
chr1	8006723	8007634	0.110564	0.0022205780517638	16	0.845|0.859|0.823|0.934	2|2|1|3	1	2	1	0.823	0.852	0.934	G2	G0,G1	G3	0.0095519878785788	-3499	ENSG00000049249	TNFRSF9	Distal Intergenic	-0.110564	7.736e-05	0.0003669764353266	7.1461e-07	P0|0|2|3,
chr1	8009078	8009628	0.354117	0.0002242856426647	10	0.461|0.679|0.699|0.816	1|2|2|3	1	2	1	0.461	0.6890000000000001	0.816	G0	G1,G2	G3	0.0024002532412953	-5854	ENSG00000049249	TNFRSF9	Distal Intergenic	-0.354117	1.1737e-08	1.2361232290457937e-07	1.4995e-11	P0|0|2|3,
chr1	8009663	8010745	0.101064	0.0004673362278691	15	0.810|0.742|0.709|0.827	3|2|1|2	1	2	1	0.709	0.7845	0.81	G2	G1,G3	G0	0.0034605424948293	-6439	ENSG00000049249	TNFRSF9	Distal Intergenic	0.101064	0.00035307	0.001478611687062	3.374e-05
chr1	8010966	8011728	0.24088	0.0001310137677737	10	0.552|0.666|0.748|0.845	1|2|3|3	1	1	2	0.552	0.666	0.7965	G0	G1	G2,G3	0.0018809425990861	-7742	ENSG00000049249	TNFRSF9	Distal Intergenic	-0.24088	9.6957e-06	5.518811459652251e-05	3.3434e-07
[truncated: 273,727 more rows]
