# Supplementary material for: metilene3: identifying DMRs across multiple conditions with auto-classification
Source: Nat Commun. 2026 Jul 4;17:5848. doi: 10.1038/s41467-026-74931-y (PMC13333024; doi:10.1038/s41467-026-74931-y)
Supplement: Supplementary file 8 — Source Data [file 41467_2026_74931_MOESM8_ESM.zip › Fig.7a.txt]

chr1	6648030	6648031	6647996	6647997	6647996	6648031
chr1	9225314	9225315	9225383	9225384	9225314	9225384
chr1	45645885	45645886	45645832	45645833	45645832	45645886
chr1	74470999	74471000	74470886	74470887	74470886	74471000
chr1	75841777	75841778	75841725	75841726	75841725	75841778
chr1	86296363	86296364	86296416	86296417	86296363	86296417
chr1	91832449	91832450	91832407	91832408	91832407	91832450
chr1	104115788	104115789	104115784	104115785	104115784	104115789
chr1	118173174	118173175	118173170	118173171	118173170	118173175
chr1	146874385	146874386	146874343	146874344	146874343	146874386
chr1	160753141	160753142	160753088	160753089	160753088	160753142
chr1	220037177	220037178	220037124	220037125	220037124	220037178
chr1	228857703	228857704	228857589	228857590	228857589	228857704
chr10	27588447	27588448	27588405	27588406	27588405	27588448
chr10	29265256	29265257	29265217	29265218	29265217	29265257
chr10	38054820	38054821	38054767	38054768	38054767	38054821
chr11	45927755	45927756	45927797	45927798	45927755	45927798
chr11	46405509	46405510	46405548	46405549	46405509	46405549
chr12	756044	756045	756044	756045	756044	756045
chr12	26424940	26424941	26424936	26424937	26424936	26424941
chr12	54321132	54321133	54321159	54321160	54321132	54321160
chr12	54682288	54682289	54682512	54682513	54682288	54682513
chr12	65073498	65073499	65073389	65073390	65073389	65073499
chr12	95216845	95216846	95216803	95216804	95216803	95216846
chr12	120667865	120667866	120668037	120668038	120667865	120668038
chr12	125258853	125258854	125258782	125258783	125258782	125258854
chr13	51654715	51654716	51654768	51654769	51654715	51654769
chr13	52089712	52089713	52089765	52089766	52089712	52089766
chr13	76817274	76817275	76817232	76817233	76817232	76817275
chr13	111380178	111380179	111380313	111380314	111380178	111380314
chr13	113346639	113346640	113346698	113346699	113346639	113346699
chr14	77563252	77563253	77563083	77563084	77563083	77563253
chr14	94812571	94812572	94812390	94812391	94812390	94812572
chr14	96665104	96665105	96664921	96664922	96664921	96665105
chr14	100889934	100889935	100889805	100889806	100889805	100889935
chr15	31915846	31915847	31915899	31915900	31915846	31915900
chr15	41082457	41082458	41082601	41082602	41082457	41082602
chr15	49885268	49885269	49885322	49885323	49885268	49885323
chr15	79012442	79012443	79012389	79012390	79012389	79012443
chr15	85402390	85402391	85402439	85402440	85402390	85402440
chr15	93158624	93158625	93158794	93158795	93158624	93158795
chr15	98620549	98620550	98620682	98620683	98620549	98620683
chr17	71147100	71147101	71146985	71146986	71146985	71147101
chr18	2866085	2866086	2866138	2866139	2866085	2866139
chr18	74799116	74799117	74799202	74799203	74799116	74799203
chr19	7490219	7490220	7490235	7490236	7490219	7490236
chr19	56848830	56848831	56848883	56848884	56848830	56848884
chr2	46704994	46704995	46705047	46705048	46704994	46705048
chr2	66196080	66196081	66196133	66196134	66196080	66196134
chr2	66875605	66875606	66875658	66875659	66875605	66875659
chr2	68291160	68291161	68291118	68291119	68291118	68291161
chr2	73897508	73897509	73897561	73897562	73897508	73897562
chr2	86191186	86191187	86191144	86191145	86191144	86191187
chr2	114413992	114413993	114413940	114413941	114413940	114413993
chr2	118900328	118900329	118900381	118900382	118900328	118900382
chr2	134228340	134228341	134228393	134228394	134228340	134228394
chr2	160971297	160971298	160971244	160971245	160971244	160971298
chr2	170255961	170255962	170255919	170255920	170255919	170255962
chr2	173135345	173135346	173135399	173135400	173135345	173135400
chr2	177661416	177661417	177661363	177661364	177661363	177661417
chr2	179728354	179728355	179728400	179728401	179728354	179728401
chr2	179958017	179958018	179958070	179958071	179958017	179958071
chr2	210126387	210126388	210126345	210126346	210126345	210126388
chr2	233220218	233220219	233220165	233220166	233220165	233220219
chr2	234616786	234616787	234616782	234616783	234616782	234616787
chr2	238490472	238490473	238490625	238490626	238490472	238490626
chr20	25086152	25086153	25086110	25086111	25086110	25086153
chr20	39861531	39861532	39861415	39861416	39861415	39861532
chr20	48856952	48856953	48857124	48857125	48856952	48857125
chr21	35966085	35966086	35966116	35966117	35966085	35966117
chr22	28605409	28605410	28605367	28605368	28605367	28605410
chr22	38257323	38257324	38257520	38257521	38257323	38257521
chr3	30730243	30730244	30730106	30730107	30730106	30730244
chr3	40175660	40175661	40175618	40175619	40175618	40175661
chr3	42329299	42329300	42329352	42329353	42329299	42329353
chr3	109383871	109383872	109383802	109383803	109383802	109383872
chr3	119287901	119287902	119287954	119287955	119287901	119287955
chr3	134031537	134031538	134031616	134031617	134031537	134031617
chr3	170602106	170602107	170602159	170602160	170602106	170602160
chr3	178850384	178850385	178850437	178850438	178850384	178850438
chr3	188096379	188096380	188096432	188096433	188096379	188096433
chr4	1332793	1332794	1332789	1332790	1332789	1332794
chr4	41278315	41278316	41278368	41278369	41278315	41278369
chr4	79228767	79228768	79228820	79228821	79228767	79228821
chr4	105248520	105248521	105248573	105248574	105248520	105248574
chr4	141747381	141747382	141747434	141747435	141747381	141747435
chr4	184861433	184861434	184861290	184861291	184861290	184861434
chr5	43402897	43402898	43402855	43402856	43402855	43402898
chr5	78005850	78005851	78005808	78005809	78005808	78005851
chr5	126245270	126245271	126245323	126245324	126245270	126245324
chr5	128300624	128300625	128300765	128300766	128300624	128300766
chr5	130233504	130233505	130233451	130233452	130233451	130233505
chr5	159609145	159609146	159609048	159609049	159609048	159609146
chr5	168057989	168057990	168057920	168057921	168057920	168057990
chr5	171269265	171269266	171269088	171269089	171269088	171269266
chr6	3813765	3813766	3813656	3813657	3813656	3813766
chr6	6860754	6860755	6860953	6860954	6860754	6860954
chr6	53590260	53590261	53590407	53590408	53590260	53590408
chr6	108181690	108181691	108181743	108181744	108181690	108181744
chr6	168581333	168581334	168581524	168581525	168581333	168581525
chr7	421899	421900	421871	421872	421871	421900
chr7	8482400	8482401	8482299	8482300	8482299	8482401
chr7	43818636	43818637	43818689	43818690	43818636	43818690
chr7	52396391	52396392	52396444	52396445	52396391	52396445
chr7	69238936	69238937	69238873	69238874	69238873	69238937
chr7	90558415	90558416	90558473	90558474	90558415	90558474
chr7	91024555	91024556	91024608	91024609	91024555	91024609
chr7	113895726	113895727	113895780	113895781	113895726	113895781
chr7	123484965	123484966	123485017	123485018	123484965	123485018
chr8	38890074	38890075	38890128	38890129	38890074	38890129
chr8	57178745	57178746	57178798	57178799	57178745	57178799
chr8	60375267	60375268	60375320	60375321	60375267	60375321
chr8	80894779	80894780	80894726	80894727	80894726	80894780
chr8	92903847	92903848	92903805	92903806	92903805	92903848
chr8	102903996	102903997	102903944	102903945	102903944	102903997
chr8	142167273	142167274	142167411	142167412	142167273	142167412
chr8	142249071	142249072	142249025	142249026	142249025	142249072
chr8	142416379	142416380	142416387	142416388	142416379	142416388
chr9	1558702	1558703	1558660	1558661	1558660	1558703
chr9	27239639	27239640	27239597	27239598	27239597	27239640
chr9	34851481	34851482	34851534	34851535	34851481	34851535
chr9	88678262	88678263	88678258	88678259	88678258	88678263
chr9	92092723	92092724	92092542	92092543	92092542	92092724
chrX	2319895	2319896	2319899	2319900	2319895	2319900
