# Supplementary material for: metilene3: identifying DMRs across multiple conditions with auto-classification
Source: Nat Commun. 2026 Jul 4;17:5848. doi: 10.1038/s41467-026-74931-y (PMC13333024; doi:10.1038/s41467-026-74931-y)
Supplement: Supplementary file 8 — Source Data [file 41467_2026_74931_MOESM8_ESM.zip › Fig.7b_ED8a_ED10ab.txt]

	NFKB2	NFATC1	TRAK1	TXNRD1	NFKB1	RELA	RELB	NFATC2	NFATC3	NFATC4	MDK
NG-01	3.369	0.8511	3.908	3.669	4.023	13.23	1.796	1.954	6.182	2.432	6.963
NG-02	27.05	6.486	10.77	8.943	15.81	67.28	14.49	9.174	11.12	10.74	26.69
NG-03	13.58	2.139	2.691	3.595	6.418	14.02	3.862	2.568	5.621	3.276	6.757
PanIN-03	24.2	4.725	13.12	11.78	10.94	55.83	22.31	7.341	12.34	13.09	114.5
PanIN-04	8.432	7.284	9.021	3.961	2.638	37.09	12.59	8.192	7.136	5.643	15.56
PanIN-05	7.946	2.696	10.28	9.223	6.874	36.82	9.971	3.075	7.951	10.31	117.7
PanIN-06	19.07	5.425	7.717	14.58	7.024	49.84	24.8	3.332	10.18	10.89	161.5
PanIN-07	16.83	10.57	3.867	8.191	13.05	30.34	25.08	13.04	4.518	12.1	43.6
PanIN-08	15.01	2.586	4.464	5.093	1.437	31.18	14.08	3.729	8.429	8.456	50.9
PanIN-H01	9.497	1.414	15.59	15.88	4.852	41.12	16.86	7.155	13.48	6.939	123.1
PanIN-H02	32.04	7.449	21.71	28.12	5.359	75.74	57.13	4.472	12.65	16.29	214.2
PanIN-H03	15.34	4.952	14.08	13.5	9.907	38.84	17.1	5.056	6.774	11.84	104.6
PanIN-H04	5.786	1.55	6.192	18.8	9.555	30.3	11.17	4.934	7.709	4.21	100.7
gIPMN-01	10.93	1.875	22.17	14.77	3.23	42.5	12.39	5.378	15.51	11.15	44.33
gIPMN-02	12.6	5.025	22.49	14.29	10.08	47.47	17.98	3.831	9.317	9.553	38.4
gIPMN-03	13.98	3.526	16.32	7.826	7.825	30.78	9.031	5.799	9.155	8.078	84.31
gIPMN-04	10.45	3.819	10.78	7.578	7.062	31.88	11.06	5.669	7.608	15.01	57.72
gIPMN-05	11.51	2.834	12.11	6.555	7.789	33.41	11.01	3.192	7.454	9.166	55.96
gIPMN-06	14.99	2.348	15.42	8.098	5.129	36.5	13.21	3.985	7.114	8.611	166.6
gIPMN-H01	22.32	5.369	12.91	9.724	12.71	54.97	9.104	8.311	8.86	10.54	116.1
gIPMN-H02	22.13	7.0	12.71	17.05	16.05	63.28	14.31	16.85	9.161	13.02	94.82
gIPMN-H03	18.92	10.22	27.5	14.17	10.66	59.58	34.56	9.176	10.66	8.249	279.3
gIPMN-H04	33.65	17.4	31.08	11.08	6.106	42.24	13.56	24.17	12.52	13.16	64.78
gIPMN-H05	34.36	6.79	22.19	26.94	16.44	55.65	29.43	2.154	15.64	14.89	283.5
gIPMN-H06	16.94	4.493	18.17	9.696	9.406	35.04	18.04	4.425	7.562	5.687	111.7
iIPMN-01	22.45	0.2864	14.25	11.62	10.32	55.24	17.97	3.696	10.95	9.982	131.7
iIPMN-02	11.72	6.376	5.019	9.351	9.982	37.41	17.01	6.366	4.427	7.976	80.49
iIPMN-03	19.19	1.502	6.631	4.591	8.042	23.93	15.54	1.73	5.211	3.798	36.17
iIPMN-04	19.61	3.517	16.32	0.0	22.05	31.88	14.19	2.125	15.3	4.492	143.4
iIPMN-05	24.97	6.483	12.55	10.78	15.45	77.86	24.92	8.863	14.51	6.501	125.6
iIPMN-06	18.04	5.313	19.47	0.0	8.95	28.96	11.32	2.982	18.95	2.282	148.4
iIPMN-H01	14.56	11.37	4.659	6.197	3.831	32.83	13.31	8.093	5.477	8.632	89.96
iIPMN-H02	12.48	0.0	4.19	0.0	12.36	23.52	27.87	0.0	4.649	19.98	122.6
iIPMN-H03	15.01	2.139	6.643	0.0	1.802	12.47	45.91	2.326	10.27	3.452	43.88
iIPMN-H04	35.79	0.3219	16.31	14.19	15.0	48.77	18.07	0.8555	10.63	9.219	102.3
iIPMN-H05	18.5	0.0	8.256	11.27	7.332	20.61	37.72	2.563	9.243	7.571	120.8
iIPMN-H06	3.281	0.7793	5.339	0.0	5.252	0.0	11.84	1.921	0.0	2.075	30.83
PDAC-03	41.04	10.16	24.47	23.38	23.2	98.86	51.33	7.466	22.6	48.05	408.2
PDAC-04	25.55	3.155	17.15	24.34	18.38	60.53	36.9	8.673	15.75	35.8	178.6
PDAC-05	43.14	9.679	28.77	19.3	24.93	88.71	88.27	8.277	20.62	37.3	284.4
PDAC-06	11.27	6.865	7.081	3.348	9.514	30.08	12.7	3.035	10.21	7.071	29.53
GTEX-S33H-1226-SM-4AD69	19.29995061380761	1.419993544000816	4.199904531671962	3.250037055410362	6.51009415026648	27.079829031057994	19.670021876073292	0.9999708770490777	1.3899783836430508	20.019415350155306	12.430254601773129
GTEX-VJYA-0826-SM-4KL1M	17.559962321075652	1.8899352986061497	7.929984699701295	5.270085158055888	7.399896291162144	26.019918809385956	12.289741065819987	1.3299902472237433	2.080033226748481	14.31047038967757	13.010361252273691
TCGA-FB-A545-01	43.09852307780337	6.910026446750082	52.17086132818545	39.68889938616516	21.250606503531788	84.62916064154932	43.609390389009334	1.9799603442472449	3.0300129162828324	61.25163487275249	417.80806964185183
GTEX-ZF3C-2026-SM-4WWB5	21.710688162898318	3.1600415527821593	10.560186362802028	6.009979083919686	6.79977895124121	26.319226514652183	9.060186665649512	1.0400215976841116	2.2199855398896884	25.320658581384155	45.209939732185816
GTEX-XUW1-1726-SM-4BOOZ	9.340148881428965	1.2700316893056665	3.319959203303181	5.200039519038789	4.55005177750234	16.250488974895433	4.7601167286876995	0.7800030026030508	1.7199438181580826	5.8801569821664526	4.140059695365509
GTEX-OOBJ-1026-SM-3NB2L	6.120138450497808	0.6400016608422577	3.0199451711256513	2.3099723523191775	3.8898894762094405	9.219851611509783	1.9900093553412344	0.5000060742414588	1.0800250842883663	5.129857649651291	4.2700772739439214
TCGA-XD-AAUL-01	64.70824771577009	9.269839597884017	52.53010401634523	31.100235767299733	32.25062617301697	59.671735131957284	89.29972605252307	4.070047345945355	6.619774528625642	35.06983803984533	266.5929074058878
TCGA-RL-AAAS-01	32.47945640853829	10.000191626434525	17.059641623244808	18.370531585741155	16.73983983454159	31.08945876797727	35.46095086118868	3.250037055410362	4.100068951554375	30.289636734606844	423.93421458739
TCGA-FB-A7DR-01	49.7412547719105	19.950149974966838	32.320001565354104	39.30016026947623	21.319952708258814	78.45979236721263	29.259854585817195	6.600070471357906	7.419930007826419	43.179259247847256	361.98748622925757
TCGA-YB-A89D-01	53.980755902105265	5.900165828331357	41.87930372703845	33.680862221003956	32.130134145953704	60.07013426412764	39.63941056997384	3.180043278365055	6.030011557908447	39.15875951269859	495.31314112313174
TCGA-US-A779-01	42.62022045356753	6.960026175879852	73.35789485927054	24.660694067246403	20.349608107897183	62.248916634386276	39.009754596655654	2.9099700578108	3.0399034270161214	37.07978805808659	759.811691512576
TCGA-IB-7890-01	22.150001149141612	8.960250080226075	34.76969502486019	36.74970447112931	25.060485036106478	61.01856542007455	11.000283918658564	3.449965378170624	12.14997351851624	26.099399786848316	298.79147406552784
TCGA-HZ-7922-01	29.089980144881892	9.740203334666147	38.48068321932328	72.12762416876454	27.520744216807998	55.45993371402681	14.579820490194265	5.1601766137073035	11.7702857004391	19.06063545291099	373.378782127334
GTEX-ZLFU-0726-SM-57WF6	5.669987593101783	1.8000022704599292	3.930009907894018	5.859809724740107	5.820133079287082	19.089725168590057	3.930009907894018	0.7800030026030508	1.900054642058397	5.960188525641092	7.190037833312207
GTEX-QEL4-1326-SM-447AD	8.709768470061576	1.3100293649763324	3.6300832317581393	2.640028737848038	3.0500376860034795	15.220092421308786	4.010105743604311	0.7000066328306926	1.2500157909148952	13.030217722635912	11.639652309647605
TCGA-Q3-A5QY-01	48.040190582011036	25.69015774276498	15.140119775488746	18.41004997172137	21.130159100413582	41.67081406620892	35.15989771028103	8.659798240068227	7.060134512814219	24.190025099670553	253.8608860940856
GTEX-11DXX-0926-SM-5H112	5.150169453806192	1.0100119151242848	2.9899421365099257	6.440068344229023	4.839982906316303	16.70969695276755	1.900054642058397	0.8799914970163208	1.600029621312606	4.130025598239284	4.100068951554375
GTEX-ZAB4-1726-SM-5HL8C	10.240108668032809	2.020042976142629	4.389849239032989	3.530056730882022	3.419957070790686	15.389839274636396	3.810080283467216	0.6299947907347176	0.8799914970163208	13.590191185435568	11.359858868347416
GTEX-145ME-0326-SM-5S2QO	6.759828260147258	1.8899352986061497	5.279959216914228	4.429900714601728	5.2500284056343975	20.160065761437462	3.7099794192401454	0.9599944472116857	1.0500271956803806	9.140304131137519	6.559928504902855
GTEX-YB5E-0526-SM-4VDSD	16.97000386189147	2.3299208235498052	4.920165379004577	11.620303563156709	9.610089618503586	23.639686085147975	11.5200475937475	0.7699985222046803	2.020042976142629	9.289781790285344	14.31047038967757
TCGA-OE-A75W-01	33.35096827894989	3.6300832317581393	32.5403004147926	18.520127214061255	7.110234345453571	54.401460588020335	34.830000283351005	1.40004180084213	1.9200565657977318	78.86874100479572	931.491278542832
GTEX-12WSG-1026-SM-5EGII	9.200059520694234	0.8699730595540054	2.489956797375469	2.5899838086820095	2.799918490170261	14.139880018908745	5.850068060907285	0.7200144109086911	0.9499886316676389	7.449824079368012	6.0799637950152725
TCGA-FB-AAQ3-01	20.42026030126325	1.9699620524648933	19.999996841363345	14.86969324813305	6.830015188612264	29.17074938655369	13.07002161771383	1.4099824073573504	1.4099824073573504	33.54107417654834	461.0236243383598
GTEX-ZV7C-0726-SM-59HKH	10.469801687273325	1.3899783836430508	4.850059920924507	4.920165379004577	6.2800249493885785	27.219091286062806	3.979914813705257	0.6900203008692773	2.1499887809147564	11.589733800148954	6.489816631655909
TCGA-HZ-7919-01	39.27020605312484	5.329977156198479	69.3190120417704	49.56915964405045	38.19103795072755	61.340859686667194	15.589550876413881	4.659872345165267	11.010201547942389	28.799061753392383	367.16788617774233
GTEX-V1D1-0726-SM-4JBH7	31.56063415374259	2.489956797375469	7.049863738237921	5.699940720014308	7.379916657989148	27.270081314762532	24.57026110616967	1.1100317151359533	1.6100485820975006	17.37952793875123	30.199488906990254
TCGA-IB-7649-01	9.000091764025788	1.9600142240039582	11.049961552888416	15.95027677546003	12.670364653370502	19.089725168590057	5.300130292631127	1.900054642058397	4.179860770273614	6.2800249493885785	103.80888381064442
GTEX-TKQ2-0426-SM-4DXUO	18.760457446652296	1.0700308231914548	4.230003854473709	3.460026529240394	6.169981630325408	24.109672728195623	14.370114061339832	1.099988958039587	1.6699864098582082	6.7401746360252135	10.459645686457804
GTEX-RWS6-1126-SM-47JXC	7.329949157402811	1.460044378545676	4.199904531671962	3.689969970615193	4.260023475912857	15.460410145566206	2.470008545578629	0.8100147172706595	1.8400132372648692	12.919589596988805	6.500172794429115
TCGA-XD-AAUG-01	27.93977243252228	57.63906271026749	26.039766334074244	29.959711917903757	29.590275939502604	49.92086753143967	21.659580464839348	46.50999827697321	7.949799834929828	64.39057351755982	379.642105986342
GTEX-145MO-2126-SM-5Q5CZ	10.189832454048815	1.1799926614295304	4.120015814480298	3.6500210837339018	3.9901375484955555	19.230508159574523	1.7399804468410416	0.5899876960796653	1.790043031685128	10.110323899766527	6.219799465077808
GTEX-13W3W-1026-SM-5IFG4	10.29991079917021	1.600029621312606	3.6500210837339018	4.749897232848508	4.8098772853948155	20.499682002549246	5.129857649651291	0.6700071293324552	1.5199787532410094	11.209665356700192	5.859809724740107
TCGA-2J-AABI-01	82.00741220316571	9.45021626584741	20.069435272335916	10.549942694693618	51.07947373646386	74.89932117979427	55.16089063712665	4.649868018816488	6.6898986905347755	56.680262986346314	530.6796003192159
GTEX-N7MT-1626-SM-3LK71	36.08081484360284	3.6700684121154734	9.460048001953142	4.589973167281645	6.030011557908447	32.569636313794355	9.85020359398616	1.0900369787029573	2.4299159290955012	50.42863925505237	62.43040376818974
TCGA-HZ-A4BH-01	69.8980043156421	19.089725168590057	45.159826989078155	48.559117252700084	27.729466857013403	65.77092544233385	124.93972531037151	10.260004036050635	7.12009944591394	42.898829237943325	636.3151817120347
TCGA-2L-AAQL-01	47.110259589381705	7.730240942997227	23.14033196295015	20.979832227450352	12.50024608275708	39.51869753090774	65.59791282267298	2.7000119074447175	2.0300137405132106	33.80014001125943	1176.5922912263115
GTEX-131XG-1426-SM-5GCMO	7.680031147781082	1.169966660228584	3.4100124010224424	7.110234345453571	5.1698447864144255	17.839696079604746	3.960096915900356	0.9000006175614542	2.290035795959514	5.569859766719089	3.080002813898563
TCGA-FB-AAQ0-01	65.57063667409929	3.600005991637818	42.34048607705984	28.78908214202499	15.640424467203509	99.73206619654395	27.100485005073	2.269956387301689	4.560157536871003	40.88967576137963	435.1583546265461
TCGA-3A-A9IX-01	31.160656035403242	15.690376382791223	26.4600792514111	27.260631515820407	28.210275695199744	41.56984014636074	18.229724614035593	9.26020552263293	8.040139731681062	32.360352512344534	248.4814242610039
TCGA-3A-A9IO-01	6.1099640759899305	1.0500271956803806	14.040255159439242	26.199092497720915	9.529817726455496	15.160073458419337	3.1899809592361317	1.0900369787029573	3.0999279385028067	10.30991171704972	185.33508606458352
GTEX-11XUK-0626-SM-5N9ES	10.080231634229888	1.099988958039587	2.7399955766871456	4.090131754989134	3.9401044900760045	24.5498318032255	7.379916657989148	0.5600106252108901	1.579959050553961	9.529817726455496	3.6700684121154734
GTEX-QLQW-0326-SM-447A8	11.899910099476042	1.2500157909148952	3.580093035897317	4.039965403440927	4.539968408584257	19.170615420256805	7.3197933450234265	0.6400016608422577	1.299981096880783	9.109940578444567	11.209665356700192
GTEX-T8EM-0826-SM-4DM76	18.58056358057068	1.4999750542458536	3.879923512688928	7.590052872082246	7.399896291162144	23.1997574242881	9.949713668941488	0.8799914970163208	1.2500157909148952	9.34986611867582	12.76026992954022
TCGA-FB-AAPZ-01	34.31001738528063	10.99037522203937	38.57950172216618	31.819839668569074	23.65935803523555	58.29803103289402	20.30029706353794	6.680166442545643	5.960188525641092	25.960466952493736	232.3561130641235
TCGA-US-A776-01	55.27954753164974	3.460026529240394	17.259471862707585	13.870001016234987	34.91944406575793	26.92074463161718	61.587965903817036	0.5200161508304486	5.539821919642642	22.47011801180796	212.98281624640194
TCGA-XD-AAUH-01	41.408790536015964	28.52093586870307	31.37957755431062	34.560645462338705	27.230414158142363	51.83922231245093	39.529656236804804	15.00949865946825	9.740203334666147	48.24040432101332	209.8032365296854
TCGA-XN-A8T5-01	54.42031831171213	49.1790058012164	24.51072310416282	37.490717186667105	29.430720994899993	50.498598060129474	45.41094739841224	25.640344387629302	9.34986611867582	71.60953795851042	287.59503984678713
TCGA-H6-A45N-01	35.61120843938036	7.750094275574973	29.53085346535454	33.79076964436873	25.050064424545873	47.98028865010654	30.71034944362439	4.090131754989134	6.910026446750082	49.900109927124696	687.2531960712636
GTEX-ZZPU-0726-SM-5N9C8	13.950032566654038	1.6100485820975006	7.190037833312207	6.400011941293218	6.389815331593184	20.589400689537133	6.8399657166233245	0.7699985222046803	2.280053050768928	12.989634565060419	8.56012268153502
TCGA-IB-8126-01	12.50024608275708	7.040095937684312	9.120050540000124	10.790324175832916	11.689785806189654	18.570262630139517	7.410163226811052	4.039965403440927	3.4000966402567836	10.64987461793296	48.36093285390422
TCGA-HZ-7920-01	17.179498590199707	12.160084618664127	33.120589405879194	52.26134665156176	29.0597493670883	39.658648884016465	7.680031147781082	15.180053437255939	12.450088792667271	46.80105589489612	279.34318919127463
TCGA-FB-AAQ6-01	38.92871829729932	2.020042976142629	22.18073025199755	34.290996591481665	20.499682002549246	52.95051291680606	20.599393638374785	1.3799872500586803	5.31006063352975	42.41098201374202	416.8534713358284
GTEX-ZLWG-0326-SM-4WWC7	7.580062190186647	1.4999750542458536	3.620029674969686	8.349716571747917	6.129904788040225	15.779817076871296	3.979914813705257	0.8400129963301876	1.630048859620768	7.590052872082246	6.199996176813787
GTEX-Y3IK-0426-SM-4WWE2	51.63838808407808	3.0300129162828324	4.639885166247355	5.100070359187957	12.68970225931428	25.94967212679744	23.530151244756645	1.2700316893056665	1.6400281649219188	9.56025501837555	40.77928633423905
TCGA-S4-A8RM-01	42.92857544168375	4.930067494456128	104.00334564764532	48.2705082639977	30.949697134446822	70.64813540309429	29.359405735333624	6.669985937064481	5.370034543002878	22.610738302123668	529.3570279897896
TCGA-HZ-8002-01	29.48994198764954	11.98019579671156	28.22983704007021	52.858834393423145	38.53940961908407	46.000213038377545	10.539708962281127	10.619648830441824	15.70016822667766	30.78921422599389	298.8950455925544
TCGA-3A-A9IH-01	66.9577179526538	3.5499375794327004	56.42937375907548	28.169240978661	26.660757895923243	67.31138174468458	33.18953547463199	3.5401059258107606	4.039965403440927	20.38066490809762	609.886780233367
GTEX-YEC3-0626-SM-4YCFE	7.990132634109441	1.2800262155482685	3.8000552617098915	5.05992116020423	6.320206739494811	16.750286572048164	4.679945604067229	0.8200261054732233	1.8299596526461612	7.129978231791265	4.389849239032989
GTEX-13N11-0226-SM-5KM3C	22.35980156324338	2.619968473111358	6.2800249493885785	9.189860875525385	10.189832454048815	26.57956746988616	11.18017577480853	0.8900016447412723	2.2500529613381373	24.339721036284573	66.38007094926397
TCGA-LB-A8F3-01	45.360611854239174	4.850059920924507	8.489797113992713	7.260159783253859	8.259905912366952	39.54061798152156	46.060835610089605	1.900054642058397	3.6700684121154734	16.619593561078023	280.5462575907368
TCGA-F2-A44H-01	31.02917654638776	5.179890169519274	9.940062119885836	18.140225337981665	15.760140182554483	25.709753741326967	26.31010619977345	1.7700439324827788	4.100068951554375	23.40002794744806	156.06365204176677
TCGA-HZ-A4BK-01	31.29920063970765	5.6798231851845875	33.499251003164886	40.13987054467184	20.150285924109927	51.27102594859247	21.159473421562748	3.3400463565424205	7.390155876777829	42.31114736456238	618.4004963757201
TCGA-IB-7889-01	27.40082354153902	7.769998590241795	25.31012978918502	19.170615420256805	18.880480683509802	38.24932232658475	16.6299652616529	4.5299073805081855	4.0500615363871955	17.859493020429483	310.8328904051319
TCGA-FB-A4P6-01	30.57017292303143	10.569707245266121	46.40051484857621	41.29986235287306	28.859012108231987	60.76953130377228	18.999954657174566	9.239686276428674	9.809998689794313	47.13965829144196	201.10328336098598
GTEX-X4LF-0326-SM-4QAS9	12.299968469708151	2.3299208235498052	4.320104137719865	10.809789648143079	6.849930739259995	20.059699398529492	6.310137256958768	0.6200149910276705	1.5899626865577787	11.500100427499797	7.780239579298284
TCGA-FB-AAQ1-01	40.18998415690699	8.860187197223826	16.12034268151678	25.03964814589473	21.739300851253883	49.81025999893748	17.439868760716962	2.7399955766871456	3.2899406303395495	18.999954657174566	586.6261367671772
GTEX-13FTW-0526-SM-5IFIP	8.819741876124866	1.299981096880783	3.350019310024605	4.489885688294433	4.7601167286876995	16.930055381855112	5.6798231851845875	0.7399766574552298	1.4900204035413804	6.970166086864721	6.979836876833384
GTEX-11ILO-1526-SM-5A5KZ	22.20072702502328	1.8100168883826455	5.850068060907285	5.2500284056343975	6.559928504902855	21.450401465285367	11.78988415784553	0.8400129963301876	1.8199609696227486	19.700041568502375	23.11948890140567
TCGA-F2-6879-01	29.12024237058877	5.39017596834359	59.92873128482007	38.0694574462965	23.569329145720978	58.8094245426592	18.28034105235667	3.9901375484955555	11.349626307794281	21.269764772379865	688.7792664985288
TCGA-3A-A9IB-01	32.05894399141588	9.320098578618317	23.69053877280713	36.409937946449936	22.01072035111386	37.91934014134834	23.109875359606942	2.670037072663114	5.100070359187957	40.90101463585484	468.3674218240965
TCGA-HZ-A9TJ-01	37.26014235237356	5.569859766719089	62.899518306896056	26.76073971540576	19.06063545291099	58.26975102792795	34.488851212858236	3.0399034270161214	6.520030646956847	10.199726499389447	221.3358725860346
TCGA-US-A77J-01	43.3892802746813	27.530284179566078	25.47911705145754	19.310656301380217	22.720717736694837	42.49926701093913	41.541035419830536	9.39013805548449	5.07995610298937	47.84080777945949	300.2239362753133
TCGA-HZ-A9TJ-06	36.19102685930426	4.2700772739439214	56.86916165170047	34.92912741103182	17.390373858961706	64.39950070385804	26.52067522234553	3.810080283467216	4.5299073805081855	15.209545619677094	203.55754865245126
GTEX-11TT1-0326-SM-5LUAY	9.680294733160187	2.3800534390115287	4.37011095640381	11.260288478254111	8.620267558908187	27.59906960025334	5.39017596834359	0.709989421554317	2.5200067831659716	6.6298784071248775	11.810333916369643
TCGA-HZ-7289-01	53.760444616946465	6.440068344229023	19.73010707359635	22.119314616353563	36.19102685930426	27.560834288222154	60.90025275729275	1.2200311451655264	5.6198955252357505	9.490262479678988	318.73098683086755
GTEX-13OVI-0526-SM-5IFFQ	7.13987072207072	1.7299931312968873	3.5900357111672814	5.289851772350677	5.1698447864144255	16.28996319623393	2.579946077153642	0.709989421554317	1.8600283075878854	8.879863753306642	10.240108668032809
TCGA-3A-A9J0-01	42.29062236240723	9.289781790285344	74.6608835545794	42.5995455245896	23.89007722768127	51.28168877525861	26.159169800453345	4.0500615363871955	4.289958654273952	27.620121626386712	282.1453742538675
GTEX-145MN-1426-SM-5SI9H	11.030063636722286	1.7000198776065194	4.37011095640381	6.260029939363821	7.060134512814219	17.259471862707585	4.230003854473709	0.6799873952481095	2.350041491346973	6.050110793070139	5.6798231851845875
GTEX-XPVG-0326-SM-4B653	12.37008387137517	1.4099824073573504	4.869939283415152	5.91983233345623	7.129978231791265	21.48016004448421	6.300083814790131	0.930030283491994	2.3999410804624928	8.33005960643399	9.500135874317902
TCGA-IB-AAUQ-01	24.57026110616967	6.270019475174114	21.200581803457727	29.89954757645937	13.149994522603654	44.080456872122106	13.02028570250446	2.3800534390115287	4.420083553925687	51.07947373646386	713.9097916278686
GTEX-ZAK1-2326-SM-5CVMY	5.640191841937558	1.0599818672277885	3.4100124010224424	1.2800262155482685	2.300062229393785	10.350012579498806	1.1100317151359533	0.8699730595540054	0.6599898393063933	2.160001389747634	7.690153573491691
TCGA-HZ-A49H-01	28.449852955291654	14.699568062938537	15.980157500400669	18.019910505913064	16.31030154469213	30.78067854927279	27.370450792112603	6.300083814790131	2.5699472328054647	36.20106281106881	195.5362963493686
GTEX-ZDYS-2526-SM-4WKGU	4.5098521489971075	1.630048859620768	2.9099700578108	4.360123966130953	4.220044386289641	15.76997556094163	3.810080283467216	0.6099812449515286	1.460044378545676	7.600056720170424	7.92009565865836
GTEX-XXEK-1726-SM-4BRVB	12.680029770295635	0.9799829724552516	3.180043278365055	4.779958888520303	5.410017848025567	27.209659155856063	4.669898191485218	0.29000180360945776	1.1300008393532581	6.219799465077808	9.820204693692489
GTEX-Y8E4-1326-SM-5IFIY	6.810157532164999	1.1200106621801786	2.7500836362794874	2.5699472328054647	3.6800057415320904	11.040008112345696	2.6099955521295404	0.8299882598804061	1.099988958039587	7.850128293222841	7.550168968487366
TCGA-Z5-AAPL-01	76.71736131673096	33.58062178248469	26.5409047003131	30.510897560318064	37.97984242283383	50.57917067327981	39.401083137004754	19.109584514376365	15.140119775488746	16.580469920810753	120.95177005424134
GTEX-ZP4G-0426-SM-4YCER	11.310356124030221	1.9799603442472449	4.380120816921925	6.680166442545643	8.129815172105404	24.27064525726968	6.669985937064481	1.1400009556798867	2.499991232497377	8.780089798207399	6.090088220924177
TCGA-3A-A9IR-01	9.2300835359197	654.6127064731114	27.14937086906288	53.71946918689867	18.750056769532943	38.76983765094724	4.55005177750234	11.030063636722286	6.590012013049302	19.080464537786963	120.90147767004709
GTEX-WHSB-0726-SM-4M1XQ	15.519466324931757	2.0300137405132106	4.170019335177892	4.569968890008187	7.550168968487366	24.61970213192783	10.419842387059093	0.729978054906192	2.0699604470293678	9.340148881428965	12.630026640814739
TCGA-IB-AAUM-01	14.939950230588595	2.9899421365099257	15.579828017701617	11.109870912544352	11.359858868347416	19.73010707359635	8.629834154456727	2.170060606139105	3.0500376860034795	12.230250460024086	82.48057635104097
TCGA-3A-A9IL-01	9.670234120957543	4.239986821819933	30.300136488695458	18.059926527281412	13.239631254820736	30.43907482428671	9.909789582271273	4.449908985148718	4.090131754989134	20.10981996822065	184.33576149996006
GTEX-146FQ-1526-SM-5Q5CX	6.250056316568326	1.1400009556798867	4.00010918924807	3.530056730882022	4.519868643775464	10.6898154885814	2.269956387301689	0.9000006175614542	1.3399914139149067	14.299562597708592	17.010046599552126
GTEX-V955-0326-SM-4JBGV	15.50978717360337	1.4700028074304168	5.31006063352975	4.969875602842734	6.40978044294621	25.80080339505293	6.979836876833384	0.7000066328306926	1.9999706415128413	10.869903913152505	14.540457765289815
GTEX-13PL7-2226-SM-5L3IC	21.450401465285367	3.3899746518575444	8.089898927028043	14.340261219137734	12.289741065819987	26.099399786848316	10.00990155384806	1.9200565657977318	3.600005991637818	23.220672847700428	42.07133545812751
GTEX-12WSD-1626-SM-5GCNR	4.499857846893556	0.9499886316676389	1.8699876037270597	1.1999699057263682	2.05993642236614	7.620103984351499	0.6299947907347176	0.930030283491994	0.7500079057650569	4.4601015834525635	3.7900566107067264
TCGA-IB-7886-01	28.979287456570336	4.979877742645765	50.30993163743495	38.99894001811978	27.570388147548154	76.9677013175826	15.109714773681082	4.9598935484153746	11.799695619484421	14.440012579423929	286.69937870048335
TCGA-IB-A6UF-01	39.69990528857919	3.5600433541724303	27.04981207860324	48.710820611029575	22.89938582664658	58.50854118949445	22.910499859218294	1.630048859620768	4.3498582048881405	23.29967751992909	1338.683247358208
TCGA-FB-AAPY-01	30.819107738322103	6.559928504902855	26.71996120162362	15.24966238733215	17.729975430594337	42.29062236240723	32.54932402992718	2.880060587319219	3.2899406303395495	36.278935855282405	436.4572961969109
TCGA-2J-AAB6-01	52.13109743289681	3.8499115851066343	20.009703740279562	24.590707408799314	15.160073458419337	67.6294008675571	40.8188789782958	1.1400009556798867	3.119981920694814	28.39075253898682	746.8620942879617
TCGA-H6-8124-01	29.469507507228133	6.529982307606486	40.22900466100476	27.019828397561025	29.009434532938787	67.1110536684164	30.58925016299974	2.6299794865184314	7.0802301166363595	25.700844617016795	316.0251213440506
GTEX-12WSK-0226-SM-5BC62	5.799993488788744	1.5899626865577787	5.119909276097569	7.529783655670884	6.329853451460043	13.759872108404004	2.5599871249846333	1.0100119151242848	2.7299445094075763	6.360204645389102	11.849696927977057
TCGA-US-A77G-01	49.11087507202839	4.8098772853948155	88.223044803299	31.349140422489054	33.620216016817544	79.61022739006967	40.438689079167155	4.789910956828163	4.789910956828163	20.45000731792742	866.4654029186969
TCGA-3A-A9IC-01	63.91919923745763	15.059523359231145	22.79960182638055	22.370653724372225	15.319590511960419	63.631857338526885	33.18953547463199	2.4500501450078733	3.330103083522196	60.55088638191213	499.7965433666711
GTEX-Y8LW-1026-SM-5IFJY	12.400132742816439	1.1100317151359533	4.8800786553700926	5.709828261908867	6.069856197626376	31.08083985733227	3.1600415527821593	0.8299882598804061	2.5699472328054647	10.660215307652116	10.319922344590873
TCGA-IB-AAUS-01	42.52873616324085	19.839823480829867	17.460432325191416	28.769133292303326	27.44073892822396	49.291628199334454	37.80124472064184	5.020087965130572	6.060185515590479	58.789045934227296	295.4755852982789
TCGA-HZ-A77P-01	36.4705598899344	8.270219187340462	32.42097340725723	38.82093169239937	25.670576679710663	71.09024522271775	23.29967751992909	5.31006063352975	7.540230778308039	51.7207792435971	368.8770157025076
GTEX-U8XE-2026-SM-3DB8S	27.700649898028455	2.260061134249184	6.030011557908447	7.469992947117135	9.050143058453642	60.90025275729275	14.35020526986468	0.9599944472116857	1.4299765200229126	15.310036010768194	11.700325019659616
TCGA-2J-AAB1-01	40.13987054467184	5.420154035757855	55.64090851529869	20.400452998778892	23.280304619295208	58.760527745133594	26.9693062785596	4.470007605472439	5.6601690300424945	23.69053877280713	647.7969085061413
TCGA-IB-7897-01	34.93881344147133	16.300129198532638	33.1504484339206	57.471503931477564	43.19123301766891	49.51078303697345	12.84012770436683	20.749871165352452	17.77057943096874	33.520156067193525	148.12694223227433
GTEX-13U4I-1526-SM-5IFFF	9.120050540000124	1.369972848999533	3.4100124010224424	5.630034539171575	5.569859766719089	12.170204132487351	4.5098521489971075	1.1999699057263682	1.4900204035413804	5.6198955252357505	25.849136616341283
GTEX-PLZ6-0726-SM-3P619	4.519868643775464	1.1400009556798867	3.569930362786249	3.460026529240394	4.770027493454861	13.53003226739901	2.1800154653305155	0.6200149910276705	1.53002729151019	7.379916657989148	7.300029959642182
GTEX-13CF3-1026-SM-5LZWY	10.240108668032809	1.4299765200229126	4.2700772739439214	13.390076151600379	7.160193250796867	27.219091286062806	5.189955067756733	1.0200121257071935	2.4199948325416356	10.86011264791035	21.580152408326484
TCGA-HZ-8317-01	23.989644325053266	7.690153573491691	19.889394702463033	25.14052053336257	19.58974015797276	30.420091239354175	13.379869857702884	4.2700772739439214	4.610064990788486	15.789664734173469	96.34146955398742
GTEX-1211K-1126-SM-5EGGB	10.05022892614923	1.790043031685128	4.179860770273614	8.670009708628266	6.830015188612264	21.749851870507815	4.619983698177439	0.969970924342351	2.280053050768928	8.339882298394338	8.309872826381316
TCGA-3A-A9I9-01	29.56977193698266	2.7600174385543035	20.589400689537133	15.220092421308786	9.909789582271273	26.84062294862145	15.500114058560778	2.140022563692785	2.719930298792176	21.08041792456225	273.6133337500181
TCGA-IB-7654-01	16.250488974895433	6.520030646956847	33.38103499295546	40.15100150017592	22.019876672125694	52.97988361284725	12.919589596988805	5.010005078863245	9.750336733145748	10.509795810495135	326.92039828337033
GTEX-WHWD-0726-SM-4OORX	11.7702857004391	1.4700028074304168	4.860157911897505	4.770027493454861	6.559928504902855	27.1399628979247	4.939989534434263	1.0599818672277885	1.9099632050793034	9.17013315830516	11.990165620973574
TCGA-3E-AAAZ-01	26.22089418782621	8.659798240068227	79.53852271400437	40.10093649490535	13.350223030152591	55.0196012499124	14.61017200019187	4.440047493890824	6.949901013904474	30.340068757833887	290.43973526358155
GTEX-11I78-0626-SM-5A5LZ	5.949867518146999	1.0500271956803806	4.24999334377411	6.899974011890416	5.490118327147484	16.589667189899654	3.069981880274223	1.160025774459227	1.8600283075878854	7.399896291162144	7.009901666341385
TCGA-F2-A8YN-01	34.46017528874175	5.1398253498774915	48.84945179652503	19.72053580292271	16.589667189899654	50.9203936751219	18.760457446652296	1.7700439324827788	5.279959216914228	33.568985295822046	704.5205371398054
TCGA-HZ-8005-01	38.93951340354076	10.409734843535468	29.980486299917608	71.36178431841898	25.59949853648846	66.3478704652621	21.849584999583932	2.9300142862914043	8.800198526847273	30.399012251996353	400.1498046301661
GTEX-W5X1-0226-SM-5CHTO	-1.0892982836704576e-08	-1.0892982836704576e-08	-1.0892982836704576e-08	-1.0892982836704576e-08	-1.0892982836704576e-08	-1.0892982836704576e-08	-1.0892982836704576e-08	-1.0892982836704576e-08	-1.0892982836704576e-08	-1.0892982836704576e-08	-1.0892982836704576e-08
GTEX-ZVT2-2026-SM-5NQ8Q	6.680166442545643	1.2399973200906371	4.100068951554375	5.990013149351428	5.469982723786554	13.470139631792739	2.0400336953974567	0.8200261054732233	1.679977017469785	11.319768559536254	4.90994273566024
GTEX-ZYY3-0826-SM-5E44R	10.32994269122055	0.8100147172706595	4.380120816921925	3.2300431104384324	3.8201317455297494	15.280348984518307	3.5499375794327004	0.6299947907347176	1.2100009526937137	10.05022892614923	8.789833740615038
TCGA-HZ-8637-01	39.879179550211056	9.130171720081558	22.35050390083677	39.401083137004754	30.849030273575334	36.37966477167981	38.861316652046696	8.200000924167526	9.050143058453642	14.269856310721483	179.75548389263113
TCGA-F2-A44G-01	47.038473256770686	5.189955067756733	51.13969990004989	42.229107074890464	21.719719678080104	46.96028564160104	35.87880140904005	2.100034715603319	4.420083553925687	48.370990480801574	134.75446758247855
GTEX-OHPL-1026-SM-3MJGI	9.210269482796797	1.4400296299387756	3.720024785004938	7.000189226600648	6.149910568710157	22.629554041466886	10.86011264791035	0.8000143535812515	2.440046876340315	5.440106247807059	16.850440307675854
GTEX-146FR-0126-SM-5Q5F3	6.759828260147258	1.1799926614295304	4.029894432270049	4.629923741365487	5.939976162925084	15.629586414550879	1.7000198776065194	0.8499816924419489	2.840002300993455	5.440106247807059	6.420008907180841
GTEX-11EQ9-1026-SM-5H134	7.659826245588589	1.4099824073573504	4.479935624138306	7.750094275574973	5.469982723786554	14.360156215671726	2.510066089792934	1.0500271956803806	1.7700439324827788	9.859767901461353	8.379869914300947
GTEX-1399S-0326-SM-5IFFS	6.240098581438699	1.53002729151019	3.419957070790686	8.150129572933784	5.58997541085783	23.539939610733427	5.339963407726273	0.7800030026030508	2.190015970056298	7.519872294862807	10.090019270649996
GTEX-ZYFG-0826-SM-5BC5T	11.069895361066484	1.5400353965807265	4.9598935484153746	7.9102189481313	8.139966036129067	19.940471964708795	6.559928504902855	1.1500097066493724	2.649932618137793	8.610114669500408	10.90991358242423
GTEX-PX3G-1026-SM-48TZW	9.820204693692489	1.3499740845356376	3.6399123240447477	3.699961172180328	4.939989534434263	13.180110349485814	4.100068951554375	1.1799926614295304	1.679977017469785	6.440068344229023	15.039702011573734
TCGA-HZ-A8P1-01	24.57026110616967	2.3899765821729146	25.549860963202875	31.72073993913927	25.770417740669608	57.459554102751184	18.799511391774566	3.209949554863814	3.960096915900356	17.220035626401287	450.53544385061093
GTEX-W5WG-0826-SM-4RGNE	3.8998810316872716	0.9799829724552516	3.4299307338445497	3.829944167613955	4.869939283415152	12.319594787777147	1.1999699057263682	0.8299882598804061	1.5199787532410094	6.549931213384964	6.4298079259452114
GTEX-OOBK-1026-SM-48TC2	11.810333916369643	1.3100293649763324	4.3498582048881405	7.61007375180221	7.490216410602508	34.080100104870844	6.120138450497808	0.5300059750860837	2.020042976142629	10.139803058819945	10.750007804879488
TCGA-HZ-8638-01	33.96925163681531	6.250056316568326	55.111207123519904	73.32230953522364	29.70947982890858	38.4193831142795	14.109527336386808	3.780084261089623	9.409686696164322	20.729744161635626	125.25188293786883
TCGA-IB-7888-01	25.870647100235114	10.49014327916173	34.058845838507516	46.22075071921389	32.6691234237521	44.43016300810543	15.869767582045206	7.959725959961012	11.509670753536325	20.790183814295816	348.6887148586808
GTEX-XBED-0226-SM-47JY8	11.639652309647605	1.7700439324827788	4.289958654273952	10.830040956951427	6.869904352896412	29.949330125538456	4.989900008239229	0.8699730595540054	2.290035795959514	10.139803058819945	18.660589916615482
GTEX-S3XE-0526-SM-4AD4G	5.949867518146999	1.1500097066493724	3.2300431104384324	4.930067494456128	4.989900008239229	16.780502669685006	4.239986821819933	1.0700308231914548	2.4500501450078733	3.2699279931526175	6.549931213384964
TCGA-IB-7652-01	20.12934510176592	6.830015188612264	71.10995863392598	39.43113718019825	29.320764129357432	69.4007434369519	18.049914199304187	6.650132445850144	13.000444366174035	12.52974251805324	181.2945872544926
TCGA-F2-A7TX-01	48.00024765714618	5.179890169519274	19.910085913652445	56.07843853089446	24.449634519608146	43.29014339360878	36.620018229239605	3.6300832317581393	5.5799085257746	15.100291158957624	515.9177253301779
GTEX-RM2N-0326-SM-48FD8	6.1099640759899305	1.6900273576081257	4.029894432270049	3.979914813705257	4.420083553925687	15.16953437891695	2.300062229393785	0.7000066328306926	1.9600142240039582	6.489816631655909	7.709903964266841
TCGA-HZ-7923-01	32.52902441357043	11.880128760217689	25.940679867518067	45.000463025390175	27.819954257649343	44.138549498465956	13.319718534644982	10.380190541279067	12.959953931845329	47.711652913324166	202.9658070716709
TCGA-US-A774-01	31.870610136121744	7.800221305178246	36.55914786054309	31.54095112188325	25.899355591450732	49.07004194711599	29.56977193698266	4.230003854473709	7.6699220443245775	32.23051283597026	276.64552658148926
TCGA-M8-A5N4-01	62.27049455044081	14.320393783816865	47.51034027392243	28.799061753392383	24.079609445865646	73.93986418337127	49.94855776947646	3.5000799323966025	4.239986821819933	41.25122413522705	589.7245948028274
TCGA-2J-AABT-01	55.340889629702424	9.829739875923888	57.0507802453421	41.74019504070983	25.579986571279104	67.06920004689393	30.489755652623916	5.300130292631127	9.060186665649512	49.291628199334454	366.3543820658192
GTEX-ZYW4-2126-SM-59HJ9	12.849922308508402	1.9999706415128413	5.469982723786554	4.700105313679083	4.829926824499091	24.210154999311115	2.109961109530594	0.6799873952481095	2.619968473111358	10.830040956951427	8.960250080226075
GTEX-X5EB-0526-SM-46MVP	9.63009611147427	2.160001389747634	7.5601202556832074	7.449824079368012	8.640010294019406	32.580926392467866	3.7599574907099855	1.4499522078341787	3.9499511259450126	14.20964369257901	14.089979544535352
GTEX-YF7O-1326-SM-4W1ZR	3.6100039539529973	1.1200106621801786	3.419957070790686	4.850059920924507	4.029894432270049	11.609836423850215	1.6400281649219188	0.5100017014734363	1.0299683187947888	8.650198431705851	7.86974391154986
TCGA-IB-AAUU-01	59.02996413623241	4.860157911897505	40.20112900878104	30.479190192927447	34.59899681628648	66.50902923676614	47.771219468667	3.8000552617098915	6.79977895124121	39.57900803090323	737.7550314050152
TCGA-RB-A7B8-01	29.769261725823082	5.279959216914228	31.44054049878202	23.429242810617435	15.209545619677094	41.00889088558303	25.940679867518067	2.479962622246042	4.690014629301768	28.01929034742245	413.22866038070396
TCGA-IB-AAUO-01	77.19745128089012	11.560045773559008	47.280372170295955	17.33020427634741	16.890200937567624	52.45005913242135	42.62908420875546	3.330103083522196	2.8900629051190316	34.96061683145408	808.5528215726358
GTEX-132AR-1826-SM-5EGHR	11.000283918658564	2.350041491346973	3.979914813705257	5.339963407726273	6.470050786893912	23.959730704568564	1.9799603442472449	0.6400016608422577	1.9999706415128413	24.449634519608146	22.79960182638055
GTEX-131XE-1926-SM-5IFER	17.780436819906033	2.0699604470293678	4.700105313679083	8.159740119335584	7.34011905849092	37.50111353906589	8.929865529187085	0.599984629986704	1.7600062140429826	9.539732268893482	11.069895361066484
GTEX-Q2AI-0426-SM-48U13	10.740324528320425	2.0900100558635657	4.969875602842734	9.469889965635106	6.77014587283734	25.980269130120835	4.569968890008187	0.6400016608422577	2.3299208235498052	12.230250460024086	9.610089618503586
TCGA-2J-AABE-01	45.16921889551011	8.420049237675508	53.24864491780774	29.430720994899993	22.460774479619175	66.73993533163588	30.99907928089436	2.709952809689756	5.549816496202011	47.29020507755217	480.9012946839149
GTEX-QESD-0226-SM-447BH	14.189957206145484	0.5499907483830857	3.0599935396453355	4.3000830837481345	3.380117140521568	22.370653724372225	5.429932754481593	0.25999607209761366	0.5300059750860837	3.2699279931526175	3.7399378554423803
TCGA-3A-A9IZ-01	31.70095705924105	7.250100652460273	65.93068283728891	78.38912387126103	26.98052524637015	54.258355271290895	21.960428597088864	5.859809724740107	8.069734634165945	27.509300624956197	611.5800945620352
TCGA-IB-A7LX-01	55.11884782731733	2.200062329612713	39.461214147192706	25.459696837560948	19.76021846126936	72.6897557569151	27.93977243252228	4.470007605472439	7.430224735363192	49.55885289078298	303.69834778547875
GTEX-WH7G-0826-SM-4LVMR	4.140059695365509	1.3199721036446743	3.569930362786249	4.0500615363871955	4.440047493890824	13.599615147005084	2.0400336953974567	0.6299947907347176	1.3199721036446743	5.1398253498774915	4.920165379004577
TCGA-3A-A9IV-01	11.329974203405788	6.939790579485413	21.710688162898318	34.099003920395475	16.360124466009864	18.599893265176057	4.140059695365509	4.120015814480298	5.469982723786554	20.709636679811403	211.52629101024706
TCGA-S4-A8RP-01	39.69990528857919	7.600056720170424	71.63932613784942	27.750618343999477	23.15958838916788	56.86916165170047	24.5498318032255	4.130025598239284	6.449897975441199	41.159825176264825	362.79129350610344
GTEX-WFON-0626-SM-4LVLX	37.639137678702824	3.279919052884565	8.36014197026279	13.94036579839818	16.429448992130226	39.039510152969314	27.81031392028692	1.2100009526937137	2.3999410804624928	20.87972645453044	51.13969990004989
TCGA-XD-AAUI-01	35.470784364841386	9.500135874317902	29.48994198764954	33.13896100814806	21.299272762294798	59.55190584281232	19.290588005724114	5.669987593101783	5.7499488253312965	74.83185954852124	501.35792686619993
GTEX-ZYWO-1326-SM-5SI8X	8.379869914300947	0.8400129963301876	3.449965378170624	4.839982906316303	5.259864893186645	21.969563997998282	2.4500501450078733	0.6499867118277892	1.8499937193826277	10.380190541279067	6.179827493159128
GTEX-WFJO-0626-SM-4LVMC	20.87972645453044	2.79003458187362	5.329977156198479	5.329977156198479	8.339882298394338	25.459696837560948	13.449612825277995	0.6900203008692773	2.280053050768928	8.060230083284035	6.619774528625642
TCGA-F2-7276-01	38.28115128573309	28.210275695199744	22.859736845119198	42.24960222239977	43.979740810373485	52.069703743834815	22.95978401882124	16.179676256172264	11.069895361066484	23.62003049092533	226.97563755711369
GTEX-QV31-0226-SM-447BO	5.869974538677913	1.5400353965807265	3.4100124010224424	3.460026529240394	4.5299073805081855	14.699568062938537	2.4299159290955012	0.9099855024038431	1.3199721036446743	8.420049237675508	6.470050786893912
TCGA-2L-AAQJ-01	41.40018050738226	9.189860875525385	61.78893711217166	42.10926356081656	21.450401465285367	49.83098022794638	37.660015591000565	4.889900110381497	4.649868018816488	16.69001749647773	459.1739090645061
GTEX-S4P3-0626-SM-4AD59	28.34945530981993	2.3299208235498052	4.24999334377411	4.829926824499091	6.650132445850144	26.39962172843152	11.700325019659616	1.2500157909148952	2.680053484464339	8.519865627147343	5.179890169519274
TCGA-2L-AAQA-01	37.610449446096126	3.1399478723465277	77.86923095258035	41.98976014694276	15.240151495970075	77.48157526254917	28.04066289804287	2.799918490170261	3.7500643166311547	53.18962190717917	486.6015262571151
TCGA-2L-AAQE-01	51.04054166547306	5.539821919642642	56.79037748892442	20.310149704385136	26.139231269870052	77.58906340761104	38.75908958229251	2.960031831973667	3.6700684121154734	54.63954619572157	457.5218540312746
GTEX-WYVS-0926-SM-4SOJV	5.91983233345623	1.460044378545676	3.0399034270161214	3.330103083522196	4.470007605472439	12.160084618664127	1.9699620524648933	1.099988958039587	1.5099961661941925	4.499857846893556	9.399907294542924
GTEX-YEC4-1326-SM-5IFHG	4.0799357582786255	1.0800250842883663	2.9499919801649104	3.1600415527821593	4.029894432270049	12.84012770436683	2.510066089792934	0.5899876960796653	1.460044378545676	5.259864893186645	4.289958654273952
GTEX-ZEX8-1026-SM-4WKHE	4.440047493890824	0.8600088668574302	3.169916747623239	3.510043814991306	3.8998810316872716	9.590124684640646	1.6900273576081257	0.9099855024038431	1.0700308231914548	8.000109112364932	4.130025598239284
TCGA-3A-A9IJ-01	4.659872345165267	6.129904788040225	12.489852161895596	10.890267830991657	6.899974011890416	19.14007564286654	3.4399334747127956	5.690070297087479	1.7099528464954719	386.09077223694106	140.3698927709058
TCGA-HZ-A49G-01	40.12874267489613	8.030113339770157	36.3594966398194	23.510586721172483	25.610147698794922	49.85862060805611	32.52902441357043	3.689969970615193	4.720024598492897	29.02955000452793	294.5962187630165
TCGA-FB-AAPU-01	48.73108350095689	1.9399998411735715	97.13269916202199	51.63122984100986	23.440613993781405	55.729685736147296	20.519585644195967	3.5499375794327004	6.7401746360252135	14.35020526986468	640.2527555193284
TCGA-IB-AAUV-01	18.650244602462323	47.8607087659716	23.0299178050448	48.79868736211881	26.110256895478333	44.519565105346466	19.900427337882974	17.629481854025766	8.459834706898537	61.600774300907446	357.32572275794274
TCGA-FB-AAPS-01	49.15855666437297	14.109527336386808	20.910142761293077	17.220035626401287	17.320596480136444	44.658648773659316	35.98091336753974	4.399904300292507	4.8098772853948155	78.16124498273375	520.6958973444905
TCGA-2J-AAB8-01	37.3610056990693	8.279971324769777	31.819839668569074	22.189957292844216	18.769562771371863	50.81109348349809	24.019595291005515	2.579946077153642	6.680166442545643	48.60963247155262	328.19185035123587
GTEX-111YS-1226-SM-5EGGJ	4.860157911897505	1.0100119151242848	3.580093035897317	5.990013149351428	4.669898191485218	17.640483752249732	2.0499609167707646	0.6700071293324552	1.4700028074304168	6.179827493159128	6.050110793070139
TCGA-IB-A5ST-01	39.9400401771605	15.080416156276923	19.98059716726972	42.22032648396226	26.820165034007417	44.48871649371595	28.829021347906302	5.490118327147484	11.119887334222566	28.540712621442964	411.2855263396011
GTEX-SIU7-0926-SM-4BRX1	10.53021509883476	1.6600551797630465	5.460131892701562	7.110234345453571	7.329949157402811	26.93941183181553	8.3897513348425	1.1300008393532581	2.7299445094075763	12.969839933759038	21.219694975166778
TCGA-FB-A78T-01	40.24016033315971	4.2700772739439214	61.25163487275249	31.100235767299733	21.09942276884217	38.27053869092732	21.43999570503139	3.0199451711256513	4.070047345945355	21.00020203593054	724.52818781032
GTEX-13FH7-1426-SM-5IFIC	10.750007804879488	2.23993375269641	4.740028284289249	9.880294126014116	6.869904352896412	28.749198265279485	3.4399334747127956	1.099988958039587	2.3399595402762197	13.959706037725814	16.34992104838738
TCGA-FB-A5VM-01	44.40861010253815	9.88988764769625	27.879798980097256	18.989421211416914	12.880243797731119	34.89041013348712	60.21187088088241	2.810032239567883	3.0500376860034795	44.55043510701753	934.2717635081867
GTEX-WFG8-0326-SM-4LVN4	12.899901697526467	2.3899765821729146	4.24999334377411	7.040095937684312	8.539970435897974	25.060485036106478	10.189832454048815	0.7399766574552298	1.9099632050793034	11.849696927977057	17.970015134315346
GTEX-XYKS-1226-SM-4BRVI	13.379869857702884	2.880060587319219	11.19025557614006	11.849696927977057	9.790297146096	27.78911693504596	4.8800786553700926	1.5500014122422203	3.299992818734051	33.9998757316849	65.8895653397758
TCGA-FB-AAPP-01	27.700649898028455	0.43001201741405454	25.050064424545873	32.210412042363245	38.8801773409605	36.50090870059018	22.89938582664658	2.619968473111358	8.050178640976604	11.349626307794281	668.3212057923868
TCGA-2J-AABU-01	29.89954757645937	10.020315508993026	29.68066258392737	36.16093569395147	23.380571612379306	73.58196983186025	24.70004204647876	4.709891158379927	4.339917487527227	57.30840449103428	185.29655051568992
TCGA-3A-A9IS-01	4.860157911897505	0.4799970663529716	59.75037468134859	47.09067064101716	19.739682989406326	18.1301684952323	2.7000119074447175	2.5699472328054647	4.140059695365509	4.569968890008187	357.8214262949013
GTEX-144FL-1526-SM-5Q5CA	27.980472889345158	2.300062229393785	8.499808143620223	12.199767503980514	10.12996713534328	30.640181023920846	13.730335093609105	1.0599818672277885	1.8100168883826455	28.939140081954825	62.248916634386276
TCGA-2J-AABF-01	60.5299043333725	5.850068060907285	36.73951642468261	50.27855583270102	32.5403004147926	52.65040044197036	53.16013493977233	4.829926824499091	10.360062140046956	26.849927158459266	454.07815513719845
GTEX-R53T-0426-SM-48FEM	9.600101962083476	1.0299683187947888	3.659904146412968	4.939989534434263	7.379916657989148	13.829678228895963	4.380120816921925	0.9000006175614542	1.9799603442472449	7.230024177332766	11.580096907230624
GTEX-QDVJ-1226-SM-48U1V	18.219618156107064	2.2199855398896884	5.980055065253826	9.56025501837555	10.120140752076605	26.279120761771757	16.64034343444988	1.0299683187947888	1.9999706415128413	16.179676256172264	36.44023631221413
GTEX-Y3I4-0826-SM-4TT2A	10.339972766374792	1.8600283075878854	3.569930362786249	4.2700772739439214	5.519886721617048	24.4293055093217	9.820204693692489	0.9000006175614542	2.0099817653318337	8.849751764960496	12.870426083420742
GTEX-Y9LG-0726-SM-4VDS3	21.91025174823632	5.089826859645526	7.959725959961012	15.089827368460366	12.560179194006897	29.54928214182981	15.129628387463912	1.4299765200229126	1.8499937193826277	18.68000284953465	76.42014667895003
TCGA-HZ-A77Q-01	59.8498569980189	43.59125710849561	48.98847751881571	35.650725551266966	47.711652913324166	55.64090851529869	57.831156717056295	24.190025099670553	6.639997705022595	67.4608510906072	495.0728714973325
GTEX-Q2AH-0926-SM-48TZK	16.600020215608325	2.7299445094075763	7.419930007826419	11.089865125998772	9.929731562493755	34.810691229738225	11.929643878053701	0.8000143535812515	2.269956387301689	25.709753741326967	16.870308909636485
TCGA-IB-AAUP-01	50.341327021520904	20.239878464744134	25.960466952493736	35.37012008565271	31.819839668569074	48.03020173586731	30.10960936791758	9.870025678352713	13.649671344564268	27.490238544818396	525.1541862910653
GTEX-R55G-0326-SM-48FDM	10.720240966555837	2.470008545578629	4.860157911897505	7.359990962302376	8.56012268153502	28.400594075908476	7.69975554481401	1.1200106621801786	3.1399478723465277	7.449824079368012	11.289989351889718
TCGA-IB-7651-01	50.62827780012495	7.13987072207072	38.02989537125373	61.77180767864659	21.599607761963927	56.711702468519725	24.50053108462441	2.9300142862914043	11.319768559536254	13.089969134989227	206.15605171218675
GTEX-11ONC-0526-SM-5BC57	5.320009576436799	0.8699730595540054	2.4099471062295468	2.280053050768928	3.4701170131923464	7.12009944591394	0.8600088668574302	0.920017197435768	0.8900016447412723	2.960031831973667	4.329999482435252
GTEX-1399U-0926-SM-5IFHA	9.719968118052659	1.9499813677559295	5.259864893186645	9.309766879668496	7.8397953227349655	24.84944876495426	7.110234345453571	1.2500157909148952	2.5400063839842084	9.159967684136944	6.759828260147258
GTEX-WRHK-0226-SM-4MVOH	8.469810409507733	1.6699864098582082	2.9099700578108	4.999942440119201	4.560157536871003	15.40051108962802	4.999942440119201	0.7500079057650569	1.2299737523187162	4.389849239032989	6.019986989644268
GTEX-11LCK-0226-SM-5A5M6	8.579727684651012	1.369972848999533	3.620029674969686	3.7900566107067264	4.749897232848508	20.8594734995768	4.320104137719865	0.729978054906192	1.9399998411735715	9.759804082177787	10.629960174637617
GTEX-117YX-0226-SM-5EGH6	12.48033199288519	1.9699620524648933	3.6700684121154734	6.129904788040225	7.5601202556832074	19.940471964708795	5.640191841937558	0.7399766574552298	2.140022563692785	9.839966415817324	19.17991980315436
GTEX-X15G-0726-SM-4PQZ5	13.390076151600379	2.5699472328054647	3.479995622952693	3.370054613021543	5.779923575980284	25.329435920419638	10.560186362802028	0.8400129963301876	2.5599871249846333	6.889936198801826	7.359990962302376
GTEX-144GN-0826-SM-5LU5G	13.549742502536501	1.8699876037270597	6.120138450497808	8.469810409507733	9.929731562493755	28.01929034742245	12.800136544663612	1.1400009556798867	2.6299794865184314	11.700325019659616	10.05022892614923
TCGA-HV-A5A3-01	46.97982035309131	3.7399378554423803	60.04099463787298	24.84944876495426	22.54031850267724	67.7185274047875	60.479577075981524	1.9699620524648933	4.539968408584257	93.31160024426102	730.1747774645513
TCGA-IB-7646-01	23.769494318583302	8.370000130675807	23.180467600297913	73.3884103110249	32.47045216213642	52.89915337200448	12.700262479966183	2.649932618137793	8.839941408172196	10.610082966317425	473.8862383838954
GTEX-OHPM-1026-SM-3LK74	6.830015188612264	2.3800534390115287	5.529845338915177	8.849751764960496	6.300083814790131	17.790299676456204	1.9900093553412344	0.7899728059120321	2.170060606139105	12.909741894439517	6.250056316568326
GTEX-PW2O-0826-SM-48TC5	16.040086977315283	2.280053050768928	6.2800249493885785	3.7300973428831723	6.549931213384964	19.419386390827004	6.520030646956847	1.880000197056386	1.4900204035413804	24.67950483966533	30.510897560318064
TCGA-3E-AAAY-01	49.1790058012164	10.560186362802028	25.090033648072758	31.390455118568042	22.079485669008292	47.950365699078375	44.541171859679665	3.829944167613955	4.839982906316303	30.159741656793777	476.75259264867185
GTEX-QV44-0426-SM-4R1KF	11.209665356700192	0.9000006175614542	4.140059695365509	3.7698767573548433	5.07995610298937	15.140119775488746	4.260023475912857	0.6700071293324552	1.4999750542458536	14.559621185294386	10.509795810495135
TCGA-YY-A8LH-01	69.75763957485114	8.010098045690675	39.60096193403363	25.539236868231928	25.509159249297156	77.61057892363324	64.27017755145255	2.840002300993455	3.6300832317581393	40.05926334655378	891.0103505126214
GTEX-P4PP-1026-SM-3NM9O	4.619983698177439	0.9099855024038431	2.7600174385543035	2.510066089792934	3.84004801930438	9.340148881428965	0.6499867118277892	0.8699730595540054	1.2700316893056665	5.3499683659970625	7.460160277626263
TCGA-YH-A8SY-01	65.04101285180883	9.309766879668496	24.980704323791198	25.29960537487706	19.75063258400315	56.609587861218614	40.79059459802285	2.0300137405132106	3.4299307338445497	58.039981051721156	370.4913644945827
TCGA-L1-A7W4-01	40.02040748055913	9.149813477591092	48.39111200995783	45.54965833303124	18.960484335065313	69.58860917771129	12.259959681662266	9.2300835359197	5.58997541085783	62.30071619927947	523.6638646386093
GTEX-QCQG-0426-SM-48U29	8.990114767265021	1.9200565657977318	6.090088220924177	6.680166442545643	7.750094275574973	23.29967751992909	8.069734634165945	1.3499740845356376	3.7698767573548433	10.390269400917695	15.679503718106137
TCGA-2J-AAB4-01	58.520709171634394	5.669987593101783	35.399553195434734	29.300446873459894	27.070445157108317	66.87886360164165	24.529419485832744	3.4701170131923464	6.79977895124121	58.031935420940066	435.0980329118748
GTEX-ZPIC-0926-SM-4WWFK	8.110113599282483	1.160025774459227	3.979914813705257	4.230003854473709	5.119909276097569	20.41035424738034	3.780084261089623	0.6700071293324552	1.8100168883826455	7.529783655670884	16.850440307675854
TCGA-2J-AABO-01	26.359393472404122	7.620103984351499	30.18065473692074	44.6710327742199	19.38038816004394	50.63880695717363	17.590419531417947	4.989900008239229	5.539821919642642	39.34104375214659	477.14931010623144
GTEX-ZT9W-0926-SM-57WFS	4.260023475912857	1.1100317151359533	3.8898894762094405	6.830015188612264	5.05992116020423	17.05018381723603	1.3299902472237433	1.1500097066493724	2.300062229393785	6.009979083919686	5.020087965130572
TCGA-IB-A6UG-01	34.41004977953602	4.8098772853948155	15.89949749316088	28.71932162135237	14.240211732039942	44.22123389772336	31.490705790720437	1.9699620524648933	3.2699279931526175	18.140225337981665	220.95265713984412
TCGA-IB-7887-01	19.409965846199682	6.7098708831576195	23.649520014858275	32.8804040746875	26.729223586039208	54.62818519482745	19.219846903248634	2.4599238223380215	7.260159783253859	29.41032754911959	254.79520859242282
TCGA-F2-7273-01	23.479642820800517	17.67965724409786	25.14052053336257	40.2206399364413	36.48067335545697	53.67108394065384	15.479712843841796	26.35025923913064	13.180110349485814	21.280087916028844	258.7283659663349
TCGA-FB-AAQ2-01	20.589400689537133	4.110030285175446	25.119617099174402	23.72011632235213	15.560400487125778	40.838689712838516	13.329878947961623	4.860157911897505	4.389849239032989	24.8201834792732	79.53852271400437
GTEX-11VI4-0426-SM-5EGHZ	8.640010294019406	0.9799829724552516	3.6100039539529973	7.220006794415626	6.559928504902855	15.389839274636396	5.399900612402194	0.8799914970163208	2.0099817653318337	9.620087664697824	9.909789582271273
TCGA-IB-A5SS-01	47.25088571372505	5.8801569821664526	41.850284571024	31.67899055097832	30.680561419812037	75.01882539042323	22.460774479619175	1.8899352986061497	6.830015188612264	42.08883648953386	517.7806401975122
GTEX-Y5V5-1026-SM-5LUAH	8.069734634165945	1.1300008393532581	3.7399378554423803	2.680053484464339	4.260023475912857	12.310204384050632	2.880060587319219	0.8799914970163208	1.260027729231554	4.7601167286876995	8.659798240068227
GTEX-VUSG-0326-SM-3GIJ7	15.16953437891695	1.5600318790307848	5.769914673343867	5.270085158055888	5.490118327147484	23.40002794744806	7.349793531992278	1.4999750542458536	2.080033226748481	7.780239579298284	7.250100652460273
GTEX-S95S-0726-SM-4B64H	15.149568244347735	1.4099824073573504	3.449965378170624	4.589973167281645	6.219799465077808	25.629682669484115	9.34986611867582	0.8699730595540054	1.5500014122422203	7.34011905849092	9.539732268893482
GTEX-WYJK-2426-SM-4ONDQ	13.690418312966349	1.6100485820975006	5.789949837759516	6.6298784071248775	7.069930111995621	20.269362724780287	6.369912397641938	0.9799829724552516	1.9600142240039582	17.979983144556922	14.909947190819723
TCGA-2J-AABP-01	33.07929052945415	8.379869914300947	11.349626307794281	28.47944928134867	21.269764772379865	62.248916634386276	33.91043665047296	3.689969970615193	5.31006063352975	83.41776219977739	457.5218540312746
GTEX-U8XE-2026-SM-5CHQF	-1.0892982836704576e-08	-1.0892982836704576e-08	-1.0892982836704576e-08	-1.0892982836704576e-08	-1.0892982836704576e-08	-1.0892982836704576e-08	-1.0892982836704576e-08	-1.0892982836704576e-08	-1.0892982836704576e-08	-1.0892982836704576e-08	-1.0892982836704576e-08
GTEX-13YAN-2126-SM-5Q5C4	25.38040451862856	3.239912341672036	6.1901181859044945	6.060185515590479	6.440068344229023	39.251156167002726	8.230184185586667	0.7500079057650569	3.319959203303181	31.589086886118448	38.40873219878546
TCGA-HZ-8315-01	35.130663857447466	7.69975554481401	44.19978234060343	28.08929752350462	28.459714978406556	47.05151717626351	21.029336073399772	5.050108388604325	7.630147435215087	42.62022045356753	292.21674933154736
TCGA-HZ-8636-01	48.99866565352632	8.459834706898537	56.261431577782176	39.63116843530855	38.89095898692523	61.681956029246464	28.98933299950089	5.699940720014308	11.349626307794281	36.389753032230416	472.8035142692767
TCGA-HV-A5A5-01	34.8710675908265	8.250177405095458	30.65930195084038	39.658648884016465	19.830198988336132	39.821171827304894	28.09903456597279	4.389849239032989	5.320009576436799	35.37992840217551	342.1288094440175
GTEX-13VXT-1226-SM-5LU3M	19.600606583551695	2.3099723523191775	5.129857649651291	8.670009708628266	8.439918531689925	28.749198265279485	10.27993805473426	0.9099855024038431	2.1800154653305155	9.060186665649512	18.089996844855328
GTEX-S32W-0826-SM-4AD5Z	15.430431554403016	2.0499609167707646	8.060230083284035	7.359990962302376	7.529783655670884	31.249340409421723	8.259905912366952	0.8699730595540054	3.4399334747127956	25.519770832736526	21.98937040518674
GTEX-ZG7Y-0326-SM-4WWEY	7.850128293222841	1.6100485820975006	3.810080283467216	3.810080283467216	6.600070471357906	19.79998096701681	6.090088220924177	0.729978054906192	1.9200565657977318	7.7597710794821495	8.339882298394338
GTEX-YB5K-1826-SM-5IFJC	6.810157532164999	0.6700071293324552	3.0500376860034795	2.290035795959514	3.689969970615193	14.530381887275208	3.0900564468726945	0.5399998128169408	0.8600088668574302	7.859929983957401	4.409982387680099
TCGA-HZ-7925-01	46.69088733852828	11.240011855899532	29.12024237058877	53.060737055067904	40.71996936083544	55.27188455168702	28.22983704007021	7.069930111995621	11.7800808537579	52.96886769320504	485.18698017194527
TCGA-IB-7647-01	50.02131774145745	8.139966036129067	28.84901172325488	113.14956670396748	42.229107074890464	41.06008942068601	23.669200147981403	8.230184185586667	15.00949865946825	12.299968469708151	557.6041207543342
GTEX-111CU-0526-SM-5EGHK	7.939886086654062	1.8000022704599292	3.4399334747127956	7.419930007826419	6.0799637950152725	20.38066490809762	4.260023475912857	0.6799873952481095	2.3999410804624928	6.329853451460043	5.649975757156423
GTEX-13O61-2126-SM-5IJEO	9.900176756999038	1.369972848999533	4.279858056953247	8.230184185586667	4.779958888520303	17.640483752249732	3.1600415527821593	0.8900016447412723	1.3899783836430508	10.090019270649996	4.700105313679083
TCGA-RB-AA9M-01	42.679346985065784	10.380190541279067	31.420932361879824	35.90119137697552	29.379763872566794	50.29947086097655	35.41918887400782	4.329999482435252	7.61007375180221	31.190910172059258	486.2306517778705
GTEX-14ICL-1126-SM-5S2RE	10.629960174637617	2.23993375269641	4.4601015834525635	6.949901013904474	6.460190447599665	17.880551340677748	7.289915595341685	0.8000143535812515	1.5899626865577787	8.010098045690675	22.88986380411107
TCGA-PZ-A5RE-01	45.42983762423377	8.3897513348425	41.67948037736071	18.62957117618678	20.93044490987001	62.882080997564046	48.02021496662982	2.649932618137793	3.8499115851066343	61.9519038204364	529.4671163428903
TCGA-HV-A5A6-01	54.05938945207679	6.6298784071248775	45.50863151674653	39.33013733348542	16.610379701885456	52.54831306487096	53.61159268985252	3.620029674969686	3.8201317455297494	57.93145908827464	367.3970095080164
GTEX-12WSL-0426-SM-5GCNX	9.26020552263293	1.6100485820975006	6.53994915535691	6.169981630325408	7.069930111995621	26.87040777421249	8.769748693144622	1.19002194862203	2.6099955521295404	15.430431554403016	12.819672193814657
TCGA-2J-AABK-01	29.320764129357432	3.689969970615193	33.330168726841514	27.089216157774185	16.870308909636485	38.780588700012515	14.939950230588595	2.68992093100514	3.689969970615193	21.760408010390403	315.8280354712313
TCGA-HZ-8519-01	19.91974917692922	8.870020019766043	24.93918047692988	52.00838235543295	21.670092794135055	38.7295477544893	11.6598415105259	12.109613114857481	8.429978031436715	20.699590253691127	271.4786033238759
GTEX-14AS3-0326-SM-5Q5DB	14.890322702273025	2.3399595402762197	4.339917487527227	4.24999334377411	6.1901181859044945	19.210523152300368	7.69975554481401	1.3399914139149067	1.5700183152920284	6.610144279749827	10.230175454598852
GTEX-132QS-0926-SM-5P9GB	10.94020703460803	2.4199948325416356	5.970113533187811	11.48018779712551	9.730080466616123	36.3594966398194	7.110234345453571	1.19002194862203	3.7900566107067264	10.839805112641182	12.289741065819987
TCGA-3A-A9IN-01	9.2300835359197	5.980055065253826	14.230343896606362	16.399864987602427	10.080231634229888	23.669200147981403	7.730240942997227	4.8098772853948155	2.719930298792176	24.64018957555429	138.2359996586089
GTEX-13D11-2226-SM-5IFEO	7.220006794415626	1.6499540875848377	4.560157536871003	9.320098578618317	6.650132445850144	19.999996841363345	2.529986829300426	0.8100147172706595	2.670037072663114	14.530381887275208	16.31030154469213
TCGA-HZ-A8P0-01	23.919903889729742	10.590242923352392	23.58076831569105	21.91025174823632	14.38007881165328	39.790820510897994	13.07999157404624	2.5200067831659716	3.979914813705257	26.590624316172995	188.95414610079453
TCGA-HZ-7926-01	31.410044236844914	6.7098708831576195	50.621259578370044	86.46134141028081	39.22939618360632	56.64884093309088	22.780644704073808	12.400132742816439	10.230175454598852	17.99993575502095	197.19684832905565
GTEX-ZDTT-1126-SM-4WKFW	5.119909276097569	1.160025774459227	4.100068951554375	5.5799085257746	5.769914673343867	14.360156215671726	2.109961109530594	0.8100147172706595	1.9099632050793034	7.820254342853082	4.949931539030087
GTEX-PSDG-1526-SM-48TCY	16.930055381855112	1.579959050553961	4.37011095640381	4.059901403982727	5.399900612402194	28.649730135634915	7.8397953227349655	0.49000172562105965	2.0099817653318337	11.41036920369947	11.269659251338618
TCGA-2J-AAB9-01	35.90119137697552	9.759804082177787	25.849136616341283	22.000042788385755	21.919366276840993	52.67960467416962	33.090757271430626	5.900165828331357	5.1698447864144255	27.389429812924483	207.82034088860726
TCGA-IB-7891-01	31.42964557926217	5.02984241615285	22.810667431705774	36.329265403504486	27.109879291844937	38.81016945943201	19.210523152300368	4.829926824499091	8.900200964678673	13.170064085496334	160.82981037431418
TCGA-2L-AAQM-01	9.750336733145748	18.980209236592433	10.459645686457804	12.430254601773129	8.519865627147343	30.559579597661866	6.780009191072521	3.8000552617098915	2.840002300993455	20.41035424738034	554.3285092263927
TCGA-2J-AABR-01	46.49065891836609	11.380351671651084	32.93971580048742	31.37957755431062	32.660066597776904	58.0118262230165	28.430139159851322	5.640191841937558	8.159740119335584	31.61975697645456	359.6864468907311
GTEX-13NZA-1726-SM-5J1NA	43.79113857662404	11.040008112345696	18.919784469611585	17.970015134315346	18.859552058787777	55.74127581145635	20.89999907261322	2.0300137405132106	6.240098581438699	75.8291672606787	134.0185817839675
TCGA-2J-AABV-01	7.550168968487366	2.649932618137793	2.5599871249846333	2.3600032050186424	2.709952809689756	12.139870825048297	9.000091764025788	1.2800262155482685	0.6499867118277892	9.180309912598867	46.59066556797077
TCGA-XN-A8T3-01	21.580152408326484	6.069856197626376	25.17016351076045	25.02923619835139	20.589400689537133	42.96132008896843	19.230508159574523	3.2199806638985087	3.9699935017612322	46.911484391726944	371.3140549113381
TCGA-IB-7645-01	42.96132008896843	26.279120761771757	34.75041940231341	61.298355482111646	52.95051291680606	52.14916817231258	26.419758872526224	20.290449202062334	15.149568244347735	27.899131176556793	393.5481462770407
GTEX-ZTPG-1026-SM-5DUWP	22.20072702502328	2.3600032050186424	5.39017596834359	5.469982723786554	8.980148829214354	29.31060374105261	12.02012489807775	1.4700028074304168	2.140022563692785	13.770368250023926	25.500319633694655
GTEX-ZF29-1126-SM-4WKGO	4.449908985148718	1.2299737523187162	3.7300973428831723	9.479742167532658	5.289851772350677	18.459887416284108	2.680053484464339	0.8200261054732233	2.4599238223380215	3.4899023466977965	9.870025678352713
TCGA-FB-A4P5-01	31.149858099639733	16.269650207396296	25.729364686788703	31.89049888413524	21.960428597088864	39.120777077215195	25.640344387629302	8.94969680828569	6.7401746360252135	53.3483948008656	438.2155011008338
TCGA-IB-A5SP-01	25.899355591450732	1.7000198776065194	32.98998620143323	41.40018050738226	14.220482898665125	49.8517090760484	19.400549871340388	1.600029621312606	5.72012949719649	11.500100427499797	1073.866290923508
GTEX-11P7K-0526-SM-5BC5I	8.439918531689925	2.4599238223380215	5.279959216914228	9.759804082177787	7.69975554481401	19.06988646024761	4.0500615363871955	0.9999708770490777	2.319925155766262	6.820079134143653	5.5099460354040275
TCGA-HV-A7OL-01	63.429288549095205	5.909990901826133	37.869432696082285	10.750007804879488	11.849696927977057	56.42155139039949	88.05198456073252	1.630048859620768	2.3800534390115287	70.35980091756481	1031.9795036197474
TCGA-S4-A8RO-01	19.369643815637293	4.649868018816488	27.34011170847145	33.42039390553511	26.99923389769729	36.329265403504486	23.939809015396314	4.110030285175446	3.620029674969686	21.659580464839348	988.5009488279709
GTEX-ZVZP-0626-SM-59HL5	16.47049957802492	1.8899352986061497	4.159912643605351	11.240011855899532	8.809964782919645	20.979832227450352	9.799803291775845	0.930030283491994	1.880000197056386	5.8801569821664526	7.250100652460273
GTEX-146FH-1826-SM-5QGQ7	19.779404174735223	5.559829101054302	26.89090401160959	24.480159757366888	13.590191185435568	47.83086038949359	6.729902692357638	2.0499609167707646	5.539821919642642	157.13827509907975	83.92814623329383
GTEX-XMK1-0326-SM-4B652	14.0704588329026	1.419993544000816	3.6700684121154734	3.4100124010224424	6.019986989644268	18.62957117618678	10.419842387059093	1.4700028074304168	1.8100168883826455	6.019986989644268	13.050104495701108
GTEX-13FTX-1226-SM-5IFGN	8.010098045690675	1.169966660228584	4.8098772853948155	6.470050786893912	6.120138450497808	16.720124880299423	2.9200762137702116	1.0100119151242848	1.8499937193826277	9.329794958307739	5.1698447864144255
TCGA-IB-A7M4-01	30.149290551415447	3.449965378170624	35.22087972469491	24.210154999311115	16.389636786283724	51.53826292804669	17.129555144141257	1.9299355347553644	5.460131892701562	34.200791718752264	601.782191137538
GTEX-TMMY-1326-SM-4DXU9	7.769998590241795	1.2399973200906371	3.9499511259450126	3.1899809592361317	5.239847029403076	21.560714577843434	4.770027493454861	0.8100147172706595	1.7099528464954719	9.180309912598867	8.289734960405378
TCGA-HZ-8003-01	18.650244602462323	4.179860770273614	9.580157775389464	20.969654733432485	15.659951903203744	25.31012978918502	10.879704005195206	3.6100039539529973	5.709828261908867	8.720038855758162	68.859273217495
TCGA-IB-AAUR-01	80.39211239318573	51.710025120127526	28.329811080611886	28.009580937405794	43.830617077420854	60.09095694088823	45.489708528279635	26.93941183181553	11.359858868347416	48.99866565352632	265.5232837970559
GTEX-12WSN-0826-SM-5GCOF	7.129978231791265	1.3199721036446743	4.420083553925687	4.440047493890824	4.690014629301768	22.20072702502328	8.320248482227974	0.8699730595540054	1.8199609696227486	6.559928504902855	13.000444366174035
TCGA-HV-A7OP-01	37.3506481874275	0.6900203008692773	7.359990962302376	2.3600032050186424	1.630048859620768	28.060106635526292	30.79988715045372	0.9599944472116857	0.8699730595540054	9.870025678352713	149.90351224688726
GTEX-ZYT6-1326-SM-5E453	12.52974251805324	1.5099961661941925	6.489816631655909	3.4701170131923464	5.07995610298937	11.929643878053701	5.359992066053249	0.5600106252108901	2.0400336953974567	25.159697294688424	13.010361252273691
TCGA-IB-7644-01	31.650456843677475	5.859809724740107	74.26860498452037	58.87876466403986	34.16998666177165	74.54194953398115	21.290416069713707	5.1398253498774915	10.509795810495135	14.199797037954243	285.68766762726506
TCGA-3A-A9I7-01	34.290996591481665	8.659798240068227	32.27075206133077	44.340940439919635	21.84049948616266	48.32072325404001	27.739079170062883	7.200013641616891	8.740010067514138	32.38054687286618	449.8489336767472
TCGA-LB-A9Q5-01	14.130081704022473	2.440046876340315	9.750336733145748	15.589550876413881	10.000191626434525	20.55945091821722	10.339972766374792	1.2700316893056665	3.119981920694814	5.020087965130572	171.7649187902391
TCGA-LB-A7SX-01	56.12121327105259	2.810032239567883	28.060106635526292	22.730169398728464	23.590577737093888	56.051235217699535	28.70936964102044	2.670037072663114	8.889718409953014	18.270206534495504	139.13963503133598
GTEX-WXYG-0826-SM-4ONC7	10.170073143812802	2.8599613345649146	7.149776935763813	9.200059520694234	9.660183963546404	23.769494318583302	4.839982906316303	1.5099961661941925	3.169916747623239	20.48973742236382	14.14968512782371
GTEX-11NSD-0526-SM-5A5LT	4.5299073805081855	0.6599898393063933	2.3800534390115287	2.0400336953974567	3.520036054252604	8.55004062211648	1.4700028074304168	0.6799873952481095	0.8200261054732233	2.5899838086820095	3.7599574907099855
TCGA-2J-AABA-01	25.80080339505293	7.630147435215087	42.57888062471651	34.058845838507516	26.39047355552261	58.65065854150425	19.8604631249875	4.159912643605351	9.269839597884017	87.34077830430002	729.9217616706482
TCGA-HZ-A49I-01	55.64862265639154	11.609836423850215	43.22118197052423	16.659964322798423	29.92028024127319	66.24217881175838	27.389429812924483	9.030089229349809	5.359992066053249	32.700842096774764	725.1310849499491
TCGA-HZ-8001-01	36.94125428945574	9.85020359398616	17.30979407574534	20.810369497484263	23.639686085147975	37.3610056990693	20.89999907261322	3.370054613021543	6.209889928156249	52.770972346862294	301.20360150164083
GTEX-WI4N-1826-SM-4OOSF	47.78115445536255	2.980007489564513	5.6601690300424945	5.6601690300424945	7.430224735363192	49.73091223618773	16.99943786584245	0.5899876960796653	1.3399914139149067	31.999	25.729364686788703
TCGA-HV-A5A4-01	49.931249571362805	4.220044386289641	68.28888503299981	24.58048213163998	27.249296079307964	65.7207959685209	43.3201609296787	2.969899907095171	4.770027493454861	38.76983765094724	542.9958430164385
GTEX-SNOS-0926-SM-4DM7A	10.750007804879488	3.3899746518575444	4.679945604067229	5.219905334629468	6.460190447599665	21.710688162898318	5.02984241615285	1.8899352986061497	1.6499540875848377	11.829999051560815	4.789910956828163
GTEX-1122O-0726-SM-5GIEV	6.51009415026648	1.5600318790307848	3.909898244840931	6.400011941293218	4.749897232848508	18.449653364377443	4.770027493454861	0.8499816924419489	1.5400353965807265	7.020114229406684	7.359990962302376
TCGA-IB-AAUN-01	29.449087186001467	5.799993488788744	54.01818617485585	25.549860963202875	18.669646773549815	59.758658554908656	22.730169398728464	2.649932618137793	4.15011816491518	18.709808576187438	537.7893284565707
GTEX-WHPG-0326-SM-4M1XV	10.900086281054149	1.160025774459227	3.510043814991306	3.659904146412968	6.400011941293218	20.840684774118184	5.1398253498774915	1.0500271956803806	1.8199609696227486	7.390155876777829	4.289958654273952
TCGA-IB-A5SQ-01	40.15100150017592	7.649743734062603	26.039766334074244	30.65930195084038	22.780644704073808	52.66135013132352	34.500806556004726	4.010105743604311	6.729902692357638	41.67948037736071	257.95836266508894
GTEX-X3Y1-0726-SM-3P5YU	4.569968890008187	0.8699730595540054	3.299992818734051	2.660058082161372	3.530056730882022	13.369671342749658	1.4800291126283682	0.6799873952481095	1.260027729231554	6.70010958461183	4.5098521489971075
GTEX-ZC5H-0826-SM-5N9FH	30.0908312501368	3.7599574907099855	10.549942694693618	7.949799834929828	9.809998689794313	38.90983406187945	16.02008555586531	1.9299355347553644	1.8299596526461612	48.94096089224858	107.61882084322433
GTEX-13X6H-0626-SM-5LU53	13.590191185435568	1.9200565657977318	5.850068060907285	13.280074804184263	8.780089798207399	35.98091336753974	6.2301567086663905	0.709989421554317	3.069981880274223	7.970216980708337	14.38007881165328
TCGA-IB-8127-01	37.55053559594685	7.57008465715543	29.77958110042103	39.84049835385844	34.41004977953602	71.46078274854143	28.430139159851322	5.479851323875294	11.02012811794362	36.98993853736893	626.5117241452605
TCGA-HV-AA8V-01	52.65040044197036	11.589733800148954	48.09016598144341	17.11056728159482	20.55945091821722	59.41995965781717	33.2494048139933	2.6299794865184314	6.030011557908447	71.10995863392598	390.6130412702227
GTEX-SE5C-0326-SM-4BRWX	18.389642782155295	1.9399998411735715	4.5098521489971075	5.119909276097569	8.599973736706042	26.55010501771938	8.780089798207399	0.9900295632640791	1.7600062140429826	12.609905814615953	9.989798583634865
GTEX-1128S-0826-SM-5GZZI	11.710061957112115	0.9900295632640791	4.489885688294433	5.1601766137073035	6.2301567086663905	30.369526205135365	4.020127273809565	0.5399998128169408	1.3199721036446743	10.629960174637617	8.210239411142949
TCGA-F2-6880-01	3.5401059258107606	1.4499522078341787	2.9000999484507575	3.250037055410362	4.2700772739439214	8.089898927028043	1.9699620524648933	1.0599818672277885	1.3199721036446743	1.579959050553961	14.909947190819723
TCGA-2J-AABH-01	46.26883342546392	2.4099471062295468	37.97984242283383	17.98995668376987	23.62985624440372	62.73840751855301	34.58940498996116	2.3999410804624928	4.999942440119201	26.669999758480643	598.7448744379981
TCGA-Q3-AA2A-01	51.90034425359489	3.479995622952693	56.00074978366236	21.670092794135055	12.76026992954022	48.61974181945897	25.359301637509876	1.9600142240039582	2.4199948325416356	32.900922961470386	245.50253707634567
TCGA-3A-A9IU-01	42.46981827801962	4.7601167286876995	56.68812122255109	35.009117534081	28.079563855053497	70.12123137341813	50.10112884909175	2.9499919801649104	4.5299073805081855	33.61089552853567	1155.1774351128245
TCGA-US-A77E-01	48.03020173586731	11.279819721795118	58.358677268490865	28.30037025564742	18.42026205675411	60.879149648573424	42.24081737006854	3.8998810316872716	5.329977156198479	56.40981987046738	417.576451323113
TCGA-IB-AAUW-01	29.41032754911959	25.29960537487706	43.050750672698435	36.810892104711826	28.939140081954825	48.96131951473378	22.169970219959815	12.189623410260078	8.449870752237615	32.8189241605578	225.06432611009805
TCGA-3A-A9I5-01	38.20957333947502	7.090053593558938	10.64028152988083	11.7800808537579	7.939886086654062	32.130134145953704	33.07929052945415	1.9999706415128413	2.510066089792934	45.71096716551194	951.6574016605294
GTEX-YEC3-0626-SM-5IFHZ	6.2900463874371	1.0599818672277885	3.520036054252604	4.090131754989134	5.539821919642642	14.86969324813305	3.0300129162828324	0.6099812449515286	1.53002729151019	6.440068344229023	4.5098521489971075
TCGA-H8-A6C1-01	56.148450546049304	6.6298784071248775	39.510480495203566	42.229107074890464	20.09031377279282	46.038491689157794	34.46017528874175	2.840002300993455	5.089826859645526	19.56938184382941	171.30121548809322
TCGA-HZ-7924-01	17.970015134315346	6.680166442545643	65.67980936441799	66.88813576210231	31.93916808869592	49.380542615552045	8.379869914300947	8.150129572933784	14.719961509943708	17.079756882914968	157.64010968720967
GTEX-NPJ8-2126-SM-3MJGK	24.370109053260407	2.5899838086820095	8.089898927028043	5.789949837759516	7.6699220443245775	47.67859248167644	9.2300835359197	1.0900369787029573	2.100034715603319	37.39987195395985	58.281869349886634
GTEX-R55D-1426-SM-48FEN	9.799803291775845	1.9699620524648933	5.549816496202011	3.8000552617098915	4.329999482435252	15.039702011573734	2.779992781596899	1.169966660228584	1.1799926614295304	14.909947190819723	7.730240942997227
GTEX-ZAB5-0826-SM-5P9FU	19.010493945534563	1.6699864098582082	4.930067494456128	5.420154035757855	8.16992834296758	22.990042824705007	9.829739875923888	1.0900369787029573	1.8400132372648692	11.580096907230624	11.94039932296129
GTEX-ZF2S-0426-SM-4WKGP	10.120140752076605	1.1300008393532581	2.9499919801649104	3.1899809592361317	4.860157911897505	8.72971616259571	5.189955067756733	1.0400215976841116	1.0900369787029573	4.37011095640381	8.060230083284035
TCGA-IB-7893-01	23.62985624440372	6.53994915535691	34.179462184521974	49.8517090760484	30.680561419812037	51.07947373646386	13.290204979140574	1.4499522078341787	10.959942866754451	26.610907147997	153.37192336205445
TCGA-FB-AAPQ-01	50.46010871590708	4.900081032895244	31.08083985733227	38.70002844261934	29.0597493670883	87.72301874233395	24.50053108462441	3.350019310024605	3.0300129162828324	22.68924057087133	1050.3821770726595
GTEX-XQ8I-1926-SM-4BOOK	7.630147435215087	0.8799914970163208	3.5600433541724303	3.4399334747127956	3.6500210837339018	12.50024608275708	1.1799926614295304	0.4599876480687464	1.0900369787029573	10.969824128683278	8.449870752237615
GTEX-SUCS-1426-SM-4DM5W	10.839805112641182	2.140022563692785	4.969875602842734	5.469982723786554	5.91983233345623	26.259090808008533	6.990005645452048	1.1799926614295304	1.7299931312968873	7.92009565865836	10.869903913152505
GTEX-1339X-1026-SM-5IFH5	6.960026175879852	1.0500271956803806	2.840002300993455	12.52974251805324	7.5099739785236155	31.020574347206725	3.829944167613955	0.5000060742414588	1.880000197056386	10.729906137835393	10.319922344590873
GTEX-PWOO-0626-SM-48TZH	15.560400487125778	1.9699620524648933	6.060185515590479	7.390155876777829	9.000091764025788	41.19122070460342	10.770147127365979	1.1100317151359533	3.2699279931526175	28.130215788891086	31.29920063970765
GTEX-13SLX-1326-SM-5S2QS	3.199949685739869	0.6400016608422577	2.05993642236614	1.4800291126283682	2.140022563692785	7.540230778308039	1.0500271956803806	0.5799959451451767	0.5499907483830857	5.939976162925084	4.110030285175446
TCGA-IB-A5SO-01	46.42947065069371	14.390050471399668	36.46044922807119	25.03964814589473	25.590627617099702	59.87890386120961	28.079563855053497	3.6700684121154734	6.320206739494811	36.56928589127178	434.3447166293853
GTEX-Y5LM-0526-SM-4V6G3	10.800052526946189	2.080033226748481	4.779958888520303	10.149648531768973	7.649743734062603	21.849584999583932	5.559829101054302	0.9099855024038431	2.9300142862914043	13.920087382069868	6.879912986216213
TCGA-HV-AA8X-01	41.448994351254505	4.920165379004577	42.72078435440027	34.34094867959991	20.770017709915265	61.2686200637567	31.020574347206725	2.8299769445569463	5.769914673343867	23.65935803523555	691.7936277342056
TCGA-HZ-A77O-01	18.509859767377662	4.100068951554375	17.519839532697198	10.669826365953867	16.230225205947846	36.43013405666647	20.04996824745267	1.6400281649219188	4.00010918924807	10.629960174637617	222.30452590146842
GTEX-UJHI-0626-SM-3DB8T	18.91060627454929	1.7000198776065194	4.090131754989134	5.569859766719089	6.979836876833384	23.530151244756645	5.850068060907285	1.0800250842883663	1.5400353965807265	5.839937712396191	9.369980453444404
GTEX-P4QS-1026-SM-3NMCW	17.019482142589453	2.4500501450078733	5.410017848025567	6.990005645452048	8.650198431705851	27.279534389322976	11.7702857004391	0.8699730595540054	2.3800534390115287	17.160455369302017	19.480056298607774
TCGA-HZ-7918-01	23.11948890140567	6.350071447453219	17.9401442467767	43.72137908404834	34.1510434959686	34.71911930366222	12.849922308508402	11.160043400160303	11.329974203405788	9.859767901461353	179.61847865990617
TCGA-2L-AAQI-01	35.38973943851812	4.420083553925687	33.15964124146082	27.67953649555773	36.01085473223924	49.29846208226392	28.24941194853194	3.5499375794327004	6.129904788040225	18.599893265176057	222.78271986897235
TCGA-IB-AAUT-01	43.22118197052423	10.05022892614923	23.810721156393452	21.590626189537723	25.849136616341283	45.269520844401214	35.569269500427204	4.90994273566024	6.1099640759899305	33.929246358511826	331.2773242881277
GTEX-139YR-1526-SM-5IFJ1	27.040438605934035	1.1799926614295304	5.72012949719649	7.469992947117135	12.84012770436683	34.200791718752264	15.990130175553638	0.930030283491994	2.0099817653318337	10.729906137835393	21.869283246012515
TCGA-IB-7885-01	29.769261725823082	10.22025187573985	31.190910172059258	45.990648349536606	24.909809518139653	60.65170150069654	23.850366188782722	5.359992066053249	7.040095937684312	42.898829237943325	405.2859747267145
GTEX-1399R-0426-SM-5IJE3	10.020315508993026	1.299981096880783	5.539821919642642	4.210108361952453	5.789949837759516	14.789511080853107	4.720024598492897	1.3499740845356376	1.790043031685128	9.900176756999038	14.00040791592335
