# Supplementary material for: metilene3: identifying DMRs across multiple conditions with auto-classification
Source: Nat Commun. 2026 Jul 4;17:5848. doi: 10.1038/s41467-026-74931-y (PMC13333024; doi:10.1038/s41467-026-74931-y)
Supplement: Supplementary file 8 — Source Data [file 41467_2026_74931_MOESM8_ESM.zip › Fig.7c.txt]

	transcript	Log2FC	P-value	SYMBOL	chr	start	stop	meandiffabs	Hypo-groups	Int-groups	Hyper-groups	NFATC1-dmrs	NFKB2-dmrs	shape2
9213	ENSG00000077152.9	3.351	95.7447274948967	UBE2T	chr1	202311717.0	202312019.0	0.519162	PDAC	-	PanIN,Acinar,Duct	False	True	2
19819	ENSG00000181019.12	5.934	90.76700388960785	NQO1	chr16	69756813.0	69757048.0	0.589791	PanIN	PDAC	Acinar,Duct	False	True	2
15195	ENSG00000145247.11	3.8	90.14508697769215	OCIAD2	chr4	48947728.0	48947957.0	0.573292	PanIN	PDAC	Acinar,Duct	False	True	2
11715	ENSG00000115641.18	4.763	87.431798275933	FHL2	chr2	106011478.0	106014146.0	0.500694	PDAC,PanIN	-	Acinar,Duct	False	True	2
11716	ENSG00000115641.18	4.763	87.431798275933	FHL2	chr2	106020162.0	106021052.0	0.626828	PDAC	PanIN,Duct	Acinar	False	True	2
19301	ENSG00000176903.4	3.179	85.61798295742513	PNMA1	chr14	74179408.0	74180161.0	0.513603	PDAC	-	PanIN,Acinar,Duct	False	True	2
15539	ENSG00000148450.12	3.007	81.92811799269387	MSRB2	chr10	23351878.0	23352736.0	0.506967	PDAC	PanIN	Acinar,Duct	False	True	2
18944	ENSG00000173950.15	2.095	81.21752737583371	XXYLT1	chr3	194840307.0	194840912.0	0.516412	PDAC	Duct	PanIN,Acinar	False	True	2
2809	ENSG00000175866.15	2.916	81.17717835469689	BAIAP2	chr17	79068352.0	79069087.0	0.525527	PDAC,PanIN	Acinar	Duct	False	True	2
3377	ENSG00000167644.11	7.383	80.83863199776502	C19orf33	chr19	38794449.0	38794867.0	0.6004	PDAC,PanIN,Duct	-	Acinar	False	True	2
9229	ENSG00000077585.13	2.86	80.82390874094432	GPR137B	chr1	236332101.0	236332872.0	0.612713	PDAC	PanIN	Acinar,Duct	False	True	2
8675	ENSG00000058085.14	6.063	79.82681373158772	LAMC2	chr1	183129110.0	183129713.0	0.584678	PDAC	PanIN	Acinar,Duct	False	True	2
21322	ENSG00000196639.6	2.518	79.7619538968712	HRH1	chr3	11268149.0	11268812.0	0.570657	PDAC	Acinar	PanIN,Duct	False	True	2
21377	ENSG00000196878.12	6.346	79.60380065290427	LAMB3	chr1	209825500.0	209825879.0	0.630829	PDAC,PanIN,Duct	-	Acinar	False	True	2
1850	ENSG00000131620.17	4.34	79.58502665202919	ANO1	chr11	70005211.0	70006465.0	0.547883	PDAC,PanIN	Duct	Acinar	False	True	2
7525	ENSG00000139318.7	3.107	78.95860731484177	DUSP6	chr12	89768481.0	89770039.0	0.602463	PDAC,PanIN	Duct	Acinar	False	True	2
9384	ENSG00000082781.11	3.737	78.34775365899668	ITGB5	chr3	124543678.0	124543873.0	0.60726	PanIN	PDAC	Acinar,Duct	False	True	2
9387	ENSG00000082781.11	3.737	78.34775365899668	ITGB5	chr3	124618879.0	124620187.0	0.520153	PDAC	PanIN	Acinar,Duct	False	True	2
9385	ENSG00000082781.11	3.737	78.34775365899668	ITGB5	chr3	124554092.0	124554639.0	0.608304	PDAC	PanIN,Duct	Acinar	False	True	2
9386	ENSG00000082781.11	3.737	78.34775365899668	ITGB5	chr3	124581880.0	124582389.0	0.588165	PDAC,PanIN	Duct	Acinar	False	True	2
16471	ENSG00000159128.14	3.041	78.20065945054642	IFNGR2	chr21	34777170.0	34777571.0	0.59252	PDAC,PanIN	Duct	Acinar	False	True	2
2960	ENSG00000180535.3	-6.027	78.0515870342214	BHLHA15	chr7	97844357.0	97844620.0	0.657551	Acinar	PanIN	PDAC,Duct	False	True	2
12751	ENSG00000125753.13	3.619	76.52287874528034	VASP	chr19	46021691.0	46022183.0	0.531627	PDAC,PanIN	Duct	Acinar	False	True	2
2972	ENSG00000151746.13	2.471	76.48678239993207	BICD1	chr12	32554231.0	32554491.0	0.5935	PDAC,PanIN	Duct	Acinar	False	True	2
8986	ENSG00000071054.15	2.927	75.33254704711004	MAP4K4	chr2	102516613.0	102517310.0	0.576683	PDAC	PanIN	Acinar,Duct	False	True	2
15818	ENSG00000151715.7	4.085	75.30539480106643	TMEM45B	chr11	129575012.0	129575820.0	0.544356	PDAC	PanIN,Duct	Acinar	False	True	2
11768	ENSG00000115884.10	4.505	74.99567862621736	SDC1	chr2	20385489.0	20386467.0	0.520327	PDAC,PanIN	Duct	Acinar	False	True	2
10405	ENSG00000103490.13	3.502	74.89279003035213	PYCARD	chr16	31214416.0	31214655.0	0.643112	PDAC	Duct	PanIN,Acinar	False	True	2
10090	ENSG00000101052.12	1.877	74.28232949699773	IFT52	chr20	42216261.0	42217860.0	0.50298	Acinar	PanIN	PDAC,Duct	False	True	2
4911	ENSG00000101421.3	2.479	74.23732143627257	CHMP4B	chr20	32450263.0	32450382.0	0.629304	PDAC	PanIN,Acinar	Duct	False	True	2
19765	ENSG00000180611.6	1.592	73.57348873863542	MB21D2	chr3	192610796.0	192611109.0	0.525352	PDAC,PanIN,Duct	-	Acinar	False	True	2
5259	ENSG00000173786.16	2.032	73.2335871528876	CNP	chr17	40134393.0	40135068.0	0.586167	PDAC,PanIN	-	Acinar,Duct	False	True	2
23581	ENSG00000227036.6	2.881	72.45469288353418	LINC00511	chr17	70657567.0	70658078.0	0.601973	PDAC,PanIN	Duct	Acinar	False	True	2
14019	ENSG00000136295.14	3.453	72.33818731446274	TTYH3	chr7	2667380.0	2668599.0	0.595278	PDAC	PanIN,Duct	Acinar	False	True	2
12908	ENSG00000127191.17	2.196	72.20690839982342	TRAF2	chr9	139776453.0	139777766.0	0.620105	PDAC,PanIN	Duct	Acinar	False	True	2
16720	ENSG00000161057.10	2.007	72.14206473528057	PSMC2	chr7	103033054.0	103033304.0	0.640463	PDAC,PanIN	-	Acinar,Duct	False	True	2
2361	ENSG00000163466.15	2.768	71.91364016932525	ARPC2	chr2	219084026.0	219084643.0	0.531338	PDAC,PanIN	Duct	Acinar	False	True	2
14251	ENSG00000137804.12	2.877	71.76700388960785	NUSAP1	chr15	41626177.0	41627038.0	0.563361	PDAC	PanIN	Acinar,Duct	False	True	2
8529	ENSG00000049323.15	3.794	70.66958622665081	LTBP1	chr2	33439542.0	33439920.0	0.52893	PDAC,PanIN	Acinar	Duct	False	True	2
3001	ENSG00000186222.4	1.765	69.76700388960785	BLOC1S4	chr4	6749607.0	6749932.0	0.519637	PDAC,PanIN,Duct	-	Acinar	False	True	2
1163	ENSG00000168615.11	3.53	69.68613277963085	ADAM9	chr8	38857484.0	38859617.0	0.679813	PDAC	PanIN,Duct	Acinar	False	True	2
17322	ENSG00000164574.15	2.393	69.19044028536473	GALNT10	chr5	153577396.0	153578519.0	0.594829	PDAC,PanIN	Duct	Acinar	False	True	2
6822	ENSG00000136279.18	2.198	69.16367588429326	DBNL	chr7	44088840.0	44089053.0	0.768955	PDAC,PanIN	Duct	Acinar	False	True	2
4716	ENSG00000172292.14	2.358	68.77469071827414	CERS6	chr2	169350554.0	169351185.0	0.55103	PDAC	PanIN	Acinar,Duct	False	True	2
10315	ENSG00000102854.14	7.412	68.75448733218585	MSLN	chr16	810995.0	811893.0	0.569413	PDAC	Duct	PanIN,Acinar	False	True	2
2310	ENSG00000102931.7	1.882	68.61439372640169	ARL2BP	chr16	57294226.0	57294969.0	0.595745	PDAC,PanIN	Duct	Acinar	False	True	2
1080	ENSG00000075624.13	3.688	68.45967052520913	ACTB	chr7	5592390.0	5593509.0	0.602658	PDAC	PanIN	Acinar,Duct	False	True	2
13596	ENSG00000133195.11	2.001	68.37571790416433	SLC39A11	chr17	71086290.0	71087558.0	0.51088	PanIN	-	PDAC,Acinar,Duct	False	True	2
6672	ENSG00000172115.8	2.312	67.7495799976911	CYCS	chr7	25133297.0	25133540.0	0.684011	PDAC	PanIN	Acinar,Duct	False	True	2
29679	ENSG00000276043.4	2.312	67.6345120151091	UHRF1	chr19	4915023.0	4916100.0	0.501025	PDAC	PanIN	Acinar,Duct	False	True	2
13027	ENSG00000128422.15	7.474	67.45222529461218	KRT17	chr17	39782075.0	39782771.0	0.582993	PDAC	PanIN,Duct	Acinar	False	True	2
12747	ENSG00000125741.4	1.239	66.83564714421556	OPA3	chr19	46064812.0	46065124.0	0.603338	PDAC,Duct	PanIN	Acinar	False	True	2
17721	ENSG00000166886.12	2.413	66.80687540164554	NAB2	chr12	57484038.0	57484255.0	0.531038	PDAC	PanIN,Duct	Acinar	False	True	2
19578	ENSG00000178951.8	1.934	66.80134291304557	ZBTB7A	chr19	4049457.0	4049815.0	0.502611	PDAC,PanIN	Duct	Acinar	False	True	2
20213	ENSG00000183779.6	2.664	66.65955588515988	ZNF703	chr8	37317758.0	37318225.0	0.578412	PDAC,PanIN	-	Acinar,Duct	False	True	2
2893	ENSG00000171552.12	2.559	66.5718652059712	BCL2L1	chr20	30312205.0	30312475.0	0.510243	PDAC	PanIN,Acinar	Duct	False	True	2
21855	ENSG00000198873.11	2.328	66.4353339357479	GRK5	chr10	120982401.0	120982889.0	0.567941	PDAC,PanIN	Acinar	Duct	False	True	2
5426	ENSG00000110880.10	2.652	66.36151074304536	CORO1C	chr12	109161699.0	109161928.0	0.53189	PDAC	PanIN	Acinar,Duct	False	True	2
10024	ENSG00000100599.15	2.632	65.542118103266	RIN3	chr14	93154889.0	93155406.0	0.510072	PDAC,PanIN	Acinar	Duct	False	True	2
1880	ENSG00000182718.16	4.014	65.23807216157947	ANXA2	chr15	60673181.0	60674119.0	0.509701	PDAC	-	PanIN,Acinar,Duct	False	True	2
6558	ENSG00000196188.10	7.655	65.17848647159522	CTSE	chr1	206328751.0	206329172.0	0.513413	PDAC	PanIN,Duct	Acinar	False	True	2
11468	ENSG00000113387.11	2.183	65.04914854111145	SUB1	chr5	32583425.0	32585222.0	0.524511	PDAC	-	PanIN,Acinar,Duct	False	True	2
1734	ENSG00000136859.9	3.286	64.93181413825384	ANGPTL2	chr9	129895396.0	129896058.0	0.557102	PDAC,PanIN	Duct	Acinar	False	True	2
17948	ENSG00000167900.11	2.962	64.90308998699194	TK1	chr17	76178613.0	76179009.0	0.503136	Acinar	-	PDAC,PanIN,Duct	False	True	2
25046	ENSG00000237523.1	2.105	64.88605664769317	LINC00857	chr10	81967768.0	81968938.0	0.510186	PDAC	PanIN	Acinar,Duct	False	True	2
14994	ENSG00000143570.17	2.498	64.51144928349956	SLC39A1	chr1	153937139.0	153937331.0	0.655158	PDAC	PanIN,Duct	Acinar	False	True	2
10366	ENSG00000103194.15	1.726	64.49757288001557	USP10	chr16	84760041.0	84760898.0	0.50434	PDAC	-	PanIN,Acinar,Duct	False	True	2
9894	ENSG00000100100.12	2.878	64.31875876262441	PIK3IP1	chr22	31685476.0	31686370.0	0.530381	PDAC	PanIN,Duct	Acinar	False	True	2
2254	ENSG00000116584.17	2.778	64.1073489661227	ARHGEF2	chr1	155931684.0	155932853.0	0.58256	PDAC	PanIN	Acinar,Duct	False	True	2
14554	ENSG00000140022.9	1.689	64.02733440773389	STON2	chr14	81935768.0	81937191.0	0.636846	Acinar	PDAC,PanIN	Duct	False	True	2
14552	ENSG00000140022.9	1.689	64.02733440773389	STON2	chr14	81770157.0	81770789.0	0.514494	PDAC,PanIN	Duct	Acinar	False	True	2
16442	ENSG00000158715.5	3.209	63.85078088734462	SLC45A3	chr1	205635309.0	205637477.0	0.51056	PanIN	PDAC	Acinar,Duct	False	True	2
4653	ENSG00000166451.13	1.889	63.79860287567955	CENPN	chr16	81038727.0	81039012.0	0.647592	PDAC	PanIN,Acinar	Duct	False	True	2
19254	ENSG00000176532.3	3.481	63.59345981956604	PRR15	chr7	29605018.0	29605756.0	0.597208	PDAC	PanIN,Duct	Acinar	False	True	2
4057	ENSG00000160799.11	1.998	63.45222529461218	CCDC12	chr3	47022198.0	47023149.0	0.573975	PDAC,PanIN	Duct	Acinar	False	True	2
20961	ENSG00000188191.14	1.972	63.411168274405796	PRKAR1B	chr7	691103.0	691558.0	0.73221	PDAC	PanIN	Acinar,Duct	False	True	2
5344	ENSG00000187498.14	3.582	63.27818938478745	COL4A1	chr13	110913930.0	110914326.0	0.69892	PDAC	PanIN,Acinar	Duct	False	True	2
18449	ENSG00000170832.12	1.609	63.031517051446066	USP32	chr17	58420049.0	58420281.0	0.750667	PDAC	PanIN	Acinar,Duct	False	True	2
8642	ENSG00000055070.16	1.995	62.80134291304558	SZRD1	chr1	16705714.0	16705890.0	0.54501	PanIN,Duct	PDAC	Acinar	False	True	2
13914	ENSG00000135778.11	2.006	62.33254704711005	NTPCR	chr1	233113946.0	233114636.0	0.5162	Duct	PDAC,Acinar	PanIN	False	True	2
1118	ENSG00000115091.11	2.751	62.29242982390206	ACTR3	chr2	114634790.0	114635240.0	0.669789	PDAC	PanIN,Duct	Acinar	False	True	2
5537	ENSG00000143320.8	4.78	62.12551818230053	CRABP2	chr1	156683122.0	156683604.0	0.52208	PDAC	-	PanIN,Acinar,Duct	False	True	2
12658	ENSG00000124831.18	2.385	62.07109230975605	LRRFIP1	chr2	238583361.0	238583793.0	0.529584	PDAC,PanIN,Duct	-	Acinar	False	True	2
18093	ENSG00000168675.18	2.294	61.82390874094432	LDLRAD4	chr18	13375184.0	13375823.0	0.562217	PDAC	PanIN,Duct	Acinar	False	True	2
8101	ENSG00000006625.17	1.781	61.81815641205523	GGCT	chr7	30565190.0	30565937.0	0.503664	PDAC	PanIN	Acinar,Duct	False	True	2
21720	ENSG00000198420.9	1.702	61.71219827006978	TCAF1	chr7	143582480.0	143582651.0	0.525164	Duct	PanIN,Acinar	PDAC	False	True	2
3017	ENSG00000125378.15	3.622	61.63078414258986	BMP4	chr14	54419458.0	54419839.0	0.514212	Acinar,Duct	PDAC	PanIN	False	True	2
11142	ENSG00000110436.11	-1.742	61.36451625318509	SLC1A2	chr11	35424329.0	35426437.0	0.565829	PanIN	PDAC,Acinar	Duct	False	True	2
15624	ENSG00000149150.8	-2.829	60.76700388960785	SLC43A1	chr11	57266507.0	57266666.0	0.551579	Acinar	PDAC,PanIN	Duct	False	True	2
12038	ENSG00000118508.4	2.759	60.65560772631489	RAB32	chr6	146865600.0	146866117.0	0.554633	PDAC	PanIN,Duct	Acinar	False	True	2
7995	ENSG00000143420.17	1.862	60.33913452199613	ENSA	chr1	150626873.0	150627724.0	0.693781	PanIN	PDAC,Acinar	Duct	False	True	2
21983	ENSG00000204070.9	1.551	60.25103713874384	SYS1	chr20	43988985.0	43989514.0	0.560561	PDAC	PanIN	Acinar,Duct	False	True	2
4902	ENSG00000188419.13	1.315	60.22841251911875	CHM	chrX	85257051.0	85257994.0	0.500096	PDAC	PanIN,Duct	Acinar	False	True	2
19218	ENSG00000176153.11	5.624	59.99139982823808	GPX2	chr14	65409265.0	65409467.0	0.557914	PDAC,PanIN,Duct	-	Acinar	False	True	2
14422	ENSG00000139083.10	1.797	59.378823718224965	ETV6	chr12	11892872.0	11893672.0	0.552441	PDAC	-	PanIN,Acinar,Duct	False	True	2
4929	ENSG00000104472.9	1.717	59.37161106994969	CHRAC1	chr8	141517219.0	141517761.0	0.569129	PDAC,PanIN	Duct	Acinar	False	True	2
156	ENSG00000159842.14	2.086	58.95078197732982	ABR	chr17	984086.0	984664.0	0.519548	PDAC,PanIN	Duct	Acinar	False	True	2
26559	ENSG00000254827.5	2.207	58.619788758288394	SLC22A18AS	chr11	2923937.0	2925870.0	0.752135	PDAC,PanIN	Duct	Acinar	False	True	2
22293	ENSG00000206337.10	3.077	58.493494967595126	HCP5	chr6	31431099.0	31432082.0	0.588881	PDAC	PanIN,Duct	Acinar	False	True	2
19188	ENSG00000175895.3	1.675	58.43889861635095	PLEKHF2	chr8	96127890.0	96128353.0	0.803035	PDAC	PanIN	Acinar,Duct	False	True	2
21992	ENSG00000204104.11	1.44	58.38933983691012	TRAF3IP1	chr2	239265237.0	239265868.0	0.7756	PDAC,PanIN	Duct	Acinar	False	True	2
2120	ENSG00000142192.20	2.307	58.38933983691012	APP	chr21	27335378.0	27336064.0	0.545353	PDAC,PanIN,Duct	-	Acinar	False	True	2
8541	ENSG00000049860.13	2.014	58.36251027048749	HEXB	chr5	73814988.0	73815875.0	0.500846	PDAC	PanIN,Duct	Acinar	False	True	2
9649	ENSG00000090382.6	5.947	58.11520463605102	LYZ	chr12	69742231.0	69743617.0	0.693658	PDAC,PanIN	Duct	Acinar	False	True	2
17157	ENSG00000163898.9	3.389	58.03105031901866	LIPH	chr3	185270897.0	185272089.0	0.722043	PDAC	PanIN	Acinar,Duct	False	True	2
15617	ENSG00000149084.11	1.833	57.64781748188864	HSD17B12	chr11	43703751.0	43704007.0	0.644507	PDAC	-	PanIN,Acinar,Duct	False	True	2
6719	ENSG00000167600.13	4.37	56.96257350205938	CYP2S1	chr19	41682614.0	41682940.0	0.551221	PDAC	PanIN,Duct	Acinar	False	True	2
7118	ENSG00000066084.12	1.495	56.93181413825384	DIP2B	chr12	50897778.0	50898260.0	0.663592	PDAC	PanIN	Acinar,Duct	False	True	2
9452	ENSG00000085365.17	1.749	56.79317412396815	SCAMP1	chr5	77805681.0	77805932.0	0.619882	Duct	PDAC,Acinar	PanIN	False	True	2
9453	ENSG00000085365.17	1.749	56.79317412396815	SCAMP1	chr5	77814156.0	77814552.0	0.511245	PDAC,PanIN,Duct	-	Acinar	False	True	2
2673	ENSG00000054793.13	1.946	56.476253533188434	ATP9A	chr20	50383024.0	50383374.0	0.68536	PDAC	PanIN,Duct	Acinar	False	True	2
7372	ENSG00000167130.17	1.338	56.42021640338319	DOLPP1	chr9	131854170.0	131854838.0	0.506636	PDAC	-	PanIN,Acinar,Duct	False	True	2
18144	ENSG00000168994.13	2.423	56.37263414340727	PXDC1	chr6	3664961.0	3665342.0	0.506736	Duct	PDAC,Acinar	PanIN	False	True	2
9945	ENSG00000100297.15	1.926	56.338187314462736	MCM5	chr22	35842453.0	35842653.0	0.739697	PDAC	PanIN	Acinar,Duct	False	True	2
14091	ENSG00000136826.14	2.782	56.326058001365915	KLF4	chr9	110350451.0	110351211.0	0.576535	PanIN	PDAC	Acinar,Duct	False	True	2
9631	ENSG00000089902.9	1.702	56.26360349772336	RCOR1	chr14	103149523.0	103150301.0	0.533363	PDAC	Duct	PanIN,Acinar	False	True	2
4383	ENSG00000010278.11	2.874	56.2335871528876	CD9	chr12	6289424.0	6289994.0	0.681314	PDAC	PanIN,Duct	Acinar	False	True	2
10114	ENSG00000101190.12	1.213	56.14813039927024	TCFL5	chr20	61505369.0	61506458.0	0.533831	PDAC	-	PanIN,Acinar,Duct	False	True	2
7000	ENSG00000174839.12	1.465	56.09205147838773	DENND6A	chr3	57679140.0	57679469.0	0.572954	PDAC,PanIN	-	Acinar,Duct	False	True	2
19488	ENSG00000178209.14	2.729	55.87942606879415	PLEC	chr8	145011856.0	145012095.0	0.643264	PDAC	PanIN	Acinar,Duct	False	True	2
10011	ENSG00000100558.8	3.837	55.82973828460504	PLEK2	chr14	67886195.0	67886632.0	0.652178	PDAC	PanIN	Acinar,Duct	False	True	2
27004	ENSG00000258102.3	1.33	55.80687540164554	MAP1LC3B2	chr12	117020498.0	117020821.0	0.524779	PanIN	PDAC,Acinar	Duct	False	True	2
8005	ENSG00000001460.17	1.284	55.7281583934635	STPG1	chr1	24718306.0	24718757.0	0.545175	PDAC	PanIN,Duct	Acinar	False	True	2
3742	ENSG00000134508.12	1.832	55.53165266958784	CABLES1	chr18	20685438.0	20686190.0	0.561742	PDAC	-	PanIN,Acinar,Duct	False	True	2
8771	ENSG00000065057.7	1.987	55.42712839779952	NTHL1	chr16	2093308.0	2093840.0	0.622683	PDAC	PanIN,Duct	Acinar	False	True	2
8770	ENSG00000065057.7	1.987	55.42712839779952	NTHL1	chr16	2091061.0	2092380.0	0.542099	Duct	PDAC,PanIN	Acinar	False	True	2
7522	ENSG00000138166.5	2.94	55.295849483160204	DUSP5	chr10	112174125.0	112174861.0	0.699061	PDAC	PanIN,Duct	Acinar	False	True	2
15438	ENSG00000147324.10	1.66	55.2518119729938	MFHAS1	chr8	8745478.0	8748266.0	0.542149	PDAC	PanIN,Duct	Acinar	False	True	2
13977	ENSG00000136146.14	1.527	54.903089986991944	MED4	chr13	48731939.0	48732322.0	0.627677	PDAC	PanIN	Acinar,Duct	False	True	2
18277	ENSG00000169855.19	2.491	54.41907502432438	ROBO1	chr3	80003645.0	80004422.0	0.657624	PDAC,PanIN	Acinar	Duct	False	True	2
8109	ENSG00000006704.10	2.151	54.349692476868064	GTF2IRD1	chr7	73995105.0	73996601.0	0.547318	PDAC	PanIN	Acinar,Duct	False	True	2
8107	ENSG00000006704.10	2.151	54.349692476868064	GTF2IRD1	chr7	73916547.0	73917081.0	0.600646	Acinar	PanIN,Duct	PDAC	False	True	2
6965	ENSG00000160570.13	1.736	54.31695296176115	DEDD2	chr19	42702048.0	42702220.0	0.65755	PDAC	PanIN,Duct	Acinar	False	True	2
10730	ENSG00000106012.17	1.437	54.031984286006356	IQCE	chr7	2607337.0	2607739.0	0.510623	PDAC	PanIN	Acinar,Duct	False	True	2
10614	ENSG00000105364.13	1.714	53.62160209905186	MRPL4	chr19	10370649.0	10371192.0	0.591493	PDAC,PanIN	-	Acinar,Duct	False	True	2
14753	ENSG00000141564.13	1.22	53.5016894462104	RPTOR	chr17	78517982.0	78518364.0	0.521949	PDAC	PanIN,Acinar	Duct	False	True	2
11314	ENSG00000112078.13	1.658	53.3767507096021	KCTD20	chr6	36392138.0	36392373.0	0.515844	PDAC	-	PanIN,Acinar,Duct	False	True	2
1035	ENSG00000119673.14	1.567	53.363512103646634	ACOT2	chr14	74036998.0	74037146.0	0.536454	PDAC,PanIN	Acinar	Duct	False	True	2
15048	ENSG00000143850.12	2.273	52.94692155651658	PLEKHA6	chr1	204301203.0	204302279.0	0.706946	PDAC,PanIN	Duct	Acinar	False	True	2
16311	ENSG00000157216.15	1.682	52.68402965454308	SSBP3	chr1	54822374.0	54822959.0	0.52241	PDAC,PanIN	Duct	Acinar	False	True	2
11671	ENSG00000115306.15	1.913	52.65955588515988	SPTBN1	chr2	54901002.0	54901427.0	0.577675	PDAC	PanIN,Duct	Acinar	False	True	2
2796	ENSG00000151929.9	2.197	52.48017200622428	BAG3	chr10	121413767.0	121415412.0	0.509153	PDAC,PanIN	Duct	Acinar	False	True	2
21587	ENSG00000197892.12	1.976	52.37263414340727	KIF13B	chr8	29088464.0	29089201.0	0.56034	PDAC	PanIN,Duct	Acinar	False	True	2
1592	ENSG00000137124.6	2.06	52.18375870000822	ALDH1B1	chr9	38289677.0	38290121.0	0.600212	Duct	PDAC	PanIN,Acinar	False	True	2
18361	ENSG00000170310.14	1.47	51.86327943284359	STX8	chr17	9371677.0	9372538.0	0.623067	Acinar	PanIN	PDAC,Duct	False	True	2
29826	ENSG00000277443.1	1.829	51.85387196432176	MARCKS	chr6	113964985.0	113965340.0	0.501993	Acinar	PDAC,PanIN	Duct	False	True	2
15905	ENSG00000152558.14	2.193	51.75448733218585	TMEM123	chr11	102324749.0	102325738.0	0.502503	PDAC	PanIN,Duct	Acinar	False	True	2
9420	ENSG00000083857.13	2.394	51.50863830616573	FAT1	chr4	187514408.0	187514756.0	0.705443	PanIN	PDAC,Acinar	Duct	False	True	2
26431	ENSG00000254087.7	2.229	51.47495519296316	LYN	chr8	56883213.0	56884089.0	0.54262	PDAC	PanIN	Acinar,Duct	False	True	2
26428	ENSG00000254087.7	2.229	51.47495519296316	LYN	chr8	56760103.0	56760912.0	0.54647	PDAC	-	PanIN,Acinar,Duct	False	True	2
26429	ENSG00000254087.7	2.229	51.47495519296316	LYN	chr8	56813526.0	56814630.0	0.543421	PDAC	PanIN	Acinar,Duct	False	True	2
26430	ENSG00000254087.7	2.229	51.47495519296316	LYN	chr8	56851881.0	56852344.0	0.653847	Duct	Acinar	PDAC,PanIN	False	True	2
22276	ENSG00000205978.5	1.792	51.450996737974215	NYNRIN	chr14	24860809.0	24861330.0	0.701449	PDAC	-	PanIN,Acinar,Duct	False	True	2
9351	ENSG00000081320.10	2.116	50.79317412396815	STK17B	chr2	197033945.0	197034173.0	0.599507	PDAC	-	PanIN,Acinar,Duct	False	True	2
15363	ENSG00000146535.13	1.654	50.65560772631489	GNA12	chr7	2842499.0	2842916.0	0.504349	PDAC	Duct	PanIN,Acinar	False	True	2
1876	ENSG00000122359.17	2.322	50.63638802010786	ANXA11	chr10	81958938.0	81959304.0	0.727976	PDAC	PanIN,Duct	Acinar	False	True	2
21419	ENSG00000197077.12	1.601	50.429457060118104	KIAA1671	chr22	25423452.0	25423977.0	0.511233	PDAC	PanIN,Duct	Acinar	False	True	2
16373	ENSG00000157933.9	1.749	50.3829996588791	SKI	chr1	2203623.0	2204334.0	0.504064	PDAC,Duct	PanIN	Acinar	False	True	2
4509	ENSG00000136861.17	1.291	50.22112552799726	CDK5RAP2	chr9	123294710.0	123295536.0	0.600393	PDAC	Duct	PanIN,Acinar	False	True	2
9505	ENSG00000087074.7	2.545	50.01772876696043	PPP1R15A	chr19	49374822.0	49375028.0	0.621346	PDAC	PanIN,Duct	Acinar	False	True	2
15503	ENSG00000148154.9	1.901	49.70333480973847	UGCG	chr9	114654093.0	114654396.0	0.716261	PDAC,PanIN	Duct	Acinar	False	True	2
13634	ENSG00000133703.11	1.655	49.65364702554936	KRAS	chr12	25409240.0	25409744.0	0.593463	PDAC,PanIN	Acinar	Duct	False	True	2
17351	ENSG00000164690.7	2.371	49.51144928349956	SHH	chr7	155752312.0	155754003.0	0.537916	PDAC	PanIN	Acinar,Duct	False	True	2
17350	ENSG00000164690.7	2.371	49.51144928349956	SHH	chr7	155714527.0	155715725.0	0.500209	PDAC,PanIN,Duct	-	Acinar	False	True	2
8858	ENSG00000067208.14	1.187	49.38090666937326	EVI5	chr1	93251361.0	93251760.0	0.519005	PDAC	PanIN	Acinar,Duct	False	True	2
6561	ENSG00000103811.15	2.916	49.37059040089728	CTSH	chr15	79242991.0	79243363.0	0.569442	PanIN	PDAC,Duct	Acinar	False	True	2
13716	ENSG00000134318.13	1.392	48.82973828460504	ROCK2	chr2	11494680.0	11495238.0	0.565405	PanIN	PDAC	Acinar,Duct	False	True	2
7148	ENSG00000107984.9	3.306	48.686132779630846	DKK1	chr10	54125811.0	54126135.0	0.616017	PDAC	-	PanIN,Acinar,Duct	False	True	2
14864	ENSG00000142627.12	3.403	48.63638802010786	EPHA2	chr1	16498085.0	16498688.0	0.68461	PDAC,PanIN	Duct	Acinar	False	True	2
8940	ENSG00000069943.9	1.444	48.19586056766465	PIGB	chr15	55610380.0	55610773.0	0.644399	PDAC	PanIN,Acinar	Duct	False	True	2
8202	ENSG00000010438.16	-4.768	47.96257350205938	PRSS3	chr9	33767249.0	33767811.0	0.525322	PDAC	-	PanIN,Acinar,Duct	False	True	2
20372	ENSG00000184828.9	2.02	47.81815641205523	ZBTB7C	chr18	45576286.0	45576852.0	0.771748	PanIN	PDAC,Duct	Acinar	False	True	2
12838	ENSG00000126261.12	1.503	47.686132779630846	UBA2	chr19	34918543.0	34918738.0	0.580417	PDAC	-	PanIN,Acinar,Duct	False	True	2
5401	ENSG00000172301.10	1.323	47.57511836336894	COPRS	chr17	30132157.0	30132944.0	0.612609	PDAC	PanIN,Duct	Acinar	False	True	2
7	ENSG00000128274.15	2.503	47.570247719997596	A4GALT	chr22	43107836.0	43108681.0	0.522189	PDAC	PanIN,Acinar	Duct	False	True	2
8611	ENSG00000054598.6	1.9	47.23136189875239	FOXC1	chr6	1589862.0	1590266.0	0.514731	PDAC	-	PanIN,Acinar,Duct	False	True	2
18471	ENSG00000170890.13	-9.999	47.194499141841604	PLA2G1B	chr12	120768976.0	120769140.0	0.784337	PDAC,PanIN	Acinar	Duct	False	True	2
13414	ENSG00000131941.7	2.63	47.04143611677803	RHPN2	chr19	33534003.0	33534691.0	0.52139	Duct	PDAC	PanIN,Acinar	False	True	2
6959	ENSG00000181381.13	1.712	47.00086945871263	DDX60L	chr4	169400765.0	169400902.0	0.747523	PDAC	PanIN	Acinar,Duct	False	True	2
12683	ENSG00000125304.8	1.394	46.95467702121334	TM9SF2	chr13	100146290.0	100147478.0	0.552202	PDAC	PanIN	Acinar,Duct	False	True	2
12682	ENSG00000125304.8	1.394	46.95467702121334	TM9SF2	chr13	100120451.0	100120691.0	0.571003	PDAC	PanIN	Acinar,Duct	False	True	2
9603	ENSG00000089177.17	1.282	46.87942606879415	KIF16B	chr20	16554497.0	16555389.0	0.691104	PDAC	PanIN,Acinar	Duct	False	True	2
14266	ENSG00000137831.14	1.806	46.79860287567955	UACA	chr15	70786720.0	70787735.0	0.55393	PDAC,PanIN	Duct	Acinar	False	True	2
9499	ENSG00000086730.16	2.315	46.73992861201493	LAT2	chr7	73623875.0	73624149.0	0.5253	PDAC	PanIN	Acinar,Duct	False	True	2
17343	ENSG00000164674.15	1.622	46.39254497678533	SYTL3	chr6	159128888.0	159129429.0	0.530162	PDAC,PanIN	Duct	Acinar	False	True	2
11011	ENSG00000108854.15	1.381	45.913640169325255	SMURF2	chr17	62659410.0	62660877.0	0.505215	PDAC	PanIN	Acinar,Duct	False	True	2
2985	ENSG00000023445.13	3.176	45.80410034759077	BIRC3	chr11	102189622.0	102190311.0	0.625323	PDAC	-	PanIN,Acinar,Duct	False	True	2
2685	ENSG00000130638.15	1.377	45.71669877129645	ATXN10	chr22	45983707.0	45984461.0	0.500624	PanIN,Acinar	PDAC	Duct	False	True	2
16256	ENSG00000156639.11	1.608	45.701146923590294	ZFAND3	chr6	38137903.0	38138727.0	0.63917	Duct	PDAC,Acinar	PanIN	False	True	2
9541	ENSG00000088002.11	2.7	45.585026652029185	SULT2B1	chr19	49068378.0	49068798.0	0.58685	PDAC	PanIN,Duct	Acinar	False	True	2
12758	ENSG00000125775.14	3.466	45.52870828894106	SDCBP2	chr20	1323335.0	1323751.0	0.635096	PDAC	PanIN,Duct	Acinar	False	True	2
9546	ENSG00000088256.8	1.357	45.42712839779952	GNA11	chr19	3080306.0	3080727.0	0.682873	PDAC,PanIN,Duct	-	Acinar	False	True	2
17258	ENSG00000164251.4	2.37	45.410050398674294	F2RL1	chr5	76081092.0	76081259.0	0.785372	PDAC	PanIN,Duct	Acinar	False	True	2
14607	ENSG00000140479.16	2.017	45.361510743045365	PCSK6	chr15	101922820.0	101923441.0	0.581301	Acinar	PanIN,Duct	PDAC	False	True	2
14608	ENSG00000140479.16	2.017	45.361510743045365	PCSK6	chr15	101977471.0	101977766.0	0.708762	PDAC,PanIN	Duct	Acinar	False	True	2
16573	ENSG00000160180.15	5.514	44.98716277529483	TFF3	chr21	43736366.0	43738231.0	0.558811	PDAC	PanIN,Duct	Acinar	False	True	2
12420	ENSG00000122691.12	2.322	44.91721462968355	TWIST1	chr7	19157913.0	19158493.0	0.657711	Acinar,Duct	PanIN	PDAC	False	True	2
12531	ENSG00000124151.18	1.326	44.20971483596676	NCOA3	chr20	46062887.0	46063365.0	0.54193	PDAC	PanIN	Acinar,Duct	False	True	2
15019	ENSG00000143669.13	1.159	44.17587416608345	LYST	chr1	236087323.0	236087778.0	0.50551	PDAC	PanIN	Acinar,Duct	False	True	2
12190	ENSG00000120149.8	1.86	44.10902040301031	MSX2	chr5	174029506.0	174029728.0	0.52299	PDAC	-	PanIN,Acinar,Duct	False	True	2
9459	ENSG00000085433.15	1.12	43.87614835903292	WDR47	chr1	109585478.0	109585733.0	0.577364	PDAC	PanIN	Acinar,Duct	False	True	2
8640	ENSG00000054983.16	1.456	43.76700388960785	GALC	chr14	88456970.0	88458615.0	0.632053	PDAC	PanIN	Acinar,Duct	False	True	2
20526	ENSG00000185591.9	1.537	43.73992861201493	SP1	chr12	53766541.0	53767017.0	0.727345	PDAC,PanIN	Duct	Acinar	False	True	2
15138	ENSG00000144668.11	1.505	43.737548910269574	ITGA9	chr3	37472413.0	37472953.0	0.546937	PDAC	-	PanIN,Acinar,Duct	False	True	2
18624	ENSG00000171766.15	-3.297	43.71219827006978	GATM	chr15	45660158.0	45661601.0	0.55344	Acinar	PanIN	PDAC,Duct	False	True	2
18626	ENSG00000171766.15	-3.297	43.71219827006978	GATM	chr15	45665422.0	45665688.0	0.51509	Acinar	PanIN	PDAC,Duct	False	True	2
18110	ENSG00000168807.16	1.138	43.62160209905186	SNTB2	chr16	69206732.0	69207225.0	0.500135	PDAC	-	PanIN,Acinar,Duct	False	True	2
11209	ENSG00000111252.10	1.421	43.298432014944076	SH2B3	chr12	111859968.0	111860312.0	0.580373	PDAC	PanIN	Acinar,Duct	False	True	2
14584	ENSG00000140332.15	1.748	43.26760624017703	TLE3	chr15	70667109.0	70667703.0	0.634943	PDAC	PanIN,Duct	Acinar	False	True	2
18342	ENSG00000170190.15	2.493	43.22914798835786	SLC16A5	chr17	73089424.0	73090236.0	0.599612	PDAC,Duct	PanIN	Acinar	False	True	2
12015	ENSG00000118193.11	0.779	43.22112552799726	KIF14	chr1	200591069.0	200591275.0	0.647288	PDAC	PanIN,Acinar	Duct	False	True	2
14359	ENSG00000138496.16	1.894	43.03574036980315	PARP9	chr3	122284009.0	122284564.0	0.534433	PDAC	PanIN	Acinar,Duct	False	True	2
3848	ENSG00000130559.18	1.169	42.97469413473523	CAMSAP1	chr9	138818721.0	138819258.0	0.651567	PDAC,PanIN	Duct	Acinar	False	True	2
20616	ENSG00000185989.10	1.795	42.87942606879415	RASA3	chr13	114797265.0	114797900.0	0.52314	Duct	PDAC,PanIN	Acinar	False	True	2
8551	ENSG00000050393.11	1.073	42.87614835903292	MCUR1	chr6	13797586.0	13797872.0	0.721161	PDAC	PanIN,Duct	Acinar	False	True	2
13011	ENSG00000128268.11	2.046	42.82681373158773	MGAT3	chr22	39867752.0	39869570.0	0.596364	PDAC,PanIN	Duct	Acinar	False	True	2
10179	ENSG00000101577.9	1.635	42.49894073778225	LPIN2	chr18	3013904.0	3014194.0	0.54215	PDAC	PanIN,Duct	Acinar	False	True	2
10303	ENSG00000102755.10	1.663	42.40671393297954	FLT1	chr13	29067530.0	29068291.0	0.557888	Acinar,Duct	PanIN	PDAC	False	True	2
5501	ENSG00000124772.11	1.724	42.249491605148656	CPNE5	chr6	36711167.0	36711664.0	0.588508	PDAC,PanIN	-	Acinar,Duct	False	True	2
5502	ENSG00000124772.11	1.724	42.249491605148656	CPNE5	chr6	36723487.0	36724065.0	0.55534	PDAC,PanIN	-	Acinar,Duct	False	True	2
11976	ENSG00000117620.12	1.511	42.14874165128092	SLC35A3	chr1	100436723.0	100437256.0	0.637351	PDAC	-	PanIN,Acinar,Duct	False	True	2
16874	ENSG00000162607.12	1.158	41.96257350205938	USP1	chr1	62904917.0	62905225.0	0.564232	PDAC	-	PanIN,Acinar,Duct	False	True	2
18047	ENSG00000168421.12	2.101	41.87614835903292	RHOH	chr4	40246456.0	40247646.0	0.561801	PanIN	PDAC	Acinar,Duct	False	True	2
15959	ENSG00000153179.11	1.694	41.872895201635195	RASSF3	chr12	65002121.0	65002533.0	0.665549	PDAC	-	PanIN,Acinar,Duct	False	True	2
15147	ENSG00000144736.13	1.0	41.86012091359876	SHQ1	chr3	72727680.0	72728763.0	0.590947	PDAC	PanIN	Acinar,Duct	False	True	2
16842	ENSG00000162434.11	1.537	41.79860287567955	JAK1	chr1	65359941.0	65360719.0	0.505542	PanIN	PDAC,Duct	Acinar	False	True	2
12305	ENSG00000121316.10	2.684	41.772113295386326	PLBD1	chr12	14721385.0	14722067.0	0.641593	PDAC	PanIN,Acinar	Duct	False	True	2
5250	ENSG00000111596.11	1.232	41.71896663275227	CNOT2	chr12	70698722.0	70699262.0	0.650826	PDAC	-	PanIN,Acinar,Duct	False	True	2
13898	ENSG00000135643.4	1.14	41.35753547975788	KCNMB4	chr12	70843053.0	70843519.0	0.632158	PDAC	PanIN,Acinar	Duct	False	True	2
83	ENSG00000125257.13	1.177	41.10347378251045	ABCC4	chr13	95775727.0	95776521.0	0.663115	PDAC,PanIN	Duct	Acinar	False	True	2
16836	ENSG00000162426.14	1.037	40.7825160557861	SLC45A1	chr1	8266397.0	8266715.0	0.593133	PDAC	PanIN,Duct	Acinar	False	True	2
11212	ENSG00000111261.13	1.598	40.7594507517174	MANSC1	chr12	12504488.0	12504761.0	0.633853	PanIN	PDAC	Acinar,Duct	False	True	2
4615	ENSG00000142789.19	-9.378	40.74232142513082	CELA3A	chr1	22335595.0	22335852.0	0.638518	PDAC,PanIN	Acinar	Duct	False	True	2
7123	ENSG00000151240.15	1.198	40.585026652029185	DIP2C	chr10	384136.0	384782.0	0.640949	PDAC,PanIN,Duct	-	Acinar	False	True	2
15236	ENSG00000145632.14	1.911	40.35556141053216	PLK2	chr5	57445398.0	57446237.0	0.507904	PDAC	PanIN,Duct	Acinar	False	True	2
2248	ENSG00000104880.17	1.507	40.0893755951108	ARHGEF18	chr19	7409843.0	7410861.0	0.511436	PDAC,PanIN	Duct	Acinar	False	True	2
1385	ENSG00000141385.9	1.146	39.93181413825384	AFG3L2	chr18	12375606.0	12376015.0	0.621243	PDAC	-	PanIN,Acinar,Duct	False	True	2
14355	ENSG00000138449.10	2.232	39.85387196432176	SLC40A1	chr2	190421116.0	190421338.0	0.591845	PDAC	Duct	PanIN,Acinar	False	True	2
9970	ENSG00000100360.14	1.105	39.58838029403677	IFT27	chr22	37159571.0	37160467.0	0.554894	PDAC	PanIN	Acinar,Duct	False	True	2
8403	ENSG00000033867.16	1.465	39.54668165995296	SLC4A7	chr3	27526667.0	27526882.0	0.67211	PDAC	PanIN	Acinar,Duct	False	True	2
21284	ENSG00000196498.13	1.631	39.482804102050025	NCOR2	chr12	125110658.0	125111264.0	0.60448	PDAC	PanIN	Acinar,Duct	False	True	2
21279	ENSG00000196498.13	1.631	39.482804102050025	NCOR2	chr12	125033503.0	125033869.0	0.501168	PDAC	Acinar,Duct	PanIN	False	True	2
17844	ENSG00000167525.13	1.08	39.45842075605342	PROCA1	chr17	27036311.0	27036666.0	0.646475	PDAC	PanIN	Acinar,Duct	False	True	2
5323	ENSG00000204291.10	2.323	38.85078088734462	COL15A1	chr9	101755347.0	101756194.0	0.620583	PDAC	PanIN,Duct	Acinar	False	True	2
16395	ENSG00000158161.15	0.951	38.721246399047175	EYA3	chr1	28397368.0	28398011.0	0.577143	PanIN	PDAC,Acinar	Duct	False	True	2
16599	ENSG00000160209.18	1.381	38.168770306132934	PDXK	chr21	45131174.0	45131864.0	0.670953	PDAC	Duct	PanIN,Acinar	False	True	2
6863	ENSG00000272886.5	1.082	37.777283528852415	DCP1A	chr3	53405023.0	53405432.0	0.555349	PDAC	-	PanIN,Acinar,Duct	False	True	2
2292	ENSG00000196843.15	1.9	37.58838029403677	ARID5A	chr2	97221939.0	97222934.0	0.664153	PDAC	PanIN,Duct	Acinar	False	True	2
6537	ENSG00000168925.10	-8.788	37.54515513999149	CTRB1	chr16	75259499.0	75259699.0	0.636707	PDAC,PanIN,Acinar	-	Duct	False	True	2
10540	ENSG00000104856.13	2.117	37.536107011014096	RELB	chr19	45508985.0	45510518.0	0.596273	PanIN	PDAC	Acinar,Duct	False	True	2
14652	ENSG00000140853.15	2.174	37.49620931694282	NLRC5	chr16	57013490.0	57013756.0	0.507067	PDAC	PanIN	Acinar,Duct	False	True	2
5162	ENSG00000049656.13	1.175	37.26121944151563	CLPTM1L	chr5	1362678.0	1363332.0	0.525956	PDAC	PanIN,Acinar	Duct	False	True	2
18383	ENSG00000170421.11	2.389	37.20760831050175	KRT8	chr12	53292579.0	53294408.0	0.519262	PDAC	PanIN,Duct	Acinar	False	True	2
119	ENSG00000204427.11	1.27	37.15552282425432	ABHD16A	chr6	31671638.0	31671718.0	0.512368	PDAC	Duct	PanIN,Acinar	False	True	2
22164	ENSG00000204991.10	1.979	37.09151498112135	SPIRE2	chr16	89919852.0	89920301.0	0.621199	PDAC	PanIN,Duct	Acinar	False	True	2
3776	ENSG00000151062.14	1.541	36.76447155309245	CACNA2D4	chr12	1878926.0	1879732.0	0.581185	PanIN	PDAC	Acinar,Duct	False	True	2
2921	ENSG00000161267.11	1.523	36.44369749923271	BDH1	chr3	197154878.0	197155612.0	0.671571	PDAC	PanIN,Duct	Acinar	False	True	2
8809	ENSG00000065970.8	0.995	36.39794000867204	FOXJ2	chr12	8163540.0	8163880.0	0.656906	PDAC,PanIN	-	Acinar,Duct	False	True	2
9926	ENSG00000100234.11	2.408	36.379863945026244	TIMP3	chr22	33089172.0	33089671.0	0.654817	PDAC	PanIN,Acinar	Duct	False	True	2
13261	ENSG00000130749.9	1.027	36.37263414340727	ZC3H4	chr19	47600439.0	47601436.0	0.547204	PDAC	-	PanIN,Acinar,Duct	False	True	2
2717	ENSG00000168646.12	1.475	36.22257317761069	AXIN2	chr17	63511802.0	63512270.0	0.504728	PDAC	PanIN,Duct	Acinar	False	True	2
8910	ENSG00000068654.15	0.929	36.159266765388196	POLR1A	chr2	86299319.0	86300094.0	0.513375	Acinar,Duct	PanIN	PDAC	False	True	2
7382	ENSG00000015413.9	-2.65	36.131355561605176	DPEP1	chr16	89675672.0	89676320.0	0.560398	PDAC	PanIN	Acinar,Duct	False	True	2
13344	ENSG00000131374.14	1.213	35.98716277529483	TBC1D5	chr3	17734655.0	17735290.0	0.541443	PDAC	-	PanIN,Acinar,Duct	False	True	2
11575	ENSG00000114554.11	1.516	35.83863199776503	PLXNA1	chr3	126770863.0	126771685.0	0.551839	PDAC,Duct	PanIN	Acinar	False	True	2
11573	ENSG00000114554.11	1.516	35.83863199776503	PLXNA1	chr3	126761925.0	126762188.0	0.591764	Duct	PDAC	PanIN,Acinar	False	True	2
13961	ENSG00000136068.14	2.133	35.71669877129645	FLNB	chr3	57996649.0	57997197.0	0.665979	PDAC	PanIN,Duct	Acinar	False	True	2
14157	ENSG00000137193.13	2.242	35.58838029403677	PIM1	chr6	37131719.0	37132048.0	0.539033	PDAC	PanIN	Acinar,Duct	False	True	2
13471	ENSG00000132405.18	1.112	35.46470587995723	TBC1D14	chr4	6946326.0	6946612.0	0.602375	PDAC	-	PanIN,Acinar,Duct	False	True	2
13470	ENSG00000132405.18	1.112	35.46470587995723	TBC1D14	chr4	6945961.0	6946269.0	0.534315	Duct	PDAC,Acinar	PanIN	False	True	2
13472	ENSG00000132405.18	1.112	35.46470587995723	TBC1D14	chr4	6955476.0	6956164.0	0.514523	PDAC	Duct	PanIN,Acinar	False	True	2
14592	ENSG00000140396.12	1.217	35.326979092871106	NCOA2	chr8	71114868.0	71115577.0	0.548696	PDAC	PanIN,Duct	Acinar	False	True	2
16432	ENSG00000158604.14	1.016	35.22621355501881	TMED4	chr7	44622846.0	44623033.0	0.500487	PanIN	PDAC	Acinar,Duct	False	True	2
10860	ENSG00000107338.9	1.583	35.22112552799726	SHB	chr9	38078543.0	38079018.0	0.666583	PDAC	PanIN,Duct	Acinar	False	True	2
3584	ENSG00000151470.12	1.128	35.0565054840939	C4orf33	chr4	130018046.0	130018305.0	0.722165	PDAC	PanIN,Acinar	Duct	False	True	2
15241	ENSG00000145675.14	1.539	35.0	PIK3R1	chr5	67729938.0	67730260.0	0.624314	PDAC,PanIN	Duct	Acinar	False	True	2
9862	ENSG00000099994.10	2.114	34.96657624451305	SUSD2	chr22	24579408.0	24579897.0	0.568119	PDAC,PanIN	Duct	Acinar	False	True	2
25654	ENSG00000244187.7	1.676	34.76700388960785	TMEM141	chr9	139679386.0	139680582.0	0.578085	PDAC,PanIN	Acinar	Duct	False	True	2
3842	ENSG00000110931.18	1.212	34.381951903287906	CAMKK2	chr12	121714785.0	121715298.0	0.686592	PDAC	PanIN	Acinar,Duct	False	True	2
19555	ENSG00000178764.7	1.081	34.214670164989236	ZHX2	chr8	123785792.0	123786754.0	0.54768	PDAC,PanIN	Duct	Acinar	False	True	2
5310	ENSG00000168434.12	1.234	34.19044028536473	COG7	chr16	23412472.0	23413073.0	0.580785	Acinar	-	PDAC,PanIN,Duct	False	True	2
12962	ENSG00000127804.12	1.022	34.15242734085789	METTL16	chr17	2389326.0	2389967.0	0.5133	PDAC	PanIN,Acinar	Duct	False	True	2
21840	ENSG00000198836.8	1.252	34.05799194697769	OPA1	chr3	193312143.0	193312473.0	0.507896	PDAC	PanIN	Acinar,Duct	False	True	2
17347	ENSG00000164687.10	1.614	33.94692155651658	FABP5	chr8	82243668.0	82244079.0	0.52199	PDAC	-	PanIN,Acinar,Duct	False	True	2
15235	ENSG00000145623.12	1.92	33.89619627904404	OSMR	chr5	38845101.0	38845275.0	0.732295	PDAC	PanIN,Duct	Acinar	False	True	2
5082	ENSG00000189143.9	2.718	33.58670023591875	CLDN4	chr7	73223621.0	73224238.0	0.567929	PDAC	Duct	PanIN,Acinar	False	True	2
10104	ENSG00000101158.12	1.161	33.555955204081926	NELFCD	chr20	57555706.0	57555945.0	0.562613	PDAC	PanIN,Acinar	Duct	False	True	2
6786	ENSG00000173402.11	1.263	33.23210238398191	DAG1	chr3	49502584.0	49502976.0	0.683033	PDAC,PanIN	-	Acinar,Duct	False	True	2
8395	ENSG00000032742.17	0.869	32.705533773838404	IFT88	chr13	21134893.0	21135309.0	0.666725	PDAC,PanIN	Duct	Acinar	False	True	2
4061	ENSG00000007080.10	1.468	32.3840499483436	CCDC124	chr19	18033909.0	18034153.0	0.550333	PDAC	-	PanIN,Acinar,Duct	False	True	2
15548	ENSG00000148484.17	1.454	32.129596094720974	RSU1	chr10	16869572.0	16870080.0	0.575363	PDAC,Acinar	PanIN	Duct	False	True	2
16270	ENSG00000156853.11	0.797	31.847711655616944	ZNF689	chr16	30622233.0	30622493.0	0.513608	PDAC	PanIN,Acinar	Duct	False	True	2
1509	ENSG00000170776.19	1.439	31.735182176990463	AKAP13	chr15	85886274.0	85886574.0	0.513832	PDAC	-	PanIN,Acinar,Duct	False	True	2
3067	ENSG00000176720.4	1.425	31.636388020107855	BOK	chr2	242488444.0	242489499.0	0.544621	PDAC	PanIN	Acinar,Duct	False	True	2
11592	ENSG00000114805.16	0.962	31.559090917934782	PLCH1	chr3	155454783.0	155454916.0	0.68539	PDAC,PanIN	Duct	Acinar	False	True	2
10322	ENSG00000102893.15	0.912	31.342944147142898	PHKB	chr16	47496261.0	47496589.0	0.579924	PDAC	PanIN	Acinar,Duct	False	True	2
12281	ENSG00000120949.14	0.58	30.366531544420415	TNFRSF8	chr1	12203783.0	12204667.0	0.503492	PDAC,PanIN	Duct	Acinar	False	True	2
12921	ENSG00000127399.14	1.157	30.079354998593214	LRRC61	chr7	150013209.0	150014202.0	0.629477	Acinar	PDAC,PanIN	Duct	False	True	2
11274	ENSG00000111816.7	0.952	29.943095148663527	FRK	chr6	116379695.0	116379947.0	0.767296	PDAC	-	PanIN,Acinar,Duct	False	True	2
15606	ENSG00000148948.7	0.666	29.910094888560604	LRRC4C	chr11	41347177.0	41348573.0	0.519481	PDAC	PanIN,Acinar	Duct	False	True	2
9133	ENSG00000075240.16	1.259	29.876148359032914	GRAMD4	chr22	47045236.0	47045358.0	0.691579	Duct	PDAC,Acinar	PanIN	False	True	2
10702	ENSG00000105856.13	1.122	29.863279432843594	HBP1	chr7	106787380.0	106787899.0	0.561998	PDAC	PanIN,Acinar	Duct	False	True	2
2186	ENSG00000165322.17	1.125	29.42136079003193	ARHGAP12	chr10	32170986.0	32171094.0	0.728916	PDAC	-	PanIN,Acinar,Duct	False	True	2
18697	ENSG00000172113.8	0.892	29.249491605148656	NME6	chr3	48316512.0	48316742.0	0.550203	PDAC	Duct	PanIN,Acinar	False	True	2
7138	ENSG00000150764.13	1.03	28.832682665251824	DIXDC1	chr11	111798461.0	111798875.0	0.519592	PDAC	PanIN,Acinar	Duct	False	True	2
13149	ENSG00000130005.11	-1.914	28.690369832574103	GAMT	chr19	1397240.0	1397875.0	0.511477	PDAC	PanIN	Acinar,Duct	False	True	2
11850	ENSG00000116604.17	1.009	28.50863830616573	MEF2D	chr1	156471781.0	156472107.0	0.608545	PDAC	PanIN	Acinar,Duct	False	True	2
8316	ENSG00000021762.19	1.349	28.507239610973162	OSBPL5	chr11	3117025.0	3117615.0	0.510548	PDAC	PanIN,Duct	Acinar	False	True	2
7351	ENSG00000147459.17	1.515	28.413412695328244	DOCK5	chr8	25105587.0	25106291.0	0.676926	PDAC	Duct	PanIN,Acinar	False	True	2
1742	ENSG00000029534.19	1.169	28.078833949362263	ANK1	chr8	41583289.0	41583544.0	0.543511	Acinar,Duct	PanIN	PDAC	False	True	2
16400	ENSG00000158195.10	1.218	28.042871802323187	WASF2	chr1	27868614.0	27869475.0	0.621057	PDAC,PanIN	Duct	Acinar	False	True	2
14138	ENSG00000137073.20	0.937	27.319664486585438	UBAP2	chr9	34050405.0	34050811.0	0.514342	PanIN	PDAC	Acinar,Duct	False	True	2
9466	ENSG00000085644.13	0.77	27.23284413391782	ZNF213	chr16	3206606.0	3207144.0	0.547538	PDAC	PanIN,Acinar	Duct	False	True	2
6774	ENSG00000153071.14	1.453	27.19586056766465	DAB2	chr5	39448044.0	39449128.0	0.60281	PDAC	PanIN,Duct	Acinar	False	True	2
13304	ENSG00000131023.12	0.901	27.168770306132938	LATS1	chr6	150040079.0	150040197.0	0.616588	PDAC	-	PanIN,Acinar,Duct	False	True	2
2814	ENSG00000006453.13	1.625	26.920818753952375	BAIAP2L1	chr7	98039037.0	98039730.0	0.65399	PDAC,PanIN	Duct	Acinar	False	True	2
5278	ENSG00000144619.14	0.921	26.659555885159882	CNTN4	chr3	2140976.0	2141721.0	0.535146	PanIN,Acinar,Duct	-	PDAC	False	True	2
13464	ENSG00000132376.19	0.824	26.621602099051863	INPP5K	chr17	1414515.0	1414841.0	0.672748	PDAC,PanIN	Duct	Acinar	False	True	2
7595	ENSG00000105246.5	1.103	26.546681659952963	EBI3	chr19	4220456.0	4220997.0	0.526646	Acinar	PDAC,PanIN	Duct	False	True	2
21859	ENSG00000198879.11	0.874	26.537602002101043	SFMBT2	chr10	7449439.0	7449971.0	0.570347	Acinar,Duct	PanIN	PDAC	False	True	2
3008	ENSG00000104081.13	1.284	26.534617148551582	BMF	chr15	40376902.0	40378032.0	0.519022	PDAC,PanIN	-	Acinar,Duct	False	True	2
10092	ENSG00000101076.16	1.456	26.010105436281226	HNF4A	chr20	43017115.0	43017510.0	0.531608	PDAC	PanIN,Duct	Acinar	False	True	2
14075	ENSG00000136720.6	1.232	26.00524305541237	HS6ST1	chr2	129278116.0	129278668.0	0.599983	PDAC	PanIN,Duct	Acinar	False	True	2
11635	ENSG00000115138.10	-1.745	25.866461091629784	POMC	chr2	25360262.0	25360619.0	0.536413	PDAC	PanIN,Acinar	Duct	False	True	2
13506	ENSG00000132600.16	1.034	25.707743928643524	PRMT7	chr16	68385334.0	68386509.0	0.595936	PDAC,PanIN	Duct	Acinar	False	True	2
11749	ENSG00000115756.12	1.29	25.686132779630846	HPCAL1	chr2	10429877.0	10430279.0	0.663786	PDAC	PanIN	Acinar,Duct	False	True	2
17921	ENSG00000167767.13	1.791	25.67571754470231	KRT80	chr12	52561700.0	52562603.0	0.569175	PDAC,PanIN	Duct	Acinar	False	True	2
4619	ENSG00000149187.17	1.035	25.65560772631489	CELF1	chr11	47573125.0	47573553.0	0.501656	PDAC	PanIN	Acinar,Duct	False	True	2
11856	ENSG00000116678.18	1.319	25.459670525209127	LEPR	chr1	66016395.0	66016633.0	0.503466	PDAC	-	PanIN,Acinar,Duct	False	True	2
20414	ENSG00000185033.14	1.659	25.300162274132756	SEMA4B	chr15	90702046.0	90702265.0	0.559473	PDAC	PanIN	Acinar,Duct	False	True	2
7590	ENSG00000164330.16	0.915	25.255707016877324	EBF1	chr5	158523464.0	158524188.0	0.514793	PanIN,Acinar	Duct	PDAC	False	True	2
6978	ENSG00000168350.7	1.922	25.243363891754154	DEGS2	chr14	100608125.0	100608711.0	0.53069	PDAC,PanIN	Duct	Acinar	False	True	2
6977	ENSG00000168350.7	1.922	25.243363891754154	DEGS2	chr14	100604643.0	100605198.0	0.504592	PDAC	PanIN,Duct	Acinar	False	True	2
8819	ENSG00000066248.14	1.636	25.0268721464003	NGEF	chr2	233755682.0	233756543.0	0.501988	Acinar	PDAC	PanIN,Duct	False	True	2
16553	ENSG00000159904.11	0.279	24.66958622665081	ZNF890P	chr7	5191095.0	5191324.0	0.520176	PDAC	-	PanIN,Acinar,Duct	False	True	2
15841	ENSG00000152049.6	1.83	24.64397414280688	KCNE4	chr2	223890547.0	223890873.0	0.500536	PanIN	PDAC,Acinar	Duct	False	True	2
12880	ENSG00000126821.7	0.848	24.605548319173785	SGPP1	chr14	64215879.0	64216557.0	0.744207	PDAC	PanIN,Acinar	Duct	False	True	2
1773	ENSG00000076513.16	0.98	24.525783735923746	ANKRD13A	chr12	110440142.0	110440416.0	0.535221	Duct	PDAC,PanIN	Acinar	False	True	2
23672	ENSG00000227630.2	0.196	24.3840499483436	LINC01132	chr1	234907346.0	234908701.0	0.669364	PDAC	PanIN,Duct	Acinar	False	True	2
15347	ENSG00000146426.17	1.256	24.33818731446274	TIAM2	chr6	155281668.0	155283983.0	0.59591	PDAC	PanIN,Duct	Acinar	False	True	2
11232	ENSG00000111432.4	0.476	24.33348201944512	FZD10	chr12	130707329.0	130707753.0	0.581151	Duct	PanIN,Acinar	PDAC	False	True	2
10835	ENSG00000106952.7	1.038	24.28735029837279	TNFSF8	chr9	117762200.0	117762763.0	0.623631	PDAC	PanIN	Acinar,Duct	False	True	2
3997	ENSG00000142273.10	1.715	24.201349354554733	CBLC	chr19	45268105.0	45268929.0	0.650651	PDAC,PanIN	Duct	Acinar	False	True	2
13019	ENSG00000128311.13	1.588	24.090979145788843	TST	chr22	37412172.0	37412334.0	0.720152	PDAC,PanIN	Duct	Acinar	False	True	2
9076	ENSG00000073605.18	2.209	24.050122295963124	GSDMB	chr17	38075051.0	38075221.0	0.652673	PDAC,PanIN	-	Acinar,Duct	False	True	2
13133	ENSG00000129667.12	1.45	23.829738284605043	RHBDF2	chr17	74485625.0	74485968.0	0.567013	PDAC	-	PanIN,Acinar,Duct	False	True	2
2931	ENSG00000176697.18	0.308	23.488116639021126	BDNF	chr11	27744504.0	27744984.0	0.502188	PanIN,Acinar,Duct	-	PDAC	False	True	2
6856	ENSG00000133083.14	1.026	23.30539480106643	DCLK1	chr13	36728997.0	36729355.0	0.610927	Duct	PanIN,Acinar	PDAC	False	True	2
19394	ENSG00000177542.10	-0.96	23.291579099865288	SLC25A22	chr11	793586.0	794623.0	0.603458	Acinar	-	PDAC,PanIN,Duct	False	True	2
8962	ENSG00000070423.17	1.055	23.277366077466187	RNF126	chr19	660203.0	660886.0	0.510975	PDAC,PanIN	Acinar	Duct	False	True	2
9348	ENSG00000081277.11	1.41	23.241088107602028	PKP1	chr1	201269041.0	201269715.0	0.58399	PDAC,PanIN	Duct	Acinar	False	True	2
20941	ENSG00000188095.4	0.472	23.11407366019857	MESP2	chr15	90325713.0	90326076.0	0.518243	PDAC	PanIN	Acinar,Duct	False	True	2
21737	ENSG00000198482.10	0.817	23.037630664329978	ZNF808	chr19	52996124.0	52996618.0	0.566472	Acinar,Duct	PanIN	PDAC	False	True	2
25183	ENSG00000239305.6	0.97	22.815308569182402	RNF103	chr2	86858384.0	86859195.0	0.628149	PanIN	PDAC,Acinar	Duct	False	True	2
22270	ENSG00000205922.4	1.379	22.72584215073632	ONECUT3	chr19	1764913.0	1765537.0	0.545978	Acinar,Duct	PDAC	PanIN	False	True	2
10825	ENSG00000106772.17	1.397	22.632644078973982	PRUNE2	chr9	79230753.0	79231020.0	0.617837	PDAC	PanIN	Acinar,Duct	False	True	2
21957	ENSG00000203896.9	2.385	22.563837352959244	LIME1	chr20	62368402.0	62368706.0	0.534398	PanIN	PDAC,Duct	Acinar	False	True	2
16823	ENSG00000162383.11	0.621	22.563837352959244	SLC1A7	chr1	53550248.0	53550874.0	0.55645	PDAC	PanIN,Duct	Acinar	False	True	2
15062	ENSG00000143971.7	0.647	22.488116639021126	ETAA1	chr2	67625552.0	67625757.0	0.537485	PDAC	PanIN,Acinar	Duct	False	True	2
14917	ENSG00000143167.11	1.194	22.471083299722345	GPA33	chr1	167032297.0	167032494.0	0.517725	PDAC,PanIN	Duct	Acinar	False	True	2
9523	ENSG00000087266.15	1.238	22.378823718224965	SH3BP2	chr4	2800513.0	2800854.0	0.721531	PDAC	PanIN,Duct	Acinar	False	True	2
18231	ENSG00000169435.13	1.235	22.279840696594043	RASSF6	chr4	74468390.0	74468800.0	0.628399	PDAC	-	PanIN,Acinar,Duct	False	True	2
4563	ENSG00000213892.10	-0.189	22.189767482004918	CEACAM16	chr19	45196252.0	45196551.0	0.550848	Acinar	PDAC,PanIN	Duct	False	True	2
4562	ENSG00000213892.10	-0.189	22.189767482004918	CEACAM16	chr19	45188244.0	45189471.0	0.55594	PDAC,PanIN	Duct	Acinar	False	True	2
1402	ENSG00000133612.18	0.998	22.163675884293248	AGAP3	chr7	150785307.0	150786732.0	0.590661	PDAC,PanIN	Acinar	Duct	False	True	2
9632	ENSG00000089916.17	0.779	22.15552282425432	GPATCH2L	chr14	76669520.0	76670402.0	0.578973	PDAC,PanIN	-	Acinar,Duct	False	True	2
7243	ENSG00000183914.14	0.91	22.122628654130228	DNAH2	chr17	7712584.0	7713121.0	0.651055	PDAC,PanIN	-	Acinar,Duct	False	True	2
5468	ENSG00000163751.3	1.496	22.10457745396059	CPA3	chr3	148567922.0	148568471.0	0.560492	PanIN,Acinar	PDAC	Duct	False	True	2
14904	ENSG00000143036.16	1.044	21.806875401645538	SLC44A3	chr1	95330411.0	95331259.0	0.644807	Acinar	PDAC,Duct	PanIN	False	True	2
20141	ENSG00000183421.11	1.073	21.507239610973162	RIPK4	chr21	43163609.0	43163869.0	0.765898	PDAC,PanIN	Duct	Acinar	False	True	2
20270	ENSG00000184185.9	0.354	21.326979092871102	KCNJ12	chr17	21355954.0	21356121.0	0.501212	Acinar,Duct	PanIN	PDAC	False	True	2
4351	ENSG00000117335.18	1.086	21.18111458540599	CD46	chr1	207903695.0	207904230.0	0.556789	PDAC	-	PanIN,Acinar,Duct	False	True	2
20832	ENSG00000187398.11	0.411	21.168770306132938	LUZP2	chr11	24915805.0	24916017.0	0.528948	PDAC	-	PanIN,Acinar,Duct	False	True	2
17274	ENSG00000164306.10	0.881	21.052076380168273	PRIMPOL	chr4	185601737.0	185602490.0	0.532512	PDAC,PanIN,Duct	-	Acinar	False	True	2
10742	ENSG00000106070.17	-1.142	20.928117992693874	GRB10	chr7	50893912.0	50894647.0	0.618456	PDAC	PanIN	Acinar,Duct	False	True	2
15552	ENSG00000148498.15	0.821	20.489454989793387	PARD3	chr10	34845410.0	34845729.0	0.578157	PDAC	-	PanIN,Acinar,Duct	False	True	2
13502	ENSG00000132570.14	0.602	20.440093374963887	PCBD2	chr5	134242044.0	134242361.0	0.772369	PDAC	PanIN	Acinar,Duct	False	True	2
5475	ENSG00000160111.12	0.809	20.38615817812393	CPAMD8	chr19	17152288.0	17152550.0	0.594258	PDAC	PanIN,Duct	Acinar	False	True	2
7874	ENSG00000163435.15	2.318	20.372634143407268	ELF3	chr1	201986505.0	201986876.0	0.632599	PDAC,PanIN,Duct	-	Acinar	False	True	2
18321	ENSG00000170044.8	0.461	20.300162274132756	ZPLD1	chr3	101820681.0	101820947.0	0.625721	PDAC	Duct	PanIN,Acinar	False	True	2
10963	ENSG00000108448.20	0.686	20.197910742118268	TRIM16L	chr17	18622168.0	18623326.0	0.617206	PDAC,PanIN	Duct	Acinar	False	True	2
12708	ENSG00000125450.10	1.028	20.130768280269024	NUP85	chr17	73202814.0	73203191.0	0.504342	PDAC	PanIN	Acinar,Duct	False	True	2
18788	ENSG00000172818.9	1.36	20.031517051446066	OVOL1	chr11	65561261.0	65561419.0	0.506877	PanIN,Duct	PDAC	Acinar	False	True	2
19482	ENSG00000178199.13	0.673	20.029188389127484	ZC3H12D	chr6	149806311.0	149806745.0	0.691941	PDAC,PanIN	Duct	Acinar	False	True	2
9224	ENSG00000077463.14	0.993	19.970616222314792	SIRT6	chr19	4181504.0	4181868.0	0.521048	PDAC	PanIN,Acinar	Duct	False	True	2
18674	ENSG00000171989.5	0.096	19.906578314837766	LDHAL6B	chr15	59568312.0	59569474.0	0.629854	PDAC	PanIN	Acinar,Duct	False	True	2
10328	ENSG00000102910.13	0.772	19.847711655616944	LONP2	chr16	48277495.0	48277818.0	0.507529	PDAC,PanIN	Duct	Acinar	False	True	2
11753	ENSG00000115758.12	0.999	19.65169513695184	ODC1	chr2	10633584.0	10634314.0	0.553979	PDAC,PanIN	Duct	Acinar	False	True	2
1708	ENSG00000174945.13	0.244	19.511449283499555	AMZ1	chr7	2726536.0	2727041.0	0.568657	PDAC	PanIN	Acinar,Duct	False	True	2
2445	ENSG00000138303.17	1.06	19.32239304727951	ASCC1	chr10	73976898.0	73977060.0	0.575923	PDAC	PanIN,Acinar	Duct	False	True	2
12478	ENSG00000123411.14	0.466	19.200659450546418	IKZF4	chr12	56408898.0	56409432.0	0.542489	PDAC	PanIN	Acinar,Duct	False	True	2
13658	ENSG00000133937.4	0.468	19.122053048370812	GSC	chr14	95237981.0	95238211.0	0.512046	Duct	PanIN,Acinar	PDAC	False	True	2
20678	ENSG00000186350.9	0.724	19.044312249686495	RXRA	chr9	137216033.0	137216664.0	0.526319	PDAC	PanIN,Duct	Acinar	False	True	2
25990	ENSG00000249464.5	0.555	18.99567862621736	LINC01091	chr4	125127459.0	125127854.0	0.6751	PDAC	PanIN,Duct	Acinar	False	True	2
15278	ENSG00000145934.15	0.336	18.91364016932525	TENM2	chr5	164891067.0	164892453.0	0.600893	PDAC	-	PanIN,Acinar,Duct	False	True	2
15318	ENSG00000146192.14	1.253	18.690369832574103	FGD2	chr6	37023506.0	37024748.0	0.586828	PDAC,PanIN	Duct	Acinar	False	True	2
8664	ENSG00000057294.13	1.467	18.563837352959244	PKP2	chr12	33046977.0	33047323.0	0.657254	PDAC	PanIN,Duct	Acinar	False	True	2
20088	ENSG00000183018.8	1.566	18.35753547975788	SPNS2	chr17	4377605.0	4378103.0	0.501156	Duct	PDAC	PanIN,Acinar	False	True	2
16662	ENSG00000160712.12	0.821	18.23507701535011	IL6R	chr1	154409657.0	154409966.0	0.544322	PDAC,PanIN	-	Acinar,Duct	False	True	2
14102	ENSG00000136866.13	0.422	18.23284413391782	ZFP37	chr9	115823696.0	115824423.0	0.516366	Acinar,Duct	PanIN	PDAC	False	True	2
13719	ENSG00000134323.10	0.439	18.036212172654444	MYCN	chr2	16383461.0	16384058.0	0.615147	PDAC,PanIN	Duct	Acinar	False	True	2
18238	ENSG00000169495.4	0.429	17.931814138253838	HTRA4	chr8	38796044.0	38797198.0	0.566852	PDAC	PanIN,Duct	Acinar	False	True	2
8851	ENSG00000067082.14	1.47	17.882728704344235	KLF6	chr10	3804902.0	3805844.0	0.669574	PDAC,PanIN	-	Acinar,Duct	False	True	2
10142	ENSG00000101342.9	1.094	17.522878745280337	TLDC2	chr20	35504334.0	35504702.0	0.684652	PDAC,PanIN	Duct	Acinar	False	True	2
20600	ENSG00000185942.11	0.189	17.46344155742847	NKAIN3	chr8	63443167.0	63443634.0	0.608747	PDAC,PanIN	Duct	Acinar	False	True	2
5558	ENSG00000005339.12	0.688	17.337242168318426	CREBBP	chr16	4012870.0	4012998.0	0.500283	PDAC	PanIN,Duct	Acinar	False	True	2
25818	ENSG00000247271.6	0.54	17.2580609222708	ZBED5-AS1	chr11	10920923.0	10921992.0	0.518927	PDAC,PanIN,Duct	-	Acinar	False	True	2
19983	ENSG00000182378.12	0.692	17.08990945440593	PLCXD1	chrX	176479.0	178034.0	0.566148	PDAC	-	PanIN,Acinar,Duct	False	True	2
3971	ENSG00000130940.14	0.896	17.017276612331454	CASZ1	chr1	10740693.0	10741147.0	0.604825	PDAC,PanIN	Duct	Acinar	False	True	2
17865	ENSG00000167615.16	-1.125	16.534617148551582	LENG8	chr19	54958864.0	54959095.0	0.506195	PDAC,PanIN,Acinar	-	Duct	False	True	2
11930	ENSG00000117215.14	0.705	16.09745322068601	PLA2G2D	chr1	20437141.0	20437609.0	0.670683	PDAC	PanIN	Acinar,Duct	False	True	2
11005	ENSG00000108829.9	0.641	15.289882634888183	LRRC59	chr17	48480844.0	48481228.0	0.532679	PDAC	PanIN,Duct	Acinar	False	True	2
7050	ENSG00000149091.15	0.744	15.278189384787453	DGKZ	chr11	46374092.0	46374542.0	0.552357	PanIN	PDAC,Acinar	Duct	False	True	2
2172	ENSG00000124198.8	0.671	15.243363891754152	ARFGEF2	chr20	47540225.0	47541363.0	0.623404	PDAC,PanIN	Acinar	Duct	False	True	2
9170	ENSG00000075891.21	-0.159	15.212539525481585	PAX2	chr10	102590100.0	102590390.0	0.540021	Duct	PanIN,Acinar	PDAC	False	True	2
3220	ENSG00000179133.11	0.07	15.027334407733889	C10orf67	chr10	23563041.0	23563511.0	0.538778	PDAC	Duct	PanIN,Acinar	False	True	2
11612	ENSG00000114933.15	0.47	14.935542010773082	INO80D	chr2	206839070.0	206839222.0	0.631475	PDAC	PanIN	Acinar,Duct	False	True	2
17424	ENSG00000165091.15	0.098	14.903089986991944	TMC1	chr9	75139814.0	75140507.0	0.520174	PDAC,PanIN	Acinar	Duct	False	True	2
7810	ENSG00000106263.17	0.708	14.869666231504993	EIF3B	chr7	2395886.0	2396455.0	0.583833	PDAC	PanIN,Acinar	Duct	False	True	2
19002	ENSG00000174502.18	1.865	14.442492798094342	SLC26A9	chr1	205894907.0	205895330.0	0.597047	PDAC	PanIN	Acinar,Duct	False	True	2
8834	ENSG00000066735.14	-0.675	14.13430394008393	KIF26A	chr14	104614022.0	104614784.0	0.515658	PanIN	PDAC,Acinar	Duct	False	True	2
9907	ENSG00000100154.14	0.52	14.042392712939906	TTC28	chr22	28991436.0	28991986.0	0.647842	PDAC	PanIN	Acinar,Duct	False	True	2
14589	ENSG00000140386.12	0.538	13.863279432843594	SCAPER	chr15	76660380.0	76660938.0	0.630956	PanIN,Duct	PDAC	Acinar	False	True	2
15117	ENSG00000144481.16	0.349	13.351639989019068	TRPM8	chr2	234881595.0	234882076.0	0.527945	PDAC,PanIN	-	Acinar,Duct	False	True	2
12644	ENSG00000124782.19	0.598	13.15552282425432	RREB1	chr6	7166671.0	7167484.0	0.560572	PDAC	PanIN	Acinar,Duct	False	True	2
17802	ENSG00000167291.15	0.588	13.022733787572708	TBC1D16	chr17	77898858.0	77900217.0	0.538679	PDAC,PanIN,Duct	-	Acinar	False	True	2
17799	ENSG00000167291.15	0.588	13.022733787572708	TBC1D16	chr17	77889856.0	77890317.0	0.506418	PDAC,PanIN,Duct	-	Acinar	False	True	2
16935	ENSG00000162882.14	-0.829	12.906578314837764	HAAO	chr2	43175829.0	43176012.0	0.507604	PanIN	PDAC,Duct	Acinar	False	True	2
3725	ENSG00000104267.9	1.184	12.171340103464681	CA2	chr8	86405803.0	86406580.0	0.501058	Acinar	PanIN,Duct	PDAC	False	True	2
6815	ENSG00000123454.10	-0.511	12.166215625343522	DBH	chr9	136474422.0	136474786.0	0.512597	Acinar,Duct	PanIN	PDAC	False	True	2
16618	ENSG00000160293.16	0.643	12.009217308196863	VAV2	chr9	136738426.0	136739073.0	0.557542	PDAC	Duct	PanIN,Acinar	False	True	2
23361	ENSG00000225526.4	0.642	11.669586226650809	MKRN2OS	chr3	12575696.0	12576419.0	0.550348	PanIN	PDAC	Acinar,Duct	False	True	2
8804	ENSG00000065809.13	0.863	11.667561540084394	FAM107B	chr10	14715451.0	14716131.0	0.501149	PDAC	PanIN,Acinar	Duct	False	True	2
12449	ENSG00000123104.11	0.668	11.453457336521868	ITPR2	chr12	26903680.0	26904375.0	0.536423	PDAC	PanIN	Acinar,Duct	False	True	2
14384	ENSG00000138674.16	0.572	11.151195298948196	SEC31A	chr4	83808633.0	83809386.0	0.699483	PDAC,PanIN,Acinar	-	Duct	False	True	2
23175	ENSG00000224189.6	0.52	11.092051478387727	HAGLR	chr2	177036539.0	177037469.0	0.59093	Acinar,Duct	PanIN	PDAC	False	True	2
11843	ENSG00000116560.10	0.689	11.002176919254275	SFPQ	chr1	35659512.0	35659774.0	0.627202	PDAC	-	PanIN,Acinar,Duct	False	True	2
4737	ENSG00000171811.12	0.377	10.906578314837764	CFAP46	chr10	134754237.0	134754503.0	0.655478	PDAC	PanIN,Acinar	Duct	False	True	2
23740	ENSG00000228126.1	0.239	10.790484985457368	FALEC	chr1	150485597.0	150486262.0	0.509143	PDAC	PanIN	Acinar,Duct	False	True	2
22664	ENSG00000213967.10	0.303	10.777283528852417	ZNF726	chr19	24140469.0	24140709.0	0.534303	PDAC	PanIN	Acinar,Duct	False	True	2
21801	ENSG00000198736.11	-0.666	10.756961951313706	MSRB1	chr16	1991298.0	1991858.0	0.535069	PanIN,Acinar	PDAC	Duct	False	True	2
21800	ENSG00000198736.11	-0.666	10.756961951313706	MSRB1	chr16	1990584.0	1990991.0	0.591326	Acinar	PDAC,PanIN	Duct	False	True	2
19534	ENSG00000178607.15	-0.807	10.67778070526608	ERN1	chr17	62208037.0	62208375.0	0.621007	PDAC	-	PanIN,Acinar,Duct	False	True	2
15635	ENSG00000149273.14	0.789	10.595166283380062	RPS3	chr11	75100492.0	75100710.0	0.523347	PDAC	PanIN	Acinar,Duct	False	True	2
5301	ENSG00000106078.17	0.689	10.588380294036769	COBL	chr7	51143655.0	51144209.0	0.564222	Acinar	PanIN	PDAC,Duct	False	True	2
10338	ENSG00000103024.7	0.986	10.57186520597121	NME3	chr16	1806757.0	1807986.0	0.527933	PDAC	-	PanIN,Acinar,Duct	False	True	2
8945	ENSG00000070018.8	0.408	10.531652669587842	LRP6	chr12	12346773.0	12348115.0	0.517303	PDAC	PanIN	Acinar,Duct	False	True	2
17768	ENSG00000167094.15	0.108	10.489454989793387	TTC16	chr9	130484042.0	130484299.0	0.604883	PDAC	PanIN	Acinar,Duct	False	True	2
2715	ENSG00000162779.20	0.304	10.341988603342887	AXDND1	chr1	179334175.0	179334414.0	0.606847	PDAC	-	PanIN,Acinar,Duct	False	True	2
17147	ENSG00000163873.9	0.243	10.237321436272564	GRIK3	chr1	37502340.0	37502715.0	0.510536	Duct	PDAC,Acinar	PanIN	False	True	2
11400	ENSG00000112759.16	0.655	10.233587152887601	SLC29A1	chr6	44184587.0	44185542.0	0.66078	PanIN	PDAC,Acinar	Duct	False	True	2
15994	ENSG00000153707.15	0.375	10.189767482004916	PTPRD	chr9	10147171.0	10148221.0	0.678495	PanIN	PDAC,Acinar	Duct	False	True	2
19104	ENSG00000175267.14	0.08	10.145086977692145	VWA3A	chr16	22083869.0	22084065.0	0.590006	PDAC	Duct	PanIN,Acinar	False	True	2
9708	ENSG00000092036.16	0.477	9.866461091629782	HAUS4	chr14	23426766.0	23426916.0	0.543234	PDAC	-	PanIN,Acinar,Duct	False	True	2
8407	ENSG00000034677.11	0.995	9.410050398674292	RNF19A	chr8	101348358.0	101349045.0	0.678774	Duct	PDAC,PanIN	Acinar	False	True	2
21649	ENSG00000198106.8	0.211	9.110138278741811	SNX29P2	chr16	29302728.0	29303385.0	0.634823	PDAC,PanIN	Duct	Acinar	False	True	2
4176	ENSG00000015133.18	0.748	9.099086932262331	CCDC88C	chr14	91815818.0	91816268.0	0.562824	PDAC	-	PanIN,Acinar,Duct	False	True	2
4470	ENSG00000124215.16	0.31	9.057000406633959	CDH26	chr20	58530630.0	58531091.0	0.531556	PDAC	PanIN,Acinar	Duct	False	True	2
4657	ENSG00000102901.12	-0.58	8.832682665251824	CENPT	chr16	67870922.0	67871685.0	0.532869	PDAC	PanIN,Acinar	Duct	False	True	2
26886	ENSG00000257218.5	0.306	8.429457060118102	GATC	chr12	120893217.0	120893926.0	0.586283	Acinar	-	PDAC,PanIN,Duct	False	True	2
23841	ENSG00000228784.7	0.105	8.324221658325914	LINC00954	chr2	19995918.0	19996355.0	0.555705	PDAC	-	PanIN,Acinar,Duct	False	True	2
7207	ENSG00000231764.8	0.029	8.317854923626168	DLX6-AS1	chr7	96642544.0	96643026.0	0.506245	PanIN,Acinar,Duct	-	PDAC	False	True	2
11578	ENSG00000114638.7	0.594	8.29413628771608	UPK1B	chr3	118892214.0	118892910.0	0.579973	Duct	PDAC,Acinar	PanIN	False	True	2
18465	ENSG00000170873.18	0.573	8.070070439915412	MTSS1	chr8	125701878.0	125702968.0	0.524489	Duct	PDAC,Acinar	PanIN	False	True	2
28772	ENSG00000271699.5	0.384	8.058488567365597	SNX29P2	chr16	29302728.0	29303385.0	0.634823	PDAC,PanIN	Duct	Acinar	False	True	2
17180	ENSG00000163958.13	0.17	7.790484985457369	ZDHHC19	chr3	195922869.0	195923321.0	0.510071	PanIN	PDAC,Acinar	Duct	False	True	2
16956	ENSG00000162975.4	0.305	7.573488738635425	KCNF1	chr2	11087107.0	11087507.0	0.625493	PDAC	Duct	PanIN,Acinar	False	True	2
18066	ENSG00000168502.17	0.473	7.573488738635425	MTCL1	chr18	8798947.0	8799294.0	0.522683	PDAC	PanIN,Duct	Acinar	False	True	2
12509	ENSG00000123870.10	0.402	7.447331783887807	ZNF137P	chr19	53087964.0	53088436.0	0.65997	Duct	PanIN,Acinar	PDAC	False	True	2
24600	ENSG00000234224.2	0.07	7.400116927926312	TMEM229A	chr7	123739899.0	123740246.0	0.64334	PDAC	-	PanIN,Acinar,Duct	False	True	2
25982	ENSG00000249378.5	0.111	7.3851027839668655	LINC01060	chr4	189203714.0	189203969.0	0.55464	Acinar,Duct	PanIN	PDAC	False	True	2
2898	ENSG00000121380.12	0.908	7.218244625347531	BCL2L14	chr12	12223206.0	12223472.0	0.682664	PanIN	PDAC,Acinar	Duct	False	True	2
17477	ENSG00000165443.11	-0.735	7.162411561764489	PHYHIPL	chr10	60936950.0	60937258.0	0.523689	Acinar,Duct	PanIN	PDAC	False	True	2
24953	ENSG00000236790.5	0.109	7.129596094720973	LINC00299	chr2	8421197.0	8422828.0	0.526603	PDAC	PanIN	Acinar,Duct	False	True	2
7300	ENSG00000116675.15	0.194	7.0	DNAJC6	chr1	65679885.0	65680728.0	0.592626	Acinar	PDAC,PanIN	Duct	False	True	2
13988	ENSG00000136169.16	0.26	6.688246138944246	SETDB2	chr13	50019720.0	50020060.0	0.612577	PDAC,PanIN	Acinar	Duct	False	True	2
13598	ENSG00000133226.16	0.484	6.605548319173784	SRRM1	chr1	25009766.0	25010186.0	0.527683	PDAC	PanIN,Duct	Acinar	False	True	2
14640	ENSG00000140675.12	0.28	6.308918507877031	SLC5A2	chr16	31498023.0	31498260.0	0.631108	PDAC	-	PanIN,Acinar,Duct	False	True	2
11464	ENSG00000113327.14	0.082	6.041436116778033	GABRG2	chr5	162123438.0	162123858.0	0.548414	PDAC	Duct	PanIN,Acinar	False	True	2
4557	ENSG00000165556.9	0.664	5.818156412055227	CDX2	chr13	28539785.0	28540832.0	0.553072	PDAC,Duct	Acinar	PanIN	False	True	2
73	ENSG00000121270.15	0.093	5.806875401645539	ABCC11	chr16	48263390.0	48263962.0	0.635455	PDAC,PanIN	Duct	Acinar	False	True	2
20251	ENSG00000184012.11	-0.65	5.465973893943865	TMPRSS2	chr21	42933895.0	42934406.0	0.606443	PDAC	PanIN,Duct	Acinar	False	True	2
24089	ENSG00000230613.1	0.084	5.363512103646634	HM13-AS1	chr20	30174566.0	30175276.0	0.586687	PDAC	PanIN	Acinar,Duct	False	True	2
15588	ENSG00000148826.8	0.205	5.329754146925876	NKX6-2	chr10	134572327.0	134573064.0	0.675605	PanIN	PDAC	Acinar,Duct	False	True	2
10436	ENSG00000104044.15	0.148	5.247183568811729	OCA2	chr15	28093516.0	28094560.0	0.51457	PDAC	PanIN,Acinar	Duct	False	True	2
17339	ENSG00000164654.15	0.233	5.078313524516398	MIOS	chr7	7605160.0	7605647.0	0.603588	PDAC,PanIN,Acinar	-	Duct	False	True	2
3478	ENSG00000240654.6	-0.174	5.062983892535186	C1QTNF9	chr13	24897543.0	24898185.0	0.544411	PDAC	PanIN,Acinar	Duct	False	True	2
17100	ENSG00000163682.15	0.469	4.954677021213342	RPL9	chr4	39448472.0	39449131.0	0.699771	Duct	PDAC,Acinar	PanIN	False	True	2
7754	ENSG00000235947.1	0.261	4.72584215073632	EGOT	chr3	4782485.0	4783122.0	0.556753	PDAC	PanIN,Duct	Acinar	False	True	2
30463	ENSG00000281692.1	-0.028	4.718966632752273	PACRG-AS1	chr6	163643953.0	163644375.0	0.548307	Duct	PDAC,Acinar	PanIN	False	True	2
26354	ENSG00000253595.5	0.098	4.707743928643524	LINC01300	chr8	142324459.0	142324870.0	0.739128	PDAC	PanIN,Duct	Acinar	False	True	2
21978	ENSG00000204054.11	0.424	4.692503962086787	LINC00963	chr9	132223738.0	132224224.0	0.535003	PDAC	PanIN,Duct	Acinar	False	True	2
14481	ENSG00000139438.5	0.28	4.632644078973981	FAM222A	chr12	110086550.0	110087066.0	0.526813	PDAC	PanIN,Duct	Acinar	False	True	2
14528	ENSG00000139800.8	0.029	4.619788758288394	ZIC5	chr13	100575087.0	100575600.0	0.526025	PDAC	PanIN	Acinar,Duct	False	True	2
10602	ENSG00000105278.10	0.166	4.552841968657781	ZFR2	chr19	3855097.0	3855834.0	0.528639	PDAC	PanIN	Acinar,Duct	False	True	2
15564	ENSG00000148702.14	1.136	4.459670525209126	HABP2	chr10	115209482.0	115210463.0	0.566603	PDAC	PanIN,Duct	Acinar	False	True	2
1057	ENSG00000167107.12	0.51	4.421360790031928	ACSF2	chr17	48535709.0	48536842.0	0.514787	PDAC	PanIN	Acinar,Duct	False	True	2
15302	ENSG00000146054.17	0.738	4.36251027048749	TRIM7	chr5	180629420.0	180629898.0	0.590972	PDAC,PanIN	Acinar	Duct	False	True	2
14414	ENSG00000138834.12	-0.464	4.231361898752386	MAPK8IP3	chr16	1768227.0	1768652.0	0.536571	PDAC	PanIN,Duct	Acinar	False	True	2
19929	ENSG00000182057.4	0.117	4.192464971931146	OGFRP1	chr22	42716512.0	42717267.0	0.648681	PanIN	PDAC,Duct	Acinar	False	True	2
19931	ENSG00000182057.4	0.117	4.192464971931146	OGFRP1	chr22	42740386.0	42740977.0	0.535864	Duct	PDAC	PanIN,Acinar	False	True	2
18163	ENSG00000169116.11	0.326	4.088842391260023	PARM1	chr4	75948984.0	75949455.0	0.583608	Acinar	PDAC,PanIN	Duct	False	True	2
19965	ENSG00000182253.14	0.36	3.9546770212133424	SYNM	chr15	99632953.0	99633300.0	0.539203	PDAC	PanIN	Acinar,Duct	False	True	2
9847	ENSG00000099904.15	0.362	3.9244530386074694	ZDHHC8	chr22	20125579.0	20125981.0	0.507353	PDAC	PanIN,Duct	Acinar	False	True	2
6716	ENSG00000186104.10	0.409	3.712198270069774	CYP2R1	chr11	14912192.0	14912390.0	0.616199	PDAC	-	PanIN,Acinar,Duct	False	True	2
14848	ENSG00000142546.13	0.286	3.567030709125594	NOSIP	chr19	50057341.0	50058105.0	0.595977	PDAC	PanIN,Acinar	Duct	False	True	2
4975	ENSG00000124302.12	0.11	3.54821356447571	CHST8	chr19	34112287.0	34112486.0	0.547527	PanIN,Acinar,Duct	-	PDAC	False	True	2
18444	ENSG00000170775.2	0.199	3.496209316942819	GPR37	chr7	124404207.0	124404509.0	0.563364	Acinar,Duct	PanIN	PDAC	False	True	2
15534	ENSG00000148400.9	0.35	3.4609239012072233	NOTCH1	chr9	139393451.0	139394444.0	0.542851	Acinar	-	PDAC,PanIN,Duct	False	True	2
7140	ENSG00000262075.3	-0.028	3.4001169279263124	DKFZP434A062	chr9	139217935.0	139218264.0	0.551021	PDAC	PanIN,Duct	Acinar	False	True	2
18962	ENSG00000174145.7	0.028	3.2967086218813386	NWD2	chr4	37247370.0	37247633.0	0.5293	Acinar,Duct	PanIN	PDAC	False	True	2
8581	ENSG00000053108.16	0.037	3.2873502983727887	FSTL4	chr5	132567636.0	132568305.0	0.5251	Duct	PDAC,PanIN	Acinar	False	True	2
10351	ENSG00000103067.11	-0.253	3.239577516576788	ESRP2	chr16	68274206.0	68274361.0	0.641974	PDAC	PanIN,Acinar	Duct	False	True	2
16386	ENSG00000158079.14	0.416	2.9355420107730814	PTPDC1	chr9	96856965.0	96857366.0	0.693877	PDAC	-	PanIN,Acinar,Duct	False	True	2
22101	ENSG00000204634.12	-0.506	2.607303046740334	TBC1D8	chr2	101817354.0	101817922.0	0.504975	PDAC,PanIN	Duct	Acinar	False	True	2
11728	ENSG00000115694.14	0.325	2.607303046740334	STK25	chr2	242390946.0	242391770.0	0.52733	Acinar	PanIN,Duct	PDAC	False	True	2
20279	ENSG00000184226.14	0.097	2.54821356447571	PCDH9	chr13	67758231.0	67758985.0	0.554767	PDAC	PanIN	Acinar,Duct	False	True	2
9593	ENSG00000089116.3	0.043	2.423658649794207	LHX5	chr12	114029472.0	114029717.0	0.590818	Acinar,Duct	PanIN	PDAC	False	True	2
2234	ENSG00000074964.16	-0.344	2.384049948343599	ARHGEF10L	chr1	17846931.0	17847664.0	0.682831	PDAC,PanIN	Duct	Acinar	False	True	2
13762	ENSG00000134627.11	0.386	2.2426039712069756	PIWIL4	chr11	94276071.0	94276465.0	0.58448	PDAC	PanIN	Acinar,Duct	False	True	2
19279	ENSG00000176769.9	0.039	2.2410881076020264	TCERG1L	chr10	133108847.0	133109273.0	0.635639	Acinar,Duct	PanIN	PDAC	False	True	2
18296	ENSG00000169926.9	0.11	2.1791420105603	KLF13	chr15	31631614.0	31632352.0	0.564446	Acinar	Duct	PDAC,PanIN	False	True	2
9166	ENSG00000075886.10	0.052	2.1450869776921446	TUBA3D	chr2	132235736.0	132236135.0	0.554321	PanIN	PDAC,Acinar	Duct	False	True	2
6850	ENSG00000146038.11	-0.307	2.1079053973095196	DCDC2	chr6	24389292.0	24389465.0	0.676421	PDAC	PanIN	Acinar,Duct	False	True	2
13120	ENSG00000129538.13	-0.649	1.9913998282380825	RNASE1	chr14	21268481.0	21269022.0	0.605364	Acinar	PDAC,PanIN	Duct	False	True	2
2132	ENSG00000178301.3	0.077	1.9281179926938747	AQP11	chr11	77302679.0	77302898.0	0.51365	PDAC,PanIN,Acinar	-	Duct	False	True	2
8290	ENSG00000018189.12	0.184	1.8927900303521317	RUFY3	chr4	71568922.0	71569198.0	0.594203	PDAC	PanIN	Acinar,Duct	False	True	2
20747	ENSG00000186777.11	-0.04	1.889410289700751	ZNF732	chr4	297931.0	299558.0	0.507438	Acinar,Duct	PanIN	PDAC	False	True	2
9071	ENSG00000073536.17	-0.233	1.853871964321762	NLE1	chr17	33459214.0	33459453.0	0.553982	PDAC,PanIN	Duct	Acinar	False	True	2
1255	ENSG00000180264.10	-0.014	1.8477116556169435	ADGRD2	chr9	127212722.0	127212915.0	0.575694	Acinar,Duct	PanIN	PDAC	False	True	2
22118	ENSG00000204764.12	0.059	1.6757175447023074	RANBP17	chr5	170349528.0	170349838.0	0.542317	PDAC	Duct	PanIN,Acinar	False	True	2
14170	ENSG00000137261.13	0.028	1.6326440789739811	KIAA0319	chr6	24647357.0	24647504.0	0.660651	PDAC	-	PanIN,Acinar,Duct	False	True	2
13322	ENSG00000131149.17	-0.23	1.4975728800155672	GSE1	chr16	85633459.0	85634032.0	0.576586	Acinar	PDAC,PanIN	Duct	False	True	2
16457	ENSG00000158865.12	-0.027	1.2041199826559248	SLC5A11	chr16	24862966.0	24863830.0	0.504503	PDAC	PanIN,Duct	Acinar	False	True	2
27954	ENSG00000263155.5	0.27	1.1931419704811825	MYZAP	chr15	57857537.0	57857901.0	0.651737	PDAC	PanIN,Duct	Acinar	False	True	2
20102	ENSG00000183072.9	0.014	1.0888423912600234	NKX2-5	chr5	172659540.0	172660205.0	0.516646	PanIN,Acinar,Duct	-	PDAC	False	True	2
2269	ENSG00000183111.11	0.003	1.078313524516398	ARHGEF37	chr5	149020535.0	149021361.0	0.608983	PDAC	PanIN,Duct	Acinar	False	True	2
7241	ENSG00000187775.16	0.233	1.0472075569559078	DNAH17	chr17	76588633.0	76588927.0	0.506038	PDAC	Acinar	PanIN,Duct	False	True	2
2271	ENSG00000249885.1	0.076	1.0231916626619337	ARHGEF38-IT1	chr4	106508655.0	106509030.0	0.550724	PDAC	Acinar,Duct	PanIN	False	True	2
12606	ENSG00000124507.10	0.062	0.9244530386074693	PACSIN1	chr6	34439409.0	34440412.0	0.551135	Acinar	PDAC,PanIN	Duct	False	True	2
3946	ENSG00000167971.15	-0.152	0.835647144215563	CASKIN1	chr16	2234570.0	2235175.0	0.731495	PDAC	PanIN	Acinar,Duct	False	True	2
9844	ENSG00000099875.14	-0.287	0.8181564120552275	MKNK2	chr19	2034479.0	2034806.0	0.562725	PDAC,PanIN	Acinar	Duct	False	True	2
12639	ENSG00000124743.5	0.013	0.8068754016455384	KLHL31	chr6	53591616.0	53592156.0	0.524279	PanIN	PDAC,Acinar	Duct	False	True	2
18692	ENSG00000172059.10	-0.14	0.7375489102695706	KLF11	chr2	10184999.0	10185850.0	0.523224	Acinar	PanIN	PDAC,Duct	False	True	2
7236	ENSG00000197653.14	0.151	0.7351821769904636	DNAH10	chr12	124296694.0	124296891.0	0.613247	PDAC	PanIN	Acinar,Duct	False	True	2
1725	ENSG00000089053.12	0.073	0.6716203965612623	ANAPC5	chr12	121807132.0	121807625.0	0.586835	PDAC	PanIN,Acinar	Duct	False	True	2
25166	ENSG00000238622.1	-0.651	0.5466816599529624	SNORD97	chr11	10815882.0	10816014.0	0.675054	PDAC	PanIN,Duct	Acinar	False	True	2
16795	ENSG00000162105.16	0.092	0.5272435506827877	SHANK2	chr11	70952014.0	70952577.0	0.635121	Duct	PDAC,Acinar	PanIN	False	True	2
20326	ENSG00000184489.11	0.187	0.44490555142168087	PTP4A3	chr8	142404869.0	142405491.0	0.594833	PDAC	PanIN,Duct	Acinar	False	True	2
16778	ENSG00000161996.17	0.2	0.43651891460558934	WDR90	chr16	696094.0	696443.0	0.521183	PDAC	PanIN	Acinar,Duct	False	True	2
30464	ENSG00000281706.2	-0.106	0.42712839779951983	LINC01012	chr6	27568126.0	27569095.0	0.502226	PDAC	-	PanIN,Acinar,Duct	False	True	2
2573	ENSG00000127249.14	-0.205	0.42481215507233894	ATP13A4	chr3	193268579.0	193269159.0	0.512188	PanIN,Duct	PDAC	Acinar	False	True	2
9969	ENSG00000100359.20	-0.097	0.42365864979420714	SGSM3	chr22	40796250.0	40796476.0	0.633351	PDAC	PanIN,Duct	Acinar	False	True	2
19161	ENSG00000175727.13	-0.154	0.36754270781527576	MLXIP	chr12	122595349.0	122595497.0	0.680412	PDAC	PanIN,Duct	Acinar	False	True	2
4721	ENSG00000172828.12	-0.445	0.30715308072277	CES3	chr16	66987412.0	66987935.0	0.523092	PDAC,PanIN	Duct	Acinar	False	True	2
8635	ENSG00000054654.15	0.353	0.28567024025476695	SYNE2	chr14	64685140.0	64685731.0	0.551556	Acinar,Duct	PDAC	PanIN	False	True	2
16425	ENSG00000158528.11	0.141	0.28567024025476695	PPP1R9A	chr7	94656230.0	94657085.0	0.690241	PDAC	PanIN,Duct	Acinar	False	True	2
8634	ENSG00000054654.15	0.353	0.28567024025476695	SYNE2	chr14	64682465.0	64684814.0	0.534964	Acinar	-	PDAC,PanIN,Duct	False	True	2
13693	ENSG00000134215.15	-0.299	0.28232949699773785	VAV3	chr1	108274928.0	108275216.0	0.588055	PDAC	PanIN,Acinar	Duct	False	True	2
19283	ENSG00000176826.15	0.089	0.2732727909734277	FKBP9P1	chr7	55838386.0	55839011.0	0.504256	PDAC	PanIN	Acinar,Duct	False	True	2
9184	ENSG00000076351.12	-0.251	0.25884840114821495	SLC46A1	chr17	26763681.0	26763894.0	0.58511	PDAC	-	PanIN,Acinar,Duct	False	True	2
10829	ENSG00000106803.9	-0.094	0.22475374025976358	SEC61B	chr9	101985544.0	101986015.0	0.604655	Acinar	PDAC,PanIN	Duct	False	True	2
20715	ENSG00000186480.12	0.027	0.1985962899826449	INSIG1	chr7	155164557.0	155165231.0	0.543676	Acinar,Duct	PanIN	PDAC	False	True	2
25978	ENSG00000249348.1	-0.082	0.10734896612269966	UGDH-AS1	chr4	39530428.0	39531379.0	0.521641	PanIN,Acinar	PDAC	Duct	False	True	2
4241	ENSG00000113328.18	-0.092	0.08196966321511988	CCNG1	chr5	162865750.0	162866150.0	0.562978	PDAC,Duct	PanIN	Acinar	False	True	2
9934	ENSG00000100266.17	-0.109	0.03338901331806565	PACSIN2	chr22	43407459.0	43408012.0	0.577437	Acinar	PDAC,PanIN	Duct	False	True	2
24564	ENSG00000233954.6	0.014	0.030584087646018616	UQCRHL	chr1	16121602.0	16123015.0	0.584066	PDAC	PanIN,Duct	Acinar	False	True	2
15788	ENSG00000151474.19	-0.043	0.005243055412371883	FRMD4A	chr10	14126626.0	14127042.0	0.540321	PDAC	PanIN,Duct	Acinar	False	True	2
19173	ENSG00000175787.16	0.057	0.002176919254274547	ZNF169	chr9	97060434.0	97061074.0	0.598225	PanIN	PDAC,Acinar	Duct	False	True	2
16615	ENSG00000160285.14	0.081	0.0004345117740176917	LSS	chr21	47645219.0	47645356.0	0.532406	PanIN,Acinar	PDAC	Duct	False	True	2
10988	ENSG00000108679.12	3.992	90.80687540164554	LGALS3BP	chr17	76958425.0	76959005.0	0.544056	PDAC	PanIN,Duct	Acinar	True	False	1
16109	ENSG00000154978.12	2.831	90.49214412830418	VOPP1	chr7	55618895.0	55619541.0	0.587199	PDAC	PanIN,Duct	Acinar	True	False	1
15373	ENSG00000146674.14	5.656	88.51855737149769	IGFBP3	chr7	46208004.0	46208728.0	0.55468	PDAC,PanIN	Acinar	Duct	True	False	1
21302	ENSG00000196562.14	4.583	86.31966448658544	SULF2	chr20	46390047.0	46390360.0	0.577865	Acinar	PanIN	PDAC,Duct	True	False	1
4536	ENSG00000100526.19	3.051	85.98296666070122	CDKN3	chr14	54700615.0	54701270.0	0.518437	PDAC	-	PanIN,Acinar,Duct	True	False	1
19782	ENSG00000180776.15	2.618	81.77728352885242	ZDHHC20	chr13	22040482.0	22041306.0	0.551082	PanIN	PDAC	Acinar,Duct	True	False	1
3130	ENSG00000174672.15	-4.519	81.72124639904717	BRSK2	chr11	1412926.0	1413316.0	0.546271	PanIN,Acinar	PDAC	Duct	True	False	1
19867	ENSG00000181467.3	2.602	81.60554831917378	RAP2B	chr3	152761243.0	152761750.0	0.526638	PDAC	PanIN,Acinar	Duct	True	False	1
101	ENSG00000160179.18	2.998	79.79048498545737	ABCG1	chr21	43591249.0	43592161.0	0.508694	PDAC,PanIN	-	Acinar,Duct	True	False	1
1844	ENSG00000131620.17	4.34	79.58502665202919	ANO1	chr11	69795929.0	69796354.0	0.550604	PDAC	-	PanIN,Acinar,Duct	True	False	1
13386	ENSG00000131724.10	2.495	79.2839966563652	IL13RA1	chrX	117858798.0	117859586.0	0.552868	PDAC	PanIN,Duct	Acinar	True	False	1
11490	ENSG00000113552.15	2.23	78.99567862621736	GNPDA1	chr5	141393270.0	141393977.0	0.544543	PDAC	PanIN	Acinar,Duct	True	False	1
15075	ENSG00000144063.3	4.798	78.97061622231479	MALL	chr2	110872110.0	110872730.0	0.675765	PDAC	Duct	PanIN,Acinar	True	False	1
4760	ENSG00000172757.12	3.555	78.89279003035213	CFL1	chr11	65621128.0	65622130.0	0.514595	PDAC,PanIN	Duct	Acinar	True	False	1
7711	ENSG00000184349.12	2.792	78.46218090492673	EFNA5	chr5	106208685.0	106209833.0	0.528931	PDAC	PanIN	Acinar,Duct	True	False	1
10320	ENSG00000102882.11	2.744	77.97061622231479	MAPK3	chr16	30132709.0	30133339.0	0.526298	PDAC	PanIN,Duct	Acinar	True	False	1
13354	ENSG00000131389.16	3.429	77.38933983691012	SLC6A6	chr3	14472983.0	14474253.0	0.553378	PDAC,PanIN	Duct	Acinar	True	False	1
7150	ENSG00000050165.17	3.694	75.68193666503724	DKK3	chr11	12020057.0	12020591.0	0.604897	PDAC,PanIN	-	Acinar,Duct	True	False	1
8984	ENSG00000071054.15	2.927	75.33254704711004	MAP4K4	chr2	102246541.0	102247452.0	0.61883	PDAC	PanIN	Acinar,Duct	True	False	1
18553	ENSG00000171345.13	6.445	75.29670862188134	KRT19	chr17	39682979.0	39683706.0	0.527211	PDAC,PanIN,Duct	-	Acinar	True	False	1
18552	ENSG00000171345.13	6.445	75.29670862188134	KRT19	chr17	39681448.0	39682676.0	0.625838	PDAC,PanIN,Duct	-	Acinar	True	False	1
15033	ENSG00000143797.11	3.387	75.1438755557577	MBOAT2	chr2	9243814.0	9244318.0	0.540259	PDAC	PanIN,Duct	Acinar	True	False	1
1062	ENSG00000123983.13	2.389	75.02733440773389	ACSL3	chr2	223656637.0	223657326.0	0.583761	Duct	PDAC	PanIN,Acinar	True	False	1
11769	ENSG00000115884.10	4.505	74.99567862621736	SDC1	chr2	20395163.0	20398064.0	0.529096	PDAC,PanIN,Duct	-	Acinar	True	False	1
3955	ENSG00000164305.17	2.115	74.65560772631488	CASP3	chr4	185539072.0	185539416.0	0.53226	PDAC,PanIN	Duct	Acinar	True	False	1
7956	ENSG00000149218.4	2.57	74.39577394691553	ENDOD1	chr11	94883335.0	94883819.0	0.523039	PDAC,PanIN	Acinar	Duct	True	False	1
2838	ENSG00000156127.6	3.804	73.94309514866353	BATF	chr14	76009029.0	76009608.0	0.500306	PDAC,PanIN	Duct	Acinar	True	False	1
2837	ENSG00000156127.6	3.804	73.94309514866353	BATF	chr14	75955677.0	75956093.0	0.539647	PDAC	PanIN,Acinar	Duct	True	False	1
11776	ENSG00000115919.14	3.381	73.80687540164554	KYNU	chr2	143569510.0	143569842.0	0.570153	PDAC	-	PanIN,Acinar,Duct	True	False	1
20188	ENSG00000183655.12	1.974	73.20620961530918	KLHL25	chr15	86328468.0	86329149.0	0.552139	PDAC	PanIN,Duct	Acinar	True	False	1
17077	ENSG00000163602.9	1.846	72.98296666070122	RYBP	chr3	72497850.0	72498489.0	0.52741	PDAC,PanIN	Acinar	Duct	True	False	1
16883	ENSG00000162639.15	2.556	72.70774392864352	HENMT1	chr1	109202996.0	109203329.0	0.63403	PDAC	PanIN	Acinar,Duct	True	False	1
7559	ENSG00000146425.10	2.632	72.48148606012211	DYNLT1	chr6	159063814.0	159064805.0	0.525271	PDAC	-	PanIN,Acinar,Duct	True	False	1
16492	ENSG00000159216.18	3.708	72.39147396642281	RUNX1	chr21	36257545.0	36258144.0	0.5403	PDAC,PanIN,Duct	-	Acinar	True	False	1
16487	ENSG00000159216.18	3.708	72.39147396642281	RUNX1	chr21	36179897.0	36180816.0	0.675031	PDAC	PanIN	Acinar,Duct	True	False	1
16490	ENSG00000159216.18	3.708	72.39147396642281	RUNX1	chr21	36250277.0	36251426.0	0.593992	PDAC,PanIN,Duct	-	Acinar	True	False	1
9806	ENSG00000099256.18	2.183	71.97881070093007	PRTFDC1	chr10	25137518.0	25138164.0	0.712165	PDAC,PanIN	Duct	Acinar	True	False	1
14314	ENSG00000138119.16	3.783	71.83863199776502	MYOF	chr10	95196752.0	95197491.0	0.555483	PDAC,Duct	PanIN	Acinar	True	False	1
15703	ENSG00000150093.18	3.29	71.51004152057517	ITGB1	chr10	33232897.0	33234088.0	0.519355	PDAC	PanIN	Acinar,Duct	True	False	1
18527	ENSG00000171169.8	1.405	71.50723961097316	NAIF1	chr9	130814052.0	130815339.0	0.517557	PDAC	PanIN	Acinar,Duct	True	False	1
20027	ENSG00000182606.14	2.618	71.39040559077478	TRAK1	chr3	42224691.0	42225805.0	0.502377	PDAC,PanIN	Duct	Acinar	True	False	1
20676	ENSG00000186340.14	5.147	71.16941133131486	THBS2	chr6	169739226.0	169739593.0	0.515867	PDAC	PanIN,Acinar	Duct	True	False	1
20677	ENSG00000186340.14	5.147	71.16941133131486	THBS2	chr6	169850402.0	169853068.0	0.513698	PDAC	-	PanIN,Acinar,Duct	True	False	1
18317	ENSG00000170027.6	2.298	70.67162039656127	YWHAG	chr7	75975205.0	75976636.0	0.712125	PDAC	PanIN,Duct	Acinar	True	False	1
6975	ENSG00000143753.12	2.116	70.63264407897398	DEGS1	chr1	224400273.0	224400714.0	0.751193	PDAC	PanIN	Acinar,Duct	True	False	1
10689	ENSG00000105771.13	2.355	70.52143350440616	SMG9	chr19	44259970.0	44260538.0	0.606832	PDAC,PanIN	-	Acinar,Duct	True	False	1
8686	ENSG00000059377.15	3.34	70.2839966563652	TBXAS1	chr7	139529692.0	139530670.0	0.533667	PDAC	PanIN,Duct	Acinar	True	False	1
15627	ENSG00000149177.12	1.817	70.06600683616875	PTPRJ	chr11	48077142.0	48077814.0	0.518979	PDAC,PanIN,Duct	-	Acinar	True	False	1
10079	ENSG00000100994.11	2.863	70.04720755695591	PYGB	chr20	25230223.0	25233624.0	0.527503	PDAC	PanIN	Acinar,Duct	True	False	1
17619	ENSG00000166272.16	2.289	69.97469413473523	WBP1L	chr10	104542608.0	104543041.0	0.72017	PanIN	PDAC,Duct	Acinar	True	False	1
17620	ENSG00000166272.16	2.289	69.97469413473523	WBP1L	chr10	104560034.0	104560872.0	0.639809	PanIN	PDAC,Duct	Acinar	True	False	1
17395	ENSG00000164924.17	3.031	69.80687540164554	YWHAZ	chr8	101889968.0	101890627.0	0.529157	PanIN	PDAC,Acinar	Duct	True	False	1
11722	ENSG00000115652.14	2.012	69.45099673797421	UXS1	chr2	106734335.0	106735090.0	0.61895	PDAC,PanIN	-	Acinar,Duct	True	False	1
16517	ENSG00000159399.9	3.512	69.04191415147892	HK2	chr2	74980432.0	74980810.0	0.51783	PDAC	PanIN	Acinar,Duct	True	False	1
13983	ENSG00000136156.12	2.63	68.81247927916354	ITM2B	chr13	48806483.0	48806688.0	0.594262	PDAC	PanIN,Acinar	Duct	True	False	1
16202	ENSG00000156052.10	1.984	68.56383735295924	GNAQ	chr9	80602257.0	80603242.0	0.563511	PDAC,PanIN	Acinar	Duct	True	False	1
21300	ENSG00000196550.10	1.55	68.30364361126666	FAM72A	chr1	206109027.0	206109492.0	0.553971	PanIN	PDAC,Acinar	Duct	True	False	1
16583	ENSG00000160190.13	2.449	68.12842706445412	SLC37A1	chr21	43938303.0	43938590.0	0.523306	PanIN,Duct	PDAC	Acinar	True	False	1
5410	ENSG00000198612.10	2.178	67.6968039425795	COPS8	chr2	238110348.0	238111125.0	0.510796	PDAC,PanIN	-	Acinar,Duct	True	False	1
10834	ENSG00000106868.16	1.928	67.26760624017703	SUSD1	chr9	114823033.0	114823358.0	0.549283	PDAC	-	PanIN,Acinar,Duct	True	False	1
5197	ENSG00000153815.16	2.553	66.64206515299955	CMIP	chr16	81518896.0	81519772.0	0.572563	PDAC	PanIN	Acinar,Duct	True	False	1
16592	ENSG00000160200.17	-4.115	66.46597389394387	CBS	chr21	44461362.0	44461804.0	0.5611	Acinar	PanIN	PDAC,Duct	True	False	1
9783	ENSG00000096080.11	1.693	66.17848647159522	MRPS18A	chr6	43663386.0	43664041.0	0.5103	PDAC,PanIN	Duct	Acinar	True	False	1
16921	ENSG00000162849.15	2.408	66.0	KIF26B	chr1	245500905.0	245501655.0	0.674786	PanIN	PDAC,Acinar	Duct	True	False	1
6983	ENSG00000119522.15	1.802	65.98296666070122	DENND1A	chr9	126404538.0	126406181.0	0.531687	PDAC	PanIN	Acinar,Duct	True	False	1
5347	ENSG00000134871.17	3.549	65.98296666070122	COL4A2	chr13	111032068.0	111033534.0	0.503249	PDAC,PanIN	Acinar	Duct	True	False	1
1881	ENSG00000182718.16	4.014	65.23807216157947	ANXA2	chr15	60691510.0	60692146.0	0.53407	PDAC	PanIN,Duct	Acinar	True	False	1
1878	ENSG00000182718.16	4.014	65.23807216157947	ANXA2	chr15	60668777.0	60669311.0	0.537035	PDAC	PanIN,Duct	Acinar	True	False	1
2974	ENSG00000015475.18	2.947	64.93181413825384	BID	chr22	18252510.0	18253076.0	0.61454	PDAC	PanIN	Acinar,Duct	True	False	1
1735	ENSG00000136859.9	3.286	64.93181413825384	ANGPTL2	chr9	129949397.0	129950173.0	0.675188	PDAC,PanIN	Duct	Acinar	True	False	1
13955	ENSG00000136059.14	4.399	64.72584215073633	VILL	chr3	38029689.0	38030278.0	0.523091	PDAC	PanIN	Acinar,Duct	True	False	1
10368	ENSG00000103194.15	1.726	64.49757288001557	USP10	chr16	84784754.0	84785384.0	0.514242	PDAC	PanIN,Duct	Acinar	True	False	1
9939	ENSG00000100284.20	2.12	63.995678626217355	TOM1	chr22	35697332.0	35698067.0	0.504537	PDAC	Duct	PanIN,Acinar	True	False	1
3876	ENSG00000162909.17	2.397	63.85387196432176	CAPN2	chr1	223895370.0	223896101.0	0.661158	PDAC,PanIN	Duct	Acinar	True	False	1
21132	ENSG00000189306.10	1.854	63.756961951313706	RRP7A	chr22	42929271.0	42929641.0	0.528573	PDAC,PanIN	-	Acinar,Duct	True	False	1
2584	ENSG00000069849.10	2.72	63.7281583934635	ATP1B3	chr3	141564742.0	141565504.0	0.54465	PDAC	PanIN,Duct	Acinar	True	False	1
20959	ENSG00000188191.14	1.972	63.411168274405796	PRKAR1B	chr7	657279.0	657539.0	0.5545	PDAC	PanIN,Duct	Acinar	True	False	1
12235	ENSG00000120594.16	3.216	63.38827669199266	PLXDC2	chr10	20328917.0	20329481.0	0.52665	PDAC	PanIN,Acinar	Duct	True	False	1
15314	ENSG00000146143.17	1.452	63.1232050237993	PRIM2	chr6	57138899.0	57139562.0	0.595588	PDAC	-	PanIN,Acinar,Duct	True	False	1
7267	ENSG00000105993.14	1.948	62.920818753952375	DNAJB6	chr7	157131167.0	157131746.0	0.563959	PDAC	Acinar,Duct	PanIN	True	False	1
7013	ENSG00000136986.9	1.866	62.57511836336894	DERL1	chr8	123982268.0	123983087.0	0.522232	PDAC,Duct	PanIN	Acinar	True	False	1
11284	ENSG00000111859.16	2.446	62.18111458540599	NEDD9	chr6	11273720.0	11274094.0	0.708299	PDAC,PanIN	-	Acinar,Duct	True	False	1
11286	ENSG00000111859.16	2.446	62.18111458540599	NEDD9	chr6	11357050.0	11358105.0	0.552131	PanIN	PDAC,Duct	Acinar	True	False	1
11285	ENSG00000111859.16	2.446	62.18111458540599	NEDD9	chr6	11318245.0	11318771.0	0.68542	PDAC,PanIN	Duct	Acinar	True	False	1
12659	ENSG00000124831.18	2.385	62.07109230975605	LRRFIP1	chr2	238591577.0	238592318.0	0.67606	PDAC,PanIN	Duct	Acinar	True	False	1
9259	ENSG00000078304.19	1.688	62.0584885673656	PPP2R5C	chr14	102347690.0	102348114.0	0.519199	Acinar	-	PDAC,PanIN,Duct	True	False	1
10613	ENSG00000105357.15	3.216	62.01592296609717	MYH14	chr19	50804149.0	50804813.0	0.602354	PanIN	PDAC	Acinar,Duct	True	False	1
12475	ENSG00000123384.13	2.929	61.76700388960785	LRP1	chr12	57569297.0	57569635.0	0.519479	PDAC,PanIN	Duct	Acinar	True	False	1
8670	ENSG00000057657.14	2.336	61.679853713888946	PRDM1	chr6	106582897.0	106583595.0	0.584738	PDAC	PanIN	Acinar,Duct	True	False	1
15597	ENSG00000148841.15	2.477	61.6575773191778	ITPRIP	chr10	106094696.0	106095484.0	0.569309	PDAC	PanIN	Acinar,Duct	True	False	1
3852	ENSG00000171735.18	1.923	61.50445566245355	CAMTA1	chr1	7235114.0	7235641.0	0.592838	PanIN,Acinar	PDAC	Duct	True	False	1
3399	ENSG00000197223.11	1.612	61.26042765554991	C1D	chr2	68019846.0	68020499.0	0.613378	Acinar	PanIN,Duct	PDAC	True	False	1
14869	ENSG00000142669.13	2.753	61.199970640755865	SH3BGRL3	chr1	26611240.0	26611454.0	0.584483	PDAC,PanIN	Duct	Acinar	True	False	1
10286	ENSG00000102554.13	4.023	60.835647144215564	KLF5	chr13	73743222.0	73743562.0	0.597187	PanIN	PDAC,Duct	Acinar	True	False	1
10287	ENSG00000102554.13	4.023	60.835647144215564	KLF5	chr13	73744808.0	73745649.0	0.591822	PDAC	PanIN,Duct	Acinar	True	False	1
19074	ENSG00000175093.4	-2.069	60.82390874094432	SPSB4	chr3	140794935.0	140795516.0	0.553811	Acinar	PDAC,PanIN	Duct	True	False	1
9124	ENSG00000075223.13	3.924	60.349692476868064	SEMA3C	chr7	80549871.0	80551770.0	0.52959	PDAC	PanIN	Acinar,Duct	True	False	1
2358	ENSG00000241685.8	1.988	60.274905478918534	ARPC1A	chr7	98906193.0	98907049.0	0.680883	PanIN	PDAC	Acinar,Duct	True	False	1
12534	ENSG00000124155.16	1.872	60.262807357295266	PIGT	chr20	44064559.0	44065403.0	0.5251	PanIN	PDAC,Acinar	Duct	True	False	1
19527	ENSG00000178573.6	2.151	60.136677139879545	MAF	chr16	79184345.0	79184745.0	0.554021	PanIN	PDAC,Duct	Acinar	True	False	1
6595	ENSG00000257923.9	1.683	60.025949097207125	CUX1	chr7	101499558.0	101499849.0	0.6141	PDAC	PanIN	Acinar,Duct	True	False	1
10168	ENSG00000101463.5	2.092	60.007004901568656	SYNDIG1	chr20	24547109.0	24547593.0	0.555038	PDAC	PanIN,Acinar	Duct	True	False	1
17902	ENSG00000167703.14	2.112	59.995678626217355	SLC43A2	chr17	1493623.0	1494085.0	0.743654	PDAC,PanIN	Duct	Acinar	True	False	1
13796	ENSG00000134954.14	2.743	59.88605664769317	ETS1	chr11	128341888.0	128342723.0	0.5458	PDAC,PanIN	-	Acinar,Duct	True	False	1
8691	ENSG00000059691.11	1.294	59.79317412396815	GATB	chr4	152550315.0	152550917.0	0.559721	PanIN	PDAC,Duct	Acinar	True	False	1
11867	ENSG00000116717.11	2.272	59.777283528852415	GADD45A	chr1	68201914.0	68202393.0	0.502163	PDAC,PanIN,Duct	-	Acinar	True	False	1
10718	ENSG00000105983.19	1.602	59.732828271596986	LMBR1	chr7	156690292.0	156690720.0	0.641971	Duct	PDAC,Acinar	PanIN	True	False	1
12447	ENSG00000123096.11	2.489	59.42596873227228	SSPN	chr12	26398950.0	26399825.0	0.720161	PDAC	PanIN,Duct	Acinar	True	False	1
2480	ENSG00000066279.16	1.666	59.16178077809237	ASPM	chr1	197113827.0	197114920.0	0.538641	PDAC	PanIN,Acinar	Duct	True	False	1
8022	ENSG00000002822.15	2.463	59.04817696468409	MAD1L1	chr7	2197225.0	2197653.0	0.52994	PDAC,PanIN	Duct	Acinar	True	False	1
21555	ENSG00000197753.8	-1.237	59.02641037657274	LHFPL5	chr6	35778745.0	35779664.0	0.567319	PDAC	PanIN,Duct	Acinar	True	False	1
2763	ENSG00000139044.10	2.794	59.014124642691606	B4GALNT3	chr12	577983.0	578496.0	0.527068	PanIN	PDAC	Acinar,Duct	True	False	1
13648	ENSG00000133816.13	2.308	58.688246138944244	MICAL2	chr11	12200486.0	12201275.0	0.523407	PanIN	PDAC,Acinar	Duct	True	False	1
13644	ENSG00000133816.13	2.308	58.688246138944244	MICAL2	chr11	12111013.0	12112196.0	0.550629	PDAC	PanIN,Duct	Acinar	True	False	1
10344	ENSG00000103043.14	1.665	58.49757288001557	VAC14	chr16	70780603.0	70781108.0	0.534552	PDAC,PanIN,Duct	-	Acinar	True	False	1
12159	ENSG00000119899.12	1.64	58.08460016478773	SLC17A5	chr6	74289979.0	74290652.0	0.539351	PDAC,PanIN,Duct	-	Acinar	True	False	1
17507	ENSG00000165630.13	1.377	57.93930215964639	PRPF18	chr10	13815169.0	13815650.0	0.620463	PDAC	PanIN,Duct	Acinar	True	False	1
20172	ENSG00000183576.12	1.479	57.87614835903292	SETD3	chr14	99891628.0	99891955.0	0.503391	PanIN,Acinar	PDAC	Duct	True	False	1
9308	ENSG00000079931.14	3.318	57.772113295386326	MOXD1	chr6	132596064.0	132596547.0	0.571452	PDAC,PanIN	Duct	Acinar	True	False	1
8512	ENSG00000048471.13	1.528	57.54821356447571	SNX29	chr16	12382976.0	12383928.0	0.524492	PDAC	-	PanIN,Acinar,Duct	True	False	1
13023	ENSG00000128342.4	3.57	57.39469495385889	LIF	chr22	30634197.0	30635003.0	0.679596	PDAC	PanIN,Duct	Acinar	True	False	1
13022	ENSG00000128342.4	3.57	57.39469495385889	LIF	chr22	30620036.0	30620860.0	0.543798	PDAC	PanIN,Acinar	Duct	True	False	1
4352	ENSG00000196776.14	2.433	57.131943638176956	CD47	chr3	107718461.0	107718703.0	0.519489	PDAC,Duct	PanIN	Acinar	True	False	1
17272	ENSG00000164300.15	2.025	57.0515870342214	SERINC5	chr5	79552795.0	79553750.0	0.555999	PDAC	Duct	PanIN,Acinar	True	False	1
7105	ENSG00000147202.17	1.417	56.96257350205938	DIAPH2	chrX	95777933.0	95778488.0	0.552067	PDAC	Acinar,Duct	PanIN	True	False	1
7119	ENSG00000066084.12	1.495	56.93181413825384	DIP2B	chr12	50943970.0	50944673.0	0.566263	PDAC,PanIN	Duct	Acinar	True	False	1
13519	ENSG00000132669.12	1.738	56.772113295386326	RIN2	chr20	19868419.0	19869645.0	0.525429	PDAC	PanIN,Duct	Acinar	True	False	1
7793	ENSG00000055332.16	1.767	56.54821356447571	EIF2AK2	chr2	37394786.0	37395498.0	0.55659	PDAC,PanIN	-	Acinar,Duct	True	False	1
18146	ENSG00000168994.13	2.423	56.37263414340727	PXDC1	chr6	3743351.0	3743716.0	0.548478	PDAC	PanIN	Acinar,Duct	True	False	1
14088	ENSG00000136826.14	2.782	56.326058001365915	KLF4	chr9	110159565.0	110160479.0	0.551723	PanIN	PDAC,Duct	Acinar	True	False	1
14089	ENSG00000136826.14	2.782	56.326058001365915	KLF4	chr9	110185694.0	110186065.0	0.571279	PanIN	PDAC,Acinar	Duct	True	False	1
17128	ENSG00000163798.13	1.257	56.30627305107635	SLC4A1AP	chr2	27874307.0	27874964.0	0.545929	Acinar	-	PDAC,PanIN,Duct	True	False	1
19491	ENSG00000178209.14	2.729	55.87942606879415	PLEC	chr8	145022574.0	145023125.0	0.572665	PDAC,PanIN,Duct	-	Acinar	True	False	1
8898	ENSG00000068383.18	1.493	55.61439372640169	INPP5A	chr10	134328533.0	134328950.0	0.562275	Acinar	-	PDAC,PanIN,Duct	True	False	1
3746	ENSG00000134508.12	1.832	55.53165266958784	CABLES1	chr18	20786918.0	20787372.0	0.670647	PDAC,PanIN	-	Acinar,Duct	True	False	1
15439	ENSG00000147324.10	1.66	55.2518119729938	MFHAS1	chr8	8780497.0	8781477.0	0.511107	PDAC,PanIN	Duct	Acinar	True	False	1
15436	ENSG00000147324.10	1.66	55.2518119729938	MFHAS1	chr8	8705607.0	8706285.0	0.519225	PDAC,Duct	PanIN	Acinar	True	False	1
11479	ENSG00000113448.16	1.757	55.08512818245995	PDE4D	chr5	58333499.0	58334773.0	0.549037	PDAC,PanIN	-	Acinar,Duct	True	False	1
11482	ENSG00000113448.16	1.757	55.08512818245995	PDE4D	chr5	59085941.0	59086772.0	0.528607	PanIN	PDAC,Acinar	Duct	True	False	1
10298	ENSG00000102699.5	2.183	54.95860731484178	PARP4	chr13	25085021.0	25085670.0	0.7902	PDAC	PanIN	Acinar,Duct	True	False	1
5169	ENSG00000171603.16	1.708	54.91721462968355	CLSTN1	chr1	9895818.0	9897072.0	0.504598	PDAC	PanIN,Duct	Acinar	True	False	1
12563	ENSG00000124225.15	3.455	54.85078088734462	PMEPA1	chr20	56262101.0	56262353.0	0.597047	PDAC	Duct	PanIN,Acinar	True	False	1
8212	ENSG00000011009.10	1.853	54.76447155309245	LYPLA2	chr1	24116595.0	24117028.0	0.621044	PDAC,PanIN	-	Acinar,Duct	True	False	1
10715	ENSG00000105976.14	2.901	54.43415218132648	MET	chr7	116364008.0	116364805.0	0.562586	PDAC	-	PanIN,Acinar,Duct	True	False	1
8104	ENSG00000006704.10	2.151	54.349692476868064	GTF2IRD1	chr7	73866589.0	73867049.0	0.632569	PDAC,PanIN	Duct	Acinar	True	False	1
18001	ENSG00000168159.10	1.465	54.32330639037514	RNF187	chr1	228693282.0	228694210.0	0.519393	PDAC	PanIN	Acinar,Duct	True	False	1
9900	ENSG00000100109.16	1.414	54.20830935097988	TFIP11	chr22	26914246.0	26914850.0	0.581442	PanIN,Acinar	PDAC	Duct	True	False	1
17130	ENSG00000163803.12	1.612	54.20690839982342	PLB1	chr2	28866239.0	28867660.0	0.500134	PDAC	PanIN,Duct	Acinar	True	False	1
17131	ENSG00000163803.12	1.612	54.20690839982342	PLB1	chr2	28872324.0	28873256.0	0.588469	PDAC	PanIN	Acinar,Duct	True	False	1
11031	ENSG00000109099.13	2.911	54.15242734085789	PMP22	chr17	15192602.0	15193608.0	0.575246	PDAC	PanIN,Acinar	Duct	True	False	1
17774	ENSG00000167112.9	1.337	54.031984286006356	TRUB2	chr9	131069305.0	131069944.0	0.560139	PDAC	PanIN	Acinar,Duct	True	False	1
13747	ENSG00000134504.12	1.802	54.02410886359821	KCTD1	chr18	24201205.0	24201675.0	0.51811	PDAC,PanIN,Acinar	-	Duct	True	False	1
14985	ENSG00000143514.16	1.609	53.97881070093006	TP53BP2	chr1	224075690.0	224075986.0	0.572344	PDAC	PanIN,Duct	Acinar	True	False	1
14984	ENSG00000143514.16	1.609	53.97881070093006	TP53BP2	chr1	223981176.0	223982705.0	0.601264	PDAC,PanIN	-	Acinar,Duct	True	False	1
14289	ENSG00000137947.11	1.478	53.39577394691553	GTF2B	chr1	89358803.0	89358985.0	0.715683	PDAC	PanIN	Acinar,Duct	True	False	1
19270	ENSG00000176658.16	2.076	53.02733440773389	MYO1D	chr17	31122109.0	31122848.0	0.562075	PDAC	PanIN,Duct	Acinar	True	False	1
3416	ENSG00000182795.12	2.541	52.88272870434424	C1orf116	chr1	207182758.0	207183983.0	0.659802	PDAC,PanIN,Duct	-	Acinar	True	False	1
16338	ENSG00000157570.11	2.238	52.80410034759077	TSPAN18	chr11	44899282.0	44900120.0	0.583232	PDAC,PanIN	Acinar	Duct	True	False	1
20890	ENSG00000187741.14	2.212	52.73518217699046	FANCA	chr16	89830921.0	89832023.0	0.57704	PDAC	PanIN	Acinar,Duct	True	False	1
11670	ENSG00000115306.15	1.913	52.65955588515988	SPTBN1	chr2	54861831.0	54862954.0	0.562254	PDAC	PanIN,Duct	Acinar	True	False	1
16048	ENSG00000154229.11	1.578	52.48945498979339	PRKCA	chr17	64271385.0	64272529.0	0.558046	PDAC	PanIN,Duct	Acinar	True	False	1
18209	ENSG00000169347.16	-9.349	52.421360790031926	GP2	chr16	20338198.0	20338809.0	0.557345	Acinar	PDAC,PanIN	Duct	True	False	1
16936	ENSG00000162889.10	1.839	52.169411331314855	MAPKAPK2	chr1	206862213.0	206862618.0	0.519549	PanIN,Acinar	PDAC	Duct	True	False	1
13222	ENSG00000130544.11	0.763	51.97881070093006	ZNF557	chr19	7147329.0	7148028.0	0.531845	PanIN	PDAC	Acinar,Duct	True	False	1
12341	ENSG00000121858.10	2.523	51.9100948885606	TNFSF10	chr3	172279854.0	172280400.0	0.654931	PDAC	PanIN	Acinar,Duct	True	False	1
12687	ENSG00000125347.13	2.758	51.89619627904404	IRF1	chr5	131824239.0	131825496.0	0.518526	PDAC	PanIN,Duct	Acinar	True	False	1
12688	ENSG00000125347.13	2.758	51.89619627904404	IRF1	chr5	131827466.0	131827919.0	0.546097	PDAC	PanIN,Duct	Acinar	True	False	1
10589	ENSG00000105197.10	1.51	51.85078088734462	TIMM50	chr19	39970417.0	39970869.0	0.531918	PDAC	PanIN,Acinar	Duct	True	False	1
19477	ENSG00000178177.14	1.162	51.6903698325741	LCORL	chr4	18604411.0	18604877.0	0.553374	PDAC	Duct	PanIN,Acinar	True	False	1
12953	ENSG00000127616.17	1.723	51.59345981956604	SMARCA4	chr19	11086241.0	11086969.0	0.533885	PDAC,PanIN,Duct	-	Acinar	True	False	1
7724	ENSG00000132294.13	1.678	51.5654310959658	EFR3A	chr8	132869053.0	132869884.0	0.67586	PDAC	PanIN,Acinar	Duct	True	False	1
16533	ENSG00000159674.11	3.173	51.01727661233146	SPON2	chr4	1145678.0	1146561.0	0.515046	Acinar	PDAC,PanIN	Duct	True	False	1
1395	ENSG00000157985.17	1.385	50.95078197732982	AGAP1	chr2	236522902.0	236523757.0	0.559469	PDAC	PanIN	Acinar,Duct	True	False	1
2419	ENSG00000151693.9	2.403	50.913640169325255	ASAP2	chr2	9443683.0	9444192.0	0.531962	PanIN	PDAC	Acinar,Duct	True	False	1
13974	ENSG00000136143.13	1.48	50.82102305270683	SUCLA2	chr13	48478036.0	48478747.0	0.656254	PDAC	-	PanIN,Acinar,Duct	True	False	1
17897	ENSG00000167699.13	1.408	50.795880017344075	GLOD4	chr17	686478.0	687685.0	0.506079	Acinar	PDAC,PanIN	Duct	True	False	1
18832	ENSG00000173166.17	1.811	50.679853713888946	RAPH1	chr2	204352398.0	204353089.0	0.717049	PanIN	PDAC	Acinar,Duct	True	False	1
7358	ENSG00000088387.17	1.917	50.59006687666871	DOCK9	chr13	99624412.0	99625039.0	0.568082	PDAC	Duct	PanIN,Acinar	True	False	1
21888	ENSG00000198959.11	3.984	50.573488738635426	TGM2	chr20	36755027.0	36756002.0	0.649515	PDAC,PanIN	Duct	Acinar	True	False	1
22850	ENSG00000215271.7	1.235	50.39685562737982	HOMEZ	chr14	23769398.0	23769776.0	0.523142	PDAC	PanIN,Duct	Acinar	True	False	1
18792	ENSG00000172845.13	1.652	50.218963061378865	SP3	chr2	174877325.0	174877698.0	0.527329	Duct	PanIN,Acinar	PDAC	True	False	1
11604	ENSG00000114861.18	1.678	50.146910470148136	FOXP1	chr3	71311828.0	71312517.0	0.5874	PanIN	PDAC,Acinar	Duct	True	False	1
8158	ENSG00000008441.16	1.962	49.97061622231479	NFIX	chr19	13151210.0	13152031.0	0.622808	Duct	PDAC,Acinar	PanIN	True	False	1
3810	ENSG00000122786.19	3.116	49.913640169325255	CALD1	chr7	134584098.0	134584789.0	0.635382	PDAC	PanIN	Acinar,Duct	True	False	1
11984	ENSG00000117691.9	1.556	49.707743928643524	NENF	chr1	212643332.0	212643779.0	0.607767	PDAC	PanIN	Acinar,Duct	True	False	1
17349	ENSG00000164690.7	2.371	49.51144928349956	SHH	chr7	155658711.0	155659316.0	0.620207	PDAC,PanIN	Duct	Acinar	True	False	1
19686	ENSG00000179921.14	2.256	49.40450377817443	GPBAR1	chr2	219128550.0	219129574.0	0.726771	PDAC,PanIN	Duct	Acinar	True	False	1
8335	ENSG00000023171.14	2.442	49.31158017799729	GRAMD1B	chr11	123353659.0	123354515.0	0.583995	PDAC	PanIN,Acinar	Duct	True	False	1
16342	ENSG00000157601.13	3.033	49.21538270736713	MX1	chr21	42838003.0	42838385.0	0.501319	PanIN	PDAC,Acinar	Duct	True	False	1
10087	ENSG00000101040.19	1.592	49.180456064458134	ZMYND8	chr20	45907571.0	45908085.0	0.539633	PDAC	PanIN	Acinar,Duct	True	False	1
3757	ENSG00000151067.20	1.893	49.159266765388196	CACNA1C	chr12	2506613.0	2507235.0	0.630661	PDAC	PanIN	Acinar,Duct	True	False	1
11417	ENSG00000112799.8	2.872	48.95860731484178	LY86	chr6	6825344.0	6825940.0	0.582033	PDAC	PanIN,Duct	Acinar	True	False	1
11413	ENSG00000112799.8	2.872	48.95860731484178	LY86	chr6	6725334.0	6725923.0	0.519689	PDAC	PanIN,Duct	Acinar	True	False	1
13727	ENSG00000134369.15	1.75	48.935542010773084	NAV1	chr1	201572107.0	201573404.0	0.515534	PDAC,PanIN	-	Acinar,Duct	True	False	1
3339	ENSG00000260456.6	1.229	48.88605664769317	C16orf95	chr16	87274222.0	87275308.0	0.514713	PDAC	Duct	PanIN,Acinar	True	False	1
3335	ENSG00000260456.6	1.229	48.88605664769317	C16orf95	chr16	87166212.0	87166747.0	0.594612	Duct	PDAC,Acinar	PanIN	True	False	1
5192	ENSG00000164237.8	1.799	48.80966830182971	CMBL	chr5	10291964.0	10292765.0	0.517384	PanIN	PDAC,Duct	Acinar	True	False	1
9749	ENSG00000094755.16	4.591	48.74472749489669	GABRP	chr5	170194971.0	170195499.0	0.57132	PanIN	PDAC,Duct	Acinar	True	False	1
8148	ENSG00000008323.15	2.116	48.71896663275227	PLEKHG6	chr12	6396045.0	6396488.0	0.526105	PDAC	PanIN	Acinar,Duct	True	False	1
7147	ENSG00000107984.9	3.306	48.686132779630846	DKK1	chr10	54077742.0	54079090.0	0.558682	PDAC	PanIN,Duct	Acinar	True	False	1
19673	ENSG00000179833.4	1.631	48.66958622665081	SERTAD2	chr2	64870249.0	64870654.0	0.7226	PDAC,PanIN	Duct	Acinar	True	False	1
8270	ENSG00000014824.13	1.387	48.65364702554936	SLC30A9	chr4	41993635.0	41994172.0	0.608412	PDAC	-	PanIN,Acinar,Duct	True	False	1
19402	ENSG00000177565.15	1.615	48.65364702554936	TBL1XR1	chr3	176967074.0	176967498.0	0.587979	PDAC	PanIN,Duct	Acinar	True	False	1
15657	ENSG00000149503.12	1.479	48.52432881167557	INCENP	chr11	61821440.0	61822069.0	0.556663	PDAC	-	PanIN,Acinar,Duct	True	False	1
17734	ENSG00000166923.10	4.257	48.337242168318426	GREM1	chr15	33162476.0	33162973.0	0.59759	PDAC	-	PanIN,Acinar,Duct	True	False	1
10505	ENSG00000104626.14	1.192	48.32882715728492	ERI1	chr8	8827529.0	8828125.0	0.592345	PDAC,PanIN	-	Acinar,Duct	True	False	1
65	ENSG00000150967.17	1.294	48.20690839982342	ABCB9	chr12	123406400.0	123406871.0	0.510036	PanIN	PDAC,Acinar	Duct	True	False	1
67	ENSG00000103222.18	1.652	48.188424994129406	ABCC1	chr16	16040115.0	16040833.0	0.561347	PDAC,PanIN	Duct	Acinar	True	False	1
19664	ENSG00000179751.6	-10.045	48.067526235322845	SYCN	chr19	39702698.0	39703184.0	0.50046	PDAC	PanIN	Acinar,Duct	True	False	1
10867	ENSG00000107485.15	1.956	48.036684488613886	GATA3	chr10	8528932.0	8529699.0	0.575581	PDAC	PanIN,Acinar	Duct	True	False	1
8203	ENSG00000010438.16	-4.768	47.96257350205938	PRSS3	chr9	33785384.0	33786745.0	0.578711	Acinar	PanIN	PDAC,Duct	True	False	1
18078	ENSG00000168556.6	1.137	47.96257350205938	ING2	chr4	184460952.0	184462747.0	0.516241	PanIN	PDAC,Acinar	Duct	True	False	1
2055	ENSG00000163697.16	1.681	47.81815641205523	APBB2	chr4	41000546.0	41001256.0	0.628403	PDAC	-	PanIN,Acinar,Duct	True	False	1
20156	ENSG00000183486.12	2.498	47.4672456210075	MX2	chr21	42768296.0	42769063.0	0.503943	PanIN	PDAC,Duct	Acinar	True	False	1
16023	ENSG00000153944.10	1.459	47.431798275933005	MSI2	chr17	55619029.0	55619670.0	0.551282	PDAC	-	PanIN,Acinar,Duct	True	False	1
18469	ENSG00000170890.13	-9.999	47.194499141841604	PLA2G1B	chr12	120761831.0	120762348.0	0.590142	Acinar	PanIN	PDAC,Duct	True	False	1
9946	ENSG00000100300.17	3.052	47.086716098239584	TSPO	chr22	43550881.0	43551627.0	0.518929	PDAC	PanIN	Acinar,Duct	True	False	1
9604	ENSG00000089177.17	1.282	46.87942606879415	KIF16B	chr20	16595905.0	16596496.0	0.511745	PDAC,PanIN	Duct	Acinar	True	False	1
13124	ENSG00000129566.12	1.788	46.872895201635195	TEP1	chr14	20869264.0	20870294.0	0.501291	PDAC,PanIN	-	Acinar,Duct	True	False	1
15646	ENSG00000149418.10	2.59	46.84771165561694	ST14	chr11	130047662.0	130048226.0	0.51726	PDAC	Acinar,Duct	PanIN	True	False	1
14992	ENSG00000143554.13	1.818	46.64781748188864	SLC27A3	chr1	153764458.0	153764720.0	0.507107	PDAC	PanIN	Acinar,Duct	True	False	1
20343	ENSG00000184602.5	1.518	46.567030709125596	SNN	chr16	11721728.0	11722423.0	0.541265	PDAC,PanIN	-	Acinar,Duct	True	False	1
11928	ENSG00000117174.10	1.248	46.52724355068279	ZNHIT6	chr1	86174594.0	86175628.0	0.578862	PDAC	PanIN	Acinar,Duct	True	False	1
13380	ENSG00000131653.12	1.629	46.3829996588791	TRAF7	chr16	2209157.0	2209802.0	0.695504	PDAC,PanIN	Duct	Acinar	True	False	1
22774	ENSG00000214717.9	1.47	45.94692155651658	ZBED1	chrX	2395042.0	2396239.0	0.604754	PDAC	PanIN,Duct	Acinar	True	False	1
16587	ENSG00000160191.17	1.901	45.91721462968355	PDE9A	chr21	44151191.0	44151946.0	0.507719	PDAC	PanIN,Duct	Acinar	True	False	1
10307	ENSG00000102781.13	1.214	45.88941028970075	KATNAL1	chr13	30707099.0	30707538.0	0.637427	PDAC	PanIN,Acinar	Duct	True	False	1
10308	ENSG00000102781.13	1.214	45.88941028970075	KATNAL1	chr13	30707584.0	30707937.0	0.761605	PDAC,PanIN	-	Acinar,Duct	True	False	1
16255	ENSG00000156639.11	1.608	45.701146923590294	ZFAND3	chr6	37865218.0	37866040.0	0.523008	PDAC	PanIN,Duct	Acinar	True	False	1
10480	ENSG00000104375.15	1.431	45.44129142946684	STK3	chr8	99829050.0	99829661.0	0.521271	PDAC	PanIN,Duct	Acinar	True	False	1
13054	ENSG00000128654.13	1.268	45.330683119433886	MTX2	chr2	177178491.0	177179114.0	0.680307	PDAC	PanIN	Acinar,Duct	True	False	1
7402	ENSG00000197635.9	1.929	45.24795155218056	DPP4	chr2	162915632.0	162916402.0	0.511749	PDAC,PanIN	Acinar	Duct	True	False	1
11497	ENSG00000113580.14	1.471	45.23284413391782	NR3C1	chr5	142623291.0	142624321.0	0.602674	PDAC	PanIN,Duct	Acinar	True	False	1
3789	ENSG00000151893.14	1.085	44.607303046740334	CACUL1	chr10	120457801.0	120458533.0	0.555169	PDAC	PanIN	Acinar,Duct	True	False	1
8160	ENSG00000008513.14	1.983	44.567030709125596	ST3GAL1	chr8	134664042.0	134664719.0	0.503788	PDAC	PanIN,Duct	Acinar	True	False	1
10404	ENSG00000103489.11	1.603	44.46597389394387	XYLT1	chr16	17656897.0	17657702.0	0.564329	PDAC	PanIN,Acinar	Duct	True	False	1
10403	ENSG00000103489.11	1.603	44.46597389394387	XYLT1	chr16	17499179.0	17499506.0	0.554808	Duct	PDAC,Acinar	PanIN	True	False	1
1532	ENSG00000198074.9	4.253	44.11633856484638	AKR1B10	chr7	134212382.0	134213739.0	0.5502	PanIN	PDAC,Duct	Acinar	True	False	1
12191	ENSG00000120149.8	1.86	44.10902040301031	MSX2	chr5	174035992.0	174036369.0	0.515599	PDAC,PanIN	Duct	Acinar	True	False	1
7344	ENSG00000150760.12	1.388	44.0395292224657	DOCK1	chr10	129099003.0	129099755.0	0.545062	PDAC,Duct	PanIN	Acinar	True	False	1
21127	ENSG00000189266.11	1.613	43.86012091359876	PNRC2	chr1	24277990.0	24278630.0	0.514419	PDAC,PanIN	Duct	Acinar	True	False	1
2887	ENSG00000127152.17	1.151	43.83268266525182	BCL11B	chr14	99753657.0	99754383.0	0.66706	PanIN	PDAC	Acinar,Duct	True	False	1
2885	ENSG00000127152.17	1.151	43.83268266525182	BCL11B	chr14	99602989.0	99603266.0	0.517479	Acinar	PanIN,Duct	PDAC	True	False	1
4041	ENSG00000135736.5	1.429	43.66354026615147	CCDC102A	chr16	57547061.0	57547683.0	0.578883	PDAC	-	PanIN,Acinar,Duct	True	False	1
21777	ENSG00000198648.10	1.69	43.63827216398241	STK39	chr2	169099859.0	169102702.0	0.503681	PDAC,PanIN	Acinar	Duct	True	False	1
10127	ENSG00000101265.15	2.191	43.58670023591875	RASSF2	chr20	4850624.0	4850890.0	0.583657	PDAC	-	PanIN,Acinar,Duct	True	False	1
143	ENSG00000099204.18	1.796	42.89962945488244	ABLIM1	chr10	116304009.0	116305186.0	0.627981	PanIN	PDAC,Duct	Acinar	True	False	1
142	ENSG00000099204.18	1.796	42.89962945488244	ABLIM1	chr10	116301239.0	116301472.0	0.553096	PanIN	PDAC,Duct	Acinar	True	False	1
20622	ENSG00000185989.10	1.795	42.87942606879415	RASA3	chr13	114894515.0	114894970.0	0.56231	PDAC	-	PanIN,Acinar,Duct	True	False	1
20621	ENSG00000185989.10	1.795	42.87942606879415	RASA3	chr13	114880060.0	114880348.0	0.531531	PDAC	-	PanIN,Acinar,Duct	True	False	1
22045	ENSG00000204386.10	1.402	42.63638802010786	NEU1	chr6	31831126.0	31832133.0	0.616283	Acinar	PDAC,Duct	PanIN	True	False	1
9850	ENSG00000099917.17	1.709	42.378823718224965	MED15	chr22	20923313.0	20923854.0	0.630075	PDAC,PanIN,Duct	-	Acinar	True	False	1
21705	ENSG00000198369.9	1.407	42.13966199342901	SPRED2	chr2	65604511.0	65605679.0	0.561179	PDAC	PanIN,Duct	Acinar	True	False	1
11469	ENSG00000113389.15	1.868	42.09044397075883	NPR3	chr5	32712072.0	32713834.0	0.50511	PanIN,Acinar,Duct	-	PDAC	True	False	1
12187	ENSG00000120137.6	1.294	41.79048498545737	PANK3	chr5	168083018.0	168083789.0	0.672568	PDAC,PanIN	Duct	Acinar	True	False	1
15071	ENSG00000144040.12	1.05	41.71444269099223	SFXN5	chr2	73210864.0	73211338.0	0.576943	Duct	PDAC,Acinar	PanIN	True	False	1
7181	ENSG00000177337.7	1.759	41.254925208417944	DLGAP1-AS1	chr18	3652531.0	3653244.0	0.52045	PDAC,PanIN	-	Acinar,Duct	True	False	1
10397	ENSG00000103460.16	2.157	41.136677139879545	TOX3	chr16	52532399.0	52533211.0	0.600132	PDAC	-	PanIN,Acinar,Duct	True	False	1
86	ENSG00000125257.13	1.177	41.10347378251045	ABCC4	chr13	95923691.0	95924321.0	0.527646	PDAC	PanIN,Duct	Acinar	True	False	1
8624	ENSG00000054611.13	1.243	41.070581074285705	TBC1D22A	chr22	47350554.0	47351052.0	0.526779	Duct	PDAC,Acinar	PanIN	True	False	1
8626	ENSG00000054611.13	1.243	41.070581074285705	TBC1D22A	chr22	47426358.0	47426836.0	0.540436	PDAC	PanIN	Acinar,Duct	True	False	1
17046	ENSG00000163513.17	1.856	40.835647144215564	TGFBR2	chr3	30537984.0	30538474.0	0.510659	PDAC	-	PanIN,Acinar,Duct	True	False	1
12860	ENSG00000126561.16	1.572	40.77469071827414	STAT5A	chr17	40439606.0	40440113.0	0.571905	PDAC	PanIN,Duct	Acinar	True	False	1
20227	ENSG00000183840.6	1.561	40.6252516539899	GPR39	chr2	133161323.0	133161916.0	0.535036	PanIN	PDAC,Acinar	Duct	True	False	1
7121	ENSG00000151240.15	1.198	40.585026652029185	DIP2C	chr10	357762.0	358197.0	0.587263	Acinar	PDAC,PanIN	Duct	True	False	1
17488	ENSG00000165487.13	1.182	40.53461714855158	MICU2	chr13	22211201.0	22211789.0	0.573933	PDAC,PanIN	Duct	Acinar	True	False	1
20450	ENSG00000185215.8	3.032	40.356547323513816	TNFAIP2	chr14	103590617.0	103590827.0	0.52808	PDAC	-	PanIN,Acinar,Duct	True	False	1
7164	ENSG00000075711.20	1.299	40.30891850787703	DLG1	chr3	197083322.0	197083535.0	0.554271	PanIN	PDAC,Duct	Acinar	True	False	1
20797	ENSG00000187079.14	1.459	40.12551818230053	TEAD1	chr11	12936311.0	12936563.0	0.624766	Acinar	PanIN	PDAC,Duct	True	False	1
12610	ENSG00000124535.15	1.114	39.69897000433602	WRNIP1	chr6	2800194.0	2800877.0	0.59244	Acinar	PDAC,PanIN	Duct	True	False	1
21282	ENSG00000196498.13	1.631	39.482804102050025	NCOR2	chr12	125088948.0	125089705.0	0.509441	PDAC,PanIN,Duct	-	Acinar	True	False	1
5440	ENSG00000014919.12	1.144	39.473660722610155	COX15	chr10	101492937.0	101493468.0	0.512928	PDAC	-	PanIN,Acinar,Duct	True	False	1
11	ENSG00000081760.16	1.104	39.24184537803261	AACS	chr12	125605595.0	125606405.0	0.5486	PDAC	PanIN	Acinar,Duct	True	False	1
12	ENSG00000081760.16	1.104	39.24184537803261	AACS	chr12	125608798.0	125609956.0	0.558915	PDAC,PanIN	Duct	Acinar	True	False	1
12858	ENSG00000126524.9	1.365	39.241088107602025	SBDS	chr7	66423596.0	66424337.0	0.545992	PDAC,PanIN	Duct	Acinar	True	False	1
15893	ENSG00000152484.13	1.207	38.98296666070122	USP12	chr13	27610140.0	27610742.0	0.601671	PDAC	-	PanIN,Acinar,Duct	True	False	1
16174	ENSG00000155858.5	0.651	38.60032627851896	LSM11	chr5	157191835.0	157192650.0	0.554086	PanIN	PDAC,Acinar	Duct	True	False	1
126	ENSG00000140526.16	1.724	38.52432881167557	ABHD2	chr15	89592775.0	89593127.0	0.5561	PDAC	-	PanIN,Acinar,Duct	True	False	1
16001	ENSG00000153786.12	1.734	38.31515463835559	ZDHHC7	chr16	85023026.0	85023696.0	0.55496	PDAC,PanIN	-	Acinar,Duct	True	False	1
2427	ENSG00000196372.12	1.415	38.26680273489343	ASB13	chr10	5670244.0	5671108.0	0.552268	PanIN	PDAC,Acinar	Duct	True	False	1
12967	ENSG00000127863.15	1.51	38.21681130892474	TNFRSF19	chr13	24121441.0	24121741.0	0.516583	Acinar,Duct	PanIN	PDAC	True	False	1
10493	ENSG00000104490.17	1.556	38.18243463044022	NCALD	chr8	102740400.0	102740865.0	0.526454	PDAC	PanIN,Duct	Acinar	True	False	1
12039	ENSG00000118513.18	1.087	38.18111458540599	MYB	chr6	135587608.0	135588332.0	0.504062	PDAC,Duct	PanIN	Acinar	True	False	1
14893	ENSG00000142949.16	1.785	38.137868620686966	PTPRF	chr1	44006534.0	44006777.0	0.517869	Duct	PDAC	PanIN,Acinar	True	False	1
19575	ENSG00000178935.5	1.011	37.71669877129645	ZNF552	chr19	58315609.0	58316453.0	0.559256	Duct	PDAC	PanIN,Acinar	True	False	1
16941	ENSG00000162896.5	4.545	37.330683119433886	PIGR	chr1	207126004.0	207126731.0	0.502406	PDAC	PanIN,Duct	Acinar	True	False	1
2121	ENSG00000062725.9	0.973	37.26201267366657	APPBP2	chr17	58637172.0	58637876.0	0.677779	PDAC	PanIN	Acinar,Duct	True	False	1
15709	ENSG00000150455.13	0.929	37.21752737583371	TIRAP	chr11	126154084.0	126154698.0	0.578484	PDAC	-	PanIN,Acinar,Duct	True	False	1
14924	ENSG00000143190.21	0.692	37.20342566678957	POU2F1	chr1	167381229.0	167382871.0	0.538481	Acinar	-	PDAC,PanIN,Duct	True	False	1
27136	ENSG00000258920.1	0.754	37.047691990337874	FOXN3-AS1	chr14	89888914.0	89889586.0	0.544489	PDAC,PanIN	Duct	Acinar	True	False	1
18165	ENSG00000169122.11	1.229	36.81815641205523	FAM110B	chr8	58986660.0	58987281.0	0.512319	PDAC	PanIN,Acinar	Duct	True	False	1
18166	ENSG00000169122.11	1.229	36.81815641205523	FAM110B	chr8	58991257.0	58992074.0	0.623608	PDAC	PanIN,Duct	Acinar	True	False	1
14974	ENSG00000143457.10	1.306	36.7825160557861	GOLPH3L	chr1	150643671.0	150644174.0	0.554481	PDAC,PanIN	Duct	Acinar	True	False	1
4965	ENSG00000136213.9	1.005	36.57839607313017	CHST12	chr7	2476864.0	2477639.0	0.741885	PDAC	PanIN,Duct	Acinar	True	False	1
22805	ENSG00000214900.8	0.701	36.50307035192679	LINC01588	chr14	50439977.0	50440529.0	0.569025	PDAC	PanIN	Acinar,Duct	True	False	1
7647	ENSG00000102189.16	0.948	36.450996737974215	EEA1	chr12	93412541.0	93414032.0	0.580558	PDAC	PanIN,Duct	Acinar	True	False	1
17740	ENSG00000166949.15	1.712	36.2335871528876	SMAD3	chr15	67285999.0	67286904.0	0.599317	PDAC	PanIN,Duct	Acinar	True	False	1
17095	ENSG00000163655.15	1.191	36.18708664335715	GMPS	chr3	155668760.0	155669313.0	0.612565	PanIN,Acinar	PDAC	Duct	True	False	1
7383	ENSG00000015413.9	-2.65	36.131355561605176	DPEP1	chr16	89698517.0	89699481.0	0.547621	PDAC	PanIN,Duct	Acinar	True	False	1
9691	ENSG00000091490.10	2.087	35.97061622231479	SEL1L3	chr4	25789263.0	25790346.0	0.503494	PDAC,PanIN,Duct	-	Acinar	True	False	1
11190	ENSG00000111186.12	1.656	35.752026733638196	WNT5B	chr12	1672152.0	1672539.0	0.639132	Duct	PDAC	PanIN,Acinar	True	False	1
5131	ENSG00000113282.13	1.478	35.52432881167557	CLINT1	chr5	157421282.0	157421976.0	0.55489	PDAC,PanIN	Duct	Acinar	True	False	1
13469	ENSG00000132405.18	1.112	35.46470587995723	TBC1D14	chr4	6918014.0	6918974.0	0.50354	PDAC	PanIN	Acinar,Duct	True	False	1
12232	ENSG00000120549.15	1.662	35.38827669199266	KIAA1217	chr10	24830101.0	24830647.0	0.540392	PDAC,PanIN,Duct	-	Acinar	True	False	1
20823	ENSG00000187257.14	0.852	35.274905478918534	RSBN1L	chr7	77322115.0	77322781.0	0.554304	PanIN	PDAC,Acinar	Duct	True	False	1
17411	ENSG00000164983.7	0.799	34.86646109162978	TMEM65	chr8	125387494.0	125388632.0	0.614886	Acinar	PDAC,PanIN	Duct	True	False	1
5006	ENSG00000179583.17	2.107	34.81247927916354	CIITA	chr16	10964882.0	10965455.0	0.526685	PDAC,PanIN	Duct	Acinar	True	False	1
28154	ENSG00000266094.6	1.671	34.623423042943486	RASSF5	chr1	206691331.0	206691866.0	0.62106	Duct	PDAC,Acinar	PanIN	True	False	1
15897	ENSG00000152518.6	1.929	34.598599459218455	ZFP36L2	chr2	43313530.0	43314080.0	0.55973	PDAC	PanIN,Duct	Acinar	True	False	1
12930	ENSG00000127481.14	1.313	34.580044251510245	UBR4	chr1	19405207.0	19408273.0	0.501963	PDAC	PanIN,Duct	Acinar	True	False	1
2482	ENSG00000244617.2	0.6	34.55752023093555	ASPRV1	chr2	70172612.0	70174217.0	0.522304	PDAC	PanIN	Acinar,Duct	True	False	1
13291	ENSG00000130958.11	1.167	34.421360790031926	SLC35D2	chr9	99146399.0	99146966.0	0.592169	PDAC,PanIN,Acinar	-	Duct	True	False	1
3841	ENSG00000110931.18	1.212	34.381951903287906	CAMKK2	chr12	121675256.0	121675826.0	0.690039	Acinar	PanIN,Duct	PDAC	True	False	1
14309	ENSG00000138081.19	1.086	34.32975414692588	FBXO11	chr2	48191832.0	48192647.0	0.512802	PDAC	PanIN,Acinar	Duct	True	False	1
14065	ENSG00000136709.11	1.05	34.25336580106242	WDR33	chr2	128588493.0	128588762.0	0.543296	PDAC	-	PanIN,Acinar,Duct	True	False	1
18739	ENSG00000172458.4	0.817	34.04095860767891	IL17D	chr13	21297990.0	21298588.0	0.552862	PDAC	-	PanIN,Acinar,Duct	True	False	1
11075	ENSG00000109654.14	1.295	34.03105031901866	TRIM2	chr4	154125922.0	154128531.0	0.524032	PDAC,PanIN	Acinar	Duct	True	False	1
18387	ENSG00000170430.9	1.285	34.00833099262005	MGMT	chr10	131323709.0	131324349.0	0.543127	Duct	PDAC,Acinar	PanIN	True	False	1
9025	ENSG00000072134.15	1.08	33.99139982823808	EPN2	chr17	19230111.0	19231192.0	0.510443	PDAC	-	PanIN,Acinar,Duct	True	False	1
5076	ENSG00000066405.12	5.777	33.97881070093006	CLDN18	chr3	137727003.0	137729575.0	0.580983	PanIN	PDAC	Acinar,Duct	True	False	1
5073	ENSG00000066405.12	5.777	33.97881070093006	CLDN18	chr3	137707461.0	137708405.0	0.622806	PanIN	PDAC	Acinar,Duct	True	False	1
19565	ENSG00000178828.6	-2.451	33.64016451766011	RNF186	chr1	20173218.0	20174241.0	0.594665	PDAC	-	PanIN,Acinar,Duct	True	False	1
10878	ENSG00000107679.14	1.34	33.537602002101046	PLEKHA1	chr10	124095968.0	124096492.0	0.647219	PDAC	PanIN	Acinar,Duct	True	False	1
4941	ENSG00000133019.11	-1.248	33.51427857351842	CHRM3	chr1	239612868.0	239613575.0	0.5499	PanIN	PDAC,Acinar	Duct	True	False	1
2529	ENSG00000126775.8	0.848	33.381951903287906	ATG14	chr14	55852252.0	55853077.0	0.711391	PDAC,PanIN	-	Acinar,Duct	True	False	1
15383	ENSG00000146802.12	1.398	33.342944147142894	TMEM168	chr7	112431377.0	112432353.0	0.629157	PDAC	PanIN	Acinar,Duct	True	False	1
15721	ENSG00000150593.15	-2.099	33.31605286924849	PDCD4	chr10	112643524.0	112644288.0	0.712276	PanIN	PDAC,Acinar	Duct	True	False	1
15720	ENSG00000150593.15	-2.099	33.31605286924849	PDCD4	chr10	112641021.0	112641851.0	0.640827	PanIN	PDAC,Acinar	Duct	True	False	1
16243	ENSG00000156510.12	2.385	33.242603971206975	HKDC1	chr10	70992100.0	70993097.0	0.516862	PDAC	PanIN,Duct	Acinar	True	False	1
2746	ENSG00000170340.10	1.318	33.12609840213554	B3GNT2	chr2	62413726.0	62414756.0	0.56785	Acinar	PanIN	PDAC,Duct	True	False	1
12992	ENSG00000128016.5	2.562	33.12147820449879	ZFP36	chr19	39894693.0	39895189.0	0.537402	PDAC,Duct	PanIN	Acinar	True	False	1
1457	ENSG00000158467.16	1.785	33.097997108649274	AHCYL2	chr7	129008178.0	129009046.0	0.617032	PDAC,PanIN	Duct	Acinar	True	False	1
16739	ENSG00000161526.14	1.155	32.72584215073632	SAP30BP	chr17	73675734.0	73676259.0	0.628275	PDAC,PanIN,Duct	-	Acinar	True	False	1
7171	ENSG00000151208.16	1.249	32.721246399047175	DLG5	chr10	79625458.0	79626082.0	0.6934	PDAC	PanIN,Duct	Acinar	True	False	1
18716	ENSG00000172264.16	1.145	32.60205999132796	MACROD2	chr20	14447902.0	14448302.0	0.605648	PanIN	PDAC,Acinar	Duct	True	False	1
20566	ENSG00000185737.12	1.523	32.146910470148136	NRG3	chr10	83911613.0	83912298.0	0.517929	PanIN	PDAC,Acinar	Duct	True	False	1
14429	ENSG00000139132.14	1.139	32.04143611677803	FGD4	chr12	32651639.0	32652262.0	0.55475	PanIN	PDAC,Acinar	Duct	True	False	1
9004	ENSG00000071537.13	-1.868	32.01637371287546	SEL1L	chr14	81975529.0	81976650.0	0.515098	Acinar	PanIN	PDAC,Duct	True	False	1
19248	ENSG00000176472.10	0.7	31.950781977329818	ZNF575	chr19	44036399.0	44036570.0	0.571617	PDAC	PanIN,Duct	Acinar	True	False	1
16506	ENSG00000159263.15	1.497	31.87942606879415	SIM2	chr21	38091358.0	38092457.0	0.527644	PDAC,PanIN	Duct	Acinar	True	False	1
9149	ENSG00000075426.11	2.19	31.872895201635192	FOSL2	chr2	28588872.0	28590104.0	0.593554	PDAC,PanIN	Duct	Acinar	True	False	1
2913	ENSG00000183337.16	1.034	31.72124639904717	BCOR	chrX	39767184.0	39767884.0	0.514493	PDAC	PanIN,Duct	Acinar	True	False	1
15568	ENSG00000148737.15	1.569	31.647817481888637	TCF7L2	chr10	114571398.0	114572184.0	0.61854	PDAC,PanIN,Duct	-	Acinar	True	False	1
15577	ENSG00000148737.15	1.569	31.647817481888637	TCF7L2	chr10	114853743.0	114854415.0	0.740752	PDAC,PanIN	Duct	Acinar	True	False	1
8805	ENSG00000065833.8	1.19	31.570247719997592	ME1	chr6	84141168.0	84141791.0	0.600086	PDAC,PanIN	Acinar	Duct	True	False	1
2194	ENSG00000137727.12	0.506	31.563837352959244	ARHGAP20	chr11	110702996.0	110704448.0	0.503715	PDAC,PanIN	Acinar	Duct	True	False	1
1277	ENSG00000117114.19	1.348	31.518557371497696	ADGRL2	chr1	82119831.0	82120564.0	0.505429	PanIN	PDAC,Acinar	Duct	True	False	1
1276	ENSG00000117114.19	1.348	31.518557371497696	ADGRL2	chr1	81975170.0	81975813.0	0.539796	Duct	PDAC	PanIN,Acinar	True	False	1
1198	ENSG00000105963.13	2.727	31.27327279097343	ADAP1	chr7	962713.0	963498.0	0.610102	PDAC,PanIN	-	Acinar,Duct	True	False	1
2283	ENSG00000049618.21	1.056	31.033389013318065	ARID1B	chr6	157095773.0	157096530.0	0.641908	PDAC	PanIN,Duct	Acinar	True	False	1
12088	ENSG00000119139.16	1.542	30.946921556516582	TJP2	chr9	71794789.0	71796015.0	0.504488	PDAC,PanIN,Duct	-	Acinar	True	False	1
13890	ENSG00000135596.17	1.612	30.939302159646388	MICAL1	chr6	109777716.0	109778866.0	0.536762	PDAC,PanIN	Duct	Acinar	True	False	1
11645	ENSG00000115221.10	2.755	30.688246138944248	ITGB6	chr2	161067169.0	161068143.0	0.550477	PDAC,PanIN	Acinar	Duct	True	False	1
1818	ENSG00000154945.6	0.863	30.543633966870956	ANKRD40	chr17	48776071.0	48776966.0	0.518123	PDAC,PanIN	Duct	Acinar	True	False	1
15260	ENSG00000145779.7	1.758	30.012780770091997	TNFAIP8	chr5	118635183.0	118636033.0	0.649767	PDAC	-	PanIN,Acinar,Duct	True	False	1
12903	ENSG00000127124.13	1.328	29.931814138253838	HIVEP3	chr1	42366501.0	42367580.0	0.565549	PDAC	PanIN	Acinar,Duct	True	False	1
9129	ENSG00000075240.16	1.259	29.876148359032914	GRAMD4	chr22	47003433.0	47003650.0	0.601055	PanIN	PDAC,Duct	Acinar	True	False	1
4454	ENSG00000039068.18	1.705	29.80966830182971	CDH1	chr16	68741356.0	68742007.0	0.506218	PDAC,PanIN,Duct	-	Acinar	True	False	1
1869	ENSG00000166825.13	-2.968	29.712198270069774	ANPEP	chr15	90360982.0	90361857.0	0.637446	PanIN	PDAC,Acinar	Duct	True	False	1
13819	ENSG00000135111.14	1.277	29.630784142589857	TBX3	chr12	115103453.0	115103724.0	0.573491	PanIN,Acinar	Duct	PDAC	True	False	1
11217	ENSG00000111305.18	-1.067	28.99567862621736	GSG1	chr12	13289536.0	13290226.0	0.546226	PDAC	PanIN,Duct	Acinar	True	False	1
9031	ENSG00000072310.16	1.311	28.896196279044045	SREBF1	chr17	17762943.0	17763479.0	0.578695	PanIN	PDAC,Duct	Acinar	True	False	1
18605	ENSG00000171621.13	1.642	28.795880017344075	SPSB1	chr1	9375525.0	9376493.0	0.508634	PDAC	PanIN,Duct	Acinar	True	False	1
9793	ENSG00000096872.15	0.835	28.485452247339715	IFT74	chr9	26975596.0	26976082.0	0.500733	PDAC,PanIN	Acinar	Duct	True	False	1
7772	ENSG00000135373.12	1.796	28.337242168318426	EHF	chr11	34706809.0	34707410.0	0.547486	PDAC,PanIN	-	Acinar,Duct	True	False	1
11281	ENSG00000111846.15	0.924	28.23062267392386	GCNT2	chr6	10558715.0	10559127.0	0.524264	PDAC,PanIN	-	Acinar,Duct	True	False	1
3898	ENSG00000105519.12	1.665	28.1944991418416	CAPS	chr19	5914361.0	5914818.0	0.603456	PDAC,PanIN,Duct	-	Acinar	True	False	1
14588	ENSG00000140382.14	0.971	28.122628654130228	HMG20A	chr15	77798724.0	77799582.0	0.507029	PDAC,Duct	PanIN	Acinar	True	False	1
9717	ENSG00000092148.12	1.056	28.03810452633215	HECTD1	chr14	31712806.0	31714052.0	0.642503	PDAC,PanIN	-	Acinar,Duct	True	False	1
7707	ENSG00000169242.11	1.919	27.991399828238084	EFNA1	chr1	155097341.0	155098503.0	0.510628	PDAC	PanIN,Duct	Acinar	True	False	1
3891	ENSG00000135773.12	2.521	27.712198270069774	CAPN9	chr1	230882247.0	230884198.0	0.617403	PDAC,PanIN	Duct	Acinar	True	False	1
14413	ENSG00000138829.10	0.372	27.285670240254767	FBN2	chr5	127871926.0	127873009.0	0.500844	PanIN,Acinar	Duct	PDAC	True	False	1
8868	ENSG00000067606.15	1.097	27.248720896016657	PRKCZ	chr1	2071401.0	2071890.0	0.508572	PDAC	-	PanIN,Acinar,Duct	True	False	1
11740	ENSG00000115738.9	1.429	27.166852888087217	ID2	chr2	8834815.0	8835604.0	0.50521	PDAC	-	PanIN,Acinar,Duct	True	False	1
17370	ENSG00000164808.16	1.104	27.1331221856625	SPIDR	chr8	48229496.0	48230257.0	0.535979	PDAC	PanIN,Duct	Acinar	True	False	1
24033	ENSG00000230266.1	1.316	26.769551078621728	XXYLT1-AS2	chr3	194859956.0	194861094.0	0.554731	PDAC	PanIN	Acinar,Duct	True	False	1
12695	ENSG00000125386.14	0.852	26.756961951313706	FAM193A	chr4	2672971.0	2673529.0	0.601845	PDAC,PanIN	Duct	Acinar	True	False	1
11885	ENSG00000116833.13	-1.835	26.40340290437354	NR5A2	chr1	200006439.0	200007488.0	0.506446	Acinar	PDAC,Duct	PanIN	True	False	1
4331	ENSG00000178789.8	0.669	26.385102783966865	CD300LB	chr17	72516927.0	72517403.0	0.552716	PDAC	PanIN,Acinar	Duct	True	False	1
14071	ENSG00000136720.6	1.232	26.00524305541237	HS6ST1	chr2	129132825.0	129133367.0	0.512815	Duct	PDAC,Acinar	PanIN	True	False	1
24489	ENSG00000233429.9	1.721	25.99567862621736	HOTAIRM1	chr7	27136243.0	27136717.0	0.542038	PanIN,Acinar,Duct	-	PDAC	True	False	1
12701	ENSG00000125398.5	1.659	25.869666231504993	SOX9	chr17	70348730.0	70349461.0	0.513266	PanIN	PDAC,Duct	Acinar	True	False	1
13681	ENSG00000134138.19	1.333	25.804100347590765	MEIS2	chr15	37396331.0	37397012.0	0.528509	Duct	PDAC	PanIN,Acinar	True	False	1
20724	ENSG00000186564.5	0.456	25.707743928643524	FOXD2	chr1	47911235.0	47912340.0	0.551365	PanIN,Acinar	Duct	PDAC	True	False	1
17836	ENSG00000167476.10	1.298	25.446116973356126	JSRP1	chr19	2260235.0	2260573.0	0.505027	PDAC,PanIN	Duct	Acinar	True	False	1
14650	ENSG00000140836.14	0.637	25.429457060118104	ZFHX3	chr16	73033823.0	73034894.0	0.505445	PDAC,PanIN	Duct	Acinar	True	False	1
8274	ENSG00000015171.18	0.877	25.42136079003193	ZMYND11	chr10	312910.0	313416.0	0.613714	PDAC	PanIN,Acinar	Duct	True	False	1
14717	ENSG00000141401.11	-1.546	25.30539480106643	IMPA2	chr18	12013194.0	12013833.0	0.559959	Acinar	-	PDAC,PanIN,Duct	True	False	1
16198	ENSG00000156049.6	0.985	25.20342566678957	GNA14	chr9	80302655.0	80303247.0	0.568885	PDAC	-	PanIN,Acinar,Duct	True	False	1
21004	ENSG00000188522.14	1.073	25.13194363817696	FAM83G	chr17	18884906.0	18885937.0	0.570652	PDAC,PanIN,Duct	-	Acinar	True	False	1
12828	ENSG00000126218.11	1.526	25.115771230367397	F10	chr13	113793335.0	113793763.0	0.558345	PDAC	PanIN,Acinar	Duct	True	False	1
4665	ENSG00000154240.16	0.818	25.11069829749369	CEP112	chr17	63779851.0	63780744.0	0.586033	PDAC,PanIN	Duct	Acinar	True	False	1
20104	ENSG00000183087.14	1.491	25.025488307262673	GAS6	chr13	114542591.0	114543120.0	0.621449	PDAC,PanIN,Duct	-	Acinar	True	False	1
4184	ENSG00000123106.10	0.824	24.616184634019568	CCDC91	chr12	28395730.0	28396689.0	0.68366	PanIN	PDAC	Acinar,Duct	True	False	1
4183	ENSG00000123106.10	0.824	24.616184634019568	CCDC91	chr12	28283723.0	28284683.0	0.642628	PDAC	PanIN,Duct	Acinar	True	False	1
19415	ENSG00000177683.13	0.643	24.605548319173785	THAP5	chr7	108208448.0	108209401.0	0.535455	PDAC,PanIN,Acinar	-	Duct	True	False	1
23676	ENSG00000227630.2	0.196	24.3840499483436	LINC01132	chr1	235062561.0	235063022.0	0.506922	PDAC	-	PanIN,Acinar,Duct	True	False	1
18855	ENSG00000173276.13	0.747	24.071604147743287	ZBTB21	chr21	43445571.0	43446217.0	0.545223	PDAC	PanIN	Acinar,Duct	True	False	1
2785	ENSG00000186318.16	-1.464	24.019996628416255	BACE1	chr11	117188401.0	117188858.0	0.559052	Acinar	PDAC,PanIN	Duct	True	False	1
6702	ENSG00000186684.12	0.509	24.008330992620053	CYP27C1	chr2	127975602.0	127976078.0	0.504843	PDAC,PanIN	Duct	Acinar	True	False	1
24520	ENSG00000233608.3	0.978	23.838631997765024	TWIST2	chr2	239772668.0	239772921.0	0.554053	PDAC,PanIN	Duct	Acinar	True	False	1
13134	ENSG00000129667.12	1.45	23.829738284605043	RHBDF2	chr17	74487607.0	74488106.0	0.628988	PDAC	PanIN	Acinar,Duct	True	False	1
9919	ENSG00000100219.16	-1.561	23.2298847052129	XBP1	chr22	29191269.0	29192157.0	0.515057	Acinar	PDAC,PanIN	Duct	True	False	1
3445	ENSG00000239887.4	0.895	23.197226274708026	C1orf226	chr1	162351297.0	162351979.0	0.752925	PDAC,PanIN	Duct	Acinar	True	False	1
20687	ENSG00000186417.13	0.905	23.178486471595228	GLDN	chr15	51634560.0	51634771.0	0.558321	PDAC	PanIN,Duct	Acinar	True	False	1
1434	ENSG00000160216.18	0.954	22.91364016932525	AGPAT3	chr21	45313428.0	45314341.0	0.538807	PDAC	PanIN	Acinar,Duct	True	False	1
96	ENSG00000119688.20	1.072	22.886056647693163	ABCD4	chr14	74765766.0	74766221.0	0.568835	PDAC,PanIN	-	Acinar,Duct	True	False	1
6857	ENSG00000170390.14	0.71	22.80966830182971	DCLK2	chr4	151001010.0	151001974.0	0.511769	Acinar	PDAC,PanIN	Duct	True	False	1
7858	ENSG00000100664.10	0.974	22.772113295386326	EIF5	chr14	103740064.0	103740967.0	0.538654	Acinar	PanIN,Duct	PDAC	True	False	1
21613	ENSG00000197971.14	0.916	22.434152181326482	MBP	chr18	74667621.0	74668129.0	0.573152	PDAC,PanIN	Duct	Acinar	True	False	1
14004	ENSG00000136231.13	1.474	22.42596873227228	IGF2BP3	chr7	23511436.0	23512120.0	0.502721	PDAC	PanIN,Acinar	Duct	True	False	1
16284	ENSG00000156990.14	0.791	22.14266750356873	RPUSD3	chr3	9894039.0	9896124.0	0.540971	PDAC	PanIN,Acinar	Duct	True	False	1
27768	ENSG00000261594.3	0.349	21.950781977329818	TPBGL	chr11	74991590.0	74992151.0	0.513454	PDAC	PanIN,Duct	Acinar	True	False	1
7580	ENSG00000165891.15	0.544	21.866461091629784	E2F7	chr12	77456517.0	77457100.0	0.616083	PDAC	PanIN	Acinar,Duct	True	False	1
18023	ENSG00000168288.12	0.909	21.785156151952304	MMADHC	chr2	150363246.0	150363849.0	0.55001	PDAC	PanIN	Acinar,Duct	True	False	1
7605	ENSG00000117298.14	0.961	21.707743928643524	ECE1	chr1	21594874.0	21595624.0	0.577401	Acinar,Duct	PDAC	PanIN	True	False	1
17089	ENSG00000163636.10	-1.17	21.593459819566046	PSMD6	chr3	64005500.0	64006781.0	0.52429	Acinar	PanIN	PDAC,Duct	True	False	1
22840	ENSG00000215218.3	0.648	21.5016894462104	UBE2QL1	chr5	6496681.0	6497497.0	0.515707	PanIN	PDAC,Acinar	Duct	True	False	1
21409	ENSG00000197046.11	0.704	21.35457773065091	SIGLEC15	chr18	43407676.0	43408984.0	0.596108	PDAC,PanIN	Duct	Acinar	True	False	1
13205	ENSG00000130449.5	0.735	21.086186147616285	ZSWIM6	chr5	60559546.0	60560259.0	0.559942	PDAC	PanIN,Duct	Acinar	True	False	1
18083	ENSG00000168610.14	1.081	21.057991946977687	STAT3	chr17	40541551.0	40542386.0	0.516486	PanIN	PDAC,Acinar	Duct	True	False	1
8880	ENSG00000068024.16	0.65	21.00480370840282	HDAC4	chr2	240168801.0	240169799.0	0.614553	PDAC,PanIN	Duct	Acinar	True	False	1
22182	ENSG00000205189.11	0.652	20.950781977329818	ZBTB10	chr8	81309071.0	81310022.0	0.588504	PDAC	-	PanIN,Acinar,Duct	True	False	1
4252	ENSG00000129315.9	0.579	20.826813731587727	CCNT1	chr12	49108961.0	49109546.0	0.579187	PDAC	PanIN,Acinar	Duct	True	False	1
10398	ENSG00000103472.9	0.641	20.812479279163536	RRN3P2	chr16	29167698.0	29169265.0	0.507532	PDAC	PanIN,Acinar	Duct	True	False	1
2563	ENSG00000068650.18	1.178	20.806875401645538	ATP11A	chr13	113396759.0	113397229.0	0.532032	Acinar	-	PDAC,PanIN,Duct	True	False	1
17375	ENSG00000164828.17	1.009	20.718966632752274	SUN1	chr7	875713.0	876280.0	0.637698	PDAC,PanIN	Duct	Acinar	True	False	1
15566	ENSG00000148734.7	0.214	20.649751981665837	NPFFR1	chr10	72056377.0	72056968.0	0.515414	PDAC,PanIN,Acinar	-	Duct	True	False	1
9390	ENSG00000082898.16	1.105	20.61261017366127	XPO1	chr2	61889937.0	61890479.0	0.537843	PanIN	PDAC,Acinar	Duct	True	False	1
24103	ENSG00000230710.1	-0.239	20.573488738635426	LINC00332	chr13	40544162.0	40545257.0	0.608337	PDAC	PanIN	Acinar,Duct	True	False	1
15553	ENSG00000148498.15	0.821	20.489454989793387	PARD3	chr10	35021457.0	35022718.0	0.522524	PDAC	PanIN	Acinar,Duct	True	False	1
20657	ENSG00000186212.3	0.66	20.46344155742847	SOWAHB	chr4	77752446.0	77753463.0	0.520736	PDAC,PanIN	Acinar	Duct	True	False	1
5394	ENSG00000165644.10	-1.131	20.2335871528876	COMTD1	chr10	77003201.0	77003543.0	0.637925	PDAC	PanIN,Duct	Acinar	True	False	1
7477	ENSG00000134769.21	-1.391	20.213958789757445	DTNA	chr18	32170450.0	32171649.0	0.563861	PanIN,Acinar	PDAC	Duct	True	False	1
21967	ENSG00000203999.8	0.385	20.169411331314855	LINC01270	chr20	48971233.0	48971845.0	0.56413	PDAC	PanIN	Acinar,Duct	True	False	1
7878	ENSG00000225968.7	0.662	20.0893755951108	ELFN1	chr7	1772692.0	1773471.0	0.558103	PDAC	PanIN,Acinar	Duct	True	False	1
18673	ENSG00000171989.5	0.096	19.906578314837766	LDHAL6B	chr15	59566855.0	59567541.0	0.63416	PDAC	PanIN,Duct	Acinar	True	False	1
25614	ENSG00000243836.5	0.593	19.889410289700752	WDR86-AS1	chr7	151105839.0	151106225.0	0.510242	PDAC	PanIN,Duct	Acinar	True	False	1
15719	ENSG00000150556.16	1.629	19.82390874094432	LYPD6B	chr2	150041611.0	150042689.0	0.506988	PDAC,PanIN	Duct	Acinar	True	False	1
1186	ENSG00000134917.9	0.93	19.692503962086786	ADAMTS8	chr11	130259243.0	130259810.0	0.540324	PDAC	PanIN,Duct	Acinar	True	False	1
2232	ENSG00000076928.17	1.193	19.531652669587842	ARHGEF1	chr19	42390474.0	42391425.0	0.536383	PDAC	PanIN,Duct	Acinar	True	False	1
1604	ENSG00000132746.14	0.897	19.447331783887808	ALDH3B2	chr11	67467119.0	67467556.0	0.580856	PDAC,PanIN	Duct	Acinar	True	False	1
12817	ENSG00000126215.13	0.969	19.42712839779952	XRCC3	chr14	104177002.0	104178338.0	0.536599	PDAC,PanIN	Duct	Acinar	True	False	1
23396	ENSG00000225783.6	0.851	19.37161106994969	MIAT	chr22	27140171.0	27140751.0	0.62574	PDAC	PanIN	Acinar,Duct	True	False	1
4010	ENSG00000274276.4	-2.02	19.298432014944073	CBS	chr21	44461362.0	44461804.0	0.5611	Acinar	PanIN	PDAC,Duct	True	False	1
17463	ENSG00000165323.15	0.21	19.28735029837279	FAT3	chr11	92550033.0	92551115.0	0.543829	PDAC	PanIN,Acinar	Duct	True	False	1
17462	ENSG00000165323.15	0.21	19.28735029837279	FAT3	chr11	91956461.0	91956797.0	0.555209	PanIN,Acinar	PDAC	Duct	True	False	1
16208	ENSG00000156113.20	1.229	19.23657200643706	KCNMA1	chr10	79291078.0	79291696.0	0.616354	PDAC	PanIN,Duct	Acinar	True	False	1
15225	ENSG00000145555.14	0.777	19.22112552799726	MYO10	chr5	16737511.0	16738773.0	0.510167	PDAC	PanIN,Duct	Acinar	True	False	1
10950	ENSG00000108370.15	0.898	19.13608262304214	RGS9	chr17	63341223.0	63341708.0	0.5111	PDAC	PanIN	Acinar,Duct	True	False	1
10948	ENSG00000108370.15	0.898	19.13608262304214	RGS9	chr17	63119835.0	63120631.0	0.601381	PanIN	PDAC	Acinar,Duct	True	False	1
25581	ENSG00000243629.1	0.134	19.06752623532285	LINC00880	chr3	156848023.0	156848475.0	0.628066	PDAC,PanIN,Duct	-	Acinar	True	False	1
11629	ENSG00000115112.7	1.129	19.041914151478917	TFCP2L1	chr2	121942838.0	121943229.0	0.544579	Acinar	PDAC,PanIN	Duct	True	False	1
1248	ENSG00000152990.13	0.694	19.039529222465703	ADGRA3	chr4	22476791.0	22477122.0	0.50492	PanIN	PDAC	Acinar,Duct	True	False	1
17871	ENSG00000167632.14	1.439	18.946921556516582	TRAPPC9	chr8	141248118.0	141248668.0	0.558022	PDAC	-	PanIN,Acinar,Duct	True	False	1
16947	ENSG00000162927.13	0.485	18.826813731587727	PUS10	chr2	61246674.0	61247318.0	0.51985	PDAC	PanIN	Acinar,Duct	True	False	1
15287	ENSG00000145945.5	0.91	18.507239610973162	FAM50B	chr6	3888319.0	3888843.0	0.504807	PDAC,PanIN	Duct	Acinar	True	False	1
12712	ENSG00000125458.6	1.32	18.410050398674294	NT5C	chr17	73135743.0	73136116.0	0.512447	PanIN	PDAC	Acinar,Duct	True	False	1
2928	ENSG00000100739.10	0.844	18.360513510731415	BDKRB1	chr14	96750129.0	96750748.0	0.582625	Duct	PDAC,Acinar	PanIN	True	False	1
20849	ENSG00000187554.11	1.264	18.3585258894959	TLR5	chr1	223257759.0	223258082.0	0.542936	Acinar	PanIN	PDAC,Duct	True	False	1
1187	ENSG00000163638.13	1.208	18.01592296609717	ADAMTS9	chr3	64429307.0	64430229.0	0.521531	PanIN	PDAC,Acinar	Duct	True	False	1
18955	ENSG00000174106.2	0.595	17.946921556516582	LEMD3	chr12	65557041.0	65557899.0	0.540848	PDAC	-	PanIN,Acinar,Duct	True	False	1
2753	ENSG00000156966.6	1.668	17.89279003035213	B3GNT7	chr2	232271565.0	232273610.0	0.544292	Acinar	PDAC,PanIN	Duct	True	False	1
8852	ENSG00000067082.14	1.47	17.882728704344235	KLF6	chr10	3817356.0	3817724.0	0.662759	PDAC	PanIN	Acinar,Duct	True	False	1
8849	ENSG00000067082.14	1.47	17.882728704344235	KLF6	chr10	3683324.0	3683854.0	0.530059	Acinar	PanIN	PDAC,Duct	True	False	1
13926	ENSG00000135898.9	0.222	17.49214412830417	GPR55	chr2	231833547.0	231834660.0	0.631517	PDAC	PanIN,Acinar	Duct	True	False	1
10704	ENSG00000105875.13	-0.92	17.35163998901907	WDR91	chr7	134889256.0	134890076.0	0.559542	Acinar	PanIN,Duct	PDAC	True	False	1
19295	ENSG00000176887.6	0.227	17.31158017799729	SOX11	chr2	5832898.0	5833152.0	0.685096	Acinar,Duct	PanIN	PDAC	True	False	1
25424	ENSG00000241878.9	0.838	17.297569463554474	PISD	chr22	32076712.0	32077319.0	0.501893	Duct	PDAC,Acinar	PanIN	True	False	1
18859	ENSG00000173320.9	-0.596	17.23062267392386	STOX2	chr4	184828597.0	184829085.0	0.53179	PanIN,Acinar	-	PDAC,Duct	True	False	1
15537	ENSG00000148426.12	1.079	17.154281982033343	PROSER2	chr10	11868145.0	11868518.0	0.567689	Acinar	PanIN	PDAC,Duct	True	False	1
10009	ENSG00000100522.8	0.7	17.049635145623878	GNPNAT1	chr14	53301520.0	53302427.0	0.53619	PDAC	PanIN	Acinar,Duct	True	False	1
22872	ENSG00000215533.8	0.151	16.98296666070122	LINC00189	chr21	30568505.0	30569310.0	0.529608	PDAC	PanIN,Duct	Acinar	True	False	1
23531	ENSG00000226674.8	0.511	16.939302159646388	TEX41	chr2	145764661.0	145765400.0	0.508746	PDAC	PanIN	Acinar,Duct	True	False	1
22072	ENSG00000204538.3	0.495	16.61261017366127	PSORS1C2	chr6	31112222.0	31112839.0	0.733158	PDAC,PanIN,Duct	-	Acinar	True	False	1
1432	ENSG00000169692.12	1.097	16.204815410317575	AGPAT2	chr9	139587349.0	139587925.0	0.624463	PDAC	PanIN,Duct	Acinar	True	False	1
21139	ENSG00000189337.15	0.681	15.991399828238082	KAZN	chr1	15066034.0	15066606.0	0.586643	PanIN	PDAC,Acinar	Duct	True	False	1
19735	ENSG00000180354.15	0.699	15.954677021213342	MTURN	chr7	30182309.0	30182750.0	0.518355	PDAC,PanIN,Duct	-	Acinar	True	False	1
8818	ENSG00000066230.10	1.119	15.221848749616356	SLC9A3	chr5	518906.0	519264.0	0.542197	PDAC,PanIN	Duct	Acinar	True	False	1
23550	ENSG00000226808.1	0.082	15.056505484093897	LINC00840	chr10	44349521.0	44350003.0	0.551587	PDAC	PanIN,Duct	Acinar	True	False	1
15051	ENSG00000143867.6	0.717	14.987162775294827	OSR1	chr2	19555911.0	19556955.0	0.504361	PanIN,Acinar	Duct	PDAC	True	False	1
16301	ENSG00000157110.15	1.093	14.853871964321762	RBPMS	chr8	30405590.0	30406478.0	0.542388	Acinar	PDAC,Duct	PanIN	True	False	1
5352	ENSG00000169031.18	-0.934	14.821023052706831	COL4A3	chr2	228040880.0	228041518.0	0.520664	Acinar	PDAC,PanIN	Duct	True	False	1
20147	ENSG00000183454.13	0.196	14.647817481888637	GRIN2A	chr16	9759413.0	9760089.0	0.512752	PDAC,PanIN	Duct	Acinar	True	False	1
3064	ENSG00000145919.10	0.453	14.527243550682789	BOD1	chr5	173163610.0	173164293.0	0.602042	PDAC	PanIN,Duct	Acinar	True	False	1
20379	ENSG00000184860.9	0.599	14.507239610973162	SDR42E1	chr16	82021146.0	82021895.0	0.654286	PanIN	PDAC,Acinar	Duct	True	False	1
20380	ENSG00000184860.9	0.599	14.507239610973162	SDR42E1	chr16	82030416.0	82031435.0	0.562122	PDAC	PanIN,Duct	Acinar	True	False	1
7939	ENSG00000066629.16	0.612	14.083546051450075	EML1	chr14	100344780.0	100345471.0	0.508172	PanIN,Acinar	PDAC	Duct	True	False	1
2873	ENSG00000060982.14	-1.111	14.033858267260968	BCAT1	chr12	25056219.0	25056447.0	0.604423	Duct	PDAC,Acinar	PanIN	True	False	1
2874	ENSG00000060982.14	-1.111	14.033858267260968	BCAT1	chr12	25100145.0	25101014.0	0.664781	PanIN,Acinar	PDAC	Duct	True	False	1
4874	ENSG00000171316.11	0.708	13.995678626217357	CHD7	chr8	61720451.0	61721166.0	0.539637	PDAC	PanIN,Duct	Acinar	True	False	1
12726	ENSG00000125618.16	1.401	13.96657624451305	PAX8	chr2	114022514.0	114023157.0	0.569811	Duct	Acinar	PDAC,PanIN	True	False	1
10372	ENSG00000103226.17	-1.021	13.913640169325252	NOMO3	chr16	16356749.0	16357188.0	0.553057	Acinar	PDAC,PanIN	Duct	True	False	1
21598	ENSG00000197928.10	0.621	13.66354026615147	ZNF677	chr19	53758357.0	53758862.0	0.506612	Acinar,Duct	PanIN	PDAC	True	False	1
7521	ENSG00000120875.8	0.913	13.480172006224281	DUSP4	chr8	29386734.0	29387812.0	0.629866	PDAC	PanIN,Duct	Acinar	True	False	1
2026	ENSG00000183020.13	0.596	13.446116973356126	AP2A2	chr11	980825.0	981312.0	0.52066	PanIN	PDAC	Acinar,Duct	True	False	1
7738	ENSG00000146648.15	0.79	13.25649023527157	EGFR	chr7	55038593.0	55039200.0	0.573056	PDAC	PanIN	Acinar,Duct	True	False	1
12647	ENSG00000124782.19	0.598	13.15552282425432	RREB1	chr6	7222109.0	7223016.0	0.562711	Acinar	-	PDAC,PanIN,Duct	True	False	1
26616	ENSG00000255090.5	0.516	13.05749589383192	MIR100HG	chr11	122117547.0	122118565.0	0.518517	PDAC	PanIN,Acinar	Duct	True	False	1
22303	ENSG00000206538.7	1.071	12.920818753952375	VGLL3	chr3	87023359.0	87023927.0	0.600157	PanIN	PDAC,Acinar	Duct	True	False	1
16931	ENSG00000162882.14	-0.829	12.906578314837764	HAAO	chr2	43038538.0	43038790.0	0.515773	Duct	PDAC,PanIN	Acinar	True	False	1
10564	ENSG00000104967.6	0.485	12.7594507517174	NOVA2	chr19	46462241.0	46462777.0	0.522133	PDAC	PanIN,Duct	Acinar	True	False	1
2766	ENSG00000182272.11	0.807	12.52432881167557	B4GALNT4	chr11	355314.0	355692.0	0.55516	PDAC	-	PanIN,Acinar,Duct	True	False	1
19844	ENSG00000181222.14	0.667	12.41228903498109	POLR2A	chr17	7419337.0	7419951.0	0.56718	PDAC	PanIN	Acinar,Duct	True	False	1
16419	ENSG00000158458.19	-0.617	12.396855627379818	NRG2	chr5	139379706.0	139380598.0	0.515313	PanIN	PDAC,Acinar	Duct	True	False	1
21220	ENSG00000196335.12	0.545	12.191114132640188	STK31	chr7	23748714.0	23749640.0	0.527214	PDAC,PanIN	Acinar	Duct	True	False	1
3431	ENSG00000131591.17	0.799	12.154281982033341	C1orf159	chr1	1059729.0	1060024.0	0.77107	PDAC,PanIN	Duct	Acinar	True	False	1
3430	ENSG00000131591.17	0.799	12.154281982033341	C1orf159	chr1	1045136.0	1045638.0	0.522823	PDAC	-	PanIN,Acinar,Duct	True	False	1
29979	ENSG00000278772.1	-0.07	12.130768280269024	LINC00548	chr13	40905085.0	40905577.0	0.607947	PDAC	-	PanIN,Acinar,Duct	True	False	1
26471	ENSG00000254369.6	0.299	12.099086932262331	HOXA-AS3	chr7	27185318.0	27186136.0	0.530784	PanIN,Acinar,Duct	-	PDAC	True	False	1
16617	ENSG00000160293.16	0.643	12.009217308196863	VAV2	chr9	136720687.0	136721527.0	0.502627	PDAC	Duct	PanIN,Acinar	True	False	1
10161	ENSG00000101407.12	0.521	11.920818753952375	TTI1	chr20	36617927.0	36619259.0	0.542906	PDAC,PanIN,Duct	-	Acinar	True	False	1
5436	ENSG00000006695.10	0.685	11.756961951313706	COX10	chr17	13965015.0	13965861.0	0.577575	PanIN	PDAC	Acinar,Duct	True	False	1
6793	ENSG00000112977.15	0.568	11.756961951313706	DAP	chr5	10757488.0	10757992.0	0.563267	PanIN,Acinar	PDAC	Duct	True	False	1
17965	ENSG00000167987.10	0.632	11.707743928643524	VPS37C	chr11	60927505.0	60928210.0	0.528622	PDAC,PanIN	Acinar	Duct	True	False	1
8802	ENSG00000065809.13	0.863	11.667561540084394	FAM107B	chr10	14629227.0	14630997.0	0.518003	PDAC	PanIN,Duct	Acinar	True	False	1
17333	ENSG00000164626.8	1.151	11.247951552180561	KCNK5	chr6	39155045.0	39156578.0	0.525537	PDAC	PanIN,Duct	Acinar	True	False	1
16223	ENSG00000156395.12	0.029	11.234331445240986	SORCS3	chr10	106877663.0	106879471.0	0.507699	PDAC	PanIN,Acinar	Duct	True	False	1
12971	ENSG00000127903.13	0.283	11.08512818245995	ZNF835	chr19	57171958.0	57172456.0	0.584577	Acinar,Duct	PanIN	PDAC	True	False	1
20086	ENSG00000182986.12	0.675	10.906578314837764	ZNF320	chr19	53407313.0	53408411.0	0.529113	Duct	Acinar	PDAC,PanIN	True	False	1
11962	ENSG00000117525.13	1.817	10.860120913598763	F3	chr1	95107674.0	95108374.0	0.50054	PDAC,PanIN	Duct	Acinar	True	False	1
14099	ENSG00000136854.17	0.719	10.744727494896694	STXBP1	chr9	130395895.0	130396638.0	0.539904	PDAC	PanIN,Duct	Acinar	True	False	1
16479	ENSG00000159184.7	0.251	10.600326278518962	HOXB13	chr17	46811423.0	46811646.0	0.527317	PanIN,Acinar,Duct	-	PDAC	True	False	1
15634	ENSG00000149273.14	0.789	10.595166283380062	RPS3	chr11	75096876.0	75097597.0	0.602293	PDAC	PanIN	Acinar,Duct	True	False	1
1378	ENSG00000169129.14	1.02	10.586700235918748	AFAP1L2	chr10	116080115.0	116080987.0	0.719195	PDAC	PanIN,Duct	Acinar	True	False	1
25375	ENSG00000241359.1	0.189	10.542118103266008	SYNPR-AS1	chr3	63561842.0	63562360.0	0.545606	PDAC,PanIN	Acinar	Duct	True	False	1
25026	ENSG00000237413.5	-0.07	10.120330794367947	MGC27382	chr1	78775795.0	78776364.0	0.521518	PDAC	PanIN,Acinar	Duct	True	False	1
21673	ENSG00000198203.9	1.759	10.09151498112135	SULT1C2	chr2	108888488.0	108889235.0	0.539271	PDAC	PanIN,Duct	Acinar	True	False	1
7475	ENSG00000197057.8	0.187	9.96657624451305	DTHD1	chr4	36359757.0	36360380.0	0.527574	PanIN,Acinar	PDAC	Duct	True	False	1
19500	ENSG00000178234.12	0.455	9.939302159646388	GALNT11	chr7	151755542.0	151756099.0	0.668172	PanIN	PDAC	Acinar,Duct	True	False	1
19230	ENSG00000176293.19	0.437	9.876148359032914	ZNF135	chr19	58570393.0	58570564.0	0.631163	Acinar,Duct	PanIN	PDAC	True	False	1
4401	ENSG00000130177.14	0.584	9.856985199745905	CDC16	chr13	114961716.0	114961920.0	0.781105	PDAC,PanIN	Acinar	Duct	True	False	1
10636	ENSG00000105499.13	1.096	9.853871964321762	PLA2G4C	chr19	48627073.0	48627695.0	0.511168	PDAC,PanIN	-	Acinar,Duct	True	False	1
9609	ENSG00000089250.18	-0.226	9.821023052706831	NOS1	chr12	117772959.0	117773310.0	0.629364	Duct	PDAC,Acinar	PanIN	True	False	1
9319	ENSG00000080493.13	-1.269	9.694648630553376	SLC4A4	chr4	72055959.0	72057797.0	0.577005	Duct	PDAC,Acinar	PanIN	True	False	1
16434	ENSG00000158683.7	0.118	9.61261017366127	PKD1L1	chr7	47990291.0	47990653.0	0.704575	PDAC	PanIN,Duct	Acinar	True	False	1
18483	ENSG00000170927.14	-0.761	9.573488738635424	PKHD1	chr6	51870363.0	51871126.0	0.563383	Acinar	PanIN,Duct	PDAC	True	False	1
10853	ENSG00000107263.18	0.69	9.238824186844269	RAPGEF1	chr9	134481608.0	134482201.0	0.539583	PDAC,PanIN	Duct	Acinar	True	False	1
10854	ENSG00000107263.18	0.69	9.238824186844269	RAPGEF1	chr9	134502830.0	134503980.0	0.60789	Acinar	PDAC,PanIN	Duct	True	False	1
21123	ENSG00000189223.13	1.641	9.16304326294045	PAX8-AS1	chr2	113998269.0	113998847.0	0.538829	PDAC	PanIN,Duct	Acinar	True	False	1
21385	ENSG00000196935.8	0.342	9.123782159408357	SRGAP1	chr12	64310283.0	64312074.0	0.507429	PDAC	PanIN,Duct	Acinar	True	False	1
21647	ENSG00000198106.8	0.211	9.110138278741811	SNX29P2	chr16	29273546.0	29274515.0	0.504232	PDAC,PanIN	Acinar	Duct	True	False	1
10100	ENSG00000101115.12	0.481	9.041914151478915	SALL4	chr20	50510882.0	50511427.0	0.510534	PDAC	PanIN,Acinar	Duct	True	False	1
13881	ENSG00000135525.18	0.529	8.747146969020108	MAP7	chr6	136914587.0	136915926.0	0.53588	PDAC	PanIN	Acinar,Duct	True	False	1
10475	ENSG00000104365.13	0.621	8.679853713888946	IKBKB	chr8	42162745.0	42163275.0	0.54181	PDAC,PanIN	Duct	Acinar	True	False	1
5657	ENSG00000254598.2	0.173	8.63264407897398	CSNK2A3	chr11	11413254.0	11413933.0	0.575762	PDAC,PanIN	Duct	Acinar	True	False	1
25847	ENSG00000247982.6	0.559	8.578396073130168	LINC00926	chr15	57603982.0	57605019.0	0.626216	PDAC,PanIN	Acinar	Duct	True	False	1
15931	ENSG00000152818.18	0.527	8.5654310959658	UTRN	chr6	144652085.0	144652917.0	0.619386	Duct	PDAC,Acinar	PanIN	True	False	1
25917	ENSG00000248672.5	0.084	8.528708288941061	LY75-CD302	chr2	160759508.0	160760397.0	0.506304	PDAC	PanIN,Duct	Acinar	True	False	1
8191	ENSG00000010295.19	0.616	8.462180904926726	IFFO1	chr12	6650909.0	6651910.0	0.638579	PDAC	PanIN,Duct	Acinar	True	False	1
7600	ENSG00000123179.13	0.546	8.44490555142168	EBPL	chr13	50266082.0	50266337.0	0.599771	PDAC	Duct	PanIN,Acinar	True	False	1
9235	ENSG00000077782.19	-0.78	8.154281982033341	FGFR1	chr8	38308038.0	38308670.0	0.526531	Acinar	PanIN	PDAC,Duct	True	False	1
18462	ENSG00000170873.18	0.573	8.070070439915412	MTSS1	chr8	125666303.0	125666919.0	0.575429	Duct	PDAC,Acinar	PanIN	True	False	1
28770	ENSG00000271699.5	0.384	8.058488567365597	SNX29P2	chr16	29273546.0	29274515.0	0.504232	PDAC,PanIN	Acinar	Duct	True	False	1
8483	ENSG00000047056.14	0.359	8.057000406633959	WDR37	chr10	1107606.0	1108350.0	0.53452	PanIN	PDAC,Duct	Acinar	True	False	1
9361	ENSG00000081913.13	0.228	7.841637507904751	PHLPP1	chr18	60557623.0	60558031.0	0.627336	PanIN	PDAC,Duct	Acinar	True	False	1
17682	ENSG00000166676.14	0.211	7.653647025549361	TVP23A	chr16	10867551.0	10868248.0	0.692855	PanIN	PDAC	Acinar,Duct	True	False	1
5500	ENSG00000196353.11	0.122	7.428291168191312	CPNE4	chr3	132002743.0	132004155.0	0.599972	PDAC	Duct	PanIN,Acinar	True	False	1
3025	ENSG00000164619.8	0.148	7.391473966422806	BMPER	chr7	33739715.0	33740341.0	0.50375	PDAC	-	PanIN,Acinar,Duct	True	False	1
3026	ENSG00000164619.8	0.148	7.391473966422806	BMPER	chr7	33762076.0	33762748.0	0.553725	PDAC	Duct	PanIN,Acinar	True	False	1
3467	ENSG00000165985.9	0.156	7.226945306635738	C1QL3	chr10	16634262.0	16634755.0	0.513634	PDAC	-	PanIN,Acinar,Duct	True	False	1
15153	ENSG00000144749.13	-0.555	7.18111458540599	LRIG1	chr3	66538092.0	66538556.0	0.525507	Acinar	PDAC,PanIN	Duct	True	False	1
15152	ENSG00000144749.13	-0.555	7.18111458540599	LRIG1	chr3	66523774.0	66524718.0	0.592834	PDAC,PanIN	Acinar	Duct	True	False	1
13452	ENSG00000132321.16	0.349	7.1438755557577	IQCA1	chr2	237357869.0	237358412.0	0.579237	PDAC	PanIN,Duct	Acinar	True	False	1
24954	ENSG00000236790.5	0.109	7.129596094720973	LINC00299	chr2	8593130.0	8594334.0	0.524921	PDAC	PanIN	Acinar,Duct	True	False	1
18905	ENSG00000173641.17	0.656	7.099086932262331	HSPB7	chr1	16344184.0	16344696.0	0.527164	Duct	PDAC,Acinar	PanIN	True	False	1
17493	ENSG00000165502.6	0.398	6.97061622231479	RPL36AL	chr14	50085890.0	50086195.0	0.58607	PDAC,PanIN	Acinar	Duct	True	False	1
15090	ENSG00000144227.4	0.029	6.924453038607469	NXPH2	chr2	139402380.0	139402899.0	0.51733	PDAC	PanIN	Acinar,Duct	True	False	1
11500	ENSG00000113594.9	-0.757	6.838631997765026	LIFR	chr5	38650956.0	38651703.0	0.703283	PDAC	PanIN,Duct	Acinar	True	False	1
11499	ENSG00000113594.9	-0.757	6.838631997765026	LIFR	chr5	38554777.0	38555892.0	0.521925	PanIN,Acinar	PDAC	Duct	True	False	1
14246	ENSG00000137766.16	0.043	6.801342913045578	UNC13C	chr15	54202736.0	54203625.0	0.62475	PDAC	PanIN,Duct	Acinar	True	False	1
9400	ENSG00000083307.10	0.766	6.790484985457369	GRHL2	chr8	102587715.0	102588271.0	0.658792	PDAC,PanIN	Duct	Acinar	True	False	1
20030	ENSG00000182621.16	0.467	6.777283528852417	PLCB1	chr20	8114183.0	8114840.0	0.505141	PanIN,Acinar	PDAC	Duct	True	False	1
24527	ENSG00000233670.6	0.069	6.712198270069774	PIRT	chr17	10746968.0	10747676.0	0.612158	PDAC,PanIN,Duct	-	Acinar	True	False	1
20305	ENSG00000184381.18	-0.538	6.671620396561262	PLA2G6	chr22	38531589.0	38532090.0	0.510359	PDAC	PanIN	Acinar,Duct	True	False	1
20229	ENSG00000183850.13	0.07	6.262807357295263	ZNF730	chr19	23253151.0	23253623.0	0.55085	Acinar,Duct	PanIN	PDAC	True	False	1
19795	ENSG00000180822.11	0.589	6.1067932469401525	PSMG4	chr6	3346176.0	3346556.0	0.507804	Acinar	PanIN	PDAC,Duct	True	False	1
13313	ENSG00000131096.10	0.247	5.924453038607469	PYY	chr17	42061759.0	42062218.0	0.588101	PDAC	PanIN,Duct	Acinar	True	False	1
20039	ENSG00000182674.5	0.065	5.876148359032914	KCNB2	chr8	73624930.0	73625583.0	0.554677	PDAC	-	PanIN,Acinar,Duct	True	False	1
20545	ENSG00000185650.9	0.846	5.690369832574102	ZFP36L1	chr14	68984772.0	68985558.0	0.513065	Acinar	PanIN	PDAC,Duct	True	False	1
13164	ENSG00000130147.15	0.584	5.578396073130169	SH3BP4	chr2	235878840.0	235879800.0	0.661775	PDAC	PanIN	Acinar,Duct	True	False	1
26338	ENSG00000253506.2	0.772	5.565431095965802	NACA2	chr17	59750320.0	59751047.0	0.529787	PDAC	PanIN	Acinar,Duct	True	False	1
24352	ENSG00000232480.1	0.098	5.508638306165728	TGFB2-AS1	chr1	218758702.0	218759492.0	0.632649	PDAC	PanIN,Duct	Acinar	True	False	1
15590	ENSG00000148826.8	0.205	5.329754146925876	NKX6-2	chr10	134589207.0	134589785.0	0.57794	PanIN	PDAC,Duct	Acinar	True	False	1
986	ENSG00000076555.15	-0.649	5.308918507877031	ACACB	chr12	109568923.0	109569808.0	0.501207	PanIN,Acinar	PDAC	Duct	True	False	1
5337	ENSG00000196739.14	-0.469	5.23210238398191	COL27A1	chr9	117041043.0	117041613.0	0.505817	PDAC	-	PanIN,Acinar,Duct	True	False	1
17459	ENSG00000165300.7	0.066	5.199970640755866	SLITRK5	chr13	88329561.0	88329681.0	0.524764	Acinar	PanIN,Duct	PDAC	True	False	1
12310	ENSG00000121361.3	-0.722	5.187755303199631	KCNJ8	chr12	21928355.0	21928962.0	0.513326	PanIN,Acinar	PDAC	Duct	True	False	1
22184	ENSG00000205209.7	-0.131	5.138465589140962	SCGB2B2	chr19	35078862.0	35079537.0	0.558638	PDAC	PanIN,Duct	Acinar	True	False	1
8181	ENSG00000009950.15	-0.914	5.040958607678906	MLXIPL	chr7	73028203.0	73028645.0	0.508269	PDAC	PanIN,Duct	Acinar	True	False	1
13786	ENSG00000134864.10	0.327	4.982966660701219	GGACT	chr13	101200043.0	101200410.0	0.558953	Acinar	-	PDAC,PanIN,Duct	True	False	1
8807	ENSG00000065911.11	0.685	4.752026733638194	MTHFD2	chr2	74453467.0	74454136.0	0.591332	PDAC,PanIN,Acinar	-	Duct	True	False	1
10295	ENSG00000102678.6	0.087	4.752026733638194	FGF9	chr13	22246847.0	22247239.0	0.531458	Duct	PDAC,PanIN	Acinar	True	False	1
14598	ENSG00000140443.13	0.235	4.614393726401688	IGF1R	chr15	99211981.0	99213009.0	0.531111	PDAC	PanIN,Duct	Acinar	True	False	1
5227	ENSG00000144191.11	0.127	4.610833915635467	CNGA3	chr2	98972452.0	98974260.0	0.500544	PDAC	PanIN,Acinar	Duct	True	False	1
19975	ENSG00000182329.10	0.057	4.573488738635425	KIAA2012	chr2	202933681.0	202934538.0	0.559069	PDAC	PanIN	Acinar,Duct	True	False	1
17566	ENSG00000165929.12	-0.372	4.573488738635425	TC2N	chr14	92298598.0	92299511.0	0.549841	PanIN,Acinar	PDAC	Duct	True	False	1
15975	ENSG00000153303.16	0.043	4.5003129173815966	FRMD1	chr6	168517670.0	168518238.0	0.580577	PDAC	PanIN	Acinar,Duct	True	False	1
21786	ENSG00000198690.9	-0.342	4.447331783887807	FAN1	chr15	31214780.0	31215908.0	0.700942	PDAC,PanIN	-	Acinar,Duct	True	False	1
23548	ENSG00000226790.3	0.029	4.434152181326483	HNRNPA3P1	chr10	44244584.0	44245876.0	0.504852	Acinar	PDAC,PanIN	Duct	True	False	1
9553	ENSG00000088386.15	0.537	4.351639989019069	SLC15A1	chr13	99316392.0	99316614.0	0.601393	PDAC,PanIN	-	Acinar,Duct	True	False	1
7434	ENSG00000245750.7	0.05	4.2380721615794705	DRAIC	chr15	69816782.0	69817375.0	0.616454	PDAC,PanIN	Duct	Acinar	True	False	1
14024	ENSG00000136327.6	0.029	4.216096420727265	NKX2-8	chr14	37052236.0	37053755.0	0.502658	Duct	PanIN,Acinar	PDAC	True	False	1
15036	ENSG00000143801.16	-0.36	4.197226274708024	PSEN2	chr1	227061949.0	227062648.0	0.504993	Acinar	-	PDAC,PanIN,Duct	True	False	1
15035	ENSG00000143801.16	-0.36	4.197226274708024	PSEN2	chr1	227059462.0	227061501.0	0.572787	Acinar	PanIN	PDAC,Duct	True	False	1
4687	ENSG00000164118.12	0.356	4.068542129310995	CEP44	chr4	174911914.0	174912279.0	0.569857	PanIN	PDAC,Acinar	Duct	True	False	1
14697	ENSG00000141232.4	0.607	3.9507819773298185	TOB1	chr17	48968818.0	48969777.0	0.656038	PDAC	PanIN,Duct	Acinar	True	False	1
14698	ENSG00000141232.4	0.607	3.9507819773298185	TOB1	chr17	48970146.0	48971165.0	0.575933	PDAC,PanIN,Duct	-	Acinar	True	False	1
4918	ENSG00000106069.20	-0.453	3.91721462968355	CHN2	chr7	29236812.0	29237999.0	0.505211	Acinar	PDAC,PanIN	Duct	True	False	1
13302	ENSG00000131018.22	0.372	3.7471469690201067	SYNE1	chr6	152783947.0	152784602.0	0.545286	PDAC	PanIN,Acinar	Duct	True	False	1
13300	ENSG00000131018.22	0.372	3.7471469690201067	SYNE1	chr6	152598641.0	152599982.0	0.653714	PanIN	PDAC,Acinar	Duct	True	False	1
4960	ENSG00000108556.7	-0.498	3.6055483191737836	CHRNE	chr17	4813262.0	4813502.0	0.595206	PDAC,Duct	PanIN	Acinar	True	False	1
10190	ENSG00000101680.13	-0.34	3.595166283380062	LAMA1	chr18	6942871.0	6943797.0	0.630533	PanIN	PDAC,Acinar	Duct	True	False	1
19272	ENSG00000176681.14	0.096	3.5543957967264026	LRRC37A	chr17	44362668.0	44363469.0	0.530336	PanIN	PDAC	Acinar,Duct	True	False	1
8534	ENSG00000049759.16	-0.428	3.234331445240986	NEDD4L	chr18	55864128.0	55865004.0	0.648813	Duct	PDAC,Acinar	PanIN	True	False	1
12011	ENSG00000118156.12	0.079	3.193820026016113	ZNF541	chr19	48041670.0	48042097.0	0.525198	PDAC	PanIN,Acinar	Duct	True	False	1
9200	ENSG00000076864.19	-0.436	3.18575240426808	RAP1GAP	chr1	21940684.0	21941483.0	0.520683	PDAC	PanIN,Duct	Acinar	True	False	1
12819	ENSG00000126217.20	0.56	3.175223537524454	MCF2L	chr13	113560226.0	113560810.0	0.590254	Duct	PDAC,PanIN	Acinar	True	False	1
15766	ENSG00000151276.23	0.61	3.153044674980176	MAGI1	chr3	65931804.0	65932398.0	0.576068	Duct	PDAC,PanIN	Acinar	True	False	1
14624	ENSG00000140538.16	0.169	3.147520006363144	NTRK3	chr15	88658717.0	88659151.0	0.559351	Duct	PDAC,Acinar	PanIN	True	False	1
7262	ENSG00000162616.8	0.324	3.106793246940152	DNAJB4	chr1	78448349.0	78449587.0	0.514311	PanIN,Acinar	PDAC	Duct	True	False	1
5485	ENSG00000113742.12	0.192	3.039529222465701	CPEB4	chr5	173198226.0	173198630.0	0.520046	PanIN,Acinar	PDAC	Duct	True	False	1
14130	ENSG00000136997.14	0.588	3.032452023781138	MYC	chr8	128766415.0	128766994.0	0.557007	Acinar	PanIN,Duct	PDAC	True	False	1
14128	ENSG00000136997.14	0.588	3.032452023781138	MYC	chr8	128680293.0	128681413.0	0.614704	PDAC,PanIN	Duct	Acinar	True	False	1
23271	ENSG00000224939.1	0.028	2.978810700930062	LINC00184	chr1	234794782.0	234795647.0	0.590672	PDAC	PanIN	Acinar,Duct	True	False	1
24845	ENSG00000235954.6	0.26	2.958607314841775	TTC28-AS1	chr22	28479660.0	28480127.0	0.71394	PDAC	-	PanIN,Acinar,Duct	True	False	1
13178	ENSG00000130222.10	-0.735	2.9546770212133424	GADD45G	chr9	92171201.0	92171901.0	0.579917	PDAC,PanIN	Duct	Acinar	True	False	1
11735	ENSG00000115705.20	-0.213	2.8601209135987635	TPO	chr2	1426259.0	1426675.0	0.507679	PanIN	PDAC,Acinar	Duct	True	False	1
17069	ENSG00000163581.13	0.14	2.8068754016455384	SLC2A2	chr3	170763008.0	170763450.0	0.642254	PDAC	PanIN,Duct	Acinar	True	False	1
14811	ENSG00000142178.7	0.532	2.7471469690201067	SIK1	chr21	44731771.0	44732651.0	0.591083	PDAC	PanIN,Duct	Acinar	True	False	1
14814	ENSG00000142178.7	0.532	2.7471469690201067	SIK1	chr21	44760924.0	44761481.0	0.654032	PDAC,PanIN	Duct	Acinar	True	False	1
15326	ENSG00000146243.13	0.11	2.6757175447023074	IRAK1BP1	chr6	79468107.0	79468299.0	0.526045	PDAC	PanIN,Acinar	Duct	True	False	1
15325	ENSG00000146243.13	0.11	2.6757175447023074	IRAK1BP1	chr6	79356434.0	79357168.0	0.553128	PDAC	-	PanIN,Acinar,Duct	True	False	1
17025	ENSG00000163406.10	0.222	2.642065152999546	SLC15A2	chr3	121656965.0	121657619.0	0.673725	PDAC	Duct	PanIN,Acinar	True	False	1
15288	ENSG00000145949.9	0.08	2.638272163982407	MYLK4	chr6	2684320.0	2685289.0	0.516371	PDAC	-	PanIN,Acinar,Duct	True	False	1
22100	ENSG00000204634.12	-0.506	2.607303046740334	TBC1D8	chr2	101812760.0	101813418.0	0.53723	PDAC	PanIN	Acinar,Duct	True	False	1
18404	ENSG00000170485.16	0.326	2.515700160653214	NPAS2	chr2	101440530.0	101441050.0	0.575605	Acinar	-	PDAC,PanIN,Duct	True	False	1
2875	ENSG00000105552.14	-0.376	2.5128616245228135	BCAT2	chr19	49287689.0	49288557.0	0.588771	PanIN	PDAC,Acinar	Duct	True	False	1
9449	ENSG00000085276.17	0.525	2.494850021680094	MECOM	chr3	169016569.0	169017280.0	0.559989	PDAC	-	PanIN,Acinar,Duct	True	False	1
9450	ENSG00000085276.17	0.525	2.494850021680094	MECOM	chr3	169081188.0	169081829.0	0.591647	PDAC	-	PanIN,Acinar,Duct	True	False	1
9448	ENSG00000085276.17	0.525	2.494850021680094	MECOM	chr3	169002702.0	169005012.0	0.605187	PDAC,PanIN	Acinar	Duct	True	False	1
21267	ENSG00000196482.16	-0.374	2.4762535331884354	ESRRG	chr1	217310571.0	217311054.0	0.509713	PanIN,Acinar,Duct	-	PDAC	True	False	1
21268	ENSG00000196482.16	-0.374	2.4762535331884354	ESRRG	chr1	217313040.0	217313260.0	0.572419	PanIN,Acinar,Duct	-	PDAC	True	False	1
1233	ENSG00000162104.9	0.137	2.4596705252091264	ADCY9	chr16	4103963.0	4104427.0	0.519744	PDAC,Duct	PanIN	Acinar	True	False	1
1236	ENSG00000162104.9	0.137	2.4596705252091264	ADCY9	chr16	4160578.0	4161201.0	0.60191	PDAC	PanIN,Duct	Acinar	True	False	1
1231	ENSG00000162104.9	0.137	2.4596705252091264	ADCY9	chr16	4058848.0	4059105.0	0.571756	Duct	PDAC	PanIN,Acinar	True	False	1
1489	ENSG00000196581.10	-0.227	2.305394801066431	AJAP1	chr1	4713783.0	4714155.0	0.529877	PanIN,Acinar,Duct	-	PDAC	True	False	1
1101	ENSG00000148156.7	-0.014	2.283996656365201	ACTL7B	chr9	111239507.0	111240364.0	0.54243	PDAC	PanIN	Acinar,Duct	True	False	1
13763	ENSG00000134627.11	0.386	2.2426039712069756	PIWIL4	chr11	94296454.0	94297666.0	0.582427	PDAC	PanIN,Duct	Acinar	True	False	1
19408	ENSG00000177606.6	0.453	2.175223537524454	JUN	chr1	59220828.0	59221705.0	0.563912	PDAC,PanIN	Duct	Acinar	True	False	1
2193	ENSG00000269891.2	0.014	2.050122295963125	ARHGAP19-SLIT1	chr10	99050763.0	99051271.0	0.575778	PDAC	PanIN	Acinar,Duct	True	False	1
8312	ENSG00000021355.12	0.484	1.978810700930062	SERPINB1	chr6	2837925.0	2838084.0	0.576832	Acinar	PDAC,PanIN	Duct	True	False	1
14374	ENSG00000138640.14	-0.359	1.978810700930062	FAM13A	chr4	89888614.0	89889792.0	0.527062	PDAC	PanIN,Acinar	Duct	True	False	1
21818	ENSG00000198788.8	0.096	1.9469215565165803	MUC2	chr11	1060581.0	1061552.0	0.596272	PDAC	PanIN,Duct	Acinar	True	False	1
10258	ENSG00000102290.21	0.014	1.9430951486635275	PCDH11X	chrX	91035426.0	91036839.0	0.507048	PanIN,Acinar,Duct	-	PDAC	True	False	1
7961	ENSG00000167280.16	-0.326	1.8632794328435933	ENGASE	chr17	77069736.0	77070529.0	0.510328	PDAC	PanIN	Acinar,Duct	True	False	1
5266	ENSG00000118432.12	0.074	1.812479279163537	CNR1	chr6	88876982.0	88877289.0	0.538421	PanIN,Acinar,Duct	-	PDAC	True	False	1
12707	ENSG00000125447.16	0.273	1.8041003475907662	GGA3	chr17	73246070.0	73246707.0	0.628156	PDAC	PanIN	Acinar,Duct	True	False	1
19059	ENSG00000174963.17	-0.014	1.7746907182741372	ZIC4	chr3	147098147.0	147098801.0	0.550496	Acinar,Duct	PanIN	PDAC	True	False	1
16315	ENSG00000157259.6	0.208	1.6946486305533763	GATAD1	chr7	92055377.0	92055875.0	0.546192	PanIN,Acinar	PDAC	Duct	True	False	1
14826	ENSG00000142233.11	0.083	1.5214335044061567	NTN5	chr19	49184363.0	49184884.0	0.711995	PanIN	PDAC,Duct	Acinar	True	False	1
20900	ENSG00000187800.13	0.169	1.4596705252091262	PEAR1	chr1	156866547.0	156867112.0	0.595352	PDAC	PanIN,Acinar	Duct	True	False	1
10416	ENSG00000103546.18	0.014	1.4449055514216809	SLC6A2	chr16	55690068.0	55690935.0	0.509223	PanIN,Acinar,Duct	-	PDAC	True	False	1
5271	ENSG00000242689.2	0.012	1.401209493236885	CNTF	chr11	58439216.0	58439934.0	0.517206	Acinar	PDAC,PanIN	Duct	True	False	1
7009	ENSG00000121690.9	-0.327	1.3946949538588904	DEPDC7	chr11	33009310.0	33010307.0	0.516804	PDAC	PanIN	Acinar,Duct	True	False	1
19257	ENSG00000176533.12	0.224	1.350665141287858	GNG7	chr19	2618448.0	2619343.0	0.517811	PDAC	PanIN	Acinar,Duct	True	False	1
19065	ENSG00000175003.12	0.032	1.2494916051486538	SLC22A1	chr6	160584864.0	160585483.0	0.508217	PanIN,Acinar	PDAC	Duct	True	False	1
11725	ENSG00000115677.16	0.218	1.204815410317576	HDLBP	chr2	242194311.0	242195446.0	0.595015	Acinar	-	PDAC,PanIN,Duct	True	False	1
8679	ENSG00000058600.15	0.193	1.1972262747080242	POLR3E	chr16	22289880.0	22290350.0	0.52058	PanIN	PDAC	Acinar,Duct	True	False	1
2554	ENSG00000168874.12	-0.063	1.1051303432547475	ATOH8	chr2	85968953.0	85969256.0	0.518798	PDAC,PanIN,Duct	-	Acinar	True	False	1
13463	ENSG00000132359.13	-0.406	1.0619809025237896	RAP1GAP2	chr17	2758404.0	2760624.0	0.563579	Acinar	PDAC,PanIN	Duct	True	False	1
7240	ENSG00000187775.16	0.233	1.0472075569559078	DNAH17	chr17	76531178.0	76531726.0	0.512745	PDAC,PanIN,Duct	-	Acinar	True	False	1
11825	ENSG00000116285.12	-0.679	1.0159229660971691	ERRFI1	chr1	8121892.0	8122388.0	0.594346	PanIN	PDAC,Duct	Acinar	True	False	1
11826	ENSG00000116285.12	-0.679	1.0159229660971691	ERRFI1	chr1	8152530.0	8153109.0	0.521676	PDAC	PanIN,Duct	Acinar	True	False	1
5047	ENSG00000104859.14	-0.075	1.0065637695023884	CLASRP	chr19	45547403.0	45547799.0	0.708531	PanIN	PDAC	Acinar,Duct	True	False	1
2263	ENSG00000214944.9	0.13	0.889410289700751	ARHGEF28	chr5	73497024.0	73497664.0	0.56074	PDAC,PanIN,Acinar	-	Duct	True	False	1
2258	ENSG00000214944.9	0.13	0.889410289700751	ARHGEF28	chr5	73081788.0	73082712.0	0.528097	PanIN	PDAC,Acinar	Duct	True	False	1
7177	ENSG00000170579.14	0.148	0.8124792791635369	DLGAP1	chr18	3787208.0	3787820.0	0.544033	PDAC	PanIN	Acinar,Duct	True	False	1
15448	ENSG00000147454.13	0.319	0.7958800173440752	SLC25A37	chr8	23425245.0	23425990.0	0.50132	Acinar	PDAC	PanIN,Duct	True	False	1
15738	ENSG00000150893.10	-0.202	0.7721132953863264	FREM2	chr13	39279639.0	39280352.0	0.608141	PDAC	Duct	PanIN,Acinar	True	False	1
3643	ENSG00000112936.18	0.083	0.728158393463501	C7	chr5	40895474.0	40895972.0	0.501388	PDAC,PanIN	Acinar	Duct	True	False	1
4754	ENSG00000197766.7	0.165	0.6363880201078557	CFD	chr19	869228.0	869710.0	0.637327	PDAC	PanIN,Duct	Acinar	True	False	1
5144	ENSG00000165959.11	-0.105	0.5816987086802545	CLMN	chr14	95828374.0	95828862.0	0.523342	PDAC	PanIN,Acinar	Duct	True	False	1
11294	ENSG00000111907.20	-0.124	0.5391021572434522	TPD52L1	chr6	125566647.0	125567522.0	0.625867	PDAC	PanIN,Duct	Acinar	True	False	1
21502	ENSG00000197461.13	-0.158	0.4989407377822485	PDGFA	chr7	525271.0	525756.0	0.671965	PDAC,PanIN,Duct	-	Acinar	True	False	1
18157	ENSG00000169062.14	-0.109	0.47495519296315475	UPF3A	chr13	115023702.0	115025990.0	0.522112	Acinar	PDAC,PanIN	Duct	True	False	1
21041	ENSG00000188730.4	0.014	0.46470587995722945	VWC2	chr7	49752808.0	49753711.0	0.534409	PanIN	PDAC,Acinar	Duct	True	False	1
17050	ENSG00000163517.14	-0.007	0.39469495385889053	HDAC11	chr3	13522675.0	13523245.0	0.509033	Acinar	PanIN	PDAC,Duct	True	False	1
7239	ENSG00000174844.14	0.011	0.3757179041643317	DNAH12	chr3	57400913.0	57401715.0	0.624252	PDAC,PanIN	Duct	Acinar	True	False	1
29564	ENSG00000275143.1	0.157	0.3516399890190684	SCARNA16	chr17	75095635.0	75096887.0	0.512817	PDAC	-	PanIN,Acinar,Duct	True	False	1
16404	ENSG00000158286.12	-0.129	0.348721986001856	RNF207	chr1	6279776.0	6280739.0	0.596217	PDAC	PanIN	Acinar,Duct	True	False	1
14174	ENSG00000137266.14	0.076	0.3316140833099998	SLC22A23	chr6	3405472.0	3405785.0	0.684341	PanIN	PDAC	Acinar,Duct	True	False	1
19670	ENSG00000179818.13	0.222	0.3279021420642826	PCBP1-AS1	chr2	70236961.0	70237603.0	0.649955	PanIN	PDAC,Duct	Acinar	True	False	1
12079	ENSG00000119042.16	0.074	0.3010299956639812	SATB2	chr2	200325874.0	200327136.0	0.509568	Duct	PanIN,Acinar	PDAC	True	False	1
18211	ENSG00000169359.13	-0.191	0.2907300390241692	SLC33A1	chr3	155553042.0	155553988.0	0.534356	Acinar	PanIN	PDAC,Duct	True	False	1
6601	ENSG00000111249.13	-0.014	0.2684112348132613	CUX2	chr12	111581140.0	111581287.0	0.541536	Duct	PDAC,Acinar	PanIN	True	False	1
1450	ENSG00000144891.17	-0.121	0.25181197299379954	AGTR1	chr3	148446447.0	148447934.0	0.551506	PanIN	PDAC,Acinar	Duct	True	False	1
24561	ENSG00000233930.3	0.063	0.23807216157947098	KRTAP5-AS1	chr11	1596791.0	1597445.0	0.568782	PDAC	PanIN	Acinar,Duct	True	False	1
13630	ENSG00000133661.15	-0.188	0.208309350979882	SFTPD	chr10	81744606.0	81745382.0	0.52072	PDAC,PanIN	Duct	Acinar	True	False	1
14795	ENSG00000141905.17	0.021	0.16941133131485567	NFIC	chr19	3407893.0	3408323.0	0.565219	Acinar	PanIN,Duct	PDAC	True	False	1
5348	ENSG00000232814.2	-0.04	0.12205304837081175	COL4A2-AS1	chr13	111071413.0	111072126.0	0.545314	PDAC	-	PanIN,Acinar,Duct	True	False	1
5067	ENSG00000223392.1	-0.058	0.10127481841050648	CLDN10-AS1	chr13	96192617.0	96193560.0	0.526142	Acinar	PanIN,Duct	PDAC	True	False	1
7036	ENSG00000128191.13	-0.069	0.08565684288055925	DGCR8	chr22	20050140.0	20050604.0	0.600294	PDAC	PanIN	Acinar,Duct	True	False	1
12773	ENSG00000125844.15	-0.096	0.031050319018657353	RRBP1	chr20	17642624.0	17645424.0	0.578497	Acinar	PDAC,PanIN	Duct	True	False	1
15789	ENSG00000151474.19	-0.043	0.005243055412371883	FRMD4A	chr10	14167351.0	14168068.0	0.54724	PanIN,Acinar	PDAC	Duct	True	False	1
11145	ENSG00000110492.15	5.059	90.95467702121334	MDK	chr11	46404956.0	46405982.0	0.649902	PDAC,PanIN	Duct	Acinar	True	True	3
3005	ENSG00000106605.10	2.23	70.95078197732983	BLVRA	chr7	43818052.0	43819158.0	0.752835	PDAC	PanIN,Duct	Acinar	True	True	3
18642	ENSG00000171840.11	3.044	69.77211329538633	NINJ2	chr12	755541.0	756351.0	0.613915	PDAC,PanIN	Duct	Acinar	True	True	3
1164	ENSG00000168615.11	3.53	69.68613277963085	ADAM9	chr8	38889581.0	38890511.0	0.70058	PDAC,PanIN	Duct	Acinar	True	True	3
13808	ENSG00000135052.16	3.098	68.8569851997459	GOLM1	chr9	88677963.0	88678557.0	0.545283	PDAC,Duct	PanIN	Acinar	True	True	3
15969	ENSG00000153246.11	2.202	67.90657831483776	PLA2R1	chr2	160971047.0	160971423.0	0.645849	PDAC,PanIN	Duct	Acinar	True	True	3
7937	ENSG00000132205.10	2.613	65.14996674231023	EMILIN2	chr18	2865895.0	2866288.0	0.557601	PDAC	-	PanIN,Acinar,Duct	True	True	3
18445	ENSG00000170786.12	4.01	62.835647144215564	SDR16C5	chr8	57178566.0	57179119.0	0.507647	PDAC	-	PanIN,Acinar,Duct	True	True	3
15466	ENSG00000147586.9	1.576	61.37365963262496	MRPS28	chr8	80894435.0	80895003.0	0.551147	PDAC	PanIN	Acinar,Duct	True	True	3
3402	ENSG00000197223.11	1.612	61.26042765554991	C1D	chr2	68290771.0	68291597.0	0.562956	PDAC	PanIN	Acinar,Duct	True	True	3
12448	ENSG00000123096.11	2.489	59.42596873227228	SSPN	chr12	26424695.0	26425144.0	0.537202	PDAC,PanIN,Duct	-	Acinar	True	True	3
9599	ENSG00000089159.15	2.052	56.04239271293991	PXN	chr12	120667694.0	120668277.0	0.662049	PDAC	PanIN,Duct	Acinar	True	True	3
9057	ENSG00000073060.15	1.951	55.99139982823808	SCARB1	chr12	125258580.0	125258960.0	0.504722	PDAC	PanIN,Acinar	Duct	True	True	3
20819	ENSG00000187231.13	2.299	55.94309514866353	SESTD1	chr2	179957859.0	179958234.0	0.5476	PDAC	PanIN	Acinar,Duct	True	True	3
15987	ENSG00000153487.12	1.422	54.0762380391713	ING1	chr13	111379996.0	111380546.0	0.641544	PDAC	PanIN	Acinar,Duct	True	True	3
16314	ENSG00000157240.3	1.672	52.48678239993206	FZD1	chr7	91024375.0	91024788.0	0.563779	PDAC	-	PanIN,Acinar,Duct	True	True	3
18249	ENSG00000169567.11	1.651	49.5654310959658	HINT1	chr5	130233118.0	130233681.0	0.574414	PDAC	PanIN	Acinar,Duct	True	True	3
11419	ENSG00000112799.8	2.872	48.95860731484178	LY86	chr6	6860635.0	6861039.0	0.56383	Acinar,Duct	PanIN	PDAC	True	True	3
1705	ENSG00000240038.6	-6.91	48.54975089168064	AMY2B	chr1	104115017.0	104116402.0	0.531277	Acinar	PanIN	PDAC,Duct	True	True	3
11929	ENSG00000117174.10	1.248	46.52724355068279	ZNHIT6	chr1	86295959.0	86296892.0	0.514619	PDAC	-	PanIN,Acinar,Duct	True	True	3
2929	ENSG00000168398.6	1.623	46.37571790416433	BDKRB2	chr14	96664737.0	96665239.0	0.566713	PDAC	PanIN,Duct	Acinar	True	True	3
22772	ENSG00000214717.9	1.47	45.94692155651658	ZBED1	chrX	2319350.0	2320418.0	0.550883	PDAC,PanIN,Duct	-	Acinar	True	True	3
12344	ENSG00000121879.3	1.433	45.274088367704955	PIK3CA	chr3	178850232.0	178850601.0	0.606648	PDAC,Duct	-	PanIN,Acinar	True	True	3
15174	ENSG00000145012.12	1.748	42.09854167860389	LPP	chr3	188096204.0	188096629.0	0.512293	PDAC	-	PanIN,Acinar,Duct	True	True	3
5011	ENSG00000198894.7	1.165	41.87614835903292	CIPC	chr14	77562964.0	77563312.0	0.513925	PDAC	-	PanIN,Acinar,Duct	True	True	3
15960	ENSG00000153179.11	1.694	41.872895201635195	RASSF3	chr12	65073059.0	65073863.0	0.565973	PDAC,PanIN	Duct	Acinar	True	True	3
20894	ENSG00000187764.11	1.488	41.82390874094432	SEMA4D	chr9	92092249.0	92093058.0	0.585791	PDAC,Duct	PanIN	Acinar	True	True	3
12186	ENSG00000120137.6	1.294	41.79048498545737	PANK3	chr5	168057830.0	168058218.0	0.528026	PDAC	-	PanIN,Acinar,Duct	True	True	3
9320	ENSG00000080503.19	1.378	40.97881070093006	SMARCA2	chr9	1558587.0	1558917.0	0.55221	PDAC	-	PanIN,Acinar,Duct	True	True	3
17048	ENSG00000163513.17	1.856	40.835647144215564	TGFBR2	chr3	30729758.0	30730596.0	0.631271	PDAC	PanIN,Duct	Acinar	True	True	3
4581	ENSG00000172216.5	2.188	40.79048498545737	CEBPB	chr20	48856647.0	48857444.0	0.518733	PDAC	PanIN,Duct	Acinar	True	True	3
11057	ENSG00000109436.7	1.456	40.23882418684427	TBC1D9	chr4	141746945.0	141747831.0	0.615281	PDAC	-	PanIN,Acinar,Duct	True	True	3
17598	ENSG00000166140.17	1.487	40.161150909262744	ZFYVE19	chr15	41082385.0	41082709.0	0.576206	PanIN	PDAC	Acinar,Duct	True	True	3
15245	ENSG00000145685.13	1.597	40.14569395819892	LHFPL2	chr5	78005639.0	78006072.0	0.562648	PDAC	-	PanIN,Acinar,Duct	True	True	3
2252	ENSG00000104880.17	1.507	40.0893755951108	ARHGEF18	chr19	7489959.0	7490437.0	0.552069	PDAC,PanIN,Duct	-	Acinar	True	True	3
17016	ENSG00000163364.9	1.27	38.92811799269388	LINC01116	chr2	177661248.0	177661573.0	0.552307	PDAC	-	PanIN,Acinar,Duct	True	True	3
10494	ENSG00000104490.17	1.556	38.18243463044022	NCALD	chr8	102903763.0	102904056.0	0.700494	PDAC	-	PanIN,Acinar,Duct	True	True	3
4492	ENSG00000058091.16	1.394	33.84163750790475	CDK14	chr7	90557976.0	90558762.0	0.541882	PDAC	-	PanIN,Acinar,Duct	True	True	3
8325	ENSG00000022567.9	1.358	32.81815641205523	SLC45A4	chr8	142248843.0	142249185.0	0.697976	PDAC	PanIN,Duct	Acinar	True	True	3
12731	ENSG00000125629.14	1.197	32.73992861201493	INSIG2	chr2	118900293.0	118900535.0	0.550145	PDAC	-	PanIN,Acinar,Duct	True	True	3
9280	ENSG00000079102.16	1.051	32.304518323509804	RUNX1T1	chr8	92903624.0	92904089.0	0.538159	PDAC	Duct	PanIN,Acinar	True	True	3
19280	ENSG00000176771.15	0.354	31.991399828238084	NCKAP5	chr2	134228286.0	134228589.0	0.589	PDAC	-	PanIN,Acinar,Duct	True	True	3
13405	ENSG00000131848.9	0.769	31.431798275933005	ZSCAN5A	chr19	56848579.0	56849299.0	0.542646	PDAC	PanIN,Acinar	Duct	True	True	3
16482	ENSG00000159200.17	1.586	31.387216143280266	RCAN1	chr21	35965789.0	35966413.0	0.520104	Acinar	PDAC,PanIN	Duct	True	True	3
9047	ENSG00000072803.17	0.956	31.2839966563652	FBXW11	chr5	171269011.0	171269393.0	0.519997	PDAC	Duct	PanIN,Acinar	True	True	3
6992	ENSG00000105339.10	1.524	29.593459819566046	DENND3	chr8	142167038.0	142167610.0	0.705465	PDAC,PanIN	Duct	Acinar	True	True	3
9686	ENSG00000091409.14	1.693	28.438898616350944	ITGA6	chr2	173135008.0	173135782.0	0.542541	PDAC,PanIN	Acinar	Duct	True	True	3
16054	ENSG00000154277.12	1.886	27.46980030179692	UCHL1	chr4	41278204.0	41278526.0	0.574837	PDAC	PanIN	Acinar,Duct	True	True	3
4373	ENSG00000121594.11	0.681	26.43651891460559	CD80	chr3	119287761.0	119288118.0	0.680487	PDAC	-	PanIN,Acinar,Duct	True	True	3
11844	ENSG00000116574.5	1.19	25.667561540084396	RHOU	chr1	228857467.0	228857762.0	0.60245	PDAC,PanIN	Duct	Acinar	True	True	3
18977	ENSG00000174306.21	0.797	25.219682687859848	ZHX3	chr20	39861414.0	39861656.0	0.56886	PDAC	PanIN	Acinar,Duct	True	True	3
12378	ENSG00000122224.17	1.058	23.229147988357855	LY9	chr1	160752844.0	160753468.0	0.760254	PDAC	PanIN,Duct	Acinar	True	True	3
18344	ENSG00000170231.15	1.678	23.0670191780768	FABP6	chr5	159608935.0	159609408.0	0.501287	PDAC	PanIN	Acinar,Duct	True	True	3
21846	ENSG00000198846.5	1.024	22.787812395596042	TOX	chr8	60375023.0	60375484.0	0.593509	PDAC	PanIN	Acinar,Duct	True	True	3
21616	ENSG00000197971.14	0.916	22.434152181326482	MBP	chr18	74799054.0	74799236.0	0.677908	Duct	PDAC,Acinar	PanIN	True	True	3
13875	ENSG00000135486.17	1.149	21.876148359032914	HNRNPA1	chr12	54682146.0	54682643.0	0.521316	PDAC	Duct	PanIN,Acinar	True	True	3
18316	ENSG00000170011.13	-0.751	21.686132779630846	MYRIP	chr3	40175406.0	40175874.0	0.576658	PDAC	-	PanIN,Acinar,Duct	True	True	3
1694	ENSG00000114019.14	1.114	21.431798275933005	AMOTL2	chr3	134031326.0	134031701.0	0.549529	PDAC	PanIN,Duct	Acinar	True	True	3
2560	ENSG00000068650.18	1.178	20.806875401645538	ATP11A	chr13	113346438.0	113346960.0	0.509164	PDAC	Duct	PanIN,Acinar	True	True	3
4075	ENSG00000163492.13	-0.72	20.605548319173785	CCDC141	chr2	179728166.0	179728684.0	0.523997	PanIN,Acinar	PDAC	Duct	True	True	3
2706	ENSG00000158321.15	0.903	20.12436006299583	AUTS2	chr7	69238654.0	69239214.0	0.511347	PDAC	Duct	PanIN,Acinar	True	True	3
15284	ENSG00000145945.5	0.91	18.507239610973162	FAM50B	chr6	3813452.0	3814046.0	0.57848	PDAC,PanIN	Duct	Acinar	True	True	3
12459	ENSG00000123201.14	0.618	18.23807216157947	GUCY1B2	chr13	51654697.0	51654964.0	0.595171	PDAC	-	PanIN,Acinar,Duct	True	True	3
18860	ENSG00000173320.9	-0.596	17.23062267392386	STOX2	chr4	184861199.0	184861585.0	0.528218	PDAC	Duct	PanIN,Acinar	True	True	3
16877	ENSG00000162620.15	0.267	17.11520463605102	LRRIQ3	chr1	74470788.0	74470992.0	0.577209	PDAC	-	PanIN,Acinar,Duct	True	True	3
22135	ENSG00000204859.11	0.872	16.707743928643524	ZBTB48	chr1	6647642.0	6648570.0	0.522978	PanIN	PDAC,Acinar	Duct	True	True	3
24063	ENSG00000230445.4	0.188	16.527243550682787	LRRC37A6P	chr10	27588196.0	27588794.0	0.550154	PDAC	-	PanIN,Acinar,Duct	True	True	3
4193	ENSG00000187094.11	1.217	15.505845405981557	CCK	chr3	42329201.0	42329507.0	0.576503	PDAC	-	PanIN,Acinar,Duct	True	True	3
19250	ENSG00000176473.13	0.952	15.41228903498109	WDR25	chr14	100889619.0	100890127.0	0.580692	PDAC	PanIN	Acinar,Duct	True	True	3
16888	ENSG00000162669.15	-0.319	12.869666231504993	HFM1	chr1	91832325.0	91832692.0	0.514305	PDAC	-	PanIN,Acinar,Duct	True	True	3
1663	ENSG00000163283.6	0.345	12.436518914605589	ALPP	chr2	233220001.0	233220255.0	0.730062	PDAC	-	PanIN,Acinar,Duct	True	True	3
4214	ENSG00000151882.11	1.217	12.204815410317575	CCL28	chr5	43402645.0	43403235.0	0.565986	PDAC	PanIN,Duct	Acinar	True	True	3
19766	ENSG00000180616.8	0.409	10.860120913598763	SSTR2	chr17	71146788.0	71147174.0	0.612364	PDAC	PanIN	Acinar,Duct	True	True	3
17070	ENSG00000163584.17	0.759	10.020451625295905	RPL22L1	chr3	170602009.0	170602425.0	0.532563	PDAC	PanIN	Acinar,Duct	True	True	3
15081	ENSG00000144134.18	0.521	9.453457336521868	RABL2A	chr2	114413764.0	114414076.0	0.617851	PDAC	-	PanIN,Acinar,Duct	True	True	3
19549	ENSG00000178734.5	0.084	9.199970640755867	LMO7DN	chr13	76817062.0	76817448.0	0.589232	PDAC	-	PanIN,Acinar,Duct	True	True	3
24826	ENSG00000235824.4	-0.014	9.061480274823507	LINC00837	chr10	29264833.0	29265457.0	0.541107	PanIN	PDAC,Acinar	Duct	True	True	3
10766	ENSG00000106302.9	0.07	8.69680394257951	HYAL4	chr7	123484792.0	123485161.0	0.68978	PDAC,PanIN	Duct	Acinar	True	True	3
2384	ENSG00000140450.8	0.472	7.777283528852417	ARRDC4	chr15	98620361.0	98620902.0	0.605103	PDAC	PanIN	Acinar,Duct	True	True	3
11471	ENSG00000113396.12	0.094	7.42712839779952	SLC27A6	chr5	128300413.0	128301001.0	0.520903	Acinar,Duct	PanIN	PDAC	True	True	3
17616	ENSG00000166262.15	0.342	5.79317412396815	FAM227B	chr15	49885108.0	49885503.0	0.706613	PDAC	-	PanIN,Acinar,Duct	True	True	3
14294	ENSG00000137968.16	0.193	5.27083521030723	SLC44A5	chr1	75841469.0	75841873.0	0.59663	PDAC	Acinar	PanIN,Duct	True	True	3
15976	ENSG00000153303.16	0.043	4.5003129173815966	FRMD1	chr6	168581156.0	168581656.0	0.59439	PDAC,PanIN	-	Acinar,Duct	True	True	3
12408	ENSG00000122584.12	0.029	3.679853713888946	NXPH1	chr7	8481290.0	8483316.0	0.579115	Acinar,Duct	PanIN	PDAC	True	True	3
18293	ENSG00000169918.9	-0.213	3.39040559077478	OTUD7A	chr15	31915592.0	31915960.0	0.527372	PDAC	-	PanIN,Acinar,Duct	True	True	3
17173	ENSG00000163945.15	-0.5	3.2636034977233574	UVSSA	chr4	1332737.0	1333087.0	0.688059	PDAC	-	PanIN,Acinar,Duct	True	True	3
15065	ENSG00000143995.19	-0.362	3.2471835688117285	MEIS1	chr2	66875418.0	66875749.0	0.598489	PDAC	-	PanIN,Acinar,Duct	True	True	3
15336	ENSG00000146285.13	0.479	3.0291883891274822	SCML4	chr6	108181620.0	108182001.0	0.647859	PDAC	-	PanIN,Acinar,Duct	True	True	3
7826	ENSG00000100129.17	0.261	3.0078885122130505	EIF3L	chr22	38257256.0	38257552.0	0.512427	Acinar	PanIN	PDAC,Duct	True	True	3
24846	ENSG00000235954.6	0.26	2.958607314841775	TTC28-AS1	chr22	28605219.0	28605583.0	0.674375	PDAC	-	PanIN,Acinar,Duct	True	True	3
9240	ENSG00000078018.19	0.145	2.958607314841775	MAP2	chr2	210126096.0	210126611.0	0.532962	PDAC	-	PanIN,Acinar,Duct	True	True	3
18329	ENSG00000170099.5	0.433	2.785156151952302	SERPINA6	chr14	94811622.0	94813379.0	0.532265	PDAC	PanIN,Acinar	Duct	True	True	3
12473	ENSG00000123364.4	0.014	2.593459819566045	HOXC13	chr12	54320944.0	54321463.0	0.524421	Acinar,Duct	PanIN	PDAC	True	True	3
13036	ENSG00000128573.22	-0.41	2.578396073130169	FOXP2	chr7	113895517.0	113895995.0	0.593	PDAC	-	PanIN,Acinar,Duct	True	True	3
9353	ENSG00000081479.12	0.014	2.490797477668897	LRP2	chr2	170255816.0	170256185.0	0.511567	PDAC	PanIN	Acinar,Duct	True	True	3
29981	ENSG00000278811.4	-0.064	2.3419886033428874	LINC00624	chr1	146874014.0	146874563.0	0.626154	PDAC	-	PanIN,Acinar,Duct	True	True	3
14398	ENSG00000138759.17	0.232	2.1870866433571443	FRAS1	chr4	79228670.0	79229016.0	0.640295	PDAC	-	PanIN,Acinar,Duct	True	True	3
20491	ENSG00000185442.12	-0.393	1.5030703519267852	FAM174B	chr15	93158577.0	93158846.0	0.518372	PanIN	PDAC	Acinar,Duct	True	True	3
16832	ENSG00000162415.6	-0.028	0.8961962790440431	ZSWIM5	chr1	45645634.0	45646057.0	0.659773	PDAC	-	PanIN,Acinar,Duct	True	True	3
12638	ENSG00000124743.5	0.013	0.8068754016455384	KLHL31	chr6	53590209.0	53590454.0	0.508639	PDAC	PanIN,Acinar	Duct	True	True	3
12662	ENSG00000124839.12	0.306	0.744727494896694	RAB17	chr2	238490379.0	238490752.0	0.515668	Duct	PDAC,Acinar	PanIN	True	True	3
20327	ENSG00000184489.11	0.187	0.44490555142168087	PTP4A3	chr8	142415993.0	142416714.0	0.534833	PDAC	PanIN,Duct	Acinar	True	True	3
1661	ENSG00000136383.6	-0.139	0.393618634889395	ALPK3	chr15	85402216.0	85402708.0	0.547951	PDAC,PanIN,Duct	-	Acinar	True	True	3
10076	ENSG00000100987.14	-0.039	0.3106911408763798	VSX1	chr20	25085736.0	25086664.0	0.634442	PDAC	PanIN,Duct	Acinar	True	True	3
6653	ENSG00000168772.10	-0.207	0.0061230850587887945	CXXC4	chr4	105248435.0	105248823.0	0.533804	PDAC	-	PanIN,Acinar,Duct	True	True	3
