# Supplementary material for: metilene3: identifying DMRs across multiple conditions with auto-classification
Source: Nat Commun. 2026 Jul 4;17:5848. doi: 10.1038/s41467-026-74931-y (PMC13333024; doi:10.1038/s41467-026-74931-y)
Supplement: Supplementary file 8 — Source Data [file 41467_2026_74931_MOESM8_ESM.zip › Fig.ED2abc.txt]

	0	c1	c2	grp	batch
0_s0	1.0	0.417022004702574	0.43128272998804	0	0
0_s1	0.9063138507938596	0.7203244934421581	0.415479435850128	0	1
0_s10	0.8792389481436671	0.4191945144032948	0.4252841706249162	0	0
0_s11	1.0	0.6852195003967595	0.6692454601027746	0	1
0_s12	0.944464122551124	0.2044522497315174	0.5050807754776029	0	0
0_s13	0.8768742695319811	0.8781174363909454	0.4363004353430647	0	1
0_s14	0.9109342074768324	0.0273875931979261	0.5190915484667467	0	0
0_s15	0.8992856520988468	0.6704675101784022	0.7100255136478842	0	1
0_s16	1.0	0.4173048023671269	0.5120158952481629	0	0
0_s17	0.8423232813754385	0.5586898284457517	0.5617203109707419	0	1
1_s18	0.8971072347701374	0.1403869385952337	0.5300170319955827	1	0
1_s19	0.7737212375020734	0.1981014890848788	0.4647750153506481	1	1
1_s2	0.9674781774937776	0.0001143748173448	0.4328753869163181	1	0
1_s20	0.5941236485691457	0.8007445686755367	0.385748180197786	1	0
1_s21	0.9331083723798346	0.9682615757193976	0.4650657277587122	1	1
1_s22	0.955394831436763	0.3134241781592428	0.4791105766625222	1	0
1_s23	0.785553927673172	0.6923226156693141	0.5586623191182197	1	1
1_s24	1.0	0.8763891522960383	0.5838983413874506	1	0
1_s25	0.7102640540452213	0.8946066635038473	0.5931102081303558	1	1
1_s26	0.8688488014328573	0.0850442113697779	0.5285587325254258	1	0
2_s27	0.8442234359611618	0.0390547832328823	0.5885141164270729	2	1
2_s28	1.0	0.1698304195645689	0.4245602059003347	2	0
2_s29	1.0	0.8781425034294131	0.6252868155233288	2	1
2_s3	1.0	0.3023325726318397	0.4987335401081099	2	1
2_s30	0.8803916427182135	0.0983468338330501	0.5512929820418009	2	0
2_s31	0.9039886951964042	0.4211076250050521	0.4701907164897284	2	1
2_s32	0.7701597180698209	0.957889530150502	0.5488518146537497	2	0
2_s33	0.6546127320580931	0.5331652849730171	0.4924428286978944	2	1
2_s34	0.8272321382538044	0.6918771139504734	0.6131629387451427	2	0
2_s35	0.8805398060558639	0.3155156310060629	0.6519816816422199	2	1
3_s36	0.9940709229903648	0.6865009276815837	0.7185575406533161	3	0
3_s37	0.991120345793485	0.8346256718973729	0.3603503664511862	3	1
3_s38	0.8230654397798587	0.0182882773441918	0.355588619457041	3	0
3_s39	0.8320537090400459	0.7501443149449675	0.4495534137053548	3	1
3_s4	1.0	0.146755890817113	0.3882689651364722	3	0
3_s40	0.7531643061545168	0.9888610889064948	0.516003706944783	3	0
3_s41	0.713895104921852	0.7481656543798394	0.5876168921116225	3	1
3_s42	0.6836341161670615	0.2804439920644052	0.5315634947241605	3	0
3_s43	1.0	0.7892793284514885	0.2977798784175997	3	1
3_s44	0.8101338857736708	0.103226006577642	0.4693795987371628	3	0
4_s45	0.8177006993094488	0.4478935261759051	0.5827974642607247	4	1
4_s46	0.7315729413934631	0.9085955030930956	0.5230094735364383	4	0
4_s47	0.9462034027354695	0.2936141483736795	0.5762011180312024	4	1
4_s48	0.6933992041311041	0.2877753385863487	0.4777671857389641	4	0
4_s49	0.8415217529622486	0.1300285721182776	0.4799241931070002	4	1
4_s5	0.7606991099001179	0.0923385947687978	0.5234415697817092	4	1
4_s6	0.9644495053988872	0.1862602113776709	0.665980217710987	4	0
4_s7	0.8480108283376603	0.3455607270430477	0.5742044160577335	4	1
4_s8	0.8530997464066336	0.3967674742306699	0.4808164447638385	4	0
4_s9	0.90741764600783	0.538816734003357	0.4112371035915164	4	1
