# Supplementary material for: metilene3: identifying DMRs across multiple conditions with auto-classification
Source: Nat Commun. 2026 Jul 4;17:5848. doi: 10.1038/s41467-026-74931-y (PMC13333024; doi:10.1038/s41467-026-74931-y)
Supplement: Supplementary file 8 — Source Data [file 41467_2026_74931_MOESM8_ESM.zip › Fig.ED2d.txt]

	0
0_s0	0.4500277777777778
0_s1	0.4760833333333333
0_s10	0.39733333333333337
0_s11	0.5198333333333333
0_s12	0.3912777777777778
0_s13	0.5584722222222223
0_s14	0.015222222222222224
0_s15	0.25897222222222216
0_s16	0.4833055555555555
0_s17	0.25911111111111107
1_s18	0.04108333333333333
1_s19	0.5097499999999999
1_s2	0.6988333333333334
1_s20	0.20119444444444443
1_s21	0.7514444444444446
1_s22	0.6249444444444445
1_s23	0.6435833333333334
1_s24	0.4625833333333332
1_s25	0.7881666666666667
1_s26	0.40847222222222224
2_s27	0.7845
2_s28	0.27927777777777785
2_s29	0.5708333333333334
2_s3	0.28494444444444444
2_s30	0.6682222222222222
2_s31	0.7552222222222222
2_s32	0.6564722222222221
2_s33	0.5792222222222221
2_s34	0.6864166666666666
2_s35	0.43555555555555553
3_s36	0.7566666666666667
3_s37	0.49075
3_s38	0.39388888888888896
3_s39	0.863138888888889
3_s4	0.37613888888888886
3_s40	0.9131666666666666
3_s41	0.8154166666666667
3_s42	0.8503888888888889
3_s43	0.843888888888889
3_s44	0.7722777777777778
4_s45	0.8078055555555556
4_s46	0.5534722222222221
4_s47	0.16672222222222224
4_s48	0.060000000000000005
4_s49	0.4744444444444445
4_s5	0.10155555555555555
4_s6	0.35855555555555557
4_s7	0.35474999999999995
4_s8	0.09147222222222222
4_s9	0.5456111111111112
