# Supplementary material for: metilene3: identifying DMRs across multiple conditions with auto-classification
Source: Nat Commun. 2026 Jul 4;17:5848. doi: 10.1038/s41467-026-74931-y (PMC13333024; doi:10.1038/s41467-026-74931-y)
Supplement: Supplementary file 8 — Source Data [file 41467_2026_74931_MOESM8_ESM.zip › Fig.ED3a.txt]

#non-NA CpGs:2702582
#test:249702
chr	start	stop	meandiffabs	length	mean	sig.comparison	#Hypo	#Int	#Hyper	meanHypo	meanInt	meanHyper	Hypo-samples	Int-samples	Hyper-samples	meandiff	p-ks	q-ks	p-mwu	DMTree
chr10	120030	120115	0.306865	20	0.486|0.345|0.683|0.387|0.391|0.726|0.412|0.718|0.578|0.465|0.606|0.578|0.280|0.375|0.599|0.333|0.497|0.786|0.257|0.287|0.585|0.374|0.367|0.236|0.628|0.241|0.547|0.497|0.713|0.511|0.582|0.322|0.282|0.579|0.273|0.456|0.664|0.532|0.369|0.284|0.581|0.237|0.698|0.323|0.707|0.458|0.410|0.373|0.522|0.671	2|1|3|1|1|3|1|3|3|1|3|3|1|1|3|1|2|3|1|1|3|1|1|1|3|1|3|2|3|2|3|1|1|3|1|2|3|2|1|1|3|1|3|1|3|1|1|1|2|3	24	7	19	0.3367083333333333	0.5001428571428572	0.6436315789473683	0_s1,0_s11,0_s12,0_s14,0_s17,1_s2,1_s20,1_s22,1_s25,1_s26,2_s28,2_s29,2_s3,2_s31,3_s37,3_s38,3_s4,3_s43,3_s44,4_s46,4_s48,4_s5,4_s6,4_s7	0_s0,1_s23,2_s33,2_s35,3_s40,3_s42,4_s8	0_s10,0_s13,0_s15,0_s16,1_s18,1_s19,1_s21,1_s24,2_s27,2_s30,2_s32,2_s34,3_s36,3_s39,3_s41,4_s45,4_s47,4_s49,4_s9	0.306865	6.442599999999999e-93	1.6087e-87	6.2728e-14
chr10	122133	122353	0.267624	28	0.231|0.222|0.490|0.225|0.310|0.464|0.351|0.298|0.247|0.532|0.221|0.432|0.286|0.461|0.311|0.347|0.467|0.272|0.373|0.277|0.654|0.726|0.646|0.726|0.631|0.631|0.702|0.642|0.735|0.613|0.357|0.513|0.544|0.498|0.584|0.667|0.511|0.560|0.454|0.445|0.413|0.647|0.553|0.605|0.354|0.502|0.556|0.451|0.598|0.474	1|1|2|1|1|1|1|1|1|3|1|1|1|1|1|1|1|1|1|1|3|3|3|3|3|3|3|3|3|3|1|3|3|2|3|3|3|3|1|1|1|3|3|3|1|3|3|1|3|2	24	3	23	0.3445416666666667	0.4873333333333333	0.6120869565217394	0_s0,0_s1,0_s11,0_s12,0_s13,0_s14,0_s15,0_s16,1_s18,1_s19,1_s2,1_s20,1_s21,1_s22,1_s23,1_s24,1_s25,1_s26,3_s36,3_s43,3_s44,4_s45,4_s49,4_s7	0_s10,3_s39,4_s9	0_s17,2_s27,2_s28,2_s29,2_s3,2_s30,2_s31,2_s32,2_s33,2_s34,2_s35,3_s37,3_s38,3_s4,3_s40,3_s41,3_s42,4_s46,4_s47,4_s48,4_s5,4_s6,4_s8	-0.267624	1.3135e-106	3.2798e-101	5.1625e-14
chr10	122487	122617	0.29562	40	0.720|0.644|0.665|0.733|0.722|0.547|0.624|0.723|0.714|0.511|0.702|0.578|0.718|0.561|0.678|0.466|0.690|0.739|0.552|0.561|0.311|0.247|0.278|0.335|0.301|0.231|0.419|0.374|0.203|0.413|0.542|0.560|0.337|0.332|0.530|0.541|0.434|0.331|0.539|0.454|0.381|0.364|0.327|0.494|0.351|0.296|0.705|0.454|0.318|0.467	3|3|3|3|3|3|3|3|3|2|3|3|3|3|3|2|3|3|3|3|1|1|1|1|1|1|1|1|1|1|3|3|1|1|2|3|1|1|3|1|1|1|1|2|1|1|3|1|1|1	23	4	23	0.346	0.5002500000000001	0.6416521739130435	2_s27,2_s28,2_s29,2_s3,2_s30,2_s31,2_s32,2_s33,2_s34,2_s35,3_s38,3_s39,3_s41,3_s42,3_s44,4_s45,4_s46,4_s47,4_s49,4_s5,4_s7,4_s8,4_s9	0_s17,1_s22,3_s4,4_s48	0_s0,0_s1,0_s10,0_s11,0_s12,0_s13,0_s14,0_s15,0_s16,1_s18,1_s19,1_s2,1_s20,1_s21,1_s23,1_s24,1_s25,1_s26,3_s36,3_s37,3_s40,3_s43,4_s6	0.29562	1.0611e-182	2.6497000000000003e-177	5.3957e-14	N0|0|2|2|3,
chr10	174973	175165	0.26072	25	0.786|0.804|0.772|0.709|0.873|0.783|0.799|0.729|0.653|0.726|0.760|0.711|0.642|0.694|0.726|0.697|0.891|0.742|0.757|0.652|0.738|0.750|0.753|0.818|0.693|0.753|0.730|0.801|0.791|0.805|0.734|0.751|0.730|0.737|0.805|0.852|0.817|0.619|0.850|0.826|0.724|0.769|0.738|0.718|0.801|0.773|0.739|0.748|0.777|0.725	2|2|2|2|2|2|2|2|2|2|2|2|1|2|2|2|3|2|2|2|2|2|2|2|2|2|2|2|2|2|2|2|2|2|2|2|2|1|2|2|2|2|2|2|2|2|2|2|2|2	2	47	1	0.6305000000000001	0.7578510638297872	0.891	1_s2,3_s42	0_s0,0_s1,0_s10,0_s11,0_s12,0_s13,0_s14,0_s15,0_s16,0_s17,1_s18,1_s19,1_s20,1_s21,1_s22,1_s24,1_s25,1_s26,2_s27,2_s28,2_s29,2_s3,2_s30,2_s31,2_s32,2_s33,2_s34,2_s35,3_s36,3_s37,3_s38,3_s39,3_s4,3_s40,3_s41,3_s43,3_s44,4_s45,4_s46,4_s47,4_s48,4_s49,4_s5,4_s6,4_s7,4_s8,4_s9	1_s23	-0.26072	1.604e-10	4.0052e-05	2.3748e-12
chr10	327200	327285	0.26704	10	0.656|0.708|0.651|0.761|0.657|0.746|0.679|0.749|0.691|0.811|0.666|0.744|0.532|0.665|0.808|0.622|0.764|0.661|0.765|0.683|0.733|0.688|0.746|0.827|0.645|0.775|0.632|0.750|0.676|0.746|0.657|0.780|0.658|0.757|0.679|0.694|0.753|0.658|0.674|0.625|0.808|0.660|0.711|0.686|0.784|0.742|0.607|0.653|0.708|0.765	2|2|2|2|2|2|2|2|2|3|2|2|1|2|3|2|3|2|2|2|2|2|2|3|2|2|2|2|2|2|2|2|2|2|2|2|2|2|2|2|2|2|2|2|3|2|2|2|2|2	1	44	5	0.532	0.6993181818181817	0.7988	1_s2	0_s0,0_s1,0_s10,0_s11,0_s12,0_s13,0_s14,0_s15,0_s16,1_s18,1_s19,1_s20,1_s22,1_s24,1_s25,1_s26,2_s27,2_s28,2_s29,2_s30,2_s31,2_s32,2_s33,2_s34,2_s35,3_s36,3_s37,3_s38,3_s39,3_s4,3_s40,3_s41,3_s42,3_s43,3_s44,4_s45,4_s46,4_s47,4_s48,4_s5,4_s6,4_s7,4_s8,4_s9	0_s17,1_s21,1_s23,2_s3,4_s49	-0.26704	0.00048586	1.0	2.6096e-05
chr10	330028	330553	0.271317	15	0.633|0.535|0.442|0.504|0.299|0.428|0.434|0.686|0.550|0.402|0.441|0.611|0.515|0.546|0.874|0.421|0.440|0.468|0.497|0.496|0.563|0.457|0.628|0.394|0.646|0.385|0.502|0.379|0.803|0.442|0.446|0.384|0.680|0.330|0.685|0.406|0.604|0.538|0.315|0.539|0.697|0.463|0.545|0.587|0.342|0.597|0.601|0.508|0.286|0.565	2|1|1|1|1|1|1|3|2|1|1|2|1|1|3|1|1|1|1|1|1|1|3|1|3|1|1|1|3|1|1|1|3|1|3|1|2|1|1|2|3|1|1|2|1|2|2|1|1|2	33	9	8	0.4409999999999999	0.5874444444444445	0.7123750000000001	0_s1,0_s10,0_s11,0_s12,0_s13,0_s14,0_s17,1_s18,1_s2,1_s20,1_s22,1_s23,1_s24,1_s25,1_s26,2_s27,2_s28,2_s3,2_s31,2_s32,2_s33,2_s35,3_s36,3_s37,3_s39,3_s40,3_s42,3_s43,4_s46,4_s47,4_s49,4_s7,4_s8	0_s0,0_s16,1_s19,3_s41,3_s44,4_s48,4_s5,4_s6,4_s9	0_s15,1_s21,2_s29,2_s30,2_s34,3_s38,3_s4,4_s45	-0.271317	7.9302e-38	1.9802e-32	5.0515e-14
chr10	363765	364311	0.277406	32	0.730|0.742|0.672|0.725|0.627|0.658|0.710|0.692|0.707|0.723|0.684|0.719|0.757|0.764|0.699|0.660|0.679|0.747|0.716|0.722|0.691|0.683|0.682|0.740|0.698|0.730|0.747|0.718|0.719|0.571|0.721|0.670|0.718|0.695|0.687|0.695|0.696|0.692|0.668|0.725|0.760|0.736|0.694|0.716|0.796|0.734|0.729|0.680|0.711|0.848	2|2|2|2|2|2|2|2|2|2|2|2|2|2|2|2|2|2|2|2|2|2|2|2|2|2|2|2|2|1|2|2|2|2|2|2|2|2|2|2|2|2|2|2|2|2|2|2|2|3	1	48	1	0.571	0.7096666666666668	0.848	2_s35	0_s0,0_s1,0_s10,0_s11,0_s12,0_s13,0_s14,0_s15,0_s16,0_s17,1_s18,1_s19,1_s2,1_s20,1_s21,1_s22,1_s23,1_s24,1_s25,1_s26,2_s27,2_s28,2_s29,2_s3,2_s30,2_s31,2_s32,2_s33,2_s34,3_s36,3_s37,3_s38,3_s39,3_s4,3_s40,3_s41,3_s42,3_s43,3_s44,4_s45,4_s46,4_s47,4_s48,4_s49,4_s5,4_s6,4_s7,4_s8	4_s9	-0.277406	2.8546e-09	0.00071279	1.0582e-10
chr10	369460	370690	0.351139	46	0.521|0.403|0.551|0.646|0.408|0.474|0.468|0.464|0.734|0.532|0.352|0.551|0.496|0.597|0.538|0.454|0.494|0.535|0.583|0.407|0.392|0.641|0.481|0.404|0.504|0.565|0.584|0.501|0.563|0.533|0.468|0.206|0.242|0.353|0.309|0.439|0.325|0.282|0.414|0.326|0.702|0.635|0.776|0.625|0.850|0.616|0.846|0.652|0.790|0.700	2|1|2|3|1|2|2|2|3|2|1|2|2|2|2|1|2|2|2|1|1|3|2|1|2|2|2|2|2|2|2|1|1|1|1|1|1|1|1|1|3|3|3|3|3|3|3|3|3|3	16	21	13	0.3572499999999999	0.5239523809523808	0.7086923076923075	0_s1,0_s12,1_s18,1_s22,1_s26,2_s27,2_s3,3_s37,3_s38,3_s39,3_s4,3_s40,3_s41,3_s42,3_s43,3_s44	0_s0,0_s10,0_s13,0_s14,0_s15,0_s17,1_s19,1_s2,1_s20,1_s21,1_s23,1_s24,1_s25,2_s29,2_s30,2_s31,2_s32,2_s33,2_s34,2_s35,3_s36	0_s11,0_s16,2_s28,4_s45,4_s46,4_s47,4_s48,4_s49,4_s5,4_s6,4_s7,4_s8,4_s9	-0.351139	4.3401e-149	1.0837e-143	5.9952e-14
chr10	379030	379743	0.270867	26	0.663|0.756|0.480|0.647|0.539|0.299|0.354|0.686|0.514|0.674|0.294|0.432|0.394|0.330|0.313|0.481|0.307|0.410|0.566|0.740|0.370|0.665|0.390|0.233|0.566|0.428|0.481|0.454|0.476|0.491|0.518|0.580|0.528|0.694|0.411|0.308|0.483|0.744|0.360|0.537|0.332|0.406|0.374|0.558|0.446|0.471|0.313|0.367|0.278|0.266	3|3|2|3|3|1|1|3|3|3|1|1|1|1|1|2|1|1|3|3|1|3|1|1|3|1|2|1|1|2|2|3|3|3|1|1|2|3|1|3|1|1|1|3|2|2|1|1|1|1	25	8	17	0.3559599999999999	0.481375	0.6268823529411766	0_s13,0_s14,1_s18,1_s19,1_s2,1_s20,1_s21,1_s23,1_s24,2_s27,2_s29,2_s3,2_s31,2_s33,2_s34,3_s4,3_s40,3_s43,4_s45,4_s46,4_s47,4_s6,4_s7,4_s8,4_s9	0_s10,1_s22,2_s32,2_s35,3_s36,3_s41,4_s49,4_s5	0_s0,0_s1,0_s11,0_s12,0_s15,0_s16,0_s17,1_s25,1_s26,2_s28,2_s30,3_s37,3_s38,3_s39,3_s42,3_s44,4_s48	-0.270867	3.4144000000000004e-83	8.5257e-78	3.4306e-14
chr10	404618	405381	0.303542	48	0.656|0.469|0.612|0.487|0.191|0.555|0.441|0.369|0.499|0.605|0.406|0.272|0.294|0.609|0.458|0.399|0.398|0.730|0.777|0.385|0.247|0.321|0.696|0.466|0.611|0.453|0.458|0.489|0.588|0.525|0.434|0.560|0.449|0.513|0.319|0.656|0.539|0.319|0.614|0.303|0.550|0.734|0.539|0.604|0.432|0.349|0.555|0.315|0.737|0.288	3|2|3|2|1|2|2|1|2|3|1|1|1|3|2|1|1|3|3|1|1|1|3|2|3|1|1|2|3|2|2|3|2|2|1|3|2|1|3|1|2|3|2|3|1|1|3|1|3|1	19	15	16	0.3430526315789474	0.4942	0.6465	0_s12,0_s15,1_s18,1_s19,1_s2,1_s22,1_s23,1_s26,2_s27,2_s28,2_s31,2_s32,3_s4,3_s42,3_s44,4_s49,4_s5,4_s7,4_s9	0_s1,0_s11,0_s13,0_s14,0_s16,1_s21,2_s3,2_s33,2_s35,3_s36,3_s38,3_s39,3_s41,4_s45,4_s47	0_s0,0_s10,0_s17,1_s20,1_s24,1_s25,2_s29,2_s30,2_s34,3_s37,3_s40,3_s43,4_s46,4_s48,4_s6,4_s8	-0.303542	1.207e-171	3.0139e-166	1.0081e-13
chr10	411836	413132	0.266897	71	0.443|0.347|0.480|0.503|0.473|0.362|0.327|0.413|0.541|0.382|0.486|0.389|0.422|0.461|0.385|0.295|0.441|0.372|0.466|0.361|0.506|0.363|0.454|0.515|0.517|0.546|0.418|0.452|0.389|0.412|0.692|0.703|0.703|0.778|0.700|0.700|0.586|0.715|0.749|0.811|0.736|0.717|0.600|0.706|0.650|0.621|0.700|0.718|0.582|0.625	1|1|1|1|1|1|1|1|2|1|1|1|1|1|1|1|1|1|1|1|1|1|1|1|1|2|1|1|1|1|3|3|3|3|3|3|3|3|3|3|3|3|3|3|3|3|3|3|3|3	28	2	20	0.4226428571428571	0.5435000000000001	0.6896	0_s0,0_s1,0_s10,0_s11,0_s12,0_s13,0_s14,0_s15,0_s17,1_s18,1_s19,1_s2,1_s20,1_s21,1_s22,1_s23,1_s24,1_s25,1_s26,2_s27,2_s28,2_s29,2_s3,2_s30,2_s32,2_s33,2_s34,2_s35	0_s16,2_s31	3_s36,3_s37,3_s38,3_s39,3_s4,3_s40,3_s41,3_s42,3_s43,3_s44,4_s45,4_s46,4_s47,4_s48,4_s49,4_s5,4_s6,4_s7,4_s8,4_s9	-0.266897	2.4126e-293	6.0244e-288	0.0
chr10	413256	413311	0.2527	10	0.671|0.780|0.681|0.714|0.705|0.802|0.683|0.748|0.676|0.762|0.639|0.708|0.647|0.703|0.673|0.687|0.740|0.713|0.725|0.690|0.768|0.749|0.782|0.835|0.633|0.661|0.690|0.751|0.583|0.773|0.625|0.660|0.615|0.735|0.709|0.710|0.765|0.632|0.706|0.702|0.762|0.685|0.740|0.643|0.737|0.726|0.688|0.806|0.643|0.728	2|2|2|2|2|2|2|2|2|2|2|2|2|2|2|2|2|2|2|2|2|2|2|3|2|2|2|2|1|2|2|2|2|2|2|2|2|2|2|2|2|2|2|2|2|2|2|2|2|2	1	48	1	0.583	0.7077291666666666	0.835	2_s34	0_s0,0_s1,0_s10,0_s11,0_s12,0_s13,0_s14,0_s15,0_s16,0_s17,1_s18,1_s19,1_s2,1_s20,1_s21,1_s22,1_s23,1_s24,1_s25,1_s26,2_s27,2_s28,2_s29,2_s30,2_s31,2_s32,2_s33,2_s35,3_s36,3_s37,3_s38,3_s39,3_s4,3_s40,3_s41,3_s42,3_s43,3_s44,4_s45,4_s46,4_s47,4_s48,4_s49,4_s5,4_s6,4_s7,4_s8,4_s9	2_s3	0.2527	0.0003989	1.0	2.165e-05
chr10	427024	427540	0.381324	26	0.429|0.525|0.334|0.494|0.573|0.314|0.778|0.603|0.563|0.571|0.640|0.640|0.444|0.219|0.294|0.667|0.385|0.295|0.380|0.736|0.640|0.617|0.476|0.454|0.676|0.637|0.142|0.763|0.492|0.747|0.300|0.470|0.751|0.512|0.635|0.217|0.454|0.488|0.517|0.631|0.517|0.665|0.402|0.404|0.576|0.558|0.452|0.587|0.645|0.602	2|2|1|2|3|1|3|3|3|3|3|3|2|1|1|3|2|1|2|3|3|3|2|2|3|3|1|3|2|3|1|2|3|2|3|1|2|2|2|3|2|3|2|2|3|3|2|3|3|3	8	18	24	0.2643749999999999	0.4608333333333334	0.6458749999999999	0_s10,0_s13,1_s20,1_s21,1_s24,2_s32,3_s36,3_s40	0_s0,0_s1,0_s11,1_s2,1_s23,1_s25,2_s29,2_s3,2_s34,3_s37,3_s39,3_s41,3_s42,3_s43,4_s45,4_s47,4_s48,4_s6	0_s12,0_s14,0_s15,0_s16,0_s17,1_s18,1_s19,1_s22,1_s26,2_s27,2_s28,2_s30,2_s31,2_s33,2_s35,3_s38,3_s4,3_s44,4_s46,4_s49,4_s5,4_s7,4_s8,4_s9	0.381324	1.7491e-85	4.3675e-80	4.6518e-14
chr10	438659	439070	0.415688	47	0.377|0.367|0.747|0.464|0.600|0.429|0.732|0.516|0.481|0.209|0.641|0.738|0.718|0.284|0.515|0.646|0.257|0.223|0.568|0.691|0.729|0.675|0.281|0.297|0.539|0.520|0.356|0.324|0.644|0.468|0.297|0.718|0.764|0.416|0.501|0.445|0.478|0.551|0.335|0.733|0.377|0.483|0.100|0.432|0.509|0.417|0.627|0.602|0.546|0.231	2|2|3|2|3|2|3|2|2|1|3|3|3|1|2|3|1|1|3|3|3|3|1|1|2|2|2|1|3|2|1|3|3|2|2|2|2|3|1|3|2|2|1|2|2|2|3|3|2|1	11	21	18	0.258	0.4588571428571428	0.6735555555555556	0_s17,1_s20,1_s23,1_s24,2_s29,2_s3,2_s33,3_s36,3_s43,4_s47,4_s9	0_s0,0_s1,0_s11,0_s13,0_s15,0_s16,1_s21,2_s30,2_s31,2_s32,2_s35,3_s39,3_s4,3_s40,3_s41,4_s45,4_s46,4_s48,4_s49,4_s5,4_s8	0_s10,0_s12,0_s14,1_s18,1_s19,1_s2,1_s22,1_s25,1_s26,2_s27,2_s28,2_s34,3_s37,3_s38,3_s42,3_s44,4_s6,4_s7	0.415688	2.6802e-167	6.6925e-162	5.7954e-14
chr10	488856	490596	0.333974	69	0.517|0.615|0.616|0.707|0.569|0.585|0.546|0.621|0.639|0.605|0.673|0.580|0.623|0.672|0.612|0.665|0.583|0.665|0.605|0.559|0.769|0.722|0.571|0.712|0.714|0.743|0.759|0.671|0.691|0.767|0.293|0.315|0.369|0.520|0.295|0.346|0.450|0.403|0.170|0.424|0.360|0.353|0.225|0.446|0.431|0.362|0.265|0.460|0.337|0.271	2|3|3|3|3|3|3|3|3|3|3|3|3|3|3|3|3|3|3|3|3|3|2|3|3|3|3|3|3|3|1|1|1|2|1|1|2|1|1|1|1|1|1|2|2|1|1|2|1|1	15	7	28	0.3192	0.485	0.653142857142857	3_s36,3_s37,3_s38,3_s4,3_s40,3_s42,3_s43,3_s44,4_s45,4_s46,4_s47,4_s5,4_s6,4_s8,4_s9	0_s0,2_s29,3_s39,3_s41,4_s48,4_s49,4_s7	0_s1,0_s10,0_s11,0_s12,0_s13,0_s14,0_s15,0_s16,0_s17,1_s18,1_s19,1_s2,1_s20,1_s21,1_s22,1_s23,1_s24,1_s25,1_s26,2_s27,2_s28,2_s3,2_s30,2_s31,2_s32,2_s33,2_s34,2_s35	0.333974	4.3694e-308	1.091e-302	0.0
chr10	557237	557936	0.478469	38	0.315|0.239|0.339|0.140|0.271|0.316|0.208|0.444|0.308|0.231|0.169|0.384|0.276|0.425|0.194|0.139|0.272|0.148|0.495|0.366|0.431|0.291|0.247|0.325|0.265|0.311|0.324|0.392|0.276|0.279|0.736|0.804|0.602|0.685|0.725|0.688|0.714|0.824|0.682|0.797|0.806|0.821|0.647|0.586|0.769|0.715|0.691|0.850|0.698|0.739	1|1|1|1|1|1|1|2|1|1|1|1|1|2|1|1|1|1|2|1|2|1|1|1|1|1|1|2|1|1|3|3|2|3|3|3|3|3|3|3|3|3|3|2|3|3|3|3|3|3	25	7	18	0.26532	0.4821428571428571	0.7439444444444445	0_s0,0_s1,0_s10,0_s11,0_s12,0_s13,0_s14,0_s16,0_s17,1_s18,1_s19,1_s2,1_s21,1_s22,1_s23,1_s24,1_s26,2_s28,2_s29,2_s3,2_s30,2_s31,2_s32,2_s34,2_s35	0_s15,1_s20,1_s25,2_s27,2_s33,3_s38,4_s48	3_s36,3_s37,3_s39,3_s4,3_s40,3_s41,3_s42,3_s43,3_s44,4_s45,4_s46,4_s47,4_s49,4_s5,4_s6,4_s7,4_s8,4_s9	-0.478469	2.7721000000000003e-222	6.9220999999999985e-217	5.5511e-16
chr10	637212	637818	0.361872	19	0.517|0.726|0.519|0.227|0.312|0.691|0.209|0.419|0.537|0.354|0.529|0.143|0.389|0.742|0.720|0.426|0.476|0.710|0.719|0.518|0.372|0.175|0.611|0.467|0.491|0.510|0.695|0.489|0.659|0.249|0.756|0.706|0.218|0.513|0.238|0.751|0.631|0.358|0.420|0.715|0.470|0.258|0.223|0.308|0.317|0.313|0.373|0.141|0.644|0.334	3|3|2|1|1|3|1|2|3|1|3|1|1|3|3|2|2|3|3|2|1|1|3|2|2|2|3|3|3|1|3|3|1|3|1|3|3|1|1|3|3|1|1|1|1|1|1|1|3|1	21	8	21	0.2824285714285713	0.4782499999999999	0.6443333333333333	0_s11,0_s12,0_s14,0_s17,1_s19,1_s2,2_s27,2_s28,2_s35,3_s38,3_s4,3_s42,3_s43,4_s46,4_s47,4_s48,4_s49,4_s5,4_s6,4_s7,4_s9	0_s10,0_s15,1_s22,1_s23,1_s26,2_s3,2_s30,2_s31	0_s0,0_s1,0_s13,0_s16,1_s18,1_s20,1_s21,1_s24,1_s25,2_s29,2_s32,2_s33,2_s34,3_s36,3_s37,3_s39,3_s40,3_s41,3_s44,4_s45,4_s8	-0.361872	2.8691e-88	7.1642e-83	4.341e-14
chr10	650330	651160	0.258352	43	0.217|0.619|0.517|0.748|0.766|0.342|0.571|0.566|0.482|0.353|0.521|0.613|0.315|0.767|0.664|0.556|0.407|0.638|0.558|0.410|0.437|0.657|0.782|0.760|0.466|0.606|0.450|0.543|0.576|0.644|0.338|0.673|0.443|0.537|0.442|0.319|0.669|0.400|0.539|0.734|0.587|0.541|0.385|0.306|0.427|0.573|0.658|0.428|0.711|0.448	1|3|2|3|3|1|3|3|2|1|2|3|1|3|3|3|1|3|2|1|1|3|3|3|1|3|1|3|3|3|1|3|1|3|1|1|3|1|3|3|3|2|1|1|1|3|3|1|3|1	19	5	26	0.3859473684210526	0.5238	0.6445	0_s0,0_s13,0_s17,1_s2,1_s23,1_s26,2_s27,2_s30,2_s32,3_s36,3_s38,3_s4,3_s40,3_s42,4_s47,4_s48,4_s49,4_s7,4_s9	0_s10,0_s16,1_s18,1_s25,4_s46	0_s1,0_s11,0_s12,0_s14,0_s15,1_s19,1_s20,1_s21,1_s22,1_s24,2_s28,2_s29,2_s3,2_s31,2_s33,2_s34,2_s35,3_s37,3_s39,3_s41,3_s43,3_s44,4_s45,4_s5,4_s6,4_s8	-0.258352	2.8571e-154	7.1343e-149	7.7605e-14
chr10	666859	667107	0.411777	19	0.409|0.660|0.415|0.330|0.531|0.752|0.114|0.681|0.412|0.372|0.704|0.584|0.244|0.696|0.765|0.624|0.699|0.791|0.751|0.481|0.623|0.493|0.579|0.446|0.342|0.476|0.751|0.514|0.649|0.416|0.447|0.242|0.307|0.690|0.508|0.692|0.433|0.276|0.578|0.378|0.308|0.445|0.349|0.694|0.500|0.374|0.354|0.477|0.410|0.468	2|3|2|1|2|3|1|3|2|2|3|3|1|3|3|3|3|3|3|2|3|2|3|2|1|2|3|2|3|2|2|1|1|3|2|3|2|1|3|2|1|2|2|3|2|2|2|2|2|2	8	23	19	0.270375	0.4394782608695653	0.6822631578947369	0_s11,0_s14,1_s2,2_s30,3_s37,3_s38,3_s42,4_s45	0_s0,0_s10,0_s12,0_s16,0_s17,1_s26,2_s28,2_s3,2_s31,2_s33,2_s35,3_s36,3_s4,3_s41,3_s44,4_s46,4_s47,4_s49,4_s5,4_s6,4_s7,4_s8,4_s9	0_s1,0_s13,0_s15,1_s18,1_s19,1_s20,1_s21,1_s22,1_s23,1_s24,1_s25,2_s27,2_s29,2_s32,2_s34,3_s39,3_s40,3_s43,4_s48	-0.411777	1.0764e-61	2.6877000000000002e-56	3.8303e-14
chr10	670826	670923	0.41813	15	0.230|0.194|0.301|0.271|0.340|0.246|0.322|0.249|0.170|0.373|0.424|0.272|0.385|0.516|0.436|0.539|0.346|0.244|0.453|0.490|0.326|0.356|0.204|0.340|0.473|0.298|0.350|0.437|0.460|0.489|0.759|0.825|0.688|0.737|0.691|0.653|0.656|0.700|0.781|0.775|0.595|0.633|0.637|0.749|0.708|0.706|0.613|0.744|0.736|0.794	1|1|1|1|1|1|1|1|1|1|2|1|1|2|2|2|1|1|2|2|1|1|1|1|2|1|1|2|2|2|3|3|3|3|3|3|3|3|3|3|3|3|3|3|3|3|3|3|3|3	20	10	20	0.2908499999999999	0.4716999999999999	0.709	0_s0,0_s1,0_s10,0_s11,0_s12,0_s13,0_s14,0_s15,0_s16,0_s17,1_s19,1_s2,1_s23,1_s24,2_s27,2_s28,2_s29,2_s3,2_s31,2_s32	1_s18,1_s20,1_s21,1_s22,1_s25,1_s26,2_s30,2_s33,2_s34,2_s35	3_s36,3_s37,3_s38,3_s39,3_s4,3_s40,3_s41,3_s42,3_s43,3_s44,4_s45,4_s46,4_s47,4_s48,4_s49,4_s5,4_s6,4_s7,4_s8,4_s9	-0.41813	1.5354e-84	3.8339e-79	5.6954e-14
chr10	680144	680801	0.402146	25	0.513|0.531|0.570|0.475|0.673|0.524|0.414|0.458|0.554|0.488|0.677|0.675|0.649|0.665|0.502|0.494|0.553|0.313|0.615|0.451|0.589|0.497|0.499|0.591|0.601|0.622|0.655|0.634|0.618|0.526|0.251|0.246|0.365|0.249|0.144|0.345|0.342|0.599|0.251|0.230|0.665|0.790|0.607|0.793|0.623|0.772|0.708|0.838|0.698|0.774	2|2|2|2|3|2|2|2|2|2|3|3|3|3|2|2|2|1|3|2|3|2|2|2|3|3|3|3|3|2|1|1|1|1|1|1|1|3|1|1|3|3|3|3|3|3|3|3|3|3	10	17	23	0.2735999999999999	0.508235294117647	0.6756521739130434	1_s24,3_s36,3_s37,3_s38,3_s39,3_s4,3_s40,3_s41,3_s43,3_s44	0_s0,0_s1,0_s10,0_s11,0_s13,0_s14,0_s15,0_s16,0_s17,1_s21,1_s22,1_s23,1_s26,2_s28,2_s29,2_s3,2_s35	0_s12,1_s18,1_s19,1_s2,1_s20,1_s25,2_s27,2_s30,2_s31,2_s32,2_s33,2_s34,3_s42,4_s45,4_s46,4_s47,4_s48,4_s49,4_s5,4_s6,4_s7,4_s8,4_s9	-0.402146	9.985e-99	2.4933e-93	5.3624e-14
chr10	734492	734709	0.331252	16	0.375|0.393|0.318|0.639|0.216|0.333|0.412|0.329|0.597|0.625|0.429|0.576|0.221|0.401|0.316|0.184|0.473|0.505|0.570|0.219|0.526|0.791|0.780|0.503|0.524|0.571|0.553|0.664|0.537|0.451|0.370|0.656|0.180|0.654|0.299|0.192|0.486|0.525|0.550|0.457|0.457|0.514|0.423|0.431|0.508|0.619|0.399|0.275|0.493|0.477	1|2|1|3|1|1|1|1|3|3|1|2|1|1|1|1|2|2|3|1|2|3|3|2|2|3|2|3|2|2|1|3|1|3|1|1|2|2|3|2|2|2|1|1|2|3|2|1|2|2	19	19	12	0.3117368421052631	0.4924736842105264	0.6429999999999999	0_s0,0_s10,0_s12,0_s13,0_s14,0_s15,1_s18,1_s2,1_s20,1_s21,1_s22,1_s26,3_s36,3_s38,3_s4,3_s40,4_s47,4_s48,4_s7	0_s1,1_s19,1_s23,1_s24,2_s27,2_s3,2_s30,2_s32,2_s34,2_s35,3_s41,3_s42,3_s44,4_s45,4_s46,4_s49,4_s6,4_s8,4_s9	0_s11,0_s16,0_s17,1_s25,2_s28,2_s29,2_s31,2_s33,3_s37,3_s39,3_s43,4_s5	0.331252	7.5518e-56	1.8857e-50	4.7629e-14
chr10	736044	736342	0.4634	36	0.714|0.670|0.752|0.601|0.794|0.341|0.681|0.516|0.598|0.152|0.551|0.620|0.686|0.314|0.214|0.099|0.458|0.390|0.385|0.554|0.631|0.729|0.359|0.339|0.751|0.373|0.348|0.481|0.461|0.760|0.245|0.432|0.763|0.231|0.783|0.248|0.383|0.742|0.409|0.681|0.751|0.206|0.661|0.577|0.531|0.714|0.341|0.454|0.746|0.183	3|3|3|3|3|1|3|2|3|1|2|3|3|1|1|1|2|2|2|2|3|3|2|1|3|2|2|2|2|3|1|2|3|1|3|1|2|3|2|3|3|1|3|2|2|3|1|2|3|1	12	17	21	0.24275	0.4507058823529412	0.7060952380952381	0_s13,0_s17,1_s20,1_s21,1_s22,2_s3,3_s36,3_s39,3_s40,4_s46,4_s6,4_s9	0_s15,1_s18,1_s23,1_s24,1_s25,1_s26,2_s29,2_s31,2_s32,2_s33,2_s34,3_s37,3_s41,3_s43,4_s48,4_s49,4_s7	0_s0,0_s1,0_s10,0_s11,0_s12,0_s14,0_s16,1_s19,1_s2,2_s27,2_s28,2_s30,2_s35,3_s38,3_s4,3_s42,3_s44,4_s45,4_s47,4_s5,4_s8	0.4634	4.7432e-151	1.1844e-145	3.5305e-14
chr10	772466	772652	0.545445	44	0.796|0.880|0.728|0.953|0.645|0.756|0.780|0.739|0.854|0.670|0.884|0.676|0.799|0.778|0.711|0.632|0.749|0.755|0.814|0.660|0.839|0.807|0.748|0.779|0.795|0.619|0.631|0.806|0.742|0.806|0.390|0.351|0.343|0.451|0.227|0.436|0.295|0.464|0.097|0.272|0.298|0.375|0.214|0.357|0.428|0.234|0.179|0.253|0.254|0.335	3|3|3|3|2|3|3|3|3|2|3|2|3|3|3|2|3|3|3|2|3|3|3|3|3|2|2|3|3|3|2|2|1|2|1|2|1|2|1|1|1|2|1|2|2|1|1|1|1|1	12	15	23	0.2500833333333333	0.519	0.7955652173913046	3_s38,3_s4,3_s41,3_s43,3_s44,4_s45,4_s47,4_s5,4_s6,4_s7,4_s8,4_s9	0_s12,0_s17,1_s19,1_s22,1_s26,2_s31,2_s32,3_s36,3_s37,3_s39,3_s40,3_s42,4_s46,4_s48,4_s49	0_s0,0_s1,0_s10,0_s11,0_s13,0_s14,0_s15,0_s16,1_s18,1_s2,1_s20,1_s21,1_s23,1_s24,1_s25,2_s27,2_s28,2_s29,2_s3,2_s30,2_s33,2_s34,2_s35	0.545445	3.2752e-197	8.1782e-192	6.8945e-14
chr10	777720	778674	0.379313	44	0.649|0.445|0.697|0.301|0.597|0.493|0.578|0.447|0.650|0.524|0.251|0.660|0.771|0.464|0.365|0.276|0.535|0.301|0.354|0.611|0.384|0.274|0.490|0.409|0.316|0.610|0.067|0.459|0.622|0.538|0.272|0.705|0.503|0.325|0.696|0.326|0.448|0.438|0.458|0.732|0.778|0.586|0.399|0.370|0.424|0.470|0.508|0.430|0.276|0.601	3|2|3|1|3|2|3|2|3|2|1|3|3|2|2|1|3|1|2|3|2|1|2|2|1|3|1|2|3|3|1|3|2|2|3|1|2|2|2|3|3|3|2|2|2|2|2|2|1|3	10	22	18	0.266	0.4366818181818181	0.6453333333333333	0_s11,1_s18,1_s22,1_s24,2_s28,2_s30,2_s32,3_s36,3_s40,4_s8	0_s1,0_s13,0_s15,0_s17,1_s20,1_s21,1_s25,2_s27,2_s29,2_s3,2_s33,3_s38,3_s39,3_s41,3_s42,3_s43,4_s47,4_s48,4_s49,4_s5,4_s6,4_s7	0_s0,0_s10,0_s12,0_s14,0_s16,1_s19,1_s2,1_s23,1_s26,2_s31,2_s34,2_s35,3_s37,3_s4,3_s44,4_s45,4_s46,4_s9	-0.379313	5.2278e-139	1.3054e-133	6.839e-14
chr10	824880	825705	0.504592	45	0.417|0.428|0.507|0.468|0.528|0.456|0.589|0.682|0.387|0.522|0.432|0.457|0.426|0.553|0.634|0.554|0.445|0.463|0.469|0.534|0.427|0.805|0.726|0.528|0.554|0.647|0.680|0.646|0.355|0.400|0.115|0.305|0.307|0.389|0.173|0.292|0.420|0.341|0.240|0.437|0.730|0.725|0.544|0.728|0.794|0.801|0.620|0.909|0.809|0.858	2|2|2|2|2|2|2|3|2|2|2|2|2|2|2|2|2|2|2|2|2|3|3|2|2|2|3|2|1|2|1|1|1|2|1|1|2|1|1|2|3|3|2|3|3|3|2|3|3|3	8	30	12	0.266	0.4960333333333333	0.7705833333333333	2_s34,3_s36,3_s37,3_s38,3_s4,3_s40,3_s42,3_s43	0_s0,0_s1,0_s10,0_s11,0_s12,0_s13,0_s14,0_s16,0_s17,1_s18,1_s19,1_s2,1_s20,1_s21,1_s22,1_s23,1_s24,1_s25,1_s26,2_s27,2_s3,2_s30,2_s31,2_s33,2_s35,3_s39,3_s41,3_s44,4_s47,4_s6	0_s15,2_s28,2_s29,2_s32,4_s45,4_s46,4_s48,4_s49,4_s5,4_s7,4_s8,4_s9	-0.504592	7.612e-120	1.9007e-114	2.1316e-14
chr10	835605	835887	0.416412	31	0.707|0.651|0.625|0.626|0.589|0.536|0.388|0.408|0.319|0.577|0.466|0.437|0.437|0.749|0.590|0.484|0.191|0.680|0.609|0.472|0.295|0.153|0.609|0.215|0.151|0.708|0.672|0.524|0.679|0.578|0.234|0.444|0.355|0.649|0.232|0.672|0.471|0.430|0.224|0.292|0.583|0.616|0.083|0.467|0.406|0.135|0.240|0.227|0.492|0.422	3|3|3|3|3|3|2|2|1|3|2|2|2|3|3|2|1|3|3|2|1|1|3|1|1|3|3|3|3|3|1|2|2|3|1|3|2|2|1|1|3|3|1|2|2|1|1|1|2|2	14	15	21	0.2136428571428571	0.4385999999999999	0.6299523809523808	0_s16,1_s23,2_s27,2_s28,2_s3,2_s30,3_s36,3_s4,3_s43,3_s44,4_s47,4_s5,4_s6,4_s7	0_s14,0_s15,1_s18,1_s19,1_s2,1_s22,1_s26,3_s37,3_s38,3_s41,3_s42,4_s48,4_s49,4_s8,4_s9	0_s0,0_s1,0_s10,0_s11,0_s12,0_s13,0_s17,1_s20,1_s21,1_s24,1_s25,2_s29,2_s31,2_s32,2_s33,2_s34,2_s35,3_s39,3_s40,4_s45,4_s46	0.416412	8.7281e-139	2.1794e-133	2.8422e-14
chr10	977502	977678	0.250559	40	0.616|0.590|0.643|0.785|0.581|0.639|0.588|0.600|0.532|0.592|0.306|0.421|0.569|0.330|0.455|0.260|0.359|0.491|0.383|0.377|0.410|0.519|0.536|0.429|0.336|0.545|0.388|0.432|0.470|0.312|0.335|0.420|0.498|0.522|0.350|0.359|0.349|0.343|0.531|0.541|0.370|0.387|0.319|0.309|0.330|0.482|0.499|0.284|0.243|0.425	3|3|3|3|3|3|3|3|2|3|1|1|3|1|1|1|1|1|1|1|1|2|2|1|1|2|1|1|1|1|1|1|2|2|1|1|1|1|2|2|1|1|1|1|1|1|2|1|1|1	31	9	10	0.3698064516129033	0.5247777777777778	0.6203	1_s18,1_s19,1_s20,1_s21,1_s22,1_s23,1_s24,1_s25,1_s26,2_s27,2_s3,2_s30,2_s32,2_s33,2_s34,2_s35,3_s36,3_s37,3_s4,3_s40,3_s41,3_s42,4_s45,4_s46,4_s47,4_s48,4_s49,4_s5,4_s7,4_s8,4_s9	0_s16,2_s28,2_s29,2_s31,3_s38,3_s39,3_s43,3_s44,4_s6	0_s0,0_s1,0_s10,0_s11,0_s12,0_s13,0_s14,0_s15,0_s17,1_s2	0.250559	1.9142e-105	4.7797e-100	4.1633e-14
chr10	978489	978697	0.377111	28	0.509|0.317|0.307|0.191|0.335|0.406|0.309|0.473|0.450|0.336|0.600|0.674|0.631|0.752|0.633|0.713|0.565|0.686|0.737|0.740|0.735|0.698|0.660|0.658|0.664|0.661|0.745|0.706|0.670|0.787|0.679|0.628|0.650|0.754|0.729|0.676|0.778|0.819|0.739|0.727|0.767|0.701|0.629|0.729|0.609|0.431|0.836|0.737|0.778|0.616	2|1|1|1|1|1|1|2|2|1|2|3|3|3|3|3|2|3|3|3|3|3|3|3|3|3|3|3|3|3|3|3|3|3|3|3|3|3|3|3|3|3|3|3|3|1|3|3|3|3	8	5	37	0.329	0.5194	0.706243243243243	0_s1,0_s10,0_s11,0_s12,0_s13,0_s14,0_s17,4_s5	0_s0,0_s15,0_s16,1_s18,1_s23	1_s19,1_s2,1_s20,1_s21,1_s22,1_s24,1_s25,1_s26,2_s27,2_s28,2_s29,2_s3,2_s30,2_s31,2_s32,2_s33,2_s34,2_s35,3_s36,3_s37,3_s38,3_s39,3_s4,3_s40,3_s41,3_s42,3_s43,3_s44,4_s45,4_s46,4_s47,4_s48,4_s49,4_s6,4_s7,4_s8,4_s9	-0.377111	9.8574e-94	2.4614e-88	3.5305e-14
chr10	983043	983972	0.367483	41	0.394|0.410|0.444|0.495|0.490|0.479|0.743|0.652|0.485|0.558|0.497|0.727|0.722|0.293|0.387|0.647|0.251|0.377|0.355|0.794|0.617|0.559|0.402|0.568|0.712|0.745|0.233|0.498|0.316|0.679|0.457|0.478|0.678|0.553|0.755|0.226|0.234|0.410|0.271|0.737|0.562|0.180|0.718|0.457|0.655|0.583|0.717|0.208|0.453|0.439	1|1|2|2|2|2|3|3|2|3|2|3|3|1|1|3|1|1|1|3|3|2|1|2|3|3|1|2|1|3|2|2|3|2|3|1|1|1|1|3|3|1|3|2|3|3|3|1|2|1	17	14	19	0.3168235294117647	0.4937857142857142	0.6842631578947369	0_s0,0_s1,1_s20,1_s21,1_s23,1_s24,1_s25,2_s29,2_s32,2_s34,3_s40,3_s41,3_s42,3_s43,4_s46,4_s7,4_s9	0_s10,0_s11,0_s12,0_s13,0_s16,1_s18,2_s28,2_s3,2_s33,3_s36,3_s37,3_s39,4_s48,4_s8	0_s14,0_s15,0_s17,1_s19,1_s2,1_s22,1_s26,2_s27,2_s30,2_s31,2_s35,3_s38,3_s4,3_s44,4_s45,4_s47,4_s49,4_s5,4_s6	0.367483	7.2065e-169	1.7995e-163	1.3767e-14
chr10	1000625	1000945	0.345972	29	0.345|0.372|0.394|0.324|0.378|0.433|0.198|0.408|0.357|0.293|0.743|0.664|0.609|0.672|0.699|0.650|0.565|0.677|0.679|0.682|0.705|0.703|0.724|0.737|0.567|0.606|0.729|0.622|0.830|0.711|0.780|0.619|0.748|0.742|0.629|0.666|0.753|0.677|0.590|0.751|0.786|0.679|0.596|0.746|0.736|0.664|0.690|0.700|0.738|0.631	1|1|1|1|1|1|1|1|1|1|3|3|3|3|3|3|2|3|3|3|3|3|3|3|2|2|3|3|3|3|3|3|3|3|3|3|3|3|3|3|3|3|3|3|3|3|3|3|3|3	10	3	37	0.3501999999999999	0.5793333333333334	0.696135135135135	0_s0,0_s1,0_s10,0_s11,0_s12,0_s13,0_s14,0_s15,0_s16,0_s17	1_s23,2_s30,2_s31	1_s18,1_s19,1_s2,1_s20,1_s21,1_s22,1_s24,1_s25,1_s26,2_s27,2_s28,2_s29,2_s3,2_s32,2_s33,2_s34,2_s35,3_s36,3_s37,3_s38,3_s39,3_s4,3_s40,3_s41,3_s42,3_s43,3_s44,4_s45,4_s46,4_s47,4_s48,4_s49,4_s5,4_s6,4_s7,4_s8,4_s9	-0.345972	2.2551e-104	5.6311e-99	6.7613e-14
chr10	1001496	1002169	0.345761	32	0.619|0.624|0.356|0.650|0.476|0.548|0.486|0.346|0.473|0.576|0.412|0.407|0.719|0.627|0.653|0.428|0.447|0.746|0.359|0.263|0.218|0.381|0.658|0.461|0.338|0.582|0.467|0.563|0.730|0.484|0.151|0.390|0.458|0.741|0.346|0.724|0.703|0.124|0.666|0.255|0.671|0.311|0.628|0.540|0.338|0.436|0.308|0.637|0.516|0.562	3|3|1|3|2|3|2|1|2|3|2|2|3|3|3|2|2|3|1|1|1|1|3|2|1|3|2|3|3|2|1|2|2|3|1|3|3|1|3|1|3|1|3|3|1|2|1|3|3|3	14	13	23	0.2924285714285713	0.448076923076923	0.6383913043478261	0_s10,0_s15,1_s25,1_s26,2_s27,2_s28,2_s30,3_s36,3_s4,3_s42,3_s44,4_s46,4_s49,4_s6	0_s12,0_s14,0_s16,1_s18,1_s19,1_s22,1_s23,2_s3,2_s32,2_s35,3_s37,3_s38,4_s5	0_s0,0_s1,0_s11,0_s13,0_s17,1_s2,1_s20,1_s21,1_s24,2_s29,2_s31,2_s33,2_s34,3_s39,3_s40,3_s41,3_s43,4_s45,4_s47,4_s48,4_s7,4_s8,4_s9	0.345761	2.8511000000000004e-131	7.1193e-126	3.9302e-14
chr10	1033466	1033937	0.291271	40	0.520|0.508|0.464|0.447|0.635|0.609|0.486|0.618|0.633|0.633|0.633|0.438|0.492|0.433|0.623|0.627|0.502|0.505|0.455|0.545|0.686|0.584|0.608|0.638|0.730|0.576|0.567|0.486|0.694|0.528|0.216|0.374|0.186|0.311|0.296|0.192|0.251|0.296|0.334|0.287|0.377|0.258|0.217|0.358|0.368|0.267|0.330|0.367|0.315|0.392	3|3|2|2|3|3|2|3|3|3|3|2|3|2|3|3|3|3|2|3|3|3|3|3|3|3|3|3|3|3|1|1|1|1|1|1|1|1|1|1|1|1|1|1|1|1|1|1|1|1	20	6	24	0.2996000000000001	0.4538333333333333	0.5908333333333334	3_s36,3_s37,3_s38,3_s39,3_s4,3_s40,3_s41,3_s42,3_s43,3_s44,4_s45,4_s46,4_s47,4_s48,4_s49,4_s5,4_s6,4_s7,4_s8,4_s9	0_s10,0_s11,0_s14,1_s19,1_s20,1_s25	0_s0,0_s1,0_s12,0_s13,0_s15,0_s16,0_s17,1_s18,1_s2,1_s21,1_s22,1_s23,1_s24,1_s26,2_s27,2_s28,2_s29,2_s3,2_s30,2_s31,2_s32,2_s33,2_s34,2_s35	0.291271	1.7248e-182	4.3068e-177	1.9984e-15
chr10	1165655	1166683	0.338446	50	0.761|0.472|0.683|0.550|0.693|0.568|0.297|0.630|0.536|0.362|0.320|0.320|0.204|0.632|0.746|0.555|0.592|0.657|0.601|0.155|0.244|0.615|0.684|0.681|0.344|0.287|0.541|0.530|0.626|0.441|0.479|0.472|0.597|0.329|0.195|0.759|0.547|0.571|0.774|0.309|0.553|0.756|0.569|0.492|0.443|0.381|0.616|0.460|0.557|0.383	3|2|3|3|3|3|1|3|2|1|1|1|1|3|3|3|3|3|3|1|1|3|3|3|1|1|2|3|3|2|2|2|3|1|1|3|3|3|3|1|3|3|3|2|2|1|3|2|3|1	14	9	27	0.295	0.4817777777777778	0.6334444444444444	0_s14,0_s17,1_s18,1_s19,1_s2,1_s26,2_s27,2_s30,2_s31,3_s39,3_s4,3_s44,4_s5,4_s9	0_s1,0_s16,2_s32,2_s35,3_s36,3_s37,4_s48,4_s49,4_s7	0_s0,0_s10,0_s11,0_s12,0_s13,0_s15,1_s20,1_s21,1_s22,1_s23,1_s24,1_s25,2_s28,2_s29,2_s3,2_s33,2_s34,3_s38,3_s40,3_s41,3_s42,3_s43,4_s45,4_s46,4_s47,4_s6,4_s8	-0.338446	8.7854e-208	2.1937e-202	-1.2657e-14
chr10	1230907	1231128	0.407339	31	0.466|0.493|0.661|0.365|0.716|0.499|0.633|0.774|0.293|0.540|0.701|0.428|0.697|0.557|0.479|0.490|0.636|0.471|0.374|0.693|0.582|0.527|0.277|0.479|0.472|0.564|0.302|0.557|0.309|0.324|0.127|0.346|0.749|0.627|0.657|0.296|0.246|0.439|0.395|0.584|0.717|0.087|0.672|0.451|0.706|0.732|0.633|0.562|0.757|0.672	2|2|3|2|3|2|3|3|1|2|3|2|3|3|2|2|3|2|2|3|3|3|1|2|2|3|1|2|1|1|1|2|3|3|3|1|1|2|2|3|3|1|3|2|3|3|3|3|3|3	9	17	24	0.2512222222222223	0.4555294117647058	0.6587083333333333	0_s16,2_s29,2_s32,2_s34,2_s35,3_s36,3_s40,3_s41,4_s46	0_s0,0_s1,0_s11,0_s13,0_s17,1_s19,1_s21,1_s22,1_s24,1_s25,2_s3,2_s30,2_s33,3_s37,3_s42,3_s43,4_s48	0_s10,0_s12,0_s14,0_s15,1_s18,1_s2,1_s20,1_s23,1_s26,2_s27,2_s28,2_s31,3_s38,3_s39,3_s4,3_s44,4_s45,4_s47,4_s49,4_s5,4_s6,4_s7,4_s8,4_s9	0.407339	2.4109e-107	6.0200999999999985e-102	6.1173e-14
chr10	1252819	1253905	0.325557	48	0.699|0.217|0.564|0.645|0.692|0.254|0.723|0.517|0.752|0.588|0.507|0.471|0.757|0.469|0.453|0.757|0.459|0.238|0.217|0.729|0.764|0.769|0.277|0.579|0.677|0.332|0.144|0.249|0.290|0.548|0.559|0.460|0.566|0.397|0.642|0.293|0.669|0.773|0.486|0.776|0.322|0.338|0.615|0.742|0.495|0.605|0.469|0.671|0.743|0.443	3|1|3|3|3|1|3|3|3|3|3|1|3|1|1|3|1|1|1|3|3|3|1|3|3|1|1|1|1|3|3|1|3|1|3|1|3|3|2|3|1|1|3|3|2|3|1|3|3|1	20	2	28	0.3396	0.4905	0.6652857142857141	0_s1,0_s13,1_s19,1_s20,1_s21,1_s23,1_s24,1_s25,2_s29,2_s31,2_s32,2_s33,2_s34,3_s37,3_s39,3_s40,4_s45,4_s46,4_s6,4_s9	3_s43,4_s49	0_s0,0_s10,0_s11,0_s12,0_s14,0_s15,0_s16,0_s17,1_s18,1_s2,1_s22,1_s26,2_s27,2_s28,2_s3,2_s30,2_s35,3_s36,3_s38,3_s4,3_s41,3_s42,3_s44,4_s47,4_s48,4_s5,4_s7,4_s8	0.325557	8.0294e-206	2.005e-200	-inf
chr10	1274097	1274667	0.401462	19	0.784|0.398|0.663|0.298|0.678|0.373|0.669|0.517|0.677|0.482|0.720|0.597|0.547|0.788|0.227|0.430|0.268|0.414|0.570|0.690|0.575|0.701|0.397|0.249|0.765|0.550|0.345|0.430|0.470|0.531|0.254|0.418|0.632|0.390|0.732|0.155|0.638|0.286|0.135|0.721|0.219|0.347|0.261|0.382|0.767|0.566|0.676|0.461|0.564|0.687	3|2|3|1|3|1|3|2|3|2|3|3|2|3|1|2|1|2|3|3|3|3|2|1|3|2|1|2|2|2|1|2|3|1|3|1|3|1|1|3|1|1|1|1|3|3|3|2|2|3	15	14	21	0.2792666666666666	0.4720714285714286	0.6807619047619047	0_s11,0_s13,1_s21,1_s23,2_s3,2_s32,3_s36,3_s39,3_s40,3_s42,3_s43,4_s45,4_s46,4_s47,4_s48	0_s1,0_s15,0_s17,1_s2,1_s22,1_s24,2_s29,2_s31,2_s33,2_s34,2_s35,3_s37,4_s7,4_s8	0_s0,0_s10,0_s12,0_s14,0_s16,1_s18,1_s19,1_s20,1_s25,1_s26,2_s27,2_s28,2_s30,3_s38,3_s4,3_s41,3_s44,4_s49,4_s5,4_s6,4_s9	0.401462	1.2150000000000001e-85	3.0338e-80	5.0071e-14
chr10	1405717	1405932	0.450318	45	0.511|0.456|0.369|0.519|0.517|0.593|0.510|0.429|0.451|0.464|0.431|0.667|0.416|0.539|0.595|0.681|0.465|0.456|0.532|0.497|0.602|0.415|0.561|0.378|0.467|0.498|0.635|0.589|0.497|0.314|0.194|0.270|0.304|0.195|0.268|0.362|0.446|0.343|0.174|0.228|0.703|0.749|0.926|0.696|0.829|0.713|0.711|0.811|0.844|0.707	2|2|1|2|2|2|2|2|2|2|1|2|1|2|2|3|2|2|2|2|2|1|2|1|2|2|2|2|2|1|1|1|1|1|1|1|2|1|1|1|3|3|3|3|3|3|3|3|3|3	15	24	11	0.3107333333333333	0.5206666666666667	0.760909090909091	0_s10,1_s18,1_s2,2_s28,2_s3,2_s35,3_s36,3_s37,3_s38,3_s39,3_s4,3_s40,3_s42,3_s43,3_s44	0_s0,0_s1,0_s11,0_s12,0_s13,0_s14,0_s15,0_s16,0_s17,1_s19,1_s20,1_s21,1_s23,1_s24,1_s25,1_s26,2_s27,2_s29,2_s30,2_s31,2_s32,2_s33,2_s34,3_s41	1_s22,4_s45,4_s46,4_s47,4_s48,4_s49,4_s5,4_s6,4_s7,4_s8,4_s9	-0.450318	8.5887e-156	2.1446e-150	3.6859e-14
chr10	1446477	1447207	0.320161	48	0.385|0.458|0.496|0.284|0.543|0.516|0.462|0.384|0.404|0.552|0.353|0.392|0.406|0.562|0.469|0.333|0.445|0.398|0.430|0.531|0.458|0.458|0.425|0.437|0.535|0.487|0.513|0.539|0.501|0.546|0.749|0.694|0.835|0.636|0.599|0.751|0.843|0.656|0.831|0.829|0.779|0.865|0.794|0.773|0.674|0.829|0.703|0.618|0.749|0.735	1|1|1|1|2|1|1|1|1|2|1|1|1|2|1|1|1|1|1|1|1|1|1|1|1|1|1|1|1|2|3|3|3|3|2|3|3|3|3|3|3|3|3|3|3|3|3|2|3|3	26	6	18	0.4422692307692307	0.5700000000000001	0.7624999999999998	0_s0,0_s1,0_s10,0_s11,0_s13,0_s14,0_s15,0_s16,1_s18,1_s19,1_s2,1_s21,1_s22,1_s23,1_s24,1_s25,1_s26,2_s27,2_s28,2_s29,2_s3,2_s30,2_s31,2_s32,2_s33,2_s34	0_s12,0_s17,1_s20,2_s35,3_s4,4_s7	3_s36,3_s37,3_s38,3_s39,3_s40,3_s41,3_s42,3_s43,3_s44,4_s45,4_s46,4_s47,4_s48,4_s49,4_s5,4_s6,4_s8,4_s9	-0.320161	4.9504e-182	1.2361e-176	6.3061e-14
chr10	1477145	1477909	0.298341	46	0.417|0.427|0.455|0.397|0.500|0.604|0.496|0.451|0.572|0.414|0.756|0.470|0.761|0.298|0.276|0.573|0.496|0.615|0.412|0.554|0.670|0.625|0.381|0.731|0.570|0.414|0.379|0.403|0.526|0.378|0.391|0.199|0.516|0.396|0.723|0.306|0.380|0.674|0.168|0.238|0.427|0.395|0.547|0.767|0.497|0.549|0.630|0.531|0.435|0.184	2|1|2|1|2|3|2|2|3|1|3|2|3|1|1|3|2|3|1|3|3|3|1|3|3|2|1|1|2|1|1|1|2|1|3|1|1|3|1|1|2|1|3|3|2|3|3|3|2|1	19	13	18	0.3379999999999999	0.4692307692307691	0.6362222222222224	0_s1,0_s11,0_s17,1_s20,1_s21,1_s25,2_s29,2_s32,2_s33,2_s35,3_s36,3_s37,3_s39,3_s40,3_s41,3_s43,3_s44,4_s46,4_s9	0_s0,0_s10,0_s12,0_s14,0_s15,1_s19,1_s23,2_s31,2_s34,3_s38,4_s45,4_s49,4_s8	0_s13,0_s16,1_s18,1_s2,1_s22,1_s24,1_s26,2_s27,2_s28,2_s3,2_s30,3_s4,3_s42,4_s47,4_s48,4_s5,4_s6,4_s7	-0.298341	2.3671e-164	5.9107e-159	6.1506e-14
chr10	1506874	1507074	0.252242	22	0.424|0.416|0.446|0.693|0.568|0.371|0.510|0.596|0.566|0.550|0.658|0.574|0.429|0.498|0.412|0.502|0.485|0.515|0.658|0.360|0.556|0.550|0.533|0.477|0.488|0.604|0.603|0.536|0.395|0.572|0.628|0.515|0.645|0.709|0.514|0.595|0.730|0.669|0.641|0.690|0.446|0.539|0.394|0.529|0.353|0.491|0.414|0.423|0.388|0.453	1|1|2|3|2|1|2|2|3|2|3|2|1|2|1|2|2|2|3|1|2|2|2|1|2|2|2|2|1|2|3|2|3|3|2|2|3|3|3|3|1|2|1|2|1|2|1|1|1|1	15	24	11	0.4103333333333332	0.5362083333333333	0.6624545454545454	0_s0,0_s1,0_s13,1_s2,1_s21,1_s26,2_s3,2_s34,4_s45,4_s47,4_s49,4_s6,4_s7,4_s8,4_s9	0_s10,0_s12,0_s14,0_s15,0_s17,1_s19,1_s20,1_s22,1_s23,1_s24,2_s27,2_s28,2_s29,2_s30,2_s31,2_s32,2_s33,2_s35,3_s37,3_s4,3_s40,4_s46,4_s48,4_s5	0_s11,0_s16,1_s18,1_s25,3_s36,3_s38,3_s39,3_s41,3_s42,3_s43,3_s44	-0.252242	3.2361e-61	8.0806e-56	3.9635e-14
chr10	1508273	1509258	0.38667	57	0.351|0.322|0.443|0.392|0.424|0.337|0.390|0.505|0.441|0.433|0.353|0.556|0.409|0.447|0.412|0.329|0.492|0.422|0.511|0.429|0.381|0.332|0.393|0.164|0.433|0.329|0.338|0.425|0.263|0.241|0.546|0.756|0.791|0.739|0.539|0.575|0.630|0.688|0.839|0.687|0.715|0.710|0.499|0.655|0.681|0.644|0.735|0.729|0.678|0.753	1|1|2|1|2|1|1|2|2|2|1|2|2|2|2|1|2|2|2|2|1|1|1|1|2|1|1|2|1|1|2|3|3|3|2|2|3|3|3|3|3|3|2|3|3|3|3|3|3|3	15	19	16	0.3276666666666666	0.4705789473684211	0.714375	0_s0,0_s1,0_s11,0_s13,0_s14,1_s18,1_s22,2_s27,2_s28,2_s29,2_s3,2_s31,2_s32,2_s34,2_s35	0_s10,0_s12,0_s15,0_s16,0_s17,1_s19,1_s2,1_s20,1_s21,1_s23,1_s24,1_s25,1_s26,2_s30,2_s33,3_s36,3_s4,3_s40,4_s47	3_s37,3_s38,3_s39,3_s41,3_s42,3_s43,3_s44,4_s45,4_s46,4_s48,4_s49,4_s5,4_s6,4_s7,4_s8,4_s9	-0.38667	3.1723999999999997e-226	7.9216e-221	8.1046e-15
chr10	1593041	1593386	0.294675	20	0.256|0.402|0.657|0.598|0.521|0.318|0.412|0.368|0.414|0.701|0.735|0.570|0.735|0.418|0.346|0.753|0.206|0.454|0.432|0.658|0.273|0.667|0.210|0.658|0.732|0.525|0.433|0.658|0.358|0.569|0.598|0.443|0.677|0.455|0.454|0.420|0.337|0.346|0.383|0.744|0.416|0.413|0.735|0.560|0.602|0.752|0.709|0.679|0.393|0.705	1|1|3|3|2|1|1|1|1|3|3|3|3|1|1|3|1|2|1|3|1|3|1|3|3|3|1|3|1|3|3|1|3|1|1|1|1|1|1|3|1|1|3|3|3|3|3|3|1|3	24	2	24	0.3710833333333334	0.4875	0.6657083333333335	0_s0,0_s1,0_s13,0_s14,0_s15,0_s16,1_s20,1_s21,1_s23,1_s25,2_s27,2_s29,2_s32,2_s34,3_s37,3_s39,3_s4,3_s40,3_s41,3_s42,3_s43,4_s45,4_s46,4_s8	0_s12,1_s24	0_s10,0_s11,0_s17,1_s18,1_s19,1_s2,1_s22,1_s26,2_s28,2_s3,2_s30,2_s31,2_s33,2_s35,3_s36,3_s38,3_s44,4_s47,4_s48,4_s49,4_s5,4_s6,4_s7,4_s9	-0.294675	1.7763e-96	4.4354e-91	3.042e-14
chr10	1685827	1686187	0.280275	20	0.421|0.549|0.548|0.620|0.542|0.504|0.565|0.647|0.371|0.615|0.685|0.705|0.386|0.599|0.334|0.496|0.651|0.534|0.696|0.562|0.589|0.464|0.597|0.552|0.516|0.779|0.594|0.506|0.650|0.606|0.317|0.211|0.559|0.345|0.266|0.361|0.361|0.439|0.403|0.407|0.660|0.702|0.693|0.686|0.691|0.710|0.754|0.587|0.733|0.658	1|2|3|3|2|2|3|3|1|3|3|3|1|3|1|2|3|3|3|2|3|1|3|3|2|3|3|2|3|3|1|1|3|1|1|1|1|1|1|1|3|3|3|3|3|3|3|3|3|3	14	7	29	0.3632857142857143	0.5250000000000001	0.6436206896551724	0_s0,0_s16,1_s2,1_s21,2_s28,3_s36,3_s37,3_s39,3_s4,3_s40,3_s41,3_s42,3_s43,3_s44	0_s1,0_s12,0_s13,1_s22,1_s26,2_s30,2_s33	0_s10,0_s11,0_s14,0_s15,0_s17,1_s18,1_s19,1_s20,1_s23,1_s24,1_s25,2_s27,2_s29,2_s3,2_s31,2_s32,2_s34,2_s35,3_s38,4_s45,4_s46,4_s47,4_s48,4_s49,4_s5,4_s6,4_s7,4_s8,4_s9	0.280275	7.070300000000001e-77	1.7655000000000004e-71	3.3418e-14
chr10	1773255	1773988	0.285861	22	0.438|0.362|0.557|0.710|0.794|0.603|0.392|0.670|0.360|0.699|0.313|0.401|0.595|0.668|0.396|0.338|0.536|0.448|0.553|0.659|0.550|0.620|0.584|0.522|0.437|0.364|0.523|0.253|0.726|0.528|0.384|0.659|0.737|0.319|0.447|0.622|0.710|0.402|0.465|0.391|0.810|0.512|0.708|0.587|0.292|0.547|0.477|0.633|0.661|0.611	1|1|2|3|3|3|1|3|1|3|1|1|3|3|1|1|2|1|2|3|2|3|3|2|1|1|2|1|3|2|1|3|3|1|1|3|3|1|1|1|3|2|3|3|1|2|1|3|3|3	20	9	21	0.38395	0.5364444444444445	0.6698095238095236	0_s0,0_s1,0_s14,0_s16,1_s18,1_s19,1_s21,1_s22,1_s24,2_s30,2_s31,2_s33,3_s36,3_s39,3_s4,3_s42,3_s43,3_s44,4_s49,4_s6	0_s10,1_s23,1_s25,2_s27,2_s3,2_s32,2_s35,4_s46,4_s5	0_s11,0_s12,0_s13,0_s15,0_s17,1_s2,1_s20,1_s26,2_s28,2_s29,2_s34,3_s37,3_s38,3_s40,3_s41,4_s45,4_s47,4_s48,4_s7,4_s8,4_s9	-0.285861	2.0122e-87	5.0246e-82	6.3505e-14
chr10	1774070	1774644	0.285882	15	0.660|0.706|0.535|0.827|0.746|0.796|0.713|0.819|0.679|0.788|0.715|0.740|0.613|0.777|0.765|0.650|0.660|0.748|0.625|0.696|0.785|0.572|0.814|0.805|0.654|0.712|0.707|0.801|0.745|0.672|0.668|0.794|0.666|0.761|0.661|0.677|0.754|0.682|0.794|0.693|0.792|0.492|0.768|0.670|0.736|0.727|0.679|0.827|0.723|0.752	2|2|1|3|2|3|2|3|2|3|2|2|2|3|2|2|2|3|2|2|2|2|3|3|2|2|2|3|2|2|2|2|2|2|2|2|2|2|3|2|2|1|2|2|2|2|2|3|2|2	2	37	11	0.5135000000000001	0.7031891891891893	0.7996363636363637	0_s10,4_s46	0_s0,0_s1,0_s12,0_s14,0_s16,1_s18,1_s19,1_s2,1_s21,1_s22,1_s23,1_s25,1_s26,2_s27,2_s28,2_s30,2_s31,2_s32,2_s34,2_s35,3_s36,3_s37,3_s38,3_s39,3_s4,3_s40,3_s41,3_s42,3_s44,4_s45,4_s47,4_s48,4_s49,4_s5,4_s6,4_s8,4_s9	0_s11,0_s13,0_s15,0_s17,1_s20,1_s24,2_s29,2_s3,2_s33,3_s43,4_s7	-0.285882	6.3428e-14	1.5838e-08	4.5186e-14
chr10	1782127	1782851	0.328182	26	0.444|0.528|0.483|0.320|0.624|0.495|0.551|0.217|0.282|0.687|0.568|0.373|0.748|0.640|0.713|0.693|0.766|0.403|0.483|0.501|0.664|0.413|0.634|0.657|0.605|0.171|0.733|0.388|0.538|0.561|0.511|0.660|0.440|0.588|0.642|0.787|0.674|0.706|0.589|0.709|0.718|0.391|0.686|0.448|0.379|0.356|0.727|0.525|0.293|0.289	2|2|2|1|3|2|3|1|1|3|3|1|3|3|3|3|3|1|2|2|3|1|3|3|3|1|3|1|3|3|2|3|2|3|3|3|3|3|3|3|3|1|3|2|1|1|3|3|1|1	13	9	28	0.3288461538461538	0.4814444444444444	0.6568928571428571	0_s11,0_s15,0_s16,1_s19,1_s24,2_s28,2_s31,2_s33,4_s46,4_s49,4_s5,4_s8,4_s9	0_s0,0_s1,0_s10,0_s13,1_s25,1_s26,3_s36,3_s38,4_s48	0_s12,0_s14,0_s17,1_s18,1_s2,1_s20,1_s21,1_s22,1_s23,2_s27,2_s29,2_s3,2_s30,2_s32,2_s34,2_s35,3_s37,3_s39,3_s4,3_s40,3_s41,3_s42,3_s43,3_s44,4_s45,4_s47,4_s6,4_s7	0.328182	2.2408e-103	5.5953e-98	5.0959e-14
chr10	2148100	2149306	0.450569	28	0.421|0.489|0.259|0.322|0.579|0.215|0.750|0.482|0.698|0.747|0.602|0.770|0.662|0.069|0.572|0.681|0.362|0.315|0.307|0.766|0.726|0.665|0.251|0.540|0.464|0.508|0.419|0.506|0.453|0.516|0.572|0.195|0.768|0.583|0.732|0.202|0.260|0.625|0.297|0.746|0.505|0.494|0.195|0.423|0.464|0.342|0.491|0.591|0.495|0.352	2|2|1|2|3|1|3|2|3|3|3|3|3|1|3|3|2|2|1|3|3|3|1|2|2|2|2|2|2|2|3|1|3|3|3|1|1|3|1|3|2|2|1|2|2|2|2|3|2|2	10	21	19	0.225	0.4458571428571428	0.6755263157894736	0_s10,0_s13,1_s20,1_s25,2_s29,3_s37,3_s40,3_s41,3_s43,4_s47	0_s0,0_s1,0_s11,0_s15,1_s23,1_s24,2_s3,2_s30,2_s31,2_s32,2_s33,2_s34,2_s35,4_s45,4_s46,4_s48,4_s49,4_s5,4_s6,4_s8,4_s9	0_s12,0_s14,0_s16,0_s17,1_s18,1_s19,1_s2,1_s21,1_s22,1_s26,2_s27,2_s28,3_s36,3_s38,3_s39,3_s4,3_s42,3_s44,4_s7	0.450569	1.0636e-98	2.6557e-93	5.0071e-14
chr10	2214692	2216167	0.526406	48	0.716|0.776|0.817|0.515|0.627|0.656|0.942|0.771|0.762|0.794|0.327|0.293|0.205|0.494|0.384|0.248|0.356|0.206|0.476|0.272|0.391|0.342|0.169|0.345|0.220|0.143|0.284|0.481|0.319|0.274|0.362|0.139|0.288|0.309|0.230|0.245|0.321|0.292|0.340|0.311|0.354|0.549|0.211|0.348|0.225|0.580|0.136|0.408|0.307|0.234	3|3|3|2|2|2|3|3|3|3|1|1|1|2|2|1|1|1|2|1|2|1|1|1|1|1|1|2|1|1|1|1|1|1|1|1|1|1|1|1|1|2|1|1|1|2|1|2|1|1	32	11	7	0.27046875	0.5055454545454546	0.796857142857143	1_s18,1_s19,1_s2,1_s22,1_s23,1_s24,1_s26,2_s28,2_s29,2_s3,2_s30,2_s31,2_s32,2_s34,2_s35,3_s36,3_s37,3_s38,3_s39,3_s4,3_s40,3_s41,3_s42,3_s43,3_s44,4_s45,4_s47,4_s48,4_s49,4_s6,4_s8,4_s9	0_s11,0_s12,0_s13,1_s20,1_s21,1_s25,2_s27,2_s33,4_s46,4_s5,4_s7	0_s0,0_s1,0_s10,0_s14,0_s15,0_s16,0_s17	0.526406	2.0746e-163	5.1803e-158	6.7057e-14
chr10	2343677	2345571	0.402099	33	0.476|0.529|0.718|0.515|0.533|0.810|0.173|0.541|0.659|0.230|0.496|0.211|0.636|0.395|0.542|0.209|0.557|0.408|0.302|0.440|0.725|0.503|0.471|0.426|0.471|0.211|0.730|0.575|0.520|0.294|0.553|0.411|0.505|0.717|0.498|0.363|0.363|0.620|0.516|0.223|0.531|0.596|0.453|0.258|0.565|0.623|0.593|0.454|0.441|0.166	2|2|3|2|2|3|1|2|3|1|2|1|3|2|2|1|2|1|1|2|3|2|2|2|2|1|3|2|2|1|2|1|2|3|2|1|1|3|2|1|2|3|2|1|2|3|3|2|2|1	14	25	11	0.2729999999999999	0.5002400000000001	0.6751818181818182	0_s14,0_s17,1_s19,1_s22,1_s24,1_s25,2_s31,2_s35,3_s37,3_s40,3_s41,3_s44,4_s48,4_s9	0_s0,0_s1,0_s11,0_s12,0_s15,1_s18,1_s20,1_s21,1_s23,1_s26,2_s28,2_s29,2_s3,2_s30,2_s33,2_s34,3_s36,3_s38,3_s4,3_s43,4_s45,4_s47,4_s49,4_s7,4_s8	0_s10,0_s13,0_s16,1_s2,2_s27,2_s32,3_s39,3_s42,4_s46,4_s5,4_s6	0.402099	2.4287e-96	6.0645e-91	1.954e-14
chr10	2364471	2364842	0.328472	32	0.495|0.577|0.672|0.245|0.665|0.529|0.641|0.481|0.402|0.445|0.687|0.719|0.706|0.477|0.406|0.377|0.428|0.480|0.343|0.615|0.694|0.745|0.263|0.580|0.643|0.657|0.225|0.523|0.356|0.324|0.185|0.300|0.756|0.440|0.768|0.677|0.434|0.726|0.332|0.456|0.403|0.362|0.572|0.582|0.761|0.772|0.718|0.660|0.598|0.577	2|3|3|1|3|2|3|2|1|2|3|3|3|2|1|1|1|2|1|3|3|3|1|3|3|3|1|3|1|1|1|1|3|2|3|3|1|3|1|2|1|1|3|3|3|3|3|3|3|3	16	8	26	0.3365625	0.475375	0.6650384615384615	0_s11,0_s16,1_s21,1_s22,1_s23,1_s25,2_s29,2_s32,2_s34,2_s35,3_s36,3_s37,3_s41,3_s43,4_s45,4_s46	0_s0,0_s13,0_s15,0_s17,1_s20,1_s24,3_s39,3_s44	0_s1,0_s10,0_s12,0_s14,1_s18,1_s19,1_s2,1_s26,2_s27,2_s28,2_s3,2_s30,2_s31,2_s33,3_s38,3_s4,3_s40,3_s42,4_s47,4_s48,4_s49,4_s5,4_s6,4_s7,4_s8,4_s9	-0.328472	1.0339e-140	2.5817e-135	5.2958e-14
chr10	2526920	2527542	0.341782	27	0.282|0.383|0.455|0.422|0.305|0.485|0.761|0.162|0.377|0.500|0.549|0.590|0.364|0.549|0.765|0.289|0.652|0.683|0.302|0.637|0.619|0.459|0.681|0.595|0.518|0.449|0.716|0.312|0.485|0.521|0.462|0.384|0.588|0.251|0.146|0.548|0.779|0.659|0.356|0.370|0.286|0.553|0.496|0.382|0.727|0.419|0.350|0.481|0.426|0.584	1|1|2|2|1|2|3|1|1|2|3|3|1|2|3|1|3|3|1|3|3|2|3|3|2|2|3|1|2|2|2|2|3|1|1|3|3|3|1|1|1|3|2|1|3|2|1|2|2|3	16	16	18	0.3073124999999999	0.4694375	0.6492222222222224	0_s0,0_s1,0_s12,0_s15,0_s16,1_s2,1_s22,1_s25,2_s33,3_s39,3_s4,3_s43,3_s44,4_s45,4_s48,4_s6	0_s10,0_s11,0_s13,0_s17,1_s20,2_s28,2_s30,2_s31,2_s34,2_s35,3_s36,3_s37,4_s47,4_s5,4_s7,4_s8	0_s14,1_s18,1_s19,1_s21,1_s23,1_s24,1_s26,2_s27,2_s29,2_s3,2_s32,3_s38,3_s40,3_s41,3_s42,4_s46,4_s49,4_s9	-0.341782	1.5569000000000001e-108	3.8877e-103	3.2307e-14
chr10	2663566	2664937	0.351787	31	0.315|0.293|0.371|0.305|0.444|0.303|0.358|0.245|0.282|0.321|0.287|0.292|0.354|0.445|0.304|0.541|0.417|0.313|0.400|0.254|0.694|0.717|0.740|0.707|0.774|0.509|0.717|0.715|0.689|0.831|0.399|0.497|0.557|0.508|0.386|0.715|0.686|0.574|0.534|0.563|0.664|0.602|0.477|0.654|0.438|0.686|0.669|0.491|0.692|0.415	1|1|1|1|1|1|1|1|1|1|1|1|1|1|1|2|1|1|1|1|3|3|3|3|3|2|3|3|3|3|1|2|2|2|1|3|3|2|2|2|3|3|2|3|1|3|3|1|3|1	24	9	17	0.3513333333333333	0.5288888888888889	0.7030588235294117	0_s0,0_s1,0_s10,0_s11,0_s12,0_s13,0_s14,0_s15,0_s16,0_s17,1_s18,1_s19,1_s2,1_s20,1_s21,1_s23,1_s24,1_s25,1_s26,3_s36,3_s4,4_s49,4_s7,4_s9	1_s22,2_s31,3_s37,3_s38,3_s39,3_s42,3_s43,3_s44,4_s47	2_s27,2_s28,2_s29,2_s3,2_s30,2_s32,2_s33,2_s34,2_s35,3_s40,3_s41,4_s45,4_s46,4_s48,4_s5,4_s6,4_s8	-0.351787	8.9475e-151	2.2342e-145	7.2609e-14
chr10	2815269	2815458	0.356568	25	0.241|0.460|0.300|0.334|0.412|0.209|0.262|0.328|0.346|0.426|0.275|0.353|0.202|0.488|0.328|0.260|0.362|0.179|0.438|0.325|0.501|0.200|0.426|0.328|0.526|0.586|0.343|0.482|0.345|0.266|0.697|0.634|0.578|0.603|0.845|0.701|0.640|0.577|0.597|0.681|0.788|0.637|0.721|0.522|0.610|0.721|0.638|0.670|0.596|0.620	1|2|1|1|1|1|1|1|1|1|1|1|1|2|1|1|1|1|1|1|2|1|1|1|2|3|1|2|1|1|3|3|2|3|3|3|3|2|3|3|3|3|3|2|3|3|3|3|3|2	24	9	17	0.312	0.5282222222222221	0.6685294117647058	0_s0,0_s10,0_s11,0_s12,0_s13,0_s14,0_s15,0_s16,0_s17,1_s18,1_s19,1_s2,1_s21,1_s22,1_s23,1_s24,1_s25,1_s26,2_s28,2_s29,2_s3,2_s32,2_s34,2_s35	0_s1,1_s20,2_s27,2_s30,2_s33,3_s38,3_s42,4_s48,4_s9	2_s31,3_s36,3_s37,3_s39,3_s4,3_s40,3_s41,3_s43,3_s44,4_s45,4_s46,4_s47,4_s49,4_s5,4_s6,4_s7,4_s8	-0.356568	1.5501e-125	3.8706e-120	3.4306e-14
chr10	2950388	2951144	0.474106	32	0.477|0.628|0.586|0.583|0.686|0.542|0.277|0.417|0.448|0.620|0.526|0.084|0.416|0.750|0.713|0.446|0.361|0.721|0.729|0.493|0.357|0.232|0.553|0.518|0.186|0.066|0.724|0.165|0.420|0.105|0.616|0.661|0.455|0.661|0.428|0.603|0.767|0.372|0.376|0.141|0.173|0.496|0.482|0.245|0.417|0.332|0.473|0.501|0.510|0.461	2|3|3|3|3|3|1|2|2|3|3|1|2|3|3|2|2|3|3|2|2|1|3|3|1|1|3|1|2|1|3|3|2|3|2|3|3|2|2|1|1|2|2|1|2|2|2|2|2|2	10	21	19	0.1674	0.4351428571428571	0.6414210526315789	0_s14,1_s19,2_s28,2_s30,2_s31,2_s33,2_s35,3_s44,4_s45,4_s48	0_s0,0_s15,0_s16,1_s2,1_s22,1_s23,1_s26,2_s27,2_s34,3_s38,3_s4,3_s42,3_s43,4_s46,4_s47,4_s49,4_s5,4_s6,4_s7,4_s8,4_s9	0_s1,0_s10,0_s11,0_s12,0_s13,0_s17,1_s18,1_s20,1_s21,1_s24,1_s25,2_s29,2_s3,2_s32,3_s36,3_s37,3_s39,3_s40,3_s41	-0.474106	3.2745e-113	8.1764e-108	6.1839e-14
chr10	3109434	3109522	0.266719	21	0.362|0.432|0.520|0.310|0.342|0.279|0.519|0.304|0.536|0.635|0.614|0.444|0.467|0.380|0.531|0.452|0.522|0.353|0.290|0.604|0.762|0.384|0.630|0.380|0.739|0.522|0.513|0.407|0.311|0.626|0.242|0.728|0.443|0.545|0.356|0.539|0.329|0.272|0.362|0.272|0.277|0.517|0.646|0.644|0.541|0.645|0.634|0.346|0.717|0.633	1|1|2|1|1|1|2|1|3|3|3|1|1|1|3|1|3|1|1|3|3|1|3|1|3|2|2|1|1|3|1|3|1|3|1|3|1|1|1|1|1|3|3|3|3|3|3|1|3|3	25	4	21	0.35184	0.5185000000000001	0.6184761904761906	0_s0,0_s1,0_s11,0_s12,0_s13,0_s15,1_s19,1_s2,1_s20,1_s22,1_s24,1_s25,2_s28,2_s3,2_s33,2_s34,3_s36,3_s38,3_s4,3_s41,3_s42,3_s43,3_s44,4_s45,4_s7	0_s10,0_s14,2_s31,2_s32	0_s16,0_s17,1_s18,1_s21,1_s23,1_s26,2_s27,2_s29,2_s30,2_s35,3_s37,3_s39,3_s40,4_s46,4_s47,4_s48,4_s49,4_s5,4_s6,4_s8,4_s9	0.266719	9.4714e-82	2.365e-76	6.6169e-14
chr10	3124680	3124798	0.302758	10	0.369|0.483|0.483|0.404|0.576|0.394|0.439|0.518|0.506|0.439|0.471|0.572|0.462|0.520|0.454|0.396|0.415|0.361|0.621|0.630|0.814|0.790|0.725|0.732|0.753|0.787|0.770|0.773|0.732|0.739|0.766|0.837|0.814|0.703|0.673|0.776|0.704|0.795|0.725|0.879|0.628|0.694|0.766|0.719|0.817|0.780|0.790|0.827|0.545|0.894	1|1|1|1|1|1|1|1|1|1|1|1|1|1|1|1|1|1|1|2|3|3|3|3|3|3|3|3|3|3|3|3|3|3|2|3|3|3|3|3|2|3|3|3|3|3|3|3|1|3	20	3	27	0.4714	0.6436666666666667	0.774111111111111	0_s0,0_s1,0_s10,0_s11,0_s12,0_s13,0_s14,0_s15,0_s16,0_s17,1_s18,1_s19,1_s2,1_s20,1_s21,1_s22,1_s23,1_s24,1_s25,4_s8	1_s26,3_s4,4_s45	2_s27,2_s28,2_s29,2_s3,2_s30,2_s31,2_s32,2_s33,2_s34,2_s35,3_s36,3_s37,3_s38,3_s39,3_s40,3_s41,3_s42,3_s43,3_s44,4_s46,4_s47,4_s48,4_s49,4_s5,4_s6,4_s7,4_s9	-0.302758	1.7011e-43	4.2477e-38	4.6629e-14	P0|0|2|2|3,
chr10	3124798	3126489	0.443986	46	0.335|0.390|0.388|0.383|0.473|0.320|0.407|0.482|0.419|0.370|0.389|0.505|0.371|0.423|0.368|0.375|0.332|0.333|0.561|0.561|0.492|0.177|0.329|0.203|0.206|0.233|0.332|0.409|0.296|0.434|0.776|0.887|0.810|0.690|0.664|0.804|0.736|0.823|0.728|0.851|0.637|0.708|0.760|0.709|0.835|0.790|0.749|0.844|0.497|0.867	1|1|1|1|2|1|1|2|1|1|1|2|1|1|1|1|1|1|2|2|2|1|1|1|1|1|1|2|1|2|3|3|3|3|3|3|3|3|3|3|2|3|3|3|3|3|3|3|2|3	22	10	18	0.3354090909090909	0.5051	0.7795	0_s0,0_s1,0_s10,0_s11,0_s13,0_s14,0_s16,0_s17,1_s18,1_s2,1_s20,1_s21,1_s22,1_s23,1_s24,2_s28,2_s29,2_s3,2_s30,2_s31,2_s32,2_s34	0_s12,0_s15,1_s19,1_s25,1_s26,2_s27,2_s33,2_s35,4_s45,4_s8	3_s36,3_s37,3_s38,3_s39,3_s4,3_s40,3_s41,3_s42,3_s43,3_s44,4_s46,4_s47,4_s48,4_s49,4_s5,4_s6,4_s7,4_s9	-0.443986	9.4175e-250	2.3515999999999998e-244	-3.3307e-15
chr10	3144239	3144392	0.443385	23	0.424|0.713|0.301|0.465|0.133|0.679|0.340|0.475|0.418|0.684|0.474|0.528|0.278|0.605|0.717|0.378|0.475|0.746|0.747|0.349|0.435|0.323|0.513|0.229|0.251|0.442|0.572|0.713|0.646|0.189|0.747|0.749|0.479|0.642|0.239|0.707|0.594|0.454|0.575|0.042|0.387|0.507|0.720|0.619|0.395|0.597|0.500|0.216|0.714|0.418	2|3|2|2|1|3|2|2|2|3|2|3|1|3|3|2|2|3|3|2|2|2|3|1|1|2|3|3|3|1|3|3|3|3|1|3|3|2|3|1|2|3|3|3|2|3|3|1|3|2	8	17	25	0.197125	0.409	0.64052	0_s12,1_s2,2_s3,2_s30,2_s35,3_s4,3_s44,4_s7	0_s0,0_s10,0_s11,0_s14,0_s15,0_s16,1_s18,1_s22,1_s23,1_s26,2_s27,2_s28,2_s31,3_s42,4_s45,4_s49,4_s9	0_s1,0_s13,0_s17,1_s19,1_s20,1_s21,1_s24,1_s25,2_s29,2_s32,2_s33,2_s34,3_s36,3_s37,3_s38,3_s39,3_s40,3_s41,3_s43,4_s46,4_s47,4_s48,4_s5,4_s6,4_s8	0.443385	3.4764e-77	8.680599999999999e-72	2.8755e-14
chr10	3170860	3171386	0.330051	38	0.275|0.474|0.401|0.245|0.366|0.369|0.448|0.311|0.161|0.291|0.324|0.520|0.364|0.440|0.379|0.248|0.369|0.492|0.573|0.409|0.576|0.632|0.661|0.687|0.664|0.693|0.695|0.662|0.749|0.801|0.487|0.405|0.487|0.459|0.454|0.464|0.540|0.702|0.730|0.615|0.493|0.398|0.516|0.599|0.648|0.592|0.633|0.684|0.521|0.649	1|2|1|1|1|1|2|1|1|1|1|2|1|2|1|1|1|2|3|1|3|3|3|3|3|3|3|3|3|3|2|1|2|2|2|2|2|3|3|3|2|1|2|3|3|3|3|3|2|3	16	14	20	0.3321874999999999	0.4853571428571429	0.66225	0_s0,0_s10,0_s11,0_s12,0_s13,0_s15,0_s16,0_s17,1_s18,1_s2,1_s21,1_s22,1_s23,1_s26,3_s37,4_s46	0_s1,0_s14,1_s19,1_s20,1_s24,3_s36,3_s38,3_s39,3_s4,3_s40,3_s41,4_s45,4_s47,4_s8	1_s25,2_s27,2_s28,2_s29,2_s3,2_s30,2_s31,2_s32,2_s33,2_s34,2_s35,3_s42,3_s43,3_s44,4_s48,4_s49,4_s5,4_s6,4_s7,4_s9	-0.330051	1.8677e-163	4.6636e-158	2.1871e-14
chr10	3184734	3185539	0.338858	30	0.288|0.558|0.182|0.646|0.338|0.515|0.432|0.245|0.445|0.533|0.303|0.472|0.521|0.662|0.641|0.164|0.490|0.637|0.761|0.524|0.418|0.300|0.750|0.357|0.195|0.489|0.648|0.503|0.574|0.592|0.513|0.598|0.443|0.516|0.357|0.736|0.766|0.328|0.413|0.622|0.757|0.581|0.553|0.348|0.312|0.346|0.480|0.529|0.747|0.396	1|3|1|3|1|2|2|1|2|2|1|2|2|3|3|1|2|3|3|3|2|1|3|1|1|2|3|2|3|3|2|3|2|3|1|3|3|1|1|3|3|3|3|1|1|1|2|2|3|1	16	14	20	0.3044999999999999	0.4845	0.64345	0_s0,0_s10,0_s12,0_s15,1_s18,1_s22,2_s28,2_s3,2_s30,3_s4,3_s42,3_s43,4_s48,4_s49,4_s5,4_s9	0_s13,0_s14,0_s16,0_s17,1_s19,1_s2,1_s23,2_s27,2_s31,2_s33,3_s36,3_s38,4_s6,4_s7	0_s1,0_s11,1_s20,1_s21,1_s24,1_s25,1_s26,2_s29,2_s32,2_s34,2_s35,3_s37,3_s39,3_s40,3_s41,3_s44,4_s45,4_s46,4_s47,4_s8	-0.338858	1.3204e-124	3.2971e-119	3.475e-14
chr10	3192574	3193232	0.429009	45	0.449|0.417|0.481|0.496|0.509|0.556|0.639|0.424|0.419|0.568|0.568|0.578|0.525|0.659|0.517|0.592|0.422|0.321|0.521|0.451|0.576|0.481|0.636|0.615|0.645|0.716|0.473|0.591|0.435|0.531|0.837|0.689|0.837|0.680|0.434|0.840|0.639|0.793|0.742|0.624|0.375|0.321|0.376|0.372|0.389|0.448|0.122|0.259|0.259|0.293	2|2|2|2|2|2|3|2|2|2|2|3|2|3|2|2|2|1|2|2|2|2|3|3|3|3|2|3|2|2|3|3|3|3|2|3|3|3|3|3|2|1|2|2|2|2|1|1|1|1	6	27	17	0.2625	0.4742592592592592	0.691764705882353	1_s24,4_s46,4_s6,4_s7,4_s8,4_s9	0_s0,0_s1,0_s10,0_s11,0_s12,0_s13,0_s15,0_s16,0_s17,1_s18,1_s2,1_s21,1_s22,1_s23,1_s25,1_s26,2_s27,2_s28,2_s32,2_s34,2_s35,3_s4,4_s45,4_s47,4_s48,4_s49,4_s5	0_s14,1_s19,1_s20,2_s29,2_s3,2_s30,2_s31,2_s33,3_s36,3_s37,3_s38,3_s39,3_s40,3_s41,3_s42,3_s43,3_s44	0.429009	2.221e-113	5.545800000000001e-108	6.5059e-14
chr10	3195549	3195759	0.2618	10	0.752|0.782|0.741|0.734|0.760|0.673|0.813|0.756|0.870|0.706|0.738|0.770|0.710|0.742|0.694|0.732|0.719|0.776|0.765|0.719|0.774|0.707|0.712|0.667|0.699|0.735|0.690|0.717|0.728|0.768|0.774|0.743|0.701|0.701|0.800|0.755|0.735|0.785|0.608|0.712|0.699|0.703|0.776|0.786|0.744|0.748|0.753|0.757|0.745|0.732	2|2|2|2|2|2|2|2|3|2|2|2|2|2|2|2|2|2|2|2|2|2|2|2|2|2|2|2|2|2|2|2|2|2|2|2|2|2|1|2|2|2|2|2|2|2|2|2|2|2	1	48	1	0.608	0.7380833333333333	0.87	3_s43	0_s0,0_s1,0_s10,0_s11,0_s12,0_s13,0_s14,0_s15,0_s17,1_s18,1_s19,1_s2,1_s20,1_s21,1_s22,1_s23,1_s24,1_s25,1_s26,2_s27,2_s28,2_s29,2_s3,2_s30,2_s31,2_s32,2_s33,2_s34,2_s35,3_s36,3_s37,3_s38,3_s39,3_s4,3_s40,3_s41,3_s42,3_s44,4_s45,4_s46,4_s47,4_s48,4_s49,4_s5,4_s6,4_s7,4_s8,4_s9	0_s16	0.2618	0.00096053	1.0	1.0825e-05
chr10	3239629	3239925	0.302417	32	0.522|0.523|0.675|0.392|0.285|0.395|0.636|0.537|0.290|0.754|0.517|0.632|0.239|0.618|0.400|0.519|0.563|0.591|0.414|0.292|0.515|0.288|0.602|0.393|0.567|0.548|0.452|0.683|0.365|0.728|0.571|0.618|0.808|0.636|0.580|0.666|0.268|0.787|0.722|0.391|0.270|0.458|0.429|0.406|0.554|0.549|0.440|0.261|0.435|0.417	2|2|3|1|1|1|3|2|1|3|2|3|1|3|1|2|2|3|1|1|2|1|3|1|2|2|1|3|1|3|3|3|3|3|3|3|1|3|3|1|1|1|1|1|2|2|1|1|1|1	22	11	17	0.3627272727272727	0.5376363636363637	0.6651176470588236	0_s11,0_s12,0_s13,0_s16,1_s2,1_s21,1_s25,1_s26,2_s28,2_s3,2_s32,2_s34,3_s41,3_s44,4_s45,4_s46,4_s47,4_s48,4_s6,4_s7,4_s8,4_s9	0_s0,0_s1,0_s15,1_s18,1_s22,1_s23,2_s27,2_s30,2_s31,4_s49,4_s5	0_s10,0_s14,0_s17,1_s19,1_s20,1_s24,2_s29,2_s33,2_s35,3_s36,3_s37,3_s38,3_s39,3_s4,3_s40,3_s42,3_s43	-0.302417	7.0664e-129	1.7645e-123	4.3632e-14
chr10	3240536	3241588	0.469967	35	0.176|0.296|0.463|0.242|0.222|0.265|0.312|0.276|0.150|0.226|0.187|0.398|0.143|0.412|0.138|0.322|0.421|0.384|0.468|0.412|0.715|0.846|0.889|0.543|0.619|0.804|0.751|0.742|0.778|0.626|0.443|0.436|0.640|0.530|0.772|0.644|0.655|0.613|0.377|0.604|0.628|0.538|0.474|0.600|0.534|0.740|0.444|0.478|0.582|0.709	1|1|2|1|1|1|1|1|1|1|1|2|1|2|1|1|2|2|2|2|3|3|3|2|3|3|3|3|3|3|2|2|3|2|3|3|3|2|1|3|3|2|2|2|2|3|2|2|3|3	14	18	18	0.238	0.4772777777777777	0.708	0_s0,0_s1,0_s11,0_s12,0_s13,0_s14,0_s15,0_s16,0_s17,1_s18,1_s2,1_s21,1_s22,3_s43	0_s10,1_s19,1_s20,1_s23,1_s24,1_s25,1_s26,2_s3,3_s36,3_s37,3_s39,3_s42,4_s46,4_s47,4_s48,4_s49,4_s6,4_s7	2_s27,2_s28,2_s29,2_s30,2_s31,2_s32,2_s33,2_s34,2_s35,3_s38,3_s4,3_s40,3_s41,3_s44,4_s45,4_s5,4_s8,4_s9	-0.469967	7.9467e-158	1.9843e-152	6.9278e-14
chr10	3302776	3303744	0.292608	30	0.646|0.584|0.647|0.749|0.456|0.565|0.441|0.556|0.453|0.433|0.409|0.538|0.502|0.697|0.547|0.405|0.515|0.484|0.690|0.298|0.504|0.382|0.722|0.429|0.465|0.223|0.539|0.387|0.688|0.527|0.566|0.760|0.471|0.600|0.270|0.512|0.638|0.403|0.293|0.409|0.603|0.657|0.702|0.502|0.271|0.587|0.329|0.648|0.179|0.532	3|3|3|3|2|3|2|3|2|1|1|3|2|3|3|1|3|2|3|1|2|1|3|2|2|1|2|1|3|2|3|3|2|3|1|2|3|1|1|1|3|3|3|2|1|3|1|3|1|3	14	13	23	0.3350714285714286	0.4834615384615384	0.627695652173913	0_s17,1_s18,1_s22,1_s26,2_s28,2_s31,2_s33,3_s4,3_s42,3_s43,3_s44,4_s49,4_s6,4_s8	0_s12,0_s14,0_s16,1_s2,1_s24,2_s27,2_s3,2_s30,2_s32,2_s35,3_s38,3_s40,4_s48	0_s0,0_s1,0_s10,0_s11,0_s13,0_s15,1_s19,1_s20,1_s21,1_s23,1_s25,2_s29,2_s34,3_s36,3_s37,3_s39,3_s41,4_s45,4_s46,4_s47,4_s5,4_s7,4_s9	0.292608	1.1803e-102	2.9473e-97	2.1649e-14
chr10	3360662	3360948	0.306213	47	0.640|0.589|0.654|0.625|0.620|0.621|0.586|0.638|0.587|0.685|0.625|0.657|0.553|0.736|0.695|0.654|0.634|0.570|0.576|0.611|0.744|0.609|0.631|0.791|0.644|0.699|0.717|0.673|0.633|0.725|0.289|0.451|0.383|0.358|0.181|0.418|0.418|0.404|0.267|0.396|0.275|0.328|0.379|0.677|0.394|0.386|0.394|0.341|0.318|0.306	3|3|3|3|3|3|3|3|3|3|3|3|3|3|3|3|3|3|3|3|3|3|3|3|3|3|3|3|3|3|1|2|1|1|1|2|1|1|1|1|1|1|1|3|1|1|1|1|1|1	17	2	31	0.3421764705882352	0.4345	0.6483548387096775	3_s36,3_s38,3_s39,3_s4,3_s41,3_s42,3_s43,3_s44,4_s45,4_s46,4_s47,4_s49,4_s5,4_s6,4_s7,4_s8,4_s9	3_s37,3_s40	0_s0,0_s1,0_s10,0_s11,0_s12,0_s13,0_s14,0_s15,0_s16,0_s17,1_s18,1_s19,1_s2,1_s20,1_s21,1_s22,1_s23,1_s24,1_s25,1_s26,2_s27,2_s28,2_s29,2_s3,2_s30,2_s31,2_s32,2_s33,2_s34,2_s35,4_s48	0.306213	3.7651e-223	9.4016e-218	-inf
chr10	3471789	3472432	0.486691	18	0.689|0.783|0.607|0.833|0.647|0.866|0.717|0.633|0.788|0.777|0.211|0.278|0.168|0.379|0.292|0.243|0.316|0.232|0.299|0.214|0.260|0.168|0.241|0.409|0.458|0.357|0.398|0.379|0.266|0.238|0.173|0.158|0.314|0.310|0.172|0.283|0.415|0.412|0.330|0.315|0.308|0.296|0.265|0.446|0.279|0.264|0.228|0.393|0.431|0.206	3|3|2|3|3|3|3|2|3|3|1|1|1|1|1|1|1|1|1|1|1|1|1|1|2|1|2|1|1|1|1|1|1|1|1|1|1|2|1|1|1|1|1|2|1|1|1|1|2|1	35	7	8	0.2759714285714285	0.4835714285714286	0.7625000000000001	1_s18,1_s19,1_s2,1_s20,1_s21,1_s22,1_s23,1_s24,1_s25,1_s26,2_s27,2_s28,2_s29,2_s3,2_s31,2_s33,2_s34,2_s35,3_s36,3_s37,3_s38,3_s39,3_s4,3_s40,3_s41,3_s43,3_s44,4_s45,4_s46,4_s47,4_s49,4_s5,4_s6,4_s7,4_s9	0_s10,0_s15,2_s30,2_s32,3_s42,4_s48,4_s8	0_s0,0_s1,0_s11,0_s12,0_s13,0_s14,0_s16,0_s17	0.486691	2.7417e-67	6.8462000000000005e-62	3.9635e-14	N0|0|2|3|0,
chr10	3513413	3514535	0.250805	48	0.763|0.703|0.682|0.743|0.763|0.731|0.782|0.741|0.694|0.727|0.715|0.755|0.674|0.736|0.812|0.783|0.766|0.761|0.729|0.803|0.840|0.724|0.711|0.850|0.775|0.757|0.801|0.761|0.708|0.755|0.733|0.751|0.793|0.773|0.760|0.718|0.575|0.642|0.560|0.751|0.741|0.832|0.794|0.817|0.750|0.792|0.741|0.706|0.722|0.635	2|2|2|2|2|2|2|2|2|2|2|2|2|2|3|2|2|2|2|3|3|2|2|3|2|2|3|2|2|2|2|2|2|2|2|2|1|2|1|2|2|3|2|3|2|3|2|2|2|2	2	40	8	0.5675	0.736225	0.818375	3_s41,3_s43	0_s0,0_s1,0_s10,0_s11,0_s12,0_s13,0_s14,0_s15,0_s16,0_s17,1_s18,1_s19,1_s2,1_s20,1_s22,1_s23,1_s24,1_s25,2_s28,2_s29,2_s30,2_s31,2_s33,2_s34,2_s35,3_s36,3_s37,3_s38,3_s39,3_s4,3_s40,3_s42,3_s44,4_s45,4_s47,4_s49,4_s6,4_s7,4_s8,4_s9	1_s21,1_s26,2_s27,2_s3,2_s32,4_s46,4_s48,4_s5	0.250805	5.0792e-38	1.2683e-32	4.4853e-14
chr10	3557971	3558567	0.368595	31	0.399|0.234|0.424|0.755|0.564|0.632|0.249|0.703|0.549|0.751|0.386|0.537|0.336|0.407|0.716|0.154|0.578|0.765|0.526|0.467|0.355|0.499|0.715|0.295|0.690|0.478|0.640|0.664|0.752|0.651|0.665|0.339|0.487|0.653|0.207|0.709|0.535|0.491|0.483|0.126|0.560|0.647|0.556|0.403|0.613|0.365|0.403|0.403|0.648|0.382	2|1|2|3|3|3|1|3|3|3|2|3|1|2|3|1|3|3|3|2|1|2|3|1|3|2|3|3|3|3|3|1|2|3|1|3|3|2|2|1|3|3|3|2|3|1|2|2|3|1	11	13	26	0.2765454545454545	0.4407692307692308	0.6451538461538462	0_s1,0_s14,1_s2,1_s22,2_s27,2_s3,3_s37,3_s4,3_s44,4_s5,4_s9	0_s0,0_s10,1_s18,1_s20,1_s26,2_s28,2_s31,3_s38,3_s42,3_s43,4_s48,4_s6,4_s7	0_s11,0_s12,0_s13,0_s15,0_s16,0_s17,1_s19,1_s21,1_s23,1_s24,1_s25,2_s29,2_s30,2_s32,2_s33,2_s34,2_s35,3_s36,3_s39,3_s40,3_s41,4_s45,4_s46,4_s47,4_s49,4_s8	0.368595	5.4369e-112	1.3576e-106	3.0753e-14
chr10	3642199	3643191	0.2818	40	0.587|0.622|0.477|0.811|0.794|0.595|0.693|0.604|0.660|0.628|0.592|0.785|0.506|0.722|0.638|0.817|0.704|0.754|0.724|0.772|0.338|0.247|0.291|0.302|0.397|0.389|0.564|0.467|0.438|0.377|0.573|0.269|0.586|0.463|0.535|0.685|0.682|0.398|0.451|0.447|0.539|0.448|0.578|0.554|0.504|0.644|0.449|0.500|0.723|0.514	3|3|1|3|3|3|3|3|3|3|3|3|2|3|3|3|3|3|3|3|1|1|1|1|1|1|2|1|1|1|3|1|3|1|2|3|3|1|1|1|2|1|3|2|2|3|1|1|3|2	18	7	25	0.3971111111111111	0.5308571428571429	0.67892	0_s10,2_s27,2_s28,2_s29,2_s3,2_s30,2_s31,2_s33,2_s34,2_s35,3_s37,3_s39,3_s42,3_s43,3_s44,4_s46,4_s6,4_s7	1_s2,2_s32,3_s4,4_s45,4_s48,4_s49,4_s9	0_s0,0_s1,0_s11,0_s12,0_s13,0_s14,0_s15,0_s16,0_s17,1_s18,1_s19,1_s20,1_s21,1_s22,1_s23,1_s24,1_s25,1_s26,3_s36,3_s38,3_s40,3_s41,4_s47,4_s5,4_s8	0.2818	1.5207e-156	3.7972e-151	7.061e-14
chr10	3707872	3708544	0.358471	36	0.666|0.447|0.378|0.464|0.411|0.566|0.186|0.439|0.381|0.542|0.642|0.467|0.218|0.365|0.688|0.451|0.562|0.478|0.344|0.249|0.437|0.252|0.442|0.589|0.506|0.237|0.744|0.498|0.582|0.383|0.419|0.444|0.479|0.677|0.313|0.535|0.685|0.670|0.395|0.605|0.334|0.611|0.449|0.123|0.569|0.312|0.478|0.605|0.434|0.675	3|2|2|2|2|3|1|2|2|3|3|2|1|2|3|2|3|2|1|1|2|1|2|3|2|1|3|2|3|2|2|2|3|3|1|3|3|3|2|3|1|3|2|1|3|1|2|3|2|3	10	21	19	0.2568	0.4364761904761904	0.6153684210526318	0_s14,1_s2,1_s25,1_s26,2_s28,2_s31,3_s4,4_s45,4_s48,4_s5	0_s1,0_s10,0_s11,0_s12,0_s15,0_s16,1_s19,1_s20,1_s22,1_s24,2_s27,2_s29,2_s30,2_s33,2_s35,3_s36,3_s37,3_s43,4_s47,4_s6,4_s8	0_s0,0_s13,0_s17,1_s18,1_s21,1_s23,2_s3,2_s32,2_s34,3_s38,3_s39,3_s40,3_s41,3_s42,3_s44,4_s46,4_s49,4_s7,4_s9	0.358471	3.5803000000000003e-119	8.9402e-114	2.5424e-14
chr10	3828664	3829732	0.417397	45	0.697|0.590|0.566|0.754|0.614|0.466|0.696|0.531|0.726|0.652|0.731|0.708|0.725|0.752|0.527|0.698|0.697|0.628|0.686|0.703|0.689|0.781|0.791|0.836|0.735|0.685|0.727|0.812|0.647|0.860|0.176|0.291|0.348|0.356|0.282|0.326|0.415|0.443|0.433|0.426|0.412|0.357|0.472|0.355|0.253|0.309|0.453|0.364|0.446|0.168	3|2|2|3|3|2|3|2|3|3|3|3|3|3|2|3|3|2|3|3|3|3|3|3|3|3|3|3|3|3|1|1|1|1|1|1|1|2|2|2|2|1|2|1|1|1|2|1|2|1	13	13	24	0.3076923076923077	0.4917692307692307	0.7250833333333332	3_s36,3_s37,3_s38,3_s39,3_s4,3_s40,3_s41,4_s46,4_s48,4_s49,4_s5,4_s7,4_s9	0_s1,0_s10,0_s13,0_s15,1_s21,1_s24,3_s42,3_s43,3_s44,4_s45,4_s47,4_s6,4_s8	0_s0,0_s11,0_s12,0_s14,0_s16,0_s17,1_s18,1_s19,1_s2,1_s20,1_s22,1_s23,1_s25,1_s26,2_s27,2_s28,2_s29,2_s3,2_s30,2_s31,2_s32,2_s33,2_s34,2_s35	0.417397	1.6668e-204	4.1619e-199	1.5543e-14
chr10	3973401	3974515	0.537787	46	0.693|0.793|0.802|0.857|0.787|0.712|0.795|0.699|0.786|0.785|0.267|0.299|0.156|0.450|0.089|0.129|0.547|0.418|0.426|0.243|0.339|0.175|0.242|0.100|0.283|0.348|0.312|0.404|0.214|0.331|0.134|0.359|0.313|0.375|0.154|0.351|0.301|0.415|0.524|0.270|0.373|0.262|0.221|0.352|0.255|0.266|0.447|0.412|0.438|0.322	3|3|3|3|3|3|3|3|3|3|1|1|1|2|1|1|2|2|2|1|1|1|1|1|1|2|1|2|1|1|1|2|1|2|1|2|1|2|2|1|2|1|1|2|1|1|2|2|2|2	23	17	10	0.2328260869565217	0.4094705882352941	0.7708999999999999	1_s18,1_s19,1_s2,1_s21,1_s22,1_s26,2_s27,2_s28,2_s29,2_s3,2_s30,2_s32,2_s34,2_s35,3_s36,3_s38,3_s4,3_s41,3_s44,4_s46,4_s47,4_s49,4_s5	1_s20,1_s23,1_s24,1_s25,2_s31,2_s33,3_s37,3_s39,3_s40,3_s42,3_s43,4_s45,4_s48,4_s6,4_s7,4_s8,4_s9	0_s0,0_s1,0_s10,0_s11,0_s12,0_s13,0_s14,0_s15,0_s16,0_s17	0.537787	6.1508e-181	1.5359e-175	5.9508e-14
chr10	4091740	4093714	0.282667	45	0.657|0.697|0.712|0.620|0.807|0.828|0.730|0.727|0.688|0.700|0.855|0.697|0.695|0.715|0.815|0.785|0.664|0.548|0.679|0.656|0.706|0.684|0.703|0.834|0.804|0.761|0.630|0.727|0.675|0.749|0.714|0.757|0.750|0.777|0.689|0.736|0.720|0.787|0.718|0.704|0.750|0.686|0.844|0.619|0.786|0.719|0.703|0.698|0.723|0.815	2|2|2|2|3|3|2|2|2|2|3|2|2|2|2|2|2|1|2|2|2|2|2|3|2|2|2|2|2|2|2|2|2|2|2|2|2|2|2|2|2|2|3|2|2|2|2|2|2|3	1	43	6	0.548	0.7142325581395349	0.8305000000000001	1_s24	0_s0,0_s1,0_s10,0_s11,0_s14,0_s15,0_s16,0_s17,1_s19,1_s2,1_s20,1_s21,1_s22,1_s23,1_s25,1_s26,2_s27,2_s28,2_s29,2_s30,2_s31,2_s32,2_s33,2_s34,2_s35,3_s36,3_s37,3_s38,3_s39,3_s4,3_s40,3_s41,3_s42,3_s43,3_s44,4_s45,4_s46,4_s48,4_s49,4_s5,4_s6,4_s7,4_s8	0_s12,0_s13,1_s18,2_s3,4_s47,4_s9	0.282667	2.1523e-20	5.3745e-15	4.0079e-14
chr10	4132810	4133675	0.364724	27	0.371|0.362|0.433|0.719|0.179|0.733|0.323|0.623|0.478|0.748|0.282|0.409|0.139|0.580|0.688|0.174|0.691|0.524|0.725|0.595|0.226|0.283|0.650|0.314|0.322|0.561|0.628|0.683|0.507|0.351|0.775|0.504|0.374|0.610|0.338|0.423|0.627|0.363|0.590|0.259|0.432|0.746|0.337|0.280|0.251|0.345|0.415|0.577|0.422|0.173	1|1|2|3|1|3|1|3|2|3|1|2|1|3|3|1|3|2|3|3|1|1|3|1|1|3|3|3|2|1|3|3|1|3|1|2|3|1|3|1|2|3|1|1|1|1|2|3|2|1	21	9	20	0.2879047619047619	0.4492222222222222	0.6526500000000001	0_s0,0_s1,0_s12,0_s14,1_s18,1_s2,1_s22,2_s27,2_s28,2_s3,2_s30,2_s35,3_s38,3_s4,3_s42,3_s44,4_s47,4_s48,4_s49,4_s5,4_s9	0_s10,0_s16,1_s19,1_s24,2_s34,3_s40,4_s45,4_s6,4_s8	0_s11,0_s13,0_s15,0_s17,1_s20,1_s21,1_s23,1_s25,1_s26,2_s29,2_s31,2_s32,2_s33,3_s36,3_s37,3_s39,3_s41,3_s43,4_s46,4_s7	-0.364724	6.9782e-137	1.7425e-131	5.218e-14
chr10	4373807	4374951	0.312344	41	0.616|0.423|0.654|0.557|0.241|0.490|0.763|0.463|0.402|0.531|0.486|0.502|0.470|0.341|0.504|0.742|0.587|0.372|0.609|0.257|0.557|0.529|0.448|0.681|0.405|0.586|0.249|0.520|0.515|0.290|0.261|0.505|0.548|0.472|0.540|0.629|0.486|0.712|0.613|0.670|0.735|0.702|0.497|0.173|0.348|0.432|0.311|0.713|0.543|0.465	3|2|3|3|1|2|3|2|1|3|2|2|2|1|2|3|3|1|3|1|3|2|1|3|1|3|1|3|2|1|1|2|3|2|3|3|2|3|3|3|3|3|2|1|1|2|1|3|3|2	13	15	22	0.3152307692307693	0.4826	0.6276363636363634	0_s12,0_s16,1_s20,1_s24,1_s26,2_s29,2_s30,2_s32,2_s35,3_s36,4_s48,4_s49,4_s6	0_s1,0_s13,0_s15,1_s18,1_s19,1_s2,1_s21,2_s28,2_s34,3_s37,3_s39,3_s41,4_s47,4_s5,4_s9	0_s0,0_s10,0_s11,0_s14,0_s17,1_s22,1_s23,1_s25,2_s27,2_s3,2_s31,2_s33,3_s38,3_s4,3_s40,3_s42,3_s43,3_s44,4_s45,4_s46,4_s7,4_s8	0.312344	2.0576e-139	5.138e-134	6.0285e-14
chr10	4499208	4500032	0.293417	28	0.546|0.435|0.512|0.403|0.590|0.453|0.727|0.566|0.450|0.473|0.461|0.556|0.598|0.192|0.623|0.659|0.515|0.262|0.294|0.698|0.679|0.633|0.350|0.628|0.704|0.255|0.400|0.650|0.399|0.509|0.555|0.222|0.745|0.505|0.578|0.289|0.297|0.452|0.308|0.699|0.663|0.575|0.586|0.616|0.720|0.613|0.520|0.472|0.514|0.496	3|1|3|1|3|2|3|3|2|2|1|3|3|1|3|3|2|1|1|3|3|3|1|3|3|1|1|3|1|3|3|1|3|3|3|1|1|2|1|3|3|3|3|3|3|3|2|2|2|2	14	9	27	0.3262142857142857	0.4827777777777778	0.6197407407407406	0_s1,0_s11,1_s18,1_s20,1_s24,1_s25,2_s29,2_s31,2_s32,2_s34,3_s37,3_s40,3_s41,3_s43	0_s13,0_s16,0_s17,1_s23,3_s42,4_s6,4_s7,4_s8,4_s9	0_s0,0_s10,0_s12,0_s14,0_s15,1_s19,1_s2,1_s21,1_s22,1_s26,2_s27,2_s28,2_s3,2_s30,2_s33,2_s35,3_s36,3_s38,3_s39,3_s4,3_s44,4_s45,4_s46,4_s47,4_s48,4_s49,4_s5	-0.293417	1.148e-90	2.8667e-85	1.9318e-14
chr10	5420483	5421157	0.262832	18	0.355|0.299|0.504|0.262|0.369|0.376|0.369|0.446|0.518|0.544|0.386|0.431|0.390|0.512|0.358|0.422|0.381|0.352|0.559|0.335|0.511|0.256|0.410|0.499|0.445|0.404|0.414|0.531|0.515|0.425|0.680|0.645|0.683|0.748|0.425|0.693|0.596|0.732|0.702|0.678|0.603|0.685|0.524|0.667|0.575|0.658|0.759|0.730|0.735|0.611	1|1|2|1|1|1|1|1|3|3|1|1|1|2|1|1|1|1|3|1|2|1|1|2|1|1|1|3|3|1|3|3|3|3|1|3|3|3|3|3|3|3|3|3|3|3|3|3|3|3	22	4	24	0.3777272727272727	0.5065000000000001	0.6404583333333335	0_s0,0_s1,0_s11,0_s12,0_s13,0_s14,0_s15,1_s18,1_s19,1_s2,1_s21,1_s22,1_s23,1_s24,1_s26,2_s28,2_s29,2_s30,2_s31,2_s32,2_s35,3_s4	0_s10,1_s20,2_s27,2_s3	0_s16,0_s17,1_s25,2_s33,2_s34,3_s36,3_s37,3_s38,3_s39,3_s40,3_s41,3_s42,3_s43,3_s44,4_s45,4_s46,4_s47,4_s48,4_s49,4_s5,4_s6,4_s7,4_s8,4_s9	-0.262832	6.0501e-79	1.5107e-73	5.4179e-14
chr10	5454437	5454589	0.453998	30	0.641|0.747|0.684|0.864|0.705|0.678|0.678|0.652|0.855|0.518|0.788|0.682|0.907|0.613|0.575|0.474|0.652|0.856|0.448|0.648|0.198|0.248|0.307|0.267|0.180|0.251|0.416|0.196|0.349|0.287|0.398|0.669|0.459|0.424|0.412|0.408|0.288|0.533|0.320|0.480|0.356|0.342|0.529|0.527|0.439|0.381|0.544|0.403|0.628|0.598	2|3|2|3|3|3|3|2|3|2|3|3|3|2|2|2|3|3|2|2|1|1|1|1|1|1|1|1|1|1|1|2|2|2|2|1|1|2|1|2|1|1|2|2|2|1|2|1|2|2	18	21	11	0.3108333333333333	0.5473809523809524	0.7647272727272728	2_s27,2_s28,2_s29,2_s3,2_s30,2_s31,2_s32,2_s33,2_s34,2_s35,3_s36,3_s40,3_s41,3_s43,4_s45,4_s46,4_s5,4_s7	0_s0,0_s10,0_s15,0_s17,1_s20,1_s21,1_s22,1_s25,1_s26,3_s37,3_s38,3_s39,3_s4,3_s42,3_s44,4_s47,4_s48,4_s49,4_s6,4_s8,4_s9	0_s1,0_s11,0_s12,0_s13,0_s14,0_s16,1_s18,1_s19,1_s2,1_s23,1_s24	0.453998	1.6447e-109	4.1069e-104	3.3529e-14	N0|0|2|2|3,
chr10	5454737	5454841	0.268436	22	0.457|0.456|0.577|0.531|0.364|0.492|0.524|0.475|0.664|0.527|0.552|0.644|0.573|0.547|0.565|0.578|0.604|0.597|0.561|0.481|0.460|0.628|0.503|0.502|0.636|0.546|0.553|0.590|0.547|0.616|0.465|0.525|0.519|0.428|0.514|0.440|0.490|0.456|0.466|0.430|0.453|0.506|0.425|0.511|0.529|0.450|0.525|0.502|0.505|0.454	2|2|2|2|1|2|2|2|3|2|2|3|2|2|2|2|3|2|2|2|2|2|2|2|3|2|2|2|2|3|2|2|2|2|2|2|2|2|2|2|2|2|2|2|2|2|2|2|2|2	1	44	5	0.364	0.5094318181818182	0.6328	0_s12	0_s0,0_s1,0_s10,0_s11,0_s13,0_s14,0_s15,0_s17,1_s18,1_s2,1_s20,1_s21,1_s22,1_s24,1_s25,1_s26,2_s27,2_s28,2_s29,2_s3,2_s31,2_s32,2_s33,2_s34,3_s36,3_s37,3_s38,3_s39,3_s4,3_s40,3_s41,3_s42,3_s43,3_s44,4_s45,4_s46,4_s47,4_s48,4_s49,4_s5,4_s6,4_s7,4_s8,4_s9	0_s16,1_s19,1_s23,2_s30,2_s35	-0.268436	8.3865e-12	2.0941e-06	3.9713e-13
chr10	5454843	5454958	0.261649	14	0.498|0.430|0.571|0.476|0.368|0.477|0.564|0.482|0.634|0.595|0.597|0.679|0.551|0.627|0.588|0.606|0.644|0.593|0.594|0.534|0.760|0.738|0.733|0.755|0.722|0.729|0.728|0.750|0.755|0.740|0.462|0.518|0.564|0.474|0.587|0.474|0.508|0.470|0.474|0.490|0.498|0.518|0.427|0.546|0.575|0.484|0.504|0.508|0.516|0.460	1|1|2|1|1|1|2|1|2|2|2|2|2|2|2|2|2|2|2|2|3|3|3|3|3|2|3|3|3|3|1|1|2|1|2|1|1|1|1|1|1|1|1|1|2|1|1|1|1|1	23	18	9	0.4809565217391304	0.6017777777777777	0.7423333333333333	0_s0,0_s1,0_s11,0_s12,0_s13,0_s15,3_s36,3_s37,3_s39,3_s40,3_s41,3_s42,3_s43,3_s44,4_s45,4_s46,4_s47,4_s48,4_s5,4_s6,4_s7,4_s8,4_s9	0_s10,0_s14,0_s16,0_s17,1_s18,1_s19,1_s2,1_s20,1_s21,1_s22,1_s23,1_s24,1_s25,1_s26,2_s31,3_s38,3_s4,4_s49	2_s27,2_s28,2_s29,2_s3,2_s30,2_s32,2_s33,2_s34,2_s35	-0.261649	9.0584e-38	2.2619e-32	5.0737e-14
chr10	5488365	5489084	0.473995	50	0.299|0.191|0.372|0.239|0.140|0.241|0.270|0.258|0.309|0.273|0.672|0.653|0.631|0.756|0.871|0.771|0.761|0.688|0.707|0.754|0.819|0.809|0.798|0.671|0.643|0.740|0.596|0.730|0.594|0.775|0.573|0.860|0.711|0.687|0.583|0.673|0.607|0.747|0.580|0.629|0.696|0.705|0.732|0.774|0.717|0.731|0.681|0.766|0.749|0.711	1|1|1|1|1|1|1|1|1|1|3|3|3|3|3|3|3|3|3|3|3|3|3|3|3|3|2|3|2|3|2|3|3|3|2|3|2|3|2|2|3|3|3|3|3|3|3|3|3|3	10	7	33	0.2592	0.5945714285714286	0.7329999999999999	0_s0,0_s1,0_s10,0_s11,0_s12,0_s13,0_s14,0_s15,0_s16,0_s17	2_s32,2_s34,3_s36,3_s4,3_s41,3_s43,3_s44	1_s18,1_s19,1_s2,1_s20,1_s21,1_s22,1_s23,1_s24,1_s25,1_s26,2_s27,2_s28,2_s29,2_s3,2_s30,2_s31,2_s33,2_s35,3_s37,3_s38,3_s39,3_s40,3_s42,4_s45,4_s46,4_s47,4_s48,4_s49,4_s5,4_s6,4_s7,4_s8,4_s9	-0.473995	8.960299999999999e-214	2.2374e-208	1.1102e-14	P0|0|2|3|0,
chr10	5511904	5513152	0.52143	49	0.852|0.425|0.789|0.750|0.655|0.736|0.810|0.718|0.852|0.755|0.383|0.260|0.297|0.379|0.328|0.117|0.192|0.362|0.410|0.214|0.413|0.130|0.150|0.455|0.406|0.202|0.352|0.497|0.230|0.240|0.329|0.282|0.397|0.264|0.216|0.413|0.373|0.387|0.121|0.375|0.328|0.388|0.160|0.366|0.135|0.586|0.201|0.355|0.279|0.312	3|2|3|3|3|3|3|3|3|3|2|1|1|2|1|1|1|1|2|1|2|1|1|2|2|1|1|2|1|1|1|1|2|1|1|2|1|2|1|2|1|2|1|2|1|2|1|1|1|1	26	15	9	0.2472692307692308	0.4186666666666666	0.7685555555555557	1_s19,1_s2,1_s21,1_s22,1_s23,1_s24,1_s26,2_s28,2_s29,2_s31,2_s32,2_s34,2_s35,3_s36,3_s37,3_s39,3_s4,3_s41,3_s43,4_s45,4_s47,4_s49,4_s6,4_s7,4_s8,4_s9	0_s1,1_s18,1_s20,1_s25,2_s27,2_s3,2_s30,2_s33,3_s38,3_s40,3_s42,3_s44,4_s46,4_s48,4_s5	0_s0,0_s10,0_s11,0_s12,0_s13,0_s14,0_s15,0_s16,0_s17	0.52143	1.0253e-190	2.5601e-185	6.95e-14
chr10	5554122	5554343	0.25991	10	0.414|0.405|0.366|0.393|0.465|0.463|0.366|0.453|0.438|0.491|0.366|0.554|0.495|0.577|0.458|0.505|0.459|0.405|0.548|0.539|0.752|0.721|0.779|0.740|0.741|0.770|0.724|0.717|0.712|0.743|0.637|0.798|0.766|0.543|0.578|0.711|0.737|0.733|0.740|0.696|0.651|0.717|0.684|0.602|0.691|0.682|0.619|0.803|0.783|0.776	1|1|1|1|1|1|1|1|1|1|1|2|1|1|1|1|1|1|1|1|3|3|3|3|3|3|3|3|3|3|3|3|3|1|3|3|3|3|3|3|3|3|3|3|3|3|3|3|3|3	20	1	29	0.4574499999999999	0.554	0.7173448275862068	0_s0,0_s1,0_s10,0_s11,0_s12,0_s13,0_s14,0_s15,0_s16,0_s17,1_s18,1_s2,1_s20,1_s21,1_s22,1_s23,1_s24,1_s25,1_s26,3_s39	1_s19	2_s27,2_s28,2_s29,2_s3,2_s30,2_s31,2_s32,2_s33,2_s34,2_s35,3_s36,3_s37,3_s38,3_s4,3_s40,3_s41,3_s42,3_s43,3_s44,4_s45,4_s46,4_s47,4_s48,4_s49,4_s5,4_s6,4_s7,4_s8,4_s9	-0.25991	1.3439e-36	3.3558000000000003e-31	4.3965e-14	P0|0|2|2|3,
chr10	5554343	5554768	0.453067	51	0.271|0.331|0.267|0.263|0.388|0.377|0.360|0.352|0.350|0.419|0.301|0.441|0.391|0.494|0.388|0.397|0.396|0.342|0.500|0.452|0.303|0.267|0.207|0.102|0.450|0.330|0.330|0.397|0.295|0.286|0.618|0.864|0.799|0.508|0.659|0.730|0.727|0.728|0.690|0.663|0.639|0.716|0.674|0.591|0.725|0.629|0.583|0.847|0.821|0.767	1|1|1|1|2|2|1|2|2|2|1|2|2|2|2|2|2|1|2|2|1|1|1|1|2|1|1|2|1|1|2|3|3|2|3|3|3|3|3|3|3|3|3|2|3|2|2|3|3|3	15	20	15	0.2836666666666666	0.45605	0.7365999999999999	0_s0,0_s1,0_s10,0_s11,0_s14,1_s18,1_s24,2_s27,2_s28,2_s29,2_s3,2_s31,2_s32,2_s34,2_s35	0_s12,0_s13,0_s15,0_s16,0_s17,1_s19,1_s2,1_s20,1_s21,1_s22,1_s23,1_s25,1_s26,2_s30,2_s33,3_s36,3_s39,4_s48,4_s5,4_s6	3_s37,3_s38,3_s4,3_s40,3_s41,3_s42,3_s43,3_s44,4_s45,4_s46,4_s47,4_s49,4_s7,4_s8,4_s9	-0.453067	3.2673e-208	8.158599999999998e-203	4.9738e-14
chr10	5619896	5620165	0.396994	22	0.648|0.375|0.605|0.703|0.616|0.737|0.279|0.633|0.738|0.589|0.116|0.553|0.633|0.662|0.223|0.242|0.640|0.623|0.745|0.323|0.462|0.289|0.503|0.666|0.366|0.230|0.777|0.628|0.420|0.525|0.498|0.807|0.171|0.705|0.388|0.390|0.383|0.564|0.331|0.487|0.734|0.572|0.280|0.507|0.380|0.397|0.558|0.389|0.296|0.473	3|1|3|3|3|3|1|3|3|3|1|2|3|3|1|1|3|3|3|1|2|1|2|3|1|1|3|3|2|2|2|3|1|3|2|2|2|3|1|2|3|3|1|2|2|2|2|2|1|2	13	16	21	0.2708461538461538	0.4570625	0.6678571428571428	0_s1,0_s14,1_s18,1_s21,1_s22,1_s26,2_s28,2_s30,2_s31,3_s38,3_s43,4_s47,4_s8	1_s19,2_s27,2_s29,2_s34,2_s35,3_s36,3_s4,3_s40,3_s41,3_s44,4_s48,4_s49,4_s5,4_s6,4_s7,4_s9	0_s0,0_s10,0_s11,0_s12,0_s13,0_s15,0_s16,0_s17,1_s2,1_s20,1_s23,1_s24,1_s25,2_s3,2_s32,2_s33,3_s37,3_s39,3_s42,4_s45,4_s46	-0.396994	1.2065e-89	3.0126e-84	5.4179e-14
chr10	5625522	5625720	0.301208	16	0.333|0.596|0.769|0.603|0.785|0.248|0.343|0.392|0.493|0.625|0.645|0.489|0.416|0.517|0.521|0.265|0.408|0.256|0.352|0.470|0.669|0.557|0.248|0.675|0.544|0.461|0.535|0.613|0.448|0.631|0.562|0.316|0.215|0.484|0.498|0.441|0.299|0.560|0.317|0.794|0.334|0.365|0.696|0.785|0.428|0.539|0.409|0.510|0.483|0.608	1|3|3|3|3|1|1|1|2|3|3|2|1|2|2|1|1|1|1|2|3|3|1|3|3|2|2|3|1|3|3|1|1|1|2|2|1|3|1|3|1|1|3|3|1|3|1|2|2|3	20	11	19	0.3438	0.4925454545454544	0.6450526315789474	0_s0,0_s13,0_s14,0_s15,1_s2,1_s22,1_s23,1_s24,1_s25,2_s29,2_s34,3_s37,3_s38,3_s39,3_s41,3_s43,4_s45,4_s46,4_s49,4_s6	0_s16,1_s19,1_s20,1_s21,1_s26,2_s31,2_s32,3_s4,3_s40,4_s7,4_s8	0_s1,0_s10,0_s11,0_s12,0_s17,1_s18,2_s27,2_s28,2_s3,2_s30,2_s33,2_s35,3_s36,3_s42,3_s44,4_s47,4_s48,4_s5,4_s9	0.301208	7.4079e-69	1.8498e-63	3.4861e-14
chr10	5671801	5671982	0.254252	10	0.492|0.407|0.579|0.451|0.707|0.556|0.544|0.724|0.737|0.779|0.513|0.606|0.289|0.417|0.658|0.686|0.541|0.801|0.492|0.673|0.561|0.437|0.317|0.630|0.716|0.489|0.440|0.487|0.629|0.760|0.575|0.384|0.467|0.539|0.584|0.529|0.494|0.313|0.433|0.397|0.813|0.412|0.559|0.686|0.480|0.633|0.462|0.627|0.457|0.465	1|1|2|1|3|2|2|3|3|3|1|3|1|1|3|3|2|3|1|3|3|1|1|3|3|2|1|1|3|3|2|2|1|2|2|1|2|1|1|1|3|1|2|3|1|3|1|3|1|1	21	11	18	0.4360476190476191	0.5312727272727272	0.6903333333333334	0_s0,0_s1,0_s11,1_s18,1_s2,1_s20,1_s25,2_s28,2_s29,2_s32,2_s33,3_s38,3_s40,3_s42,3_s43,3_s44,4_s46,4_s49,4_s6,4_s8,4_s9	0_s10,0_s13,0_s14,1_s23,2_s31,3_s36,3_s37,3_s39,3_s4,3_s41,4_s47	0_s12,0_s15,0_s16,0_s17,1_s19,1_s21,1_s22,1_s24,1_s26,2_s27,2_s3,2_s30,2_s34,2_s35,4_s45,4_s48,4_s5,4_s7	-0.254252	6.3079e-35	1.5751e-29	4.6296e-14
chr10	5831743	5833207	0.405438	31	0.441|0.424|0.181|0.636|0.144|0.613|0.244|0.561|0.550|0.397|0.447|0.254|0.429|0.750|0.761|0.398|0.361|0.740|0.745|0.190|0.334|0.154|0.736|0.593|0.168|0.122|0.529|0.398|0.586|0.652|0.643|0.699|0.277|0.615|0.333|0.437|0.677|0.318|0.604|0.213|0.636|0.697|0.432|0.289|0.215|0.329|0.413|0.429|0.678|0.607	2|2|1|3|1|3|1|3|3|2|2|1|2|3|3|2|2|3|3|1|1|1|3|3|1|1|3|1|3|3|3|3|1|3|1|2|3|1|3|1|3|3|2|1|1|1|2|2|3|3	17	11	22	0.2448823529411765	0.4189090909090909	0.6503636363636363	0_s10,0_s12,0_s14,1_s19,1_s26,2_s27,2_s28,2_s30,2_s31,2_s33,3_s38,3_s4,3_s42,3_s44,4_s48,4_s49,4_s5	0_s0,0_s1,0_s17,1_s18,1_s2,1_s22,1_s23,3_s40,4_s47,4_s6,4_s7	0_s11,0_s13,0_s15,0_s16,1_s20,1_s21,1_s24,1_s25,2_s29,2_s3,2_s32,2_s34,2_s35,3_s36,3_s37,3_s39,3_s41,3_s43,4_s45,4_s46,4_s8,4_s9	0.405438	1.2718e-148	3.1758e-143	5.5622e-14
chr10	5931979	5932119	0.289043	46	0.706|0.654|0.748|0.752|0.730|0.707|0.753|0.738|0.746|0.669|0.476|0.703|0.675|0.763|0.725|0.791|0.732|0.794|0.812|0.724|0.807|0.836|0.723|0.670|0.719|0.644|0.687|0.678|0.674|0.661|0.702|0.691|0.759|0.658|0.798|0.695|0.621|0.724|0.822|0.807|0.692|0.776|0.646|0.787|0.779|0.709|0.712|0.634|0.618|0.649	3|2|3|3|2|2|3|3|3|2|1|3|2|3|2|3|3|3|3|3|3|3|2|2|2|2|2|2|2|2|2|2|3|2|3|2|2|3|3|3|2|3|2|3|3|2|3|2|2|2	1	25	24	0.476	0.6772400000000001	0.765375	1_s18	0_s1,0_s12,0_s13,0_s17,1_s2,1_s21,2_s29,2_s3,2_s30,2_s31,2_s32,2_s33,2_s34,2_s35,3_s36,3_s37,3_s39,3_s40,3_s41,4_s45,4_s47,4_s5,4_s7,4_s8,4_s9	0_s0,0_s10,0_s11,0_s14,0_s15,0_s16,1_s19,1_s20,1_s22,1_s23,1_s24,1_s25,1_s26,2_s27,2_s28,3_s38,3_s4,3_s42,3_s43,3_s44,4_s46,4_s48,4_s49,4_s6	-0.289043	5.0474999999999986e-21	1.2604e-15	4.1633e-14
chr10	5933126	5933718	0.446031	32	0.153|0.182|0.142|0.504|0.171|0.345|0.243|0.314|0.463|0.217|0.240|0.192|0.169|0.300|0.234|0.418|0.386|0.250|0.284|0.288|0.804|0.600|0.853|0.686|0.690|0.776|0.730|0.692|0.658|0.689|0.647|0.606|0.584|0.552|0.599|0.599|0.485|0.597|0.502|0.406|0.409|0.525|0.398|0.429|0.577|0.357|0.500|0.497|0.608|0.539	1|1|1|2|1|1|1|1|2|1|1|1|1|1|1|2|2|1|1|1|3|3|3|3|3|3|3|3|3|3|3|3|2|2|2|2|2|2|2|1|2|2|2|2|2|1|2|2|3|2	18	19	13	0.2492777777777778	0.5033157894736843	0.6953076923076924	0_s0,0_s1,0_s10,0_s12,0_s13,0_s14,0_s15,0_s17,1_s18,1_s19,1_s2,1_s20,1_s21,1_s24,1_s25,1_s26,3_s44,4_s5	0_s11,0_s16,1_s22,1_s23,3_s38,3_s39,3_s4,3_s40,3_s41,3_s42,3_s43,4_s45,4_s46,4_s47,4_s48,4_s49,4_s6,4_s7,4_s9	2_s27,2_s28,2_s29,2_s3,2_s30,2_s31,2_s32,2_s33,2_s34,2_s35,3_s36,3_s37,4_s8	-0.446031	7.9504e-131	1.9852e-125	2.7756e-14
chr10	6017614	6017811	0.491419	18	0.701|0.821|0.500|0.510|0.774|0.724|0.719|0.850|0.774|0.733|0.296|0.391|0.332|0.360|0.112|0.172|0.362|0.302|0.473|0.431|0.276|0.226|0.272|0.454|0.502|0.333|0.343|0.554|0.268|0.312|0.288|0.255|0.273|0.347|0.108|0.276|0.333|0.402|0.263|0.251|0.439|0.368|0.365|0.425|0.471|0.310|0.250|0.295|0.340|0.224	3|3|2|2|3|3|3|3|3|3|1|2|1|2|1|1|1|1|2|2|1|1|1|2|2|1|1|2|1|2|1|1|1|1|1|1|1|2|1|1|2|2|2|2|2|1|1|1|2|1	25	17	8	0.27068	0.4292352941176471	0.7619999999999999	1_s18,1_s2,1_s21,1_s22,1_s23,1_s24,2_s27,2_s28,2_s29,2_s31,2_s32,2_s34,3_s36,3_s37,3_s38,3_s39,3_s4,3_s40,3_s41,3_s43,3_s44,4_s5,4_s6,4_s7,4_s9	0_s10,0_s11,1_s19,1_s20,1_s25,1_s26,2_s3,2_s30,2_s33,2_s35,3_s42,4_s45,4_s46,4_s47,4_s48,4_s49,4_s8	0_s0,0_s1,0_s12,0_s13,0_s14,0_s15,0_s16,0_s17	0.491419	9.8819e-65	2.4675e-59	3.9191e-14
chr10	6103754	6104150	0.326304	13	0.550|0.519|0.447|0.343|0.846|0.636|0.461|0.361|0.324|0.618|0.760|0.683|0.596|0.466|0.296|0.357|0.481|0.253|0.442|0.594|0.326|0.208|0.567|0.353|0.199|0.477|0.516|0.350|0.307|0.406|0.477|0.277|0.299|0.770|0.508|0.513|0.432|0.781|0.522|0.499|0.394|0.322|0.435|0.663|0.513|0.655|0.408|0.600|0.792|0.429	3|2|2|1|3|3|2|1|1|3|3|3|3|2|1|1|3|1|2|3|1|1|3|1|1|2|2|1|1|2|2|1|1|3|3|3|2|3|2|3|2|1|2|3|3|3|2|3|3|2	15	15	20	0.305	0.4554000000000001	0.6312500000000001	0_s11,0_s15,0_s16,1_s21,1_s22,1_s24,2_s27,2_s28,2_s3,2_s30,2_s33,2_s34,3_s37,3_s38,4_s46	0_s1,0_s10,0_s14,1_s20,1_s25,2_s31,2_s32,2_s35,3_s36,3_s41,3_s43,4_s45,4_s47,4_s6,4_s9	0_s0,0_s12,0_s13,0_s17,1_s18,1_s19,1_s2,1_s23,1_s26,2_s29,3_s39,3_s4,3_s40,3_s42,3_s44,4_s48,4_s49,4_s5,4_s7,4_s8	0.326304	1.2588e-47	3.1432e-42	4.5519e-14
chr10	6104150	6104730	0.250375	28	0.714|0.683|0.684|0.641|0.814|0.698|0.663|0.623|0.602|0.682|0.803|0.833|0.568|0.652|0.605|0.626|0.615|0.616|0.666|0.673|0.653|0.642|0.654|0.649|0.609|0.675|0.735|0.675|0.600|0.666|0.683|0.611|0.649|0.793|0.683|0.671|0.591|0.762|0.713|0.663|0.626|0.637|0.685|0.684|0.624|0.715|0.624|0.697|0.826|0.670	2|2|2|2|2|2|2|2|2|2|3|3|1|2|2|2|2|2|2|2|2|2|2|2|2|2|2|2|2|2|2|2|2|2|2|2|2|2|2|2|2|2|2|2|2|2|2|2|2|2	1	47	2	0.568	0.6685531914893618	0.8180000000000001	1_s2	0_s0,0_s1,0_s10,0_s11,0_s12,0_s13,0_s14,0_s15,0_s16,0_s17,1_s20,1_s21,1_s22,1_s23,1_s24,1_s25,1_s26,2_s27,2_s28,2_s29,2_s3,2_s30,2_s31,2_s32,2_s33,2_s34,2_s35,3_s36,3_s37,3_s38,3_s39,3_s4,3_s40,3_s41,3_s42,3_s43,3_s44,4_s45,4_s46,4_s47,4_s48,4_s49,4_s5,4_s6,4_s7,4_s8,4_s9	1_s18,1_s19	0.250375	7.7419e-12	1.9332e-06	3.828e-13
chr10	6108454	6109202	0.35099	24	0.565|0.419|0.264|0.400|0.395|0.176|0.653|0.430|0.293|0.483|0.727|0.756|0.485|0.376|0.587|0.509|0.491|0.523|0.152|0.556|0.380|0.447|0.248|0.203|0.284|0.704|0.564|0.561|0.626|0.750|0.247|0.725|0.481|0.485|0.643|0.442|0.338|0.465|0.638|0.641|0.492|0.728|0.693|0.357|0.446|0.626|0.566|0.555|0.233|0.709	3|2|1|1|1|1|3|2|1|2|3|3|2|1|3|2|2|3|1|3|1|2|1|1|1|3|3|3|3|3|1|3|2|2|3|2|1|2|3|3|2|3|3|1|2|3|3|3|1|3	15	13	22	0.2897333333333333	0.4673076923076922	0.6407272727272727	0_s10,0_s11,0_s12,0_s13,0_s16,1_s20,1_s25,2_s27,2_s29,2_s3,2_s30,3_s36,3_s41,4_s48,4_s8	0_s1,0_s15,0_s17,1_s2,1_s22,1_s23,2_s28,3_s38,3_s39,3_s40,3_s42,4_s45,4_s49	0_s0,0_s14,1_s18,1_s19,1_s21,1_s24,1_s26,2_s31,2_s32,2_s33,2_s34,2_s35,3_s37,3_s4,3_s43,3_s44,4_s46,4_s47,4_s5,4_s6,4_s7,4_s9	0.35099	1.7251e-98	4.3076e-93	4.7962e-14
chr10	6178371	6179060	0.256123	27	0.745|0.722|0.733|0.635|0.794|0.798|0.740|0.745|0.696|0.775|0.749|0.729|0.592|0.675|0.763|0.716|0.649|0.843|0.732|0.735|0.681|0.717|0.737|0.596|0.827|0.761|0.689|0.705|0.637|0.745|0.691|0.736|0.761|0.722|0.769|0.721|0.690|0.665|0.751|0.796|0.755|0.700|0.858|0.819|0.725|0.578|0.733|0.714|0.778|0.656	2|2|2|2|2|2|2|2|2|2|2|2|2|2|2|2|2|3|2|2|2|2|2|1|3|2|2|2|2|2|2|2|2|2|2|2|2|2|2|2|2|2|3|2|2|1|2|2|2|2	2	45	3	0.587	0.7239333333333333	0.8426666666666667	2_s3,4_s5	0_s0,0_s1,0_s10,0_s11,0_s12,0_s13,0_s14,0_s15,0_s16,0_s17,1_s18,1_s19,1_s2,1_s20,1_s21,1_s22,1_s23,1_s25,1_s26,2_s27,2_s28,2_s29,2_s31,2_s32,2_s33,2_s34,2_s35,3_s36,3_s37,3_s38,3_s39,3_s4,3_s40,3_s41,3_s42,3_s43,3_s44,4_s45,4_s46,4_s48,4_s49,4_s6,4_s7,4_s8,4_s9	1_s24,2_s30,4_s47	0.256123	2.3045e-14	5.7545e-09	4.2077e-14
chr10	6182283	6182352	0.258799	10	0.241|0.686|0.363|0.336|0.418|0.524|0.463|0.280|0.396|0.551|0.287|0.552|0.710|0.255|0.472|0.260|0.486|0.800|0.715|0.397|0.603|0.646|0.334|0.418|0.316|0.526|0.684|0.475|0.576|0.457|0.643|0.492|0.408|0.409|0.786|0.532|0.390|0.523|0.687|0.340|0.596|0.791|0.654|0.616|0.510|0.562|0.554|0.584|0.500|0.518	1|3|1|1|1|3|2|1|1|3|1|3|3|1|1|1|2|3|3|1|3|3|1|1|1|3|3|1|3|2|3|3|1|1|3|3|1|2|3|1|3|3|3|3|2|3|3|3|1|3	20	5	25	0.3647499999999999	0.4878	0.6235199999999999	0_s0,0_s10,0_s11,0_s12,0_s15,0_s16,1_s18,1_s20,1_s21,1_s22,1_s26,2_s29,2_s3,2_s30,2_s33,3_s38,3_s39,3_s41,3_s44,4_s8	0_s14,1_s23,2_s35,3_s42,4_s49	0_s1,0_s13,0_s17,1_s19,1_s2,1_s24,1_s25,2_s27,2_s28,2_s31,2_s32,2_s34,3_s36,3_s37,3_s4,3_s40,3_s43,4_s45,4_s46,4_s47,4_s48,4_s5,4_s6,4_s7,4_s9	-0.258799	5.8424999999999996e-40	1.4589e-34	3.8747e-14
chr10	6186014	6186478	0.407223	40	0.382|0.423|0.629|0.306|0.529|0.784|0.393|0.429|0.609|0.539|0.614|0.551|0.635|0.447|0.399|0.505|0.473|0.354|0.504|0.337|0.381|0.465|0.658|0.564|0.777|0.653|0.537|0.532|0.293|0.515|0.321|0.431|0.784|0.388|0.348|0.502|0.445|0.794|0.306|0.456|0.441|0.568|0.699|0.925|0.314|0.264|0.411|0.615|0.410|0.780	1|1|2|1|2|3|1|1|2|2|2|2|2|1|1|2|1|1|2|1|1|1|2|2|3|2|2|2|1|2|1|1|3|1|1|2|1|3|1|1|1|2|3|3|1|1|1|2|1|3	25	18	7	0.3846799999999999	0.5699444444444446	0.7918571428571429	0_s0,0_s1,0_s11,0_s14,0_s15,1_s20,1_s21,1_s23,1_s24,1_s26,2_s27,2_s28,2_s34,3_s36,3_s37,3_s39,3_s4,3_s41,3_s43,3_s44,4_s45,4_s49,4_s5,4_s6,4_s8	0_s10,0_s12,0_s16,0_s17,1_s18,1_s19,1_s2,1_s22,1_s25,2_s29,2_s3,2_s31,2_s32,2_s33,2_s35,3_s40,4_s46,4_s7	0_s13,2_s30,3_s38,3_s42,4_s47,4_s48,4_s9	0.407223	1.7793e-113	4.443e-108	6.2728e-14
chr10	6190049	6190706	0.253732	19	0.450|0.436|0.469|0.475|0.552|0.440|0.496|0.440|0.579|0.426|0.442|0.511|0.459|0.394|0.505|0.437|0.449|0.537|0.583|0.486|0.532|0.587|0.506|0.499|0.480|0.468|0.547|0.530|0.447|0.480|0.578|0.695|0.605|0.610|0.588|0.565|0.551|0.605|0.554|0.511|0.553|0.472|0.611|0.551|0.490|0.555|0.621|0.577|0.522|0.504	1|1|1|2|2|1|2|1|2|1|1|2|1|1|2|2|1|2|2|2|2|2|2|2|2|2|2|2|1|2|2|3|2|2|2|2|2|2|2|2|2|2|2|2|2|2|2|2|2|2	11	38	1	0.4410909090909091	0.5371842105263156	0.695	0_s0,0_s1,0_s10,0_s13,0_s15,0_s17,1_s18,1_s2,1_s20,1_s23,2_s34	0_s11,0_s12,0_s14,0_s16,1_s19,1_s21,1_s22,1_s24,1_s25,1_s26,2_s27,2_s28,2_s29,2_s3,2_s30,2_s31,2_s32,2_s33,2_s35,3_s36,3_s38,3_s39,3_s4,3_s40,3_s41,3_s42,3_s43,3_s44,4_s45,4_s46,4_s47,4_s48,4_s49,4_s5,4_s6,4_s7,4_s8,4_s9	3_s37	-0.253732	3.2728e-07	0.081721	2.5912e-08
chr10	6205824	6205985	0.28416	29	0.239|0.328|0.763|0.609|0.294|0.438|0.598|0.677|0.708|0.339|0.305|0.478|0.362|0.312|0.413|0.504|0.424|0.404|0.508|0.312|0.742|0.370|0.496|0.501|0.611|0.469|0.621|0.621|0.619|0.572|0.428|0.837|0.276|0.419|0.447|0.613|0.620|0.467|0.231|0.454|0.417|0.530|0.491|0.286|0.444|0.635|0.692|0.509|0.388|0.289	1|1|3|3|1|1|3|3|3|1|1|1|1|1|1|1|1|1|2|1|3|1|2|2|3|1|3|3|3|2|1|3|1|1|1|3|3|1|1|1|1|2|1|1|1|3|3|2|1|1	29	6	15	0.3802758620689655	0.5193333333333333	0.6643999999999999	0_s0,0_s1,0_s12,0_s13,0_s17,1_s18,1_s19,1_s2,1_s20,1_s21,1_s22,1_s23,1_s24,1_s26,2_s28,2_s31,3_s36,3_s38,3_s39,3_s4,3_s42,3_s43,3_s44,4_s45,4_s47,4_s48,4_s49,4_s8,4_s9	1_s25,2_s29,2_s3,2_s35,4_s46,4_s7	0_s10,0_s11,0_s14,0_s15,0_s16,2_s27,2_s30,2_s32,2_s33,2_s34,3_s37,3_s40,3_s41,4_s5,4_s6	-0.28416	1.7827e-111	4.4514e-106	6.1062e-14
chr10	6206579	6207156	0.33336	19	0.670|0.706|0.612|0.422|0.329|0.805|0.240|0.269|0.679|0.495|0.295|0.553|0.636|0.703|0.414|0.601|0.452|0.289|0.282|0.515|0.427|0.549|0.699|0.709|0.701|0.361|0.722|0.550|0.452|0.539|0.314|0.200|0.489|0.572|0.721|0.366|0.315|0.547|0.387|0.614|0.385|0.419|0.558|0.761|0.253|0.573|0.409|0.787|0.350|0.479	3|3|3|1|1|3|1|1|3|2|1|2|3|3|1|3|1|1|1|2|1|2|3|3|3|1|3|2|2|2|1|1|2|3|3|1|1|2|1|3|1|1|3|3|1|3|1|3|1|2	21	10	19	0.3418095238095238	0.5168	0.6752105263157895	0_s11,0_s12,0_s14,0_s15,1_s18,1_s21,1_s23,1_s24,1_s25,2_s27,2_s31,3_s36,3_s37,3_s40,3_s41,3_s43,4_s45,4_s46,4_s49,4_s6,4_s8	0_s17,1_s19,1_s26,2_s28,2_s33,2_s34,2_s35,3_s38,3_s42,4_s9	0_s0,0_s1,0_s10,0_s13,0_s16,1_s2,1_s20,1_s22,2_s29,2_s3,2_s30,2_s32,3_s39,3_s4,3_s44,4_s47,4_s48,4_s5,4_s7	0.33336	3.7193e-86	9.2873e-81	4.5408e-14
chr10	6236895	6237285	0.328746	19	0.716|0.730|0.587|0.689|0.652|0.546|0.736|0.662|0.715|0.670|0.527|0.621|0.678|0.805|0.621|0.830|0.685|0.660|0.745|0.739|0.654|0.646|0.637|0.741|0.620|0.794|0.657|0.695|0.742|0.619|0.273|0.648|0.383|0.411|0.267|0.289|0.407|0.347|0.422|0.486|0.323|0.352|0.309|0.394|0.332|0.323|0.260|0.553|0.386|0.360	3|3|3|3|3|2|3|3|3|3|1|3|3|3|3|3|3|3|3|3|3|3|3|3|3|3|3|3|3|3|1|3|1|1|1|1|1|1|1|1|1|1|1|1|1|1|1|2|1|1	19	2	29	0.3605789473684211	0.5495000000000001	0.689448275862069	1_s18,3_s36,3_s38,3_s39,3_s4,3_s40,3_s41,3_s42,3_s43,3_s44,4_s45,4_s46,4_s47,4_s48,4_s49,4_s5,4_s6,4_s8,4_s9	0_s13,4_s7	0_s0,0_s1,0_s10,0_s11,0_s12,0_s14,0_s15,0_s16,0_s17,1_s19,1_s2,1_s20,1_s21,1_s22,1_s23,1_s24,1_s25,1_s26,2_s27,2_s28,2_s29,2_s3,2_s30,2_s31,2_s32,2_s33,2_s34,2_s35,3_s37	0.328746	6.1511e-104	1.536e-98	2.5979e-14
chr10	6242408	6242775	0.377058	21	0.321|0.584|0.351|0.522|0.669|0.423|0.425|0.516|0.547|0.406|0.403|0.439|0.399|0.399|0.273|0.450|0.293|0.365|0.511|0.475|0.333|0.491|0.405|0.301|0.539|0.248|0.263|0.373|0.574|0.753|0.523|0.341|0.314|0.414|0.535|0.606|0.301|0.234|0.509|0.840|0.552|0.597|0.411|0.756|0.849|0.413|0.541|0.576|0.732|0.572	1|2|1|2|3|1|1|2|2|1|1|1|1|1|1|1|1|1|2|1|1|1|1|1|2|1|1|1|2|3|2|1|1|1|2|3|1|1|2|3|2|2|1|3|3|1|2|2|3|2	28	15	7	0.3665714285714286	0.5465333333333333	0.7435714285714285	0_s0,0_s10,0_s13,0_s14,0_s17,1_s18,1_s19,1_s2,1_s20,1_s21,1_s22,1_s23,1_s24,1_s26,2_s27,2_s28,2_s29,2_s3,2_s31,2_s32,2_s33,3_s37,3_s38,3_s39,3_s41,3_s42,4_s47,4_s5	0_s1,0_s11,0_s15,0_s16,1_s25,2_s30,2_s34,3_s36,3_s4,3_s43,4_s45,4_s46,4_s6,4_s7,4_s9	0_s12,2_s35,3_s40,3_s44,4_s48,4_s49,4_s8	-0.377058	2.1435e-60	5.3525e-55	4.7518e-14
chr10	6243133	6243394	0.256623	44	0.487|0.507|0.417|0.671|0.663|0.171|0.398|0.472|0.498|0.583|0.363|0.388|0.446|0.417|0.637|0.501|0.285|0.354|0.407|0.531|0.336|0.528|0.392|0.520|0.377|0.589|0.371|0.391|0.451|0.538|0.675|0.727|0.573|0.610|0.654|0.605|0.604|0.512|0.704|0.498|0.363|0.300|0.206|0.362|0.282|0.312|0.387|0.244|0.363|0.213	3|3|1|3|3|1|1|2|2|3|1|1|2|2|3|3|1|1|2|3|1|3|1|3|1|3|1|1|2|3|3|3|3|3|3|3|3|3|3|3|1|1|1|1|1|1|1|1|1|1	22	6	22	0.3306818181818181	0.4484999999999999	0.5871363636363637	0_s10,0_s13,0_s14,1_s18,1_s19,1_s23,1_s24,2_s27,2_s29,2_s30,2_s32,2_s33,4_s45,4_s46,4_s47,4_s48,4_s49,4_s5,4_s6,4_s7,4_s8,4_s9	0_s15,0_s16,1_s2,1_s20,1_s25,2_s34	0_s0,0_s1,0_s11,0_s12,0_s17,1_s21,1_s22,1_s26,2_s28,2_s3,2_s31,2_s35,3_s36,3_s37,3_s38,3_s39,3_s4,3_s40,3_s41,3_s42,3_s43,3_s44	-0.256623	2.9127e-170	7.273000000000001e-165	7.4496e-14	N2|3|0|0|0,
chr10	6243607	6243779	0.315564	34	0.424|0.258|0.658|0.552|0.414|0.571|0.332|0.574|0.409|0.587|0.495|0.508|0.597|0.600|0.588|0.415|0.325|0.680|0.652|0.324|0.599|0.544|0.600|0.508|0.667|0.344|0.652|0.600|0.605|0.718|0.850|0.432|0.688|0.373|0.550|0.296|0.334|0.403|0.403|0.463|0.782|0.707|0.389|0.411|0.458|0.637|0.448|0.621|0.262|0.595	1|1|3|2|1|2|1|2|1|2|2|2|2|2|2|1|1|3|3|1|2|2|2|2|3|1|3|2|2|3|3|1|3|1|2|1|1|1|1|1|3|3|1|1|1|3|1|3|1|2	21	17	12	0.377	0.569	0.6926666666666667	0_s0,0_s1,0_s12,0_s14,0_s16,1_s22,1_s23,1_s26,2_s31,3_s37,3_s39,3_s40,3_s41,3_s42,3_s43,3_s44,4_s47,4_s48,4_s49,4_s6,4_s8	0_s11,0_s13,0_s15,0_s17,1_s18,1_s19,1_s2,1_s20,1_s21,2_s27,2_s28,2_s29,2_s3,2_s33,2_s34,3_s4,4_s9	0_s10,1_s24,1_s25,2_s30,2_s32,2_s35,3_s36,3_s38,4_s45,4_s46,4_s5,4_s7	-0.315564	3.4188e-120	8.5367e-115	2.065e-14
chr10	6247424	6247648	0.266815	21	0.751|0.743|0.806|0.569|0.742|0.719|0.720|0.676|0.837|0.759|0.777|0.766|0.774|0.863|0.785|0.728|0.721|0.767|0.769|0.692|0.792|0.720|0.826|0.815|0.699|0.745|0.891|0.724|0.697|0.772|0.725|0.748|0.744|0.717|0.771|0.817|0.730|0.708|0.831|0.791|0.645|0.753|0.763|0.798|0.745|0.819|0.783|0.757|0.758|0.756	2|2|3|1|2|2|2|2|3|2|2|2|2|3|2|2|2|2|2|2|2|2|3|3|2|2|3|2|2|2|2|2|2|2|2|2|2|2|3|2|2|2|2|2|2|3|2|2|2|2	1	41	8	0.569	0.7450487804878049	0.836	0_s11	0_s0,0_s1,0_s12,0_s13,0_s14,0_s15,0_s17,1_s18,1_s19,1_s2,1_s21,1_s22,1_s23,1_s24,1_s25,1_s26,2_s27,2_s28,2_s30,2_s31,2_s33,2_s34,2_s35,3_s36,3_s37,3_s38,3_s39,3_s4,3_s40,3_s41,3_s42,3_s44,4_s45,4_s46,4_s47,4_s48,4_s49,4_s6,4_s7,4_s8,4_s9	0_s10,0_s16,1_s20,2_s29,2_s3,2_s32,3_s43,4_s5	-0.266815	2.7239e-12	6.8015e-07	2.4747e-13
chr10	6282295	6282516	0.383607	23	0.512|0.437|0.470|0.541|0.723|0.498|0.670|0.804|0.296|0.582|0.766|0.671|0.761|0.128|0.286|0.478|0.673|0.437|0.250|0.339|0.747|0.689|0.405|0.704|0.683|0.755|0.313|0.322|0.289|0.709|0.370|0.274|0.364|0.659|0.729|0.386|0.339|0.694|0.200|0.547|0.386|0.188|0.623|0.531|0.661|0.599|0.606|0.728|0.298|0.521	3|2|2|3|3|2|3|3|1|3|3|3|3|1|1|2|3|2|1|1|3|3|2|3|3|3|1|1|1|3|1|1|1|3|3|2|1|3|1|3|2|1|3|2|3|3|3|3|1|3	15	9	26	0.2837333333333333	0.4475555555555555	0.6675769230769232	0_s16,1_s20,1_s21,1_s25,1_s26,2_s32,2_s33,2_s34,3_s36,3_s37,3_s38,3_s41,3_s43,4_s46,4_s8	0_s1,0_s10,0_s13,1_s22,1_s24,2_s29,3_s40,4_s45,4_s48	0_s0,0_s11,0_s12,0_s14,0_s15,0_s17,1_s18,1_s19,1_s2,1_s23,2_s27,2_s28,2_s3,2_s30,2_s31,2_s35,3_s39,3_s4,3_s42,3_s44,4_s47,4_s49,4_s5,4_s6,4_s7,4_s9	0.383607	1.483e-111	3.7031e-106	4.0079e-14
chr10	6307333	6308536	0.254319	27	0.619|0.927|0.777|0.785|0.717|0.768|0.752|0.744|0.849|0.802|0.765|0.724|0.658|0.632|0.742|0.819|0.676|0.775|0.709|0.757|0.736|0.763|0.775|0.857|0.783|0.724|0.735|0.735|0.849|0.744|0.795|0.646|0.620|0.728|0.804|0.793|0.652|0.756|0.741|0.767|0.670|0.775|0.731|0.756|0.760|0.692|0.775|0.805|0.766|0.805	1|3|2|2|2|2|2|2|3|2|2|2|2|1|2|2|2|2|2|2|2|2|2|2|2|2|2|2|2|2|2|1|1|2|2|2|1|2|2|2|2|2|2|2|2|2|2|2|2|2	5	43	2	0.6338	0.757906976744186	0.888	0_s0,1_s20,3_s37,3_s38,3_s41	0_s10,0_s11,0_s12,0_s13,0_s14,0_s15,0_s17,1_s18,1_s19,1_s2,1_s21,1_s22,1_s23,1_s24,1_s25,1_s26,2_s27,2_s28,2_s29,2_s3,2_s30,2_s31,2_s32,2_s33,2_s34,2_s35,3_s36,3_s39,3_s4,3_s40,3_s42,3_s43,3_s44,4_s45,4_s46,4_s47,4_s48,4_s49,4_s5,4_s6,4_s7,4_s8,4_s9	0_s1,0_s16	-0.254319	2.8917e-22	7.2207e-17	4.3743e-14
chr10	6309241	6309509	0.279082	15	0.478|0.378|0.607|0.306|0.772|0.625|0.254|0.580|0.268|0.277|0.541|0.269|0.309|0.239|0.535|0.490|0.478|0.576|0.456|0.659|0.552|0.584|0.485|0.259|0.651|0.748|0.391|0.609|0.519|0.597|0.496|0.512|0.289|0.414|0.710|0.388|0.361|0.275|0.663|0.415|0.500|0.851|0.403|0.586|0.734|0.689|0.388|0.221|0.553|0.460	2|1|3|1|3|3|1|3|1|1|3|1|1|1|3|1|2|3|1|3|3|3|1|1|3|3|1|3|2|3|1|2|1|1|3|1|1|1|3|1|3|3|1|3|3|3|1|1|3|1	24	4	22	0.3537916666666667	0.49675	0.6328181818181817	0_s1,0_s11,0_s14,0_s16,0_s17,1_s19,1_s2,1_s20,1_s22,1_s25,2_s29,2_s3,2_s32,3_s36,3_s38,3_s39,3_s40,3_s41,3_s42,3_s44,4_s47,4_s6,4_s7,4_s9	0_s0,1_s23,2_s34,3_s37	0_s10,0_s12,0_s13,0_s15,1_s18,1_s21,1_s24,1_s26,2_s27,2_s28,2_s30,2_s31,2_s33,2_s35,3_s4,3_s43,4_s45,4_s46,4_s48,4_s49,4_s5,4_s8	-0.279082	3.5845e-59	8.9505e-54	4.3299e-14
chr10	6309638	6309810	0.262666	17	0.509|0.606|0.733|0.657|0.812|0.331|0.526|0.556|0.552|0.694|0.483|0.494|0.573|0.268|0.384|0.604|0.838|0.741|0.566|0.756|0.418|0.466|0.485|0.790|0.657|0.387|0.663|0.648|0.366|0.553|0.477|0.519|0.418|0.458|0.598|0.448|0.787|0.662|0.607|0.485|0.340|0.531|0.509|0.766|0.466|0.349|0.586|0.556|0.590|0.444	1|3|3|3|3|1|2|2|2|3|1|1|2|1|1|3|3|3|1|3|1|1|1|3|3|1|3|3|1|2|1|2|1|1|3|1|3|3|3|1|1|1|1|3|1|1|2|2|2|1	23	9	18	0.4383478260869566	0.5567777777777777	0.7010555555555557	0_s0,0_s13,1_s18,1_s19,1_s20,1_s21,1_s25,2_s27,2_s28,2_s29,2_s31,2_s34,3_s36,3_s38,3_s39,3_s40,3_s44,4_s45,4_s46,4_s47,4_s49,4_s5,4_s9	0_s14,0_s15,0_s16,1_s2,2_s35,3_s37,4_s6,4_s7,4_s8	0_s1,0_s10,0_s11,0_s12,0_s17,1_s22,1_s23,1_s24,1_s26,2_s3,2_s30,2_s32,2_s33,3_s4,3_s41,3_s42,3_s43,4_s48	-0.262666	2.6692e-52	6.664999999999999e-47	4.1966e-14
chr10	7028225	7029067	0.342385	27	0.379|0.379|0.388|0.303|0.270|0.431|0.365|0.343|0.486|0.259|0.855|0.597|0.480|0.650|0.639|0.743|0.640|0.754|0.732|0.676|0.691|0.816|0.731|0.560|0.758|0.598|0.718|0.689|0.693|0.777|0.668|0.633|0.769|0.746|0.736|0.775|0.781|0.683|0.695|0.723|0.734|0.756|0.743|0.775|0.637|0.659|0.617|0.627|0.670|0.698	1|1|1|1|1|1|1|1|1|1|3|2|1|3|3|3|3|3|3|3|3|3|3|2|3|2|3|3|3|3|3|3|3|3|3|3|3|3|3|3|3|3|3|3|3|3|3|3|3|3	11	3	36	0.3711818181818181	0.585	0.7135277777777778	0_s0,0_s1,0_s10,0_s11,0_s12,0_s13,0_s14,0_s15,0_s16,0_s17,1_s2	1_s19,2_s3,2_s31	1_s18,1_s20,1_s21,1_s22,1_s23,1_s24,1_s25,1_s26,2_s27,2_s28,2_s29,2_s30,2_s32,2_s33,2_s34,2_s35,3_s36,3_s37,3_s38,3_s39,3_s4,3_s40,3_s41,3_s42,3_s43,3_s44,4_s45,4_s46,4_s47,4_s48,4_s49,4_s5,4_s6,4_s7,4_s8,4_s9	-0.342385	4.1127e-115	1.0270000000000001e-109	6.8945e-14
chr10	7234627	7234953	0.33232	21	0.512|0.214|0.653|0.281|0.415|0.507|0.748|0.648|0.502|0.422|0.488|0.521|0.606|0.392|0.320|0.716|0.535|0.519|0.407|0.732|0.689|0.576|0.344|0.270|0.738|0.652|0.496|0.589|0.386|0.589|0.286|0.511|0.573|0.368|0.409|0.404|0.779|0.505|0.304|0.465|0.577|0.190|0.561|0.594|0.420|0.324|0.651|0.691|0.161|0.736	2|1|3|1|2|2|3|3|2|1|2|2|3|1|1|3|2|2|1|3|3|3|1|1|3|3|2|3|1|3|1|2|3|1|1|1|3|2|1|2|3|1|3|3|2|1|3|3|1|3	17	13	20	0.3224705882352941	0.492	0.6549	0_s1,0_s11,0_s17,1_s20,1_s21,1_s25,2_s29,2_s3,2_s34,3_s36,3_s39,3_s4,3_s40,3_s43,4_s46,4_s5,4_s8	0_s0,0_s12,0_s13,0_s16,1_s18,1_s19,1_s23,1_s24,2_s32,3_s37,3_s42,3_s44,4_s49	0_s10,0_s14,0_s15,1_s2,1_s22,1_s26,2_s27,2_s28,2_s30,2_s31,2_s33,2_s35,3_s38,3_s41,4_s45,4_s47,4_s48,4_s6,4_s7,4_s9	0.33232	8.267e-89	2.0643000000000002e-83	3.9968e-14
chr10	7279426	7280322	0.352187	23	0.500|0.463|0.494|0.229|0.629|0.545|0.581|0.230|0.441|0.443|0.315|0.737|0.491|0.301|0.425|0.437|0.560|0.248|0.095|0.717|0.367|0.698|0.414|0.622|0.753|0.447|0.313|0.397|0.500|0.545|0.460|0.446|0.679|0.483|0.588|0.408|0.335|0.244|0.484|0.337|0.396|0.335|0.290|0.509|0.467|0.514|0.519|0.739|0.410|0.482	2|2|2|1|3|3|3|1|2|2|1|3|2|1|2|2|3|1|1|3|2|3|2|3|3|2|1|2|2|3|2|2|3|2|3|2|2|1|2|1|2|1|1|2|2|3|3|3|2|3	11	23	16	0.2669999999999999	0.4442173913043478	0.6192500000000001	0_s11,0_s15,1_s18,1_s20,1_s24,1_s25,2_s32,3_s42,3_s44,4_s46,4_s47	0_s0,0_s1,0_s10,0_s16,0_s17,1_s2,1_s21,1_s22,2_s27,2_s29,2_s31,2_s33,2_s34,3_s36,3_s37,3_s39,3_s40,3_s41,3_s43,4_s45,4_s48,4_s49,4_s8	0_s12,0_s13,0_s14,1_s19,1_s23,1_s26,2_s28,2_s3,2_s30,2_s35,3_s38,3_s4,4_s5,4_s6,4_s7,4_s9	-0.352187	1.3754e-72	3.4344e-67	4.2855e-14
chr10	7345653	7347467	0.463861	49	0.330|0.195|0.406|0.245|0.346|0.431|0.271|0.172|0.336|0.245|0.748|0.741|0.619|0.765|0.745|0.764|0.818|0.854|0.742|0.579|0.767|0.854|0.804|0.761|0.736|0.794|0.707|0.710|0.728|0.752|0.623|0.820|0.637|0.762|0.646|0.733|0.757|0.725|0.779|0.637|0.847|0.670|0.816|0.733|0.735|0.750|0.748|0.820|0.828|0.654	1|1|1|1|1|2|1|1|1|1|3|3|3|3|3|3|3|3|3|2|3|3|3|3|3|3|3|3|3|3|3|3|3|3|3|3|3|3|3|3|3|3|3|3|3|3|3|3|3|3	9	2	39	0.2828888888888889	0.505	0.7468974358974361	0_s0,0_s1,0_s10,0_s11,0_s12,0_s14,0_s15,0_s16,0_s17	0_s13,1_s26	1_s18,1_s19,1_s2,1_s20,1_s21,1_s22,1_s23,1_s24,1_s25,2_s27,2_s28,2_s29,2_s3,2_s30,2_s31,2_s32,2_s33,2_s34,2_s35,3_s36,3_s37,3_s38,3_s39,3_s4,3_s40,3_s41,3_s42,3_s43,3_s44,4_s45,4_s46,4_s47,4_s48,4_s49,4_s5,4_s6,4_s7,4_s8,4_s9	-0.463861	1.4272e-194	3.5639e-189	2.1316e-14
chr10	7397399	7398464	0.321567	35	0.282|0.477|0.629|0.451|0.382|0.368|0.688|0.277|0.587|0.776|0.467|0.474|0.491|0.606|0.179|0.292|0.431|0.433|0.266|0.350|0.559|0.623|0.701|0.438|0.606|0.598|0.342|0.590|0.572|0.632|0.725|0.325|0.338|0.675|0.366|0.374|0.621|0.566|0.699|0.721|0.710|0.323|0.659|0.663|0.597|0.632|0.653|0.377|0.666|0.461	1|2|3|2|1|1|3|1|3|3|2|2|2|3|1|1|2|2|1|1|3|3|3|2|3|3|1|3|3|3|3|1|1|3|1|1|3|3|3|3|3|1|3|3|3|3|3|1|3|2	15	9	26	0.3227333333333334	0.4581111111111111	0.6443846153846154	0_s0,0_s12,0_s13,0_s15,1_s21,1_s22,1_s25,1_s26,2_s32,3_s37,3_s38,3_s4,3_s40,4_s46,4_s7	0_s1,0_s11,1_s18,1_s19,1_s2,1_s23,1_s24,2_s3,4_s9	0_s10,0_s14,0_s16,0_s17,1_s20,2_s27,2_s28,2_s29,2_s30,2_s31,2_s33,2_s34,2_s35,3_s36,3_s39,3_s41,3_s42,3_s43,3_s44,4_s45,4_s47,4_s48,4_s49,4_s5,4_s6,4_s8	0.321567	1.4037e-160	3.505e-155	5.6177e-14
chr10	7453940	7454346	0.320379	41	0.459|0.416|0.319|0.655|0.681|0.515|0.137|0.293|0.653|0.543|0.495|0.427|0.493|0.414|0.554|0.538|0.439|0.483|0.612|0.542|0.509|0.566|0.721|0.648|0.363|0.605|0.526|0.526|0.501|0.378|0.259|0.202|0.390|0.402|0.192|0.433|0.283|0.489|0.292|0.374|0.684|0.618|0.571|0.627|0.722|0.679|0.766|0.625|0.750|0.514	2|2|1|3|3|2|1|1|3|3|2|2|2|2|3|3|2|2|3|3|3|3|3|3|1|3|3|3|3|1|1|1|1|1|1|2|1|2|1|2|3|3|3|3|3|3|3|3|3|3	12	12	26	0.2925	0.4530833333333333	0.6129230769230769	0_s10,0_s14,0_s15,2_s30,2_s35,3_s36,3_s37,3_s38,3_s39,3_s4,3_s41,3_s43	0_s0,0_s1,0_s13,1_s18,1_s19,1_s2,1_s20,1_s23,1_s24,3_s40,3_s42,3_s44	0_s11,0_s12,0_s16,0_s17,1_s21,1_s22,1_s25,1_s26,2_s27,2_s28,2_s29,2_s3,2_s31,2_s32,2_s33,2_s34,4_s45,4_s46,4_s47,4_s48,4_s49,4_s5,4_s6,4_s7,4_s8,4_s9	-0.320379	6.7600999999999996e-133	1.6879999999999999e-127	6.9056e-14	P2|3|0|0|0,
chr10	7521543	7522005	0.368888	19	0.626|0.555|0.547|0.375|0.390|0.786|0.410|0.683|0.408|0.487|0.516|0.564|0.224|0.728|0.459|0.350|0.702|0.433|0.555|0.418|0.153|0.572|0.761|0.563|0.505|0.428|0.772|0.490|0.599|0.396|0.557|0.529|0.495|0.342|0.322|0.754|0.498|0.507|0.786|0.361|0.281|0.326|0.400|0.464|0.427|0.281|0.170|0.456|0.456|0.686	3|3|3|1|2|3|2|3|2|2|2|3|1|3|2|1|3|2|3|2|1|3|3|2|2|2|3|2|3|1|2|2|2|1|1|3|2|2|3|1|1|1|2|2|2|1|1|2|2|3	12	22	16	0.2984166666666666	0.4679999999999999	0.6672499999999999	0_s11,1_s2,1_s22,2_s27,2_s35,3_s39,3_s4,3_s44,4_s45,4_s46,4_s5,4_s6	0_s12,0_s14,0_s16,0_s17,1_s18,1_s21,1_s24,1_s26,2_s3,2_s30,2_s31,2_s33,3_s36,3_s37,3_s38,3_s41,3_s42,4_s47,4_s48,4_s49,4_s7,4_s8	0_s0,0_s1,0_s10,0_s13,0_s15,1_s19,1_s20,1_s23,1_s25,2_s28,2_s29,2_s32,2_s34,3_s40,3_s43,4_s9	-0.368888	1.0552e-66	2.6349e-61	3.0531e-14
chr10	7714592	7714865	0.258624	10	0.544|0.478|0.528|0.543|0.537|0.527|0.566|0.637|0.531|0.512|0.526|0.622|0.565|0.596|0.629|0.487|0.559|0.549|0.561|0.612|0.772|0.771|0.761|0.696|0.778|0.783|0.725|0.730|0.760|0.718|0.615|0.619|0.687|0.524|0.542|0.549|0.584|0.562|0.622|0.449|0.678|0.651|0.490|0.666|0.678|0.683|0.569|0.594|0.542|0.662	2|1|2|2|2|1|2|2|1|2|2|2|2|2|2|1|2|2|2|2|3|3|2|2|3|3|3|2|3|2|2|2|2|1|2|1|2|2|2|1|2|2|2|2|2|2|2|2|2|2	7	37	6	0.5064285714285715	0.6063513513513513	0.7648333333333334	0_s1,0_s13,0_s16,1_s22,3_s39,3_s40,3_s44	0_s0,0_s10,0_s11,0_s12,0_s14,0_s15,0_s17,1_s18,1_s19,1_s2,1_s20,1_s21,1_s23,1_s24,1_s25,1_s26,2_s29,2_s3,2_s33,2_s35,3_s36,3_s37,3_s38,3_s4,3_s41,3_s42,3_s43,4_s45,4_s46,4_s47,4_s48,4_s49,4_s5,4_s6,4_s7,4_s8,4_s9	2_s27,2_s28,2_s30,2_s31,2_s32,2_s34	-0.258624	3.9663e-14	9.904e-09	4.5408e-14
chr10	7714873	7716274	0.272811	61	0.472|0.440|0.463|0.485|0.512|0.469|0.530|0.585|0.486|0.484|0.502|0.628|0.536|0.547|0.570|0.532|0.548|0.534|0.577|0.605|0.531|0.473|0.408|0.435|0.504|0.463|0.527|0.544|0.480|0.419|0.600|0.540|0.622|0.540|0.529|0.547|0.584|0.556|0.604|0.462|0.646|0.682|0.455|0.596|0.691|0.653|0.526|0.567|0.467|0.638	2|2|2|2|2|2|2|2|2|2|2|2|2|2|2|2|2|2|2|2|2|2|1|2|2|2|2|2|2|1|2|2|2|2|2|2|2|2|2|2|2|3|2|2|3|2|2|2|2|2	2	46	2	0.4135	0.5346521739130434	0.6865	2_s29,2_s35	0_s0,0_s1,0_s10,0_s11,0_s12,0_s13,0_s14,0_s15,0_s16,0_s17,1_s18,1_s19,1_s2,1_s20,1_s21,1_s22,1_s23,1_s24,1_s25,1_s26,2_s27,2_s28,2_s3,2_s30,2_s31,2_s32,2_s33,2_s34,3_s36,3_s37,3_s38,3_s39,3_s4,3_s40,3_s41,3_s42,3_s43,3_s44,4_s45,4_s47,4_s48,4_s5,4_s6,4_s7,4_s8,4_s9	4_s46,4_s49	-0.272811	5.8629000000000006e-30	1.4639999999999999e-24	4.7518e-14
chr10	7831669	7833195	0.386392	42	0.450|0.255|0.326|0.400|0.329|0.417|0.595|0.302|0.241|0.310|0.344|0.471|0.359|0.353|0.349|0.160|0.448|0.242|0.513|0.425|0.353|0.151|0.230|0.324|0.247|0.339|0.431|0.427|0.454|0.451|0.744|0.654|0.707|0.756|0.652|0.738|0.696|0.575|0.787|0.689|0.519|0.739|0.576|0.778|0.772|0.583|0.593|0.552|0.681|0.703	2|1|1|1|1|2|3|1|1|1|1|2|2|1|1|1|2|1|2|2|1|1|1|1|1|1|2|2|2|2|3|3|3|3|3|3|3|3|3|3|2|3|3|3|3|3|3|3|3|3	18	12	20	0.2919444444444445	0.4470833333333333	0.6785	0_s1,0_s10,0_s11,0_s12,0_s15,0_s16,0_s17,1_s18,1_s20,1_s21,1_s22,1_s24,2_s27,2_s28,2_s29,2_s3,2_s30,2_s31	0_s0,0_s13,1_s19,1_s2,1_s23,1_s25,1_s26,2_s32,2_s33,2_s34,2_s35,4_s45	0_s14,3_s36,3_s37,3_s38,3_s39,3_s4,3_s40,3_s41,3_s42,3_s43,3_s44,4_s46,4_s47,4_s48,4_s49,4_s5,4_s6,4_s7,4_s8,4_s9	-0.386392	1.0679e-199	2.6667e-194	5.5733e-14
chr10	7859622	7859705	0.257282	10	0.462|0.349|0.456|0.552|0.357|0.626|0.277|0.619|0.572|0.352|0.546|0.462|0.406|0.653|0.469|0.617|0.353|0.520|0.475|0.582|0.288|0.434|0.402|0.555|0.457|0.570|0.556|0.465|0.283|0.203|0.435|0.544|0.267|0.383|0.569|0.507|0.431|0.625|0.428|0.445|0.413|0.364|0.357|0.702|0.236|0.367|0.582|0.436|0.667|0.670	2|1|2|3|1|3|1|3|3|1|3|2|1|3|2|3|1|2|2|3|1|1|1|3|2|3|3|2|1|1|2|3|1|1|3|3|2|3|2|2|1|1|1|3|1|1|3|2|3|3	18	13	19	0.3383888888888889	0.4569999999999999	0.5954736842105264	0_s1,0_s12,0_s14,0_s17,1_s2,1_s23,2_s27,2_s28,2_s29,2_s34,2_s35,3_s38,3_s39,4_s45,4_s46,4_s47,4_s49,4_s5	0_s0,0_s10,1_s19,1_s21,1_s24,1_s25,2_s30,2_s33,3_s36,3_s41,3_s43,3_s44,4_s7	0_s11,0_s13,0_s15,0_s16,1_s18,1_s20,1_s22,1_s26,2_s3,2_s31,2_s32,3_s37,3_s4,3_s40,3_s42,4_s48,4_s6,4_s8,4_s9	-0.257282	1.0927e-35	2.7285e-30	4.5852e-14
chr10	7997980	7998399	0.295407	27	0.566|0.715|0.597|0.583|0.577|0.592|0.556|0.532|0.562|0.631|0.700|0.719|0.658|0.651|0.549|0.711|0.631|0.597|0.645|0.522|0.676|0.648|0.717|0.634|0.691|0.622|0.554|0.646|0.642|0.649|0.373|0.480|0.410|0.411|0.426|0.451|0.463|0.613|0.351|0.565|0.380|0.460|0.272|0.452|0.432|0.462|0.382|0.455|0.425|0.466	2|3|2|2|2|2|2|2|2|2|3|3|2|3|2|3|2|2|2|2|3|2|3|2|3|2|2|2|2|2|1|2|1|1|1|1|1|2|1|2|1|2|1|1|1|2|1|2|1|2	13	29	8	0.4021538461538461	0.5756551724137932	0.6974999999999999	3_s36,3_s38,3_s39,3_s4,3_s40,3_s41,3_s43,4_s45,4_s47,4_s48,4_s49,4_s6,4_s8	0_s0,0_s10,0_s11,0_s12,0_s13,0_s14,0_s15,0_s16,0_s17,1_s2,1_s21,1_s23,1_s24,1_s25,1_s26,2_s28,2_s3,2_s31,2_s32,2_s33,2_s34,2_s35,3_s37,3_s42,3_s44,4_s46,4_s5,4_s7,4_s9	0_s1,1_s18,1_s19,1_s20,1_s22,2_s27,2_s29,2_s30	0.295407	1.1155e-67	2.7854e-62	4.4964e-14
chr10	8067102	8068143	0.264942	31	0.779|0.758|0.714|0.612|0.742|0.776|0.687|0.743|0.754|0.778|0.852|0.697|0.858|0.699|0.763|0.740|0.785|0.784|0.720|0.786|0.733|0.707|0.723|0.699|0.763|0.757|0.722|0.576|0.656|0.641|0.732|0.853|0.719|0.720|0.709|0.764|0.801|0.826|0.677|0.698|0.770|0.764|0.765|0.817|0.822|0.786|0.735|0.763|0.737|0.758	2|2|2|2|2|2|2|2|2|2|3|2|3|2|2|2|2|2|2|2|2|2|2|2|2|2|2|1|2|2|2|3|2|2|2|2|2|3|2|2|2|2|2|3|2|2|2|2|2|2	1	44	5	0.576	0.737227272727273	0.8412	2_s33	0_s0,0_s1,0_s10,0_s11,0_s12,0_s13,0_s14,0_s15,0_s16,0_s17,1_s19,1_s20,1_s21,1_s22,1_s23,1_s24,1_s25,1_s26,2_s27,2_s28,2_s29,2_s3,2_s30,2_s31,2_s32,2_s34,2_s35,3_s36,3_s38,3_s39,3_s4,3_s40,3_s41,3_s43,3_s44,4_s45,4_s46,4_s47,4_s49,4_s5,4_s6,4_s7,4_s8,4_s9	1_s18,1_s2,3_s37,3_s42,4_s48	-0.264942	2.7413e-15	6.845e-10	4.6407e-14
chr10	8069514	8070266	0.30163	39	0.465|0.504|0.643|0.754|0.565|0.573|0.361|0.409|0.254|0.534|0.464|0.590|0.512|0.616|0.546|0.385|0.576|0.510|0.647|0.512|0.488|0.668|0.360|0.413|0.304|0.514|0.626|0.609|0.752|0.467|0.286|0.295|0.427|0.350|0.301|0.382|0.469|0.449|0.225|0.493|0.695|0.779|0.617|0.781|0.717|0.598|0.739|0.740|0.817|0.710	1|2|3|3|3|3|1|1|1|2|1|3|2|3|2|1|3|2|3|2|2|3|1|1|1|2|3|3|3|1|1|1|1|1|1|1|1|1|1|2|3|3|3|3|3|3|3|3|3|3	19	9	22	0.3718947368421051	0.5125555555555557	0.6732727272727275	0_s0,0_s14,0_s15,0_s16,1_s18,1_s22,2_s29,2_s3,2_s30,2_s35,3_s36,3_s37,3_s38,3_s39,3_s4,3_s40,3_s41,3_s42,3_s43	0_s1,0_s17,1_s2,1_s21,1_s24,1_s26,2_s27,2_s31,3_s44	0_s10,0_s11,0_s12,0_s13,1_s19,1_s20,1_s23,1_s25,2_s28,2_s32,2_s33,2_s34,4_s45,4_s46,4_s47,4_s48,4_s49,4_s5,4_s6,4_s7,4_s8,4_s9	-0.30163	1.8365000000000003e-161	4.5857e-156	3.4417e-15	P2|3|0|0|0,
chr10	8086842	8087373	0.380691	43	0.244|0.622|0.712|0.573|0.400|0.382|0.267|0.433|0.445|0.487|0.588|0.686|0.229|0.646|0.532|0.368|0.440|0.355|0.538|0.664|0.469|0.272|0.676|0.321|0.778|0.346|0.505|0.882|0.302|0.853|0.818|0.682|0.532|0.571|0.315|0.273|0.572|0.546|0.283|0.578|0.561|0.543|0.528|0.618|0.274|0.458|0.695|0.619|0.259|0.412	1|3|3|2|1|1|1|1|1|2|2|3|1|3|2|1|1|1|2|3|2|1|3|1|3|1|2|3|1|3|3|3|2|2|1|1|2|2|1|2|2|2|2|2|1|1|3|3|1|1	21	16	13	0.337047619047619	0.5463125000000001	0.7179230769230769	0_s0,0_s12,0_s13,0_s14,0_s15,0_s16,1_s2,1_s22,1_s23,1_s24,2_s28,2_s3,2_s31,2_s34,3_s4,3_s40,3_s43,4_s49,4_s5,4_s8,4_s9	0_s11,0_s17,1_s18,1_s21,1_s25,2_s27,2_s32,3_s38,3_s39,3_s41,3_s42,3_s44,4_s45,4_s46,4_s47,4_s48	0_s1,0_s10,1_s19,1_s20,1_s26,2_s29,2_s30,2_s33,2_s35,3_s36,3_s37,4_s6,4_s7	-0.380691	7.343e-170	1.8336e-164	7.3053e-14
chr10	8095985	8096153	0.392023	17	0.592|0.595|0.458|0.368|0.476|0.210|0.536|0.303|0.566|0.435|0.437|0.498|0.334|0.334|0.490|0.371|0.296|0.458|0.462|0.496|0.309|0.530|0.625|0.392|0.274|0.589|0.574|0.381|0.412|0.465|0.206|0.341|0.188|0.377|0.210|0.234|0.202|0.273|0.102|0.189|0.731|0.599|0.645|0.619|0.731|0.634|0.825|0.706|0.680|0.657	2|3|2|1|2|1|2|1|2|2|2|2|1|1|2|2|1|2|2|2|1|3|3|2|1|3|3|2|2|2|1|1|1|2|1|1|1|1|1|1|3|3|3|3|3|3|3|3|3|3	17	18	15	0.2572352941176471	0.4612222222222223	0.6493333333333333	0_s11,0_s13,0_s15,1_s2,1_s20,1_s23,2_s27,2_s30,3_s36,3_s37,3_s38,3_s4,3_s40,3_s41,3_s42,3_s43,3_s44	0_s0,0_s10,0_s12,0_s14,0_s16,0_s17,1_s18,1_s19,1_s21,1_s22,1_s24,1_s25,1_s26,2_s3,2_s33,2_s34,2_s35,3_s39	0_s1,2_s28,2_s29,2_s31,2_s32,4_s45,4_s46,4_s47,4_s48,4_s49,4_s5,4_s6,4_s7,4_s8,4_s9	-0.392023	1.4931e-73	3.7283e-68	4.9294e-14
chr10	8096634	8097026	0.352306	38	0.442|0.277|0.445|0.335|0.326|0.168|0.193|0.347|0.425|0.238|0.467|0.239|0.285|0.284|0.382|0.179|0.231|0.390|0.253|0.338|0.670|0.670|0.687|0.724|0.661|0.769|0.594|0.463|0.581|0.646|0.316|0.239|0.470|0.447|0.731|0.436|0.308|0.426|0.551|0.400|0.477|0.532|0.490|0.443|0.486|0.485|0.368|0.499|0.537|0.428	2|1|2|1|1|1|1|1|2|1|2|1|1|1|1|1|1|1|1|1|3|3|3|3|3|3|3|2|3|3|1|1|2|2|3|2|1|2|3|1|2|3|2|2|2|2|1|2|3|2	21	16	13	0.2902857142857143	0.4580625	0.6425384615384615	0_s1,0_s11,0_s12,0_s13,0_s14,0_s15,0_s17,1_s19,1_s2,1_s20,1_s21,1_s22,1_s23,1_s24,1_s25,1_s26,3_s36,3_s37,3_s41,3_s44,4_s6	0_s0,0_s10,0_s16,1_s18,2_s33,3_s38,3_s39,3_s40,3_s42,4_s45,4_s47,4_s48,4_s49,4_s5,4_s7,4_s9	2_s27,2_s28,2_s29,2_s3,2_s30,2_s31,2_s32,2_s34,2_s35,3_s4,3_s43,4_s46,4_s8	-0.352306	2.7902e-146	6.9672e-141	2.9532e-14
chr10	8124951	8125135	0.393235	19	0.312|0.598|0.323|0.686|0.292|0.779|0.699|0.653|0.709|0.422|0.150|0.378|0.321|0.779|0.420|0.633|0.508|0.753|0.697|0.236|0.581|0.298|0.798|0.576|0.386|0.711|0.675|0.389|0.479|0.390|0.730|0.796|0.268|0.514|0.229|0.750|0.692|0.401|0.485|0.169|0.468|0.633|0.502|0.241|0.483|0.223|0.364|0.409|0.609|0.295	1|3|1|3|1|3|3|3|3|2|1|1|1|3|2|3|2|3|3|1|3|1|3|3|1|3|3|1|2|2|3|3|1|2|1|3|3|1|2|1|2|3|2|1|2|1|1|1|3|1	19	10	21	0.299157894736842	0.4671	0.6922380952380953	0_s0,0_s10,0_s12,1_s18,1_s19,1_s2,1_s26,2_s28,2_s30,2_s33,3_s38,3_s4,3_s42,3_s44,4_s48,4_s5,4_s6,4_s7,4_s9	0_s17,1_s21,1_s23,2_s34,2_s35,3_s39,3_s43,4_s45,4_s47,4_s49	0_s1,0_s11,0_s13,0_s14,0_s15,0_s16,1_s20,1_s22,1_s24,1_s25,2_s27,2_s29,2_s3,2_s31,2_s32,3_s36,3_s37,3_s40,3_s41,4_s46,4_s8	-0.393235	3.0103e-97	7.5169e-92	4.3854e-14
chr10	8151708	8152661	0.274025	21	0.474|0.380|0.754|0.587|0.783|0.443|0.624|0.461|0.628|0.272|0.614|0.483|0.720|0.417|0.427|0.412|0.541|0.555|0.286|0.276|0.645|0.434|0.347|0.612|0.773|0.408|0.297|0.468|0.501|0.781|0.619|0.353|0.732|0.326|0.541|0.558|0.480|0.314|0.315|0.420|0.237|0.563|0.563|0.620|0.711|0.369|0.545|0.622|0.457|0.458	2|1|3|3|3|1|3|1|3|1|3|2|3|1|1|1|3|3|1|1|3|1|1|3|3|1|1|1|2|3|3|1|3|1|2|3|2|1|1|1|1|2|3|3|3|1|3|3|1|1	23	6	21	0.3729130434782609	0.507	0.647	0_s1,0_s13,0_s15,0_s17,1_s20,1_s21,1_s22,1_s25,1_s26,2_s28,2_s29,2_s31,2_s32,2_s33,3_s37,3_s39,3_s42,3_s43,3_s44,4_s45,4_s5,4_s8,4_s9	0_s0,1_s19,2_s34,3_s4,3_s41,4_s46	0_s10,0_s11,0_s12,0_s14,0_s16,1_s18,1_s2,1_s23,1_s24,2_s27,2_s3,2_s30,2_s35,3_s36,3_s38,3_s40,4_s47,4_s48,4_s49,4_s6,4_s7	0.274025	2.1672e-81	5.4117e-76	4.4298e-14
chr10	8373521	8374405	0.281157	50	0.568|0.638|0.476|0.590|0.644|0.721|0.686|0.431|0.591|0.497|0.470|0.529|0.560|0.567|0.549|0.571|0.515|0.674|0.593|0.577|0.647|0.572|0.671|0.516|0.582|0.571|0.584|0.545|0.646|0.621|0.374|0.524|0.387|0.355|0.327|0.259|0.277|0.446|0.160|0.175|0.329|0.307|0.289|0.358|0.414|0.337|0.246|0.299|0.320|0.205	3|3|3|3|3|3|3|1|3|3|3|3|3|3|3|3|3|3|3|3|3|3|3|3|3|3|3|3|3|3|1|3|1|1|1|1|1|2|1|1|1|1|1|1|2|1|1|1|1|1	18	2	30	0.3019444444444445	0.43	0.5831666666666666	0_s15,3_s36,3_s38,3_s39,3_s4,3_s40,3_s41,3_s43,3_s44,4_s45,4_s46,4_s47,4_s48,4_s5,4_s6,4_s7,4_s8,4_s9	3_s42,4_s49	0_s0,0_s1,0_s10,0_s11,0_s12,0_s13,0_s14,0_s16,0_s17,1_s18,1_s19,1_s2,1_s20,1_s21,1_s22,1_s23,1_s24,1_s25,1_s26,2_s27,2_s28,2_s29,2_s3,2_s30,2_s31,2_s32,2_s33,2_s34,2_s35,3_s37	0.281157	7.677499999999999e-189	1.9171e-183	4.4409e-15
chr10	8374594	8374714	0.328679	18	0.300|0.252|0.740|0.293|0.450|0.269|0.535|0.700|0.256|0.652|0.690|0.288|0.307|0.545|0.444|0.245|0.823|0.841|0.343|0.458|0.528|0.774|0.815|0.407|0.624|0.433|0.364|0.475|0.588|0.535|0.452|0.455|0.285|0.389|0.409|0.592|0.621|0.644|0.183|0.666|0.425|0.508|0.359|0.467|0.591|0.545|0.518|0.563|0.587|0.484	1|1|3|1|1|1|2|3|1|3|3|1|1|2|1|1|3|3|1|1|2|3|3|1|3|1|1|2|3|2|1|1|1|1|1|3|3|3|1|3|1|2|1|1|3|2|2|2|3|2	24	10	16	0.3555416666666666	0.5236	0.6842499999999999	0_s0,0_s1,0_s11,0_s12,0_s13,0_s16,1_s19,1_s2,1_s21,1_s22,1_s25,1_s26,2_s3,2_s31,2_s32,3_s36,3_s37,3_s38,3_s39,3_s4,3_s43,4_s45,4_s47,4_s48	0_s14,1_s20,2_s27,2_s33,2_s35,4_s46,4_s5,4_s6,4_s7,4_s9	0_s10,0_s15,0_s17,1_s18,1_s23,1_s24,2_s28,2_s29,2_s30,2_s34,3_s40,3_s41,3_s42,3_s44,4_s49,4_s8	-0.328679	9.12e-73	2.2772999999999998e-67	3.7303e-14
chr10	8409073	8409131	0.2581	10	0.689|0.665|0.758|0.653|0.796|0.669|0.689|0.631|0.744|0.624|0.784|0.696|0.759|0.774|0.680|0.707|0.692|0.753|0.665|0.781|0.700|0.750|0.592|0.687|0.761|0.682|0.780|0.621|0.751|0.668|0.850|0.684|0.792|0.597|0.744|0.687|0.654|0.761|0.684|0.734|0.621|0.786|0.674|0.816|0.717|0.690|0.745|0.652|0.737|0.647	2|2|2|2|2|2|2|2|2|2|2|2|2|2|2|2|2|2|2|2|2|2|1|2|2|2|2|2|2|2|3|2|2|2|2|2|2|2|2|2|2|2|2|2|2|2|2|2|2|2	1	48	1	0.592	0.7089791666666668	0.85	2_s29	0_s0,0_s1,0_s10,0_s11,0_s12,0_s13,0_s14,0_s15,0_s16,0_s17,1_s18,1_s19,1_s2,1_s20,1_s21,1_s22,1_s23,1_s24,1_s25,1_s26,2_s27,2_s28,2_s3,2_s30,2_s31,2_s32,2_s33,2_s34,2_s35,3_s37,3_s38,3_s39,3_s4,3_s40,3_s41,3_s42,3_s43,3_s44,4_s45,4_s46,4_s47,4_s48,4_s49,4_s5,4_s6,4_s7,4_s8,4_s9	3_s36	-0.2581	0.0024544	1.0	0.00032475
chr10	8537290	8537756	0.457308	18	0.624|0.561|0.354|0.413|0.639|0.630|0.639|0.765|0.534|0.565|0.635|0.458|0.511|0.564|0.470|0.555|0.545|0.206|0.423|0.618|0.503|0.430|0.580|0.309|0.461|0.523|0.603|0.638|0.415|0.399|0.181|0.173|0.381|0.252|0.313|0.421|0.307|0.534|0.239|0.360|0.758|0.866|0.772|0.815|0.780|0.890|0.641|0.625|0.875|0.649	2|2|1|1|2|2|3|3|2|2|2|2|2|2|2|2|2|1|1|2|2|1|2|1|2|2|2|2|1|2|1|1|1|1|1|1|1|2|1|1|3|3|3|3|3|3|2|2|3|3	16	24	10	0.3235625	0.559	0.7809	0_s10,0_s11,1_s24,1_s25,2_s28,2_s3,2_s34,3_s36,3_s37,3_s38,3_s39,3_s4,3_s40,3_s41,3_s43,3_s44	0_s0,0_s1,0_s12,0_s13,0_s16,0_s17,1_s18,1_s19,1_s2,1_s20,1_s21,1_s22,1_s23,1_s26,2_s27,2_s29,2_s30,2_s31,2_s32,2_s33,2_s35,3_s42,4_s6,4_s7	0_s14,0_s15,4_s45,4_s46,4_s47,4_s48,4_s49,4_s5,4_s8,4_s9	-0.457308	8.3766e-63	2.0917e-57	4.4853e-14
chr10	9534440	9535941	0.396649	33	0.466|0.698|0.578|0.504|0.484|0.548|0.272|0.726|0.367|0.428|0.479|0.541|0.044|0.710|0.607|0.295|0.409|0.371|0.705|0.393|0.341|0.255|0.451|0.602|0.501|0.576|0.749|0.540|0.721|0.490|0.540|0.422|0.438|0.501|0.340|0.756|0.766|0.250|0.764|0.239|0.607|0.742|0.317|0.542|0.279|0.348|0.501|0.489|0.374|0.459	2|3|3|2|3|3|1|3|2|2|2|3|1|3|3|1|2|2|3|2|2|1|2|3|2|3|3|3|3|3|3|2|2|2|2|3|3|1|3|1|3|3|2|3|1|2|3|2|2|2	7	20	23	0.2334285714285714	0.4199	0.6301304347826087	0_s14,1_s2,1_s22,2_s28,3_s42,3_s44,4_s49	0_s0,0_s11,0_s16,0_s17,1_s18,1_s23,1_s24,1_s26,2_s27,2_s29,2_s30,3_s37,3_s38,3_s39,3_s4,4_s47,4_s5,4_s7,4_s8,4_s9	0_s1,0_s10,0_s12,0_s13,0_s15,1_s19,1_s20,1_s21,1_s25,2_s3,2_s31,2_s32,2_s33,2_s34,2_s35,3_s36,3_s40,3_s41,3_s43,4_s45,4_s46,4_s48,4_s6	-0.396649	1.1097e-88	2.771e-83	5.3957e-14
chr10	9920105	9920745	0.394564	36	0.426|0.282|0.226|0.495|0.707|0.231|0.619|0.525|0.417|0.416|0.531|0.652|0.549|0.396|0.392|0.666|0.575|0.694|0.495|0.656|0.750|0.341|0.586|0.635|0.563|0.738|0.204|0.590|0.267|0.544|0.602|0.178|0.726|0.133|0.690|0.487|0.357|0.452|0.537|0.735|0.430|0.379|0.626|0.634|0.540|0.533|0.479|0.779|0.533|0.639	2|1|1|2|3|1|3|2|2|2|2|3|3|2|2|3|3|3|2|3|3|1|3|3|3|3|1|3|1|3|3|1|3|1|3|2|1|2|3|3|2|2|3|3|2|2|2|3|3|3	9	16	25	0.2465555555555555	0.4620625	0.6409999999999999	0_s1,0_s10,0_s13,2_s28,2_s32,2_s34,3_s37,3_s39,3_s41	0_s0,0_s11,0_s15,0_s16,0_s17,1_s18,1_s20,1_s21,1_s25,3_s40,3_s42,4_s45,4_s46,4_s49,4_s5,4_s6	0_s12,0_s14,1_s19,1_s2,1_s22,1_s23,1_s24,1_s26,2_s27,2_s29,2_s3,2_s30,2_s31,2_s33,2_s35,3_s36,3_s38,3_s4,3_s43,3_s44,4_s47,4_s48,4_s7,4_s8,4_s9	-0.394564	2.7878e-123	6.9612e-118	4.7629e-14
chr10	10335668	10337304	0.296263	72	0.298|0.280|0.440|0.451|0.399|0.389|0.617|0.469|0.354|0.466|0.422|0.328|0.299|0.627|0.339|0.435|0.459|0.343|0.455|0.389|0.436|0.428|0.393|0.372|0.437|0.426|0.460|0.503|0.410|0.435|0.702|0.539|0.843|0.606|0.555|0.706|0.743|0.811|0.683|0.728|0.823|0.748|0.576|0.669|0.698|0.712|0.642|0.719|0.755|0.658	1|1|1|1|1|1|3|1|1|1|1|1|1|3|1|1|1|1|1|1|1|1|1|1|1|1|1|1|1|1|3|1|3|3|1|3|3|3|3|3|3|3|2|3|3|3|3|3|3|3	30	1	19	0.4136333333333333	0.576	0.71	0_s0,0_s1,0_s10,0_s11,0_s12,0_s13,0_s15,0_s16,0_s17,1_s18,1_s19,1_s2,1_s21,1_s22,1_s23,1_s24,1_s25,1_s26,2_s27,2_s28,2_s29,2_s3,2_s30,2_s31,2_s32,2_s33,2_s34,2_s35,3_s37,3_s4	4_s47	0_s14,1_s20,3_s36,3_s38,3_s39,3_s40,3_s41,3_s42,3_s43,3_s44,4_s45,4_s46,4_s48,4_s49,4_s5,4_s6,4_s7,4_s8,4_s9	-0.296263	0.0	0.0	0.0
chr10	11059064	11059524	0.253529	30	0.507|0.571|0.526|0.762|0.666|0.633|0.656|0.599|0.678|0.570|0.346|0.375|0.332|0.319|0.389|0.357|0.316|0.312|0.319|0.360|0.332|0.375|0.332|0.431|0.317|0.350|0.369|0.291|0.335|0.332|0.527|0.293|0.404|0.355|0.543|0.469|0.215|0.363|0.465|0.382|0.458|0.383|0.474|0.337|0.360|0.419|0.375|0.289|0.256|0.454	3|3|3|3|3|3|3|3|3|3|1|1|1|1|1|1|1|1|1|1|1|1|1|1|1|1|1|1|1|1|3|1|1|1|3|2|1|1|1|1|2|1|2|1|1|1|1|1|1|1	35	3	12	0.3496857142857142	0.467	0.6031666666666667	1_s18,1_s19,1_s2,1_s20,1_s21,1_s22,1_s23,1_s24,1_s25,1_s26,2_s27,2_s28,2_s29,2_s3,2_s30,2_s31,2_s32,2_s33,2_s34,2_s35,3_s37,3_s38,3_s39,3_s41,3_s42,3_s43,3_s44,4_s46,4_s48,4_s49,4_s5,4_s6,4_s7,4_s8,4_s9	3_s40,4_s45,4_s47	0_s0,0_s1,0_s10,0_s11,0_s12,0_s13,0_s14,0_s15,0_s16,0_s17,3_s36,3_s4	0.253529	7.6984e-98	1.9222999999999998e-92	2.276e-14	N0|0|2|3|0,
chr10	11060006	11060085	0.47285	24	0.437|0.250|0.104|0.138|0.233|0.248|0.128|0.162|0.229|0.194|0.297|0.342|0.150|0.186|0.269|0.240|0.202|0.192|0.196|0.339|0.288|0.193|0.291|0.214|0.159|0.231|0.274|0.303|0.213|0.124|0.731|0.713|0.732|0.633|0.687|0.540|0.609|0.584|0.819|0.753|0.711|0.590|0.797|0.541|0.665|0.678|0.518|0.662|0.546|0.617	2|1|1|1|1|1|1|1|1|1|1|1|1|1|1|1|1|1|1|1|1|1|1|1|1|1|1|1|1|1|3|3|3|3|3|2|3|2|3|3|3|3|3|2|3|3|2|3|2|3	29	6	15	0.2203103448275862	0.5276666666666667	0.6931333333333335	0_s1,0_s10,0_s11,0_s12,0_s13,0_s14,0_s15,0_s16,0_s17,1_s18,1_s19,1_s2,1_s20,1_s21,1_s22,1_s23,1_s24,1_s25,1_s26,2_s27,2_s28,2_s29,2_s3,2_s30,2_s31,2_s32,2_s33,2_s34,2_s35	0_s0,3_s40,3_s42,4_s48,4_s6,4_s8	3_s36,3_s37,3_s38,3_s39,3_s4,3_s41,3_s43,3_s44,4_s45,4_s46,4_s47,4_s49,4_s5,4_s7,4_s9	-0.47285	5.8045e-137	1.4494e-131	7.2387e-14
chr10	11060255	11060384	0.288727	46	0.276|0.521|0.535|0.422|0.647|0.409|0.832|0.409|0.336|0.440|0.476|0.376|0.836|0.735|0.412|0.388|0.515|0.361|0.768|0.605|0.464|0.525|0.673|0.370|0.520|0.862|0.440|0.702|0.815|0.570|0.434|0.435|0.534|0.610|0.658|0.387|0.300|0.746|0.537|0.343|0.458|0.322|0.514|0.743|0.433|0.614|0.560|0.431|0.433|0.454	1|1|1|1|3|1|3|1|1|1|1|1|3|3|1|1|1|1|3|3|1|1|3|1|1|3|1|3|3|2|1|1|1|3|3|1|1|3|1|1|1|1|1|3|1|3|1|1|1|1	34	1	15	0.4344117647058823	0.57	0.7230666666666666	0_s0,0_s1,0_s10,0_s11,0_s13,0_s15,0_s16,0_s17,1_s18,1_s19,1_s21,1_s22,1_s23,1_s24,2_s27,2_s28,2_s3,2_s30,2_s32,3_s36,3_s37,3_s38,3_s40,3_s41,3_s43,3_s44,4_s45,4_s46,4_s47,4_s49,4_s6,4_s7,4_s8,4_s9	2_s35	0_s12,0_s14,1_s2,1_s20,1_s25,1_s26,2_s29,2_s31,2_s33,2_s34,3_s39,3_s4,3_s42,4_s48,4_s5	-0.288727	1.2465e-160	3.1126e-155	7.2053e-14
chr10	11060411	11060469	0.411125	20	0.353|0.603|0.566|0.395|0.676|0.401|0.494|0.404|0.503|0.599|0.535|0.498|0.591|0.614|0.671|0.621|0.457|0.393|0.635|0.532|0.489|0.512|0.408|0.628|0.661|0.762|0.502|0.498|0.576|0.461|0.801|0.887|0.746|0.651|0.508|0.805|0.756|0.902|0.865|0.784|0.361|0.277|0.313|0.267|0.249|0.323|0.286|0.316|0.222|0.274	1|2|2|1|3|1|1|1|2|2|2|1|2|2|3|2|1|1|2|2|1|2|1|2|2|3|1|1|2|1|3|3|3|2|2|3|3|3|3|3|1|1|1|1|1|1|1|1|1|1	23	16	11	0.375695652173913	0.5834375	0.786818181818182	0_s0,0_s11,0_s13,0_s14,0_s15,1_s19,1_s23,1_s24,2_s27,2_s29,2_s32,2_s33,2_s35,4_s45,4_s46,4_s47,4_s48,4_s49,4_s5,4_s6,4_s7,4_s8,4_s9	0_s1,0_s10,0_s16,0_s17,1_s18,1_s2,1_s20,1_s22,1_s25,1_s26,2_s28,2_s3,2_s30,2_s34,3_s39,3_s4	0_s12,1_s21,2_s31,3_s36,3_s37,3_s38,3_s40,3_s41,3_s42,3_s43,3_s44	0.411125	4.4979e-80	1.1231e-74	5.3846e-14	N2|3|0|0|0,
chr10	11060484	11060596	0.276603	34	0.792|0.640|0.756|0.728|0.715|0.729|0.721|0.806|0.741|0.740|0.787|0.765|0.876|0.716|0.792|0.855|0.736|0.728|0.719|0.691|0.738|0.682|0.770|0.795|0.668|0.780|0.708|0.706|0.764|0.759|0.705|0.759|0.777|0.701|0.740|0.776|0.691|0.751|0.718|0.697|0.799|0.682|0.807|0.815|0.574|0.786|0.693|0.570|0.750|0.698	2|2|2|2|2|2|2|2|2|2|2|2|3|2|2|3|2|2|2|2|2|2|2|2|2|2|2|2|2|2|2|2|2|2|2|2|2|2|2|2|2|2|2|3|1|2|2|1|2|2	2	45	3	0.572	0.737822222222222	0.8486666666666666	4_s49,4_s7	0_s0,0_s1,0_s10,0_s11,0_s12,0_s13,0_s14,0_s15,0_s16,0_s17,1_s18,1_s19,1_s20,1_s21,1_s23,1_s24,1_s25,1_s26,2_s27,2_s28,2_s29,2_s3,2_s30,2_s31,2_s32,2_s33,2_s34,2_s35,3_s36,3_s37,3_s38,3_s39,3_s4,3_s40,3_s41,3_s42,3_s43,3_s44,4_s45,4_s46,4_s47,4_s5,4_s6,4_s8,4_s9	1_s2,1_s22,4_s48	0.276603	6.8445e-21	1.7091e-15	4.452e-14
chr10	11060629	11061321	0.346727	66	0.255|0.244|0.338|0.385|0.251|0.288|0.365|0.420|0.348|0.353|0.385|0.283|0.413|0.268|0.403|0.329|0.376|0.475|0.411|0.318|0.289|0.362|0.264|0.317|0.325|0.385|0.276|0.381|0.272|0.290|0.738|0.751|0.727|0.667|0.721|0.721|0.614|0.601|0.760|0.722|0.603|0.716|0.609|0.622|0.665|0.638|0.657|0.778|0.733|0.605	1|1|1|1|1|1|1|1|1|1|1|1|1|1|1|1|1|1|1|1|1|1|1|1|1|1|1|1|1|1|3|3|3|3|3|3|3|3|3|3|3|3|3|3|3|3|3|3|3|3	30	0	20	0.3356333333333332		0.6824	0_s0,0_s1,0_s10,0_s11,0_s12,0_s13,0_s14,0_s15,0_s16,0_s17,1_s18,1_s19,1_s2,1_s20,1_s21,1_s22,1_s23,1_s24,1_s25,1_s26,2_s27,2_s28,2_s29,2_s3,2_s30,2_s31,2_s32,2_s33,2_s34,2_s35	-	3_s36,3_s37,3_s38,3_s39,3_s4,3_s40,3_s41,3_s42,3_s43,3_s44,4_s45,4_s46,4_s47,4_s48,4_s49,4_s5,4_s6,4_s7,4_s8,4_s9	-0.346727	0.0	0.0	0.0	N2|2|3|3|3,
chr10	11068520	11069554	0.305712	43	0.467|0.528|0.397|0.438|0.438|0.572|0.545|0.743|0.397|0.479|0.479|0.764|0.442|0.470|0.398|0.495|0.243|0.226|0.738|0.579|0.748|0.753|0.516|0.369|0.632|0.560|0.563|0.752|0.294|0.474|0.352|0.601|0.510|0.432|0.474|0.376|0.358|0.264|0.306|0.632|0.317|0.322|0.751|0.626|0.499|0.278|0.410|0.637|0.181|0.396	2|3|1|2|1|3|3|3|1|2|2|3|2|2|1|2|1|1|3|3|3|3|2|1|3|3|3|3|1|2|1|3|2|1|2|1|1|1|1|3|1|1|3|3|3|1|1|3|1|1	20	11	19	0.3377	0.4767272727272728	0.6433157894736842	0_s10,0_s12,0_s16,1_s21,1_s23,1_s24,2_s3,2_s34,3_s36,3_s39,3_s40,3_s41,3_s42,3_s43,4_s45,4_s46,4_s5,4_s6,4_s8,4_s9	0_s0,0_s11,0_s17,1_s18,1_s2,1_s20,1_s22,2_s29,2_s35,3_s38,3_s4	0_s1,0_s13,0_s14,0_s15,1_s19,1_s25,1_s26,2_s27,2_s28,2_s30,2_s31,2_s32,2_s33,3_s37,3_s44,4_s47,4_s48,4_s49,4_s7	0.305712	1.3372e-162	3.3391e-157	1.843e-14
chr10	11104642	11105673	0.49985	23	0.354|0.140|0.326|0.106|0.172|0.306|0.261|0.391|0.185|0.353|0.358|0.383|0.126|0.384|0.212|0.221|0.362|0.253|0.401|0.485|0.300|0.224|0.332|0.379|0.319|0.221|0.352|0.476|0.175|0.385|0.803|0.745|0.640|0.708|0.788|0.752|0.712|0.813|0.767|0.850|0.746|0.881|0.802|0.747|0.791|0.739|0.685|0.790|0.615|0.620	1|1|1|1|1|1|1|2|1|1|1|2|1|2|1|1|2|1|2|2|1|1|1|1|1|1|1|2|1|1|3|3|2|3|3|3|3|3|3|3|3|3|3|3|3|3|3|3|2|3	23	9	18	0.2634782608695652	0.4596666666666667	0.7632777777777777	0_s0,0_s1,0_s10,0_s11,0_s12,0_s13,0_s14,0_s16,0_s17,1_s18,1_s2,1_s21,1_s22,1_s24,2_s27,2_s28,2_s29,2_s3,2_s30,2_s31,2_s32,2_s34,2_s35	0_s15,1_s19,1_s20,1_s23,1_s25,1_s26,2_s33,3_s38,4_s8	3_s36,3_s37,3_s39,3_s4,3_s40,3_s41,3_s42,3_s43,3_s44,4_s45,4_s46,4_s47,4_s48,4_s49,4_s5,4_s6,4_s7,4_s9	-0.49985	2.5294e-128	6.3159e-123	4.452e-14
chr10	11221594	11222408	0.332685	30	0.589|0.537|0.731|0.619|0.460|0.164|0.738|0.449|0.528|0.287|0.526|0.706|0.742|0.333|0.633|0.388|0.479|0.506|0.386|0.703|0.774|0.381|0.363|0.488|0.570|0.492|0.639|0.368|0.362|0.493|0.605|0.496|0.797|0.447|0.626|0.212|0.335|0.537|0.436|0.705|0.537|0.598|0.657|0.695|0.431|0.639|0.689|0.381|0.495|0.376	3|2|3|3|2|1|3|2|2|1|2|3|3|1|3|1|2|2|1|3|3|1|1|2|3|2|3|1|1|2|3|2|3|2|3|1|1|2|2|3|3|3|3|3|2|3|3|1|2|1	13	16	21	0.3335384615384616	0.4875	0.6662857142857144	0_s13,0_s17,1_s20,1_s22,1_s25,2_s28,2_s29,2_s33,2_s34,3_s40,3_s41,4_s7,4_s9	0_s1,0_s12,0_s15,0_s16,1_s18,1_s23,1_s24,2_s3,2_s31,2_s35,3_s37,3_s39,3_s42,3_s43,4_s49,4_s8	0_s0,0_s10,0_s11,0_s14,1_s19,1_s2,1_s21,1_s26,2_s27,2_s30,2_s32,3_s36,3_s38,3_s4,3_s44,4_s45,4_s46,4_s47,4_s48,4_s5,4_s6	-0.332685	2.5759000000000003e-116	6.4321e-111	6.6835e-14
chr10	11235369	11235979	0.478466	17	0.685|0.767|0.867|0.805|0.621|0.765|0.678|0.831|0.877|0.829|0.792|0.756|0.933|0.702|0.775|0.651|0.722|0.835|0.798|0.726|0.398|0.447|0.132|0.295|0.214|0.383|0.334|0.418|0.338|0.314|0.609|0.424|0.552|0.463|0.541|0.674|0.598|0.498|0.702|0.565|0.505|0.481|0.695|0.648|0.580|0.621|0.614|0.584|0.323|0.445	2|3|3|3|2|3|3|3|3|3|3|3|3|3|3|2|3|3|3|3|1|2|1|1|1|1|1|2|1|1|2|2|2|2|2|2|2|2|3|2|2|2|3|2|2|2|2|2|1|2	9	22	19	0.3034444444444444	0.5556363636363637	0.781842105263158	2_s27,2_s29,2_s3,2_s30,2_s31,2_s32,2_s34,2_s35,4_s8	0_s0,0_s12,1_s22,2_s28,2_s33,3_s36,3_s37,3_s38,3_s39,3_s4,3_s40,3_s41,3_s42,3_s44,4_s45,4_s46,4_s48,4_s49,4_s5,4_s6,4_s7,4_s9	0_s1,0_s10,0_s11,0_s13,0_s14,0_s15,0_s16,0_s17,1_s18,1_s19,1_s2,1_s20,1_s21,1_s23,1_s24,1_s25,1_s26,3_s43,4_s47	0.478466	6.939800000000001e-63	1.7329000000000002e-57	3.3085e-14
chr10	11238194	11239566	0.363835	48	0.309|0.425|0.381|0.279|0.371|0.428|0.466|0.417|0.317|0.509|0.240|0.392|0.391|0.572|0.441|0.448|0.371|0.369|0.525|0.394|0.435|0.480|0.520|0.466|0.538|0.621|0.586|0.509|0.523|0.519|0.818|0.731|0.755|0.854|0.739|0.792|0.844|0.677|0.869|0.733|0.791|0.688|0.880|0.847|0.760|0.642|0.630|0.688|0.779|0.694	1|1|1|1|1|1|1|1|1|2|1|1|1|2|1|1|1|1|2|1|1|1|2|1|2|2|2|1|2|2|3|3|3|3|3|3|3|3|3|3|3|3|3|3|3|3|3|3|3|3	21	9	20	0.3966190476190475	0.5458888888888889	0.7605500000000001	0_s0,0_s1,0_s10,0_s11,0_s12,0_s13,0_s14,0_s15,0_s16,1_s18,1_s19,1_s2,1_s21,1_s22,1_s23,1_s24,1_s26,2_s27,2_s28,2_s3,2_s33	0_s17,1_s20,1_s25,2_s29,2_s30,2_s31,2_s32,2_s34,2_s35	3_s36,3_s37,3_s38,3_s39,3_s4,3_s40,3_s41,3_s42,3_s43,3_s44,4_s45,4_s46,4_s47,4_s48,4_s49,4_s5,4_s6,4_s7,4_s8,4_s9	-0.363835	1.459e-210	3.6432e-205	-3.1086e-15
chr10	11267102	11267499	0.263763	16	0.679|0.714|0.756|0.649|0.743|0.733|0.715|0.676|0.714|0.740|0.732|0.692|0.733|0.698|0.739|0.687|0.812|0.812|0.622|0.619|0.694|0.724|0.803|0.710|0.620|0.687|0.744|0.714|0.837|0.844|0.780|0.793|0.655|0.875|0.791|0.871|0.728|0.846|0.740|0.696|0.711|0.658|0.709|0.683|0.805|0.695|0.590|0.652|0.742|0.742	2|2|2|2|2|2|2|2|2|2|2|2|2|2|2|2|2|2|2|2|2|2|2|2|2|2|2|2|3|3|2|2|2|3|2|3|2|3|2|2|2|2|2|2|2|2|1|2|2|2	1	44	5	0.59	0.7168409090909093	0.8545999999999999	4_s6	0_s0,0_s1,0_s10,0_s11,0_s12,0_s13,0_s14,0_s15,0_s16,0_s17,1_s18,1_s19,1_s2,1_s20,1_s21,1_s22,1_s23,1_s24,1_s25,1_s26,2_s27,2_s28,2_s29,2_s3,2_s30,2_s31,2_s32,2_s33,3_s36,3_s37,3_s38,3_s4,3_s41,3_s43,3_s44,4_s45,4_s46,4_s47,4_s48,4_s49,4_s5,4_s7,4_s8,4_s9	2_s34,2_s35,3_s39,3_s40,3_s42	0.263763	2.9173e-10	7.2847e-05	4.3008e-10
chr10	11334687	11335102	0.329499	17	0.649|0.471|0.712|0.469|0.146|0.399|0.200|0.490|0.503|0.294|0.491|0.663|0.434|0.397|0.490|0.523|0.678|0.579|0.583|0.340|0.526|0.493|0.715|0.692|0.344|0.684|0.622|0.528|0.449|0.529|0.413|0.548|0.171|0.438|0.557|0.673|0.454|0.579|0.731|0.278|0.381|0.620|0.233|0.389|0.578|0.772|0.591|0.251|0.522|0.626	3|2|3|2|1|1|1|2|2|1|2|3|2|1|2|2|3|3|3|1|2|2|3|3|1|3|3|3|2|2|1|3|1|2|3|3|2|3|3|1|1|3|1|1|3|3|3|1|3|3	14	14	22	0.3025714285714285	0.4828571428571428	0.6319090909090909	0_s12,0_s13,0_s14,0_s17,1_s20,1_s26,2_s30,3_s36,3_s38,3_s44,4_s45,4_s47,4_s48,4_s7	0_s1,0_s11,0_s15,0_s16,1_s18,1_s2,1_s21,1_s22,2_s27,2_s28,2_s34,2_s35,3_s39,3_s41	0_s0,0_s10,1_s19,1_s23,1_s24,1_s25,2_s29,2_s3,2_s31,2_s32,2_s33,3_s37,3_s4,3_s40,3_s42,3_s43,4_s46,4_s49,4_s5,4_s6,4_s8,4_s9	-0.329499	3.1715e-65	7.9194e-60	3.1308e-14
chr10	11470470	11472455	0.261824	44	0.638|0.633|0.664|0.682|0.687|0.578|0.650|0.731|0.601|0.654|0.609|0.694|0.708|0.609|0.538|0.681|0.499|0.659|0.630|0.677|0.435|0.183|0.451|0.302|0.380|0.349|0.432|0.476|0.402|0.368|0.573|0.342|0.468|0.670|0.231|0.575|0.510|0.628|0.408|0.468|0.503|0.408|0.526|0.481|0.530|0.607|0.718|0.449|0.471|0.635	3|3|3|3|3|3|3|3|3|3|3|3|3|3|3|3|3|3|3|3|2|1|1|1|1|1|2|3|1|1|3|1|2|3|1|3|3|3|1|3|3|1|3|3|3|3|3|2|2|3	11	5	34	0.3476363636363636	0.4509999999999999	0.6094705882352942	2_s28,2_s29,2_s3,2_s30,2_s31,2_s34,2_s35,3_s37,3_s4,3_s43,4_s46	2_s27,2_s32,3_s38,4_s7,4_s8	0_s0,0_s1,0_s10,0_s11,0_s12,0_s13,0_s14,0_s15,0_s16,0_s17,1_s18,1_s19,1_s2,1_s20,1_s21,1_s22,1_s23,1_s24,1_s25,1_s26,2_s33,3_s36,3_s39,3_s40,3_s41,3_s42,3_s44,4_s45,4_s47,4_s48,4_s49,4_s5,4_s6,4_s9	-0.261824	3.0524e-125	7.6218e-120	3.797e-14
chr10	11482152	11482887	0.259925	15	0.611|0.519|0.493|0.544|0.582|0.606|0.553|0.488|0.529|0.497|0.531|0.414|0.427|0.396|0.614|0.556|0.520|0.634|0.453|0.575|0.454|0.403|0.323|0.545|0.295|0.573|0.411|0.375|0.422|0.428|0.442|0.416|0.340|0.448|0.357|0.492|0.471|0.379|0.603|0.345|0.340|0.461|0.394|0.466|0.454|0.332|0.583|0.513|0.362|0.548	3|2|2|2|3|3|2|2|2|2|2|2|2|2|3|2|2|3|2|3|2|2|1|2|1|2|2|1|2|2|2|2|1|2|1|2|2|2|3|1|1|2|2|2|2|1|3|2|1|2	9	33	8	0.3409999999999999	0.4739393939393939	0.601	2_s29,2_s30,2_s33,3_s38,3_s4,3_s44,4_s45,4_s5,4_s8	0_s1,0_s10,0_s11,0_s14,0_s15,0_s16,0_s17,1_s18,1_s19,1_s2,1_s20,1_s22,1_s23,1_s25,2_s27,2_s28,2_s3,2_s31,2_s32,2_s34,2_s35,3_s36,3_s37,3_s39,3_s40,3_s41,3_s42,4_s46,4_s47,4_s48,4_s49,4_s7,4_s9	0_s0,0_s12,0_s13,1_s21,1_s24,1_s26,3_s43,4_s6	0.259925	1.3696e-28	3.42e-23	4.8295e-14
chr10	11483240	11483579	0.492162	29	0.762|0.697|0.667|0.864|0.768|0.760|0.646|0.694|0.791|0.628|0.443|0.426|0.176|0.426|0.106|0.216|0.275|0.185|0.479|0.299|0.271|0.401|0.395|0.193|0.163|0.142|0.388|0.365|0.376|0.405|0.209|0.358|0.321|0.202|0.311|0.356|0.286|0.473|0.216|0.261|0.238|0.252|0.202|0.566|0.211|0.392|0.297|0.301|0.252|0.355	3|3|3|3|3|3|3|3|3|2|2|2|1|2|1|1|1|1|2|1|1|2|2|1|1|1|2|1|2|2|1|2|1|1|1|1|1|2|1|1|1|1|1|2|1|2|1|1|1|1	27	14	9	0.2467037037037036	0.4397142857142856	0.7387777777777778	1_s2,1_s21,1_s22,1_s23,1_s24,1_s26,2_s27,2_s3,2_s30,2_s31,2_s33,3_s36,3_s38,3_s39,3_s4,3_s40,3_s41,3_s43,3_s44,4_s45,4_s46,4_s47,4_s49,4_s6,4_s7,4_s8,4_s9	0_s17,1_s18,1_s19,1_s20,1_s25,2_s28,2_s29,2_s32,2_s34,2_s35,3_s37,3_s42,4_s48,4_s5	0_s0,0_s1,0_s10,0_s11,0_s12,0_s13,0_s14,0_s15,0_s16	0.492162	2.1121000000000002e-115	5.2741e-110	2.6201e-14
chr10	11485556	11485833	0.257714	21	0.747|0.732|0.672|0.829|0.685|0.726|0.750|0.760|0.712|0.827|0.789|0.819|0.792|0.717|0.720|0.732|0.749|0.747|0.776|0.755|0.652|0.739|0.796|0.605|0.698|0.749|0.753|0.714|0.758|0.767|0.731|0.665|0.681|0.664|0.898|0.785|0.724|0.662|0.729|0.751|0.746|0.789|0.722|0.826|0.849|0.737|0.678|0.644|0.797|0.749	2|2|1|2|2|2|2|2|2|2|2|2|2|2|2|2|2|2|2|2|2|2|2|1|2|2|2|2|2|2|2|2|2|2|3|2|2|2|2|2|2|2|2|2|2|2|2|1|2|2	3	46	1	0.6403333333333334	0.7451086956521739	0.898	0_s10,2_s3,4_s7	0_s0,0_s1,0_s11,0_s12,0_s13,0_s14,0_s15,0_s16,0_s17,1_s18,1_s19,1_s2,1_s20,1_s21,1_s22,1_s23,1_s24,1_s25,1_s26,2_s27,2_s28,2_s29,2_s30,2_s31,2_s32,2_s33,2_s34,2_s35,3_s36,3_s37,3_s38,3_s39,3_s40,3_s41,3_s42,3_s43,3_s44,4_s45,4_s46,4_s47,4_s48,4_s49,4_s5,4_s6,4_s8,4_s9	3_s4	-0.257714	4.403e-08	0.010994	4.5414e-11
chr10	11490262	11491078	0.418571	38	0.388|0.429|0.447|0.303|0.463|0.448|0.749|0.449|0.068|0.649|0.525|0.529|0.615|0.739|0.301|0.465|0.331|0.112|0.218|0.652|0.428|0.527|0.620|0.301|0.425|0.333|0.613|0.726|0.593|0.379|0.434|0.557|0.723|0.588|0.751|0.481|0.583|0.607|0.571|0.288|0.128|0.565|0.470|0.279|0.331|0.565|0.345|0.574|0.771|0.535	2|2|2|2|2|2|3|2|1|3|3|2|3|3|1|2|2|1|1|3|2|2|3|1|2|2|3|3|3|2|2|3|3|3|3|2|3|3|3|1|1|3|2|1|2|3|2|3|3|3	8	20	22	0.2118749999999999	0.4202499999999999	0.6305	0_s16,1_s21,1_s24,1_s25,2_s3,3_s44,4_s45,4_s48	0_s0,0_s1,0_s10,0_s11,0_s12,0_s13,0_s15,1_s19,1_s22,1_s23,2_s27,2_s28,2_s30,2_s31,2_s35,3_s36,3_s40,4_s47,4_s49,4_s6	0_s14,0_s17,1_s18,1_s2,1_s20,1_s26,2_s29,2_s32,2_s33,2_s34,3_s37,3_s38,3_s39,3_s4,3_s41,3_s42,3_s43,4_s46,4_s5,4_s7,4_s8,4_s9	-0.418571	2.5002e-125	6.243e-120	5.0848e-14
chr10	11654654	11655791	0.27903	33	0.724|0.667|0.766|0.757|0.648|0.723|0.727|0.730|0.676|0.669|0.783|0.679|0.747|0.740|0.697|0.672|0.802|0.748|0.685|0.705|0.721|0.719|0.712|0.877|0.721|0.767|0.810|0.708|0.706|0.741|0.694|0.716|0.598|0.646|0.768|0.742|0.769|0.732|0.731|0.754|0.755|0.681|0.712|0.726|0.677|0.737|0.653|0.759|0.710|0.706	2|2|2|2|2|2|2|2|2|2|2|2|2|2|2|2|2|2|2|2|2|2|2|3|2|2|2|2|2|2|2|2|1|2|2|2|2|2|2|2|2|2|2|2|2|2|2|2|2|2	1	48	1	0.598	0.7212083333333333	0.877	3_s38	0_s0,0_s1,0_s10,0_s11,0_s12,0_s13,0_s14,0_s15,0_s16,0_s17,1_s18,1_s19,1_s2,1_s20,1_s21,1_s22,1_s23,1_s24,1_s25,1_s26,2_s27,2_s28,2_s29,2_s30,2_s31,2_s32,2_s33,2_s34,2_s35,3_s36,3_s37,3_s39,3_s4,3_s40,3_s41,3_s42,3_s43,3_s44,4_s45,4_s46,4_s47,4_s48,4_s49,4_s5,4_s6,4_s7,4_s8,4_s9	2_s3	0.27903	5.8351e-11	1.457e-05	5.3955e-11
chr10	11684275	11686306	0.254084	77	0.485|0.639|0.527|0.536|0.491|0.638|0.521|0.458|0.374|0.576|0.621|0.595|0.543|0.533|0.580|0.485|0.444|0.471|0.530|0.652|0.590|0.559|0.574|0.552|0.631|0.672|0.623|0.633|0.651|0.504|0.596|0.417|0.500|0.475|0.397|0.591|0.607|0.436|0.520|0.526|0.556|0.541|0.461|0.665|0.515|0.509|0.460|0.495|0.432|0.437	2|3|2|2|2|3|2|2|1|2|2|2|2|2|2|2|2|2|2|3|2|2|2|2|3|3|2|2|3|2|2|1|2|2|1|2|2|2|2|2|2|2|2|3|2|2|2|2|2|2	3	40	7	0.3959999999999999	0.5272	0.6497142857142858	0_s16,3_s37,3_s4	0_s0,0_s10,0_s11,0_s12,0_s14,0_s15,0_s17,1_s18,1_s19,1_s2,1_s20,1_s21,1_s22,1_s23,1_s24,1_s25,2_s27,2_s28,2_s29,2_s3,2_s32,2_s33,2_s35,3_s36,3_s38,3_s39,3_s40,3_s41,3_s42,3_s43,3_s44,4_s45,4_s46,4_s47,4_s49,4_s5,4_s6,4_s7,4_s8,4_s9	0_s1,0_s13,1_s26,2_s30,2_s31,2_s34,4_s48	-0.254084	5.2208e-67	1.3037e-61	4.6074e-14
chr10	11758315	11759001	0.323093	28	0.710|0.587|0.563|0.688|0.505|0.296|0.633|0.606|0.640|0.155|0.405|0.539|0.526|0.304|0.303|0.611|0.233|0.273|0.748|0.586|0.722|0.436|0.729|0.394|0.591|0.448|0.548|0.184|0.534|0.291|0.343|0.433|0.758|0.503|0.471|0.336|0.428|0.463|0.328|0.746|0.378|0.359|0.705|0.571|0.481|0.571|0.611|0.457|0.529|0.485	3|3|3|3|3|1|3|3|3|1|1|3|3|1|1|3|1|1|3|3|3|2|3|2|3|2|3|1|3|1|1|2|3|2|2|1|2|2|1|3|1|1|3|3|2|3|3|2|3|2	14	11	25	0.2991428571428571	0.4544545454545455	0.6222799999999999	0_s13,0_s17,1_s18,1_s20,1_s21,1_s23,1_s24,2_s33,2_s35,3_s36,3_s40,3_s43,4_s45,4_s46	2_s28,2_s3,2_s31,3_s37,3_s39,3_s4,3_s41,3_s42,4_s49,4_s7,4_s9	0_s0,0_s1,0_s10,0_s11,0_s12,0_s14,0_s15,0_s16,1_s19,1_s2,1_s22,1_s25,1_s26,2_s27,2_s29,2_s30,2_s32,2_s34,3_s38,3_s44,4_s47,4_s48,4_s5,4_s6,4_s8	-0.323093	3.2329e-116	8.0727e-111	4.5186e-14
chr10	11779311	11779870	0.542402	29	0.094|0.187|0.280|0.344|0.328|0.265|0.465|0.199|0.115|0.262|0.800|0.559|0.508|0.690|0.786|0.862|0.732|0.676|0.773|0.747|0.754|0.761|0.872|0.720|0.688|0.780|0.739|0.741|0.664|0.787|0.815|0.658|0.819|0.702|0.774|0.690|0.703|0.731|0.829|0.852|0.632|0.764|0.696|0.766|0.781|0.795|0.910|0.687|0.658|0.774	1|1|1|2|1|1|2|1|1|1|3|2|2|3|3|3|3|3|3|3|3|3|3|3|3|3|3|3|2|3|3|3|3|3|3|3|3|3|3|3|2|3|3|3|3|3|3|3|3|3	8	6	36	0.21625	0.5286666666666667	0.758666666666667	0_s0,0_s1,0_s10,0_s12,0_s13,0_s15,0_s16,0_s17	0_s11,0_s14,1_s19,1_s2,2_s34,4_s45	1_s18,1_s20,1_s21,1_s22,1_s23,1_s24,1_s25,1_s26,2_s27,2_s28,2_s29,2_s3,2_s30,2_s31,2_s32,2_s33,2_s35,3_s36,3_s37,3_s38,3_s39,3_s4,3_s40,3_s41,3_s42,3_s43,3_s44,4_s46,4_s47,4_s48,4_s49,4_s5,4_s6,4_s7,4_s8,4_s9	-0.542402	6.0189000000000005e-114	1.5029000000000002e-108	4.6407e-14
chr10	11783456	11783795	0.452216	29	0.120|0.167|0.253|0.262|0.222|0.368|0.512|0.211|0.390|0.284|0.251|0.385|0.276|0.435|0.302|0.413|0.310|0.414|0.346|0.300|0.766|0.731|0.836|0.625|0.729|0.680|0.776|0.799|0.831|0.761|0.300|0.479|0.471|0.515|0.425|0.487|0.605|0.688|0.504|0.438|0.407|0.569|0.624|0.524|0.589|0.480|0.459|0.432|0.504|0.425	1|1|1|1|1|1|2|1|2|1|1|2|1|2|1|2|1|2|1|1|3|3|3|3|3|3|3|3|3|3|1|2|2|2|2|2|3|3|2|2|2|2|3|2|3|2|2|2|2|2	15	21	14	0.2648	0.4603809523809523	0.7171428571428572	0_s0,0_s1,0_s10,0_s11,0_s12,0_s13,0_s15,0_s17,1_s18,1_s2,1_s21,1_s23,1_s25,1_s26,3_s36	0_s14,0_s16,1_s19,1_s20,1_s22,1_s24,3_s37,3_s38,3_s39,3_s4,3_s40,3_s43,3_s44,4_s45,4_s46,4_s48,4_s5,4_s6,4_s7,4_s8,4_s9	2_s27,2_s28,2_s29,2_s3,2_s30,2_s31,2_s32,2_s33,2_s34,2_s35,3_s41,3_s42,4_s47,4_s49	-0.452216	3.5299e-116	8.814299999999999e-111	2.5757e-14
chr10	11784531	11784568	0.27099	10	0.549|0.461|0.557|0.491|0.563|0.528|0.502|0.526|0.453|0.455|0.580|0.533|0.424|0.415|0.510|0.565|0.612|0.468|0.335|0.527|0.315|0.229|0.231|0.372|0.189|0.218|0.209|0.271|0.202|0.259|0.236|0.403|0.351|0.266|0.370|0.283|0.237|0.326|0.315|0.374|0.380|0.364|0.295|0.447|0.408|0.387|0.331|0.266|0.297|0.173	3|2|3|3|3|3|3|3|3|3|3|3|2|2|2|3|3|3|2|3|1|1|1|2|1|1|1|1|1|1|1|2|2|1|2|1|1|1|1|2|2|2|2|3|2|2|2|1|1|1	18	16	16	0.2512222222222222	0.38625	0.5222500000000001	2_s27,2_s28,2_s29,2_s30,2_s31,2_s32,2_s33,2_s34,2_s35,3_s36,3_s39,3_s40,3_s41,3_s42,3_s43,4_s7,4_s8,4_s9	0_s1,1_s2,1_s20,1_s21,1_s25,2_s3,3_s37,3_s38,3_s4,3_s44,4_s45,4_s46,4_s47,4_s49,4_s5,4_s6	0_s0,0_s10,0_s11,0_s12,0_s13,0_s14,0_s15,0_s16,0_s17,1_s18,1_s19,1_s22,1_s23,1_s24,1_s26,4_s48	0.27099	2.5751000000000003e-35	6.430100000000001e-30	5.1403e-14
chr10	11784923	11785350	0.320737	34	0.461|0.732|0.266|0.564|0.246|0.757|0.691|0.667|0.457|0.588|0.594|0.532|0.507|0.484|0.438|0.554|0.526|0.728|0.639|0.412|0.409|0.559|0.634|0.474|0.551|0.407|0.549|0.452|0.496|0.568|0.452|0.535|0.341|0.469|0.428|0.236|0.724|0.833|0.388|0.545|0.756|0.541|0.372|0.691|0.422|0.572|0.864|0.650|0.501|0.280	1|3|1|2|1|3|3|3|1|2|2|2|2|1|1|2|2|3|3|1|1|2|3|1|2|1|2|1|1|2|1|2|1|1|1|1|3|3|1|2|3|2|1|3|1|2|3|3|2|1	21	16	13	0.3995238095238095	0.549125	0.7204615384615386	0_s0,0_s10,0_s12,0_s16,1_s20,1_s21,1_s26,2_s27,2_s3,2_s31,2_s33,2_s34,3_s36,3_s38,3_s39,3_s4,3_s40,3_s43,4_s47,4_s49,4_s9	0_s11,0_s17,1_s18,1_s19,1_s2,1_s22,1_s23,2_s28,2_s30,2_s32,2_s35,3_s37,3_s44,4_s46,4_s5,4_s8	0_s1,0_s13,0_s14,0_s15,1_s24,1_s25,2_s29,3_s41,3_s42,4_s45,4_s48,4_s6,4_s7	-0.320737	1.721e-126	4.2975e-121	2.5535e-14
chr10	11953345	11954423	0.274228	32	0.374|0.328|0.272|0.345|0.433|0.346|0.326|0.342|0.564|0.516|0.623|0.639|0.594|0.696|0.627|0.591|0.702|0.662|0.644|0.672|0.674|0.700|0.597|0.645|0.645|0.555|0.630|0.656|0.562|0.628|0.630|0.728|0.630|0.641|0.551|0.612|0.624|0.699|0.573|0.691|0.626|0.631|0.477|0.714|0.611|0.696|0.739|0.541|0.551|0.585	1|1|1|1|1|1|1|1|3|2|3|3|3|3|3|3|3|3|3|3|3|3|3|3|3|3|3|3|3|3|3|3|3|3|3|3|3|3|3|3|3|3|1|3|3|3|3|3|3|3	9	1	40	0.3603333333333333	0.516	0.634475	0_s0,0_s1,0_s10,0_s11,0_s12,0_s13,0_s14,0_s15,4_s47	0_s17	0_s16,1_s18,1_s19,1_s2,1_s20,1_s21,1_s22,1_s23,1_s24,1_s25,1_s26,2_s27,2_s28,2_s29,2_s3,2_s30,2_s31,2_s32,2_s33,2_s34,2_s35,3_s36,3_s37,3_s38,3_s39,3_s4,3_s40,3_s41,3_s42,3_s43,3_s44,4_s45,4_s46,4_s48,4_s49,4_s5,4_s6,4_s7,4_s8,4_s9	-0.274228	9.1131e-93	2.2756e-87	4.3854e-14
chr10	11961858	11963064	0.34262	47	0.553|0.260|0.426|0.531|0.546|0.457|0.744|0.640|0.660|0.569|0.387|0.509|0.366|0.281|0.509|0.294|0.622|0.367|0.537|0.465|0.615|0.358|0.433|0.486|0.705|0.571|0.437|0.535|0.523|0.227|0.539|0.397|0.594|0.765|0.651|0.336|0.557|0.355|0.372|0.162|0.497|0.469|0.695|0.768|0.361|0.613|0.273|0.426|0.117|0.716	3|1|2|3|3|2|3|3|3|3|2|3|2|1|2|1|3|1|3|2|3|2|2|2|3|3|2|2|3|1|3|2|3|3|3|1|3|1|2|1|2|2|3|3|1|3|1|2|1|3	11	16	23	0.2757272727272727	0.43875	0.6183913043478261	0_s1,1_s20,1_s22,1_s24,2_s35,3_s40,3_s42,3_s44,4_s49,4_s6,4_s8	0_s10,0_s13,1_s18,1_s2,1_s21,1_s26,2_s28,2_s29,2_s3,2_s32,2_s33,3_s37,3_s43,4_s45,4_s46,4_s7	0_s0,0_s11,0_s12,0_s14,0_s15,0_s16,0_s17,1_s19,1_s23,1_s25,2_s27,2_s30,2_s31,2_s34,3_s36,3_s38,3_s39,3_s4,3_s41,4_s47,4_s48,4_s5,4_s9	0.34262	2.2893e-154	5.7163e-149	2.0761e-14
chr10	12173170	12173975	0.396449	31	0.690|0.226|0.743|0.385|0.732|0.427|0.685|0.501|0.277|0.381|0.467|0.534|0.619|0.292|0.402|0.609|0.297|0.200|0.248|0.681|0.558|0.614|0.525|0.716|0.660|0.738|0.444|0.543|0.481|0.389|0.230|0.083|0.242|0.166|0.425|0.484|0.365|0.587|0.709|0.711|0.392|0.520|0.453|0.677|0.692|0.545|0.595|0.537|0.404|0.420	3|1|3|2|3|2|3|3|1|2|3|3|3|1|2|3|1|1|1|3|3|3|3|3|3|3|2|3|2|2|1|1|1|1|2|2|2|3|3|3|2|3|2|3|3|3|3|3|2|2	10	14	26	0.2260999999999999	0.418	0.6226153846153846	0_s1,0_s16,1_s20,1_s23,1_s24,1_s25,3_s36,3_s37,3_s38,3_s39	0_s11,0_s13,0_s17,1_s21,2_s32,2_s34,2_s35,3_s4,3_s40,3_s41,4_s45,4_s47,4_s8,4_s9	0_s0,0_s10,0_s12,0_s14,0_s15,1_s18,1_s19,1_s2,1_s22,1_s26,2_s27,2_s28,2_s29,2_s3,2_s30,2_s31,2_s33,3_s42,3_s43,3_s44,4_s46,4_s48,4_s49,4_s5,4_s6,4_s7	0.396449	4.1294000000000003e-116	1.0311e-110	2.5091e-14
chr10	12201124	12201546	0.338435	24	0.618|0.397|0.560|0.388|0.723|0.170|0.742|0.465|0.549|0.456|0.683|0.324|0.671|0.365|0.347|0.587|0.199|0.298|0.283|0.731|0.726|0.719|0.164|0.528|0.708|0.397|0.188|0.548|0.483|0.727|0.447|0.243|0.708|0.560|0.579|0.187|0.573|0.486|0.582|0.738|0.343|0.249|0.781|0.508|0.518|0.716|0.730|0.621|0.582|0.540	3|1|3|1|3|1|3|1|2|1|3|1|3|1|1|3|1|1|1|3|3|3|1|2|3|1|1|3|1|3|1|1|3|3|3|1|3|2|3|3|1|1|3|2|2|3|3|3|3|3	20	5	25	0.31965	0.5177999999999999	0.6581200000000001	0_s1,0_s11,0_s13,0_s15,0_s17,1_s19,1_s20,1_s21,1_s23,1_s24,1_s25,2_s29,2_s31,2_s32,2_s34,3_s36,3_s37,3_s40,4_s45,4_s46	0_s16,2_s3,3_s42,4_s48,4_s49	0_s0,0_s10,0_s12,0_s14,1_s18,1_s2,1_s22,1_s26,2_s27,2_s28,2_s30,2_s33,2_s35,3_s38,3_s39,3_s4,3_s41,3_s43,3_s44,4_s47,4_s5,4_s6,4_s7,4_s8,4_s9	-0.338435	8.0864e-105	2.0192e-99	4.341e-14
chr10	12211516	12213387	0.344693	48	0.452|0.511|0.509|0.492|0.417|0.508|0.336|0.575|0.143|0.452|0.410|0.703|0.509|0.511|0.230|0.469|0.498|0.769|0.438|0.551|0.410|0.387|0.618|0.695|0.612|0.501|0.537|0.486|0.422|0.439|0.600|0.549|0.451|0.415|0.570|0.526|0.525|0.495|0.667|0.668|0.608|0.640|0.414|0.440|0.552|0.427|0.259|0.550|0.507|0.445	2|2|2|2|2|2|1|3|1|2|2|3|2|2|1|2|2|3|2|3|2|1|3|3|3|2|3|2|2|2|3|3|2|2|3|2|2|2|3|3|3|3|2|2|3|2|1|3|2|2	5	28	17	0.271	0.4671071428571428	0.6155294117647059	0_s14,0_s16,1_s21,2_s28,4_s6	0_s0,0_s1,0_s10,0_s11,0_s12,0_s13,0_s17,1_s18,1_s2,1_s20,1_s22,1_s23,1_s25,2_s27,2_s31,2_s33,2_s34,2_s35,3_s38,3_s39,3_s40,3_s41,3_s42,4_s47,4_s48,4_s5,4_s8,4_s9	0_s15,1_s19,1_s24,1_s26,2_s29,2_s3,2_s30,2_s32,3_s36,3_s37,3_s4,3_s43,3_s44,4_s45,4_s46,4_s49,4_s7	-0.344693	3.9745e-87	9.9245e-82	4.4742e-14
chr10	12218795	12219504	0.340397	45	0.517|0.407|0.554|0.650|0.414|0.490|0.470|0.464|0.734|0.535|0.354|0.581|0.496|0.639|0.540|0.452|0.523|0.536|0.629|0.415|0.406|0.642|0.479|0.402|0.518|0.572|0.611|0.530|0.571|0.543|0.465|0.201|0.266|0.362|0.297|0.464|0.350|0.332|0.408|0.328|0.733|0.655|0.786|0.672|0.866|0.648|0.850|0.668|0.815|0.711	2|1|2|3|1|2|2|1|3|2|1|2|2|3|2|1|2|2|3|1|1|3|2|1|2|2|3|2|2|2|2|1|1|1|1|2|1|1|1|1|3|3|3|3|3|3|3|3|3|3	16	18	16	0.366125	0.5213333333333332	0.7068124999999998	0_s1,0_s12,0_s15,1_s18,1_s22,1_s26,2_s27,2_s3,3_s37,3_s38,3_s39,3_s4,3_s41,3_s42,3_s43,3_s44	0_s0,0_s10,0_s13,0_s14,0_s17,1_s19,1_s2,1_s21,1_s23,1_s24,2_s29,2_s30,2_s31,2_s33,2_s34,2_s35,3_s36,3_s40	0_s11,0_s16,1_s20,1_s25,2_s28,2_s32,4_s45,4_s46,4_s47,4_s48,4_s49,4_s5,4_s6,4_s7,4_s8,4_s9	-0.340397	1.4923e-173	3.7262e-168	5.9397e-14
chr10	12232093	12233165	0.296161	51	0.568|0.518|0.393|0.513|0.553|0.524|0.767|0.549|0.714|0.742|0.734|0.410|0.759|0.600|0.423|0.495|0.676|0.411|0.586|0.308|0.478|0.247|0.545|0.434|0.341|0.460|0.526|0.450|0.177|0.308|0.507|0.599|0.398|0.608|0.640|0.521|0.571|0.285|0.767|0.605|0.385|0.268|0.524|0.585|0.371|0.532|0.519|0.737|0.447|0.547	3|2|1|2|3|2|3|3|3|3|3|1|3|3|1|2|3|1|3|1|2|1|2|1|1|2|2|2|1|1|2|3|1|3|3|2|3|1|3|3|1|1|2|3|1|3|2|3|2|3	15	14	21	0.3439333333333333	0.5019285714285714	0.639952380952381	0_s10,1_s19,1_s21,1_s24,1_s26,2_s28,2_s3,2_s30,2_s34,2_s35,3_s38,3_s42,4_s45,4_s46,4_s49	0_s1,0_s11,0_s13,1_s22,2_s27,2_s29,2_s31,2_s32,2_s33,3_s36,3_s40,4_s47,4_s6,4_s8	0_s0,0_s12,0_s14,0_s15,0_s16,0_s17,1_s18,1_s2,1_s20,1_s23,1_s25,3_s37,3_s39,3_s4,3_s41,3_s43,3_s44,4_s48,4_s5,4_s7,4_s9	0.296161	3.1577999999999997e-168	7.8851e-163	4.4076e-14
chr10	12272260	12273347	0.291374	32	0.551|0.653|0.492|0.477|0.260|0.506|0.761|0.696|0.480|0.768|0.417|0.544|0.546|0.697|0.604|0.642|0.362|0.441|0.616|0.653|0.663|0.536|0.697|0.433|0.652|0.602|0.319|0.723|0.583|0.540|0.641|0.564|0.464|0.560|0.638|0.738|0.551|0.323|0.382|0.215|0.733|0.358|0.706|0.397|0.301|0.626|0.348|0.579|0.287|0.316	3|3|2|2|1|2|3|3|2|3|1|3|3|3|3|3|1|1|3|3|3|3|3|1|3|3|1|3|3|3|3|3|2|3|3|3|3|1|1|1|3|1|3|1|1|3|1|3|1|1	15	5	30	0.3439333333333333	0.4838	0.6354333333333334	0_s12,1_s18,1_s23,1_s24,2_s3,2_s32,3_s42,3_s43,3_s44,4_s46,4_s48,4_s49,4_s6,4_s8,4_s9	0_s10,0_s11,0_s13,0_s16,3_s38	0_s0,0_s1,0_s14,0_s15,0_s17,1_s19,1_s2,1_s20,1_s21,1_s22,1_s25,1_s26,2_s27,2_s28,2_s29,2_s30,2_s31,2_s33,2_s34,2_s35,3_s36,3_s37,3_s39,3_s4,3_s40,3_s41,4_s45,4_s47,4_s5,4_s7	0.291374	4.1828e-129	1.0444e-123	2.9865e-14
chr10	12288601	12289905	0.465894	50	0.461|0.340|0.616|0.490|0.752|0.463|0.613|0.402|0.294|0.542|0.510|0.536|0.748|0.561|0.435|0.607|0.548|0.634|0.300|0.775|0.533|0.671|0.068|0.429|0.571|0.335|0.462|0.290|0.148|0.422|0.142|0.547|0.773|0.575|0.382|0.566|0.415|0.668|0.504|0.759|0.120|0.387|0.752|0.735|0.616|0.756|0.675|0.414|0.763|0.183	2|2|3|2|3|2|3|2|1|2|2|3|3|3|2|3|3|3|1|3|2|3|1|2|3|2|2|1|1|2|1|3|3|3|2|3|2|3|2|3|1|2|3|3|3|3|3|2|3|1	8	18	24	0.1931249999999999	0.4403333333333333	0.6590416666666666	0_s16,1_s25,2_s29,2_s33,2_s34,3_s36,4_s45,4_s9	0_s0,0_s1,0_s11,0_s13,0_s15,0_s17,1_s18,1_s21,2_s27,2_s3,2_s31,2_s32,2_s35,3_s4,3_s41,3_s43,4_s46,4_s7	0_s10,0_s12,0_s14,1_s19,1_s2,1_s20,1_s22,1_s23,1_s24,1_s26,2_s28,2_s30,3_s37,3_s38,3_s39,3_s40,3_s42,3_s44,4_s47,4_s48,4_s49,4_s5,4_s6,4_s8	-0.465894	1.6199e-160	4.0449e-155	2.7423e-14
chr10	12306357	12306459	0.547151	16	0.813|0.647|0.565|0.784|0.704|0.692|0.624|0.784|0.877|0.703|0.836|0.560|0.805|0.526|0.558|0.714|0.711|0.715|0.646|0.580|0.138|0.204|0.473|0.217|0.123|0.429|0.167|0.437|0.186|0.245|0.577|0.561|0.564|0.511|0.505|0.415|0.505|0.401|0.488|0.512|0.420|0.397|0.460|0.500|0.261|0.421|0.574|0.516|0.431|0.309	3|2|2|3|3|3|2|3|3|3|3|2|3|2|2|3|3|3|3|2|1|1|2|1|1|2|1|2|1|1|2|2|2|2|2|2|2|2|2|2|2|2|2|2|1|2|2|2|2|1	9	28	13	0.2055555555555555	0.5056071428571428	0.7526153846153847	2_s27,2_s28,2_s3,2_s30,2_s32,2_s34,2_s35,4_s49,4_s9	0_s1,0_s10,0_s14,1_s19,1_s20,1_s21,1_s26,2_s29,2_s31,2_s33,3_s36,3_s37,3_s38,3_s39,3_s4,3_s40,3_s41,3_s42,3_s43,3_s44,4_s45,4_s46,4_s47,4_s48,4_s5,4_s6,4_s7,4_s8	0_s0,0_s11,0_s12,0_s13,0_s15,0_s16,0_s17,1_s18,1_s2,1_s22,1_s23,1_s24,1_s25	0.547151	6.2609e-49	1.5634e-43	3.697e-14
chr10	12389097	12390849	0.260833	68	0.428|0.531|0.514|0.449|0.454|0.566|0.588|0.525|0.474|0.462|0.452|0.639|0.366|0.579|0.439|0.471|0.538|0.506|0.573|0.498|0.532|0.553|0.540|0.553|0.571|0.597|0.575|0.621|0.606|0.560|0.626|0.418|0.559|0.564|0.455|0.594|0.578|0.614|0.493|0.597|0.607|0.536|0.637|0.617|0.630|0.573|0.580|0.458|0.592|0.497	2|2|2|2|2|2|2|2|2|2|2|3|1|2|2|2|2|2|2|2|2|2|2|2|2|2|2|3|3|2|3|2|2|2|2|2|2|2|2|2|2|2|3|2|3|2|2|2|2|2	1	43	6	0.366	0.5316279069767441	0.6265	1_s2	0_s0,0_s1,0_s10,0_s11,0_s12,0_s13,0_s14,0_s15,0_s16,0_s17,1_s18,1_s20,1_s21,1_s22,1_s23,1_s24,1_s25,1_s26,2_s27,2_s28,2_s29,2_s3,2_s30,2_s31,2_s32,2_s35,3_s37,3_s38,3_s39,3_s4,3_s40,3_s41,3_s42,3_s43,3_s44,4_s45,4_s46,4_s48,4_s5,4_s6,4_s7,4_s8,4_s9	1_s19,2_s33,2_s34,3_s36,4_s47,4_s49	-0.260833	2.7362e-22	6.8323e-17	4.1855e-14
chr10	12391145	12391297	0.266011	46	0.569|0.532|0.540|0.604|0.399|0.530|0.547|0.394|0.581|0.550|0.311|0.503|0.483|0.514|0.517|0.388|0.532|0.401|0.458|0.565|0.386|0.583|0.473|0.394|0.556|0.362|0.490|0.451|0.472|0.460|0.376|0.434|0.411|0.504|0.429|0.417|0.521|0.387|0.417|0.540|0.443|0.513|0.505|0.451|0.443|0.417|0.518|0.463|0.476|0.458	3|2|2|3|2|2|2|2|3|2|1|2|2|2|2|2|2|2|2|3|2|3|2|2|3|2|2|2|2|2|2|2|2|2|2|2|2|2|2|2|2|2|2|2|2|2|2|2|2|2	1	43	6	0.311	0.4627674418604652	0.5763333333333334	1_s18	0_s1,0_s10,0_s12,0_s13,0_s14,0_s15,0_s17,1_s19,1_s2,1_s20,1_s21,1_s22,1_s23,1_s24,1_s25,2_s27,2_s29,2_s3,2_s31,2_s32,2_s33,2_s34,2_s35,3_s36,3_s37,3_s38,3_s39,3_s4,3_s40,3_s41,3_s42,3_s43,3_s44,4_s45,4_s46,4_s47,4_s48,4_s49,4_s5,4_s6,4_s7,4_s8,4_s9	0_s0,0_s11,0_s16,1_s26,2_s28,2_s30	0.266011	3.0906e-20	7.7173e-15	4.3965e-14
chr10	12481385	12481760	0.354289	16	0.471|0.427|0.741|0.397|0.780|0.455|0.680|0.432|0.585|0.386|0.478|0.617|0.785|0.359|0.334|0.488|0.461|0.175|0.643|0.750|0.786|0.766|0.277|0.409|0.749|0.434|0.286|0.700|0.631|0.540|0.524|0.393|0.592|0.316|0.756|0.277|0.592|0.555|0.419|0.489|0.359|0.329|0.556|0.766|0.796|0.674|0.655|0.348|0.352|0.471	2|2|3|1|3|2|3|2|3|1|2|3|3|1|1|2|2|1|3|3|3|3|1|1|3|2|1|3|3|3|2|1|2|1|3|1|3|3|1|2|1|1|2|3|3|3|3|1|1|2	16	13	21	0.3384999999999999	0.4829230769230769	0.6927142857142856	0_s11,0_s17,1_s20,1_s21,1_s24,2_s29,2_s3,2_s32,3_s37,3_s39,3_s40,3_s43,4_s45,4_s46,4_s7,4_s8	0_s0,0_s1,0_s13,0_s15,1_s18,1_s22,1_s23,2_s31,3_s36,3_s38,3_s44,4_s47,4_s9	0_s10,0_s12,0_s14,0_s16,1_s19,1_s2,1_s25,1_s26,2_s27,2_s28,2_s30,2_s33,2_s34,2_s35,3_s4,3_s41,3_s42,4_s48,4_s49,4_s5,4_s6	-0.354289	1.9218e-70	4.7987e-65	3.2974e-14
chr10	12504305	12506196	0.38458	50	0.496|0.610|0.478|0.725|0.365|0.522|0.399|0.567|0.695|0.321|0.176|0.571|0.174|0.497|0.385|0.485|0.614|0.290|0.744|0.249|0.434|0.587|0.578|0.335|0.735|0.658|0.573|0.469|0.555|0.441|0.636|0.325|0.143|0.718|0.556|0.701|0.121|0.447|0.212|0.257|0.684|0.757|0.750|0.432|0.425|0.348|0.386|0.662|0.657|0.444	3|3|2|3|1|3|2|3|3|1|1|3|1|2|2|2|3|1|3|1|2|3|3|1|3|3|3|2|3|2|3|1|1|3|3|3|1|2|1|1|3|3|3|2|2|1|2|3|3|2	13	13	24	0.2550769230769231	0.4401538461538462	0.639625	0_s12,0_s17,1_s18,1_s2,1_s24,1_s26,2_s3,3_s37,3_s38,3_s41,3_s43,3_s44,4_s5	0_s10,0_s14,1_s20,1_s21,1_s22,2_s27,2_s33,2_s35,3_s42,4_s48,4_s49,4_s6,4_s9	0_s0,0_s1,0_s11,0_s13,0_s15,0_s16,1_s19,1_s23,1_s25,2_s28,2_s29,2_s30,2_s31,2_s32,2_s34,3_s36,3_s39,3_s4,3_s40,4_s45,4_s46,4_s47,4_s7,4_s8	-0.38458	7.3921e-206	1.8458e-200	-1.5543e-15
chr10	12562172	12562481	0.331832	35	0.429|0.585|0.660|0.214|0.605|0.308|0.701|0.601|0.485|0.691|0.559|0.765|0.684|0.334|0.677|0.757|0.247|0.724|0.459|0.583|0.674|0.444|0.507|0.659|0.338|0.475|0.489|0.575|0.697|0.214|0.426|0.233|0.602|0.324|0.247|0.611|0.600|0.392|0.593|0.805|0.340|0.340|0.556|0.404|0.636|0.338|0.554|0.362|0.507|0.575	1|3|3|1|3|1|3|3|2|3|2|3|3|1|3|3|1|3|2|3|3|2|2|3|1|2|2|3|3|1|1|1|3|1|1|3|3|1|3|3|1|1|2|1|3|1|2|1|2|3	17	10	23	0.3229411764705882	0.5035000000000001	0.6547826086956521	0_s0,0_s11,0_s13,1_s20,1_s23,2_s30,2_s35,3_s36,3_s37,3_s39,3_s4,3_s42,4_s45,4_s46,4_s48,4_s5,4_s7	0_s16,1_s18,1_s25,2_s28,2_s29,2_s31,2_s32,4_s47,4_s6,4_s8	0_s1,0_s10,0_s12,0_s14,0_s15,0_s17,1_s19,1_s2,1_s21,1_s22,1_s24,1_s26,2_s27,2_s3,2_s33,2_s34,3_s38,3_s40,3_s41,3_s43,3_s44,4_s49,4_s9	-0.331832	4.0949e-156	1.0225e-150	6.2395e-14
chr10	12628343	12629952	0.273632	38	0.568|0.460|0.664|0.525|0.616|0.581|0.566|0.629|0.468|0.557|0.600|0.664|0.478|0.605|0.581|0.674|0.684|0.515|0.535|0.626|0.630|0.685|0.681|0.657|0.607|0.676|0.652|0.663|0.684|0.659|0.255|0.416|0.497|0.388|0.423|0.443|0.390|0.514|0.307|0.456|0.473|0.527|0.357|0.606|0.496|0.506|0.376|0.304|0.381|0.268	3|2|3|3|3|3|3|3|2|3|3|3|2|3|3|3|3|2|3|3|3|3|3|3|3|3|3|3|3|3|1|1|2|1|2|2|1|3|1|2|2|3|1|3|2|2|1|1|1|1	10	11	29	0.3442	0.474090909090909	0.6177931034482759	3_s36,3_s37,3_s39,3_s41,3_s43,4_s47,4_s6,4_s7,4_s8,4_s9	0_s1,0_s16,1_s2,1_s24,3_s38,3_s4,3_s40,3_s44,4_s45,4_s49,4_s5	0_s0,0_s10,0_s11,0_s12,0_s13,0_s14,0_s15,0_s17,1_s18,1_s19,1_s20,1_s21,1_s22,1_s23,1_s25,1_s26,2_s27,2_s28,2_s29,2_s3,2_s30,2_s31,2_s32,2_s33,2_s34,2_s35,3_s42,4_s46,4_s48	0.273632	1.2551e-115	3.134e-110	2.0983e-14
chr10	12630537	12632476	0.432434	51	0.669|0.646|0.398|0.574|0.664|0.457|0.622|0.627|0.572|0.598|0.679|0.506|0.661|0.638|0.578|0.719|0.753|0.448|0.587|0.572|0.734|0.717|0.703|0.691|0.804|0.778|0.700|0.739|0.678|0.775|0.133|0.249|0.234|0.415|0.078|0.473|0.331|0.317|0.226|0.282|0.419|0.324|0.440|0.387|0.419|0.408|0.329|0.343|0.321|0.274	3|3|2|3|3|2|3|3|2|3|3|2|3|3|3|3|3|2|3|3|3|3|3|3|3|3|3|3|3|3|1|1|1|2|1|2|2|1|1|1|2|1|2|2|2|2|2|2|1|1	10	15	25	0.2438	0.423	0.67624	3_s36,3_s37,3_s38,3_s4,3_s42,3_s43,3_s44,4_s46,4_s8,4_s9	0_s10,0_s13,0_s16,1_s19,1_s24,3_s39,3_s40,3_s41,4_s45,4_s47,4_s48,4_s49,4_s5,4_s6,4_s7	0_s0,0_s1,0_s11,0_s12,0_s14,0_s15,0_s17,1_s18,1_s2,1_s20,1_s21,1_s22,1_s23,1_s25,1_s26,2_s27,2_s28,2_s29,2_s3,2_s30,2_s31,2_s32,2_s33,2_s34,2_s35	0.432434	1.5041000000000001e-198	3.7557e-193	8.4266e-14
chr10	12680274	12680864	0.420089	27	0.386|0.443|0.506|0.529|0.741|0.780|0.529|0.471|0.693|0.327|0.693|0.446|0.294|0.461|0.124|0.445|0.311|0.533|0.238|0.515|0.327|0.776|0.390|0.511|0.777|0.492|0.537|0.337|0.513|0.199|0.228|0.331|0.588|0.467|0.629|0.477|0.652|0.381|0.160|0.536|0.504|0.153|0.472|0.588|0.772|0.676|0.518|0.521|0.422|0.470	2|2|2|2|3|3|2|2|3|1|3|2|1|2|1|2|1|2|1|3|1|3|2|2|3|2|2|1|2|1|1|1|3|2|3|2|3|2|1|3|2|1|2|3|3|3|2|2|2|2	12	24	14	0.2524166666666667	0.476	0.6725714285714286	0_s17,1_s2,1_s21,1_s23,1_s25,2_s27,2_s33,2_s35,3_s36,3_s37,3_s43,4_s46	0_s0,0_s1,0_s10,0_s11,0_s14,0_s15,1_s19,1_s20,1_s22,1_s24,2_s29,2_s3,2_s31,2_s32,2_s34,3_s39,3_s40,3_s42,4_s45,4_s47,4_s6,4_s7,4_s8,4_s9	0_s12,0_s13,0_s16,1_s18,1_s26,2_s28,2_s30,3_s38,3_s4,3_s41,3_s44,4_s48,4_s49,4_s5	0.420089	5.124e-92	1.2795e-86	4.4631e-14
chr10	12683904	12684350	0.408005	19	0.304|0.119|0.542|0.448|0.446|0.497|0.651|0.548|0.408|0.616|0.510|0.497|0.287|0.224|0.133|0.110|0.377|0.178|0.562|0.524|0.465|0.662|0.641|0.781|0.459|0.243|0.337|0.552|0.238|0.557|0.521|0.762|0.590|0.174|0.623|0.533|0.495|0.563|0.198|0.740|0.603|0.474|0.649|0.633|0.569|0.423|0.322|0.603|0.440|0.487	1|1|2|2|2|2|3|3|2|3|2|2|1|1|1|1|2|1|3|2|2|3|3|3|2|1|1|3|1|3|2|3|2|1|3|2|2|3|1|3|3|2|3|3|3|2|1|3|2|2	13	19	18	0.2205384615384615	0.4808421052631578	0.6286111111111111	0_s0,0_s1,1_s2,1_s20,1_s21,1_s22,1_s24,2_s31,2_s32,2_s34,3_s39,3_s43,4_s6	0_s10,0_s11,0_s12,0_s13,0_s16,1_s18,1_s19,1_s23,1_s26,2_s27,2_s30,3_s36,3_s38,3_s40,3_s41,4_s46,4_s5,4_s8,4_s9	0_s14,0_s15,0_s17,1_s25,2_s28,2_s29,2_s3,2_s33,2_s35,3_s37,3_s4,3_s42,3_s44,4_s45,4_s47,4_s48,4_s49,4_s7	-0.408005	3.1692e-79	7.9134e-74	4.9072e-14
chr10	12727127	12727853	0.355663	33	0.463|0.229|0.523|0.688|0.254|0.293|0.529|0.592|0.529|0.371|0.670|0.463|0.496|0.658|0.343|0.662|0.667|0.555|0.526|0.713|0.287|0.539|0.382|0.487|0.388|0.264|0.535|0.658|0.559|0.411|0.726|0.456|0.124|0.329|0.680|0.603|0.644|0.754|0.307|0.678|0.729|0.592|0.479|0.552|0.677|0.739|0.588|0.569|0.572|0.165	2|1|3|3|1|1|3|3|3|2|3|2|3|3|1|3|3|3|3|3|1|3|2|3|2|1|3|3|3|2|3|2|1|1|3|3|3|3|1|3|3|3|2|3|3|3|3|3|3|1	10	8	32	0.2595	0.426625	0.6152812499999999	0_s1,0_s12,0_s13,1_s21,2_s27,2_s31,3_s38,3_s39,3_s43,4_s9	0_s0,0_s17,1_s19,2_s29,2_s30,2_s35,3_s37,4_s47	0_s10,0_s11,0_s14,0_s15,0_s16,1_s18,1_s2,1_s20,1_s22,1_s23,1_s24,1_s25,1_s26,2_s28,2_s3,2_s32,2_s33,2_s34,3_s36,3_s4,3_s40,3_s41,3_s42,3_s44,4_s45,4_s46,4_s48,4_s49,4_s5,4_s6,4_s7,4_s8	-0.355663	7.6471e-126	1.9095e-120	7.2276e-14
chr10	12777752	12778250	0.2608	10	0.705|0.764|0.643|0.850|0.727|0.809|0.668|0.743|0.743|0.754|0.724|0.776|0.692|0.693|0.727|0.650|0.731|0.731|0.734|0.614|0.743|0.674|0.757|0.758|0.685|0.677|0.645|0.771|0.710|0.698|0.657|0.709|0.658|0.810|0.725|0.658|0.786|0.672|0.774|0.649|0.761|0.627|0.699|0.643|0.773|0.702|0.589|0.798|0.681|0.705	2|2|2|3|2|2|2|2|2|2|2|2|2|2|2|2|2|2|2|2|2|2|2|2|2|2|2|2|2|2|2|2|2|2|2|2|2|2|2|2|2|2|2|2|2|2|1|2|2|2	1	48	1	0.589	0.7131875000000001	0.85	4_s6	0_s0,0_s1,0_s10,0_s12,0_s13,0_s14,0_s15,0_s16,0_s17,1_s18,1_s19,1_s2,1_s20,1_s21,1_s22,1_s23,1_s24,1_s25,1_s26,2_s27,2_s28,2_s29,2_s3,2_s30,2_s31,2_s32,2_s33,2_s34,2_s35,3_s36,3_s37,3_s38,3_s39,3_s4,3_s40,3_s41,3_s42,3_s43,3_s44,4_s45,4_s46,4_s47,4_s48,4_s49,4_s5,4_s7,4_s8,4_s9	0_s11	0.2608	0.0025106	1.0	0.00032475
chr10	12859775	12860391	0.394546	18	0.597|0.399|0.548|0.668|0.461|0.689|0.452|0.559|0.234|0.671|0.319|0.293|0.421|0.779|0.618|0.403|0.394|0.600|0.364|0.515|0.445|0.584|0.693|0.332|0.217|0.546|0.723|0.699|0.519|0.352|0.723|0.771|0.304|0.517|0.273|0.788|0.743|0.510|0.612|0.560|0.137|0.549|0.218|0.533|0.361|0.287|0.291|0.455|0.130|0.523	3|2|3|3|2|3|2|3|1|3|1|1|2|3|3|2|2|3|2|2|2|2|3|1|1|3|3|3|2|1|3|3|1|2|1|3|3|2|3|3|1|2|1|2|1|1|1|2|1|2	14	17	19	0.2677142857142857	0.4731764705882353	0.6624736842105264	0_s16,1_s18,1_s19,2_s3,2_s30,2_s35,3_s38,3_s4,4_s45,4_s47,4_s49,4_s5,4_s6,4_s8	0_s1,0_s12,0_s14,1_s2,1_s22,1_s23,1_s25,1_s26,2_s27,2_s28,2_s34,3_s39,3_s42,4_s46,4_s48,4_s7,4_s9	0_s0,0_s10,0_s11,0_s13,0_s15,0_s17,1_s20,1_s21,1_s24,2_s29,2_s31,2_s32,2_s33,3_s36,3_s37,3_s40,3_s41,3_s43,3_s44	0.394546	3.1013e-75	7.744e-70	5.0515e-14
chr10	12885172	12885424	0.251846	13	0.702|0.746|0.767|0.798|0.772|0.779|0.742|0.725|0.698|0.768|0.745|0.724|0.753|0.696|0.732|0.765|0.754|0.738|0.711|0.779|0.701|0.642|0.722|0.745|0.757|0.763|0.724|0.749|0.758|0.761|0.603|0.733|0.775|0.764|0.798|0.725|0.693|0.789|0.854|0.716|0.686|0.735|0.815|0.773|0.736|0.736|0.786|0.718|0.753|0.746	2|2|2|2|2|2|2|2|2|2|2|2|2|2|2|2|2|2|2|2|2|2|2|2|2|2|2|2|2|2|1|2|2|2|2|2|2|2|3|2|2|2|2|2|2|2|2|2|2|2	1	48	1	0.603	0.7436041666666667	0.854	3_s36	0_s0,0_s1,0_s10,0_s11,0_s12,0_s13,0_s14,0_s15,0_s16,0_s17,1_s18,1_s19,1_s2,1_s20,1_s21,1_s22,1_s23,1_s24,1_s25,1_s26,2_s27,2_s28,2_s29,2_s3,2_s30,2_s31,2_s32,2_s33,2_s34,2_s35,3_s37,3_s38,3_s39,3_s4,3_s40,3_s41,3_s42,3_s44,4_s45,4_s46,4_s47,4_s48,4_s49,4_s5,4_s6,4_s7,4_s8,4_s9	3_s43	-0.251846	0.00047677	1.0	3.6536e-06
chr10	12946666	12947904	0.282962	33	0.702|0.438|0.543|0.513|0.487|0.660|0.504|0.522|0.242|0.598|0.391|0.444|0.210|0.576|0.706|0.204|0.423|0.369|0.656|0.448|0.289|0.454|0.454|0.571|0.621|0.166|0.284|0.340|0.637|0.718|0.418|0.435|0.228|0.466|0.225|0.478|0.470|0.353|0.610|0.358|0.636|0.727|0.499|0.387|0.434|0.368|0.347|0.484|0.323|0.479	3|1|3|3|3|3|3|3|1|3|2|2|1|3|3|1|2|1|3|2|1|2|2|3|3|1|1|1|3|3|2|2|1|2|1|2|3|1|3|1|3|3|3|1|1|1|1|2|1|3	18	11	21	0.3091666666666667	0.445	0.5921428571428571	0_s1,0_s16,1_s2,1_s22,1_s24,2_s27,2_s31,2_s32,2_s33,3_s38,3_s4,3_s42,3_s44,4_s48,4_s49,4_s5,4_s6,4_s8	1_s18,1_s19,1_s23,1_s26,2_s28,2_s29,3_s36,3_s37,3_s39,3_s40,4_s7	0_s0,0_s10,0_s11,0_s12,0_s13,0_s14,0_s15,0_s17,1_s20,1_s21,1_s25,2_s3,2_s30,2_s34,2_s35,3_s41,3_s43,4_s45,4_s46,4_s47,4_s9	-0.282962	9.139399999999999e-113	2.2821e-107	3.3973e-14
chr10	13141259	13141491	0.354277	14	0.550|0.455|0.487|0.664|0.485|0.445|0.301|0.536|0.809|0.312|0.266|0.447|0.729|0.541|0.509|0.546|0.479|0.248|0.588|0.429|0.730|0.480|0.630|0.503|0.528|0.508|0.386|0.422|0.385|0.715|0.228|0.486|0.520|0.413|0.817|0.424|0.567|0.711|0.212|0.241|0.413|0.834|0.626|0.566|0.358|0.528|0.566|0.351|0.652|0.517	2|1|2|3|2|1|1|2|3|1|1|1|3|2|2|2|2|1|3|1|3|2|3|2|2|2|1|1|1|3|1|2|2|1|3|1|2|3|1|1|1|3|3|2|1|2|2|1|3|2	19	19	12	0.3545263157894737	0.5211578947368422	0.7087500000000001	0_s1,0_s13,0_s14,0_s17,1_s18,1_s19,1_s24,1_s26,2_s32,2_s33,2_s34,3_s36,3_s39,3_s40,3_s43,3_s44,4_s45,4_s49,4_s7	0_s0,0_s10,0_s12,0_s15,1_s20,1_s21,1_s22,1_s23,2_s28,2_s3,2_s30,2_s31,3_s37,3_s38,3_s41,4_s48,4_s5,4_s6,4_s9	0_s11,0_s16,1_s2,1_s25,2_s27,2_s29,2_s35,3_s4,3_s42,4_s46,4_s47,4_s8	-0.354277	2.3874e-51	5.9615e-46	3.9857e-14
chr10	13220154	13221007	0.349595	27	0.184|0.673|0.188|0.632|0.378|0.615|0.538|0.748|0.477|0.267|0.293|0.195|0.332|0.672|0.640|0.503|0.489|0.753|0.726|0.336|0.223|0.300|0.510|0.318|0.129|0.303|0.526|0.530|0.453|0.527|0.737|0.417|0.550|0.619|0.246|0.646|0.441|0.464|0.597|0.387|0.218|0.594|0.421|0.522|0.245|0.217|0.330|0.600|0.321|0.571	1|3|1|3|1|3|3|3|2|1|1|1|1|3|3|3|2|3|3|1|1|1|3|1|1|1|3|3|2|3|3|2|3|3|1|3|2|2|3|2|1|3|2|2|1|1|1|3|1|3	19	9	22	0.2643684210526315	0.4523333333333333	0.6139545454545454	0_s0,0_s10,0_s12,0_s17,1_s18,1_s19,1_s2,1_s26,2_s27,2_s28,2_s3,2_s30,2_s31,3_s4,4_s45,4_s49,4_s5,4_s6,4_s8	0_s16,1_s23,2_s34,3_s37,3_s41,3_s42,3_s44,4_s47,4_s48	0_s1,0_s11,0_s13,0_s14,0_s15,1_s20,1_s21,1_s22,1_s24,1_s25,2_s29,2_s32,2_s33,2_s35,3_s36,3_s38,3_s39,3_s40,3_s43,4_s46,4_s7,4_s9	0.349595	7.0425e-132	1.7584999999999998e-126	6.5392e-14
chr10	13263271	13264048	0.406952	29	0.645|0.471|0.478|0.365|0.749|0.643|0.595|0.396|0.698|0.626|0.475|0.420|0.583|0.788|0.388|0.768|0.439|0.195|0.478|0.437|0.530|0.500|0.615|0.598|0.530|0.683|0.411|0.658|0.639|0.462|0.697|0.696|0.604|0.884|0.574|0.718|0.769|0.825|0.692|0.781|0.274|0.313|0.228|0.318|0.349|0.256|0.317|0.302|0.223|0.202	3|2|2|1|3|3|2|1|3|2|2|1|2|3|1|3|1|1|2|1|2|2|2|2|2|3|1|3|2|2|3|3|2|3|2|3|3|3|3|3|1|1|1|1|1|1|1|1|1|1	18	16	16	0.3240555555555555	0.547375	0.7308749999999999	0_s11,0_s15,1_s19,1_s21,1_s23,1_s24,1_s26,2_s32,4_s45,4_s46,4_s47,4_s48,4_s49,4_s5,4_s6,4_s7,4_s8,4_s9	0_s1,0_s10,0_s14,0_s17,1_s18,1_s2,1_s25,2_s27,2_s28,2_s29,2_s3,2_s30,2_s34,2_s35,3_s38,3_s4	0_s0,0_s12,0_s13,0_s16,1_s20,1_s22,2_s31,2_s33,3_s36,3_s37,3_s39,3_s40,3_s41,3_s42,3_s43,3_s44	-0.406952	5.8476e-133	1.4602000000000002e-127	4.13e-14	N2|3|0|0|0,
chr10	13330525	13330767	0.369568	16	0.737|0.648|0.603|0.421|0.631|0.524|0.781|0.877|0.408|0.798|0.688|0.610|0.518|0.292|0.391|0.406|0.468|0.416|0.845|0.906|0.610|0.465|0.341|0.792|0.709|0.294|0.563|0.754|0.523|0.502|0.804|0.512|0.571|0.331|0.382|0.348|0.530|0.442|0.525|0.662|0.294|0.326|0.565|0.323|0.719|0.514|0.265|0.556|0.509|0.415	3|3|2|1|3|2|3|3|1|3|3|3|2|1|1|1|1|1|3|3|3|1|1|3|3|1|2|3|2|2|3|2|2|1|1|1|2|1|2|3|1|1|2|1|3|2|1|2|2|1	19	14	17	0.3698947368421052	0.5367857142857144	0.7394705882352941	0_s11,0_s16,1_s20,1_s21,1_s22,1_s23,1_s24,2_s28,2_s29,2_s31,3_s39,3_s4,3_s40,3_s42,4_s45,4_s46,4_s48,4_s6,4_s9	0_s10,0_s13,1_s2,2_s32,2_s34,2_s35,3_s37,3_s38,3_s41,3_s43,4_s47,4_s5,4_s7,4_s8	0_s0,0_s1,0_s12,0_s14,0_s15,0_s17,1_s18,1_s19,1_s25,1_s26,2_s27,2_s3,2_s30,2_s33,3_s36,3_s44,4_s49	0.369568	1.5688e-70	3.9173e-65	5.8065e-14
chr10	13343161	13343574	0.260431	34	0.775|0.779|0.770|0.597|0.704|0.752|0.693|0.795|0.742|0.784|0.767|0.701|0.748|0.733|0.818|0.704|0.785|0.746|0.771|0.781|0.744|0.745|0.671|0.758|0.655|0.790|0.803|0.722|0.753|0.821|0.766|0.762|0.740|0.723|0.752|0.804|0.761|0.752|0.854|0.704|0.829|0.785|0.622|0.705|0.795|0.827|0.917|0.744|0.705|0.756	2|2|2|1|2|2|2|2|2|2|2|2|2|2|2|2|2|2|2|2|2|2|2|2|1|2|2|2|2|2|2|2|2|2|2|2|2|2|3|2|2|2|1|2|2|2|3|2|2|2	3	45	2	0.6246666666666667	0.7569999999999998	0.8855	0_s11,2_s30,4_s47	0_s0,0_s1,0_s10,0_s12,0_s13,0_s14,0_s15,0_s16,0_s17,1_s18,1_s19,1_s2,1_s20,1_s21,1_s22,1_s23,1_s24,1_s25,1_s26,2_s27,2_s28,2_s29,2_s3,2_s31,2_s32,2_s33,2_s34,2_s35,3_s36,3_s37,3_s38,3_s39,3_s4,3_s40,3_s41,3_s42,3_s44,4_s45,4_s46,4_s48,4_s49,4_s5,4_s7,4_s8,4_s9	3_s43,4_s6	-0.260431	6.1518e-22	1.5361e-16	4.2411e-14
chr10	13344918	13345384	0.251477	26	0.699|0.832|0.775|0.796|0.726|0.757|0.693|0.752|0.714|0.773|0.763|0.709|0.800|0.691|0.795|0.773|0.751|0.711|0.752|0.734|0.819|0.752|0.730|0.729|0.714|0.719|0.767|0.701|0.757|0.798|0.750|0.898|0.717|0.786|0.801|0.604|0.739|0.711|0.831|0.569|0.777|0.775|0.705|0.595|0.754|0.746|0.571|0.730|0.751|0.702	2|3|2|2|2|2|2|2|2|2|2|2|2|2|2|2|2|2|2|2|3|2|2|2|2|2|2|2|2|2|2|3|2|2|3|1|2|2|3|1|2|2|2|1|2|2|1|2|2|2	4	41	5	0.58475	0.7432682926829269	0.8362	3_s40,3_s44,4_s48,4_s6	0_s0,0_s10,0_s11,0_s12,0_s13,0_s14,0_s15,0_s16,0_s17,1_s18,1_s19,1_s2,1_s20,1_s21,1_s22,1_s23,1_s24,1_s25,1_s26,2_s28,2_s29,2_s3,2_s30,2_s31,2_s32,2_s33,2_s34,2_s35,3_s36,3_s38,3_s39,3_s41,3_s42,4_s45,4_s46,4_s47,4_s49,4_s5,4_s7,4_s8,4_s9	0_s1,2_s27,3_s37,3_s4,3_s43	0.251477	4.7851e-29	1.1948e-23	3.9524e-14
chr10	13349134	13350790	0.355615	50	0.282|0.322|0.319|0.155|0.311|0.416|0.265|0.281|0.362|0.273|0.335|0.376|0.251|0.445|0.384|0.456|0.306|0.412|0.394|0.291|0.784|0.698|0.755|0.748|0.638|0.769|0.760|0.670|0.707|0.772|0.756|0.629|0.521|0.494|0.626|0.577|0.672|0.667|0.464|0.572|0.556|0.591|0.525|0.630|0.608|0.717|0.421|0.530|0.441|0.622	1|1|1|1|1|1|1|1|1|1|1|1|1|2|1|2|1|2|1|1|3|3|3|3|3|3|3|3|3|3|3|3|2|2|3|3|3|3|2|3|3|3|3|3|3|3|2|2|2|3	17	9	24	0.3131176470588235	0.4648888888888889	0.6687083333333333	0_s0,0_s1,0_s10,0_s11,0_s12,0_s13,0_s14,0_s15,0_s16,0_s17,1_s18,1_s19,1_s2,1_s21,1_s23,1_s25,1_s26	1_s20,1_s22,1_s24,3_s38,3_s39,3_s43,4_s6,4_s7,4_s8	2_s27,2_s28,2_s29,2_s3,2_s30,2_s31,2_s32,2_s33,2_s34,2_s35,3_s36,3_s37,3_s4,3_s40,3_s41,3_s42,3_s44,4_s45,4_s46,4_s47,4_s48,4_s49,4_s5,4_s9	-0.355615	4.5343999999999995e-236	1.1322e-230	-inf	P0|0|2|2|3,
chr10	13374208	13375216	0.319977	52	0.681|0.589|0.450|0.477|0.569|0.555|0.502|0.698|0.612|0.614|0.585|0.671|0.562|0.598|0.512|0.604|0.589|0.570|0.636|0.722|0.720|0.722|0.727|0.680|0.706|0.749|0.734|0.718|0.735|0.735|0.168|0.265|0.438|0.408|0.258|0.451|0.396|0.427|0.301|0.314|0.396|0.439|0.631|0.350|0.370|0.338|0.403|0.397|0.377|0.290	3|3|2|2|3|3|2|3|3|3|3|3|3|3|3|3|3|3|3|3|3|3|3|3|3|3|3|3|3|3|1|1|2|1|1|2|1|2|1|1|1|2|3|1|1|1|1|2|1|1	14	8	28	0.331	0.447625	0.6508571428571427	3_s36,3_s37,3_s39,3_s4,3_s41,3_s43,3_s44,4_s45,4_s48,4_s49,4_s5,4_s6,4_s8,4_s9	0_s10,0_s11,0_s14,3_s38,3_s40,3_s42,4_s46,4_s7	0_s0,0_s1,0_s12,0_s13,0_s15,0_s16,0_s17,1_s18,1_s19,1_s2,1_s20,1_s21,1_s22,1_s23,1_s24,1_s25,1_s26,2_s27,2_s28,2_s29,2_s3,2_s30,2_s31,2_s32,2_s33,2_s34,2_s35,4_s47	0.319977	3.6801e-222	9.1892e-217	2.1316e-14
chr10	13411322	13411812	0.436518	21	0.517|0.434|0.552|0.429|0.352|0.725|0.264|0.692|0.411|0.373|0.515|0.307|0.187|0.682|0.690|0.484|0.745|0.785|0.726|0.341|0.472|0.243|0.770|0.530|0.306|0.391|0.624|0.705|0.710|0.287|0.634|0.766|0.316|0.715|0.149|0.728|0.736|0.566|0.583|0.340|0.286|0.678|0.288|0.106|0.105|0.330|0.328|0.404|0.262|0.451	2|2|3|2|1|3|1|3|2|2|2|1|1|3|3|2|3|3|3|2|2|1|3|2|1|2|3|3|3|1|3|3|2|3|1|3|3|3|3|1|1|3|1|1|1|2|1|2|1|2	15	15	20	0.2539999999999999	0.4265333333333333	0.6906000000000001	0_s12,0_s14,1_s19,1_s2,2_s28,2_s30,2_s35,3_s4,3_s44,4_s45,4_s47,4_s48,4_s49,4_s6,4_s8	0_s0,0_s1,0_s11,0_s16,0_s17,1_s18,1_s22,1_s26,2_s27,2_s3,2_s31,3_s38,4_s5,4_s7,4_s9	0_s10,0_s13,0_s15,1_s20,1_s21,1_s23,1_s24,1_s25,2_s29,2_s32,2_s33,2_s34,3_s36,3_s37,3_s39,3_s40,3_s41,3_s42,3_s43,4_s46	0.436518	4.3067e-92	1.0754e-86	2.387e-14
chr10	13428314	13430150	0.370786	49	0.365|0.502|0.384|0.517|0.465|0.545|0.353|0.647|0.617|0.638|0.371|0.208|0.185|0.380|0.719|0.742|0.733|0.411|0.756|0.561|0.323|0.397|0.354|0.588|0.316|0.615|0.750|0.759|0.591|0.368|0.733|0.777|0.254|0.725|0.582|0.664|0.770|0.320|0.618|0.359|0.716|0.735|0.246|0.450|0.276|0.324|0.147|0.238|0.607|0.490	1|2|1|2|2|3|1|3|3|3|1|1|1|1|3|3|3|2|3|3|1|2|1|3|1|3|3|3|3|1|3|3|1|3|3|3|3|1|3|1|3|3|1|2|1|1|1|1|3|2	19	7	24	0.3037368421052631	0.4617142857142857	0.6745	0_s0,0_s10,0_s14,1_s18,1_s19,1_s2,1_s20,2_s27,2_s29,2_s30,2_s35,3_s38,3_s42,3_s44,4_s47,4_s49,4_s5,4_s6,4_s7	0_s1,0_s11,0_s12,1_s24,2_s28,4_s48,4_s9	0_s13,0_s15,0_s16,0_s17,1_s21,1_s22,1_s23,1_s25,1_s26,2_s3,2_s31,2_s32,2_s33,2_s34,3_s36,3_s37,3_s39,3_s4,3_s40,3_s41,3_s43,4_s45,4_s46,4_s8	0.370786	8.3402e-241	2.0826e-235	-inf
chr10	13464770	13466139	0.354272	41	0.617|0.660|0.635|0.828|0.705|0.674|0.719|0.660|0.669|0.555|0.286|0.310|0.230|0.369|0.353|0.217|0.300|0.328|0.232|0.212|0.303|0.295|0.395|0.225|0.234|0.382|0.395|0.424|0.363|0.489|0.324|0.325|0.407|0.422|0.389|0.377|0.342|0.354|0.378|0.326|0.398|0.428|0.235|0.403|0.381|0.527|0.309|0.253|0.361|0.313	3|3|3|3|3|3|3|3|3|2|1|1|1|1|1|1|1|1|1|1|1|1|1|1|1|1|1|1|1|2|1|1|1|1|1|1|1|1|1|1|1|1|1|1|1|2|1|1|1|1	38	3	9	0.331	0.5236666666666667	0.6852222222222224	1_s18,1_s19,1_s2,1_s20,1_s21,1_s22,1_s23,1_s24,1_s25,1_s26,2_s27,2_s28,2_s29,2_s3,2_s30,2_s31,2_s32,2_s33,2_s34,3_s36,3_s37,3_s38,3_s39,3_s4,3_s40,3_s41,3_s42,3_s43,3_s44,4_s45,4_s46,4_s47,4_s48,4_s49,4_s6,4_s7,4_s8,4_s9	0_s17,2_s35,4_s5	0_s0,0_s1,0_s10,0_s11,0_s12,0_s13,0_s14,0_s15,0_s16	0.354272	3.5411e-140	8.8422e-135	4.9738e-14	N0|0|2|3|0,
chr10	13482272	13482585	0.254243	25	0.298|0.484|0.486|0.542|0.432|0.836|0.701|0.294|0.551|0.487|0.392|0.453|0.733|0.511|0.333|0.650|0.732|0.366|0.729|0.748|0.440|0.351|0.563|0.498|0.461|0.356|0.614|0.539|0.607|0.683|0.649|0.503|0.501|0.534|0.545|0.670|0.655|0.448|0.379|0.479|0.659|0.382|0.656|0.450|0.319|0.463|0.567|0.544|0.485|0.551	1|1|1|2|1|3|3|1|1|1|1|1|3|1|1|3|3|1|3|3|1|1|2|1|1|1|3|2|3|3|3|1|1|2|2|3|3|1|1|1|3|1|3|1|1|1|2|1|1|2	28	7	15	0.4337857142857143	0.5487142857142857	0.6881333333333334	0_s0,0_s1,0_s10,0_s12,0_s15,0_s16,0_s17,1_s18,1_s19,1_s20,1_s21,1_s24,2_s27,2_s28,2_s3,2_s30,2_s31,3_s37,3_s38,3_s42,3_s43,3_s44,4_s46,4_s48,4_s49,4_s5,4_s7,4_s8	0_s11,2_s29,2_s33,3_s39,3_s4,4_s6,4_s9	0_s13,0_s14,1_s2,1_s22,1_s23,1_s25,1_s26,2_s32,2_s34,2_s35,3_s36,3_s40,3_s41,4_s45,4_s47	-0.254243	5.5282999999999996e-80	1.3804e-74	2.2871e-14
chr10	13546765	13548137	0.410249	45	0.592|0.601|0.655|0.703|0.641|0.642|0.640|0.674|0.567|0.628|0.634|0.569|0.623|0.730|0.640|0.667|0.702|0.592|0.620|0.591|0.732|0.761|0.816|0.748|0.771|0.735|0.695|0.764|0.815|0.760|0.388|0.191|0.236|0.308|0.167|0.392|0.547|0.502|0.227|0.298|0.245|0.334|0.227|0.434|0.616|0.322|0.201|0.279|0.213|0.264	3|3|3|3|3|3|3|3|2|3|3|3|3|3|3|3|3|3|3|3|3|3|3|3|3|3|3|3|3|3|1|1|1|1|1|1|2|2|1|1|1|1|1|2|3|1|1|1|1|1	16	4	30	0.26825	0.5125	0.6785666666666668	3_s36,3_s37,3_s38,3_s39,3_s4,3_s40,3_s43,3_s44,4_s45,4_s46,4_s47,4_s5,4_s6,4_s7,4_s8,4_s9	0_s16,3_s41,3_s42,4_s48	0_s0,0_s1,0_s10,0_s11,0_s12,0_s13,0_s14,0_s15,0_s17,1_s18,1_s19,1_s2,1_s20,1_s21,1_s22,1_s23,1_s24,1_s25,1_s26,2_s27,2_s28,2_s29,2_s3,2_s30,2_s31,2_s32,2_s33,2_s34,2_s35,4_s49	0.410249	1.1842e-250	2.9569000000000008e-245	5.0071e-14
chr10	13558514	13558712	0.386742	22	0.611|0.571|0.726|0.626|0.672|0.252|0.650|0.740|0.200|0.596|0.617|0.749|0.518|0.271|0.341|0.434|0.311|0.420|0.409|0.610|0.734|0.683|0.398|0.227|0.710|0.567|0.223|0.460|0.555|0.344|0.123|0.370|0.613|0.413|0.659|0.607|0.534|0.399|0.333|0.512|0.486|0.124|0.498|0.623|0.761|0.555|0.520|0.593|0.705|0.613	3|3|3|3|3|1|3|3|1|3|3|3|3|1|1|2|1|2|2|3|3|3|2|1|3|3|1|2|3|2|1|2|3|2|3|3|2|2|1|3|2|1|3|3|3|3|3|3|3|3	10	11	29	0.2405	0.4242727272727272	0.6273793103448274	0_s13,0_s16,1_s20,1_s21,1_s23,2_s3,2_s32,3_s36,3_s43,4_s46	1_s22,1_s24,1_s25,2_s29,2_s33,2_s35,3_s37,3_s39,3_s41,3_s42,4_s45	0_s0,0_s1,0_s10,0_s11,0_s12,0_s14,0_s15,0_s17,1_s18,1_s19,1_s2,1_s26,2_s27,2_s28,2_s30,2_s31,2_s34,3_s38,3_s4,3_s40,3_s44,4_s47,4_s48,4_s49,4_s5,4_s6,4_s7,4_s8,4_s9	0.386742	5.664999999999998e-81	1.4145e-75	4.9738e-14
chr10	13605202	13605800	0.443009	23	0.192|0.297|0.231|0.351|0.304|0.363|0.401|0.555|0.340|0.421|0.250|0.324|0.327|0.485|0.500|0.428|0.398|0.216|0.451|0.268|0.253|0.151|0.147|0.267|0.261|0.441|0.269|0.469|0.333|0.320|0.766|0.770|0.769|0.626|0.690|0.670|0.694|0.716|0.615|0.681|0.732|0.852|0.845|0.777|0.608|0.765|0.682|0.663|0.684|0.726	1|1|1|1|1|1|1|2|1|2|1|1|1|2|2|2|2|1|2|1|1|1|1|1|1|2|1|2|1|1|3|3|3|3|3|3|3|3|3|3|3|3|3|3|2|3|3|3|3|3	21	10	19	0.2792857142857143	0.4755999999999999	0.7222631578947369	0_s0,0_s1,0_s10,0_s11,0_s12,0_s13,0_s14,0_s16,1_s18,1_s19,1_s2,1_s24,1_s26,2_s27,2_s28,2_s29,2_s3,2_s30,2_s32,2_s34,2_s35	0_s15,0_s17,1_s20,1_s21,1_s22,1_s23,1_s25,2_s31,2_s33,4_s49	3_s36,3_s37,3_s38,3_s39,3_s4,3_s40,3_s41,3_s42,3_s43,3_s44,4_s45,4_s46,4_s47,4_s48,4_s5,4_s6,4_s7,4_s8,4_s9	-0.443009	1.0401e-129	2.5970999999999997e-124	5.0071e-14
chr10	13629012	13629373	0.263881	42	0.449|0.414|0.421|0.318|0.351|0.565|0.532|0.559|0.603|0.715|0.265|0.578|0.374|0.583|0.700|0.516|0.505|0.544|0.433|0.575|0.420|0.220|0.637|0.306|0.757|0.413|0.241|0.629|0.564|0.609|0.756|0.449|0.319|0.477|0.488|0.567|0.446|0.551|0.446|0.726|0.620|0.456|0.632|0.251|0.583|0.238|0.556|0.676|0.353|0.682	1|1|1|1|1|3|3|3|3|3|1|3|1|3|3|3|2|3|1|3|1|1|3|1|3|1|1|3|3|3|3|1|1|2|2|3|2|3|2|3|3|1|3|1|3|1|3|3|1|3	19	5	26	0.3521578947368421	0.4724	0.6159615384615383	0_s0,0_s1,0_s10,0_s11,0_s12,1_s18,1_s2,1_s25,2_s27,2_s28,2_s3,2_s31,2_s32,3_s37,3_s38,4_s46,4_s48,4_s5,4_s8	1_s23,3_s39,3_s4,3_s41,3_s43	0_s13,0_s14,0_s15,0_s16,0_s17,1_s19,1_s20,1_s21,1_s22,1_s24,1_s26,2_s29,2_s30,2_s33,2_s34,2_s35,3_s36,3_s40,3_s42,3_s44,4_s45,4_s47,4_s49,4_s6,4_s7,4_s9	-0.263881	3.0908000000000004e-161	7.717899999999999e-156	9.7145e-14
chr10	13677006	13678492	0.313534	42	0.351|0.633|0.581|0.448|0.432|0.723|0.311|0.690|0.408|0.064|0.621|0.210|0.386|0.611|0.764|0.488|0.784|0.581|0.767|0.382|0.613|0.220|0.714|0.591|0.636|0.557|0.426|0.525|0.352|0.234|0.607|0.569|0.384|0.751|0.434|0.761|0.763|0.563|0.517|0.528|0.734|0.712|0.672|0.266|0.158|0.253|0.361|0.332|0.468|0.671	1|3|3|1|1|3|1|3|1|1|3|1|1|3|3|1|3|3|3|1|3|1|3|3|3|3|1|1|1|1|3|3|1|3|1|3|3|2|1|1|3|3|3|1|1|1|1|1|1|3	25	1	24	0.3575200000000001	0.563	0.6710833333333333	0_s0,0_s11,0_s12,0_s14,0_s16,0_s17,1_s19,1_s2,1_s22,1_s26,2_s28,2_s32,2_s33,2_s34,2_s35,3_s38,3_s4,3_s43,3_s44,4_s48,4_s49,4_s5,4_s6,4_s7,4_s8	3_s42	0_s1,0_s10,0_s13,0_s15,1_s18,1_s20,1_s21,1_s23,1_s24,1_s25,2_s27,2_s29,2_s3,2_s30,2_s31,3_s36,3_s37,3_s39,3_s40,3_s41,4_s45,4_s46,4_s47,4_s9	-0.313534	1.1742e-174	2.9319e-169	1.8652e-14
chr10	13745186	13745789	0.32529	29	0.304|0.313|0.348|0.298|0.329|0.384|0.164|0.360|0.327|0.242|0.693|0.581|0.560|0.570|0.655|0.610|0.482|0.644|0.587|0.627|0.653|0.670|0.703|0.713|0.509|0.556|0.650|0.515|0.743|0.649|0.761|0.556|0.678|0.666|0.590|0.582|0.657|0.602|0.557|0.697|0.734|0.594|0.544|0.649|0.660|0.604|0.642|0.634|0.654|0.581	1|1|1|1|1|1|1|1|1|1|3|3|3|3|3|3|2|3|3|3|3|3|3|3|2|3|3|3|3|3|3|3|3|3|3|3|3|3|3|3|3|3|3|3|3|3|3|3|3|3	10	2	38	0.3069	0.4955	0.6321315789473685	0_s0,0_s1,0_s10,0_s11,0_s12,0_s13,0_s14,0_s15,0_s16,0_s17	1_s23,2_s30	1_s18,1_s19,1_s2,1_s20,1_s21,1_s22,1_s24,1_s25,1_s26,2_s27,2_s28,2_s29,2_s3,2_s31,2_s32,2_s33,2_s34,2_s35,3_s36,3_s37,3_s38,3_s39,3_s4,3_s40,3_s41,3_s42,3_s43,3_s44,4_s45,4_s46,4_s47,4_s48,4_s49,4_s5,4_s6,4_s7,4_s8,4_s9	-0.32529	3.5068e-95	8.7567e-90	7.2498e-14
chr10	13778065	13779534	0.310403	33	0.346|0.620|0.588|0.313|0.674|0.514|0.591|0.516|0.290|0.349|0.579|0.684|0.695|0.632|0.586|0.588|0.386|0.360|0.340|0.666|0.572|0.653|0.161|0.399|0.486|0.378|0.323|0.468|0.552|0.673|0.383|0.582|0.790|0.347|0.437|0.485|0.424|0.500|0.361|0.794|0.739|0.706|0.481|0.430|0.718|0.744|0.640|0.495|0.382|0.571	1|3|3|1|3|2|3|2|1|1|3|3|3|3|3|3|1|1|1|3|3|3|1|1|2|1|1|2|3|3|1|3|3|1|2|2|2|2|1|3|3|3|2|2|3|3|3|2|1|3	15	11	24	0.3411999999999999	0.476	0.6515416666666668	0_s0,0_s11,0_s16,0_s17,1_s23,1_s24,1_s25,2_s29,2_s3,2_s31,2_s32,3_s36,3_s39,3_s43,4_s8	0_s13,0_s15,2_s30,2_s33,3_s4,3_s40,3_s41,3_s42,4_s47,4_s48,4_s7	0_s1,0_s10,0_s12,0_s14,1_s18,1_s19,1_s2,1_s20,1_s21,1_s22,1_s26,2_s27,2_s28,2_s34,2_s35,3_s37,3_s38,3_s44,4_s45,4_s46,4_s49,4_s5,4_s6,4_s9	-0.310403	8.3652e-137	2.0888e-131	2.8422e-14
chr10	13804702	13806185	0.447616	41	0.364|0.558|0.572|0.282|0.769|0.562|0.418|0.412|0.426|0.608|0.739|0.637|0.771|0.505|0.423|0.542|0.700|0.179|0.251|0.558|0.722|0.744|0.435|0.773|0.581|0.526|0.367|0.099|0.436|0.744|0.508|0.210|0.728|0.350|0.651|0.244|0.427|0.448|0.257|0.603|0.470|0.482|0.615|0.690|0.732|0.625|0.716|0.614|0.441|0.739	2|3|3|1|3|3|2|2|2|3|3|3|3|2|2|3|3|1|1|3|3|3|2|3|3|2|2|1|2|3|2|1|3|2|3|1|2|2|1|3|2|2|3|3|3|3|3|3|2|3	7	17	26	0.2174285714285714	0.4375294117647059	0.6651153846153844	0_s11,1_s24,1_s25,2_s33,3_s37,3_s40,3_s43	0_s0,0_s14,0_s15,0_s16,1_s20,1_s21,2_s29,2_s31,2_s32,2_s34,3_s36,3_s39,3_s41,3_s42,4_s45,4_s46,4_s8	0_s1,0_s10,0_s12,0_s13,0_s17,1_s18,1_s19,1_s2,1_s22,1_s23,1_s26,2_s27,2_s28,2_s3,2_s30,2_s35,3_s38,3_s4,3_s44,4_s47,4_s48,4_s49,4_s5,4_s6,4_s7,4_s9	0.447616	2.6427e-128	6.5988e-123	4.1522e-14
chr10	13819558	13819927	0.452202	22	0.405|0.409|0.440|0.794|0.445|0.283|0.400|0.611|0.537|0.488|0.192|0.077|0.406|0.457|0.218|0.574|0.784|0.740|0.501|0.409|0.257|0.384|0.466|0.404|0.227|0.569|0.756|0.619|0.545|0.428|0.233|0.619|0.250|0.589|0.194|0.750|0.523|0.326|0.339|0.539|0.405|0.760|0.439|0.351|0.361|0.216|0.632|0.558|0.506|0.670	2|2|2|3|2|1|2|3|3|2|1|1|2|2|1|3|3|3|2|2|1|2|2|2|1|3|3|3|2|2|1|3|1|3|1|3|2|2|2|2|2|3|2|2|2|1|3|2|2|3	10	25	15	0.2147	0.43736	0.6669333333333333	0_s13,1_s18,1_s19,1_s21,2_s27,2_s30,3_s36,3_s38,3_s4,4_s5	0_s0,0_s1,0_s10,0_s12,0_s14,0_s17,1_s2,1_s20,1_s25,1_s26,2_s28,2_s29,2_s3,2_s34,2_s35,3_s41,3_s42,3_s43,3_s44,4_s45,4_s47,4_s48,4_s49,4_s7,4_s8	0_s11,0_s15,0_s16,1_s22,1_s23,1_s24,2_s31,2_s32,2_s33,3_s37,3_s39,3_s40,4_s46,4_s6,4_s9	-0.452202	7.9226e-72	1.9783e-66	3.5305e-14
chr10	13933173	13933577	0.293709	43	0.435|0.622|0.668|0.435|0.774|0.431|0.698|0.491|0.325|0.498|0.647|0.408|0.427|0.545|0.580|0.489|0.264|0.287|0.456|0.612|0.322|0.697|0.613|0.574|0.465|0.340|0.502|0.706|0.353|0.414|0.605|0.849|0.413|0.801|0.784|0.717|0.594|0.423|0.735|0.496|0.403|0.717|0.440|0.430|0.371|0.525|0.707|0.447|0.849|0.509	1|3|3|1|3|1|3|1|1|1|3|1|1|2|2|1|1|1|1|3|1|3|3|2|1|1|1|3|1|1|3|3|1|3|3|3|2|1|3|1|1|3|1|1|1|2|3|1|3|1	27	5	18	0.4175555555555555	0.5635999999999999	0.7111666666666667	0_s0,0_s11,0_s13,0_s15,0_s16,0_s17,1_s19,1_s2,1_s22,1_s23,1_s24,1_s25,2_s27,2_s30,2_s31,2_s32,2_s34,2_s35,3_s38,3_s42,3_s44,4_s45,4_s47,4_s48,4_s49,4_s7,4_s9	1_s20,1_s21,2_s3,3_s41,4_s5	0_s1,0_s10,0_s12,0_s14,1_s18,1_s26,2_s28,2_s29,2_s33,3_s36,3_s37,3_s39,3_s4,3_s40,3_s43,4_s46,4_s6,4_s8	-0.293709	1.4749e-176	3.6828000000000004e-171	9.0927e-14
chr10	13933597	13933712	0.295283	23	0.573|0.800|0.782|0.717|0.748|0.774|0.761|0.798|0.750|0.793|0.691|0.760|0.743|0.745|0.718|0.763|0.746|0.715|0.755|0.789|0.789|0.782|0.895|0.690|0.768|0.788|0.715|0.651|0.756|0.765|0.766|0.772|0.773|0.768|0.713|0.841|0.737|0.751|0.800|0.718|0.736|0.718|0.750|0.751|0.704|0.762|0.710|0.636|0.670|0.766	1|2|2|2|2|2|2|2|2|2|2|2|2|2|2|2|2|2|2|2|2|2|3|2|2|2|2|2|2|2|2|2|2|2|2|3|2|2|2|2|2|2|2|2|2|2|2|2|2|2	1	47	2	0.573	0.7458085106382981	0.868	0_s0	0_s1,0_s10,0_s11,0_s12,0_s13,0_s14,0_s15,0_s16,0_s17,1_s18,1_s19,1_s2,1_s20,1_s21,1_s22,1_s23,1_s24,1_s25,1_s26,2_s27,2_s28,2_s3,2_s30,2_s31,2_s32,2_s33,2_s34,2_s35,3_s36,3_s37,3_s38,3_s39,3_s4,3_s41,3_s42,3_s43,3_s44,4_s45,4_s46,4_s47,4_s48,4_s49,4_s5,4_s6,4_s7,4_s8,4_s9	2_s29,3_s40	-0.295283	1.3997e-10	3.495e-05	1.8095e-11
chr10	13934074	13934169	0.428392	23	0.488|0.713|0.545|0.665|0.520|0.315|0.629|0.333|0.657|0.371|0.510|0.498|0.580|0.645|0.672|0.420|0.561|0.672|0.545|0.519|0.624|0.474|0.427|0.674|0.512|0.458|0.588|0.609|0.540|0.592|0.751|0.697|0.741|0.790|0.794|0.749|0.726|0.839|0.749|0.656|0.476|0.364|0.304|0.306|0.259|0.402|0.108|0.266|0.204|0.224	2|3|2|3|2|1|3|1|3|2|2|2|3|3|3|2|2|3|2|2|3|2|2|3|2|2|2|3|2|2|3|3|3|3|3|3|3|3|3|3|2|1|1|1|1|2|1|1|1|1	10	19	21	0.2683000000000001	0.4971578947368421	0.6967619047619049	0_s13,0_s15,4_s46,4_s47,4_s48,4_s49,4_s6,4_s7,4_s8,4_s9	0_s0,0_s10,0_s12,0_s17,1_s18,1_s19,1_s22,1_s23,1_s25,1_s26,2_s28,2_s29,2_s30,2_s31,2_s32,2_s34,2_s35,4_s45,4_s5	0_s1,0_s11,0_s14,0_s16,1_s2,1_s20,1_s21,1_s24,2_s27,2_s3,2_s33,3_s36,3_s37,3_s38,3_s39,3_s4,3_s40,3_s41,3_s42,3_s43,3_s44	0.428392	2.8775e-87	7.1852e-82	5.651e-14
chr10	13934450	13935703	0.26154	39	0.501|0.384|0.551|0.415|0.472|0.415|0.402|0.379|0.414|0.482|0.671|0.584|0.582|0.585|0.586|0.473|0.724|0.604|0.552|0.496|0.520|0.567|0.542|0.546|0.532|0.570|0.703|0.554|0.521|0.694|0.564|0.704|0.656|0.491|0.613|0.608|0.531|0.554|0.499|0.565|0.555|0.580|0.614|0.472|0.565|0.491|0.553|0.662|0.552|0.477	2|1|2|1|2|1|1|1|1|1|3|2|2|2|2|1|3|2|2|2|2|2|2|2|2|2|3|2|2|3|2|3|3|2|2|2|2|2|2|2|2|2|2|1|2|2|2|3|2|2	9	34	7	0.4262222222222222	0.5493235294117648	0.6877142857142856	0_s1,0_s11,0_s13,0_s14,0_s15,0_s16,0_s17,1_s22,4_s48	0_s0,0_s10,0_s12,1_s19,1_s2,1_s20,1_s21,1_s24,1_s25,1_s26,2_s27,2_s28,2_s29,2_s3,2_s30,2_s31,2_s33,2_s34,3_s36,3_s39,3_s4,3_s40,3_s41,3_s42,3_s43,3_s44,4_s45,4_s46,4_s47,4_s49,4_s5,4_s6,4_s8,4_s9	1_s18,1_s23,2_s32,2_s35,3_s37,3_s38,4_s7	-0.26154	5.4603e-68	1.3635000000000002e-62	4.0301e-14
chr10	14047069	14047925	0.365949	33	0.371|0.435|0.426|0.882|0.441|0.380|0.246|0.697|0.561|0.524|0.752|0.732|0.441|0.655|0.624|0.501|0.265|0.493|0.529|0.314|0.645|0.409|0.226|0.250|0.353|0.535|0.259|0.375|0.402|0.575|0.608|0.796|0.444|0.455|0.530|0.447|0.303|0.668|0.788|0.713|0.580|0.485|0.316|0.558|0.430|0.591|0.502|0.588|0.271|0.373	1|1|1|3|1|1|1|3|2|2|3|3|1|3|3|2|1|2|2|1|2|1|1|1|1|2|1|1|1|2|2|3|1|1|2|1|1|3|3|3|2|1|1|2|1|2|2|2|1|1	25	15	10	0.36468	0.5546666666666665	0.7307	0_s0,0_s1,0_s10,0_s12,0_s13,0_s14,1_s2,1_s23,1_s26,2_s28,2_s29,2_s3,2_s30,2_s32,2_s33,2_s34,3_s38,3_s39,3_s40,3_s41,4_s46,4_s47,4_s49,4_s8,4_s9	0_s16,0_s17,1_s22,1_s24,1_s25,2_s27,2_s31,2_s35,3_s36,3_s4,4_s45,4_s48,4_s5,4_s6,4_s7	0_s11,0_s15,1_s18,1_s19,1_s20,1_s21,3_s37,3_s42,3_s43,3_s44	0.365949	6.6968e-122	1.6722e-116	2.7978e-14
chr10	14051056	14051508	0.302648	17	0.548|0.507|0.277|0.541|0.419|0.535|0.489|0.653|0.418|0.571|0.242|0.380|0.243|0.451|0.566|0.401|0.789|0.373|0.608|0.299|0.524|0.253|0.642|0.524|0.343|0.613|0.465|0.531|0.724|0.501|0.842|0.507|0.350|0.536|0.298|0.495|0.592|0.583|0.448|0.598|0.391|0.624|0.391|0.342|0.384|0.601|0.646|0.404|0.229|0.234	3|3|1|3|2|3|3|3|2|3|1|2|1|3|3|2|3|2|3|1|3|1|3|3|1|3|2|3|3|3|3|3|2|3|1|3|3|3|2|3|1|3|2|2|2|3|3|2|1|1	10	12	28	0.2809	0.3979166666666667	0.5836071428571429	0_s10,1_s18,1_s2,1_s26,2_s28,2_s30,3_s4,4_s45,4_s8,4_s9	0_s12,0_s16,1_s19,1_s22,1_s24,2_s32,3_s38,3_s43,4_s47,4_s48,4_s49,4_s7	0_s0,0_s1,0_s11,0_s13,0_s14,0_s15,0_s17,1_s20,1_s21,1_s23,1_s25,2_s27,2_s29,2_s3,2_s31,2_s33,2_s34,2_s35,3_s36,3_s37,3_s39,3_s40,3_s41,3_s42,3_s44,4_s46,4_s5,4_s6	0.302648	5.7684e-53	1.4404e-47	5.0071e-14
chr10	14051508	14051936	0.275898	32	0.751|0.763|0.736|0.612|0.752|0.673|0.690|0.752|0.726|0.730|0.705|0.709|0.692|0.706|0.803|0.594|0.774|0.723|0.754|0.724|0.790|0.706|0.617|0.709|0.697|0.770|0.657|0.704|0.788|0.690|0.882|0.701|0.684|0.731|0.684|0.729|0.826|0.729|0.715|0.729|0.682|0.792|0.767|0.661|0.668|0.600|0.755|0.681|0.693|0.708	2|2|2|1|2|2|2|2|2|2|2|2|2|2|2|1|2|2|2|2|2|2|1|2|2|2|2|2|2|2|3|2|2|2|2|2|2|2|2|2|2|2|2|2|2|1|2|2|2|2	4	45	1	0.60575	0.7246444444444445	0.882	0_s11,1_s22,2_s29,4_s5	0_s0,0_s1,0_s10,0_s12,0_s13,0_s14,0_s15,0_s16,0_s17,1_s18,1_s19,1_s2,1_s20,1_s21,1_s23,1_s24,1_s25,1_s26,2_s27,2_s28,2_s3,2_s30,2_s31,2_s32,2_s33,2_s34,2_s35,3_s37,3_s38,3_s39,3_s4,3_s40,3_s41,3_s42,3_s43,3_s44,4_s45,4_s46,4_s47,4_s48,4_s49,4_s6,4_s7,4_s8,4_s9	3_s36	-0.275898	4.0373e-13	1.0081e-07	4.4631e-14
chr10	14126334	14126911	0.334139	21	0.688|0.562|0.324|0.516|0.743|0.516|0.656|0.699|0.331|0.481|0.618|0.657|0.531|0.553|0.459|0.286|0.637|0.280|0.755|0.478|0.708|0.336|0.598|0.673|0.146|0.520|0.430|0.536|0.260|0.340|0.657|0.286|0.521|0.250|0.446|0.419|0.729|0.414|0.301|0.263|0.248|0.649|0.481|0.587|0.487|0.416|0.723|0.703|0.544|0.464	3|3|1|3|3|3|3|3|1|2|3|3|3|3|2|1|3|1|3|2|3|1|3|3|1|3|2|3|1|1|3|1|2|1|2|2|3|2|1|1|1|3|3|3|2|1|3|3|3|2	14	10	26	0.2905	0.4599	0.6245769230769231	0_s10,0_s16,1_s22,1_s24,2_s28,2_s30,2_s34,2_s35,3_s37,3_s39,3_s43,3_s44,4_s45,4_s5	0_s17,1_s21,1_s26,2_s32,3_s38,3_s4,3_s40,3_s42,4_s49,4_s9	0_s0,0_s1,0_s11,0_s12,0_s13,0_s14,0_s15,1_s18,1_s19,1_s2,1_s20,1_s23,1_s25,2_s27,2_s29,2_s3,2_s31,2_s33,3_s36,3_s41,4_s46,4_s47,4_s48,4_s6,4_s7,4_s8	0.334139	2.9532e-90	7.3743e-85	6.3172e-14
chr10	14130225	14131230	0.275588	49	0.733|0.394|0.440|0.450|0.539|0.371|0.620|0.524|0.602|0.357|0.677|0.704|0.607|0.534|0.220|0.471|0.369|0.227|0.479|0.577|0.543|0.625|0.428|0.354|0.363|0.716|0.337|0.497|0.191|0.758|0.280|0.613|0.624|0.437|0.454|0.663|0.387|0.519|0.376|0.760|0.483|0.422|0.547|0.431|0.502|0.772|0.435|0.548|0.621|0.585	3|1|2|2|3|1|3|3|3|1|3|3|3|3|1|2|1|1|2|3|3|3|1|1|1|3|1|2|1|3|1|3|3|1|2|3|1|3|1|3|2|1|3|2|2|3|1|3|3|3	17	9	24	0.3498823529411764	0.4674444444444444	0.6254583333333334	0_s1,0_s13,0_s17,1_s21,1_s23,1_s24,2_s29,2_s3,2_s30,2_s32,2_s34,3_s36,3_s39,3_s41,3_s43,4_s46,4_s6	0_s10,0_s11,1_s22,1_s25,2_s33,3_s4,4_s45,4_s48,4_s49	0_s0,0_s12,0_s14,0_s15,0_s16,1_s18,1_s19,1_s2,1_s20,1_s26,2_s27,2_s28,2_s31,2_s35,3_s37,3_s38,3_s40,3_s42,3_s44,4_s47,4_s5,4_s7,4_s8,4_s9	-0.275588	5.8589e-172	1.463e-166	2.387e-14
chr10	14216205	14216565	0.490479	26	0.819|0.742|0.811|0.727|0.680|0.780|0.653|0.637|0.793|0.669|0.753|0.642|0.609|0.563|0.611|0.844|0.712|0.880|0.683|0.728|0.750|0.759|0.884|0.768|0.615|0.777|0.617|0.601|0.733|0.526|0.176|0.096|0.246|0.258|0.328|0.244|0.301|0.317|0.444|0.362|0.230|0.350|0.282|0.423|0.367|0.232|0.302|0.347|0.292|0.162	3|3|3|3|3|3|3|2|3|3|3|3|2|2|2|3|3|3|3|3|3|3|3|3|2|3|2|2|3|2|1|1|1|1|1|1|1|2|2|2|1|1|1|2|1|1|1|1|1|1	16	12	22	0.2633125	0.5270833333333333	0.7539545454545454	3_s36,3_s37,3_s38,3_s39,3_s4,3_s40,3_s41,4_s45,4_s46,4_s47,4_s49,4_s5,4_s6,4_s7,4_s8,4_s9	0_s15,1_s2,1_s20,1_s21,2_s30,2_s32,2_s33,2_s35,3_s42,3_s43,3_s44,4_s48	0_s0,0_s1,0_s10,0_s11,0_s12,0_s13,0_s14,0_s16,0_s17,1_s18,1_s19,1_s22,1_s23,1_s24,1_s25,1_s26,2_s27,2_s28,2_s29,2_s3,2_s31,2_s34	0.490479	3.0816e-137	7.6948e-132	6.8945e-14
chr10	14517321	14517509	0.364363	17	0.485|0.334|0.767|0.339|0.767|0.578|0.754|0.520|0.373|0.572|0.730|0.714|0.752|0.518|0.245|0.704|0.326|0.180|0.467|0.561|0.764|0.497|0.337|0.284|0.573|0.678|0.350|0.372|0.370|0.650|0.348|0.505|0.780|0.420|0.721|0.215|0.334|0.721|0.430|0.779|0.582|0.175|0.534|0.745|0.655|0.468|0.720|0.613|0.422|0.546	2|1|3|1|3|3|3|2|1|3|3|3|3|3|1|3|1|1|2|3|3|2|1|1|3|3|1|1|1|3|1|2|3|2|3|1|1|3|2|3|3|1|3|3|3|2|3|3|1|2	16	9	25	0.3127499999999999	0.482	0.67728	0_s1,0_s11,0_s16,1_s21,1_s23,1_s24,2_s29,2_s3,2_s32,2_s33,2_s34,3_s36,3_s40,3_s41,4_s46,4_s8	0_s0,0_s15,1_s25,2_s28,3_s37,3_s39,3_s43,4_s5,4_s9	0_s10,0_s12,0_s13,0_s14,0_s17,1_s18,1_s19,1_s2,1_s20,1_s22,1_s26,2_s27,2_s30,2_s31,2_s35,3_s38,3_s4,3_s42,3_s44,4_s45,4_s47,4_s48,4_s49,4_s6,4_s7	0.364363	1.0531000000000002e-77	2.6295e-72	4.2966e-14
chr10	14524325	14525991	0.440401	49	0.607|0.345|0.452|0.628|0.654|0.181|0.781|0.382|0.377|0.297|0.760|0.756|0.583|0.438|0.190|0.775|0.295|0.179|0.143|0.630|0.585|0.608|0.215|0.526|0.689|0.510|0.444|0.117|0.504|0.742|0.583|0.405|0.728|0.215|0.475|0.302|0.628|0.553|0.326|0.638|0.382|0.496|0.261|0.761|0.610|0.762|0.738|0.663|0.697|0.627	3|1|2|3|3|1|3|2|2|1|3|3|3|2|1|3|1|1|1|3|3|3|1|2|3|2|2|1|2|3|3|2|3|1|2|1|3|2|1|3|2|2|1|3|3|3|3|3|3|3	13	13	24	0.2358461538461538	0.4572307692307691	0.6763749999999998	0_s1,0_s13,0_s17,1_s21,1_s23,1_s24,1_s25,2_s29,2_s33,3_s39,3_s40,3_s43,4_s47	0_s10,0_s15,0_s16,1_s20,2_s3,2_s31,2_s32,2_s34,3_s37,3_s4,3_s42,4_s45,4_s46	0_s0,0_s11,0_s12,0_s14,1_s18,1_s19,1_s2,1_s22,1_s26,2_s27,2_s28,2_s30,2_s35,3_s36,3_s38,3_s41,3_s44,4_s48,4_s49,4_s5,4_s6,4_s7,4_s8,4_s9	0.440401	8.8299e-221	2.2048e-215	-6.2172e-15
chr10	14625465	14626423	0.517446	45	0.113|0.234|0.551|0.357|0.419|0.335|0.177|0.189|0.313|0.284|0.147|0.434|0.307|0.381|0.288|0.247|0.301|0.133|0.282|0.216|0.680|0.780|0.927|0.775|0.564|0.812|0.500|0.772|0.681|0.670|0.529|0.438|0.507|0.528|0.469|0.311|0.721|0.503|0.554|0.417|0.522|0.540|0.617|0.657|0.587|0.479|0.565|0.688|0.633|0.396	1|1|2|2|2|1|1|1|1|1|1|2|1|2|1|1|1|1|1|1|3|3|3|3|2|3|2|3|3|2|2|2|2|2|2|1|3|2|2|2|2|2|2|2|2|2|2|3|2|2	16	25	9	0.2423125	0.51268	0.7595555555555555	0_s0,0_s1,0_s13,0_s14,0_s15,0_s16,0_s17,1_s18,1_s2,1_s21,1_s22,1_s23,1_s24,1_s25,1_s26,3_s40	0_s10,0_s11,0_s12,1_s19,1_s20,2_s30,2_s32,2_s35,3_s36,3_s37,3_s38,3_s39,3_s4,3_s42,3_s43,3_s44,4_s45,4_s46,4_s47,4_s48,4_s49,4_s5,4_s6,4_s8,4_s9	2_s27,2_s28,2_s29,2_s3,2_s31,2_s33,2_s34,3_s41,4_s7	-0.517446	1.2051e-150	3.0090999999999998e-145	5.9952e-14
chr10	14634123	14635888	0.282505	47	0.274|0.587|0.430|0.252|0.453|0.494|0.495|0.458|0.457|0.502|0.370|0.530|0.399|0.608|0.427|0.437|0.454|0.499|0.554|0.353|0.435|0.347|0.381|0.495|0.457|0.464|0.412|0.540|0.354|0.473|0.757|0.616|0.789|0.757|0.668|0.783|0.729|0.687|0.669|0.731|0.730|0.750|0.728|0.721|0.685|0.770|0.699|0.642|0.725|0.682	1|3|1|1|1|1|1|1|1|2|1|2|1|3|1|1|1|2|3|1|1|1|1|1|1|1|1|2|1|1|3|3|3|3|3|3|3|3|3|3|3|3|3|3|3|3|3|3|3|3	23	4	23	0.4161304347826087	0.51775	0.6985652173913044	0_s0,0_s10,0_s11,0_s12,0_s13,0_s14,0_s15,0_s16,1_s18,1_s2,1_s21,1_s22,1_s23,1_s26,2_s27,2_s28,2_s29,2_s3,2_s30,2_s31,2_s32,2_s34,2_s35	0_s17,1_s19,1_s24,2_s33	0_s1,1_s20,1_s25,3_s36,3_s37,3_s38,3_s39,3_s4,3_s40,3_s41,3_s42,3_s43,3_s44,4_s45,4_s46,4_s47,4_s48,4_s49,4_s5,4_s6,4_s7,4_s8,4_s9	-0.282505	3.7882e-191	9.459199999999999e-186	8.4377e-14
chr10	14643336	14644348	0.371357	32	0.568|0.850|0.367|0.629|0.525|0.308|0.594|0.416|0.663|0.591|0.510|0.307|0.391|0.492|0.414|0.482|0.488|0.615|0.695|0.389|0.464|0.317|0.525|0.437|0.637|0.487|0.581|0.625|0.562|0.628|0.682|0.421|0.444|0.305|0.395|0.912|0.277|0.627|0.654|0.531|0.779|0.611|0.719|0.310|0.375|0.589|0.530|0.609|0.464|0.372	2|3|1|2|1|1|2|1|3|2|1|1|1|2|1|1|2|2|2|1|1|1|2|1|2|1|2|2|2|2|3|1|1|1|1|3|1|2|2|2|3|2|3|1|1|2|2|2|2|1	22	22	6	0.3960454545454546	0.5838636363636364	0.7675	0_s10,0_s12,0_s13,0_s15,1_s18,1_s19,1_s2,1_s21,1_s22,1_s26,2_s27,2_s28,2_s3,2_s31,3_s37,3_s38,3_s39,3_s4,3_s41,4_s48,4_s49,4_s9	0_s0,0_s11,0_s14,0_s17,1_s20,1_s23,1_s24,1_s25,2_s29,2_s30,2_s32,2_s33,2_s34,2_s35,3_s42,3_s43,3_s44,4_s46,4_s5,4_s6,4_s7,4_s8	0_s1,0_s16,3_s36,3_s40,4_s45,4_s47	0.371357	1.2956e-68	3.2352e-63	5.5955e-14
chr10	14918336	14918719	0.307583	10	0.364|0.472|0.494|0.401|0.545|0.428|0.467|0.540|0.499|0.478|0.471|0.598|0.432|0.523|0.466|0.428|0.403|0.408|0.595|0.635|0.741|0.801|0.733|0.747|0.796|0.726|0.738|0.715|0.721|0.758|0.802|0.840|0.792|0.707|0.653|0.795|0.712|0.790|0.737|0.862|0.603|0.713|0.789|0.719|0.815|0.782|0.773|0.846|0.528|0.853	1|1|1|1|2|1|1|2|1|1|1|2|1|1|1|1|1|1|2|3|3|3|3|3|3|3|3|3|3|3|3|3|3|3|3|3|3|3|3|3|3|3|3|3|3|3|3|3|2|3	15	5	30	0.4489333333333334	0.5611999999999999	0.756466666666667	0_s0,0_s1,0_s10,0_s11,0_s13,0_s14,0_s16,0_s17,1_s18,1_s2,1_s20,1_s21,1_s22,1_s23,1_s24	0_s12,0_s15,1_s19,1_s25,4_s8	1_s26,2_s27,2_s28,2_s29,2_s3,2_s30,2_s31,2_s32,2_s33,2_s34,2_s35,3_s36,3_s37,3_s38,3_s39,3_s4,3_s40,3_s41,3_s42,3_s43,3_s44,4_s45,4_s46,4_s47,4_s48,4_s49,4_s5,4_s6,4_s7,4_s9	-0.307583	4.9872e-37	1.2453e-31	4.5297e-14
chr10	14918719	14920005	0.439426	54	0.339|0.347|0.335|0.381|0.440|0.277|0.374|0.455|0.418|0.319|0.342|0.409|0.359|0.282|0.337|0.350|0.250|0.336|0.446|0.520|0.388|0.182|0.309|0.211|0.180|0.198|0.240|0.276|0.245|0.383|0.762|0.879|0.738|0.615|0.665|0.704|0.622|0.677|0.739|0.779|0.559|0.598|0.739|0.585|0.772|0.694|0.740|0.779|0.449|0.826	1|1|1|1|2|1|1|2|1|1|1|1|1|1|1|1|1|1|2|2|1|1|1|1|1|1|1|1|1|1|3|3|3|2|3|3|2|3|3|3|2|2|3|2|3|3|3|3|2|3	26	10	14	0.3102692307692308	0.5288999999999999	0.7495	0_s0,0_s1,0_s10,0_s11,0_s13,0_s14,0_s16,0_s17,1_s18,1_s19,1_s2,1_s20,1_s21,1_s22,1_s23,1_s24,2_s27,2_s28,2_s29,2_s3,2_s30,2_s31,2_s32,2_s33,2_s34,2_s35	0_s12,0_s15,1_s25,1_s26,3_s39,3_s41,4_s45,4_s46,4_s48,4_s8	3_s36,3_s37,3_s38,3_s4,3_s40,3_s42,3_s43,3_s44,4_s47,4_s49,4_s5,4_s6,4_s7,4_s9	-0.439426	2.656e-267	6.6322e-262	-inf
chr10	14922381	14924194	0.30353	43	0.457|0.289|0.298|0.581|0.545|0.423|0.450|0.463|0.591|0.581|0.592|0.329|0.724|0.405|0.463|0.330|0.688|0.766|0.545|0.333|0.305|0.628|0.480|0.566|0.306|0.322|0.564|0.399|0.525|0.536|0.671|0.501|0.556|0.415|0.594|0.444|0.330|0.682|0.473|0.415|0.631|0.789|0.506|0.392|0.846|0.506|0.587|0.356|0.763|0.393	1|1|1|2|2|1|1|1|2|2|2|1|3|1|1|1|3|3|2|1|1|3|1|2|1|1|2|1|1|2|3|1|2|1|3|1|1|3|1|1|3|3|1|1|3|1|2|1|3|1	28	11	11	0.4038571428571429	0.5676363636363637	0.7074545454545456	0_s0,0_s1,0_s10,0_s13,0_s14,0_s15,1_s19,1_s20,1_s21,1_s22,1_s26,2_s27,2_s29,2_s30,2_s31,2_s33,2_s34,3_s37,3_s39,3_s40,3_s41,3_s43,3_s44,4_s47,4_s48,4_s5,4_s7,4_s9	0_s11,0_s12,0_s16,0_s17,1_s18,1_s25,2_s3,2_s32,2_s35,3_s38,4_s6	1_s2,1_s23,1_s24,2_s28,3_s36,3_s4,3_s42,4_s45,4_s46,4_s49,4_s8	-0.30353	9.109e-116	2.2745e-110	2.4536e-14
chr10	14974507	14976485	0.434845	77	0.667|0.565|0.765|0.710|0.663|0.659|0.564|0.646|0.653|0.748|0.580|0.746|0.647|0.719|0.617|0.598|0.605|0.741|0.647|0.709|0.722|0.768|0.708|0.774|0.772|0.615|0.741|0.763|0.688|0.765|0.365|0.180|0.331|0.330|0.275|0.311|0.495|0.429|0.089|0.410|0.207|0.367|0.201|0.482|0.412|0.299|0.204|0.433|0.342|0.237	3|3|3|3|3|3|3|3|3|3|3|3|3|3|3|3|3|3|3|3|3|3|3|3|3|3|3|3|3|3|2|1|1|1|1|1|2|2|1|2|1|2|1|2|2|1|1|2|1|1	12	8	30	0.2505	0.424125	0.6854999999999999	3_s37,3_s38,3_s39,3_s4,3_s40,3_s43,4_s45,4_s47,4_s5,4_s6,4_s8,4_s9	3_s36,3_s41,3_s42,3_s44,4_s46,4_s48,4_s49,4_s7	0_s0,0_s1,0_s10,0_s11,0_s12,0_s13,0_s14,0_s15,0_s16,0_s17,1_s18,1_s19,1_s2,1_s20,1_s21,1_s22,1_s23,1_s24,1_s25,1_s26,2_s27,2_s28,2_s29,2_s3,2_s30,2_s31,2_s32,2_s33,2_s34,2_s35	0.434845	0.0	0.0	0.0	P2|2|3|3|3,
chr10	15000872	15001292	0.27378	31	0.357|0.278|0.536|0.451|0.592|0.728|0.551|0.247|0.595|0.597|0.547|0.552|0.346|0.596|0.459|0.566|0.281|0.610|0.276|0.568|0.233|0.558|0.723|0.797|0.587|0.364|0.620|0.255|0.473|0.490|0.370|0.383|0.518|0.670|0.340|0.560|0.750|0.443|0.678|0.606|0.587|0.337|0.395|0.459|0.331|0.679|0.469|0.628|0.502|0.592	1|1|2|1|3|3|3|1|3|3|3|3|1|3|1|3|1|3|1|3|1|3|3|3|3|1|3|1|2|2|1|1|2|3|1|3|3|1|3|3|3|1|1|1|1|3|2|3|2|3	19	6	25	0.3476315789473684	0.4979999999999999	0.62148	0_s0,0_s1,0_s11,0_s15,1_s2,1_s21,1_s23,1_s25,2_s27,2_s31,2_s33,3_s36,3_s37,3_s4,3_s42,4_s46,4_s47,4_s48,4_s49	0_s10,2_s34,2_s35,3_s38,4_s6,4_s8	0_s12,0_s13,0_s14,0_s16,0_s17,1_s18,1_s19,1_s20,1_s22,1_s24,1_s26,2_s28,2_s29,2_s3,2_s30,2_s32,3_s39,3_s40,3_s41,3_s43,3_s44,4_s45,4_s5,4_s7,4_s9	-0.27378	4.8205e-128	1.2037e-122	6.8945e-14
chr10	15003111	15003698	0.292803	26	0.699|0.751|0.746|0.590|0.626|0.720|0.742|0.638|0.583|0.734|0.751|0.797|0.763|0.600|0.770|0.613|0.725|0.543|0.618|0.640|0.678|0.668|0.759|0.619|0.726|0.748|0.737|0.773|0.560|0.688|0.432|0.352|0.311|0.335|0.395|0.412|0.683|0.433|0.338|0.612|0.433|0.529|0.401|0.428|0.441|0.388|0.381|0.337|0.380|0.402	3|3|3|3|3|3|3|3|3|3|3|3|3|3|3|3|3|2|3|3|3|3|3|3|3|3|3|3|3|3|1|1|1|1|1|1|3|1|1|3|1|1|1|1|1|1|1|1|1|1	18	1	31	0.3959999999999999	0.543	0.6889354838709676	3_s36,3_s37,3_s38,3_s39,3_s4,3_s40,3_s42,3_s43,4_s45,4_s46,4_s47,4_s48,4_s49,4_s5,4_s6,4_s7,4_s8,4_s9	1_s24	0_s0,0_s1,0_s10,0_s11,0_s12,0_s13,0_s14,0_s15,0_s16,0_s17,1_s18,1_s19,1_s2,1_s20,1_s21,1_s22,1_s23,1_s25,1_s26,2_s27,2_s28,2_s29,2_s3,2_s30,2_s31,2_s32,2_s33,2_s34,2_s35,3_s41,3_s44	0.292803	9.7082e-128	2.4242000000000004e-122	6.7613e-14
chr10	15023943	15025840	0.30409	76	0.610|0.644|0.622|0.720|0.623|0.617|0.505|0.557|0.599|0.588|0.676|0.512|0.581|0.609|0.441|0.431|0.686|0.630|0.579|0.547|0.709|0.698|0.694|0.727|0.704|0.688|0.708|0.740|0.743|0.789|0.304|0.242|0.333|0.406|0.290|0.546|0.475|0.466|0.310|0.418|0.316|0.401|0.346|0.517|0.288|0.319|0.326|0.297|0.416|0.281	3|3|3|3|3|3|2|3|3|3|3|2|3|3|1|1|3|3|3|3|3|3|3|3|3|3|3|3|3|3|1|1|1|1|1|3|2|1|1|1|1|1|1|2|1|1|1|1|1|1	19	4	27	0.349	0.50225	0.6531111111111114	1_s21,1_s22,3_s36,3_s37,3_s38,3_s39,3_s4,3_s42,3_s43,3_s44,4_s45,4_s46,4_s47,4_s49,4_s5,4_s6,4_s7,4_s8,4_s9	0_s14,1_s19,3_s41,4_s48	0_s0,0_s1,0_s10,0_s11,0_s12,0_s13,0_s15,0_s16,0_s17,1_s18,1_s2,1_s20,1_s23,1_s24,1_s25,1_s26,2_s27,2_s28,2_s29,2_s3,2_s30,2_s31,2_s32,2_s33,2_s34,2_s35,3_s40	0.30409	0.0	0.0	0.0
chr10	15130431	15130538	0.290655	17	0.366|0.774|0.621|0.395|0.795|0.384|0.497|0.728|0.316|0.535|0.590|0.481|0.493|0.735|0.522|0.636|0.513|0.455|0.450|0.488|0.785|0.308|0.598|0.324|0.395|0.349|0.608|0.458|0.425|0.606|0.586|0.416|0.360|0.705|0.431|0.287|0.683|0.748|0.244|0.375|0.236|0.414|0.432|0.386|0.642|0.416|0.438|0.689|0.318|0.354	1|3|3|1|3|1|2|3|1|1|3|1|2|3|2|3|2|1|1|1|3|1|3|1|1|1|3|1|1|3|3|1|1|3|1|1|3|3|1|1|1|1|1|1|3|1|1|3|1|1	29	4	17	0.387448275862069	0.50625	0.6781764705882352	0_s0,0_s11,0_s13,0_s16,0_s17,1_s19,1_s24,1_s25,1_s26,2_s28,2_s3,2_s30,2_s31,2_s33,2_s34,3_s37,3_s38,3_s4,3_s40,3_s43,3_s44,4_s45,4_s46,4_s47,4_s48,4_s5,4_s6,4_s8,4_s9	0_s14,1_s2,1_s21,1_s23	0_s1,0_s10,0_s12,0_s15,1_s18,1_s20,1_s22,2_s27,2_s29,2_s32,2_s35,3_s36,3_s39,3_s41,3_s42,4_s49,4_s7	0.290655	7.8253e-76	1.954e-70	5.2069e-14
chr10	15130607	15130794	0.308316	41	0.457|0.443|0.771|0.371|0.503|0.548|0.432|0.814|0.501|0.364|0.380|0.448|0.439|0.760|0.404|0.530|0.558|0.446|0.713|0.290|0.493|0.467|0.460|0.838|0.413|0.502|0.408|0.367|0.391|0.322|0.614|0.321|0.677|0.351|0.646|0.818|0.552|0.475|0.537|0.522|0.523|0.425|0.833|0.560|0.508|0.443|0.428|0.571|0.355|0.296	1|1|3|1|1|2|1|3|1|1|1|1|1|3|1|2|2|1|3|1|1|1|1|3|1|1|1|1|1|1|3|1|3|1|3|3|2|1|1|1|2|1|3|3|1|1|1|2|1|1	33	6	11	0.423090909090909	0.547	0.7312727272727272	0_s0,0_s1,0_s11,0_s12,0_s14,0_s16,0_s17,1_s18,1_s19,1_s2,1_s21,1_s24,1_s26,2_s27,2_s28,2_s29,2_s30,2_s31,2_s32,2_s33,2_s34,2_s35,3_s37,3_s39,3_s42,3_s43,3_s44,4_s46,4_s49,4_s5,4_s6,4_s8,4_s9	0_s13,1_s22,1_s23,3_s41,4_s45,4_s7	0_s10,0_s15,1_s20,1_s25,2_s3,3_s36,3_s38,3_s4,3_s40,4_s47,4_s48	-0.308316	2.1241e-124	5.3039e-119	6.728e-14
chr10	15140744	15141497	0.269868	34	0.458|0.737|0.364|0.239|0.361|0.327|0.225|0.535|0.317|0.292|0.246|0.466|0.508|0.429|0.393|0.438|0.282|0.575|0.474|0.421|0.678|0.424|0.399|0.460|0.798|0.266|0.556|0.362|0.298|0.535|0.275|0.527|0.682|0.624|0.317|0.508|0.233|0.257|0.488|0.562|0.570|0.819|0.289|0.702|0.486|0.445|0.340|0.522|0.643|0.368	1|3|1|1|1|1|1|3|1|1|1|1|3|1|1|1|1|3|2|1|3|1|1|1|3|1|3|1|1|3|1|3|3|3|1|2|1|1|2|3|3|3|1|3|3|1|1|3|3|1	29	3	18	0.3445172413793104	0.49	0.6143888888888891	0_s0,0_s10,0_s11,0_s12,0_s13,0_s14,0_s16,0_s17,1_s18,1_s19,1_s20,1_s21,1_s22,1_s23,1_s26,2_s28,2_s29,2_s3,2_s31,2_s33,2_s34,3_s36,3_s4,3_s41,3_s42,4_s47,4_s5,4_s6,4_s9	1_s25,3_s40,3_s43	0_s1,0_s15,1_s2,1_s24,2_s27,2_s30,2_s32,2_s35,3_s37,3_s38,3_s39,3_s44,4_s45,4_s46,4_s48,4_s49,4_s7,4_s8	0.269868	7.7532e-117	1.936e-111	1.954e-14
chr10	15172176	15173302	0.356033	45	0.284|0.310|0.337|0.209|0.191|0.432|0.230|0.431|0.247|0.311|0.265|0.433|0.249|0.613|0.293|0.357|0.349|0.366|0.464|0.345|0.344|0.308|0.358|0.266|0.382|0.556|0.338|0.448|0.368|0.486|0.739|0.710|0.700|0.675|0.810|0.716|0.781|0.696|0.578|0.729|0.531|0.676|0.590|0.746|0.650|0.627|0.716|0.713|0.577|0.705	1|1|1|1|1|1|1|1|1|1|1|1|1|3|1|1|1|1|2|1|1|1|1|1|1|3|1|1|1|2|3|3|3|3|3|3|3|3|3|3|2|3|3|3|3|3|3|3|3|3	26	3	21	0.3250384615384615	0.4936666666666666	0.6810952380952381	0_s0,0_s1,0_s10,0_s11,0_s12,0_s13,0_s14,0_s15,0_s16,0_s17,1_s18,1_s19,1_s2,1_s21,1_s22,1_s23,1_s24,1_s26,2_s27,2_s28,2_s29,2_s3,2_s30,2_s32,2_s33,2_s34	1_s25,2_s35,4_s45	1_s20,2_s31,3_s36,3_s37,3_s38,3_s39,3_s4,3_s40,3_s41,3_s42,3_s43,3_s44,4_s46,4_s47,4_s48,4_s49,4_s5,4_s6,4_s7,4_s8,4_s9	-0.356033	2.463e-252	6.150299999999999e-247	1.0
chr10	15183240	15183884	0.314104	27	0.254|0.379|0.735|0.587|0.570|0.401|0.318|0.572|0.500|0.377|0.739|0.424|0.464|0.242|0.405|0.320|0.390|0.699|0.766|0.566|0.666|0.729|0.477|0.530|0.422|0.417|0.647|0.250|0.536|0.276|0.693|0.229|0.644|0.366|0.545|0.658|0.501|0.602|0.268|0.334|0.440|0.351|0.448|0.452|0.331|0.421|0.823|0.510|0.583|0.786	1|1|3|3|3|1|1|2|1|1|3|1|1|1|1|1|1|3|3|2|3|3|1|2|1|1|3|1|2|1|3|1|3|1|2|3|2|3|1|1|1|1|1|1|1|1|3|2|3|3	27	7	16	0.3687407407407406	0.5371428571428571	0.6829375000000001	0_s0,0_s1,0_s13,0_s14,0_s16,0_s17,1_s19,1_s2,1_s20,1_s21,1_s22,1_s23,2_s29,2_s30,2_s31,2_s33,2_s35,3_s37,3_s39,3_s43,3_s44,4_s45,4_s46,4_s47,4_s48,4_s49,4_s5	0_s15,1_s26,2_s3,2_s34,3_s4,3_s41,4_s7	0_s10,0_s11,0_s12,1_s18,1_s24,1_s25,2_s27,2_s28,2_s32,3_s36,3_s38,3_s40,3_s42,4_s6,4_s8,4_s9	-0.314104	2.2118e-115	5.523e-110	3.2196e-14
chr10	15207748	15208394	0.250297	16	0.706|0.711|0.772|0.783|0.772|0.775|0.771|0.809|0.829|0.792|0.758|0.783|0.702|0.769|0.704|0.764|0.790|0.722|0.739|0.736|0.769|0.633|0.690|0.762|0.743|0.679|0.785|0.800|0.701|0.739|0.754|0.648|0.811|0.779|0.822|0.737|0.561|0.748|0.742|0.743|0.765|0.761|0.746|0.820|0.776|0.684|0.697|0.767|0.729|0.740	2|2|2|2|2|2|2|3|3|2|2|2|2|2|2|2|2|2|2|2|2|2|2|2|2|2|3|2|2|2|2|2|2|2|2|2|1|2|2|2|2|2|2|3|2|2|2|2|2|2	1	45	4	0.561	0.7447555555555555	0.81075	3_s41	0_s0,0_s1,0_s10,0_s11,0_s12,0_s13,0_s14,0_s17,1_s18,1_s19,1_s2,1_s20,1_s21,1_s22,1_s23,1_s24,1_s25,1_s26,2_s27,2_s28,2_s29,2_s3,2_s30,2_s31,2_s33,2_s34,2_s35,3_s36,3_s37,3_s38,3_s39,3_s4,3_s40,3_s42,3_s43,3_s44,4_s45,4_s46,4_s47,4_s49,4_s5,4_s6,4_s7,4_s8,4_s9	0_s15,0_s16,2_s32,4_s48	-0.250297	1.4025e-08	0.0035021	8.5514e-10
chr10	15209223	15209837	0.311064	25	0.236|0.282|0.258|0.635|0.721|0.494|0.425|0.759|0.378|0.385|0.294|0.528|0.449|0.349|0.621|0.447|0.395|0.781|0.437|0.393|0.544|0.275|0.465|0.523|0.264|0.490|0.240|0.496|0.735|0.820|0.535|0.486|0.442|0.701|0.504|0.514|0.476|0.581|0.448|0.447|0.519|0.571|0.632|0.409|0.313|0.319|0.416|0.645|0.619|0.386	1|1|1|3|3|2|1|3|1|1|1|2|1|1|3|2|1|3|2|1|3|1|2|2|1|1|1|2|3|3|2|2|1|3|2|2|1|3|1|1|2|2|3|1|1|1|1|3|3|1	24	13	13	0.365375	0.5014615384615385	0.6764615384615383	0_s0,0_s1,0_s10,0_s14,0_s16,0_s17,1_s18,1_s2,1_s20,1_s23,1_s26,2_s28,2_s30,2_s31,2_s32,3_s38,3_s41,3_s43,3_s44,4_s48,4_s49,4_s5,4_s6,4_s9	0_s13,1_s19,1_s22,1_s25,2_s29,2_s3,2_s33,3_s36,3_s37,3_s4,3_s40,4_s45,4_s46	0_s11,0_s12,0_s15,1_s21,1_s24,2_s27,2_s34,2_s35,3_s39,3_s42,4_s47,4_s7,4_s8	-0.311064	1.3878e-87	3.4653e-82	4.8517e-14
chr10	15251371	15252306	0.523891	28	0.149|0.270|0.343|0.214|0.217|0.317|0.252|0.262|0.158|0.328|0.325|0.445|0.191|0.427|0.198|0.165|0.405|0.281|0.452|0.217|0.826|0.878|0.799|0.837|0.715|0.724|0.741|0.783|0.800|0.864|0.582|0.619|0.444|0.413|0.526|0.562|0.452|0.525|0.450|0.551|0.531|0.528|0.490|0.597|0.539|0.491|0.532|0.577|0.391|0.326	1|1|1|1|1|1|1|1|1|1|1|2|1|2|1|1|1|1|2|1|3|3|3|3|3|3|3|3|3|3|2|2|2|2|2|2|2|2|1|2|2|2|2|2|2|2|2|2|1|1	20	20	10	0.2729499999999999	0.51415	0.7967	0_s0,0_s1,0_s10,0_s11,0_s12,0_s13,0_s14,0_s15,0_s16,0_s17,1_s18,1_s2,1_s21,1_s22,1_s23,1_s24,1_s26,3_s43,4_s8,4_s9	1_s19,1_s20,1_s25,3_s36,3_s37,3_s38,3_s39,3_s4,3_s40,3_s41,3_s42,3_s44,4_s45,4_s46,4_s47,4_s48,4_s49,4_s5,4_s6,4_s7	2_s27,2_s28,2_s29,2_s3,2_s30,2_s31,2_s32,2_s33,2_s34,2_s35	-0.523891	7.68e-106	1.9177e-100	5.9286e-14
chr10	15264765	15265726	0.35234	40	0.711|0.744|0.502|0.649|0.227|0.735|0.525|0.687|0.210|0.250|0.577|0.619|0.382|0.754|0.530|0.557|0.422|0.359|0.557|0.336|0.399|0.289|0.626|0.749|0.191|0.232|0.621|0.344|0.481|0.176|0.746|0.566|0.199|0.531|0.377|0.641|0.641|0.732|0.630|0.302|0.349|0.520|0.653|0.244|0.165|0.341|0.244|0.404|0.651|0.364	3|3|2|3|1|3|3|3|1|1|3|3|1|3|3|3|2|1|3|1|1|1|3|3|1|1|3|1|2|1|3|3|1|2|1|3|3|3|3|1|1|3|3|1|1|1|1|1|3|1	22	4	24	0.2901818181818181	0.484	0.6425416666666668	0_s12,0_s16,0_s17,1_s2,1_s24,1_s26,2_s27,2_s28,2_s30,2_s31,2_s33,2_s35,3_s38,3_s4,3_s44,4_s45,4_s48,4_s49,4_s5,4_s6,4_s7,4_s9	0_s10,1_s23,2_s34,3_s39	0_s0,0_s1,0_s11,0_s13,0_s14,0_s15,1_s18,1_s19,1_s20,1_s21,1_s22,1_s25,2_s29,2_s3,2_s32,3_s36,3_s37,3_s40,3_s41,3_s42,3_s43,4_s46,4_s47,4_s8	0.35234	1.8662000000000005e-208	4.66e-203	9.1371e-14
chr10	15277045	15278017	0.497676	33	0.283|0.483|0.430|0.405|0.375|0.549|0.311|0.491|0.413|0.432|0.382|0.406|0.316|0.561|0.307|0.253|0.412|0.386|0.526|0.410|0.247|0.121|0.239|0.191|0.343|0.184|0.306|0.326|0.302|0.250|0.854|0.673|0.759|0.802|0.781|0.783|0.791|0.754|0.801|0.740|0.747|0.602|0.806|0.720|0.746|0.713|0.730|0.727|0.592|0.806	1|2|2|2|2|2|1|2|2|2|2|2|1|2|1|1|2|2|2|2|1|1|1|1|1|1|1|1|1|1|3|3|3|3|3|3|3|3|3|3|3|2|3|3|3|3|3|3|2|3	15	17	18	0.2652666666666666	0.4620588235294117	0.7629444444444444	0_s0,0_s14,1_s2,1_s21,1_s22,2_s27,2_s28,2_s29,2_s3,2_s30,2_s31,2_s32,2_s33,2_s34,2_s35	0_s1,0_s10,0_s11,0_s12,0_s13,0_s15,0_s16,0_s17,1_s18,1_s19,1_s20,1_s23,1_s24,1_s25,1_s26,4_s46,4_s8	3_s36,3_s37,3_s38,3_s39,3_s4,3_s40,3_s41,3_s42,3_s43,3_s44,4_s45,4_s47,4_s48,4_s49,4_s5,4_s6,4_s7,4_s9	-0.497676	2.2716e-154	5.6721e-149	5.6177e-14
chr10	15413311	15413454	0.317415	53	0.644|0.559|0.599|0.576|0.547|0.570|0.432|0.466|0.663|0.581|0.646|0.469|0.624|0.598|0.516|0.615|0.517|0.639|0.555|0.673|0.689|0.664|0.629|0.712|0.693|0.652|0.767|0.668|0.694|0.660|0.358|0.240|0.364|0.303|0.147|0.396|0.394|0.329|0.341|0.250|0.327|0.333|0.382|0.250|0.387|0.379|0.297|0.318|0.272|0.452	3|3|3|3|3|3|2|2|3|3|3|2|3|3|2|3|2|3|3|3|3|3|3|3|3|3|3|3|3|3|1|1|1|1|1|1|1|1|1|1|1|1|1|1|1|1|1|1|1|2	19	6	25	0.3193157894736841	0.4753333333333333	0.6366799999999999	3_s36,3_s37,3_s38,3_s39,3_s4,3_s40,3_s41,3_s42,3_s43,3_s44,4_s45,4_s46,4_s47,4_s48,4_s49,4_s5,4_s6,4_s7,4_s8	0_s14,0_s15,1_s19,1_s21,1_s23,4_s9	0_s0,0_s1,0_s10,0_s11,0_s12,0_s13,0_s16,0_s17,1_s18,1_s2,1_s20,1_s22,1_s24,1_s25,1_s26,2_s27,2_s28,2_s29,2_s3,2_s30,2_s31,2_s32,2_s33,2_s34,2_s35	0.317415	1.6779e-258	4.1898e-253	0.0
chr10	15413460	15413685	0.259185	13	0.634|0.553|0.567|0.581|0.540|0.495|0.435|0.437|0.700|0.547|0.610|0.395|0.642|0.446|0.487|0.557|0.446|0.607|0.491|0.667|0.271|0.332|0.324|0.236|0.330|0.305|0.297|0.290|0.288|0.299|0.320|0.235|0.321|0.268|0.147|0.303|0.265|0.238|0.298|0.207|0.262|0.256|0.366|0.146|0.355|0.300|0.284|0.278|0.220|0.432	3|3|3|3|3|3|3|3|3|3|3|3|3|3|3|3|3|3|3|3|1|1|1|1|1|1|1|1|1|1|1|1|1|1|1|1|1|1|1|1|1|1|1|1|1|1|1|1|1|3	29	0	21	0.2772758620689655		0.5366190476190476	2_s27,2_s28,2_s29,2_s3,2_s30,2_s31,2_s32,2_s33,2_s34,2_s35,3_s36,3_s37,3_s38,3_s39,3_s4,3_s40,3_s41,3_s42,3_s43,3_s44,4_s45,4_s46,4_s47,4_s48,4_s49,4_s5,4_s6,4_s7,4_s8	-	0_s0,0_s1,0_s10,0_s11,0_s12,0_s13,0_s14,0_s15,0_s16,0_s17,1_s18,1_s19,1_s2,1_s20,1_s21,1_s22,1_s23,1_s24,1_s25,1_s26,4_s9	0.259185	5.2567e-54	1.3126e-48	4.563e-14	N0|0|2|2|3,
chr10	15901913	15902389	0.280576	64	0.461|0.599|0.429|0.489|0.507|0.337|0.444|0.527|0.500|0.386|0.478|0.427|0.402|0.443|0.551|0.548|0.439|0.549|0.538|0.541|0.379|0.365|0.418|0.395|0.395|0.384|0.292|0.349|0.319|0.417|0.408|0.349|0.502|0.353|0.367|0.345|0.306|0.310|0.359|0.400|0.349|0.387|0.374|0.299|0.387|0.374|0.390|0.445|0.369|0.335	2|3|2|2|2|1|2|2|2|2|2|2|2|2|2|2|2|2|2|2|2|2|2|2|2|2|1|1|1|2|2|2|2|2|2|2|1|1|2|2|2|2|2|1|2|2|2|2|2|1	8	41	1	0.318375	0.4285365853658536	0.599	0_s13,2_s32,2_s33,2_s34,3_s41,3_s42,4_s48,4_s9	0_s0,0_s10,0_s11,0_s12,0_s14,0_s15,0_s16,0_s17,1_s18,1_s19,1_s2,1_s20,1_s21,1_s22,1_s23,1_s24,1_s25,1_s26,2_s27,2_s28,2_s29,2_s3,2_s30,2_s31,2_s35,3_s36,3_s37,3_s38,3_s39,3_s4,3_s40,3_s43,3_s44,4_s45,4_s46,4_s47,4_s49,4_s5,4_s6,4_s7,4_s8	0_s1	0.280576	6.698900000000001e-25	1.6727000000000005e-19	5.0515e-14
chr10	16097150	16097248	0.253571	14	0.743|0.771|0.721|0.731|0.739|0.760|0.747|0.757|0.853|0.763|0.756|0.773|0.745|0.763|0.720|0.818|0.690|0.731|0.777|0.709|0.711|0.724|0.731|0.720|0.600|0.740|0.746|0.702|0.801|0.761|0.710|0.792|0.682|0.735|0.740|0.769|0.758|0.786|0.737|0.730|0.694|0.756|0.717|0.750|0.676|0.740|0.747|0.780|0.766|0.757	2|2|2|2|2|2|2|2|3|2|2|2|2|2|2|2|2|2|2|2|2|2|2|2|1|2|2|2|2|2|2|2|2|2|2|2|2|2|2|2|2|2|2|2|2|2|2|2|2|2	1	48	1	0.6	0.7431666666666663	0.853	2_s30	0_s0,0_s1,0_s10,0_s11,0_s12,0_s13,0_s14,0_s15,0_s17,1_s18,1_s19,1_s2,1_s20,1_s21,1_s22,1_s23,1_s24,1_s25,1_s26,2_s27,2_s28,2_s29,2_s3,2_s31,2_s32,2_s33,2_s34,2_s35,3_s36,3_s37,3_s38,3_s39,3_s4,3_s40,3_s41,3_s42,3_s43,3_s44,4_s45,4_s46,4_s47,4_s48,4_s49,4_s5,4_s6,4_s7,4_s8,4_s9	0_s16	0.253571	0.0020529	1.0	2.8993e-05
chr10	16478499	16478819	0.278668	26	0.451|0.487|0.726|0.596|0.338|0.796|0.380|0.608|0.504|0.553|0.354|0.527|0.274|0.564|0.560|0.497|0.338|0.463|0.342|0.424|0.556|0.320|0.621|0.345|0.232|0.581|0.356|0.307|0.554|0.511|0.596|0.539|0.441|0.554|0.399|0.408|0.398|0.322|0.408|0.522|0.709|0.281|0.381|0.671|0.389|0.271|0.765|0.332|0.280|0.277	1|1|3|3|1|3|1|3|2|2|1|2|1|3|3|2|1|1|1|1|2|1|3|1|1|3|1|1|3|2|3|2|1|3|1|1|1|1|1|2|3|1|1|3|1|1|3|1|1|1	28	8	14	0.3570714285714286	0.5261250000000001	0.6357857142857143	0_s0,0_s1,0_s12,0_s14,1_s18,1_s2,1_s23,1_s24,1_s25,1_s26,2_s28,2_s3,2_s30,2_s32,2_s33,3_s38,3_s4,3_s40,3_s41,3_s42,3_s43,4_s46,4_s47,4_s49,4_s5,4_s7,4_s8,4_s9	0_s16,0_s17,1_s19,1_s22,2_s27,2_s35,3_s37,3_s44	0_s10,0_s11,0_s13,0_s15,1_s20,1_s21,2_s29,2_s31,2_s34,3_s36,3_s39,4_s45,4_s48,4_s6	0.278668	1.2581e-84	3.1414e-79	4.8406e-14
chr10	16483531	16484903	0.506165	42	0.298|0.189|0.191|0.312|0.141|0.260|0.183|0.250|0.112|0.243|0.387|0.497|0.351|0.372|0.187|0.195|0.336|0.335|0.463|0.175|0.663|0.824|0.763|0.718|0.810|0.829|0.563|0.672|0.738|0.842|0.516|0.671|0.526|0.473|0.473|0.385|0.384|0.597|0.393|0.480|0.486|0.357|0.479|0.525|0.325|0.540|0.437|0.464|0.519|0.607	1|1|1|1|1|1|1|1|1|1|2|2|1|2|1|1|1|1|2|1|3|3|3|3|3|3|2|3|3|3|2|3|2|2|2|2|2|2|2|2|2|1|2|2|1|2|2|2|2|2	18	22	10	0.2466666666666666	0.4802727272727271	0.7529999999999999	0_s0,0_s1,0_s10,0_s11,0_s12,0_s13,0_s14,0_s15,0_s16,0_s17,1_s2,1_s21,1_s22,1_s23,1_s24,1_s26,4_s46,4_s49	1_s18,1_s19,1_s20,1_s25,2_s32,3_s36,3_s38,3_s39,3_s4,3_s40,3_s41,3_s42,3_s43,3_s44,4_s45,4_s47,4_s48,4_s5,4_s6,4_s7,4_s8,4_s9	2_s27,2_s28,2_s29,2_s3,2_s30,2_s31,2_s33,2_s34,2_s35,3_s37	-0.506165	6.4145e-148	1.6017000000000004e-142	2.931e-14
chr10	16505656	16505977	0.400811	17	0.502|0.083|0.307|0.624|0.359|0.386|0.276|0.600|0.552|0.489|0.416|0.356|0.472|0.267|0.785|0.478|0.571|0.704|0.501|0.503|0.468|0.562|0.549|0.391|0.517|0.201|0.544|0.181|0.616|0.543|0.430|0.568|0.445|0.539|0.500|0.357|0.668|0.346|0.628|0.514|0.396|0.714|0.306|0.564|0.398|0.147|0.468|0.586|0.349|0.665	2|1|1|3|2|2|1|3|3|2|2|2|2|1|3|2|3|3|2|2|2|3|3|2|2|1|3|1|3|3|2|3|2|3|2|2|3|2|3|2|2|3|2|3|2|1|2|3|2|3	7	24	19	0.2088571428571428	0.431125	0.6095789473684211	0_s1,0_s10,0_s14,1_s20,2_s31,2_s33,4_s5	0_s0,0_s12,0_s13,0_s17,1_s18,1_s19,1_s2,1_s22,1_s25,1_s26,2_s27,2_s3,2_s30,3_s36,3_s38,3_s4,3_s40,3_s42,3_s44,4_s45,4_s47,4_s49,4_s6,4_s8	0_s11,0_s15,0_s16,1_s21,1_s23,1_s24,2_s28,2_s29,2_s32,2_s34,2_s35,3_s37,3_s39,3_s41,3_s43,4_s46,4_s48,4_s7,4_s9	-0.400811	3.3535e-50	8.373800000000002e-45	4.885e-14
chr10	16651578	16652987	0.34937	41	0.590|0.746|0.156|0.275|0.258|0.401|0.541|0.674|0.473|0.419|0.295|0.566|0.428|0.528|0.216|0.421|0.556|0.140|0.543|0.720|0.386|0.549|0.482|0.418|0.492|0.752|0.467|0.695|0.410|0.743|0.423|0.174|0.332|0.404|0.549|0.415|0.374|0.378|0.621|0.395|0.319|0.316|0.263|0.475|0.747|0.728|0.614|0.602|0.627|0.455	3|3|1|1|1|2|3|3|2|2|1|3|2|3|1|2|3|1|3|3|1|3|2|2|2|3|2|3|2|3|2|1|1|2|3|2|1|1|3|1|1|1|1|2|3|3|3|3|3|2	15	15	20	0.2851333333333333	0.4388666666666666	0.6345500000000001	0_s10,0_s11,0_s12,1_s18,1_s21,1_s24,2_s27,3_s37,3_s38,3_s41,3_s42,3_s44,4_s45,4_s46,4_s47	0_s13,0_s16,0_s17,1_s2,1_s22,2_s29,2_s3,2_s30,2_s32,2_s34,3_s36,3_s39,3_s40,4_s48,4_s9	0_s0,0_s1,0_s14,0_s15,1_s19,1_s20,1_s23,1_s25,1_s26,2_s28,2_s31,2_s33,2_s35,3_s4,3_s43,4_s49,4_s5,4_s6,4_s7,4_s8	-0.34937	5.2648e-156	1.3146e-150	7.0832e-14
chr10	16859203	16859634	0.268165	71	0.400|0.448|0.427|0.482|0.372|0.363|0.332|0.350|0.342|0.390|0.460|0.429|0.301|0.447|0.347|0.436|0.417|0.441|0.322|0.378|0.386|0.333|0.312|0.303|0.406|0.413|0.326|0.441|0.280|0.352|0.724|0.631|0.676|0.727|0.616|0.661|0.609|0.661|0.689|0.595|0.602|0.622|0.712|0.638|0.709|0.608|0.758|0.612|0.603|0.535	1|1|1|1|1|1|1|1|1|1|1|1|1|1|1|1|1|1|1|1|1|1|1|1|1|1|1|1|1|1|3|3|3|3|3|3|3|3|3|3|3|3|3|3|3|3|3|3|3|3	30	0	20	0.3812		0.6494	0_s0,0_s1,0_s10,0_s11,0_s12,0_s13,0_s14,0_s15,0_s16,0_s17,1_s18,1_s19,1_s2,1_s20,1_s21,1_s22,1_s23,1_s24,1_s25,1_s26,2_s27,2_s28,2_s29,2_s3,2_s30,2_s31,2_s32,2_s33,2_s34,2_s35	-	3_s36,3_s37,3_s38,3_s39,3_s4,3_s40,3_s41,3_s42,3_s43,3_s44,4_s45,4_s46,4_s47,4_s48,4_s49,4_s5,4_s6,4_s7,4_s8,4_s9	-0.268165	1.8397e-298	4.5939e-293	0.0	N2|2|3|3|3,
chr10	16859845	16860371	0.340888	25	0.591|0.475|0.567|0.496|0.346|0.649|0.483|0.286|0.754|0.319|0.466|0.656|0.319|0.512|0.580|0.493|0.418|0.746|0.636|0.398|0.470|0.605|0.437|0.454|0.498|0.397|0.389|0.611|0.484|0.496|0.623|0.507|0.560|0.235|0.898|0.517|0.496|0.782|0.492|0.568|0.557|0.433|0.393|0.685|0.435|0.661|0.523|0.410|0.476|0.714	2|1|2|2|1|2|1|1|3|1|1|2|1|2|2|2|1|3|2|1|1|2|1|1|2|1|1|2|2|2|2|1|2|1|3|2|2|3|1|2|2|1|1|3|1|3|2|1|2|3	21	22	7	0.4077142857142857	0.5542727272727273	0.7485714285714286	0_s1,0_s12,0_s14,0_s15,0_s17,1_s18,1_s2,1_s23,1_s26,2_s27,2_s29,2_s3,2_s31,2_s32,3_s37,3_s39,3_s43,4_s46,4_s47,4_s49,4_s7	0_s0,0_s10,0_s11,0_s13,1_s19,1_s20,1_s21,1_s22,1_s25,2_s28,2_s30,2_s33,2_s34,2_s35,3_s36,3_s38,3_s40,3_s41,3_s44,4_s45,4_s6,4_s8	0_s16,1_s24,3_s4,3_s42,4_s48,4_s5,4_s9	-0.340888	3.6745e-72	9.1752e-67	5.6621e-14
chr10	17003359	17003811	0.267771	19	0.394|0.519|0.406|0.429|0.495|0.488|0.585|0.574|0.426|0.454|0.444|0.449|0.385|0.455|0.379|0.390|0.443|0.652|0.664|0.510|0.411|0.347|0.231|0.567|0.694|0.557|0.626|0.603|0.484|0.475|0.573|0.717|0.768|0.721|0.749|0.752|0.733|0.741|0.761|0.665|0.414|0.389|0.333|0.471|0.265|0.431|0.328|0.315|0.380|0.433	1|3|1|1|2|2|3|3|1|2|1|1|1|1|1|1|1|3|3|2|1|1|1|3|3|3|3|3|1|2|3|3|3|3|3|3|3|3|3|3|1|1|1|1|1|1|1|1|1|1	25	5	20	0.3932799999999999	0.4844	0.66105	0_s0,0_s10,0_s11,0_s16,1_s18,1_s19,1_s2,1_s20,1_s21,1_s22,1_s23,2_s27,2_s28,2_s29,2_s34,4_s45,4_s46,4_s47,4_s48,4_s49,4_s5,4_s6,4_s7,4_s8,4_s9	0_s12,0_s13,0_s17,1_s26,2_s35	0_s1,0_s14,0_s15,1_s24,1_s25,2_s3,2_s30,2_s31,2_s32,2_s33,3_s36,3_s37,3_s38,3_s39,3_s4,3_s40,3_s41,3_s42,3_s43,3_s44	-0.267771	1.0307e-77	2.5736e-72	1.6098e-14	N2|3|0|0|0,
chr10	17079834	17080536	0.265133	20	0.256|0.421|0.356|0.559|0.599|0.680|0.515|0.412|0.570|0.381|0.318|0.559|0.554|0.781|0.401|0.508|0.672|0.231|0.366|0.431|0.677|0.610|0.550|0.600|0.764|0.509|0.479|0.639|0.587|0.760|0.533|0.279|0.562|0.326|0.672|0.273|0.709|0.550|0.479|0.505|0.760|0.407|0.466|0.554|0.523|0.524|0.455|0.564|0.642|0.786	1|1|1|3|3|3|2|1|3|1|1|3|2|3|1|2|3|1|1|1|3|3|2|3|3|2|1|3|3|3|2|1|3|1|3|1|3|3|2|1|3|1|1|3|2|3|1|3|3|3	18	8	24	0.3757222222222222	0.5213749999999999	0.6408333333333334	0_s0,0_s1,0_s10,0_s15,0_s17,1_s18,1_s21,1_s24,1_s25,1_s26,2_s32,3_s37,3_s39,3_s40,3_s44,4_s46,4_s47,4_s6	0_s14,1_s2,1_s22,2_s29,2_s31,3_s36,3_s43,4_s49	0_s11,0_s12,0_s13,0_s16,1_s19,1_s20,1_s23,2_s27,2_s28,2_s3,2_s30,2_s33,2_s34,2_s35,3_s38,3_s4,3_s41,3_s42,4_s45,4_s48,4_s5,4_s7,4_s8,4_s9	-0.265133	4.5489e-68	1.1359e-62	5.1625e-14
chr10	17242806	17243220	0.351033	20	0.450|0.542|0.379|0.757|0.350|0.638|0.456|0.263|0.754|0.803|0.667|0.341|0.265|0.713|0.622|0.519|0.299|0.502|0.706|0.455|0.457|0.521|0.352|0.424|0.235|0.226|0.774|0.366|0.330|0.297|0.492|0.534|0.525|0.676|0.580|0.426|0.301|0.517|0.553|0.322|0.226|0.462|0.343|0.589|0.505|0.724|0.485|0.451|0.543|0.742	1|2|1|3|1|3|1|1|3|3|3|1|1|3|3|2|1|2|3|1|1|2|1|1|1|1|3|1|1|1|2|2|2|3|3|1|1|2|2|1|1|1|1|2|2|3|2|1|2|3	24	13	13	0.3531666666666667	0.5251538461538462	0.7043076923076922	0_s0,0_s10,0_s12,0_s14,0_s15,1_s19,1_s2,1_s23,1_s26,2_s27,2_s29,2_s3,2_s30,2_s31,2_s33,2_s34,2_s35,3_s40,3_s41,3_s44,4_s45,4_s46,4_s47,4_s7	0_s1,1_s22,1_s24,2_s28,3_s36,3_s37,3_s38,3_s42,3_s43,4_s48,4_s49,4_s6,4_s8	0_s11,0_s13,0_s16,0_s17,1_s18,1_s20,1_s21,1_s25,2_s32,3_s39,3_s4,4_s5,4_s9	0.351033	2.9163e-79	7.282e-74	5.5844e-14
chr10	17243620	17244394	0.298136	51	0.395|0.252|0.389|0.400|0.391|0.436|0.357|0.372|0.322|0.305|0.408|0.437|0.439|0.340|0.464|0.398|0.373|0.518|0.489|0.296|0.401|0.422|0.364|0.413|0.379|0.366|0.345|0.373|0.379|0.322|0.804|0.715|0.708|0.699|0.754|0.632|0.629|0.654|0.683|0.528|0.523|0.626|0.543|0.622|0.672|0.573|0.634|0.724|0.556|0.741	1|1|1|1|1|1|1|1|1|1|1|1|1|1|1|1|1|2|1|1|1|1|1|1|1|1|1|1|1|1|3|3|3|3|3|3|3|3|3|2|2|3|2|3|3|2|3|3|3|3	29	5	16	0.3802413793103448	0.537	0.6783125000000001	0_s0,0_s1,0_s10,0_s11,0_s12,0_s13,0_s14,0_s15,0_s16,0_s17,1_s18,1_s19,1_s2,1_s20,1_s21,1_s22,1_s23,1_s25,1_s26,2_s27,2_s28,2_s29,2_s3,2_s30,2_s31,2_s32,2_s33,2_s34,2_s35	1_s24,3_s44,4_s45,4_s47,4_s5	3_s36,3_s37,3_s38,3_s39,3_s4,3_s40,3_s41,3_s42,3_s43,4_s46,4_s48,4_s49,4_s6,4_s7,4_s8,4_s9	-0.298136	1.2289e-200	3.0686e-195	4.019e-14
chr10	17268921	17269665	0.304381	24	0.628|0.538|0.447|0.628|0.796|0.650|0.681|0.404|0.301|0.499|0.285|0.531|0.607|0.530|0.487|0.543|0.334|0.373|0.520|0.630|0.323|0.550|0.546|0.337|0.395|0.333|0.780|0.677|0.363|0.307|0.578|0.432|0.792|0.476|0.758|0.739|0.682|0.274|0.413|0.324|0.500|0.580|0.337|0.482|0.451|0.832|0.578|0.394|0.628|0.682	3|2|1|3|3|3|3|1|1|1|1|1|3|2|1|2|1|1|2|3|1|2|2|1|1|1|3|3|1|1|2|1|3|1|3|3|3|1|1|1|1|3|1|1|1|3|2|1|2|3	25	9	16	0.39208	0.5567777777777778	0.6963750000000001	0_s10,0_s15,0_s16,0_s17,1_s18,1_s19,1_s21,1_s23,1_s24,2_s27,2_s3,2_s30,2_s31,2_s34,2_s35,3_s37,3_s39,3_s42,3_s43,3_s44,4_s45,4_s47,4_s48,4_s49,4_s7	0_s1,1_s20,1_s22,1_s25,2_s28,2_s29,3_s36,4_s6,4_s8	0_s0,0_s11,0_s12,0_s13,0_s14,1_s2,1_s26,2_s32,2_s33,3_s38,3_s4,3_s40,3_s41,4_s46,4_s5,4_s9	-0.304381	1.7162999999999998e-102	4.2856e-97	4.9627e-14
chr10	17272404	17272534	0.321131	24	0.457|0.560|0.472|0.742|0.637|0.810|0.738|0.531|0.434|0.648|0.389|0.517|0.397|0.572|0.525|0.837|0.506|0.495|0.465|0.404|0.468|0.516|0.897|0.358|0.444|0.510|0.452|0.323|0.420|0.585|0.655|0.616|0.390|0.700|0.422|0.847|0.380|0.662|0.545|0.516|0.323|0.446|0.377|0.422|0.673|0.327|0.372|0.587|0.554|0.318	1|2|1|3|2|3|3|1|1|2|1|1|1|2|1|3|1|1|1|1|1|1|3|1|1|1|1|1|1|2|3|2|1|3|1|3|1|3|1|1|1|1|1|1|3|1|1|2|2|1	32	8	10	0.4350312500000001	0.594875	0.7561000000000001	0_s0,0_s10,0_s15,0_s16,1_s18,1_s19,1_s2,1_s21,1_s23,1_s24,1_s25,1_s26,2_s27,2_s28,2_s3,2_s30,2_s31,2_s32,2_s33,2_s34,3_s38,3_s4,3_s41,3_s43,3_s44,4_s45,4_s46,4_s47,4_s48,4_s5,4_s6,4_s9	0_s1,0_s12,0_s17,1_s20,2_s35,3_s37,4_s7,4_s8	0_s11,0_s13,0_s14,1_s22,2_s29,3_s36,3_s39,3_s40,3_s42,4_s49	0.321131	1.3997e-74	3.4951e-69	3.2641e-14
chr10	17272616	17273311	0.277851	42	0.273|0.491|0.410|0.422|0.475|0.721|0.574|0.544|0.378|0.558|0.468|0.617|0.468|0.457|0.716|0.481|0.516|0.479|0.400|0.776|0.462|0.577|0.676|0.613|0.454|0.485|0.462|0.560|0.461|0.552|0.447|0.584|0.482|0.314|0.456|0.500|0.369|0.594|0.835|0.336|0.774|0.469|0.333|0.632|0.720|0.286|0.390|0.443|0.538|0.253	1|1|1|1|1|3|2|2|1|2|1|3|1|1|3|1|1|1|1|3|1|2|3|3|1|1|2|2|1|2|1|2|2|1|1|1|1|3|3|1|3|1|1|3|3|1|1|1|2|1	29	10	11	0.4198620689655172	0.5431000000000001	0.6976363636363636	0_s0,0_s1,0_s10,0_s11,0_s12,0_s16,1_s18,1_s2,1_s20,1_s22,1_s23,1_s24,1_s25,2_s27,2_s30,2_s31,2_s34,3_s36,3_s39,3_s4,3_s40,3_s41,3_s44,4_s46,4_s47,4_s5,4_s6,4_s7,4_s9	0_s14,0_s15,0_s17,2_s28,2_s32,2_s33,2_s35,3_s37,3_s38,4_s8	0_s13,1_s19,1_s21,1_s26,2_s29,2_s3,3_s42,3_s43,4_s45,4_s48,4_s49	0.277851	1.0303e-123	2.5726e-118	2.3648e-14
chr10	17495305	17495476	0.268433	15	0.517|0.575|0.343|0.452|0.804|0.641|0.511|0.595|0.493|0.646|0.397|0.492|0.664|0.236|0.261|0.532|0.382|0.327|0.608|0.759|0.473|0.358|0.548|0.505|0.550|0.466|0.726|0.688|0.512|0.717|0.322|0.412|0.536|0.454|0.500|0.611|0.469|0.357|0.578|0.329|0.461|0.465|0.600|0.380|0.436|0.290|0.494|0.528|0.467|0.296	2|3|1|1|3|3|2|3|1|3|1|1|3|1|1|2|1|1|3|3|1|1|2|2|2|2|3|3|2|3|1|1|2|1|2|3|1|1|3|1|1|1|3|1|1|1|2|2|1|1	24	12	14	0.3896666666666666	0.5165833333333333	0.658	0_s10,0_s11,0_s16,1_s18,1_s19,1_s20,1_s21,1_s23,1_s24,2_s27,2_s28,3_s36,3_s37,3_s39,3_s41,3_s42,3_s44,4_s45,4_s46,4_s48,4_s49,4_s5,4_s8,4_s9	0_s0,0_s14,1_s22,2_s29,2_s3,2_s30,2_s31,2_s34,3_s38,3_s4,4_s6,4_s7	0_s1,0_s12,0_s13,0_s15,0_s17,1_s2,1_s25,1_s26,2_s32,2_s33,2_s35,3_s40,3_s43,4_s47	0.268433	1.0441e-48	2.6072e-43	3.8525e-14
chr10	17669263	17669596	0.416095	19	0.582|0.639|0.218|0.395|0.656|0.303|0.611|0.241|0.649|0.165|0.664|0.489|0.447|0.462|0.157|0.339|0.441|0.313|0.531|0.494|0.530|0.710|0.171|0.644|0.770|0.608|0.409|0.743|0.567|0.364|0.421|0.433|0.637|0.708|0.604|0.223|0.207|0.578|0.520|0.587|0.771|0.329|0.424|0.272|0.723|0.531|0.687|0.101|0.374|0.188	3|3|1|2|3|1|3|1|3|1|3|2|2|2|1|2|2|1|3|3|2|3|1|3|3|3|2|3|3|2|2|2|3|3|3|1|1|3|3|3|3|1|2|1|3|2|3|1|2|1	13	14	23	0.2221538461538461	0.4327857142857142	0.6383913043478261	0_s10,0_s13,0_s15,0_s17,1_s21,1_s24,2_s29,3_s40,3_s41,4_s46,4_s48,4_s7,4_s9	0_s11,1_s19,1_s2,1_s20,1_s22,1_s23,2_s27,2_s32,2_s35,3_s36,3_s37,4_s47,4_s5,4_s8	0_s0,0_s1,0_s12,0_s14,0_s16,1_s18,1_s25,1_s26,2_s28,2_s3,2_s30,2_s31,2_s33,2_s34,3_s38,3_s39,3_s4,3_s42,3_s43,3_s44,4_s45,4_s49,4_s6	0.416095	6.0463e-86	1.5098e-80	5.218e-14
chr10	17678658	17679339	0.294312	44	0.663|0.470|0.344|0.546|0.600|0.191|0.364|0.468|0.595|0.743|0.293|0.245|0.433|0.632|0.649|0.266|0.745|0.563|0.398|0.330|0.527|0.653|0.444|0.509|0.390|0.404|0.675|0.389|0.583|0.636|0.502|0.255|0.362|0.284|0.487|0.532|0.736|0.589|0.480|0.722|0.320|0.728|0.637|0.475|0.549|0.316|0.246|0.613|0.628|0.422	3|2|1|3|3|1|1|3|3|3|1|1|1|3|3|1|3|3|1|1|3|3|2|2|1|1|3|1|3|3|2|1|1|1|2|2|3|3|3|3|1|3|3|2|3|1|1|3|3|1	19	7	24	0.3290526315789474	0.4884285714285714	0.6233333333333334	0_s10,0_s13,0_s14,1_s18,1_s19,1_s2,1_s22,1_s25,1_s26,2_s30,2_s31,2_s33,3_s37,3_s38,3_s39,4_s45,4_s5,4_s6,4_s9	0_s1,2_s29,2_s3,3_s36,3_s4,3_s40,4_s48	0_s0,0_s11,0_s12,0_s15,0_s16,0_s17,1_s20,1_s21,1_s23,1_s24,2_s27,2_s28,2_s32,2_s34,2_s35,3_s41,3_s42,3_s43,3_s44,4_s46,4_s47,4_s49,4_s7,4_s8	-0.294312	1.7126e-181	4.2764e-176	6.295e-14
chr10	17684863	17685303	0.274445	37	0.513|0.498|0.599|0.452|0.493|0.666|0.411|0.347|0.588|0.493|0.415|0.390|0.508|0.401|0.510|0.427|0.478|0.487|0.387|0.528|0.417|0.615|0.497|0.348|0.457|0.614|0.418|0.350|0.395|0.321|0.446|0.714|0.545|0.586|0.812|0.659|0.608|0.460|0.647|0.483|0.375|0.359|0.358|0.354|0.246|0.402|0.309|0.212|0.267|0.317	2|2|3|1|2|3|1|1|3|2|1|1|2|1|2|1|2|2|1|2|1|3|2|1|1|3|1|1|1|1|1|3|2|3|3|3|3|1|3|2|1|1|1|1|1|1|1|1|1|1	27	12	11	0.3718888888888887	0.5027499999999999	0.6461818181818182	0_s11,0_s14,0_s15,1_s18,1_s19,1_s20,1_s22,1_s25,2_s27,2_s3,2_s30,2_s32,2_s33,2_s34,2_s35,3_s36,3_s42,4_s45,4_s46,4_s47,4_s48,4_s49,4_s5,4_s6,4_s7,4_s8,4_s9	0_s0,0_s1,0_s12,0_s17,1_s2,1_s21,1_s23,1_s24,1_s26,2_s29,3_s38,3_s44	0_s10,0_s13,0_s16,2_s28,2_s31,3_s37,3_s39,3_s4,3_s40,3_s41,3_s43	0.274445	1.8045e-123	4.5058e-118	5.1181e-14
chr10	17774367	17775046	0.376456	35	0.289|0.705|0.652|0.662|0.237|0.303|0.405|0.562|0.522|0.541|0.731|0.522|0.361|0.733|0.711|0.537|0.331|0.523|0.677|0.311|0.253|0.176|0.757|0.496|0.312|0.436|0.614|0.461|0.628|0.248|0.547|0.723|0.365|0.423|0.458|0.752|0.387|0.220|0.756|0.150|0.484|0.727|0.454|0.503|0.408|0.237|0.461|0.597|0.475|0.673	1|3|3|3|1|1|1|3|2|3|3|2|1|3|3|3|1|2|3|1|1|1|3|2|1|2|3|2|3|1|3|3|1|2|2|3|2|1|3|1|2|3|2|2|1|1|2|3|2|3	16	14	20	0.287875	0.4717857142857142	0.6642500000000001	0_s0,0_s12,0_s13,0_s14,1_s2,1_s23,1_s26,2_s27,2_s28,2_s30,2_s35,3_s38,3_s42,3_s44,4_s49,4_s5	0_s16,1_s19,1_s24,2_s3,2_s31,2_s33,3_s39,3_s4,3_s41,4_s45,4_s47,4_s48,4_s6,4_s8	0_s1,0_s10,0_s11,0_s15,0_s17,1_s18,1_s20,1_s21,1_s22,1_s25,2_s29,2_s32,2_s34,3_s36,3_s37,3_s40,3_s43,4_s46,4_s7,4_s9	0.376456	9.0691e-148	2.2646e-142	6.7946e-14
chr10	17866545	17868270	0.34983	41	0.361|0.394|0.384|0.538|0.590|0.382|0.486|0.175|0.172|0.305|0.357|0.759|0.564|0.423|0.171|0.492|0.649|0.291|0.704|0.598|0.403|0.671|0.244|0.453|0.667|0.792|0.255|0.487|0.323|0.636|0.482|0.218|0.558|0.327|0.628|0.671|0.543|0.664|0.282|0.658|0.408|0.659|0.497|0.339|0.670|0.457|0.664|0.752|0.573|0.512	1|1|1|3|3|1|2|1|1|1|1|3|3|2|1|2|3|1|3|3|1|3|1|2|3|3|1|2|1|3|2|1|3|1|3|3|2|3|1|3|1|3|2|1|3|2|3|3|2|2	19	11	20	0.3047894736842106	0.4913636363636364	0.6546	0_s0,0_s1,0_s10,0_s13,0_s15,0_s16,0_s17,1_s18,1_s21,1_s24,2_s27,2_s29,2_s32,2_s34,3_s37,3_s39,3_s43,4_s45,4_s48	0_s14,1_s20,1_s22,2_s3,2_s33,3_s36,3_s41,4_s47,4_s5,4_s8,4_s9	0_s11,0_s12,1_s19,1_s2,1_s23,1_s25,1_s26,2_s28,2_s30,2_s31,2_s35,3_s38,3_s4,3_s40,3_s42,3_s44,4_s46,4_s49,4_s6,4_s7	-0.34983	4.4316e-179	1.1066e-173	4.6629e-14
chr10	18540455	18540713	0.257	10	0.878|0.738|0.754|0.756|0.740|0.621|0.795|0.709|0.761|0.687|0.784|0.717|0.751|0.768|0.720|0.734|0.772|0.792|0.749|0.745|0.770|0.693|0.783|0.695|0.740|0.787|0.760|0.688|0.764|0.750|0.784|0.733|0.768|0.733|0.712|0.799|0.710|0.716|0.806|0.765|0.761|0.772|0.719|0.690|0.756|0.699|0.805|0.715|0.764|0.678	3|2|2|2|2|1|2|2|2|2|2|2|2|2|2|2|2|2|2|2|2|2|2|2|2|2|2|2|2|2|2|2|2|2|2|2|2|2|2|2|2|2|2|2|2|2|2|2|2|2	1	48	1	0.621	0.7455625	0.878	0_s13	0_s1,0_s10,0_s11,0_s12,0_s14,0_s15,0_s16,0_s17,1_s18,1_s19,1_s2,1_s20,1_s21,1_s22,1_s23,1_s24,1_s25,1_s26,2_s27,2_s28,2_s29,2_s3,2_s30,2_s31,2_s32,2_s33,2_s34,2_s35,3_s36,3_s37,3_s38,3_s39,3_s4,3_s40,3_s41,3_s42,3_s43,3_s44,4_s45,4_s46,4_s47,4_s48,4_s49,4_s5,4_s6,4_s7,4_s8,4_s9	0_s0	0.257	0.0024306	1.0	7.5776e-05
chr10	18589019	18589671	0.341248	23	0.380|0.586|0.604|0.630|0.462|0.697|0.480|0.529|0.328|0.374|0.210|0.293|0.238|0.644|0.613|0.305|0.633|0.737|0.683|0.365|0.353|0.198|0.726|0.710|0.335|0.520|0.673|0.595|0.580|0.399|0.701|0.567|0.226|0.442|0.529|0.742|0.721|0.662|0.528|0.221|0.704|0.477|0.333|0.336|0.357|0.303|0.198|0.415|0.447|0.752	1|3|3|3|1|3|2|2|1|1|1|1|1|3|3|1|3|3|3|1|1|1|3|3|1|2|3|3|2|1|3|2|1|1|2|3|3|3|2|1|3|1|1|1|1|1|1|1|1|3	24	7	19	0.333125	0.5332857142857143	0.6743684210526317	0_s0,0_s12,0_s16,0_s17,1_s18,1_s19,1_s2,1_s22,1_s26,2_s27,2_s28,2_s30,2_s35,3_s38,3_s39,3_s44,4_s46,4_s47,4_s48,4_s49,4_s5,4_s6,4_s7,4_s8	0_s14,0_s15,2_s31,2_s34,3_s37,3_s4,3_s43	0_s1,0_s10,0_s11,0_s13,1_s20,1_s21,1_s23,1_s24,1_s25,2_s29,2_s3,2_s32,2_s33,3_s36,3_s40,3_s41,3_s42,4_s45,4_s9	0.341248	8.3730000000000015e-109	2.0908000000000001e-103	3.908e-14
chr10	18693584	18695460	0.335142	44	0.350|0.298|0.343|0.283|0.224|0.447|0.446|0.402|0.277|0.345|0.545|0.372|0.294|0.425|0.322|0.297|0.462|0.383|0.491|0.461|0.839|0.566|0.664|0.687|0.584|0.778|0.723|0.688|0.710|0.677|0.360|0.303|0.513|0.451|0.531|0.439|0.657|0.485|0.698|0.616|0.435|0.572|0.486|0.571|0.460|0.726|0.521|0.472|0.594|0.473	1|1|1|1|1|1|1|1|1|1|2|1|1|1|1|1|1|1|2|1|3|2|3|3|2|3|3|3|3|3|1|1|2|1|2|1|3|2|3|3|1|2|2|2|1|3|2|2|2|2	24	14	12	0.3699583333333333	0.5288571428571428	0.70525	0_s0,0_s1,0_s10,0_s11,0_s12,0_s13,0_s14,0_s15,0_s16,0_s17,1_s19,1_s2,1_s20,1_s21,1_s22,1_s23,1_s24,1_s26,3_s36,3_s37,3_s39,3_s40,4_s45,4_s49	1_s18,1_s25,2_s28,2_s30,3_s38,3_s4,3_s42,4_s46,4_s47,4_s48,4_s6,4_s7,4_s8,4_s9	2_s27,2_s29,2_s3,2_s31,2_s32,2_s33,2_s34,2_s35,3_s41,3_s43,3_s44,4_s5	-0.335142	1.2058e-172	3.011e-167	4.5741e-14
chr10	18778102	18779986	0.331516	42	0.278|0.443|0.218|0.718|0.750|0.629|0.688|0.413|0.548|0.327|0.540|0.419|0.520|0.364|0.569|0.401|0.199|0.379|0.532|0.671|0.454|0.623|0.359|0.522|0.576|0.719|0.418|0.611|0.548|0.557|0.340|0.571|0.735|0.356|0.647|0.119|0.180|0.422|0.489|0.671|0.570|0.619|0.376|0.423|0.340|0.451|0.349|0.359|0.657|0.631	1|2|1|3|3|3|3|2|3|1|3|2|3|2|3|2|1|2|3|3|2|3|1|3|3|3|2|3|3|3|1|3|3|1|3|1|1|2|2|3|3|3|2|2|1|2|1|1|3|3	12	13	25	0.2853333333333332	0.4193846153846154	0.61688	0_s0,0_s10,0_s17,1_s23,2_s29,3_s36,3_s39,3_s40,3_s41,4_s49,4_s6,4_s7	0_s1,0_s15,1_s19,1_s20,1_s22,1_s24,2_s27,2_s32,3_s42,3_s43,4_s47,4_s48,4_s5	0_s11,0_s12,0_s13,0_s14,0_s16,1_s18,1_s2,1_s21,1_s25,1_s26,2_s28,2_s3,2_s30,2_s31,2_s33,2_s34,2_s35,3_s37,3_s38,3_s4,3_s44,4_s45,4_s46,4_s8,4_s9	0.331516	1.9915e-151	4.9728e-146	4.1411e-14
chr10	18790617	18791192	0.306425	19	0.355|0.642|0.389|0.655|0.588|0.391|0.423|0.450|0.192|0.783|0.222|0.685|0.651|0.431|0.530|0.383|0.629|0.451|0.669|0.634|0.635|0.536|0.659|0.509|0.399|0.566|0.384|0.769|0.310|0.497|0.481|0.565|0.250|0.535|0.457|0.578|0.214|0.608|0.439|0.445|0.621|0.305|0.379|0.716|0.636|0.598|0.528|0.718|0.554|0.355	1|3|1|3|3|1|2|2|1|3|1|3|3|1|2|1|3|2|3|3|3|3|3|3|1|3|1|3|1|2|2|3|1|2|2|3|1|3|2|2|3|1|1|3|3|3|2|3|2|1	15	12	23	0.3305999999999999	0.4825000000000001	0.6369565217391304	0_s0,0_s10,0_s13,0_s16,1_s18,1_s20,1_s22,2_s30,2_s32,2_s34,3_s38,3_s41,4_s46,4_s47,4_s9	0_s14,0_s15,1_s21,1_s24,2_s35,3_s36,3_s39,3_s4,3_s43,3_s44,4_s6,4_s8	0_s1,0_s11,0_s12,0_s17,1_s19,1_s2,1_s23,1_s25,1_s26,2_s27,2_s28,2_s29,2_s3,2_s31,2_s33,3_s37,3_s40,3_s42,4_s45,4_s48,4_s49,4_s5,4_s7	-0.306425	2.7398e-76	6.841300000000001e-71	5.7399e-14
chr10	18915285	18916398	0.339172	39	0.327|0.482|0.216|0.360|0.226|0.429|0.348|0.377|0.330|0.445|0.326|0.250|0.193|0.482|0.262|0.227|0.307|0.445|0.477|0.375|0.416|0.327|0.284|0.239|0.288|0.439|0.460|0.369|0.335|0.386|0.647|0.629|0.689|0.674|0.795|0.616|0.687|0.600|0.705|0.690|0.657|0.685|0.679|0.630|0.687|0.719|0.589|0.698|0.639|0.780	1|3|1|1|1|1|1|1|1|2|1|1|1|3|1|1|1|2|2|1|1|1|1|1|1|1|2|1|1|1|3|3|3|3|3|3|3|3|3|3|3|3|3|3|3|3|3|3|3|3	24	4	22	0.3181666666666667	0.45675	0.6572272727272727	0_s0,0_s10,0_s11,0_s12,0_s13,0_s14,0_s15,0_s16,1_s18,1_s19,1_s2,1_s21,1_s22,1_s23,1_s26,2_s27,2_s28,2_s29,2_s3,2_s30,2_s31,2_s33,2_s34,2_s35	0_s17,1_s24,1_s25,2_s32	0_s1,1_s20,3_s36,3_s37,3_s38,3_s39,3_s4,3_s40,3_s41,3_s42,3_s43,3_s44,4_s45,4_s46,4_s47,4_s48,4_s49,4_s5,4_s6,4_s7,4_s8,4_s9	-0.339172	1.6055000000000001e-199	4.009e-194	8.2379e-14
chr10	20105561	20105717	0.494875	30	0.383|0.232|0.325|0.223|0.326|0.281|0.278|0.410|0.335|0.267|0.370|0.376|0.183|0.382|0.372|0.193|0.531|0.172|0.334|0.168|0.317|0.476|0.180|0.195|0.264|0.337|0.400|0.455|0.267|0.257|0.802|0.752|0.817|0.746|0.844|0.758|0.772|0.788|0.605|0.831|0.711|0.669|0.752|0.803|0.867|0.780|0.843|0.797|0.622|0.718	1|1|1|1|1|1|1|1|1|1|1|1|1|1|1|1|2|1|1|1|1|2|1|1|1|1|2|2|1|1|3|3|3|3|3|3|3|3|2|3|3|3|3|3|3|3|3|3|2|3	26	6	18	0.2856538461538461	0.5148333333333334	0.7805555555555557	0_s0,0_s1,0_s10,0_s11,0_s12,0_s13,0_s14,0_s15,0_s16,0_s17,1_s18,1_s19,1_s2,1_s20,1_s21,1_s22,1_s24,1_s25,1_s26,2_s27,2_s29,2_s3,2_s30,2_s31,2_s34,2_s35	1_s23,2_s28,2_s32,2_s33,3_s43,4_s8	3_s36,3_s37,3_s38,3_s39,3_s4,3_s40,3_s41,3_s42,3_s44,4_s45,4_s46,4_s47,4_s48,4_s49,4_s5,4_s6,4_s7,4_s9	-0.494875	1.1198e-179	2.7962999999999997e-174	5.107e-14
chr10	20413917	20415395	0.371693	35	0.636|0.392|0.253|0.552|0.702|0.301|0.732|0.335|0.443|0.324|0.634|0.580|0.686|0.697|0.288|0.425|0.428|0.476|0.413|0.673|0.760|0.549|0.320|0.704|0.536|0.537|0.256|0.397|0.125|0.643|0.575|0.367|0.743|0.283|0.682|0.393|0.330|0.674|0.649|0.260|0.528|0.166|0.591|0.559|0.507|0.757|0.454|0.553|0.545|0.654	3|2|1|3|3|1|3|1|2|1|3|3|3|3|1|2|2|2|2|3|3|2|1|3|2|3|1|2|1|3|3|2|3|1|3|2|1|3|3|1|3|1|3|3|2|3|2|3|3|3	12	13	25	0.2700833333333333	0.4446153846153845	0.64184	0_s10,0_s13,0_s15,0_s17,1_s21,2_s29,2_s32,2_s34,3_s39,3_s41,3_s44,4_s46	0_s1,0_s16,1_s22,1_s23,1_s24,1_s25,2_s28,2_s30,2_s33,3_s37,3_s40,4_s49,4_s6	0_s0,0_s11,0_s12,0_s14,1_s18,1_s19,1_s2,1_s20,1_s26,2_s27,2_s3,2_s31,2_s35,3_s36,3_s38,3_s4,3_s42,3_s43,4_s45,4_s47,4_s48,4_s5,4_s7,4_s8,4_s9	-0.371693	2.1865e-143	5.4597e-138	1.6209e-14
chr10	21523622	21524883	0.343518	49	0.625|0.310|0.614|0.380|0.722|0.567|0.512|0.536|0.334|0.491|0.724|0.454|0.307|0.285|0.482|0.516|0.604|0.308|0.430|0.573|0.431|0.518|0.220|0.645|0.658|0.207|0.106|0.468|0.624|0.666|0.299|0.493|0.581|0.614|0.574|0.238|0.448|0.234|0.740|0.673|0.590|0.486|0.576|0.399|0.538|0.732|0.504|0.259|0.722|0.273	3|1|3|2|3|3|3|3|1|2|3|3|1|1|2|3|3|1|2|3|2|3|1|3|3|1|1|2|3|3|1|3|3|3|3|1|2|1|3|3|3|2|3|2|3|3|3|1|3|1	13	9	28	0.26	0.446111111111111	0.6033928571428573	0_s1,0_s16,1_s2,1_s20,1_s24,2_s29,2_s31,2_s32,3_s36,3_s40,3_s42,4_s7,4_s9	0_s11,0_s17,1_s21,1_s25,2_s27,2_s33,3_s41,4_s46,4_s48	0_s0,0_s10,0_s12,0_s13,0_s14,0_s15,1_s18,1_s19,1_s22,1_s23,1_s26,2_s28,2_s3,2_s30,2_s34,2_s35,3_s37,3_s38,3_s39,3_s4,3_s43,3_s44,4_s45,4_s47,4_s49,4_s5,4_s6,4_s8	-0.343518	4.3816e-210	1.0941e-204	6.9944e-14
chr10	21586359	21588432	0.421711	35	0.536|0.591|0.461|0.572|0.483|0.521|0.575|0.387|0.453|0.555|0.415|0.430|0.505|0.593|0.764|0.389|0.347|0.562|0.535|0.479|0.468|0.853|0.597|0.479|0.571|0.440|0.584|0.693|0.662|0.523|0.688|0.687|0.575|0.570|0.518|0.600|0.826|0.735|0.759|0.688|0.352|0.427|0.349|0.461|0.433|0.480|0.170|0.234|0.292|0.305	2|2|2|2|2|2|2|1|2|2|2|2|2|2|3|1|1|2|2|2|2|3|2|2|2|2|2|3|3|2|3|3|2|2|2|2|3|3|3|3|1|2|1|2|2|2|1|1|1|1	9	31	10	0.3138888888888889	0.5158709677419354	0.7355	0_s15,1_s22,1_s23,4_s45,4_s47,4_s6,4_s7,4_s8,4_s9	0_s0,0_s1,0_s10,0_s11,0_s12,0_s13,0_s14,0_s16,0_s17,1_s18,1_s19,1_s2,1_s20,1_s24,1_s25,1_s26,2_s27,2_s29,2_s3,2_s30,2_s31,2_s32,2_s35,3_s38,3_s39,3_s4,3_s40,4_s46,4_s48,4_s49,4_s5	1_s21,2_s28,2_s33,2_s34,3_s36,3_s37,3_s41,3_s42,3_s43,3_s44	0.421711	2.4987e-91	6.2393e-86	3.5527e-14
chr10	21730262	21732442	0.438423	46	0.512|0.586|0.329|0.425|0.508|0.357|0.584|0.491|0.425|0.502|0.365|0.648|0.514|0.604|0.498|0.664|0.559|0.246|0.523|0.729|0.487|0.757|0.218|0.664|0.692|0.484|0.546|0.599|0.635|0.713|0.082|0.447|0.199|0.496|0.682|0.677|0.390|0.455|0.455|0.454|0.522|0.521|0.401|0.583|0.757|0.579|0.484|0.714|0.575|0.492	3|3|2|2|2|2|3|2|2|2|2|3|3|3|2|3|3|1|3|3|2|3|1|3|3|2|3|3|3|3|1|2|1|2|3|3|2|2|2|2|3|2|2|3|3|3|2|3|3|2	4	21	25	0.1862499999999999	0.4507619047619048	0.6247199999999999	1_s24,2_s29,3_s36,3_s38	0_s10,0_s11,0_s12,0_s13,0_s15,0_s16,0_s17,1_s18,1_s21,2_s27,2_s31,3_s37,3_s39,3_s41,3_s42,3_s43,3_s44,4_s46,4_s47,4_s6,4_s9	0_s0,0_s1,0_s14,1_s19,1_s2,1_s20,1_s22,1_s23,1_s25,1_s26,2_s28,2_s3,2_s30,2_s32,2_s33,2_s34,2_s35,3_s4,3_s40,4_s45,4_s48,4_s49,4_s5,4_s7,4_s8	-0.438423	2.7593e-87	6.89e-82	3.9857e-14
chr10	21786299	21787080	0.443679	50	0.227|0.122|0.351|0.540|0.218|0.163|0.122|0.139|0.199|0.207|0.207|0.338|0.273|0.280|0.166|0.199|0.249|0.300|0.317|0.225|0.170|0.261|0.216|0.162|0.244|0.214|0.217|0.170|0.181|0.230|0.724|0.682|0.577|0.584|0.764|0.650|0.574|0.458|0.477|0.523|0.596|0.642|0.793|0.555|0.801|0.691|0.646|0.629|0.719|0.550	1|1|1|3|1|1|1|1|1|1|1|1|1|1|1|1|1|1|1|1|1|1|1|1|1|1|1|1|1|1|3|3|3|3|3|3|3|2|2|2|3|3|3|2|3|3|3|3|3|2	29	5	16	0.219551724137931	0.5126000000000002	0.6632500000000001	0_s0,0_s1,0_s10,0_s12,0_s13,0_s14,0_s15,0_s16,0_s17,1_s18,1_s19,1_s2,1_s20,1_s21,1_s22,1_s23,1_s24,1_s25,1_s26,2_s27,2_s28,2_s29,2_s3,2_s30,2_s31,2_s32,2_s33,2_s34,2_s35	3_s42,3_s43,3_s44,4_s48,4_s9	0_s11,3_s36,3_s37,3_s38,3_s39,3_s4,3_s40,3_s41,4_s45,4_s46,4_s47,4_s49,4_s5,4_s6,4_s7,4_s8	-0.443679	2.2054e-277	5.507e-272	1.0
chr10	21788057	21788583	0.257367	26	0.759|0.727|0.774|0.789|0.758|0.774|0.754|0.757|0.750|0.770|0.728|0.689|0.738|0.780|0.736|0.679|0.799|0.794|0.787|0.678|0.743|0.720|0.768|0.764|0.751|0.779|0.732|0.707|0.810|0.820|0.704|0.733|0.766|0.729|0.760|0.725|0.771|0.793|0.772|0.725|0.677|0.798|0.730|0.437|0.752|0.852|0.563|0.772|0.762|0.687	3|3|3|3|3|3|3|3|3|3|3|3|3|3|3|2|3|3|3|2|3|3|3|3|3|3|3|3|3|3|3|3|3|3|3|3|3|3|3|3|2|3|3|1|3|3|1|3|3|3	2	3	45	0.5	0.678	0.7575111111111111	4_s48,4_s6	1_s22,1_s26,4_s45	0_s0,0_s1,0_s10,0_s11,0_s12,0_s13,0_s14,0_s15,0_s16,0_s17,1_s18,1_s19,1_s2,1_s20,1_s21,1_s23,1_s24,1_s25,2_s27,2_s28,2_s29,2_s3,2_s30,2_s31,2_s32,2_s33,2_s34,2_s35,3_s36,3_s37,3_s38,3_s39,3_s4,3_s40,3_s41,3_s42,3_s43,3_s44,4_s46,4_s47,4_s49,4_s5,4_s7,4_s8,4_s9	-0.257367	4.7001e-24	1.1736e-18	3.7748e-14
chr10	21788902	21789049	0.389142	18	0.773|0.525|0.533|0.694|0.708|0.614|0.610|0.674|0.618|0.677|0.447|0.658|0.842|0.453|0.534|0.570|0.485|0.804|0.565|0.638|0.322|0.222|0.389|0.390|0.229|0.374|0.166|0.355|0.340|0.342|0.501|0.611|0.329|0.520|0.463|0.426|0.482|0.406|0.795|0.325|0.435|0.510|0.547|0.436|0.499|0.456|0.541|0.274|0.440|0.504	3|2|2|3|3|3|2|3|3|3|2|3|3|2|2|2|2|3|2|3|1|1|1|1|1|1|1|1|1|1|2|2|1|2|2|2|2|1|3|1|2|2|2|2|2|2|2|1|2|2	14	24	12	0.3187857142857143	0.503875	0.7079166666666666	2_s27,2_s28,2_s29,2_s3,2_s30,2_s31,2_s32,2_s33,2_s34,2_s35,3_s38,3_s42,3_s44,4_s7	0_s1,0_s10,0_s14,1_s18,1_s20,1_s21,1_s22,1_s23,1_s25,3_s36,3_s37,3_s39,3_s4,3_s40,3_s41,4_s45,4_s46,4_s47,4_s48,4_s49,4_s5,4_s6,4_s8,4_s9	0_s0,0_s11,0_s12,0_s13,0_s15,0_s16,0_s17,1_s19,1_s2,1_s24,1_s26,3_s43	0.389142	5.551100000000001e-63	1.3861e-57	4.13e-14	N0|0|2|2|3,
chr10	21803906	21804814	0.35186	29	0.357|0.367|0.308|0.508|0.445|0.305|0.312|0.308|0.256|0.423|0.764|0.647|0.616|0.574|0.842|0.788|0.769|0.627|0.618|0.738|0.743|0.741|0.659|0.731|0.702|0.648|0.774|0.600|0.629|0.723|0.688|0.624|0.692|0.809|0.654|0.580|0.741|0.747|0.676|0.647|0.737|0.731|0.664|0.666|0.689|0.689|0.722|0.707|0.673|0.699	1|1|1|2|1|1|1|1|1|1|3|3|3|3|3|3|3|3|3|3|3|3|3|3|3|3|3|3|3|3|3|3|3|3|3|3|3|3|3|3|3|3|3|3|3|3|3|3|3|3	9	1	40	0.3423333333333332	0.508	0.6942000000000002	0_s0,0_s1,0_s10,0_s12,0_s13,0_s14,0_s15,0_s16,0_s17	0_s11	1_s18,1_s19,1_s2,1_s20,1_s21,1_s22,1_s23,1_s24,1_s25,1_s26,2_s27,2_s28,2_s29,2_s3,2_s30,2_s31,2_s32,2_s33,2_s34,2_s35,3_s36,3_s37,3_s38,3_s39,3_s4,3_s40,3_s41,3_s42,3_s43,3_s44,4_s45,4_s46,4_s47,4_s48,4_s49,4_s5,4_s6,4_s7,4_s8,4_s9	-0.35186	4.3538e-108	1.0871999999999998e-102	4.0967e-14	P0|0|2|3|0,
chr10	21805245	21805408	0.417444	25	0.863|0.504|0.568|0.624|0.717|0.736|0.737|0.615|0.467|0.733|0.554|0.664|0.625|0.499|0.767|0.581|0.439|0.834|0.566|0.587|0.663|0.790|0.718|0.735|0.560|0.485|0.656|0.643|0.642|0.660|0.208|0.162|0.299|0.219|0.333|0.335|0.264|0.237|0.391|0.351|0.375|0.297|0.282|0.262|0.284|0.334|0.276|0.329|0.266|0.276	3|2|2|3|3|3|3|3|2|3|2|3|3|2|3|2|2|3|2|2|3|3|3|3|2|2|3|3|3|3|1|1|1|1|1|1|1|1|1|1|1|1|1|1|1|1|1|1|1|1	20	11	19	0.289	0.5281818181818182	0.7064210526315788	3_s36,3_s37,3_s38,3_s39,3_s4,3_s40,3_s41,3_s42,3_s43,3_s44,4_s45,4_s46,4_s47,4_s48,4_s49,4_s5,4_s6,4_s7,4_s8,4_s9	0_s1,0_s10,0_s16,1_s18,1_s20,1_s22,1_s23,1_s25,1_s26,2_s30,2_s31	0_s0,0_s11,0_s12,0_s13,0_s14,0_s15,0_s17,1_s19,1_s2,1_s21,1_s24,2_s27,2_s28,2_s29,2_s3,2_s32,2_s33,2_s34,2_s35	0.417444	9.2354e-133	2.3061000000000003e-127	3.8636e-14
chr10	21816592	21816886	0.309185	18	0.580|0.586|0.532|0.238|0.520|0.805|0.320|0.312|0.732|0.574|0.223|0.728|0.497|0.750|0.366|0.657|0.533|0.566|0.348|0.405|0.393|0.421|0.527|0.534|0.418|0.587|0.383|0.673|0.593|0.782|0.256|0.438|0.431|0.494|0.630|0.507|0.465|0.637|0.533|0.719|0.529|0.301|0.415|0.501|0.493|0.603|0.508|0.710|0.473|0.728	3|3|3|1|2|3|1|1|3|3|1|3|2|3|1|3|2|2|1|1|1|1|2|2|1|3|1|3|3|3|1|1|1|2|3|2|2|3|2|3|2|1|1|2|2|3|2|3|2|3	16	15	19	0.3542499999999999	0.512	0.6634736842105263	0_s11,0_s14,0_s15,1_s18,1_s21,1_s25,1_s26,2_s27,2_s28,2_s30,2_s32,3_s36,3_s37,3_s38,4_s46,4_s47	0_s12,1_s2,1_s23,1_s24,2_s29,2_s3,3_s39,3_s40,3_s41,3_s43,4_s45,4_s48,4_s49,4_s6,4_s8	0_s0,0_s1,0_s10,0_s13,0_s16,0_s17,1_s19,1_s20,1_s22,2_s31,2_s33,2_s34,2_s35,3_s4,3_s42,3_s44,4_s5,4_s7,4_s9	0.309185	4.7254e-66	1.18e-60	3.586e-14
chr10	21822988	21823036	0.433455	17	0.593|0.636|0.515|0.365|0.500|0.280|0.569|0.359|0.561|0.501|0.487|0.601|0.344|0.490|0.516|0.385|0.401|0.453|0.589|0.556|0.381|0.525|0.627|0.386|0.318|0.639|0.670|0.532|0.462|0.517|0.218|0.358|0.267|0.458|0.206|0.333|0.337|0.423|0.103|0.276|0.811|0.709|0.664|0.768|0.802|0.728|0.845|0.753|0.746|0.700	3|3|2|1|2|1|2|2|2|2|2|2|1|2|2|2|2|2|3|2|2|2|3|2|1|3|3|2|2|2|1|2|1|2|1|2|1|2|1|1|3|3|3|3|3|3|3|3|3|3	10	24	16	0.2714	0.4695416666666667	0.705	0_s11,0_s13,1_s2,2_s30,3_s36,3_s38,3_s4,3_s41,3_s43,3_s44	0_s10,0_s12,0_s14,0_s15,0_s16,0_s17,1_s18,1_s19,1_s20,1_s21,1_s22,1_s23,1_s24,1_s26,2_s27,2_s28,2_s3,2_s33,2_s34,2_s35,3_s37,3_s39,3_s40,3_s42	0_s0,0_s1,1_s25,2_s29,2_s31,2_s32,4_s45,4_s46,4_s47,4_s48,4_s49,4_s5,4_s6,4_s7,4_s8,4_s9	-0.433455	7.3999e-58	1.8478e-52	3.0975e-14	P2|3|0|0|0,
chr10	21824570	21825067	0.319894	22	0.364|0.542|0.642|0.701|0.790|0.307|0.544|0.244|0.311|0.562|0.395|0.659|0.429|0.471|0.673|0.757|0.481|0.256|0.342|0.719|0.532|0.575|0.345|0.579|0.364|0.306|0.308|0.543|0.400|0.347|0.622|0.681|0.504|0.673|0.630|0.523|0.402|0.613|0.597|0.496|0.507|0.255|0.558|0.327|0.611|0.491|0.391|0.361|0.197|0.680	1|3|3|3|3|1|2|1|1|3|1|3|2|2|3|3|2|1|1|3|2|3|1|3|1|1|1|2|2|1|3|3|2|3|3|2|1|3|3|2|2|1|3|1|3|2|1|1|1|3	18	12	20	0.3234444444444444	0.4934166666666666	0.6432	0_s0,0_s13,0_s15,0_s16,1_s18,1_s24,1_s25,2_s29,2_s30,2_s31,2_s32,2_s35,3_s41,4_s46,4_s48,4_s6,4_s7,4_s8	0_s14,1_s2,1_s20,1_s23,2_s27,2_s33,2_s34,3_s38,3_s40,3_s44,4_s45,4_s5	0_s1,0_s10,0_s11,0_s12,0_s17,1_s19,1_s21,1_s22,1_s26,2_s28,2_s3,3_s36,3_s37,3_s39,3_s4,3_s42,3_s43,4_s47,4_s49,4_s9	0.319894	3.4411e-93	8.5925e-88	6.1839e-14
chr10	21879088	21879567	0.306665	17	0.460|0.489|0.519|0.206|0.449|0.268|0.230|0.601|0.172|0.408|0.372|0.741|0.576|0.601|0.479|0.577|0.695|0.318|0.580|0.388|0.625|0.590|0.564|0.332|0.365|0.786|0.152|0.560|0.163|0.606|0.127|0.409|0.539|0.626|0.650|0.639|0.293|0.579|0.389|0.479|0.477|0.458|0.292|0.691|0.410|0.640|0.585|0.285|0.430|0.345	3|3|3|1|3|1|1|3|1|3|1|3|3|3|3|3|3|1|3|2|3|3|3|1|2|3|1|3|1|3|1|3|3|3|3|3|1|3|3|3|3|3|1|3|2|3|3|1|3|1	14	3	33	0.2539285714285714	0.3876666666666666	0.5605151515151515	0_s11,0_s13,0_s14,0_s16,1_s18,1_s24,2_s3,2_s32,2_s34,3_s36,3_s41,4_s47,4_s7,4_s9	1_s26,2_s30,4_s49	0_s0,0_s1,0_s10,0_s12,0_s15,0_s17,1_s19,1_s2,1_s20,1_s21,1_s22,1_s23,1_s25,2_s27,2_s28,2_s29,2_s31,2_s33,2_s35,3_s37,3_s38,3_s39,3_s4,3_s40,3_s42,3_s43,3_s44,4_s45,4_s46,4_s48,4_s5,4_s6,4_s8	-0.306665	9.2982e-75	2.3218e-69	5.1847e-14
chr10	22034718	22035253	0.306133	14	0.322|0.455|0.507|0.366|0.324|0.552|0.480|0.425|0.466|0.441|0.282|0.502|0.467|0.548|0.405|0.422|0.471|0.379|0.466|0.411|0.761|0.720|0.790|0.741|0.715|0.744|0.743|0.776|0.753|0.773|0.681|0.663|0.720|0.685|0.772|0.695|0.703|0.690|0.813|0.681|0.763|0.717|0.690|0.709|0.614|0.786|0.661|0.769|0.668|0.687	1|1|2|1|1|2|1|1|1|1|1|1|1|2|1|1|1|1|1|1|3|3|3|3|3|3|3|3|3|3|3|3|3|3|3|3|3|3|3|3|3|3|3|3|3|3|3|3|3|3	17	3	30	0.4167058823529411	0.5356666666666667	0.7227666666666668	0_s0,0_s1,0_s11,0_s12,0_s14,0_s15,0_s16,0_s17,1_s18,1_s19,1_s2,1_s21,1_s22,1_s23,1_s24,1_s25,1_s26	0_s10,0_s13,1_s20	2_s27,2_s28,2_s29,2_s3,2_s30,2_s31,2_s32,2_s33,2_s34,2_s35,3_s36,3_s37,3_s38,3_s39,3_s4,3_s40,3_s41,3_s42,3_s43,3_s44,4_s45,4_s46,4_s47,4_s48,4_s49,4_s5,4_s6,4_s7,4_s8,4_s9	-0.306133	4.756200000000002e-75	1.1876e-69	3.3862e-14	P0|0|2|2|3,
chr10	22035253	22036681	0.354918	41	0.312|0.440|0.463|0.420|0.291|0.534|0.433|0.414|0.473|0.439|0.307|0.493|0.434|0.553|0.385|0.382|0.488|0.381|0.527|0.424|0.332|0.299|0.209|0.260|0.451|0.315|0.424|0.472|0.491|0.347|0.713|0.702|0.753|0.686|0.745|0.687|0.682|0.695|0.826|0.716|0.752|0.712|0.681|0.721|0.631|0.777|0.681|0.776|0.701|0.709	1|1|2|1|1|2|1|1|2|1|1|2|1|2|1|1|2|1|2|1|1|1|1|1|2|1|1|2|2|1|3|3|3|3|3|3|3|3|3|3|3|3|3|3|3|3|3|3|3|3	20	10	20	0.3624	0.4945	0.7173	0_s0,0_s1,0_s11,0_s12,0_s14,0_s15,0_s17,1_s18,1_s2,1_s21,1_s22,1_s24,1_s26,2_s27,2_s28,2_s29,2_s3,2_s31,2_s32,2_s35	0_s10,0_s13,0_s16,1_s19,1_s20,1_s23,1_s25,2_s30,2_s33,2_s34	3_s36,3_s37,3_s38,3_s39,3_s4,3_s40,3_s41,3_s42,3_s43,3_s44,4_s45,4_s46,4_s47,4_s48,4_s49,4_s5,4_s6,4_s7,4_s8,4_s9	-0.354918	5.2345000000000004e-210	1.3071e-204	-7.3275e-15
chr10	22036736	22037415	0.304615	14	0.283|0.427|0.477|0.357|0.301|0.493|0.479|0.412|0.445|0.418|0.294|0.464|0.477|0.575|0.351|0.361|0.496|0.379|0.477|0.423|0.757|0.732|0.728|0.690|0.753|0.707|0.745|0.778|0.748|0.739|0.710|0.710|0.737|0.694|0.777|0.674|0.649|0.684|0.809|0.686|0.739|0.718|0.683|0.706|0.612|0.802|0.647|0.799|0.688|0.719	1|1|1|1|1|1|1|1|1|1|1|1|1|3|1|1|1|1|1|1|3|3|3|3|3|3|3|3|3|3|3|3|3|3|3|3|3|3|3|3|3|3|3|3|3|3|3|3|3|3	19	0	31	0.4112631578947368		0.7159677419354836	0_s0,0_s1,0_s10,0_s11,0_s12,0_s13,0_s14,0_s15,0_s16,0_s17,1_s18,1_s19,1_s2,1_s21,1_s22,1_s23,1_s24,1_s25,1_s26	-	1_s20,2_s27,2_s28,2_s29,2_s3,2_s30,2_s31,2_s32,2_s33,2_s34,2_s35,3_s36,3_s37,3_s38,3_s39,3_s4,3_s40,3_s41,3_s42,3_s43,3_s44,4_s45,4_s46,4_s47,4_s48,4_s49,4_s5,4_s6,4_s7,4_s8,4_s9	-0.304615	7.8962e-73	1.9717e-67	5.318e-14
chr10	22107323	22108630	0.313113	35	0.367|0.328|0.415|0.405|0.552|0.288|0.637|0.448|0.432|0.271|0.496|0.699|0.643|0.191|0.697|0.459|0.483|0.290|0.409|0.749|0.749|0.464|0.403|0.610|0.576|0.444|0.206|0.705|0.318|0.305|0.508|0.228|0.487|0.580|0.643|0.541|0.623|0.270|0.712|0.723|0.448|0.265|0.680|0.491|0.623|0.643|0.576|0.409|0.449|0.674	1|1|1|1|3|1|3|2|2|1|2|3|3|1|3|2|2|1|1|3|3|2|1|3|3|2|1|3|1|1|3|1|2|3|3|3|3|1|3|3|1|1|3|2|3|3|3|1|1|3	19	9	22	0.3297368421052631	0.4671111111111111	0.6428636363636364	0_s0,0_s1,0_s10,0_s11,0_s13,0_s17,1_s20,1_s24,1_s25,2_s29,2_s32,2_s34,2_s35,3_s37,3_s42,4_s45,4_s46,4_s7,4_s8	0_s15,0_s16,1_s18,1_s22,1_s23,2_s28,2_s31,3_s38,4_s48	0_s12,0_s14,1_s19,1_s2,1_s21,1_s26,2_s27,2_s3,2_s30,2_s33,3_s36,3_s39,3_s4,3_s40,3_s41,3_s43,3_s44,4_s47,4_s49,4_s5,4_s6,4_s9	-0.313113	3.9581e-146	9.8835e-141	4.5075e-14
chr10	22292730	22292834	0.467979	18	0.686|0.844|0.685|0.728|0.823|0.648|0.795|0.837|0.906|0.815|0.736|0.796|0.691|0.705|0.620|0.765|0.822|0.831|0.636|0.658|0.671|0.831|0.714|0.696|0.647|0.766|0.609|0.730|0.773|0.747|0.257|0.329|0.219|0.207|0.346|0.224|0.225|0.480|0.432|0.228|0.361|0.263|0.363|0.406|0.343|0.412|0.291|0.303|0.520|0.366	3|3|3|3|3|2|3|3|3|3|3|3|3|3|2|3|3|3|2|2|2|3|3|3|2|3|2|3|3|3|1|1|1|1|1|1|1|2|2|1|1|1|1|1|1|1|1|1|2|1	17	10	23	0.3025294117647059	0.5921	0.7705217391304346	3_s36,3_s37,3_s38,3_s39,3_s4,3_s40,3_s41,3_s44,4_s45,4_s46,4_s47,4_s48,4_s49,4_s5,4_s6,4_s7,4_s9	0_s13,1_s21,1_s25,1_s26,2_s27,2_s30,2_s32,3_s42,3_s43,4_s8	0_s0,0_s1,0_s10,0_s11,0_s12,0_s14,0_s15,0_s16,0_s17,1_s18,1_s19,1_s2,1_s20,1_s22,1_s23,1_s24,2_s28,2_s29,2_s3,2_s31,2_s33,2_s34,2_s35	0.467979	5.5736e-98	1.3917e-92	2.1205e-14
chr10	22517739	22518091	0.449854	32	0.433|0.188|0.558|0.545|0.459|0.319|0.436|0.585|0.436|0.749|0.217|0.250|0.519|0.280|0.555|0.680|0.705|0.456|0.776|0.576|0.823|0.604|0.397|0.395|0.702|0.241|0.654|0.560|0.902|0.574|0.864|0.233|0.624|0.648|0.376|0.722|0.309|0.671|0.278|0.616|0.457|0.657|0.521|0.795|0.527|0.348|0.585|0.565|0.570|0.399	2|1|2|2|1|1|2|2|2|3|1|1|2|1|2|3|3|2|3|2|3|2|1|1|3|1|2|2|3|2|3|1|2|2|1|3|1|3|1|2|2|2|2|3|2|1|2|2|2|1	15	24	11	0.3126	0.5525416666666667	0.7626363636363638	0_s1,0_s12,0_s13,1_s18,1_s19,1_s20,2_s29,2_s3,2_s31,3_s37,3_s4,3_s41,3_s43,4_s5,4_s9	0_s0,0_s10,0_s11,0_s14,0_s15,0_s16,1_s2,1_s21,1_s24,1_s26,2_s28,2_s32,2_s33,2_s35,3_s38,3_s39,3_s44,4_s45,4_s46,4_s47,4_s49,4_s6,4_s7,4_s8	0_s17,1_s22,1_s23,1_s25,2_s27,2_s30,2_s34,3_s36,3_s40,3_s42,4_s48	-0.449854	2.5339e-108	6.3272e-103	6.8945e-14
chr10	22518191	22518380	0.269431	36	0.120|0.265|0.367|0.309|0.222|0.214|0.278|0.283|0.213|0.240|0.225|0.215|0.271|0.235|0.393|0.258|0.243|0.101|0.241|0.229|0.222|0.204|0.250|0.211|0.245|0.239|0.204|0.169|0.315|0.231|0.212|0.314|0.318|0.199|0.228|0.217|0.214|0.320|0.260|0.279|0.177|0.265|0.267|0.195|0.221|0.247|0.207|0.230|0.240|0.187	1|2|3|2|2|2|2|2|2|2|2|2|2|2|3|2|2|1|2|2|2|2|2|2|2|2|2|2|2|2|2|2|2|2|2|2|2|2|2|2|2|2|2|2|2|2|2|2|2|2	2	46	2	0.1105	0.2397391304347826	0.38	0_s0,1_s24	0_s1,0_s11,0_s12,0_s13,0_s14,0_s15,0_s16,0_s17,1_s18,1_s19,1_s2,1_s20,1_s22,1_s23,1_s25,1_s26,2_s27,2_s28,2_s29,2_s3,2_s30,2_s31,2_s32,2_s33,2_s34,2_s35,3_s36,3_s37,3_s38,3_s39,3_s4,3_s40,3_s41,3_s42,3_s43,3_s44,4_s45,4_s46,4_s47,4_s48,4_s49,4_s5,4_s6,4_s7,4_s8,4_s9	0_s10,1_s21	-0.269431	8.3227e-23	2.0782e-17	4.7073e-14
chr10	22610096	22610315	0.468442	55	0.436|0.329|0.394|0.425|0.499|0.414|0.385|0.437|0.324|0.435|0.447|0.310|0.372|0.404|0.400|0.410|0.459|0.459|0.443|0.238|0.209|0.233|0.127|0.153|0.236|0.325|0.189|0.248|0.291|0.408|0.726|0.541|0.486|0.569|0.766|0.793|0.750|0.620|0.888|0.677|0.659|0.738|0.793|0.523|0.644|0.715|0.706|0.761|0.565|0.647	2|1|2|2|2|2|1|2|1|2|2|1|1|2|2|2|2|2|2|1|1|1|1|1|1|1|1|1|1|2|3|2|2|2|3|3|3|2|3|3|3|3|3|2|3|3|3|3|2|3	15	21	14	0.2646	0.4654285714285713	0.7330714285714286	0_s1,0_s14,0_s16,1_s19,1_s2,1_s26,2_s27,2_s28,2_s29,2_s3,2_s30,2_s31,2_s32,2_s33,2_s34	0_s0,0_s10,0_s11,0_s12,0_s13,0_s15,0_s17,1_s18,1_s20,1_s21,1_s22,1_s23,1_s24,1_s25,2_s35,3_s37,3_s38,3_s39,3_s42,4_s48,4_s8	3_s36,3_s4,3_s40,3_s41,3_s43,3_s44,4_s45,4_s46,4_s47,4_s49,4_s5,4_s6,4_s7,4_s9	-0.468442	1.4327e-222	3.5774e-217	1.0147e-13
chr10	22610586	22610757	0.47725	61	0.352|0.392|0.388|0.530|0.409|0.340|0.420|0.330|0.421|0.257|0.253|0.356|0.387|0.336|0.388|0.476|0.351|0.455|0.211|0.317|0.218|0.154|0.160|0.225|0.302|0.140|0.162|0.258|0.337|0.212|0.499|0.482|0.530|0.675|0.918|0.687|0.581|0.666|0.715|0.672|0.726|0.641|0.515|0.540|0.726|0.603|0.793|0.542|0.567|0.738	1|2|2|2|2|1|2|1|2|1|1|1|2|1|1|2|1|2|1|1|1|1|1|1|1|1|1|1|1|1|2|2|2|2|3|3|2|2|3|3|3|2|2|2|3|2|3|2|2|3	21	21	8	0.2694761904761903	0.5104285714285715	0.746875	0_s0,0_s13,0_s15,0_s17,1_s18,1_s19,1_s20,1_s21,1_s23,1_s25,1_s26,2_s27,2_s28,2_s29,2_s3,2_s30,2_s31,2_s32,2_s33,2_s34,2_s35	0_s1,0_s10,0_s11,0_s12,0_s14,0_s16,1_s2,1_s22,1_s24,3_s36,3_s37,3_s38,3_s39,3_s41,3_s42,4_s46,4_s47,4_s48,4_s5,4_s7,4_s8	3_s4,3_s40,3_s43,3_s44,4_s45,4_s49,4_s6,4_s9	-0.47725	1.1024e-196	2.7526e-191	7.3497e-14
chr10	22621481	22622360	0.27226	31	0.370|0.325|0.282|0.351|0.436|0.357|0.319|0.341|0.566|0.517|0.626|0.643|0.587|0.684|0.621|0.594|0.695|0.661|0.642|0.664|0.677|0.705|0.601|0.645|0.646|0.555|0.633|0.668|0.558|0.631|0.631|0.719|0.644|0.647|0.549|0.622|0.614|0.689|0.575|0.704|0.620|0.632|0.476|0.711|0.616|0.690|0.728|0.543|0.548|0.583	1|1|1|1|1|1|1|1|3|2|3|3|3|3|3|3|3|3|3|3|3|3|3|3|3|3|3|3|3|3|3|3|3|3|3|3|3|3|3|3|3|3|1|3|3|3|3|3|3|3	9	1	40	0.3618888888888889	0.517	0.6341750000000002	0_s0,0_s1,0_s10,0_s11,0_s12,0_s13,0_s14,0_s15,4_s47	0_s17	0_s16,1_s18,1_s19,1_s2,1_s20,1_s21,1_s22,1_s23,1_s24,1_s25,1_s26,2_s27,2_s28,2_s29,2_s3,2_s30,2_s31,2_s32,2_s33,2_s34,2_s35,3_s36,3_s37,3_s38,3_s39,3_s4,3_s40,3_s41,3_s42,3_s43,3_s44,4_s45,4_s46,4_s48,4_s49,4_s5,4_s6,4_s7,4_s8,4_s9	-0.27226	2.2527e-95	5.625e-90	4.885e-14
chr10	22623671	22623763	0.366883	23	0.489|0.707|0.536|0.662|0.520|0.320|0.631|0.328|0.659|0.354|0.502|0.502|0.573|0.639|0.676|0.414|0.570|0.673|0.554|0.509|0.626|0.472|0.428|0.681|0.511|0.455|0.590|0.618|0.555|0.591|0.749|0.697|0.746|0.806|0.796|0.743|0.742|0.836|0.750|0.667|0.473|0.366|0.308|0.312|0.271|0.393|0.106|0.264|0.211|0.229	2|3|2|3|2|1|3|1|3|1|2|2|3|3|3|1|2|3|2|2|3|2|1|3|2|1|3|3|2|2|3|3|3|3|3|3|3|3|3|3|1|1|1|1|1|1|1|1|1|1	16	12	22	0.327	0.5259166666666667	0.6939545454545454	0_s13,0_s15,0_s17,1_s22,2_s29,2_s31,4_s45,4_s46,4_s47,4_s48,4_s49,4_s5,4_s6,4_s7,4_s8,4_s9	0_s0,0_s10,0_s12,1_s18,1_s19,1_s23,1_s25,1_s26,2_s28,2_s30,2_s34,2_s35	0_s1,0_s11,0_s14,0_s16,1_s2,1_s20,1_s21,1_s24,2_s27,2_s3,2_s32,2_s33,3_s36,3_s37,3_s38,3_s39,3_s4,3_s40,3_s41,3_s42,3_s43,3_s44	-0.366883	1.023e-105	2.5544e-100	5.218e-14
chr10	22624043	22624134	0.34	20	0.257|0.697|0.515|0.458|0.297|0.580|0.681|0.320|0.439|0.749|0.467|0.360|0.436|0.411|0.598|0.437|0.664|0.385|0.361|0.399|0.476|0.459|0.306|0.857|0.326|0.560|0.362|0.486|0.573|0.346|0.582|0.320|0.567|0.300|0.722|0.541|0.598|0.320|0.576|0.397|0.614|0.681|0.573|0.548|0.568|0.518|0.259|0.256|0.513|0.613	1|3|2|1|1|2|3|1|1|3|2|1|1|1|2|1|3|1|1|1|1|2|1|3|1|2|1|2|2|1|2|1|2|1|3|2|2|1|2|1|3|3|2|2|2|2|1|1|2|3	23	18	9	0.3577391304347826	0.5456666666666666	0.6975555555555556	0_s0,0_s11,0_s12,0_s15,0_s16,1_s19,1_s2,1_s20,1_s22,1_s24,1_s25,1_s26,2_s27,2_s29,2_s30,2_s32,2_s35,3_s37,3_s39,3_s42,3_s44,4_s6,4_s7	0_s10,0_s13,1_s18,1_s21,2_s28,2_s31,2_s33,2_s34,3_s36,3_s38,3_s40,3_s41,3_s43,4_s47,4_s48,4_s49,4_s5,4_s8	0_s1,0_s14,0_s17,1_s23,2_s3,3_s4,4_s45,4_s46,4_s9	-0.34	1.4489000000000002e-68	3.6179e-63	3.3085e-14
chr10	22629053	22629286	0.48362	17	0.397|0.619|0.281|0.602|0.817|0.461|0.535|0.380|0.517|0.473|0.268|0.518|0.383|0.474|0.524|0.209|0.402|0.261|0.535|0.401|0.628|0.497|0.915|0.819|0.605|0.829|0.443|0.849|0.514|0.398|0.639|0.296|0.215|0.523|0.527|0.439|0.271|0.477|0.723|0.424|0.455|0.215|0.538|0.567|0.533|0.375|0.668|0.608|0.306|0.356	1|2|1|2|3|2|2|1|2|2|1|2|1|2|2|1|1|1|2|1|2|2|3|3|2|3|1|3|2|1|2|1|1|2|2|1|1|2|3|1|1|1|2|2|2|1|2|2|1|1	21	23	6	0.3416666666666667	0.5470434782608695	0.8253333333333334	0_s0,0_s10,0_s15,1_s18,1_s2,1_s22,1_s23,1_s24,1_s26,2_s32,2_s35,3_s37,3_s38,3_s40,3_s41,3_s44,4_s45,4_s46,4_s5,4_s8,4_s9	0_s1,0_s11,0_s13,0_s14,0_s16,0_s17,1_s19,1_s20,1_s21,1_s25,2_s27,2_s28,2_s30,2_s34,3_s36,3_s39,3_s4,3_s42,4_s47,4_s48,4_s49,4_s6,4_s7	0_s12,2_s29,2_s3,2_s31,2_s33,3_s43	-0.48362	2.9525e-47	7.3724e-42	4.5519e-14
chr10	22629612	22629655	0.258529	17	0.288|0.272|0.269|0.228|0.268|0.231|0.215|0.225|0.280|0.142|0.218|0.223|0.238|0.252|0.242|0.261|0.237|0.178|0.215|0.216|0.239|0.223|0.258|0.214|0.231|0.260|0.232|0.252|0.265|0.280|0.191|0.264|0.234|0.278|0.400|0.246|0.250|0.200|0.242|0.256|0.213|0.228|0.241|0.228|0.214|0.217|0.214|0.213|0.301|0.219	2|2|2|2|2|2|2|2|2|1|2|2|2|2|2|2|2|2|2|2|2|2|2|2|2|2|2|2|2|2|2|2|2|2|3|2|2|2|2|2|2|2|2|2|2|2|2|2|2|2	1	48	1	0.142	0.2387291666666666	0.4	0_s17	0_s0,0_s1,0_s10,0_s11,0_s12,0_s13,0_s14,0_s15,0_s16,1_s18,1_s19,1_s2,1_s20,1_s21,1_s22,1_s23,1_s24,1_s25,1_s26,2_s27,2_s28,2_s29,2_s3,2_s30,2_s31,2_s32,2_s33,2_s34,2_s35,3_s36,3_s37,3_s38,3_s39,3_s40,3_s41,3_s42,3_s43,3_s44,4_s45,4_s46,4_s47,4_s48,4_s49,4_s5,4_s6,4_s7,4_s8,4_s9	3_s4	-0.258529	0.00074751	1.0	1.1255e-05
chr10	22630326	22630975	0.256361	33	0.370|0.527|0.442|0.523|0.670|0.637|0.478|0.468|0.380|0.621|0.508|0.504|0.408|0.421|0.482|0.369|0.650|0.502|0.648|0.529|0.370|0.327|0.701|0.606|0.601|0.298|0.399|0.555|0.468|0.788|0.618|0.268|0.525|0.528|0.636|0.826|0.401|0.322|0.469|0.600|0.691|0.357|0.603|0.537|0.262|0.348|0.524|0.462|0.573|0.558	1|2|1|1|3|3|1|2|1|3|1|2|1|1|2|1|3|1|3|2|1|1|3|3|3|1|1|2|1|3|3|1|2|1|3|3|1|1|1|3|3|1|3|2|1|1|2|1|2|2	24	11	15	0.4033333333333333	0.5256363636363637	0.6597333333333334	0_s0,0_s10,0_s11,0_s14,0_s16,1_s18,1_s2,1_s20,1_s22,1_s24,2_s27,2_s28,2_s31,2_s32,2_s34,3_s37,3_s39,3_s41,3_s42,3_s43,4_s46,4_s49,4_s5,4_s7	0_s1,0_s15,1_s19,1_s21,1_s26,2_s33,3_s38,4_s48,4_s6,4_s8,4_s9	0_s12,0_s13,0_s17,1_s23,1_s25,2_s29,2_s3,2_s30,2_s35,3_s36,3_s4,3_s40,3_s44,4_s45,4_s47	0.256361	2.2515e-97	5.6219999999999997e-92	2.4647e-14
chr10	22631035	22631614	0.27167	14	0.726|0.680|0.698|0.795|0.803|0.787|0.784|0.520|0.732|0.748|0.723|0.733|0.745|0.694|0.794|0.748|0.627|0.752|0.828|0.656|0.796|0.682|0.695|0.673|0.802|0.709|0.719|0.795|0.731|0.750|0.776|0.715|0.752|0.803|0.799|0.838|0.571|0.712|0.690|0.735|0.712|0.715|0.717|0.788|0.764|0.710|0.651|0.738|0.755|0.593	2|2|2|3|3|3|3|1|2|2|2|2|2|2|3|2|2|2|3|2|3|2|2|2|3|2|2|3|2|2|3|2|2|3|3|3|2|3|2|2|2|2|2|3|3|2|2|2|2|2	1	33	16	0.52	0.7053030303030302	0.7915	0_s15	0_s0,0_s1,0_s10,0_s16,0_s17,1_s18,1_s19,1_s2,1_s20,1_s22,1_s23,1_s24,1_s26,2_s28,2_s29,2_s3,2_s31,2_s32,2_s34,2_s35,3_s37,3_s38,3_s41,3_s43,3_s44,4_s45,4_s46,4_s47,4_s5,4_s6,4_s7,4_s8,4_s9	0_s11,0_s12,0_s13,0_s14,1_s21,1_s25,2_s27,2_s30,2_s33,3_s36,3_s39,3_s4,3_s40,3_s42,4_s48,4_s49	-0.27167	7.4884e-09	0.0018699	1.3113e-09
chr10	22697323	22697821	0.449604	24	0.552|0.607|0.088|0.556|0.369|0.756|0.422|0.622|0.198|0.485|0.497|0.354|0.227|0.397|0.575|0.560|0.557|0.598|0.189|0.345|0.342|0.212|0.669|0.513|0.364|0.622|0.582|0.643|0.692|0.582|0.625|0.604|0.413|0.744|0.463|0.748|0.395|0.679|0.519|0.464|0.360|0.475|0.204|0.256|0.092|0.428|0.370|0.346|0.520|0.363	2|3|1|3|2|3|2|3|1|2|2|2|1|2|3|3|3|3|1|2|2|1|3|2|2|3|3|3|3|3|3|3|2|3|2|3|2|3|2|2|2|2|1|1|1|2|2|2|2|2	8	23	19	0.18325	0.4241739130434782	0.6326842105263157	0_s10,0_s16,1_s2,1_s25,2_s28,4_s47,4_s48,4_s49	0_s0,0_s12,0_s14,0_s17,1_s18,1_s19,1_s20,1_s26,2_s27,2_s3,2_s30,3_s38,3_s4,3_s41,3_s43,3_s44,4_s45,4_s46,4_s5,4_s6,4_s7,4_s8,4_s9	0_s1,0_s11,0_s13,0_s15,1_s21,1_s22,1_s23,1_s24,2_s29,2_s31,2_s32,2_s33,2_s34,2_s35,3_s36,3_s37,3_s39,3_s40,3_s42	-0.449604	3.0455999999999997e-80	7.605e-75	3.7859e-14
chr10	22725140	22725428	0.48789	19	0.658|0.745|0.815|0.779|0.715|0.753|0.599|0.471|0.822|0.716|0.266|0.397|0.152|0.436|0.343|0.056|0.314|0.192|0.375|0.361|0.346|0.185|0.290|0.227|0.215|0.204|0.375|0.399|0.303|0.183|0.247|0.100|0.326|0.403|0.383|0.282|0.373|0.562|0.440|0.425|0.240|0.407|0.642|0.260|0.368|0.370|0.268|0.287|0.414|0.256	3|3|3|3|3|3|3|2|3|3|1|2|1|2|2|1|2|1|2|2|2|1|1|1|1|1|2|2|1|1|1|1|2|2|2|1|2|3|2|2|1|2|3|1|2|2|1|1|2|1	19	20	11	0.2217368421052631	0.3863	0.7096363636363637	1_s18,1_s2,1_s22,1_s24,2_s28,2_s29,2_s3,2_s30,2_s31,2_s34,2_s35,3_s36,3_s37,3_s40,4_s45,4_s48,4_s6,4_s7,4_s9	0_s15,1_s19,1_s20,1_s21,1_s23,1_s25,1_s26,2_s27,2_s32,2_s33,3_s38,3_s39,3_s4,3_s41,3_s43,3_s44,4_s46,4_s49,4_s5,4_s8	0_s0,0_s1,0_s10,0_s11,0_s12,0_s13,0_s14,0_s16,0_s17,3_s42,4_s47	0.48789	6.2307e-77	1.5558e-71	3.4195e-14
chr10	22766978	22767127	0.28173	20	0.424|0.557|0.548|0.621|0.547|0.511|0.558|0.638|0.377|0.612|0.692|0.719|0.386|0.607|0.328|0.496|0.649|0.528|0.681|0.556|0.591|0.468|0.597|0.552|0.525|0.785|0.589|0.509|0.651|0.612|0.319|0.210|0.545|0.354|0.267|0.359|0.371|0.437|0.405|0.402|0.659|0.716|0.697|0.682|0.692|0.699|0.755|0.592|0.723|0.659	1|2|3|3|2|2|3|3|1|3|3|3|1|3|1|2|3|3|3|2|3|1|3|3|2|3|3|2|3|3|1|1|2|1|1|1|1|1|1|1|3|3|3|3|3|3|3|3|3|3	14	8	28	0.3647857142857143	0.53075	0.6465714285714285	0_s0,0_s16,1_s2,1_s21,2_s28,3_s36,3_s37,3_s39,3_s4,3_s40,3_s41,3_s42,3_s43,3_s44	0_s1,0_s12,0_s13,1_s22,1_s26,2_s30,2_s33,3_s38	0_s10,0_s11,0_s14,0_s15,0_s17,1_s18,1_s19,1_s20,1_s23,1_s24,1_s25,2_s27,2_s29,2_s3,2_s31,2_s32,2_s34,2_s35,4_s45,4_s46,4_s47,4_s48,4_s49,4_s5,4_s6,4_s7,4_s8,4_s9	0.28173	4.1524e-79	1.0369e-73	4.0967e-14	P2|3|0|0|0,
chr10	23003280	23003394	0.288212	43	0.446|0.552|0.523|0.402|0.542|0.711|0.757|0.656|0.455|0.472|0.632|0.819|0.693|0.401|0.555|0.495|0.447|0.767|0.689|0.401|0.570|0.650|0.394|0.456|0.488|0.875|0.396|0.596|0.452|0.434|0.421|0.487|0.762|0.368|0.389|0.466|0.385|0.896|0.565|0.524|0.502|0.712|0.461|0.632|0.435|0.731|0.835|0.698|0.354|0.405	1|1|1|1|1|3|3|3|1|1|2|3|3|1|1|1|1|3|3|1|1|3|1|1|1|3|1|1|1|1|1|1|3|1|1|1|1|3|1|1|1|3|1|2|1|3|3|3|1|1	33	2	15	0.4617878787878787	0.632	0.7500666666666668	0_s0,0_s1,0_s10,0_s11,0_s12,0_s16,0_s17,1_s20,1_s21,1_s22,1_s23,1_s26,2_s27,2_s29,2_s3,2_s30,2_s32,2_s33,2_s34,2_s35,3_s36,3_s37,3_s39,3_s4,3_s40,3_s41,3_s43,3_s44,4_s45,4_s47,4_s49,4_s8,4_s9	1_s18,4_s48	0_s13,0_s14,0_s15,1_s19,1_s2,1_s24,1_s25,2_s28,2_s31,3_s38,3_s42,4_s46,4_s5,4_s6,4_s7	-0.288212	4.5989e-174	1.1483999999999998e-168	3.5083e-14
chr10	23216932	23216950	0.280313	12	0.611|0.398|0.581|0.311|0.733|0.353|0.509|0.670|0.440|0.606|0.596|0.551|0.275|0.363|0.368|0.780|0.469|0.357|0.471|0.644|0.463|0.310|0.225|0.456|0.552|0.434|0.390|0.396|0.482|0.295|0.375|0.534|0.413|0.520|0.619|0.468|0.618|0.572|0.616|0.375|0.521|0.435|0.622|0.825|0.664|0.430|0.604|0.398|0.601|0.515	3|1|3|1|3|1|2|3|1|3|3|2|1|1|1|3|2|1|1|3|2|1|1|2|2|1|1|1|2|1|1|2|1|2|3|2|3|2|3|1|2|1|3|3|3|1|2|1|3|2	21	14	15	0.372	0.5154285714285713	0.6523999999999999	0_s1,0_s11,0_s13,0_s16,1_s2,1_s20,1_s21,1_s24,1_s25,2_s28,2_s29,2_s31,2_s32,2_s33,2_s35,3_s36,3_s38,3_s44,4_s46,4_s5,4_s7	0_s14,1_s19,1_s23,2_s27,2_s3,2_s30,2_s34,3_s37,3_s39,3_s40,3_s42,4_s45,4_s6,4_s9	0_s0,0_s10,0_s12,0_s15,0_s17,1_s18,1_s22,1_s26,3_s4,3_s41,3_s43,4_s47,4_s48,4_s49,4_s8	-0.280313	9.9244e-41	2.4781000000000003e-35	3.9635e-14
chr10	23462719	23462816	0.318518	21	0.330|0.330|0.600|0.356|0.317|0.605|0.402|0.551|0.711|0.397|0.733|0.562|0.712|0.504|0.459|0.637|0.474|0.361|0.439|0.646|0.692|0.735|0.476|0.599|0.657|0.791|0.300|0.651|0.340|0.544|0.323|0.643|0.750|0.663|0.477|0.164|0.164|0.749|0.469|0.580|0.536|0.333|0.520|0.695|0.721|0.609|0.644|0.637|0.580|0.444	1|1|3|1|1|3|1|2|3|1|3|2|3|2|2|3|2|1|1|3|3|3|2|3|3|3|1|3|1|2|1|3|3|3|1|1|1|3|2|2|1|1|2|3|3|3|3|3|3|1	17	10	23	0.3537058823529411	0.5138999999999999	0.6721739130434784	0_s0,0_s1,0_s11,0_s12,0_s14,0_s17,1_s24,1_s25,2_s32,2_s34,3_s36,3_s4,3_s40,3_s41,4_s45,4_s46,4_s9	0_s15,1_s19,1_s20,1_s21,1_s23,2_s29,2_s35,3_s43,3_s44,4_s47	0_s10,0_s13,0_s16,1_s18,1_s2,1_s22,1_s26,2_s27,2_s28,2_s3,2_s30,2_s31,2_s33,3_s37,3_s38,3_s39,3_s42,4_s48,4_s49,4_s5,4_s6,4_s7,4_s8	-0.318518	1.1528e-88	2.8786e-83	4.2855e-14
chr10	23633032	23633391	0.481577	34	0.479|0.464|0.469|0.574|0.458|0.557|0.396|0.613|0.781|0.300|0.348|0.645|0.468|0.557|0.636|0.411|0.447|0.451|0.744|0.532|0.505|0.333|0.414|0.374|0.581|0.670|0.589|0.633|0.708|0.503|0.259|0.234|0.216|0.240|0.311|0.400|0.409|0.466|0.120|0.373|0.712|0.671|0.770|0.866|0.730|0.784|0.678|0.818|0.886|0.703	2|2|2|2|2|2|2|2|3|1|1|2|2|2|3|2|2|2|3|2|2|1|2|2|2|3|2|2|3|2|1|1|1|1|1|2|2|2|1|2|3|3|3|3|3|3|3|3|3|3	9	26	15	0.2623333333333333	0.4910769230769231	0.7438	0_s17,1_s18,2_s28,3_s36,3_s37,3_s38,3_s39,3_s4,3_s43	0_s0,0_s1,0_s10,0_s11,0_s12,0_s13,0_s14,0_s15,1_s19,1_s2,1_s20,1_s22,1_s23,1_s24,1_s26,2_s27,2_s29,2_s3,2_s30,2_s32,2_s33,2_s35,3_s40,3_s41,3_s42,3_s44	0_s16,1_s21,1_s25,2_s31,2_s34,4_s45,4_s46,4_s47,4_s48,4_s49,4_s5,4_s6,4_s7,4_s8,4_s9	-0.481577	2.4418e-103	6.0971e-98	3.0198e-14	P2|3|0|0|0,
chr10	23633460	23633759	0.278166	37	0.497|0.305|0.596|0.390|0.441|0.301|0.778|0.567|0.254|0.436|0.502|0.423|0.315|0.660|0.659|0.485|0.442|0.355|0.375|0.303|0.487|0.436|0.537|0.713|0.720|0.487|0.415|0.655|0.335|0.588|0.557|0.571|0.560|0.416|0.372|0.817|0.419|0.334|0.660|0.416|0.467|0.663|0.614|0.494|0.389|0.484|0.299|0.514|0.482|0.408	1|1|3|1|1|1|3|2|1|1|2|1|1|3|3|2|1|1|1|1|2|1|2|3|3|2|1|3|1|3|2|2|3|1|1|3|1|1|3|1|1|3|3|1|1|2|1|2|1|1	27	10	13	0.3895925925925925	0.5191	0.6679230769230771	0_s0,0_s1,0_s11,0_s12,0_s13,0_s16,0_s17,1_s19,1_s2,1_s23,1_s24,1_s25,1_s26,2_s28,2_s32,2_s34,3_s39,3_s4,3_s41,3_s42,3_s44,4_s45,4_s48,4_s49,4_s6,4_s8,4_s9	0_s15,1_s18,1_s22,2_s27,2_s29,2_s31,3_s36,3_s37,4_s5,4_s7	0_s10,0_s14,1_s20,1_s21,2_s3,2_s30,2_s33,2_s35,3_s38,3_s40,3_s43,4_s46,4_s47	-0.278166	5.5865e-115	1.3950000000000001e-109	7.0388e-14
chr10	23727691	23727791	0.312253	13	0.521|0.714|0.452|0.493|0.295|0.562|0.459|0.362|0.301|0.448|0.680|0.358|0.365|0.461|0.754|0.456|0.670|0.362|0.512|0.309|0.648|0.388|0.466|0.425|0.599|0.578|0.577|0.560|0.386|0.436|0.350|0.560|0.876|0.700|0.402|0.376|0.607|0.536|0.753|0.507|0.397|0.475|0.561|0.532|0.452|0.580|0.383|0.434|0.549|0.415	1|3|1|2|1|2|1|1|1|1|3|1|1|1|3|1|3|1|1|1|3|1|1|1|2|2|2|2|1|1|1|2|3|3|1|1|2|2|3|1|1|1|2|2|1|2|1|1|2|1	29	13	8	0.4121724137931034	0.5610769230769231	0.7243750000000001	0_s0,0_s10,0_s12,0_s14,0_s15,0_s16,0_s17,1_s19,1_s2,1_s20,1_s22,1_s24,1_s25,1_s26,2_s28,2_s29,2_s3,2_s34,2_s35,3_s36,3_s4,3_s40,3_s44,4_s45,4_s46,4_s49,4_s6,4_s7,4_s9	0_s11,0_s13,2_s30,2_s31,2_s32,2_s33,3_s37,3_s41,3_s42,4_s47,4_s48,4_s5,4_s8	0_s1,1_s18,1_s21,1_s23,2_s27,3_s38,3_s39,3_s43	-0.312253	1.2643e-35	3.1569e-30	4.5741e-14
chr10	24496562	24496969	0.333139	19	0.717|0.726|0.592|0.693|0.647|0.550|0.734|0.664|0.716|0.665|0.529|0.622|0.670|0.754|0.617|0.828|0.685|0.663|0.731|0.735|0.657|0.645|0.638|0.742|0.623|0.796|0.653|0.720|0.749|0.613|0.276|0.640|0.388|0.407|0.262|0.317|0.415|0.356|0.423|0.505|0.323|0.349|0.310|0.395|0.334|0.312|0.257|0.543|0.381|0.366	3|3|3|3|3|2|3|3|3|3|2|3|3|3|3|3|3|3|3|3|3|3|3|3|3|3|3|3|3|3|1|3|1|1|1|1|1|1|1|1|1|1|1|1|1|1|1|2|1|1	18	3	29	0.3542222222222221	0.5406666666666667	0.6874137931034481	3_s36,3_s38,3_s39,3_s4,3_s40,3_s41,3_s42,3_s43,3_s44,4_s45,4_s46,4_s47,4_s48,4_s49,4_s5,4_s6,4_s8,4_s9	0_s13,1_s18,4_s7	0_s0,0_s1,0_s10,0_s11,0_s12,0_s14,0_s15,0_s16,0_s17,1_s19,1_s2,1_s20,1_s21,1_s22,1_s23,1_s24,1_s25,1_s26,2_s27,2_s28,2_s29,2_s3,2_s30,2_s31,2_s32,2_s33,2_s34,2_s35,3_s37	0.333139	9.9005e-108	2.4722e-102	7.1942e-14
chr10	24507652	24508279	0.371756	28	0.548|0.404|0.512|0.677|0.395|0.412|0.299|0.133|0.266|0.383|0.554|0.435|0.365|0.374|0.615|0.509|0.471|0.543|0.313|0.425|0.415|0.332|0.763|0.479|0.325|0.638|0.701|0.534|0.527|0.426|0.582|0.785|0.223|0.554|0.638|0.699|0.666|0.329|0.706|0.140|0.572|0.514|0.480|0.199|0.380|0.330|0.464|0.456|0.631|0.756	3|2|3|3|2|2|1|1|1|2|2|2|2|1|3|2|2|3|1|2|2|1|3|2|1|3|3|2|2|2|3|3|1|3|3|3|3|1|3|1|3|2|2|1|2|1|2|2|3|3	12	20	18	0.2719166666666667	0.4514000000000001	0.6436666666666667	0_s14,0_s15,0_s16,1_s20,1_s25,2_s28,2_s30,3_s38,3_s42,3_s44,4_s48,4_s5	0_s1,0_s12,0_s13,0_s17,1_s18,1_s19,1_s2,1_s22,1_s23,1_s26,2_s27,2_s3,2_s33,2_s34,2_s35,4_s46,4_s47,4_s49,4_s6,4_s7	0_s0,0_s10,0_s11,1_s21,1_s24,2_s29,2_s31,2_s32,3_s36,3_s37,3_s39,3_s4,3_s40,3_s41,3_s43,4_s45,4_s8,4_s9	-0.371756	3.1509e-101	7.8678e-96	5.9397e-14
chr10	24600454	24601373	0.37774	32	0.311|0.526|0.495|0.543|0.778|0.099|0.487|0.165|0.544|0.621|0.491|0.515|0.743|0.531|0.538|0.672|0.385|0.329|0.576|0.586|0.357|0.612|0.468|0.612|0.443|0.450|0.430|0.374|0.362|0.376|0.761|0.533|0.624|0.222|0.221|0.656|0.340|0.566|0.354|0.570|0.218|0.380|0.744|0.302|0.485|0.535|0.563|0.387|0.407|0.503	1|2|2|2|3|1|2|1|2|3|2|2|3|2|2|3|2|1|3|3|2|3|2|3|2|2|2|2|1|2|3|2|3|1|1|3|1|2|1|3|1|2|3|1|2|3|3|2|2|2	11	24	15	0.2657272727272727	0.4672500000000001	0.6435333333333334	0_s0,0_s13,0_s15,1_s24,2_s34,3_s39,3_s4,3_s41,3_s43,4_s45,4_s48	0_s1,0_s10,0_s11,0_s14,0_s16,1_s18,1_s19,1_s20,1_s21,1_s23,2_s27,2_s29,2_s30,2_s31,2_s32,2_s33,2_s35,3_s37,3_s42,4_s46,4_s49,4_s7,4_s8,4_s9	0_s12,0_s17,1_s2,1_s22,1_s25,1_s26,2_s28,2_s3,3_s36,3_s38,3_s40,3_s44,4_s47,4_s5,4_s6	0.37774	2.7298e-103	6.8164e-98	3.042e-14
chr10	24773960	24774952	0.341273	26	0.455|0.697|0.529|0.584|0.497|0.590|0.551|0.344|0.575|0.623|0.412|0.693|0.171|0.593|0.292|0.465|0.459|0.719|0.455|0.601|0.748|0.449|0.601|0.322|0.635|0.553|0.519|0.677|0.545|0.432|0.290|0.340|0.352|0.351|0.184|0.443|0.380|0.429|0.166|0.464|0.604|0.712|0.638|0.627|0.690|0.724|0.659|0.652|0.744|0.726	2|3|3|3|3|3|3|1|3|3|2|3|1|3|1|2|2|3|2|3|3|2|3|1|3|3|3|3|3|2|1|1|1|1|1|2|1|2|1|2|3|3|3|3|3|3|3|3|3|3	11	10	29	0.2901818181818182	0.4463	0.6312413793103447	0_s15,1_s2,1_s21,2_s3,3_s36,3_s37,3_s38,3_s39,3_s4,3_s41,3_s43	0_s0,1_s18,1_s22,1_s23,1_s25,2_s28,2_s35,3_s40,3_s42,3_s44	0_s1,0_s10,0_s11,0_s12,0_s13,0_s14,0_s16,0_s17,1_s19,1_s20,1_s24,1_s26,2_s27,2_s29,2_s30,2_s31,2_s32,2_s33,2_s34,4_s45,4_s46,4_s47,4_s48,4_s49,4_s5,4_s6,4_s7,4_s8,4_s9	-0.341273	3.5386e-99	8.836e-94	5.0515e-14	P2|3|0|0|0,
chr10	25013321	25013774	0.387055	71	0.666|0.694|0.696|0.681|0.479|0.586|0.582|0.570|0.669|0.653|0.673|0.674|0.616|0.499|0.603|0.606|0.472|0.636|0.557|0.674|0.554|0.577|0.735|0.714|0.747|0.690|0.787|0.680|0.764|0.718|0.304|0.372|0.428|0.138|0.375|0.254|0.225|0.337|0.412|0.314|0.258|0.254|0.281|0.312|0.349|0.228|0.172|0.183|0.270|0.390	3|3|3|3|2|3|3|3|3|3|3|3|3|2|3|3|2|3|3|3|3|3|3|3|3|3|3|3|3|3|1|1|2|1|1|1|1|1|2|1|1|1|1|1|1|1|1|1|1|2	17	6	27	0.2721176470588235	0.4466666666666667	0.6593333333333333	3_s36,3_s37,3_s39,3_s4,3_s40,3_s41,3_s42,3_s44,4_s45,4_s46,4_s47,4_s48,4_s49,4_s5,4_s6,4_s7,4_s8	0_s12,1_s20,1_s23,3_s38,3_s43,4_s9	0_s0,0_s1,0_s10,0_s11,0_s13,0_s14,0_s15,0_s16,0_s17,1_s18,1_s19,1_s2,1_s21,1_s22,1_s24,1_s25,1_s26,2_s27,2_s28,2_s29,2_s3,2_s30,2_s31,2_s32,2_s33,2_s34,2_s35	0.387055	0.0	0.0	0.0
chr10	25013814	25014292	0.290169	32	0.526|0.513|0.642|0.551|0.294|0.497|0.384|0.629|0.395|0.518|0.441|0.435|0.381|0.383|0.239|0.516|0.398|0.385|0.375|0.564|0.742|0.645|0.435|0.700|0.766|0.581|0.505|0.485|0.386|0.419|0.367|0.309|0.586|0.529|0.343|0.307|0.486|0.396|0.328|0.380|0.384|0.706|0.794|0.371|0.385|0.484|0.496|0.656|0.591|0.491	2|2|3|2|1|2|1|3|1|2|1|1|1|1|1|2|1|1|1|3|3|3|1|3|3|3|2|2|1|1|1|1|3|2|1|1|2|1|1|1|1|3|3|1|1|2|2|3|3|2	24	13	13	0.3716666666666666	0.5074615384615384	0.6616923076923077	0_s12,0_s14,0_s16,1_s18,1_s19,1_s2,1_s20,1_s21,1_s23,1_s24,1_s25,2_s29,2_s34,2_s35,3_s36,3_s37,3_s4,3_s40,3_s42,3_s43,3_s44,4_s45,4_s48,4_s49	0_s0,0_s1,0_s11,0_s13,0_s17,1_s22,2_s32,2_s33,3_s39,3_s41,4_s5,4_s6,4_s9	0_s10,0_s15,1_s26,2_s27,2_s28,2_s3,2_s30,2_s31,3_s38,4_s46,4_s47,4_s7,4_s8	-0.290169	7.4949e-98	1.8715e-92	3.3085e-14
chr10	25237903	25240346	0.315917	48	0.583|0.379|0.473|0.725|0.730|0.415|0.725|0.587|0.767|0.366|0.718|0.556|0.442|0.640|0.256|0.771|0.509|0.390|0.126|0.708|0.592|0.695|0.374|0.622|0.580|0.358|0.320|0.458|0.529|0.406|0.398|0.360|0.769|0.138|0.596|0.456|0.644|0.744|0.528|0.545|0.599|0.391|0.770|0.314|0.579|0.760|0.735|0.301|0.703|0.640	3|1|1|3|3|1|3|3|3|1|3|2|1|3|1|3|1|1|1|3|3|3|1|3|3|1|1|1|2|1|1|1|3|1|3|1|3|3|2|2|3|1|3|1|3|3|3|1|3|3	21	4	25	0.3633333333333334	0.5395	0.67928	0_s1,0_s10,0_s13,0_s17,1_s2,1_s21,1_s23,1_s24,1_s25,2_s29,2_s31,2_s32,2_s33,2_s35,3_s36,3_s37,3_s39,3_s40,4_s46,4_s48,4_s7	1_s19,2_s34,3_s43,3_s44	0_s0,0_s11,0_s12,0_s14,0_s15,0_s16,1_s18,1_s20,1_s22,1_s26,2_s27,2_s28,2_s3,2_s30,3_s38,3_s4,3_s41,3_s42,4_s45,4_s47,4_s49,4_s5,4_s6,4_s8,4_s9	-0.315917	4.0003e-215	9.9889e-210	-inf
chr10	25241056	25241219	0.343611	33	0.301|0.465|0.356|0.414|0.634|0.519|0.266|0.448|0.520|0.506|0.283|0.543|0.357|0.753|0.808|0.393|0.602|0.737|0.394|0.570|0.707|0.379|0.658|0.278|0.877|0.507|0.331|0.317|0.407|0.587|0.653|0.650|0.289|0.486|0.598|0.377|0.460|0.556|0.381|0.561|0.239|0.719|0.665|0.637|0.573|0.451|0.602|0.440|0.719|0.520	1|1|1|1|3|2|1|2|1|1|1|2|1|3|3|1|2|3|1|2|3|1|3|1|3|2|1|1|1|2|3|2|1|2|2|1|2|2|1|2|1|3|3|3|2|1|2|1|3|2	22	16	12	0.3701818181818181	0.548875	0.7139166666666666	0_s0,0_s1,0_s10,0_s11,0_s14,0_s16,0_s17,1_s18,1_s2,1_s22,1_s25,2_s28,2_s3,2_s32,2_s33,2_s34,3_s38,3_s40,3_s43,4_s45,4_s5,4_s7	0_s13,0_s15,1_s19,1_s23,1_s26,2_s31,2_s35,3_s37,3_s39,3_s4,3_s41,3_s42,3_s44,4_s49,4_s6,4_s9	0_s12,1_s20,1_s21,1_s24,2_s27,2_s29,2_s30,3_s36,4_s46,4_s47,4_s48,4_s8	0.343611	6.8497e-122	1.7104000000000002e-116	3.9302e-14
chr10	25241322	25241568	0.367326	46	0.638|0.678|0.739|0.771|0.669|0.595|0.554|0.748|0.658|0.477|0.716|0.674|0.637|0.503|0.739|0.750|0.438|0.811|0.486|0.495|0.264|0.321|0.209|0.256|0.224|0.240|0.384|0.189|0.250|0.230|0.478|0.415|0.378|0.519|0.594|0.461|0.340|0.475|0.589|0.496|0.366|0.649|0.509|0.327|0.367|0.411|0.566|0.477|0.465|0.532	3|3|3|3|3|3|2|3|3|2|3|3|3|2|3|3|1|3|2|2|1|1|1|1|1|1|1|1|1|1|2|1|1|2|3|2|1|2|3|2|1|3|2|1|1|1|3|2|2|2	18	14	18	0.311611111111111	0.4947857142857144	0.6789444444444446	1_s23,2_s27,2_s28,2_s29,2_s3,2_s30,2_s31,2_s32,2_s33,2_s34,2_s35,3_s37,3_s38,3_s41,4_s45,4_s48,4_s49,4_s5	0_s14,0_s17,1_s20,1_s25,1_s26,3_s36,3_s39,3_s40,3_s42,3_s44,4_s47,4_s7,4_s8,4_s9	0_s0,0_s1,0_s10,0_s11,0_s12,0_s13,0_s15,0_s16,1_s18,1_s19,1_s2,1_s21,1_s22,1_s24,3_s4,3_s43,4_s46,4_s6	0.367326	6.2511e-197	1.5609e-191	5.0071e-14
chr10	25241844	25242107	0.314414	30	0.366|0.256|0.537|0.396|0.622|0.342|0.396|0.419|0.352|0.540|0.349|0.450|0.462|0.563|0.350|0.575|0.591|0.324|0.471|0.399|0.420|0.392|0.848|0.552|0.652|0.293|0.389|0.472|0.354|0.595|0.539|0.738|0.483|0.430|0.380|0.561|0.664|0.427|0.326|0.374|0.263|0.578|0.511|0.275|0.705|0.535|0.649|0.270|0.670|0.570	1|1|2|1|3|1|1|1|1|2|1|1|1|2|1|2|3|1|2|1|1|1|3|2|3|1|1|1|1|2|2|3|2|1|1|2|3|1|1|1|1|2|2|1|3|2|3|1|3|2	27	14	9	0.3676296296296297	0.5435714285714286	0.6821111111111111	0_s0,0_s1,0_s11,0_s13,0_s14,0_s15,0_s16,1_s18,1_s19,1_s2,1_s21,1_s24,1_s26,2_s27,2_s28,2_s31,2_s32,2_s33,2_s34,3_s39,3_s4,3_s42,3_s43,3_s44,4_s45,4_s48,4_s7	0_s10,0_s17,1_s20,1_s22,1_s25,2_s3,2_s35,3_s36,3_s38,3_s40,4_s46,4_s47,4_s5,4_s9	0_s12,1_s23,2_s29,2_s30,3_s37,3_s41,4_s49,4_s6,4_s8	0.314414	1.5108e-85	3.7725e-80	4.8184e-14
chr10	25304928	25305090	0.300526	16	0.698|0.439|0.334|0.468|0.671|0.381|0.753|0.319|0.419|0.483|0.626|0.443|0.425|0.442|0.545|0.654|0.289|0.429|0.534|0.617|0.230|0.654|0.519|0.697|0.330|0.443|0.590|0.453|0.597|0.410|0.695|0.547|0.471|0.628|0.533|0.821|0.685|0.484|0.296|0.350|0.667|0.497|0.423|0.703|0.372|0.659|0.472|0.303|0.653|0.835	3|1|1|2|3|1|3|1|1|2|3|1|1|1|2|3|1|1|2|3|1|3|2|3|1|2|3|1|3|1|3|2|2|3|2|3|3|1|1|1|3|2|1|3|1|3|2|1|3|3	20	11	19	0.37855	0.5010909090909091	0.6791052631578949	0_s1,0_s10,0_s13,0_s15,0_s16,1_s19,1_s2,1_s20,1_s23,1_s24,2_s27,2_s30,2_s33,2_s35,3_s42,3_s43,3_s44,4_s47,4_s49,4_s7	0_s11,0_s17,1_s21,1_s25,2_s29,2_s31,3_s37,3_s38,3_s4,4_s46,4_s6	0_s0,0_s12,0_s14,1_s18,1_s22,1_s26,2_s28,2_s3,2_s32,2_s34,3_s36,3_s39,3_s40,3_s41,4_s45,4_s48,4_s5,4_s8,4_s9	-0.300526	2.6097e-70	6.516399999999999e-65	5.7954e-14
chr10	25305217	25305392	0.302362	17	0.535|0.428|0.331|0.501|0.721|0.484|0.673|0.396|0.469|0.190|0.526|0.254|0.550|0.399|0.435|0.544|0.576|0.284|0.564|0.503|0.234|0.302|0.653|0.447|0.511|0.744|0.487|0.519|0.611|0.445|0.605|0.409|0.638|0.287|0.410|0.498|0.645|0.539|0.254|0.684|0.303|0.269|0.761|0.264|0.398|0.420|0.572|0.486|0.499|0.619	3|1|1|2|3|2|3|1|2|1|2|1|3|1|1|3|3|1|2|2|1|1|3|2|2|3|2|2|3|2|3|2|3|1|1|2|3|3|1|3|1|1|3|1|1|1|3|2|2|3	18	15	17	0.3254444444444444	0.4898666666666667	0.6276470588235292	0_s1,0_s10,0_s15,0_s17,1_s19,1_s20,1_s21,1_s24,2_s27,2_s28,3_s39,3_s4,3_s43,4_s45,4_s46,4_s48,4_s49,4_s5	0_s11,0_s13,0_s16,1_s18,1_s25,1_s26,2_s3,2_s30,2_s32,2_s33,2_s35,3_s37,3_s40,4_s7,4_s8	0_s0,0_s12,0_s14,1_s2,1_s22,1_s23,2_s29,2_s31,2_s34,3_s36,3_s38,3_s41,3_s42,3_s44,4_s47,4_s6,4_s9	-0.302362	1.0661e-61	2.662e-56	3.7415e-14
chr10	25464933	25465150	0.366095	39	0.332|0.492|0.233|0.359|0.233|0.442|0.364|0.395|0.329|0.466|0.340|0.286|0.198|0.540|0.269|0.234|0.332|0.441|0.515|0.389|0.438|0.332|0.281|0.241|0.300|0.458|0.491|0.425|0.362|0.408|0.658|0.635|0.720|0.707|0.799|0.657|0.719|0.631|0.700|0.722|0.689|0.713|0.685|0.690|0.719|0.764|0.596|0.711|0.648|0.798	1|2|1|1|1|1|1|1|1|2|1|1|1|2|1|1|1|1|2|1|1|1|1|1|1|2|2|1|1|1|3|3|3|3|3|3|3|3|3|3|3|3|3|3|3|3|3|3|3|3	24	6	20	0.3317916666666666	0.4936666666666667	0.69805	0_s0,0_s10,0_s11,0_s12,0_s13,0_s14,0_s15,0_s16,1_s18,1_s19,1_s2,1_s21,1_s22,1_s23,1_s24,1_s26,2_s27,2_s28,2_s29,2_s3,2_s30,2_s33,2_s34,2_s35	0_s1,0_s17,1_s20,1_s25,2_s31,2_s32	3_s36,3_s37,3_s38,3_s39,3_s4,3_s40,3_s41,3_s42,3_s43,3_s44,4_s45,4_s46,4_s47,4_s48,4_s49,4_s5,4_s6,4_s7,4_s8,4_s9	-0.366095	5.6567e-221	1.4125e-215	9.4591e-14
chr10	26223330	26223580	0.334275	38	0.277|0.472|0.402|0.246|0.367|0.381|0.448|0.305|0.162|0.285|0.322|0.515|0.365|0.433|0.371|0.251|0.393|0.490|0.569|0.410|0.576|0.629|0.665|0.689|0.680|0.698|0.699|0.666|0.741|0.796|0.488|0.405|0.491|0.447|0.448|0.467|0.530|0.693|0.729|0.610|0.511|0.405|0.525|0.617|0.655|0.588|0.642|0.687|0.517|0.650	1|2|2|1|1|1|2|1|1|1|1|2|1|2|1|1|1|2|3|1|3|3|3|3|3|3|3|3|3|3|2|1|2|2|2|2|2|3|3|3|2|1|2|3|3|3|3|3|2|3	15	15	20	0.3296666666666666	0.4789333333333334	0.6639499999999998	0_s0,0_s11,0_s12,0_s13,0_s15,0_s16,0_s17,1_s18,1_s2,1_s21,1_s22,1_s23,1_s26,3_s37,4_s46	0_s1,0_s10,0_s14,1_s19,1_s20,1_s24,3_s36,3_s38,3_s39,3_s4,3_s40,3_s41,4_s45,4_s47,4_s8	1_s25,2_s27,2_s28,2_s29,2_s3,2_s30,2_s31,2_s32,2_s33,2_s34,2_s35,3_s42,3_s43,3_s44,4_s48,4_s49,4_s5,4_s6,4_s7,4_s9	-0.334275	1.1294000000000001e-155	2.82e-150	1.7208e-14
chr10	26223956	26226314	0.272777	63	0.757|0.713|0.564|0.529|0.548|0.651|0.521|0.624|0.606|0.522|0.612|0.618|0.526|0.559|0.600|0.553|0.683|0.454|0.609|0.550|0.635|0.647|0.657|0.683|0.636|0.656|0.565|0.588|0.606|0.676|0.271|0.229|0.435|0.327|0.317|0.312|0.414|0.475|0.216|0.305|0.417|0.367|0.414|0.341|0.350|0.338|0.273|0.207|0.321|0.300	3|3|3|3|3|3|3|3|3|3|3|3|3|3|3|3|3|1|3|3|3|3|3|3|3|3|3|3|3|3|1|1|1|1|1|1|1|1|1|1|1|1|1|1|1|1|1|1|1|1	21	0	29	0.3372857142857142		0.6101379310344828	1_s24,3_s36,3_s37,3_s38,3_s39,3_s4,3_s40,3_s41,3_s42,3_s43,3_s44,4_s45,4_s46,4_s47,4_s48,4_s49,4_s5,4_s6,4_s7,4_s8,4_s9	-	0_s0,0_s1,0_s10,0_s11,0_s12,0_s13,0_s14,0_s15,0_s16,0_s17,1_s18,1_s19,1_s2,1_s20,1_s21,1_s22,1_s23,1_s25,1_s26,2_s27,2_s28,2_s29,2_s3,2_s30,2_s31,2_s32,2_s33,2_s34,2_s35	0.272777	7.126600000000002e-235	1.7795000000000002e-229	0.0
chr10	26453823	26455024	0.398509	25	0.863|0.544|0.635|0.626|0.743|0.790|0.790|0.666|0.462|0.798|0.608|0.766|0.655|0.706|0.801|0.607|0.555|0.839|0.728|0.661|0.751|0.788|0.722|0.733|0.633|0.532|0.791|0.787|0.731|0.735|0.225|0.170|0.381|0.307|0.333|0.458|0.422|0.382|0.394|0.437|0.472|0.441|0.305|0.434|0.376|0.461|0.296|0.399|0.343|0.322	3|2|3|3|3|3|3|3|2|3|3|3|3|3|3|2|2|3|3|3|3|3|3|3|2|2|3|3|3|3|1|1|1|1|1|2|1|1|1|1|2|2|1|2|1|2|1|1|1|1	15	11	24	0.3394666666666666	0.509	0.7380416666666667	3_s36,3_s37,3_s38,3_s39,3_s4,3_s41,3_s42,3_s43,3_s44,4_s47,4_s49,4_s6,4_s7,4_s8,4_s9	0_s1,0_s16,1_s22,1_s23,2_s30,2_s31,3_s40,4_s45,4_s46,4_s48,4_s5	0_s0,0_s10,0_s11,0_s12,0_s13,0_s14,0_s15,0_s17,1_s18,1_s19,1_s2,1_s20,1_s21,1_s24,1_s25,1_s26,2_s27,2_s28,2_s29,2_s3,2_s32,2_s33,2_s34,2_s35	0.398509	8.4679e-125	2.1144e-119	3.5083e-14
chr10	26582325	26583144	0.319843	22	0.252|0.715|0.397|0.530|0.469|0.659|0.481|0.378|0.575|0.336|0.475|0.416|0.166|0.562|0.380|0.448|0.304|0.373|0.408|0.698|0.424|0.733|0.534|0.333|0.630|0.500|0.109|0.566|0.543|0.667|0.643|0.245|0.730|0.454|0.516|0.449|0.630|0.529|0.320|0.508|0.374|0.423|0.336|0.624|0.603|0.579|0.455|0.428|0.249|0.341	1|3|2|3|2|3|3|2|3|1|2|2|1|3|2|2|1|2|2|3|2|3|3|1|3|3|1|3|3|3|3|1|3|2|3|3|3|3|1|3|2|2|1|3|3|3|2|2|1|1	11	15	24	0.2719090909090909	0.4201333333333332	0.5918333333333335	0_s0,0_s17,1_s2,1_s23,2_s3,2_s32,3_s37,3_s43,4_s47,4_s8,4_s9	0_s10,0_s12,0_s15,1_s18,1_s19,1_s21,1_s22,1_s24,1_s25,2_s27,3_s39,4_s45,4_s46,4_s6,4_s7	0_s1,0_s11,0_s13,0_s14,0_s16,1_s20,1_s26,2_s28,2_s29,2_s30,2_s31,2_s33,2_s34,2_s35,3_s36,3_s38,3_s4,3_s40,3_s41,3_s42,3_s44,4_s48,4_s49,4_s5	-0.319843	1.6068e-75	4.0123000000000005e-70	4.9738e-14
chr10	26667903	26668486	0.331204	15	0.491|0.566|0.550|0.654|0.518|0.588|0.505|0.557|0.609|0.356|0.602|0.667|0.699|0.683|0.610|0.620|0.490|0.598|0.459|0.524|0.588|0.483|0.649|0.583|0.580|0.481|0.634|0.556|0.594|0.596|0.169|0.264|0.481|0.258|0.361|0.434|0.469|0.331|0.342|0.336|0.630|0.676|0.688|0.767|0.611|0.707|0.834|0.630|0.778|0.772	2|3|3|3|2|3|3|3|3|1|3|3|3|3|3|3|2|3|2|3|3|2|3|3|3|2|3|3|3|3|1|1|2|1|1|2|2|1|1|1|3|3|3|3|3|3|3|3|3|3	8	9	33	0.302125	0.4784444444444444	0.6334848484848484	0_s17,3_s36,3_s37,3_s39,3_s4,3_s42,3_s43,3_s44	0_s0,0_s12,1_s23,1_s25,2_s28,2_s31,3_s38,3_s40,3_s41	0_s1,0_s10,0_s11,0_s13,0_s14,0_s15,0_s16,1_s18,1_s19,1_s2,1_s20,1_s21,1_s22,1_s24,1_s26,2_s27,2_s29,2_s3,2_s30,2_s32,2_s33,2_s34,2_s35,4_s45,4_s46,4_s47,4_s48,4_s49,4_s5,4_s6,4_s7,4_s8,4_s9	-0.331204	2.7585e-54	6.888e-49	3.364e-14	P2|3|0|0|0,
chr10	26911504	26911971	0.358263	32	0.827|0.389|0.650|0.530|0.335|0.256|0.487|0.715|0.641|0.256|0.335|0.676|0.318|0.319|0.387|0.642|0.514|0.432|0.357|0.706|0.845|0.524|0.325|0.496|0.402|0.546|0.587|0.514|0.784|0.435|0.643|0.524|0.343|0.291|0.363|0.241|0.327|0.524|0.406|0.503|0.478|0.666|0.301|0.460|0.558|0.489|0.406|0.547|0.701|0.415	3|1|3|2|1|1|2|3|3|1|1|3|1|1|1|3|2|2|1|3|3|2|1|2|1|2|2|2|3|1|3|2|1|1|1|1|1|2|1|2|2|3|1|2|2|1|1|2|3|1	22	16	12	0.3498181818181818	0.514	0.7079999999999999	0_s1,0_s12,0_s13,0_s17,1_s18,1_s2,1_s20,1_s21,1_s25,2_s29,2_s30,2_s35,3_s38,3_s39,3_s4,3_s40,3_s41,3_s43,4_s47,4_s5,4_s6,4_s9	0_s11,0_s14,1_s23,1_s24,2_s28,2_s3,2_s31,2_s32,2_s33,3_s37,3_s42,3_s44,4_s45,4_s48,4_s49,4_s7	0_s0,0_s10,0_s15,0_s16,1_s19,1_s22,1_s26,2_s27,2_s34,3_s36,4_s46,4_s8	0.358263	2.304e-127	5.7532e-122	3.3751e-14
chr10	26987237	26988362	0.297509	28	0.270|0.576|0.592|0.718|0.698|0.751|0.281|0.466|0.585|0.599|0.418|0.460|0.378|0.604|0.608|0.511|0.621|0.578|0.225|0.538|0.249|0.449|0.455|0.515|0.440|0.407|0.569|0.336|0.355|0.580|0.603|0.491|0.423|0.238|0.383|0.423|0.659|0.775|0.494|0.481|0.448|0.264|0.509|0.672|0.536|0.376|0.630|0.503|0.678|0.817	1|3|2|3|3|3|1|1|2|3|1|1|1|3|3|2|3|2|1|2|1|1|2|2|1|1|2|1|1|3|3|2|1|1|1|1|3|3|2|2|1|1|2|3|2|1|3|2|3|3	20	14	16	0.36445	0.5255	0.6618125	0_s0,0_s14,0_s15,1_s18,1_s19,1_s2,1_s25,2_s27,2_s28,2_s30,2_s31,2_s33,2_s34,3_s38,3_s39,3_s4,3_s40,4_s45,4_s46,4_s5	0_s10,0_s16,1_s22,1_s24,1_s26,2_s29,2_s3,2_s32,3_s37,3_s43,3_s44,4_s47,4_s49,4_s7	0_s1,0_s11,0_s12,0_s13,0_s17,1_s20,1_s21,1_s23,2_s35,3_s36,3_s41,3_s42,4_s48,4_s6,4_s8,4_s9	-0.297509	1.4798e-96	3.695e-91	6.9611e-14
chr10	26990235	26991189	0.439598	18	0.120|0.329|0.247|0.298|0.265|0.484|0.224|0.251|0.385|0.462|0.739|0.715|0.731|0.696|0.655|0.725|0.727|0.640|0.771|0.593|0.706|0.658|0.656|0.676|0.734|0.746|0.795|0.640|0.685|0.818|0.714|0.854|0.687|0.654|0.668|0.799|0.799|0.763|0.625|0.635|0.597|0.600|0.518|0.698|0.730|0.585|0.812|0.561|0.720|0.717	1|1|1|1|1|2|1|1|1|2|3|3|3|3|3|3|3|3|3|3|3|3|3|3|3|3|3|3|3|3|3|3|3|3|3|3|3|3|3|3|3|3|2|3|3|3|3|2|3|3	8	4	38	0.2648749999999999	0.50625	0.7042894736842107	0_s0,0_s1,0_s10,0_s11,0_s12,0_s14,0_s15,0_s16	0_s13,0_s17,4_s47,4_s7	1_s18,1_s19,1_s2,1_s20,1_s21,1_s22,1_s23,1_s24,1_s25,1_s26,2_s27,2_s28,2_s29,2_s3,2_s30,2_s31,2_s32,2_s33,2_s34,2_s35,3_s36,3_s37,3_s38,3_s39,3_s4,3_s40,3_s41,3_s42,3_s43,3_s44,4_s45,4_s46,4_s48,4_s49,4_s5,4_s6,4_s8,4_s9	-0.439598	9.116e-65	2.2763e-59	5.5622e-14	P0|0|2|3|0,
chr10	26996282	26996778	0.270151	28	0.346|0.320|0.529|0.492|0.446|0.354|0.428|0.388|0.360|0.543|0.396|0.478|0.476|0.527|0.337|0.386|0.466|0.349|0.567|0.560|0.588|0.685|0.531|0.748|0.554|0.647|0.605|0.555|0.503|0.619|0.781|0.297|0.494|0.608|0.688|0.520|0.608|0.534|0.565|0.481|0.510|0.649|0.504|0.603|0.593|0.387|0.322|0.616|0.583|0.389	1|1|2|2|2|1|1|1|1|2|1|2|2|2|1|1|2|1|2|3|3|3|2|3|2|3|3|3|2|3|3|1|2|3|3|2|3|2|2|2|2|3|2|3|3|1|1|3|3|1	14	19	17	0.3613571428571429	0.511578947368421	0.6315294117647058	0_s0,0_s1,0_s13,0_s14,0_s15,0_s16,1_s18,1_s21,1_s22,1_s24,3_s37,4_s5,4_s6,4_s9	0_s10,0_s11,0_s12,0_s17,1_s19,1_s2,1_s20,1_s23,1_s25,2_s29,2_s30,2_s34,3_s38,3_s40,3_s42,3_s43,3_s44,4_s45,4_s47	1_s26,2_s27,2_s28,2_s3,2_s31,2_s32,2_s33,2_s35,3_s36,3_s39,3_s4,3_s41,4_s46,4_s48,4_s49,4_s7,4_s8	-0.270151	3.1673e-97	7.9088e-92	2.8533e-14
chr10	27020225	27021010	0.366838	29	0.353|0.289|0.523|0.489|0.747|0.383|0.766|0.522|0.584|0.626|0.768|0.521|0.489|0.297|0.499|0.537|0.358|0.367|0.446|0.603|0.625|0.729|0.387|0.489|0.647|0.253|0.128|0.355|0.567|0.786|0.236|0.430|0.729|0.186|0.436|0.318|0.317|0.532|0.569|0.394|0.323|0.269|0.707|0.755|0.362|0.777|0.468|0.723|0.602|0.639	1|1|2|2|3|1|3|3|3|3|3|3|2|1|2|2|1|1|2|3|3|3|2|2|3|1|1|1|3|3|1|2|3|1|2|1|1|2|3|2|1|1|3|3|1|3|2|3|3|3	16	13	21	0.299625	0.4706923076923077	0.6662857142857143	0_s0,0_s1,0_s13,1_s20,1_s23,1_s24,2_s31,2_s32,2_s33,3_s36,3_s39,3_s40,3_s41,4_s45,4_s46,4_s49	0_s10,0_s11,1_s2,1_s21,1_s22,1_s25,2_s29,2_s3,3_s37,3_s4,3_s42,3_s44,4_s6	0_s12,0_s14,0_s15,0_s16,0_s17,1_s18,1_s19,1_s26,2_s27,2_s28,2_s30,2_s34,2_s35,3_s38,3_s43,4_s47,4_s48,4_s5,4_s7,4_s8,4_s9	-0.366838	1.451e-123	3.6232e-118	6.8834e-14
chr10	27089029	27089883	0.27516	40	0.570|0.601|0.570|0.583|0.513|0.604|0.662|0.533|0.550|0.513|0.567|0.477|0.479|0.558|0.547|0.458|0.532|0.484|0.522|0.478|0.543|0.508|0.416|0.584|0.615|0.549|0.460|0.451|0.446|0.316|0.556|0.364|0.580|0.436|0.499|0.477|0.518|0.552|0.402|0.477|0.575|0.608|0.590|0.488|0.556|0.556|0.331|0.577|0.380|0.627	2|3|2|3|2|3|3|2|2|2|3|2|2|2|2|2|2|2|2|2|2|2|2|2|3|2|2|2|2|1|2|2|3|2|2|2|2|2|2|2|3|3|3|2|2|2|1|3|2|3	2	36	12	0.3235	0.5000555555555555	0.5990833333333333	2_s35,4_s6	0_s0,0_s10,0_s12,0_s15,0_s16,0_s17,1_s19,1_s2,1_s20,1_s21,1_s22,1_s23,1_s24,1_s25,1_s26,2_s27,2_s28,2_s29,2_s3,2_s31,2_s32,2_s33,2_s34,3_s36,3_s37,3_s39,3_s4,3_s40,3_s41,3_s42,3_s43,3_s44,4_s48,4_s49,4_s5,4_s8	0_s1,0_s11,0_s13,0_s14,1_s18,2_s30,3_s38,4_s45,4_s46,4_s47,4_s7,4_s9	0.27516	1.358e-37	3.3909e-32	4.8295e-14
chr10	27198004	27199621	0.251926	38	0.415|0.521|0.410|0.481|0.494|0.429|0.608|0.315|0.555|0.445|0.429|0.509|0.609|0.599|0.474|0.643|0.419|0.580|0.679|0.533|0.492|0.427|0.479|0.452|0.607|0.519|0.570|0.699|0.471|0.716|0.661|0.675|0.757|0.563|0.687|0.693|0.754|0.766|0.786|0.646|0.479|0.408|0.281|0.386|0.405|0.403|0.256|0.352|0.362|0.253	1|2|1|1|2|1|3|1|3|1|1|2|3|3|1|3|1|3|3|3|1|1|1|1|3|2|3|3|1|3|3|3|3|3|3|3|3|3|3|3|2|1|1|1|1|1|1|1|1|1	23	5	22	0.4019130434782608	0.5044000000000001	0.653909090909091	0_s0,0_s10,0_s11,0_s13,0_s15,0_s17,1_s18,1_s21,1_s23,2_s27,2_s28,2_s29,2_s3,2_s34,4_s46,4_s47,4_s48,4_s49,4_s5,4_s6,4_s7,4_s8,4_s9	0_s1,0_s12,1_s19,2_s31,4_s45	0_s14,0_s16,1_s2,1_s20,1_s22,1_s24,1_s25,1_s26,2_s30,2_s32,2_s33,2_s35,3_s36,3_s37,3_s38,3_s39,3_s4,3_s40,3_s41,3_s42,3_s43,3_s44	0.251926	6.2576e-144	1.5625e-138	9.448e-14
chr10	27203162	27203689	0.360817	32	0.502|0.381|0.482|0.660|0.482|0.345|0.710|0.260|0.487|0.584|0.438|0.333|0.516|0.348|0.617|0.598|0.514|0.550|0.302|0.651|0.395|0.301|0.522|0.560|0.728|0.557|0.403|0.123|0.233|0.521|0.580|0.625|0.709|0.218|0.392|0.347|0.652|0.749|0.225|0.381|0.721|0.128|0.584|0.324|0.462|0.627|0.738|0.624|0.393|0.361	2|2|2|3|2|1|3|1|2|3|2|1|2|1|3|3|2|3|1|3|2|1|3|3|3|3|2|1|1|2|3|3|3|1|2|1|3|3|1|2|3|1|3|1|2|3|3|3|2|1	14	15	21	0.2748571428571428	0.4499333333333334	0.6355238095238095	0_s13,0_s15,1_s19,1_s20,1_s25,2_s28,2_s33,2_s34,3_s39,3_s40,3_s43,4_s46,4_s48,4_s9	0_s0,0_s1,0_s10,0_s12,0_s16,1_s18,1_s2,1_s23,2_s27,2_s32,2_s35,3_s4,3_s44,4_s49,4_s8	0_s11,0_s14,0_s17,1_s21,1_s22,1_s24,1_s26,2_s29,2_s3,2_s30,2_s31,3_s36,3_s37,3_s38,3_s41,3_s42,4_s45,4_s47,4_s5,4_s6,4_s7	-0.360817	1.0075e-129	2.5157999999999997e-124	4.8517e-14
chr10	27388600	27388867	0.516591	18	0.689|0.736|0.550|0.829|0.625|0.803|0.675|0.575|0.782|0.687|0.145|0.170|0.167|0.145|0.252|0.221|0.202|0.233|0.148|0.151|0.186|0.168|0.242|0.408|0.399|0.299|0.274|0.200|0.173|0.169|0.167|0.153|0.223|0.228|0.170|0.168|0.261|0.246|0.333|0.219|0.214|0.187|0.234|0.287|0.195|0.150|0.221|0.321|0.354|0.163	3|3|2|3|3|3|3|2|3|3|1|1|1|1|1|1|1|1|1|1|1|1|1|2|2|1|1|1|1|1|1|1|1|1|1|1|1|1|1|1|1|1|1|1|1|1|1|1|1|1	38	4	8	0.2115526315789474	0.483	0.72825	1_s18,1_s19,1_s2,1_s20,1_s21,1_s22,1_s23,1_s24,1_s25,1_s26,2_s27,2_s28,2_s29,2_s31,2_s32,2_s33,2_s34,2_s35,3_s36,3_s37,3_s38,3_s39,3_s4,3_s40,3_s41,3_s42,3_s43,3_s44,4_s45,4_s46,4_s47,4_s48,4_s49,4_s5,4_s6,4_s7,4_s8,4_s9	0_s10,0_s15,2_s3,2_s30	0_s0,0_s1,0_s11,0_s12,0_s13,0_s14,0_s16,0_s17	0.516591	5.7707e-67	1.441e-61	3.153e-14	N0|0|2|3|0,
chr10	27439846	27440150	0.42242	29	0.516|0.372|0.701|0.704|0.773|0.633|0.668|0.709|0.442|0.224|0.564|0.547|0.612|0.268|0.348|0.271|0.419|0.533|0.387|0.341|0.247|0.576|0.383|0.526|0.297|0.836|0.335|0.608|0.261|0.362|0.475|0.523|0.930|0.283|0.699|0.560|0.266|0.288|0.574|0.331|0.639|0.451|0.386|0.363|0.634|0.767|0.506|0.558|0.565|0.282	2|1|3|3|3|2|3|3|1|1|2|2|2|1|1|1|1|2|1|1|1|2|1|2|1|3|1|2|1|1|1|2|3|1|3|2|1|1|2|1|2|2|1|1|2|3|2|2|2|1	23	18	9	0.3317826086956522	0.5625	0.7541111111111111	0_s1,0_s16,0_s17,1_s20,1_s21,1_s22,1_s23,1_s25,1_s26,2_s27,2_s29,2_s30,2_s32,2_s34,2_s35,3_s36,3_s39,3_s41,3_s42,3_s44,4_s47,4_s48,4_s9	0_s0,0_s13,1_s18,1_s19,1_s2,1_s24,2_s28,2_s3,2_s33,3_s37,3_s40,3_s43,4_s45,4_s46,4_s49,4_s6,4_s7,4_s8	0_s10,0_s11,0_s12,0_s14,0_s15,2_s31,3_s38,3_s4,4_s5	-0.42242	2.0108e-97	5.0209e-92	1.9096e-14
chr10	27444231	27444332	0.488997	32	0.090|0.177|0.145|0.182|0.200|0.222|0.232|0.085|0.125|0.388|0.327|0.168|0.200|0.166|0.173|0.206|0.313|0.155|0.336|0.144|0.297|0.156|0.288|0.248|0.184|0.211|0.252|0.225|0.147|0.370|0.775|0.546|0.695|0.733|0.555|0.465|0.528|0.611|0.800|0.670|0.584|0.665|0.641|0.544|0.699|0.605|0.794|0.363|0.606|0.782	1|1|1|1|1|1|1|1|1|2|2|1|1|1|1|1|1|1|2|1|1|1|1|1|1|1|1|1|1|2|3|2|3|3|3|2|2|3|3|3|3|3|3|2|3|3|3|2|3|3	26	9	15	0.1919615384615384	0.4296666666666667	0.6809999999999999	0_s0,0_s1,0_s10,0_s11,0_s12,0_s13,0_s14,0_s15,0_s16,1_s19,1_s2,1_s20,1_s21,1_s22,1_s23,1_s24,1_s26,2_s27,2_s28,2_s29,2_s3,2_s30,2_s31,2_s32,2_s33,2_s34	0_s17,1_s18,1_s25,2_s35,3_s37,3_s40,3_s41,4_s48,4_s7	3_s36,3_s38,3_s39,3_s4,3_s42,3_s43,3_s44,4_s45,4_s46,4_s47,4_s49,4_s5,4_s6,4_s8,4_s9	-0.488997	3.8459e-176	9.6033e-171	3.7415e-14
chr10	27445572	27446883	0.272823	44	0.385|0.381|0.438|0.277|0.711|0.475|0.331|0.677|0.285|0.710|0.616|0.704|0.385|0.263|0.431|0.444|0.509|0.473|0.524|0.501|0.369|0.616|0.612|0.562|0.341|0.328|0.356|0.481|0.258|0.352|0.474|0.712|0.261|0.684|0.725|0.330|0.508|0.647|0.496|0.550|0.289|0.751|0.520|0.423|0.585|0.346|0.497|0.467|0.710|0.640	1|1|1|1|3|2|1|3|1|3|3|3|1|1|1|1|1|1|3|2|1|3|3|3|1|1|1|1|1|1|1|3|1|3|3|1|2|3|2|3|1|3|3|1|3|1|2|1|3|3	26	5	19	0.3721923076923077	0.4953999999999999	0.6450526315789474	0_s0,0_s1,0_s10,0_s11,0_s14,0_s16,1_s2,1_s20,1_s21,1_s22,1_s23,1_s24,2_s27,2_s30,2_s31,2_s32,2_s33,2_s34,2_s35,3_s36,3_s38,3_s40,4_s45,4_s48,4_s5,4_s7	0_s13,1_s26,3_s41,3_s43,4_s6	0_s12,0_s15,0_s17,1_s18,1_s19,1_s25,2_s28,2_s29,2_s3,3_s37,3_s39,3_s4,3_s42,3_s44,4_s46,4_s47,4_s49,4_s8,4_s9	-0.272823	1.7934e-151	4.4783e-146	9.9476e-14
chr10	27471158	27472463	0.317525	28	0.441|0.454|0.517|0.137|0.248|0.615|0.663|0.510|0.464|0.413|0.410|0.562|0.683|0.546|0.367|0.362|0.399|0.450|0.389|0.369|0.510|0.558|0.408|0.499|0.546|0.360|0.417|0.373|0.480|0.553|0.279|0.352|0.491|0.282|0.373|0.673|0.259|0.745|0.475|0.633|0.435|0.348|0.189|0.510|0.753|0.699|0.513|0.290|0.360|0.542	2|2|2|1|1|3|3|3|2|2|2|3|3|3|1|2|2|2|1|1|2|3|2|2|3|2|2|1|2|3|1|1|2|1|2|3|1|3|2|3|2|2|1|2|3|3|3|1|2|3	12	22	16	0.2945	0.4352727272727272	0.612125	0_s11,0_s12,1_s21,1_s25,1_s26,2_s33,3_s36,3_s37,3_s39,3_s41,4_s47,4_s7	0_s0,0_s1,0_s10,0_s16,0_s17,1_s18,1_s22,1_s23,1_s24,2_s27,2_s29,2_s3,2_s31,2_s32,2_s34,3_s38,3_s4,3_s43,4_s45,4_s46,4_s48,4_s8	0_s13,0_s14,0_s15,1_s19,1_s2,1_s20,2_s28,2_s30,2_s35,3_s40,3_s42,3_s44,4_s49,4_s5,4_s6,4_s9	-0.317525	6.3642000000000004e-86	1.5890999999999999e-80	3.7526e-14
chr10	27528039	27528928	0.295103	33	0.454|0.646|0.531|0.318|0.563|0.441|0.257|0.303|0.445|0.412|0.368|0.649|0.696|0.302|0.426|0.799|0.254|0.726|0.633|0.435|0.574|0.233|0.787|0.686|0.417|0.448|0.530|0.413|0.397|0.509|0.562|0.526|0.394|0.431|0.547|0.406|0.245|0.599|0.669|0.459|0.247|0.505|0.420|0.492|0.291|0.748|0.287|0.405|0.632|0.616	1|3|2|1|3|2|1|1|1|1|1|3|3|1|1|3|1|3|3|1|3|1|3|3|1|2|2|1|1|1|3|2|1|1|2|1|1|3|3|1|1|2|1|2|1|3|1|1|3|3	26	8	16	0.3664615384615385	0.5025	0.6615624999999999	0_s0,0_s11,0_s14,0_s15,0_s16,0_s17,1_s18,1_s20,1_s21,1_s23,1_s26,2_s28,2_s30,2_s33,2_s34,2_s35,3_s38,3_s39,3_s40,3_s41,3_s44,4_s45,4_s47,4_s49,4_s6,4_s7	0_s10,0_s13,2_s31,2_s32,3_s37,3_s4,4_s46,4_s48	0_s1,0_s12,1_s19,1_s2,1_s22,1_s24,1_s25,2_s27,2_s29,2_s3,3_s36,3_s42,3_s43,4_s5,4_s8,4_s9	0.295103	2.8337000000000003e-131	7.075899999999999e-126	3.1641e-14
chr10	27553181	27554360	0.481421	50	0.231|0.152|0.401|0.539|0.234|0.220|0.158|0.175|0.201|0.275|0.245|0.408|0.288|0.427|0.195|0.209|0.351|0.302|0.434|0.281|0.238|0.261|0.215|0.164|0.292|0.262|0.308|0.304|0.246|0.275|0.742|0.700|0.650|0.661|0.764|0.749|0.680|0.604|0.478|0.602|0.678|0.754|0.814|0.697|0.873|0.799|0.663|0.693|0.777|0.586	1|1|2|2|1|1|1|1|1|1|1|1|1|2|1|1|1|1|2|1|1|1|1|1|1|1|1|1|1|1|3|3|3|3|3|3|3|2|2|2|3|3|3|3|3|3|3|3|3|2	26	8	16	0.2496153846153846	0.508875	0.7308749999999999	0_s0,0_s1,0_s12,0_s13,0_s14,0_s15,0_s16,0_s17,1_s18,1_s19,1_s2,1_s21,1_s22,1_s23,1_s24,1_s26,2_s27,2_s28,2_s29,2_s3,2_s30,2_s31,2_s32,2_s33,2_s34,2_s35	0_s10,0_s11,1_s20,1_s25,3_s42,3_s43,3_s44,4_s9	3_s36,3_s37,3_s38,3_s39,3_s4,3_s40,3_s41,4_s45,4_s46,4_s47,4_s48,4_s49,4_s5,4_s6,4_s7,4_s8	-0.481421	3.5495e-273	8.8632e-268	-inf
chr10	27610979	27611691	0.30391	25	0.402|0.652|0.491|0.524|0.270|0.581|0.424|0.656|0.328|0.515|0.497|0.508|0.419|0.428|0.729|0.205|0.665|0.496|0.681|0.264|0.397|0.396|0.456|0.236|0.356|0.739|0.757|0.603|0.748|0.515|0.730|0.544|0.327|0.711|0.347|0.758|0.362|0.476|0.745|0.202|0.456|0.762|0.650|0.575|0.579|0.527|0.552|0.569|0.296|0.539	1|3|2|3|1|3|1|3|1|2|2|2|1|1|3|1|3|2|3|1|1|1|1|1|1|3|3|3|3|3|3|3|1|3|1|3|1|2|3|1|2|3|3|3|3|3|3|3|1|3	18	7	25	0.3397222222222222	0.4912857142857142	0.64364	0_s0,0_s12,0_s14,0_s16,1_s2,1_s20,1_s22,1_s26,2_s27,2_s28,2_s29,2_s3,2_s30,3_s38,3_s4,3_s41,3_s44,4_s8	0_s10,0_s17,1_s18,1_s19,1_s24,3_s42,4_s45	0_s1,0_s11,0_s13,0_s15,1_s21,1_s23,1_s25,2_s31,2_s32,2_s33,2_s34,2_s35,3_s36,3_s37,3_s39,3_s40,3_s43,4_s46,4_s47,4_s48,4_s49,4_s5,4_s6,4_s7,4_s9	-0.30391	1.299e-103	3.2436e-98	2.6423e-14
chr10	27861307	27862295	0.424038	36	0.625|0.271|0.377|0.414|0.646|0.388|0.580|0.465|0.149|0.200|0.492|0.687|0.475|0.303|0.571|0.710|0.195|0.583|0.420|0.727|0.652|0.384|0.459|0.550|0.450|0.581|0.440|0.443|0.521|0.661|0.085|0.551|0.705|0.506|0.543|0.153|0.527|0.738|0.437|0.606|0.565|0.356|0.292|0.687|0.640|0.662|0.761|0.436|0.515|0.679	3|1|2|2|3|2|3|2|1|1|2|3|2|1|3|3|1|3|2|3|3|2|2|3|2|3|2|2|2|3|1|3|3|2|3|1|3|3|2|3|3|2|1|3|3|3|3|2|3|3	8	17	25	0.206	0.439	0.63008	0_s1,0_s16,0_s17,1_s20,1_s23,3_s36,3_s40,4_s47	0_s10,0_s11,0_s13,0_s15,1_s18,1_s2,1_s25,2_s28,2_s29,2_s30,2_s32,2_s33,2_s34,3_s39,3_s43,4_s46,4_s7	0_s0,0_s12,0_s14,1_s19,1_s21,1_s22,1_s24,1_s26,2_s27,2_s3,2_s31,2_s35,3_s37,3_s38,3_s4,3_s41,3_s42,3_s44,4_s45,4_s48,4_s49,4_s5,4_s6,4_s8,4_s9	-0.424038	5.1013e-116	1.2738e-110	6.517e-14
chr10	27943506	27944261	0.260692	13	0.739|0.710|0.769|0.692|0.776|0.570|0.738|0.714|0.759|0.709|0.745|0.707|0.714|0.716|0.717|0.767|0.681|0.767|0.691|0.736|0.686|0.701|0.702|0.656|0.754|0.685|0.755|0.665|0.757|0.714|0.700|0.722|0.738|0.708|0.782|0.792|0.680|0.729|0.655|0.743|0.688|0.770|0.694|0.735|0.682|0.653|0.831|0.688|0.784|0.684	2|2|2|2|2|1|2|2|2|2|2|2|2|2|2|2|2|2|2|2|2|2|2|2|2|2|2|2|2|2|2|2|2|2|2|2|2|2|2|2|2|2|2|2|2|2|3|2|2|2	1	48	1	0.57	0.7197708333333331	0.831	0_s13	0_s0,0_s1,0_s10,0_s11,0_s12,0_s14,0_s15,0_s16,0_s17,1_s18,1_s19,1_s2,1_s20,1_s21,1_s22,1_s23,1_s24,1_s25,1_s26,2_s27,2_s28,2_s29,2_s3,2_s30,2_s31,2_s32,2_s33,2_s34,2_s35,3_s36,3_s37,3_s38,3_s39,3_s4,3_s40,3_s41,3_s42,3_s43,3_s44,4_s45,4_s46,4_s47,4_s48,4_s49,4_s5,4_s7,4_s8,4_s9	4_s6	-0.260692	0.00045556	1.0	8.6533e-06
chr10	28017154	28018291	0.26693	27	0.450|0.360|0.613|0.549|0.316|0.368|0.452|0.698|0.631|0.437|0.422|0.409|0.340|0.334|0.454|0.536|0.588|0.686|0.301|0.427|0.560|0.443|0.576|0.752|0.501|0.457|0.519|0.457|0.615|0.427|0.585|0.644|0.332|0.640|0.643|0.565|0.315|0.489|0.659|0.374|0.577|0.244|0.667|0.508|0.652|0.585|0.188|0.546|0.597|0.480	2|1|3|3|1|1|2|3|3|1|2|1|1|1|2|3|3|3|1|1|3|2|3|3|2|2|3|2|3|1|3|3|1|3|3|3|1|2|3|1|3|1|3|2|3|3|1|3|3|2	15	11	24	0.3448	0.4648181818181818	0.6117916666666666	0_s1,0_s12,0_s13,0_s17,1_s19,1_s2,1_s20,1_s25,1_s26,2_s35,3_s38,3_s41,3_s44,4_s46,4_s6	0_s0,0_s14,1_s18,1_s21,2_s28,2_s30,2_s31,2_s33,3_s42,4_s48,4_s9	0_s10,0_s11,0_s15,0_s16,1_s22,1_s23,1_s24,2_s27,2_s29,2_s3,2_s32,2_s34,3_s36,3_s37,3_s39,3_s4,3_s40,3_s43,4_s45,4_s47,4_s49,4_s5,4_s7,4_s8	0.26693	2.7641e-95	6.901999999999999e-90	5.218e-14
chr10	28030885	28031216	0.450166	30	0.187|0.335|0.252|0.304|0.218|0.189|0.286|0.303|0.161|0.407|0.273|0.413|0.361|0.317|0.462|0.219|0.314|0.235|0.444|0.313|0.288|0.146|0.263|0.165|0.373|0.383|0.299|0.403|0.297|0.347|0.560|0.808|0.736|0.728|0.804|0.807|0.718|0.618|0.681|0.681|0.678|0.656|0.849|0.752|0.756|0.788|0.673|0.712|0.492|0.665	1|1|1|1|1|1|1|1|1|2|1|2|1|1|2|1|1|1|2|1|1|1|1|1|1|1|1|1|1|1|2|3|3|3|3|3|3|3|3|3|3|3|3|3|3|3|3|3|2|3	26	6	18	0.2781153846153846	0.463	0.7283333333333335	0_s0,0_s1,0_s10,0_s11,0_s12,0_s13,0_s14,0_s15,0_s16,1_s18,1_s2,1_s20,1_s22,1_s23,1_s24,1_s26,2_s27,2_s28,2_s29,2_s3,2_s30,2_s31,2_s32,2_s33,2_s34,2_s35	0_s17,1_s19,1_s21,1_s25,3_s36,4_s8	3_s37,3_s38,3_s39,3_s4,3_s40,3_s41,3_s42,3_s43,3_s44,4_s45,4_s46,4_s47,4_s48,4_s49,4_s5,4_s6,4_s7,4_s9	-0.450166	1.7417e-173	4.349e-168	5.4845e-14
chr10	28285158	28287008	0.389914	29	0.355|0.266|0.365|0.232|0.213|0.351|0.365|0.393|0.437|0.314|0.758|0.776|0.742|0.628|0.658|0.690|0.568|0.629|0.721|0.677|0.576|0.643|0.710|0.654|0.718|0.550|0.813|0.794|0.736|0.554|0.807|0.814|0.561|0.652|0.753|0.720|0.662|0.687|0.744|0.717|0.667|0.706|0.653|0.630|0.780|0.807|0.791|0.690|0.707|0.831	1|1|1|1|1|1|1|1|1|1|3|3|3|3|3|3|2|3|3|3|2|3|3|3|3|2|3|3|3|2|3|3|2|3|3|3|3|3|3|3|3|3|3|3|3|3|3|3|3|3	10	5	35	0.3291	0.5618000000000001	0.7190000000000001	0_s0,0_s1,0_s10,0_s11,0_s12,0_s13,0_s14,0_s15,0_s16,0_s17	1_s23,2_s27,2_s31,2_s35,3_s38	1_s18,1_s19,1_s2,1_s20,1_s21,1_s22,1_s24,1_s25,1_s26,2_s28,2_s29,2_s3,2_s30,2_s32,2_s33,2_s34,3_s36,3_s37,3_s39,3_s4,3_s40,3_s41,3_s42,3_s43,3_s44,4_s45,4_s46,4_s47,4_s48,4_s49,4_s5,4_s6,4_s7,4_s8,4_s9	-0.389914	6.724e-123	1.679e-117	4.1078e-14
chr10	28288413	28289636	0.477	47	0.188|0.769|0.566|0.700|0.369|0.748|0.434|0.499|0.376|0.480|0.168|0.533|0.497|0.435|0.588|0.396|0.618|0.770|0.738|0.166|0.342|0.331|0.630|0.151|0.077|0.241|0.774|0.611|0.601|0.661|0.713|0.450|0.379|0.749|0.488|0.735|0.314|0.554|0.743|0.535|0.384|0.744|0.461|0.266|0.395|0.312|0.130|0.260|0.350|0.490	1|3|3|3|2|3|2|2|2|2|1|3|2|2|3|2|3|3|3|1|2|2|3|1|1|1|3|3|3|3|3|2|2|3|2|3|1|2|3|2|2|3|2|1|2|1|1|1|2|2	11	20	19	0.2066363636363636	0.4322499999999999	0.6837368421052631	0_s0,1_s18,1_s26,2_s3,2_s30,2_s31,3_s41,4_s48,4_s5,4_s6,4_s7	0_s12,0_s14,0_s15,0_s16,0_s17,1_s2,1_s20,1_s22,2_s27,2_s28,3_s37,3_s38,3_s4,3_s42,3_s44,4_s45,4_s47,4_s49,4_s8,4_s9	0_s1,0_s10,0_s11,0_s13,1_s19,1_s21,1_s23,1_s24,1_s25,2_s29,2_s32,2_s33,2_s34,2_s35,3_s36,3_s39,3_s40,3_s43,4_s46	0.477	1.066e-173	2.6619e-168	2.8644e-14
chr10	28590886	28591343	0.424041	19	0.490|0.355|0.574|0.318|0.490|0.466|0.429|0.552|0.735|0.501|0.561|0.546|0.502|0.685|0.442|0.338|0.447|0.421|0.575|0.601|0.590|0.463|0.577|0.366|0.596|0.751|0.527|0.561|0.684|0.565|0.770|0.844|0.834|0.739|0.844|0.691|0.831|0.753|0.721|0.776|0.230|0.424|0.197|0.240|0.289|0.351|0.157|0.276|0.467|0.255	2|1|3|1|2|2|2|2|3|2|2|2|2|3|2|1|2|1|2|3|3|2|3|1|3|3|2|2|3|2|3|3|3|3|3|3|3|3|3|3|1|2|1|1|1|1|1|1|2|1	13	18	19	0.2917692307692308	0.5004444444444445	0.7155789473684212	0_s1,0_s11,1_s22,1_s24,2_s3,4_s45,4_s47,4_s48,4_s49,4_s5,4_s6,4_s7,4_s9	0_s0,0_s12,0_s13,0_s14,0_s15,0_s17,1_s18,1_s19,1_s2,1_s21,1_s23,1_s25,2_s28,2_s32,2_s33,2_s35,4_s46,4_s8	0_s10,0_s16,1_s20,1_s26,2_s27,2_s29,2_s30,2_s31,2_s34,3_s36,3_s37,3_s38,3_s39,3_s4,3_s40,3_s41,3_s42,3_s43,3_s44	0.424041	1.7864e-79	4.4606e-74	4.9627e-14
chr10	28903127	28904067	0.442631	47	0.538|0.758|0.506|0.643|0.273|0.679|0.421|0.751|0.545|0.624|0.543|0.310|0.533|0.747|0.764|0.383|0.573|0.659|0.713|0.217|0.197|0.332|0.472|0.383|0.379|0.355|0.596|0.571|0.764|0.368|0.633|0.615|0.162|0.759|0.221|0.591|0.725|0.189|0.737|0.351|0.588|0.581|0.590|0.640|0.283|0.039|0.524|0.587|0.370|0.630	3|3|2|3|1|3|2|3|3|3|3|2|3|3|3|2|3|3|3|1|1|2|2|2|2|2|3|3|3|2|3|3|1|3|1|3|3|1|3|2|3|3|3|3|1|1|3|3|2|3	8	12	30	0.197625	0.3858333333333333	0.6400333333333333	0_s12,1_s26,2_s27,3_s38,3_s4,3_s42,4_s49,4_s5	0_s10,0_s14,1_s19,1_s22,2_s28,2_s29,2_s3,2_s30,2_s31,2_s35,3_s44,4_s8	0_s0,0_s1,0_s11,0_s13,0_s15,0_s16,0_s17,1_s18,1_s2,1_s20,1_s21,1_s23,1_s24,1_s25,2_s32,2_s33,2_s34,3_s36,3_s37,3_s39,3_s40,3_s41,3_s43,4_s45,4_s46,4_s47,4_s48,4_s6,4_s7,4_s9	0.442631	1.3146e-160	3.2826e-155	6.1839e-14
chr10	28916137	28917220	0.549836	34	0.103|0.213|0.254|0.374|0.288|0.249|0.326|0.371|0.221|0.291|0.836|0.528|0.694|0.782|0.880|0.914|0.767|0.717|0.761|0.794|0.698|0.689|0.839|0.827|0.733|0.795|0.748|0.806|0.828|0.747|0.646|0.939|0.828|0.779|0.892|0.736|0.689|0.757|0.694|0.797|0.896|0.596|0.754|0.758|0.733|0.711|0.746|0.651|0.834|0.743	1|1|1|2|1|1|1|2|1|1|3|2|2|3|3|3|3|3|3|3|3|2|3|3|3|3|3|3|3|3|2|3|3|3|3|3|2|3|2|3|3|2|3|3|3|3|3|2|3|3	8	10	32	0.243125	0.5932000000000001	0.79296875	0_s0,0_s1,0_s10,0_s12,0_s13,0_s14,0_s16,0_s17	0_s11,0_s15,1_s19,1_s2,2_s28,3_s36,3_s41,3_s43,4_s46,4_s7	1_s18,1_s20,1_s21,1_s22,1_s23,1_s24,1_s25,1_s26,2_s27,2_s29,2_s3,2_s30,2_s31,2_s32,2_s33,2_s34,2_s35,3_s37,3_s38,3_s39,3_s4,3_s40,3_s42,3_s44,4_s45,4_s47,4_s48,4_s49,4_s5,4_s6,4_s8,4_s9	-0.549836	1.843e-127	4.6019e-122	5.9508e-14
chr10	28967095	28967229	0.281664	35	0.293|0.393|0.453|0.492|0.542|0.566|0.570|0.544|0.513|0.435|0.255|0.430|0.274|0.403|0.448|0.519|0.414|0.279|0.756|0.423|0.284|0.227|0.693|0.469|0.571|0.596|0.631|0.725|0.674|0.275|0.307|0.556|0.600|0.435|0.526|0.496|0.786|0.394|0.661|0.491|0.617|0.606|0.463|0.666|0.257|0.318|0.550|0.415|0.467|0.505	1|1|2|2|3|3|3|2|2|1|1|1|1|1|2|2|1|1|3|1|1|1|3|1|3|3|3|3|3|1|1|2|3|1|2|2|3|1|3|2|3|3|1|3|1|1|2|1|1|2	22	12	16	0.3595454545454545	0.50775	0.64125	0_s0,0_s1,0_s17,1_s18,1_s19,1_s2,1_s20,1_s23,1_s24,1_s26,2_s27,2_s28,2_s3,2_s35,3_s36,3_s39,3_s42,4_s47,4_s49,4_s5,4_s7,4_s8	0_s10,0_s11,0_s15,0_s16,1_s21,1_s22,3_s37,3_s4,3_s40,3_s44,4_s6,4_s9	0_s12,0_s13,0_s14,1_s25,2_s29,2_s30,2_s31,2_s32,2_s33,2_s34,3_s38,3_s41,3_s43,4_s45,4_s46,4_s48	-0.281664	2.5036e-125	6.251500000000001e-120	4.3299e-14
chr10	29060553	29060866	0.383821	48	0.706|0.563|0.416|0.753|0.576|0.425|0.429|0.514|0.460|0.188|0.313|0.196|0.266|0.357|0.561|0.239|0.663|0.737|0.649|0.145|0.541|0.449|0.418|0.564|0.198|0.586|0.684|0.455|0.596|0.499|0.599|0.714|0.432|0.415|0.288|0.678|0.404|0.357|0.778|0.201|0.423|0.683|0.420|0.248|0.351|0.311|0.464|0.717|0.745|0.365	3|3|2|3|3|2|2|2|2|1|1|1|1|1|3|1|3|3|3|1|2|2|2|3|1|3|3|2|3|2|3|3|2|2|1|3|1|1|3|1|2|3|2|1|1|1|2|3|3|1	16	15	19	0.2766875	0.4506666666666667	0.6606315789473685	0_s17,1_s18,1_s19,1_s2,1_s20,1_s22,1_s26,2_s30,3_s4,3_s41,3_s42,3_s44,4_s48,4_s49,4_s5,4_s9	0_s10,0_s13,0_s14,0_s15,0_s16,2_s27,2_s28,2_s29,2_s33,2_s35,3_s38,3_s39,4_s45,4_s47,4_s6	0_s0,0_s1,0_s11,0_s12,1_s21,1_s23,1_s24,1_s25,2_s3,2_s31,2_s32,2_s34,3_s36,3_s37,3_s40,3_s43,4_s46,4_s7,4_s8	-0.383821	8.1138e-201	2.026e-195	9.2482e-14
chr10	29168749	29169925	0.371364	44	0.739|0.453|0.347|0.611|0.596|0.675|0.347|0.409|0.258|0.585|0.640|0.508|0.359|0.723|0.743|0.455|0.731|0.706|0.453|0.478|0.550|0.433|0.701|0.477|0.258|0.542|0.591|0.642|0.517|0.252|0.419|0.357|0.189|0.735|0.134|0.453|0.592|0.586|0.458|0.291|0.553|0.757|0.232|0.519|0.477|0.293|0.640|0.739|0.297|0.177	3|2|1|3|3|3|1|2|1|3|3|2|1|3|3|2|3|3|2|2|3|2|3|2|1|3|3|3|3|1|2|1|1|3|1|2|3|3|2|1|3|3|1|3|2|1|3|3|1|1	14	12	24	0.2707857142857143	0.4560833333333334	0.6422083333333334	0_s10,0_s14,0_s16,1_s2,2_s30,2_s35,3_s37,3_s38,3_s4,3_s44,4_s47,4_s5,4_s8,4_s9	0_s1,0_s15,1_s19,1_s22,1_s25,1_s26,2_s28,2_s3,3_s36,3_s40,3_s43,4_s49	0_s0,0_s11,0_s12,0_s13,0_s17,1_s18,1_s20,1_s21,1_s23,1_s24,2_s27,2_s29,2_s31,2_s32,2_s33,2_s34,3_s39,3_s41,3_s42,4_s45,4_s46,4_s48,4_s6,4_s7	-0.371364	6.205e-190	1.5494e-184	9.9809e-14
chr10	29186495	29186966	0.301271	37	0.678|0.550|0.745|0.413|0.316|0.355|0.738|0.369|0.531|0.532|0.240|0.453|0.588|0.596|0.268|0.564|0.277|0.335|0.460|0.632|0.612|0.542|0.422|0.419|0.731|0.441|0.324|0.286|0.315|0.665|0.672|0.482|0.632|0.573|0.304|0.355|0.278|0.674|0.220|0.720|0.565|0.367|0.276|0.217|0.714|0.566|0.535|0.684|0.311|0.250	3|3|3|1|1|1|3|1|3|3|1|1|3|3|1|3|1|1|2|3|3|3|1|1|3|1|1|1|1|3|3|2|3|3|1|1|1|3|1|3|3|1|1|1|3|3|3|3|1|1	24	2	24	0.3254583333333333	0.471	0.6266250000000001	0_s11,0_s12,0_s13,0_s15,1_s18,1_s19,1_s21,1_s23,1_s24,2_s29,2_s3,2_s31,2_s32,2_s33,2_s34,3_s4,3_s40,3_s41,3_s43,4_s46,4_s47,4_s48,4_s8,4_s9	1_s25,3_s37	0_s0,0_s1,0_s10,0_s14,0_s16,0_s17,1_s2,1_s20,1_s22,1_s26,2_s27,2_s28,2_s30,2_s35,3_s36,3_s38,3_s39,3_s42,3_s44,4_s45,4_s49,4_s5,4_s6,4_s7	0.301271	1.2235000000000001e-179	3.0551e-174	5.4068e-14
chr10	29370473	29371020	0.371314	21	0.560|0.405|0.438|0.348|0.535|0.401|0.745|0.286|0.547|0.311|0.743|0.377|0.772|0.277|0.338|0.755|0.585|0.143|0.302|0.731|0.555|0.656|0.650|0.608|0.758|0.654|0.210|0.447|0.148|0.452|0.537|0.512|0.529|0.430|0.735|0.462|0.339|0.735|0.316|0.553|0.714|0.301|0.430|0.604|0.710|0.701|0.575|0.472|0.573|0.430	3|2|2|1|2|2|3|1|2|1|3|1|3|1|1|3|3|1|1|3|3|3|3|3|3|3|1|2|1|2|3|2|3|2|3|2|1|3|1|3|3|1|2|3|3|3|3|2|3|2	13	13	24	0.2843076923076922	0.4585384615384614	0.6557499999999999	0_s11,0_s15,0_s17,1_s19,1_s20,1_s21,1_s24,1_s25,2_s32,2_s34,3_s41,3_s43,4_s46	0_s1,0_s10,0_s12,0_s13,0_s16,2_s33,2_s35,3_s37,3_s39,3_s40,4_s47,4_s7,4_s9	0_s0,0_s14,1_s18,1_s2,1_s22,1_s23,1_s26,2_s27,2_s28,2_s29,2_s3,2_s30,2_s31,3_s36,3_s38,3_s4,3_s42,3_s44,4_s45,4_s48,4_s49,4_s5,4_s6,4_s8	0.371314	8.8793e-92	2.2172000000000002e-86	4.4076e-14
chr10	29431876	29432547	0.402722	31	0.645|0.554|0.591|0.572|0.578|0.739|0.505|0.748|0.496|0.624|0.423|0.520|0.354|0.607|0.443|0.356|0.554|0.596|0.507|0.359|0.366|0.386|0.290|0.142|0.365|0.391|0.756|0.559|0.764|0.667|0.608|0.587|0.533|0.561|0.401|0.511|0.693|0.599|0.485|0.309|0.477|0.620|0.673|0.539|0.268|0.090|0.403|0.629|0.391|0.710	3|3|3|3|3|3|2|3|2|3|2|2|2|3|2|2|3|3|3|2|2|2|1|1|2|2|3|3|3|3|3|3|3|3|2|2|3|3|2|1|2|3|3|3|1|1|2|3|2|3	5	18	27	0.2198	0.4240000000000001	0.6227037037037036	2_s29,2_s3,3_s44,4_s49,4_s5	0_s14,0_s16,1_s18,1_s19,1_s2,1_s21,1_s22,1_s26,2_s27,2_s28,2_s30,2_s31,3_s4,3_s40,3_s43,4_s45,4_s6,4_s8	0_s0,0_s1,0_s10,0_s11,0_s12,0_s13,0_s15,0_s17,1_s20,1_s23,1_s24,1_s25,2_s32,2_s33,2_s34,2_s35,3_s36,3_s37,3_s38,3_s39,3_s41,3_s42,4_s46,4_s47,4_s48,4_s7,4_s9	0.402722	2.8165e-66	7.0329e-61	5.5289e-14
chr10	29595261	29596078	0.371348	44	0.340|0.441|0.391|0.611|0.405|0.713|0.373|0.673|0.732|0.552|0.317|0.648|0.354|0.439|0.428|0.628|0.596|0.643|0.616|0.232|0.541|0.447|0.391|0.380|0.611|0.199|0.524|0.498|0.698|0.579|0.561|0.741|0.182|0.580|0.481|0.479|0.413|0.559|0.623|0.192|0.450|0.451|0.309|0.523|0.574|0.410|0.288|0.212|0.318|0.089	1|2|2|3|2|3|2|3|3|3|1|3|2|2|2|3|3|3|3|1|3|2|2|2|3|1|3|2|3|3|3|3|1|3|2|2|2|3|3|1|2|2|1|3|3|2|1|1|1|1	11	17	22	0.2434545454545454	0.4253529411764706	0.6148181818181818	0_s0,1_s18,1_s26,2_s31,3_s38,3_s44,4_s47,4_s6,4_s7,4_s8,4_s9	0_s1,0_s10,0_s12,0_s14,1_s2,1_s20,1_s21,2_s28,2_s29,2_s3,2_s33,3_s4,3_s40,3_s41,4_s45,4_s46,4_s5	0_s11,0_s13,0_s15,0_s16,0_s17,1_s19,1_s22,1_s23,1_s24,1_s25,2_s27,2_s30,2_s32,2_s34,2_s35,3_s36,3_s37,3_s39,3_s42,3_s43,4_s48,4_s49	0.371348	1.0051e-162	2.5097e-157	3.8969e-14
chr10	29776191	29776478	0.440951	19	0.491|0.366|0.579|0.312|0.499|0.459|0.430|0.550|0.735|0.504|0.566|0.547|0.504|0.658|0.441|0.335|0.446|0.427|0.563|0.603|0.592|0.465|0.573|0.369|0.605|0.746|0.523|0.550|0.689|0.561|0.768|0.843|0.823|0.738|0.844|0.678|0.825|0.741|0.721|0.771|0.233|0.427|0.188|0.227|0.299|0.377|0.157|0.288|0.474|0.266	2|1|2|1|2|2|2|2|3|2|2|2|2|3|2|1|2|1|2|3|2|2|2|1|3|3|2|2|3|2|3|3|3|3|3|3|3|3|3|3|1|2|1|1|1|1|1|1|2|1	13	21	16	0.2956923076923077	0.5116190476190475	0.7367499999999999	0_s1,0_s11,1_s22,1_s24,2_s3,4_s45,4_s47,4_s48,4_s49,4_s5,4_s6,4_s7,4_s9	0_s0,0_s10,0_s12,0_s13,0_s14,0_s15,0_s17,1_s18,1_s19,1_s2,1_s21,1_s23,1_s25,2_s27,2_s28,2_s29,2_s32,2_s33,2_s35,4_s46,4_s8	0_s16,1_s20,1_s26,2_s30,2_s31,2_s34,3_s36,3_s37,3_s38,3_s39,3_s4,3_s40,3_s41,3_s42,3_s43,3_s44	0.440951	1.5085e-75	3.7667e-70	3.8969e-14
chr10	29827526	29829450	0.292766	56	0.651|0.459|0.621|0.467|0.443|0.481|0.480|0.495|0.539|0.497|0.597|0.517|0.429|0.534|0.547|0.475|0.510|0.419|0.545|0.537|0.555|0.352|0.571|0.327|0.441|0.552|0.569|0.553|0.570|0.474|0.495|0.408|0.510|0.654|0.640|0.633|0.576|0.591|0.663|0.559|0.439|0.597|0.601|0.521|0.457|0.558|0.628|0.470|0.456|0.559	3|2|3|2|2|2|2|2|2|2|3|2|2|2|2|2|2|2|2|2|2|1|2|1|2|2|2|2|2|2|2|2|2|3|3|3|2|2|3|2|2|2|3|2|2|2|3|2|2|2	2	39	9	0.3395	0.509102564102564	0.6320000000000001	2_s28,2_s3	0_s1,0_s11,0_s12,0_s13,0_s14,0_s15,0_s16,0_s17,1_s19,1_s2,1_s20,1_s21,1_s22,1_s23,1_s24,1_s25,1_s26,2_s27,2_s29,2_s30,2_s31,2_s32,2_s33,2_s34,2_s35,3_s36,3_s37,3_s38,3_s41,3_s42,3_s44,4_s45,4_s46,4_s48,4_s49,4_s5,4_s7,4_s8,4_s9	0_s0,0_s10,1_s18,3_s39,3_s4,3_s40,3_s43,4_s47,4_s6	-0.292766	4.7897e-42	1.196e-36	4.4409e-14
chr10	29852722	29853644	0.345956	32	0.627|0.707|0.468|0.268|0.530|0.496|0.555|0.538|0.526|0.524|0.646|0.502|0.684|0.602|0.488|0.580|0.392|0.525|0.562|0.492|0.507|0.360|0.571|0.365|0.631|0.555|0.601|0.586|0.371|0.458|0.674|0.376|0.721|0.750|0.759|0.627|0.720|0.801|0.807|0.800|0.591|0.354|0.150|0.369|0.346|0.322|0.247|0.209|0.315|0.316	3|3|2|1|2|2|3|2|2|2|3|2|3|3|2|3|1|2|2|2|2|1|3|1|3|3|3|3|1|2|3|1|3|3|3|3|3|3|3|3|3|1|1|1|1|1|1|1|1|1	15	13	22	0.3173333333333333	0.5089230769230769	0.6634090909090911	0_s11,1_s23,2_s28,2_s3,2_s34,3_s37,4_s46,4_s47,4_s48,4_s49,4_s5,4_s6,4_s7,4_s8,4_s9	0_s10,0_s12,0_s13,0_s15,0_s16,0_s17,1_s19,1_s21,1_s24,1_s25,1_s26,2_s27,2_s35	0_s0,0_s1,0_s14,1_s18,1_s2,1_s20,1_s22,2_s29,2_s30,2_s31,2_s32,2_s33,3_s36,3_s38,3_s39,3_s4,3_s40,3_s41,3_s42,3_s43,3_s44,4_s45	0.345956	2.0128e-139	5.026e-134	2.0428e-14
chr10	29872997	29873915	0.25271	46	0.591|0.639|0.623|0.465|0.618|0.667|0.682|0.601|0.506|0.570|0.496|0.681|0.589|0.748|0.612|0.496|0.606|0.542|0.581|0.638|0.752|0.706|0.718|0.732|0.702|0.726|0.698|0.722|0.757|0.655|0.252|0.294|0.434|0.290|0.507|0.460|0.510|0.433|0.513|0.378|0.411|0.419|0.446|0.469|0.380|0.440|0.350|0.415|0.401|0.303	3|3|3|1|3|3|3|3|2|3|1|3|3|3|3|1|3|3|3|3|3|3|3|3|3|3|3|3|3|3|1|1|1|1|2|1|2|1|3|1|1|1|1|1|1|1|1|1|1|1	20	3	27	0.4016	0.5076666666666666	0.6544074074074074	0_s11,1_s18,1_s22,3_s36,3_s37,3_s38,3_s39,3_s40,3_s42,3_s44,4_s45,4_s46,4_s47,4_s48,4_s49,4_s5,4_s6,4_s7,4_s8,4_s9	0_s16,3_s4,3_s41	0_s0,0_s1,0_s10,0_s12,0_s13,0_s14,0_s15,0_s17,1_s19,1_s2,1_s20,1_s21,1_s23,1_s24,1_s25,1_s26,2_s27,2_s28,2_s29,2_s3,2_s30,2_s31,2_s32,2_s33,2_s34,2_s35,3_s43	0.25271	1.5654e-172	3.9088e-167	9.1371e-14
chr10	29937135	29939235	0.415892	33	0.708|0.328|0.701|0.361|0.768|0.334|0.772|0.590|0.541|0.483|0.739|0.487|0.644|0.240|0.439|0.653|0.444|0.396|0.217|0.678|0.714|0.727|0.285|0.357|0.778|0.449|0.168|0.272|0.254|0.429|0.533|0.266|0.766|0.177|0.614|0.152|0.521|0.471|0.443|0.746|0.294|0.450|0.738|0.662|0.475|0.708|0.569|0.453|0.474|0.297	3|1|3|1|3|1|3|3|3|2|3|2|3|1|2|3|2|1|1|3|3|3|1|1|3|2|1|1|1|2|2|1|3|1|3|1|2|2|2|3|1|2|3|3|2|3|3|2|2|1	16	14	20	0.274875	0.4679285714285713	0.6908000000000001	0_s1,0_s11,0_s13,1_s20,1_s24,1_s25,2_s29,2_s3,2_s32,2_s33,2_s34,3_s37,3_s39,3_s40,4_s45,4_s9	0_s17,1_s19,1_s21,1_s23,2_s31,2_s35,3_s36,3_s41,3_s42,3_s43,4_s46,4_s49,4_s7,4_s8	0_s0,0_s10,0_s12,0_s14,0_s15,0_s16,1_s18,1_s2,1_s22,1_s26,2_s27,2_s28,2_s30,3_s38,3_s4,3_s44,4_s47,4_s48,4_s5,4_s6	0.415892	1.8486e-140	4.6158999999999996e-135	5.7176e-14
chr10	29985115	29985538	0.369644	50	0.407|0.708|0.432|0.671|0.353|0.651|0.428|0.534|0.609|0.523|0.306|0.576|0.207|0.404|0.550|0.509|0.263|0.495|0.769|0.209|0.558|0.316|0.548|0.373|0.213|0.385|0.576|0.732|0.645|0.379|0.772|0.522|0.234|0.753|0.384|0.749|0.537|0.137|0.678|0.405|0.424|0.736|0.528|0.548|0.415|0.526|0.239|0.360|0.613|0.583	2|3|2|3|1|3|2|3|3|2|1|3|1|2|3|2|1|2|3|1|3|1|3|1|1|2|3|3|3|1|3|2|1|3|2|3|2|1|3|2|2|3|2|3|2|2|1|1|3|3	13	16	21	0.276076923076923	0.45775	0.6456666666666668	0_s12,1_s18,1_s2,1_s23,1_s26,2_s28,2_s3,2_s30,2_s35,3_s38,3_s42,4_s6,4_s7	0_s0,0_s10,0_s14,0_s17,1_s20,1_s22,1_s24,2_s31,3_s37,3_s4,3_s41,3_s44,4_s45,4_s47,4_s49,4_s5	0_s1,0_s11,0_s13,0_s15,0_s16,1_s19,1_s21,1_s25,2_s27,2_s29,2_s32,2_s33,2_s34,3_s36,3_s39,3_s40,3_s43,4_s46,4_s48,4_s8,4_s9	0.369644	4.1610999999999996e-185	1.039e-179	5.8287e-14
chr10	30024944	30025089	0.250333	18	0.218|0.255|0.230|0.171|0.233|0.204|0.208|0.210|0.172|0.209|0.250|0.244|0.196|0.288|0.257|0.140|0.204|0.246|0.242|0.250|0.223|0.169|0.263|0.232|0.342|0.219|0.226|0.217|0.242|0.232|0.220|0.218|0.085|0.231|0.334|0.252|0.239|0.344|0.239|0.164|0.217|0.244|0.260|0.321|0.262|0.182|0.268|0.292|0.268|0.292	2|2|2|2|2|2|2|2|2|2|2|2|2|2|2|2|2|2|2|2|2|2|2|2|3|2|2|2|2|2|2|2|1|2|3|2|2|3|2|2|2|2|2|3|2|2|2|2|2|2	1	45	4	0.085	0.2288444444444445	0.33525	3_s38	0_s0,0_s1,0_s10,0_s11,0_s12,0_s13,0_s14,0_s15,0_s16,0_s17,1_s18,1_s19,1_s2,1_s20,1_s21,1_s22,1_s23,1_s24,1_s25,1_s26,2_s27,2_s28,2_s29,2_s3,2_s31,2_s32,2_s33,2_s34,2_s35,3_s36,3_s37,3_s39,3_s40,3_s41,3_s43,3_s44,4_s45,4_s46,4_s47,4_s49,4_s5,4_s6,4_s7,4_s8,4_s9	2_s30,3_s4,3_s42,4_s48	-0.250333	8.9837e-10	0.00022432	7.7121e-11
chr10	30316431	30316989	0.344652	48	0.364|0.812|0.546|0.726|0.381|0.579|0.827|0.480|0.384|0.494|0.315|0.532|0.356|0.348|0.588|0.718|0.506|0.544|0.573|0.538|0.816|0.578|0.280|0.608|0.346|0.513|0.617|0.411|0.245|0.745|0.711|0.804|0.670|0.299|0.467|0.334|0.548|0.662|0.705|0.596|0.431|0.501|0.303|0.669|0.301|0.494|0.627|0.265|0.706|0.681	1|3|2|3|1|3|3|2|1|2|1|2|1|1|3|3|2|2|3|2|3|2|1|3|1|2|3|1|1|3|3|3|3|1|1|1|2|3|3|3|1|2|1|3|1|2|3|1|3|3	17	12	21	0.3429411764705882	0.5228333333333334	0.6876190476190477	0_s0,0_s12,0_s16,1_s18,1_s2,1_s20,2_s29,2_s30,2_s33,2_s34,3_s39,3_s4,3_s40,4_s45,4_s47,4_s49,4_s7	0_s10,0_s15,0_s17,1_s19,1_s23,1_s24,1_s26,2_s28,2_s31,3_s41,4_s46,4_s5	0_s1,0_s11,0_s13,0_s14,1_s21,1_s22,1_s25,2_s27,2_s3,2_s32,2_s35,3_s36,3_s37,3_s38,3_s42,3_s43,3_s44,4_s48,4_s6,4_s8,4_s9	0.344652	1.5356e-197	3.8344e-192	2.5424e-14
chr10	30459571	30460694	0.592536	33	0.679|0.727|0.665|0.825|0.591|0.870|0.860|0.787|0.749|0.828|0.370|0.381|0.177|0.427|0.190|0.168|0.317|0.179|0.436|0.225|0.381|0.141|0.167|0.038|0.444|0.134|0.386|0.358|0.359|0.209|0.227|0.297|0.309|0.357|0.232|0.445|0.469|0.430|0.294|0.296|0.333|0.298|0.273|0.543|0.351|0.389|0.409|0.394|0.247|0.156	3|3|3|3|2|3|3|3|3|3|2|2|1|2|1|1|2|1|2|1|2|1|1|1|2|1|2|2|2|1|1|2|2|2|1|2|2|2|2|2|2|2|1|2|2|2|2|2|1|1	15	26	9	0.1842	0.3870769230769231	0.7766666666666667	1_s2,1_s21,1_s22,1_s24,1_s26,2_s28,2_s29,2_s3,2_s31,2_s35,3_s36,3_s4,4_s47,4_s8,4_s9	0_s12,1_s18,1_s19,1_s20,1_s23,1_s25,2_s27,2_s30,2_s32,2_s33,2_s34,3_s37,3_s38,3_s39,3_s40,3_s41,3_s42,3_s43,3_s44,4_s45,4_s46,4_s48,4_s49,4_s5,4_s6,4_s7	0_s0,0_s1,0_s10,0_s11,0_s13,0_s14,0_s15,0_s16,0_s17	0.592536	2.1797e-106	5.4428e-101	3.0975e-14
chr10	30638191	30638509	0.42203	35	0.677|0.738|0.600|0.649|0.772|0.688|0.656|0.757|0.717|0.604|0.173|0.166|0.164|0.311|0.234|0.303|0.261|0.221|0.448|0.241|0.372|0.324|0.362|0.370|0.341|0.293|0.324|0.375|0.312|0.153|0.195|0.181|0.384|0.293|0.092|0.549|0.310|0.414|0.496|0.243|0.421|0.474|0.352|0.275|0.304|0.281|0.421|0.215|0.301|0.337	3|3|3|3|3|3|3|3|3|3|1|1|1|1|1|1|1|1|2|1|2|1|2|2|2|1|2|2|1|1|1|1|2|1|1|3|1|2|2|1|2|2|1|1|1|1|2|1|1|1	26	13	11	0.2513461538461539	0.4001538461538462	0.6733636363636363	1_s18,1_s19,1_s2,1_s20,1_s21,1_s22,1_s23,1_s24,1_s26,2_s28,2_s31,2_s34,2_s35,3_s36,3_s37,3_s39,3_s4,3_s41,3_s44,4_s47,4_s48,4_s49,4_s5,4_s7,4_s8,4_s9	1_s25,2_s27,2_s29,2_s3,2_s30,2_s32,2_s33,3_s38,3_s42,3_s43,4_s45,4_s46,4_s6	0_s0,0_s1,0_s10,0_s11,0_s12,0_s13,0_s14,0_s15,0_s16,0_s17,3_s40	0.42203	1.2941e-142	3.2314e-137	7.2387e-14
chr10	30638996	30640124	0.252781	35	0.604|0.478|0.455|0.581|0.427|0.461|0.518|0.434|0.453|0.470|0.574|0.591|0.548|0.604|0.593|0.536|0.523|0.547|0.622|0.544|0.500|0.528|0.507|0.605|0.465|0.622|0.585|0.607|0.612|0.631|0.576|0.532|0.569|0.555|0.606|0.635|0.666|0.691|0.568|0.542|0.611|0.602|0.510|0.661|0.572|0.603|0.490|0.557|0.614|0.540	2|2|2|2|1|2|2|1|1|2|2|2|2|2|2|2|2|2|2|2|2|2|2|2|2|2|2|2|2|2|2|2|2|2|2|2|2|3|2|2|2|2|2|2|2|2|2|2|2|2	3	46	1	0.438	0.5634782608695653	0.691	0_s12,0_s15,0_s16	0_s0,0_s1,0_s10,0_s11,0_s13,0_s14,0_s17,1_s18,1_s19,1_s2,1_s20,1_s21,1_s22,1_s23,1_s24,1_s25,1_s26,2_s27,2_s28,2_s29,2_s3,2_s30,2_s31,2_s32,2_s33,2_s34,2_s35,3_s36,3_s37,3_s38,3_s39,3_s4,3_s40,3_s41,3_s43,3_s44,4_s45,4_s46,4_s47,4_s48,4_s49,4_s5,4_s6,4_s7,4_s8,4_s9	3_s42	-0.252781	3.2576e-14	8.1342e-09	4.2522e-14
chr10	30679910	30681174	0.272639	42	0.786|0.669|0.734|0.780|0.748|0.825|0.794|0.735|0.710|0.761|0.680|0.629|0.757|0.759|0.702|0.682|0.726|0.782|0.693|0.789|0.629|0.778|0.717|0.722|0.680|0.725|0.737|0.627|0.850|0.777|0.766|0.575|0.820|0.769|0.734|0.786|0.830|0.695|0.769|0.714|0.786|0.769|0.892|0.696|0.764|0.870|0.726|0.665|0.697|0.811	2|2|2|2|2|3|2|2|2|2|2|2|2|2|2|2|2|2|2|2|2|2|2|2|2|2|2|2|3|2|2|1|3|2|2|2|3|2|2|2|2|2|3|2|2|3|2|2|2|2	1	43	6	0.575	0.7315116279069767	0.8478333333333333	3_s37	0_s0,0_s1,0_s10,0_s11,0_s12,0_s14,0_s15,0_s16,0_s17,1_s18,1_s19,1_s2,1_s20,1_s21,1_s22,1_s23,1_s24,1_s25,1_s26,2_s27,2_s28,2_s29,2_s3,2_s30,2_s31,2_s32,2_s33,2_s35,3_s36,3_s39,3_s4,3_s40,3_s42,3_s43,3_s44,4_s45,4_s46,4_s48,4_s49,4_s6,4_s7,4_s8,4_s9	0_s13,2_s34,3_s38,3_s41,4_s47,4_s5	-0.272639	1.9095e-19	4.7681e-14	4.5408e-14
chr10	30681641	30681875	0.282146	26	0.683|0.277|0.439|0.441|0.345|0.358|0.567|0.774|0.588|0.673|0.398|0.687|0.587|0.277|0.416|0.478|0.539|0.405|0.382|0.449|0.437|0.256|0.634|0.721|0.615|0.422|0.662|0.756|0.508|0.445|0.712|0.638|0.321|0.446|0.498|0.543|0.722|0.327|0.478|0.243|0.469|0.437|0.364|0.247|0.472|0.377|0.353|0.417|0.359|0.350	3|1|1|1|1|1|3|3|3|3|1|3|3|1|1|2|3|1|1|1|1|1|3|3|3|1|3|3|2|1|3|3|1|2|2|3|3|1|2|1|2|1|1|1|1|1|1|1|1|1	27	6	17	0.3708888888888889	0.4795	0.6529999999999999	0_s1,0_s10,0_s11,0_s12,0_s13,1_s18,1_s20,1_s21,1_s24,1_s25,1_s26,2_s27,2_s28,2_s31,2_s35,3_s38,3_s42,3_s44,4_s46,4_s47,4_s48,4_s49,4_s5,4_s6,4_s7,4_s8,4_s9	1_s22,2_s34,3_s39,3_s4,3_s43,4_s45	0_s0,0_s14,0_s15,0_s16,0_s17,1_s19,1_s2,1_s23,2_s29,2_s3,2_s30,2_s32,2_s33,3_s36,3_s37,3_s40,3_s41	-0.282146	3.0536e-102	7.6249e-97	5.3513e-14
chr10	30722082	30722424	0.424099	32	0.643|0.683|0.651|0.718|0.620|0.682|0.829|0.704|0.696|0.726|0.648|0.615|0.782|0.459|0.826|0.799|0.563|0.659|0.485|0.787|0.218|0.310|0.364|0.236|0.253|0.137|0.137|0.131|0.333|0.246|0.299|0.401|0.622|0.374|0.376|0.568|0.407|0.439|0.504|0.664|0.597|0.603|0.469|0.441|0.424|0.372|0.341|0.353|0.521|0.466	3|3|3|3|3|3|3|3|3|3|3|3|3|2|3|3|2|3|2|3|1|1|1|1|1|1|1|1|1|1|1|2|3|2|1|2|2|2|2|3|3|3|2|2|2|1|2|1|2|2	14	15	21	0.2689285714285714	0.4574666666666667	0.693047619047619	2_s27,2_s28,2_s29,2_s3,2_s30,2_s31,2_s32,2_s33,2_s34,2_s35,3_s36,3_s4,4_s5,4_s7	1_s20,1_s23,1_s25,3_s37,3_s39,3_s40,3_s41,3_s42,3_s43,4_s47,4_s48,4_s49,4_s6,4_s8,4_s9	0_s0,0_s1,0_s10,0_s11,0_s12,0_s13,0_s14,0_s15,0_s16,0_s17,1_s18,1_s19,1_s2,1_s21,1_s22,1_s24,1_s26,3_s38,3_s44,4_s45,4_s46	0.424099	2.4424000000000007e-146	6.0988e-141	5.751e-14
chr10	30728486	30730306	0.260249	50	0.258|0.261|0.230|0.344|0.239|0.201|0.262|0.252|0.195|0.199|0.240|0.309|0.224|0.359|0.284|0.282|0.166|0.186|0.222|0.247|0.267|0.230|0.302|0.246|0.230|0.264|0.231|0.375|0.193|0.227|0.203|0.240|0.264|0.218|0.230|0.255|0.180|0.243|0.184|0.322|0.213|0.447|0.219|0.211|0.205|0.218|0.271|0.244|0.308|0.261	2|2|2|2|2|1|2|2|1|2|2|2|2|2|2|2|1|1|2|2|2|2|2|2|2|2|2|2|1|2|2|2|2|2|2|2|1|2|1|2|2|3|2|2|2|2|2|2|2|2	7	42	1	0.1864285714285714	0.2549761904761905	0.447	0_s13,0_s16,1_s23,1_s24,2_s34,3_s41,3_s43	0_s0,0_s1,0_s10,0_s11,0_s12,0_s14,0_s15,0_s17,1_s18,1_s19,1_s2,1_s20,1_s21,1_s22,1_s25,1_s26,2_s27,2_s28,2_s29,2_s3,2_s30,2_s31,2_s32,2_s33,2_s35,3_s36,3_s37,3_s38,3_s39,3_s4,3_s40,3_s42,3_s44,4_s45,4_s47,4_s48,4_s49,4_s5,4_s6,4_s7,4_s8,4_s9	4_s46	-0.260249	1.0081e-26	2.5172e-21	4.452e-14
chr10	30759611	30760256	0.278236	35	0.400|0.455|0.478|0.614|0.355|0.673|0.477|0.520|0.516|0.564|0.635|0.455|0.180|0.644|0.377|0.321|0.149|0.637|0.530|0.545|0.440|0.428|0.699|0.385|0.355|0.500|0.496|0.294|0.618|0.477|0.411|0.581|0.735|0.281|0.579|0.534|0.555|0.427|0.433|0.426|0.655|0.644|0.378|0.455|0.581|0.465|0.176|0.520|0.370|0.461	2|2|2|3|1|3|2|3|3|3|3|2|1|3|1|1|1|3|3|3|2|2|3|1|1|3|3|1|3|2|2|3|3|1|3|3|3|2|2|2|3|3|1|2|3|3|1|3|1|3	12	13	25	0.30175	0.4432307692307692	0.58004	0_s12,1_s2,1_s21,1_s22,1_s23,2_s3,2_s30,2_s33,3_s39,4_s47,4_s6,4_s8	0_s0,0_s1,0_s10,0_s14,1_s19,2_s27,2_s28,2_s35,3_s36,3_s42,3_s43,3_s44,4_s48	0_s11,0_s13,0_s15,0_s16,0_s17,1_s18,1_s20,1_s24,1_s25,1_s26,2_s29,2_s31,2_s32,2_s34,3_s37,3_s38,3_s4,3_s40,3_s41,4_s45,4_s46,4_s49,4_s5,4_s7,4_s9	-0.278236	1.3669999999999998e-110	3.4133e-105	1.9984e-14
chr10	30816748	30818450	0.271835	49	0.675|0.655|0.579|0.701|0.715|0.696|0.743|0.728|0.729|0.691|0.743|0.785|0.700|0.683|0.723|0.730|0.728|0.693|0.691|0.622|0.682|0.678|0.798|0.641|0.714|0.694|0.704|0.699|0.738|0.733|0.690|0.681|0.864|0.730|0.725|0.720|0.717|0.702|0.746|0.760|0.785|0.545|0.540|0.894|0.832|0.788|0.708|0.838|0.730|0.752	2|2|1|2|2|2|2|2|2|2|2|2|2|2|2|2|2|2|2|1|2|2|2|2|2|2|2|2|2|2|2|2|3|2|2|2|2|2|2|2|2|1|1|3|3|3|2|3|2|2	4	41	5	0.5715	0.7155121951219513	0.8432000000000001	0_s10,1_s26,4_s46,4_s47	0_s0,0_s1,0_s11,0_s12,0_s13,0_s14,0_s15,0_s16,0_s17,1_s18,1_s19,1_s2,1_s20,1_s21,1_s22,1_s23,1_s24,1_s25,2_s27,2_s28,2_s29,2_s3,2_s30,2_s31,2_s32,2_s33,2_s34,2_s35,3_s36,3_s37,3_s39,3_s4,3_s40,3_s41,3_s42,3_s43,3_s44,4_s45,4_s6,4_s8,4_s9	3_s38,4_s48,4_s49,4_s5,4_s7	-0.271835	7.4606e-57	1.8629e-51	3.4084e-14
chr10	30818831	30820679	0.380696	38	0.525|0.735|0.725|0.563|0.712|0.809|0.673|0.632|0.756|0.697|0.469|0.384|0.293|0.561|0.247|0.366|0.450|0.300|0.371|0.319|0.310|0.273|0.244|0.237|0.256|0.275|0.412|0.413|0.485|0.227|0.196|0.265|0.296|0.317|0.415|0.325|0.308|0.500|0.239|0.451|0.289|0.651|0.371|0.437|0.332|0.437|0.300|0.334|0.389|0.324	2|3|3|2|3|3|3|3|3|3|2|1|1|3|1|1|2|1|1|1|1|1|1|1|1|1|1|1|2|1|1|1|1|1|1|1|1|2|1|2|1|3|1|1|1|2|1|1|1|1	32	8	10	0.3145	0.485	0.6950999999999999	1_s19,1_s2,1_s21,1_s22,1_s24,1_s25,1_s26,2_s27,2_s28,2_s29,2_s3,2_s30,2_s31,2_s32,2_s33,2_s35,3_s36,3_s37,3_s38,3_s39,3_s4,3_s40,3_s41,3_s43,4_s45,4_s47,4_s48,4_s49,4_s6,4_s7,4_s8,4_s9	0_s0,0_s11,1_s18,1_s23,2_s34,3_s42,3_s44,4_s5	0_s1,0_s10,0_s12,0_s13,0_s14,0_s15,0_s16,0_s17,1_s20,4_s46	0.380696	9.5146e-149	2.3758e-143	6.9389e-14
chr10	30850038	30851142	0.38218	43	0.391|0.281|0.511|0.169|0.490|0.633|0.473|0.622|0.593|0.607|0.259|0.343|0.542|0.579|0.465|0.468|0.432|0.323|0.507|0.613|0.473|0.558|0.062|0.627|0.237|0.690|0.485|0.636|0.573|0.409|0.550|0.551|0.650|0.417|0.454|0.490|0.490|0.446|0.601|0.393|0.448|0.750|0.499|0.340|0.482|0.429|0.513|0.537|0.482|0.349	2|1|3|1|3|3|2|3|3|3|1|2|3|3|2|2|2|2|3|3|2|3|1|3|1|3|2|3|3|2|3|3|3|2|2|2|3|2|3|2|2|3|2|2|2|2|3|3|2|2	5	22	23	0.2016	0.4314090909090908	0.583608695652174	0_s1,0_s11,1_s18,2_s29,2_s30	0_s0,0_s14,1_s19,1_s21,1_s22,1_s23,1_s24,2_s27,2_s32,2_s35,3_s39,3_s4,3_s40,3_s42,3_s44,4_s45,4_s47,4_s48,4_s49,4_s5,4_s8,4_s9	0_s10,0_s12,0_s13,0_s15,0_s16,0_s17,1_s2,1_s20,1_s25,1_s26,2_s28,2_s3,2_s31,2_s33,2_s34,3_s36,3_s37,3_s38,3_s41,3_s43,4_s46,4_s6,4_s7	-0.38218	3.1841e-93	7.9508e-88	4.774e-14
chr10	30955591	30957282	0.310311	47	0.568|0.327|0.345|0.187|0.379|0.614|0.244|0.642|0.112|0.559|0.663|0.220|0.699|0.175|0.736|0.476|0.366|0.379|0.315|0.338|0.576|0.514|0.289|0.438|0.330|0.555|0.547|0.537|0.198|0.471|0.408|0.770|0.601|0.397|0.671|0.140|0.714|0.739|0.552|0.731|0.392|0.632|0.482|0.643|0.426|0.624|0.517|0.241|0.433|0.355	3|1|1|1|1|3|1|3|1|3|3|1|3|1|3|3|1|1|1|1|3|3|1|3|1|3|3|3|1|3|1|3|3|1|3|1|3|3|3|3|1|3|3|3|2|3|3|1|2|1	21	2	27	0.2922380952380952	0.4295	0.6026296296296295	0_s1,0_s10,0_s11,0_s12,0_s14,0_s16,1_s19,1_s20,1_s23,1_s24,1_s25,1_s26,2_s29,2_s30,2_s34,3_s36,3_s39,3_s40,4_s45,4_s7,4_s9	4_s49,4_s8	0_s0,0_s13,0_s15,0_s17,1_s18,1_s2,1_s21,1_s22,2_s27,2_s28,2_s3,2_s31,2_s32,2_s33,2_s35,3_s37,3_s38,3_s4,3_s41,3_s42,3_s43,3_s44,4_s46,4_s47,4_s48,4_s5,4_s6	0.310311	4.1079e-208	1.0257e-202	-inf
chr10	31015532	31015881	0.254425	19	0.653|0.720|0.763|0.749|0.736|0.803|0.786|0.743|0.779|0.767|0.610|0.648|0.760|0.590|0.849|0.805|0.589|0.660|0.723|0.616|0.799|0.758|0.589|0.756|0.827|0.787|0.835|0.638|0.674|0.691|0.709|0.891|0.750|0.792|0.740|0.692|0.703|0.817|0.717|0.759|0.809|0.804|0.759|0.880|0.695|0.720|0.724|0.618|0.793|0.712	2|2|2|2|2|2|2|2|2|2|1|2|2|1|3|2|1|2|2|1|2|2|1|2|3|2|3|2|2|2|2|3|2|2|2|2|2|2|2|2|2|2|2|3|2|2|2|1|2|2	6	39	5	0.602	0.7408461538461538	0.8564	1_s18,1_s20,1_s23,1_s26,2_s29,4_s7	0_s0,0_s1,0_s10,0_s11,0_s12,0_s13,0_s14,0_s15,0_s16,0_s17,1_s19,1_s2,1_s22,1_s24,1_s25,2_s27,2_s28,2_s3,2_s31,2_s33,2_s34,2_s35,3_s36,3_s38,3_s39,3_s4,3_s40,3_s41,3_s42,3_s43,3_s44,4_s45,4_s46,4_s47,4_s49,4_s5,4_s6,4_s8,4_s9	1_s21,2_s30,2_s32,3_s37,4_s48	-0.254425	8.8711e-28	2.2151e-22	4.4631e-14
chr10	31073160	31073849	0.30932	39	0.278|0.310|0.483|0.612|0.548|0.244|0.270|0.554|0.339|0.413|0.335|0.294|0.572|0.420|0.370|0.394|0.224|0.583|0.564|0.543|0.460|0.558|0.518|0.628|0.486|0.559|0.596|0.575|0.598|0.392|0.664|0.271|0.364|0.454|0.600|0.713|0.563|0.409|0.330|0.719|0.589|0.358|0.516|0.489|0.859|0.266|0.339|0.291|0.757|0.566	1|1|2|3|3|1|1|3|2|2|1|1|3|2|2|2|1|3|3|3|2|3|2|3|2|3|3|3|3|2|3|1|1|2|3|3|3|2|1|3|3|2|2|2|2|1|1|1|3|3	13	16	21	0.2935384615384615	0.4599999999999999	0.6029047619047618	0_s0,0_s1,0_s13,0_s14,1_s18,1_s19,1_s23,3_s37,3_s38,3_s43,4_s5,4_s6,4_s7	0_s10,0_s16,0_s17,1_s20,1_s21,1_s22,2_s27,2_s29,2_s30,2_s35,3_s39,3_s42,4_s46,4_s47,4_s48,4_s49	0_s11,0_s12,0_s15,1_s2,1_s24,1_s25,1_s26,2_s28,2_s3,2_s31,2_s32,2_s33,2_s34,3_s36,3_s4,3_s40,3_s41,3_s44,4_s45,4_s8,4_s9	0.30932	3.5905e-147	8.965600000000001e-142	4.3632e-14
chr10	31074284	31074357	0.397104	17	0.540|0.430|0.417|0.534|0.591|0.436|0.558|0.508|0.567|0.317|0.402|0.435|0.383|0.399|0.424|0.684|0.511|0.650|0.494|0.632|0.453|0.363|0.270|0.393|0.570|0.386|0.246|0.453|0.437|0.569|0.209|0.423|0.196|0.141|0.322|0.234|0.136|0.250|0.167|0.190|0.576|0.725|0.643|0.591|0.602|0.601|0.814|0.511|0.740|0.723	3|2|2|2|3|2|2|2|3|1|2|2|2|1|2|3|2|3|2|3|2|2|1|1|3|2|1|2|2|2|1|2|1|1|1|1|1|1|1|1|2|3|3|3|3|3|3|2|3|3	14	21	15	0.2478571428571428	0.4620476190476191	0.6448666666666667	0_s17,1_s20,2_s29,2_s3,2_s32,3_s36,3_s38,3_s39,3_s4,3_s40,3_s41,3_s42,3_s43,3_s44	0_s1,0_s10,0_s11,0_s13,0_s14,0_s15,1_s18,1_s19,1_s2,1_s21,1_s23,1_s25,2_s27,2_s28,2_s31,2_s33,2_s34,2_s35,3_s37,4_s45,4_s7	0_s0,0_s12,0_s16,1_s22,1_s24,1_s26,2_s30,4_s46,4_s47,4_s48,4_s49,4_s5,4_s6,4_s8,4_s9	-0.397104	8.758900000000001e-64	2.1871e-58	3.3751e-14
chr10	31100997	31101906	0.431137	35	0.572|0.580|0.295|0.726|0.524|0.572|0.390|0.741|0.620|0.451|0.474|0.167|0.282|0.753|0.755|0.326|0.653|0.755|0.727|0.153|0.469|0.236|0.618|0.270|0.112|0.354|0.760|0.474|0.461|0.457|0.745|0.607|0.213|0.754|0.508|0.753|0.637|0.250|0.481|0.303|0.412|0.486|0.237|0.399|0.343|0.202|0.145|0.542|0.292|0.671	3|3|1|3|2|3|2|3|3|2|2|1|1|3|3|1|3|3|3|1|2|1|3|1|1|1|3|2|2|2|3|3|1|3|2|3|3|1|2|1|2|2|1|2|1|1|1|3|1|3	17	13	20	0.2458823529411765	0.4604615384615384	0.6770499999999998	0_s10,1_s19,1_s2,1_s22,1_s26,2_s28,2_s3,2_s30,2_s31,3_s38,3_s42,3_s44,4_s47,4_s49,4_s5,4_s6,4_s8	0_s12,0_s14,0_s17,1_s18,2_s27,2_s33,2_s34,2_s35,3_s4,3_s43,4_s45,4_s46,4_s48	0_s0,0_s1,0_s11,0_s13,0_s15,0_s16,1_s20,1_s21,1_s23,1_s24,1_s25,2_s29,2_s32,3_s36,3_s37,3_s39,3_s40,3_s41,4_s7,4_s9	-0.431137	5.636599999999999e-168	1.4075e-162	6.2172e-14
chr10	31320001	31320559	0.266007	27	0.465|0.657|0.291|0.473|0.575|0.604|0.752|0.606|0.375|0.685|0.339|0.689|0.699|0.469|0.536|0.701|0.694|0.265|0.678|0.645|0.413|0.686|0.534|0.578|0.595|0.715|0.458|0.495|0.256|0.408|0.266|0.243|0.689|0.520|0.502|0.428|0.499|0.386|0.717|0.565|0.546|0.257|0.301|0.694|0.524|0.500|0.572|0.508|0.756|0.496	1|3|1|1|3|3|3|3|1|3|1|3|3|1|3|3|3|1|3|3|1|3|3|3|3|3|1|2|1|1|1|1|3|3|2|1|2|1|3|3|3|1|1|3|3|1|3|2|3|3	18	4	28	0.3662777777777778	0.501	0.6324285714285713	0_s0,0_s10,0_s11,0_s16,1_s18,1_s20,1_s24,2_s27,2_s32,2_s34,2_s35,3_s36,3_s37,3_s40,3_s42,4_s46,4_s47,4_s5	2_s33,3_s4,3_s41,4_s7	0_s1,0_s12,0_s13,0_s14,0_s15,0_s17,1_s19,1_s2,1_s21,1_s22,1_s23,1_s25,1_s26,2_s28,2_s29,2_s3,2_s30,2_s31,3_s38,3_s39,3_s43,3_s44,4_s45,4_s48,4_s49,4_s6,4_s8,4_s9	-0.266007	1.6091999999999998e-92	4.0182e-87	5.0515e-14
chr10	31321478	31321684	0.410638	28	0.424|0.748|0.897|0.621|0.582|0.440|0.371|0.529|0.249|0.492|0.583|0.368|0.901|0.675|0.572|0.464|0.319|0.452|0.344|0.762|0.588|0.336|0.473|0.542|0.354|0.663|0.323|0.344|0.254|0.388|0.486|0.837|0.343|0.269|0.412|0.337|0.577|0.548|0.550|0.526|0.673|0.216|0.454|0.621|0.506|0.685|0.671|0.658|0.498|0.257	1|3|3|2|2|1|1|2|1|2|2|1|3|3|2|2|1|2|1|3|2|1|2|2|1|2|1|1|1|1|2|3|1|1|1|1|2|2|2|2|3|1|1|2|2|3|3|3|2|1	20	20	10	0.3400999999999999	0.5436500000000001	0.7507000000000001	0_s0,0_s13,0_s14,0_s16,1_s19,1_s23,1_s25,2_s28,2_s30,2_s32,2_s33,2_s34,2_s35,3_s38,3_s39,3_s4,3_s40,4_s46,4_s47,4_s9	0_s11,0_s12,0_s15,0_s17,1_s18,1_s21,1_s22,1_s24,2_s27,2_s29,2_s3,2_s31,3_s36,3_s41,3_s42,3_s43,3_s44,4_s48,4_s49,4_s8	0_s1,0_s10,1_s2,1_s20,1_s26,3_s37,4_s45,4_s5,4_s6,4_s7	0.410638	4.0408e-96	1.009e-90	3.9191e-14
chr10	31422401	31422551	0.295136	12	0.572|0.664|0.607|0.576|0.455|0.603|0.456|0.609|0.330|0.386|0.514|0.445|0.471|0.438|0.651|0.597|0.417|0.376|0.502|0.506|0.518|0.610|0.415|0.815|0.314|0.398|0.454|0.535|0.498|0.527|0.874|0.710|0.362|0.770|0.432|0.546|0.538|0.463|0.684|0.446|0.507|0.501|0.450|0.683|0.488|0.613|0.466|0.537|0.417|0.356	2|3|2|2|1|2|1|2|1|1|1|1|1|1|2|2|1|1|1|1|2|2|1|3|1|1|1|1|1|2|3|3|1|3|1|1|1|1|3|1|1|1|1|3|1|2|1|2|1|1	31	12	7	0.4478064516129031	0.5850000000000001	0.7428571428571429	0_s12,0_s14,0_s16,0_s17,1_s18,1_s19,1_s2,1_s20,1_s23,1_s24,1_s25,1_s26,2_s29,2_s30,2_s31,2_s32,2_s33,2_s34,3_s38,3_s4,3_s40,3_s41,3_s42,3_s44,4_s45,4_s46,4_s47,4_s49,4_s6,4_s8,4_s9	0_s0,0_s10,0_s11,0_s13,0_s15,1_s21,1_s22,2_s27,2_s28,2_s35,4_s5,4_s7	0_s1,2_s3,3_s36,3_s37,3_s39,3_s43,4_s48	-0.295136	1.092e-29	2.7267000000000003e-24	4.8739e-14
chr10	31423502	31424731	0.268665	41	0.591|0.598|0.443|0.806|0.773|0.568|0.674|0.579|0.665|0.596|0.568|0.736|0.492|0.596|0.627|0.800|0.636|0.752|0.652|0.733|0.313|0.248|0.294|0.315|0.370|0.369|0.507|0.363|0.395|0.354|0.566|0.261|0.531|0.421|0.542|0.612|0.593|0.326|0.460|0.393|0.499|0.364|0.561|0.471|0.460|0.579|0.436|0.457|0.680|0.491	3|3|1|3|3|3|3|3|3|3|2|3|1|3|3|3|3|3|3|3|1|1|1|1|1|1|2|1|1|1|2|1|2|1|2|3|3|1|1|1|2|1|3|1|1|3|1|1|3|1	22	6	22	0.3861818181818182	0.5355000000000001	0.6548636363636363	0_s10,1_s2,2_s27,2_s28,2_s29,2_s3,2_s30,2_s31,2_s33,2_s34,2_s35,3_s37,3_s39,3_s42,3_s43,3_s44,4_s46,4_s48,4_s49,4_s6,4_s7,4_s9	1_s18,2_s32,3_s36,3_s38,3_s4,4_s45	0_s0,0_s1,0_s11,0_s12,0_s13,0_s14,0_s15,0_s16,0_s17,1_s19,1_s20,1_s21,1_s22,1_s23,1_s24,1_s25,1_s26,3_s40,3_s41,4_s47,4_s5,4_s8	0.268665	3.3179e-145	8.2849e-140	4.9516e-14
chr10	31499272	31499951	0.507434	20	0.808|0.805|0.785|0.626|0.791|0.848|0.755|0.568|0.541|0.792|0.900|0.829|0.713|0.771|0.877|0.739|0.875|0.669|0.784|0.778|0.271|0.280|0.152|0.133|0.290|0.220|0.340|0.368|0.453|0.278|0.472|0.417|0.574|0.415|0.629|0.570|0.676|0.538|0.607|0.704|0.745|0.706|0.578|0.563|0.703|0.433|0.491|0.441|0.344|0.421	3|3|3|2|3|3|3|2|2|3|3|3|3|3|3|3|3|3|3|3|1|1|1|1|1|1|1|1|2|1|2|2|2|2|2|2|3|2|2|3|3|3|2|2|3|2|2|2|1|2	10	18	22	0.2676	0.5187222222222222	0.7751363636363638	2_s27,2_s28,2_s29,2_s3,2_s30,2_s31,2_s32,2_s33,2_s35,4_s8	0_s11,0_s15,0_s16,2_s34,3_s36,3_s37,3_s38,3_s39,3_s4,3_s40,3_s42,3_s43,4_s47,4_s48,4_s5,4_s6,4_s7,4_s9	0_s0,0_s1,0_s10,0_s12,0_s13,0_s14,0_s17,1_s18,1_s19,1_s2,1_s20,1_s21,1_s22,1_s23,1_s24,1_s25,1_s26,3_s41,3_s44,4_s45,4_s46,4_s49	0.507434	6.4813e-81	1.6184e-75	5.8953e-14
chr10	31890868	31891626	0.264539	34	0.830|0.585|0.644|0.740|0.733|0.763|0.784|0.779|0.692|0.748|0.742|0.730|0.823|0.758|0.771|0.816|0.810|0.801|0.678|0.719|0.700|0.704|0.747|0.746|0.828|0.692|0.737|0.760|0.759|0.754|0.743|0.695|0.832|0.877|0.762|0.751|0.796|0.722|0.822|0.870|0.791|0.550|0.706|0.710|0.747|0.765|0.632|0.775|0.601|0.755	3|1|2|2|2|2|2|2|2|2|2|2|3|2|2|2|2|2|2|2|2|2|2|2|3|2|2|2|2|2|2|2|3|3|2|2|2|2|2|3|2|1|2|2|2|2|2|2|1|2	3	41	6	0.5786666666666667	0.7433902439024391	0.8433333333333333	0_s1,4_s46,4_s8	0_s10,0_s11,0_s12,0_s13,0_s14,0_s15,0_s16,0_s17,1_s18,1_s19,1_s20,1_s21,1_s22,1_s23,1_s24,1_s25,1_s26,2_s27,2_s28,2_s29,2_s3,2_s31,2_s32,2_s33,2_s34,2_s35,3_s36,3_s37,3_s4,3_s40,3_s41,3_s42,3_s43,4_s45,4_s47,4_s48,4_s49,4_s5,4_s6,4_s7,4_s9	0_s0,1_s2,2_s30,3_s38,3_s39,3_s44	-0.264539	1.5255e-33	3.8093e-28	4.8739e-14
chr10	31891810	31892244	0.334748	41	0.550|0.517|0.347|0.527|0.393|0.719|0.540|0.734|0.885|0.407|0.490|0.769|0.555|0.518|0.427|0.271|0.498|0.578|0.473|0.477|0.632|0.542|0.290|0.361|0.416|0.492|0.469|0.278|0.413|0.377|0.378|0.603|0.344|0.454|0.629|0.444|0.449|0.468|0.404|0.280|0.387|0.276|0.622|0.584|0.255|0.434|0.433|0.483|0.444|0.476	2|1|1|1|1|3|2|3|3|1|1|3|2|1|1|1|1|2|1|1|2|2|1|1|1|1|1|1|1|1|1|2|1|1|3|1|1|1|1|1|1|1|2|2|1|1|1|1|1|1	36	9	5	0.4125	0.5784444444444444	0.7472000000000001	0_s1,0_s10,0_s11,0_s12,0_s17,1_s18,1_s20,1_s21,1_s22,1_s23,1_s25,1_s26,2_s29,2_s3,2_s30,2_s31,2_s32,2_s33,2_s34,2_s35,3_s36,3_s38,3_s39,3_s40,3_s41,3_s42,3_s43,3_s44,4_s45,4_s46,4_s49,4_s5,4_s6,4_s7,4_s8,4_s9	0_s0,0_s14,1_s2,1_s24,2_s27,2_s28,3_s37,4_s47,4_s48	0_s13,0_s15,0_s16,1_s19,3_s4	0.334748	3.1966e-80	7.981900000000002e-75	3.697e-14
chr10	32297481	32297979	0.284326	15	0.300|0.372|0.503|0.602|0.465|0.414|0.351|0.631|0.451|0.490|0.531|0.667|0.630|0.615|0.417|0.450|0.445|0.636|0.653|0.715|0.336|0.692|0.432|0.601|0.393|0.500|0.565|0.613|0.624|0.492|0.237|0.422|0.401|0.277|0.389|0.299|0.420|0.622|0.447|0.411|0.559|0.616|0.848|0.592|0.727|0.573|0.702|0.737|0.512|0.676	1|1|2|2|1|1|1|2|1|2|2|3|3|3|1|1|1|3|3|3|1|3|1|2|1|1|2|3|2|2|1|1|1|1|1|1|1|3|1|1|2|3|3|2|3|2|3|3|2|3	22	13	15	0.3922272727272727	0.5596153846153846	0.6766	0_s0,0_s1,0_s12,0_s13,0_s14,0_s16,1_s21,1_s22,1_s23,2_s27,2_s29,2_s30,2_s31,3_s36,3_s37,3_s38,3_s39,3_s4,3_s40,3_s41,3_s43,3_s44	0_s10,0_s11,0_s15,0_s17,1_s18,2_s3,2_s32,2_s34,2_s35,4_s45,4_s48,4_s5,4_s8	1_s19,1_s2,1_s20,1_s24,1_s25,1_s26,2_s28,2_s33,3_s42,4_s46,4_s47,4_s49,4_s6,4_s7,4_s9	-0.284326	1.1883e-64	2.9672e-59	4.9849e-14
chr10	32398676	32399091	0.257203	56	0.501|0.592|0.744|0.422|0.571|0.708|0.646|0.575|0.498|0.655|0.588|0.634|0.624|0.605|0.502|0.593|0.573|0.564|0.573|0.497|0.658|0.680|0.582|0.558|0.686|0.740|0.708|0.754|0.661|0.698|0.400|0.299|0.351|0.295|0.410|0.448|0.554|0.428|0.438|0.226|0.474|0.522|0.245|0.494|0.372|0.348|0.312|0.329|0.445|0.490	3|3|3|1|3|3|3|3|2|3|3|3|3|3|2|3|3|3|3|3|3|3|3|3|3|3|3|3|3|3|1|1|1|1|1|1|3|1|1|1|2|3|1|2|1|1|1|1|1|3	16	4	30	0.3605	0.492	0.6177999999999998	0_s11,3_s36,3_s37,3_s38,3_s39,3_s4,3_s40,3_s42,3_s43,3_s44,4_s47,4_s49,4_s5,4_s6,4_s7,4_s8	0_s16,1_s21,4_s45,4_s48	0_s0,0_s1,0_s10,0_s12,0_s13,0_s14,0_s15,0_s17,1_s18,1_s19,1_s2,1_s20,1_s22,1_s23,1_s24,1_s25,1_s26,2_s27,2_s28,2_s29,2_s3,2_s30,2_s31,2_s32,2_s33,2_s34,2_s35,3_s41,4_s46,4_s9	0.257203	1.1262e-191	2.8121e-186	-9.1038e-15
chr10	32631895	32632386	0.467204	22	0.222|0.298|0.207|0.195|0.106|0.317|0.298|0.348|0.102|0.257|0.398|0.333|0.205|0.445|0.242|0.181|0.412|0.294|0.334|0.354|0.680|0.774|0.669|0.848|0.637|0.833|0.806|0.744|0.775|0.696|0.514|0.443|0.454|0.341|0.563|0.693|0.521|0.661|0.458|0.423|0.429|0.562|0.518|0.725|0.498|0.655|0.590|0.574|0.672|0.586	1|1|1|1|1|1|1|1|1|1|2|1|1|2|1|1|2|1|1|1|3|3|3|3|3|3|3|3|3|3|2|2|2|1|2|3|2|3|2|2|2|2|2|3|2|3|2|2|3|2	18	17	15	0.2574444444444445	0.4934117647058823	0.7245333333333333	0_s0,0_s1,0_s10,0_s11,0_s12,0_s13,0_s14,0_s15,0_s16,0_s17,1_s19,1_s2,1_s21,1_s22,1_s24,1_s25,1_s26,3_s39	1_s18,1_s20,1_s23,3_s36,3_s37,3_s38,3_s4,3_s41,3_s43,3_s44,4_s45,4_s46,4_s47,4_s49,4_s6,4_s7,4_s9	2_s27,2_s28,2_s29,2_s3,2_s30,2_s31,2_s32,2_s33,2_s34,2_s35,3_s40,3_s42,4_s48,4_s5,4_s8	-0.467204	2.7947000000000003e-101	6.9784e-96	4.9405e-14
chr10	32668255	32668864	0.284189	20	0.537|0.580|0.518|0.582|0.526|0.436|0.627|0.505|0.718|0.612|0.485|0.338|0.666|0.374|0.539|0.325|0.503|0.681|0.565|0.462|0.645|0.774|0.318|0.547|0.324|0.632|0.563|0.758|0.610|0.324|0.261|0.608|0.537|0.531|0.511|0.544|0.482|0.427|0.612|0.700|0.449|0.360|0.766|0.756|0.702|0.432|0.292|0.468|0.829|0.318	2|2|2|2|2|1|3|1|3|3|1|1|3|1|2|1|1|3|3|1|3|3|1|2|1|3|2|3|3|1|1|2|2|2|2|1|1|1|3|3|1|1|3|3|3|1|1|1|3|1	21	12	17	0.4012857142857143	0.54825	0.6854705882352942	0_s13,0_s15,1_s18,1_s19,1_s20,1_s22,1_s23,1_s26,2_s29,2_s30,2_s35,3_s36,3_s40,3_s41,3_s42,4_s45,4_s46,4_s5,4_s6,4_s7,4_s9	0_s0,0_s1,0_s10,0_s11,0_s12,1_s21,2_s3,2_s32,3_s37,3_s38,3_s39,3_s4	0_s14,0_s16,0_s17,1_s2,1_s24,1_s25,2_s27,2_s28,2_s31,2_s33,2_s34,3_s43,3_s44,4_s47,4_s48,4_s49,4_s8	-0.284189	9.9322e-69	2.4801e-63	4.0523e-14
chr10	32735411	32736326	0.267795	41	0.381|0.305|0.466|0.407|0.592|0.404|0.538|0.814|0.573|0.654|0.655|0.478|0.390|0.696|0.298|0.480|0.379|0.451|0.566|0.520|0.716|0.296|0.734|0.410|0.516|0.386|0.545|0.460|0.374|0.650|0.462|0.427|0.485|0.500|0.397|0.425|0.548|0.708|0.424|0.441|0.337|0.326|0.690|0.402|0.423|0.629|0.401|0.734|0.555|0.338	1|1|1|1|3|1|2|3|2|3|3|1|1|3|1|1|1|1|3|1|3|1|3|1|1|1|2|1|1|3|1|1|1|1|1|1|2|3|1|1|1|1|3|1|1|3|1|3|2|1	32	5	13	0.4121562499999999	0.5518000000000001	0.6798461538461538	0_s0,0_s1,0_s10,0_s11,0_s13,1_s19,1_s2,1_s21,1_s22,1_s23,1_s24,1_s26,2_s28,2_s3,2_s30,2_s31,2_s33,2_s34,3_s36,3_s37,3_s38,3_s39,3_s4,3_s40,3_s43,3_s44,4_s45,4_s46,4_s48,4_s49,4_s6,4_s9	0_s14,0_s16,2_s32,3_s41,4_s8	0_s12,0_s15,0_s17,1_s18,1_s20,1_s25,2_s27,2_s29,2_s35,3_s42,4_s47,4_s5,4_s7	0.267795	7.9969e-116	1.9968e-110	5.3624e-14
chr10	33247648	33247884	0.280002	17	0.469|0.331|0.327|0.538|0.501|0.596|0.518|0.267|0.378|0.604|0.547|0.777|0.323|0.558|0.779|0.378|0.472|0.399|0.544|0.657|0.228|0.608|0.442|0.538|0.630|0.737|0.469|0.534|0.712|0.391|0.392|0.385|0.261|0.601|0.750|0.660|0.728|0.599|0.203|0.438|0.402|0.707|0.372|0.416|0.304|0.534|0.539|0.338|0.509|0.665	1|1|1|3|2|3|3|1|1|3|3|3|1|3|3|1|2|1|3|3|1|3|1|3|3|3|2|2|3|1|1|1|1|3|3|3|3|3|1|2|1|3|1|1|1|3|3|1|2|3	20	6	24	0.3503000000000001	0.4871666666666667	0.6302500000000001	0_s0,0_s1,0_s10,0_s15,0_s16,1_s2,1_s22,1_s24,2_s27,2_s29,2_s35,3_s36,3_s37,3_s38,3_s43,4_s45,4_s47,4_s48,4_s49,4_s7	0_s12,1_s23,2_s32,2_s33,3_s44,4_s8	0_s11,0_s13,0_s14,0_s17,1_s18,1_s19,1_s20,1_s21,1_s25,1_s26,2_s28,2_s3,2_s30,2_s31,2_s34,3_s39,3_s4,3_s40,3_s41,3_s42,4_s46,4_s5,4_s6,4_s9	0.280002	4.2718e-69	1.0667e-63	3.4861e-14
chr10	33269511	33269784	0.289177	39	0.468|0.513|0.446|0.694|0.293|0.654|0.422|0.505|0.396|0.743|0.368|0.486|0.524|0.562|0.326|0.395|0.258|0.396|0.302|0.549|0.557|0.707|0.389|0.541|0.569|0.500|0.695|0.596|0.681|0.596|0.741|0.707|0.672|0.454|0.703|0.528|0.348|0.556|0.590|0.220|0.329|0.618|0.559|0.449|0.427|0.693|0.550|0.708|0.241|0.607	2|2|2|3|1|3|1|2|1|3|1|2|2|3|1|1|1|1|1|3|3|3|1|3|3|2|3|3|3|3|3|3|3|2|3|3|1|3|3|1|1|3|3|2|1|3|3|3|1|3	15	9	26	0.3406666666666665	0.4827777777777778	0.6298461538461539	0_s12,0_s14,0_s16,1_s18,1_s21,1_s22,1_s23,1_s24,1_s25,2_s29,3_s41,3_s44,4_s45,4_s49,4_s8	0_s0,0_s1,0_s10,0_s15,1_s19,1_s2,2_s31,3_s39,4_s48	0_s11,0_s13,0_s17,1_s20,1_s26,2_s27,2_s28,2_s3,2_s30,2_s32,2_s33,2_s34,2_s35,3_s36,3_s37,3_s38,3_s4,3_s40,3_s42,3_s43,4_s46,4_s47,4_s5,4_s6,4_s7,4_s9	-0.289177	5.354e-153	1.3369e-147	2.6423e-14
chr10	33294729	33294772	0.273482	13	0.441|0.601|0.541|0.578|0.532|0.499|0.514|0.509|0.587|0.493|0.491|0.491|0.626|0.409|0.590|0.573|0.476|0.502|0.442|0.473|0.243|0.188|0.231|0.248|0.194|0.204|0.308|0.258|0.217|0.234|0.283|0.278|0.331|0.329|0.339|0.262|0.197|0.361|0.297|0.321|0.344|0.383|0.356|0.357|0.257|0.466|0.376|0.398|0.322|0.529	2|3|3|3|3|3|3|3|3|3|3|3|3|2|3|3|3|3|2|3|1|1|1|1|1|1|1|1|1|1|1|1|1|2|2|1|1|2|1|1|2|2|2|2|1|3|2|2|1|3	19	12	19	0.2564736842105263	0.3779166666666666	0.5300526315789473	2_s27,2_s28,2_s29,2_s3,2_s30,2_s31,2_s32,2_s33,2_s34,2_s35,3_s36,3_s37,3_s38,3_s40,3_s41,3_s43,3_s44,4_s49,4_s8	0_s0,1_s20,1_s25,3_s39,3_s4,3_s42,4_s45,4_s46,4_s47,4_s48,4_s6,4_s7	0_s1,0_s10,0_s11,0_s12,0_s13,0_s14,0_s15,0_s16,0_s17,1_s18,1_s19,1_s2,1_s21,1_s22,1_s23,1_s24,1_s26,4_s5,4_s9	0.273482	2.9909e-52	7.4684e-47	5.8176e-14	N0|0|2|2|3,
chr10	33492913	33493549	0.472827	22	0.471|0.675|0.491|0.731|0.355|0.548|0.274|0.335|0.620|0.189|0.175|0.318|0.360|0.612|0.646|0.322|0.600|0.707|0.818|0.564|0.258|0.665|0.582|0.618|0.279|0.198|0.527|0.263|0.741|0.244|0.780|0.493|0.134|0.416|0.385|0.715|0.780|0.533|0.499|0.295|0.563|0.672|0.250|0.345|0.070|0.478|0.375|0.376|0.468|0.402	2|3|2|3|2|2|1|2|3|1|1|2|2|3|3|2|3|3|3|2|1|3|2|3|1|1|2|1|3|1|3|2|1|2|2|3|3|2|2|1|2|3|1|2|1|2|2|2|2|2	12	23	15	0.2190833333333333	0.4437391304347826	0.692	0_s14,0_s17,1_s18,2_s27,2_s30,2_s31,2_s33,2_s35,3_s38,3_s44,4_s47,4_s49	0_s0,0_s10,0_s12,0_s13,0_s15,1_s19,1_s2,1_s22,1_s26,2_s29,2_s32,3_s37,3_s39,3_s4,3_s42,3_s43,4_s45,4_s48,4_s5,4_s6,4_s7,4_s8,4_s9	0_s1,0_s11,0_s16,1_s20,1_s21,1_s23,1_s24,1_s25,2_s28,2_s3,2_s34,3_s36,3_s40,3_s41,4_s46	0.472827	6.9388e-80	1.7326e-74	4.1522e-14
chr10	33623274	33623437	0.29633	27	0.249|0.343|0.460|0.817|0.521|0.528|0.527|0.635|0.241|0.331|0.413|0.440|0.260|0.500|0.374|0.481|0.507|0.525|0.704|0.307|0.527|0.258|0.638|0.324|0.517|0.397|0.579|0.582|0.307|0.479|0.629|0.371|0.260|0.657|0.413|0.533|0.440|0.264|0.229|0.443|0.646|0.325|0.677|0.587|0.565|0.443|0.587|0.452|0.558|0.376	1|1|1|3|2|2|2|3|1|1|1|1|1|2|1|2|2|2|3|1|2|1|3|1|2|1|3|3|1|1|3|1|1|3|1|2|1|1|1|1|3|1|3|2|2|1|3|1|2|1	26	13	11	0.3538076923076923	0.5289230769230768	0.650090909090909	0_s0,0_s1,0_s10,0_s16,0_s17,1_s18,1_s19,1_s2,1_s21,1_s26,2_s28,2_s3,2_s31,2_s34,2_s35,3_s37,3_s38,3_s4,3_s41,3_s42,3_s43,3_s44,4_s46,4_s5,4_s7,4_s9	0_s12,0_s13,0_s14,1_s20,1_s22,1_s23,1_s24,2_s27,2_s30,3_s40,4_s48,4_s49,4_s8	0_s11,0_s15,1_s25,2_s29,2_s32,2_s33,3_s36,3_s39,4_s45,4_s47,4_s6	0.29633	1.4261e-84	3.5609e-79	1.6653e-14
chr10	33769384	33769586	0.349969	25	0.619|0.640|0.748|0.690|0.488|0.781|0.744|0.732|0.600|0.725|0.717|0.588|0.607|0.650|0.694|0.703|0.673|0.661|0.728|0.496|0.578|0.667|0.519|0.672|0.698|0.651|0.571|0.639|0.751|0.826|0.417|0.412|0.314|0.462|0.424|0.408|0.466|0.404|0.225|0.409|0.470|0.378|0.325|0.377|0.334|0.370|0.190|0.311|0.263|0.507	3|3|3|3|2|3|3|3|3|3|3|2|3|3|3|3|3|3|3|2|2|3|2|3|3|3|2|3|3|3|1|1|1|2|2|1|2|1|1|1|2|1|1|1|1|1|1|1|1|2	15	11	24	0.3424666666666667	0.5062727272727273	0.6923333333333331	3_s36,3_s37,3_s38,3_s40,3_s42,3_s43,3_s44,4_s46,4_s47,4_s48,4_s49,4_s5,4_s6,4_s7,4_s8	0_s12,1_s19,1_s26,2_s27,2_s29,2_s32,3_s39,3_s4,3_s41,4_s45,4_s9	0_s0,0_s1,0_s10,0_s11,0_s13,0_s14,0_s15,0_s16,0_s17,1_s18,1_s2,1_s20,1_s21,1_s22,1_s23,1_s24,1_s25,2_s28,2_s3,2_s30,2_s31,2_s33,2_s34,2_s35	0.349969	1.1024e-120	2.7528000000000008e-115	6.2395e-14
chr10	33800600	33802171	0.362316	25	0.591|0.166|0.407|0.768|0.370|0.381|0.764|0.174|0.485|0.654|0.750|0.785|0.803|0.581|0.454|0.502|0.426|0.429|0.519|0.678|0.786|0.740|0.461|0.617|0.654|0.691|0.360|0.638|0.572|0.541|0.394|0.183|0.410|0.525|0.758|0.614|0.411|0.501|0.539|0.699|0.581|0.378|0.651|0.604|0.229|0.454|0.594|0.429|0.280|0.561	3|1|1|3|1|1|3|1|2|3|3|3|3|2|2|2|2|1|2|3|3|3|2|3|3|3|1|3|3|2|2|1|1|2|3|3|2|2|2|3|3|1|3|3|1|2|3|2|1|3	12	15	23	0.3139166666666667	0.4814666666666666	0.6762173913043479	0_s1,0_s10,0_s12,0_s13,0_s15,1_s24,2_s32,3_s37,3_s38,4_s46,4_s49,4_s8	0_s16,1_s20,1_s21,1_s22,1_s23,1_s25,2_s29,2_s35,3_s36,3_s39,3_s41,3_s42,3_s43,4_s5,4_s7	0_s0,0_s11,0_s14,0_s17,1_s18,1_s19,1_s2,1_s26,2_s27,2_s28,2_s3,2_s30,2_s31,2_s33,2_s34,3_s4,3_s40,3_s44,4_s45,4_s47,4_s48,4_s6,4_s9	-0.362316	4.1604e-87	1.0389e-81	3.7415e-14
chr10	34510880	34512109	0.376243	41	0.351|0.267|0.499|0.360|0.262|0.287|0.413|0.357|0.361|0.372|0.369|0.371|0.298|0.536|0.339|0.263|0.379|0.175|0.488|0.342|0.292|0.248|0.336|0.359|0.425|0.315|0.372|0.520|0.359|0.235|0.636|0.736|0.599|0.648|0.713|0.805|0.739|0.556|0.680|0.820|0.665|0.719|0.733|0.505|0.735|0.808|0.701|0.557|0.603|0.620	1|1|2|1|1|1|1|1|1|1|1|1|1|2|1|1|1|1|2|1|1|1|1|1|1|1|1|2|1|1|3|3|3|3|3|3|3|2|3|3|3|3|3|2|3|3|3|2|3|3	26	7	17	0.3271923076923076	0.523	0.7035294117647058	0_s0,0_s1,0_s11,0_s12,0_s13,0_s14,0_s15,0_s16,0_s17,1_s18,1_s19,1_s2,1_s21,1_s22,1_s23,1_s24,1_s26,2_s27,2_s28,2_s29,2_s3,2_s30,2_s31,2_s32,2_s34,2_s35	0_s10,1_s20,1_s25,2_s33,3_s42,4_s48,4_s7	3_s36,3_s37,3_s38,3_s39,3_s4,3_s40,3_s41,3_s43,3_s44,4_s45,4_s46,4_s47,4_s49,4_s5,4_s6,4_s8,4_s9	-0.376243	1.4134e-212	3.5294e-207	4.6851e-14
chr10	34954406	34954550	0.2547	10	0.763|0.869|0.755|0.748|0.719|0.614|0.739|0.737|0.765|0.778|0.779|0.734|0.688|0.777|0.784|0.675|0.728|0.777|0.754|0.711|0.763|0.769|0.737|0.782|0.753|0.812|0.687|0.710|0.721|0.742|0.770|0.817|0.733|0.718|0.680|0.718|0.777|0.724|0.754|0.740|0.751|0.768|0.713|0.779|0.697|0.773|0.782|0.716|0.776|0.708	2|3|2|2|2|1|2|2|2|2|2|2|2|2|2|2|2|2|2|2|2|2|2|2|2|2|2|2|2|2|2|2|2|2|2|2|2|2|2|2|2|2|2|2|2|2|2|2|2|2	1	48	1	0.614	0.7454375000000004	0.869	0_s13	0_s0,0_s10,0_s11,0_s12,0_s14,0_s15,0_s16,0_s17,1_s18,1_s19,1_s2,1_s20,1_s21,1_s22,1_s23,1_s24,1_s25,1_s26,2_s27,2_s28,2_s29,2_s3,2_s30,2_s31,2_s32,2_s33,2_s34,2_s35,3_s36,3_s37,3_s38,3_s39,3_s4,3_s40,3_s41,3_s42,3_s43,3_s44,4_s45,4_s46,4_s47,4_s48,4_s49,4_s5,4_s6,4_s7,4_s8,4_s9	0_s1	0.2547	0.0029161	1.0	0.00032475
chr10	35068302	35069877	0.259322	60	0.369|0.467|0.419|0.458|0.420|0.530|0.464|0.549|0.473|0.502|0.494|0.573|0.542|0.594|0.521|0.608|0.524|0.402|0.546|0.460|0.504|0.438|0.492|0.472|0.485|0.427|0.442|0.488|0.379|0.531|0.586|0.527|0.612|0.560|0.531|0.625|0.653|0.546|0.519|0.576|0.654|0.561|0.555|0.582|0.588|0.597|0.587|0.582|0.621|0.550	1|2|2|2|2|2|2|2|2|2|2|2|2|2|2|2|2|1|2|2|2|2|2|2|2|2|2|2|1|2|2|2|2|2|2|2|3|2|2|2|3|2|2|2|2|2|2|2|3|2	3	44	3	0.3833333333333333	0.5251590909090909	0.6426666666666666	0_s0,1_s24,2_s34	0_s1,0_s10,0_s11,0_s12,0_s13,0_s14,0_s15,0_s16,0_s17,1_s18,1_s19,1_s2,1_s20,1_s21,1_s22,1_s23,1_s25,1_s26,2_s27,2_s28,2_s29,2_s3,2_s30,2_s31,2_s32,2_s33,2_s35,3_s36,3_s37,3_s38,3_s39,3_s4,3_s40,3_s42,3_s43,3_s44,4_s46,4_s47,4_s48,4_s49,4_s5,4_s6,4_s7,4_s9	3_s41,4_s45,4_s8	-0.259322	6.3431e-37	1.5839e-31	4.2744e-14
chr10	35094642	35095447	0.335719	45	0.540|0.563|0.235|0.344|0.593|0.692|0.371|0.366|0.209|0.445|0.624|0.205|0.496|0.589|0.694|0.297|0.473|0.602|0.513|0.599|0.151|0.464|0.658|0.357|0.320|0.657|0.732|0.198|0.463|0.531|0.251|0.415|0.651|0.228|0.346|0.706|0.759|0.361|0.657|0.313|0.486|0.566|0.542|0.593|0.499|0.512|0.597|0.254|0.452|0.567	3|3|1|1|3|3|1|1|1|2|3|1|2|3|3|1|2|3|3|3|1|2|3|1|1|3|3|1|2|3|1|2|3|1|1|3|3|1|3|1|2|3|3|3|2|2|3|1|2|3	17	10	23	0.2827058823529411	0.4705	0.6184782608695653	0_s10,0_s11,0_s14,0_s15,0_s16,1_s19,1_s22,2_s27,2_s3,2_s30,2_s33,3_s36,3_s39,3_s4,3_s42,3_s44,4_s7	0_s17,1_s2,1_s23,2_s28,2_s34,3_s37,4_s45,4_s49,4_s5,4_s8	0_s0,0_s1,0_s12,0_s13,1_s18,1_s20,1_s21,1_s24,1_s25,1_s26,2_s29,2_s31,2_s32,2_s35,3_s38,3_s40,3_s41,3_s43,4_s46,4_s47,4_s48,4_s6,4_s9	-0.335719	3.2669e-202	8.1576e-197	8.2157e-14
chr10	35097666	35098455	0.272367	35	0.643|0.734|0.299|0.475|0.363|0.671|0.665|0.654|0.404|0.559|0.567|0.628|0.357|0.392|0.738|0.246|0.420|0.433|0.615|0.613|0.464|0.555|0.518|0.358|0.506|0.383|0.526|0.335|0.310|0.607|0.514|0.350|0.386|0.545|0.387|0.245|0.324|0.590|0.419|0.234|0.406|0.722|0.577|0.239|0.422|0.370|0.357|0.398|0.360|0.657	3|3|1|2|1|3|3|3|2|3|3|3|1|1|3|1|2|2|3|3|2|3|3|1|2|1|3|1|1|3|3|1|1|3|1|1|1|3|2|1|1|3|3|1|1|1|1|1|1|3	22	7	21	0.3418636363636363	0.4458571428571428	0.6141904761904761	0_s10,0_s12,1_s2,1_s20,1_s22,2_s3,2_s31,2_s33,2_s34,3_s37,3_s38,3_s4,3_s40,3_s41,3_s44,4_s45,4_s48,4_s49,4_s5,4_s6,4_s7,4_s8	0_s11,0_s16,1_s23,1_s24,2_s27,2_s30,3_s43	0_s0,0_s1,0_s13,0_s14,0_s15,0_s17,1_s18,1_s19,1_s21,1_s25,1_s26,2_s28,2_s29,2_s32,2_s35,3_s36,3_s39,3_s42,4_s46,4_s47,4_s9	0.272367	5.6238e-133	1.4043e-127	1.9651e-14
chr10	35186503	35187460	0.351498	38	0.255|0.713|0.240|0.487|0.131|0.672|0.245|0.532|0.354|0.623|0.455|0.401|0.227|0.416|0.735|0.345|0.494|0.664|0.748|0.409|0.105|0.207|0.679|0.210|0.277|0.597|0.508|0.600|0.376|0.337|0.708|0.687|0.342|0.369|0.110|0.750|0.667|0.447|0.571|0.178|0.725|0.719|0.272|0.438|0.440|0.458|0.515|0.407|0.661|0.545	1|3|1|3|1|3|1|3|1|3|2|1|1|2|3|1|3|3|3|1|1|1|3|1|1|3|3|3|1|1|3|3|1|1|1|3|3|2|3|1|3|3|1|2|2|3|3|1|3|3	21	5	24	0.276047619047619	0.4392	0.6274166666666666	0_s0,0_s10,0_s12,0_s14,0_s16,1_s19,1_s2,1_s22,1_s26,2_s27,2_s28,2_s3,2_s30,2_s34,2_s35,3_s38,3_s39,3_s4,3_s44,4_s47,4_s7	1_s18,1_s20,3_s42,4_s48,4_s49	0_s1,0_s11,0_s13,0_s15,0_s17,1_s21,1_s23,1_s24,1_s25,2_s29,2_s31,2_s32,2_s33,3_s36,3_s37,3_s40,3_s41,3_s43,4_s45,4_s46,4_s5,4_s6,4_s8,4_s9	0.351498	8.8907e-176	2.22e-170	1.4211e-14
chr10	35244025	35245231	0.346934	34	0.339|0.375|0.269|0.380|0.308|0.375|0.377|0.305|0.154|0.386|0.352|0.406|0.237|0.423|0.306|0.233|0.352|0.320|0.463|0.410|0.376|0.433|0.269|0.222|0.395|0.267|0.366|0.452|0.382|0.460|0.638|0.755|0.620|0.554|0.688|0.653|0.758|0.635|0.764|0.729|0.712|0.631|0.552|0.606|0.701|0.722|0.691|0.739|0.574|0.675	1|1|1|1|1|1|1|1|1|1|1|1|1|2|1|1|1|1|2|2|1|2|1|1|1|1|1|2|1|2|3|3|3|3|3|3|3|3|3|3|3|3|3|3|3|3|3|3|3|3	24	6	20	0.3229583333333333	0.4401666666666666	0.6698500000000001	0_s0,0_s1,0_s10,0_s11,0_s12,0_s13,0_s14,0_s15,0_s16,0_s17,1_s18,1_s19,1_s2,1_s21,1_s22,1_s23,1_s24,2_s27,2_s29,2_s3,2_s30,2_s31,2_s32,2_s34	1_s20,1_s25,1_s26,2_s28,2_s33,2_s35	3_s36,3_s37,3_s38,3_s39,3_s4,3_s40,3_s41,3_s42,3_s43,3_s44,4_s45,4_s46,4_s47,4_s48,4_s49,4_s5,4_s6,4_s7,4_s8,4_s9	-0.346934	1.7048e-183	4.257000000000001e-178	7.4607e-14
chr10	35378861	35379005	0.343246	18	0.777|0.530|0.538|0.696|0.722|0.607|0.607|0.676|0.625|0.693|0.469|0.665|0.841|0.484|0.520|0.566|0.490|0.801|0.590|0.635|0.316|0.223|0.394|0.392|0.224|0.363|0.194|0.339|0.333|0.358|0.495|0.606|0.335|0.523|0.467|0.424|0.459|0.405|0.795|0.353|0.433|0.497|0.544|0.424|0.504|0.470|0.541|0.273|0.429|0.496	3|2|2|3|3|2|3|3|3|3|1|3|3|1|2|2|2|3|3|3|1|1|1|1|1|1|1|1|1|1|2|2|1|2|2|1|2|1|3|1|1|2|2|1|2|2|2|1|1|2	20	17	13	0.35825	0.5207647058823528	0.7017692307692307	1_s18,1_s20,2_s27,2_s28,2_s29,2_s3,2_s30,2_s31,2_s32,2_s33,2_s34,2_s35,3_s38,3_s40,3_s42,3_s44,4_s45,4_s48,4_s7,4_s8	0_s1,0_s10,0_s13,1_s21,1_s22,1_s23,3_s36,3_s37,3_s39,3_s4,3_s41,4_s46,4_s47,4_s49,4_s5,4_s6,4_s9	0_s0,0_s11,0_s12,0_s14,0_s15,0_s16,0_s17,1_s19,1_s2,1_s24,1_s25,1_s26,3_s43	0.343246	3.0102e-72	7.5166e-67	5.0959e-14
chr10	35415366	35415512	0.308412	17	0.264|0.494|0.371|0.794|0.498|0.487|0.436|0.355|0.548|0.278|0.810|0.497|0.500|0.361|0.349|0.336|0.287|0.581|0.489|0.234|0.648|0.276|0.625|0.341|0.642|0.535|0.702|0.556|0.454|0.473|0.593|0.282|0.483|0.338|0.233|0.431|0.770|0.481|0.534|0.401|0.534|0.433|0.301|0.577|0.303|0.593|0.719|0.337|0.539|0.249	1|1|1|3|2|1|1|1|2|1|3|2|2|1|1|1|1|3|2|1|3|1|3|1|3|2|3|3|1|1|2|1|1|1|1|1|3|1|2|1|2|1|1|3|1|3|3|1|2|1	28	10	12	0.3595714285714286	0.5267	0.6680833333333333	0_s0,0_s1,0_s10,0_s13,0_s14,0_s15,0_s17,1_s20,1_s21,1_s22,1_s23,1_s26,2_s28,2_s3,2_s34,2_s35,3_s37,3_s38,3_s39,3_s4,3_s40,3_s42,3_s44,4_s46,4_s47,4_s49,4_s7,4_s9	0_s12,0_s16,1_s19,1_s2,1_s25,2_s31,3_s36,3_s43,4_s45,4_s8	0_s11,1_s18,1_s24,2_s27,2_s29,2_s30,2_s32,2_s33,3_s41,4_s48,4_s5,4_s6	0.308412	1.038e-56	2.5919e-51	2.9865e-14
chr10	35486808	35487815	0.302451	40	0.717|0.364|0.493|0.258|0.421|0.622|0.426|0.529|0.627|0.490|0.387|0.268|0.281|0.728|0.591|0.377|0.437|0.608|0.652|0.534|0.565|0.486|0.762|0.554|0.360|0.630|0.665|0.565|0.697|0.428|0.656|0.349|0.170|0.734|0.627|0.485|0.447|0.595|0.563|0.336|0.480|0.659|0.146|0.597|0.427|0.349|0.400|0.448|0.430|0.494	3|1|2|1|2|3|2|3|3|2|1|1|1|3|3|1|2|3|3|3|3|2|3|3|1|3|3|3|3|1|3|1|1|3|3|2|2|3|3|1|2|3|1|3|1|1|2|2|2|3	14	12	24	0.3214285714285714	0.4535833333333334	0.6237916666666669	0_s1,0_s11,1_s18,1_s19,1_s2,1_s22,2_s30,2_s35,3_s37,3_s38,3_s44,4_s47,4_s49,4_s5	0_s10,0_s12,0_s14,0_s17,1_s23,2_s28,3_s40,3_s41,4_s45,4_s6,4_s7,4_s8	0_s0,0_s13,0_s15,0_s16,1_s20,1_s21,1_s24,1_s25,1_s26,2_s27,2_s29,2_s3,2_s31,2_s32,2_s33,2_s34,3_s36,3_s39,3_s4,3_s42,3_s43,4_s46,4_s48,4_s9	-0.302451	1.3452e-143	3.3588999999999996e-138	3.5971e-14
chr10	35487815	35488063	0.250417	12	0.797|0.696|0.783|0.735|0.754|0.735|0.712|0.749|0.803|0.750|0.693|0.764|0.774|0.721|0.777|0.663|0.752|0.866|0.801|0.720|0.790|0.754|0.814|0.752|0.799|0.775|0.759|0.750|0.760|0.755|0.754|0.768|0.738|0.749|0.738|0.733|0.792|0.750|0.754|0.766|0.791|0.736|0.695|0.736|0.775|0.757|0.616|0.716|0.768|0.750	2|2|2|2|2|2|2|2|2|2|2|2|2|2|2|2|2|3|2|2|2|2|2|2|2|2|2|2|2|2|2|2|2|2|2|2|2|2|2|2|2|2|2|2|2|2|1|2|2|2	1	48	1	0.616	0.7531874999999998	0.866	4_s6	0_s0,0_s1,0_s10,0_s11,0_s12,0_s13,0_s14,0_s15,0_s16,0_s17,1_s18,1_s19,1_s2,1_s20,1_s21,1_s22,1_s23,1_s25,1_s26,2_s27,2_s28,2_s29,2_s3,2_s30,2_s31,2_s32,2_s33,2_s34,2_s35,3_s36,3_s37,3_s38,3_s39,3_s4,3_s40,3_s41,3_s42,3_s43,3_s44,4_s45,4_s46,4_s47,4_s48,4_s49,4_s5,4_s7,4_s8,4_s9	1_s24	0.250417	0.00051633	1.0	7.396e-07
chr10	35550565	35552234	0.377592	43	0.472|0.364|0.529|0.464|0.477|0.498|0.519|0.492|0.247|0.367|0.594|0.393|0.762|0.449|0.178|0.589|0.501|0.237|0.231|0.625|0.548|0.598|0.302|0.524|0.725|0.403|0.279|0.460|0.209|0.539|0.510|0.121|0.403|0.530|0.736|0.218|0.390|0.593|0.570|0.741|0.155|0.325|0.553|0.671|0.294|0.697|0.740|0.500|0.320|0.304	2|1|3|2|2|2|2|2|1|2|3|2|3|2|1|3|2|1|1|3|3|3|1|2|3|2|1|2|1|3|2|1|2|3|3|1|2|3|3|3|1|1|3|3|1|3|3|2|1|1	15	17	18	0.2522666666666666	0.4601176470588234	0.63	0_s1,0_s16,1_s21,1_s24,1_s25,2_s29,2_s32,2_s34,3_s37,3_s40,4_s45,4_s46,4_s49,4_s8,4_s9	0_s0,0_s11,0_s12,0_s13,0_s14,0_s15,0_s17,1_s19,1_s20,1_s23,2_s3,2_s31,2_s33,3_s36,3_s38,3_s41,4_s7	0_s10,1_s18,1_s2,1_s22,1_s26,2_s27,2_s28,2_s30,2_s35,3_s39,3_s4,3_s42,3_s43,3_s44,4_s47,4_s48,4_s5,4_s6	0.377592	8.8203e-175	2.2024e-169	6.7057e-14
chr10	35624127	35624677	0.261955	32	0.566|0.537|0.446|0.644|0.413|0.514|0.621|0.522|0.691|0.548|0.487|0.498|0.385|0.380|0.289|0.537|0.359|0.483|0.672|0.626|0.326|0.587|0.347|0.335|0.621|0.496|0.498|0.393|0.327|0.529|0.722|0.731|0.648|0.292|0.408|0.521|0.607|0.296|0.344|0.648|0.700|0.620|0.382|0.240|0.316|0.223|0.572|0.307|0.403|0.728	3|3|2|3|1|3|3|3|3|3|2|3|1|1|1|3|1|2|3|3|1|3|1|1|3|3|3|1|1|3|3|3|3|1|1|3|3|1|1|3|3|3|1|1|1|1|3|1|1|3	20	3	27	0.33825	0.472	0.600148148148148	0_s12,1_s2,1_s20,1_s21,1_s23,2_s27,2_s29,2_s3,2_s33,2_s34,3_s39,3_s4,3_s42,3_s43,4_s47,4_s48,4_s49,4_s5,4_s7,4_s8	0_s10,1_s18,1_s24	0_s0,0_s1,0_s11,0_s13,0_s14,0_s15,0_s16,0_s17,1_s19,1_s22,1_s25,1_s26,2_s28,2_s30,2_s31,2_s32,2_s35,3_s36,3_s37,3_s38,3_s40,3_s41,3_s44,4_s45,4_s46,4_s6,4_s9	-0.261955	4.4366e-128	1.1078e-122	5.3735e-14
chr10	35625590	35625689	0.253273	33	0.220|0.220|0.258|0.258|0.280|0.288|0.191|0.221|0.232|0.237|0.263|0.151|0.236|0.209|0.187|0.338|0.084|0.241|0.274|0.215|0.236|0.274|0.247|0.202|0.123|0.242|0.215|0.199|0.236|0.172|0.257|0.277|0.269|0.233|0.246|0.298|0.282|0.275|0.219|0.227|0.218|0.168|0.259|0.126|0.189|0.251|0.246|0.204|0.209|0.239	2|2|2|2|2|2|2|2|2|2|2|2|2|2|2|3|1|2|2|2|2|2|2|2|2|2|2|2|2|2|2|2|2|2|2|2|2|2|2|2|2|2|2|2|2|2|2|2|2|2	1	48	1	0.084	0.2295624999999999	0.338	1_s23	0_s0,0_s1,0_s10,0_s11,0_s12,0_s13,0_s14,0_s15,0_s16,0_s17,1_s18,1_s19,1_s2,1_s20,1_s21,1_s24,1_s25,1_s26,2_s27,2_s28,2_s29,2_s3,2_s30,2_s31,2_s32,2_s33,2_s34,2_s35,3_s36,3_s37,3_s38,3_s39,3_s4,3_s40,3_s41,3_s42,3_s43,3_s44,4_s45,4_s46,4_s47,4_s48,4_s49,4_s5,4_s6,4_s7,4_s8,4_s9	1_s22	0.253273	3.5245e-10	8.8007e-05	1.0264e-11
chr10	35787626	35787918	0.252119	10	0.442|0.720|0.664|0.454|0.717|0.273|0.349|0.535|0.412|0.744|0.565|0.723|0.449|0.588|0.530|0.267|0.414|0.538|0.252|0.345|0.340|0.516|0.351|0.453|0.316|0.255|0.374|0.664|0.459|0.395|0.407|0.538|0.367|0.784|0.535|0.584|0.536|0.426|0.443|0.321|0.486|0.587|0.340|0.263|0.660|0.578|0.589|0.390|0.680|0.639	1|3|3|1|3|1|1|3|1|3|3|3|1|3|2|1|1|3|1|1|1|3|1|1|1|1|1|3|1|1|1|3|1|3|3|3|3|2|1|1|1|3|1|1|3|3|3|1|3|3	26	2	22	0.3698846153846154	0.478	0.622	0_s0,0_s11,0_s13,0_s14,0_s16,1_s2,1_s22,1_s23,1_s25,1_s26,2_s27,2_s29,2_s3,2_s30,2_s31,2_s32,2_s34,2_s35,3_s36,3_s38,3_s43,3_s44,4_s45,4_s47,4_s48,4_s7	1_s21,3_s42	0_s1,0_s10,0_s12,0_s15,0_s17,1_s18,1_s19,1_s20,1_s24,2_s28,2_s33,3_s37,3_s39,3_s4,3_s40,3_s41,4_s46,4_s49,4_s5,4_s6,4_s8,4_s9	0.252119	1.8868e-41	4.7114e-36	3.5638e-14
chr10	35874251	35875369	0.382398	40	0.398|0.250|0.744|0.526|0.501|0.456|0.428|0.650|0.499|0.262|0.595|0.359|0.488|0.740|0.597|0.733|0.360|0.313|0.776|0.486|0.356|0.608|0.156|0.515|0.584|0.289|0.602|0.255|0.730|0.506|0.653|0.640|0.738|0.534|0.585|0.514|0.681|0.582|0.525|0.452|0.734|0.520|0.491|0.744|0.763|0.654|0.263|0.580|0.585|0.451	2|1|3|2|2|2|2|3|2|1|3|1|2|3|3|3|1|1|3|2|1|3|1|2|3|1|3|1|3|2|3|3|3|2|3|2|3|3|2|2|3|2|2|3|3|3|1|3|2|2	10	18	22	0.2863	0.4930555555555556	0.6687727272727274	0_s1,0_s17,1_s19,1_s23,1_s24,2_s27,2_s29,2_s31,2_s33,4_s6	0_s0,0_s11,0_s12,0_s13,0_s14,0_s16,1_s2,1_s26,2_s3,2_s35,3_s39,3_s40,3_s43,3_s44,4_s46,4_s47,4_s8,4_s9	0_s10,0_s15,1_s18,1_s20,1_s21,1_s22,1_s25,2_s28,2_s30,2_s32,2_s34,3_s36,3_s37,3_s38,3_s4,3_s41,3_s42,4_s45,4_s48,4_s49,4_s5,4_s7	0.382398	4.8862e-145	1.2201e-139	2.8311e-14
chr10	35927981	35928256	0.418456	16	0.337|0.429|0.263|0.190|0.220|0.364|0.226|0.350|0.370|0.297|0.389|0.302|0.313|0.508|0.351|0.235|0.255|0.282|0.324|0.223|0.211|0.317|0.241|0.249|0.251|0.337|0.323|0.544|0.239|0.304|0.645|0.634|0.725|0.740|0.775|0.645|0.727|0.756|0.744|0.713|0.807|0.641|0.702|0.629|0.787|0.807|0.748|0.693|0.806|0.699	1|1|1|1|1|1|1|1|1|1|1|1|1|3|1|1|1|1|1|1|1|1|1|1|1|1|1|2|1|1|3|3|3|3|3|3|3|3|3|3|3|3|3|3|3|3|3|3|3|3	28	1	21	0.2925714285714286	0.544	0.711	0_s0,0_s1,0_s10,0_s11,0_s12,0_s13,0_s14,0_s15,0_s16,0_s17,1_s18,1_s19,1_s2,1_s21,1_s22,1_s23,1_s24,1_s25,1_s26,2_s27,2_s28,2_s29,2_s3,2_s30,2_s31,2_s32,2_s34,2_s35	2_s33	1_s20,3_s36,3_s37,3_s38,3_s39,3_s4,3_s40,3_s41,3_s42,3_s43,3_s44,4_s45,4_s46,4_s47,4_s48,4_s49,4_s5,4_s6,4_s7,4_s8,4_s9	-0.418456	4.9768e-104	1.2427e-98	6.1395e-14
chr10	36024714	36025595	0.406486	16	0.600|0.531|0.120|0.681|0.451|0.484|0.432|0.687|0.394|0.587|0.454|0.448|0.220|0.784|0.474|0.360|0.587|0.740|0.477|0.494|0.354|0.624|0.603|0.330|0.652|0.772|0.760|0.561|0.657|0.440|0.506|0.155|0.590|0.698|0.127|0.542|0.184|0.703|0.418|0.341|0.530|0.518|0.726|0.259|0.438|0.707|0.424|0.333|0.589|0.442	3|2|1|3|2|2|2|3|2|3|2|2|1|3|2|1|3|3|2|2|1|3|3|1|3|3|3|3|3|2|2|1|3|3|1|3|1|3|2|1|2|2|3|1|2|3|2|1|3|2	11	18	21	0.253	0.4641666666666666	0.6595238095238095	0_s10,1_s2,1_s22,2_s27,2_s3,3_s37,3_s4,3_s41,3_s44,4_s48,4_s7	0_s1,0_s12,0_s13,0_s14,0_s16,1_s18,1_s19,1_s21,1_s25,1_s26,2_s35,3_s36,3_s43,4_s45,4_s46,4_s49,4_s6,4_s9	0_s0,0_s11,0_s15,0_s17,1_s20,1_s23,1_s24,2_s28,2_s29,2_s30,2_s31,2_s32,2_s33,2_s34,3_s38,3_s39,3_s40,3_s42,4_s47,4_s5,4_s8	-0.406486	1.9826e-63	4.9506e-58	5.7065e-14
chr10	36671315	36671450	0.305554	19	0.322|0.599|0.512|0.709|0.397|0.561|0.219|0.394|0.514|0.723|0.450|0.508|0.212|0.714|0.739|0.535|0.575|0.663|0.538|0.490|0.480|0.309|0.617|0.513|0.534|0.503|0.727|0.519|0.514|0.379|0.165|0.493|0.240|0.488|0.394|0.717|0.616|0.631|0.405|0.557|0.160|0.733|0.613|0.550|0.245|0.211|0.578|0.542|0.569|0.646	1|3|3|3|1|3|1|1|3|3|2|3|1|3|3|3|3|3|3|3|2|1|3|3|3|3|3|3|2|1|1|3|1|2|1|3|3|3|1|3|1|3|3|3|1|1|3|3|3|3	14	4	32	0.2894285714285715	0.483	0.5949375000000001	0_s0,0_s12,0_s14,0_s15,1_s2,2_s28,2_s35,3_s36,3_s38,3_s4,3_s43,4_s45,4_s49,4_s5	1_s18,2_s27,2_s34,3_s39	0_s1,0_s10,0_s11,0_s13,0_s16,0_s17,1_s19,1_s20,1_s21,1_s22,1_s23,1_s24,1_s25,1_s26,2_s29,2_s3,2_s30,2_s31,2_s32,2_s33,3_s37,3_s40,3_s41,3_s42,3_s44,4_s46,4_s47,4_s48,4_s6,4_s7,4_s8,4_s9	-0.305554	7.282500000000001e-77	1.8185e-71	3.7081e-14
chr10	36738376	36739364	0.357032	28	0.590|0.198|0.381|0.518|0.584|0.213|0.722|0.355|0.476|0.586|0.620|0.703|0.688|0.388|0.251|0.561|0.409|0.470|0.175|0.661|0.709|0.676|0.264|0.660|0.621|0.314|0.624|0.566|0.377|0.730|0.196|0.232|0.508|0.475|0.735|0.484|0.390|0.563|0.366|0.681|0.443|0.335|0.497|0.602|0.733|0.700|0.772|0.592|0.622|0.668	3|1|1|2|3|1|3|1|2|3|3|3|3|1|1|3|2|2|1|3|3|3|1|3|3|1|3|3|1|3|1|1|2|2|3|2|1|3|1|3|2|1|2|3|3|3|3|3|3|3	15	9	26	0.2956666666666666	0.4755555555555555	0.6526538461538463	0_s1,0_s10,0_s13,0_s15,1_s20,1_s21,1_s25,2_s29,2_s31,2_s34,3_s36,3_s37,3_s41,3_s43,4_s46	0_s11,0_s16,1_s23,1_s24,3_s38,3_s39,3_s40,4_s45,4_s47	0_s0,0_s12,0_s14,0_s17,1_s18,1_s19,1_s2,1_s22,1_s26,2_s27,2_s28,2_s3,2_s30,2_s32,2_s33,2_s35,3_s4,3_s42,3_s44,4_s48,4_s49,4_s5,4_s6,4_s7,4_s8,4_s9	-0.357032	1.3892e-128	3.4689e-123	5.8065e-14
chr10	36979549	36981383	0.334666	54	0.274|0.365|0.441|0.388|0.310|0.508|0.516|0.434|0.323|0.435|0.471|0.510|0.320|0.457|0.330|0.374|0.411|0.428|0.546|0.418|0.479|0.375|0.458|0.376|0.468|0.389|0.510|0.508|0.430|0.490|0.628|0.775|0.771|0.877|0.844|0.821|0.714|0.788|0.687|0.692|0.782|0.718|0.696|0.712|0.763|0.813|0.641|0.743|0.692|0.759	1|1|1|1|1|1|1|1|1|1|1|2|1|1|1|1|1|1|2|1|1|1|1|1|1|1|1|1|1|1|2|3|3|3|3|3|3|3|3|3|3|3|3|3|3|3|3|3|3|3	28	3	19	0.4173571428571428	0.5613333333333334	0.7520000000000001	0_s0,0_s1,0_s10,0_s11,0_s12,0_s13,0_s14,0_s15,0_s16,0_s17,1_s18,1_s2,1_s20,1_s21,1_s22,1_s23,1_s24,1_s26,2_s27,2_s28,2_s29,2_s3,2_s30,2_s31,2_s32,2_s33,2_s34,2_s35	1_s19,1_s25,3_s36	3_s37,3_s38,3_s39,3_s4,3_s40,3_s41,3_s42,3_s43,3_s44,4_s45,4_s46,4_s47,4_s48,4_s49,4_s5,4_s6,4_s7,4_s8,4_s9	-0.334666	7.572099999999999e-242	1.8908e-236	3.6637e-15
chr10	37215406	37215890	0.398949	19	0.440|0.407|0.625|0.758|0.633|0.457|0.716|0.383|0.483|0.418|0.671|0.724|0.771|0.341|0.478|0.587|0.544|0.132|0.379|0.534|0.553|0.552|0.267|0.280|0.746|0.696|0.394|0.236|0.348|0.483|0.458|0.507|0.443|0.602|0.683|0.419|0.416|0.777|0.340|0.738|0.190|0.534|0.361|0.572|0.763|0.540|0.540|0.750|0.305|0.396	2|2|3|3|3|2|3|2|2|2|3|3|3|1|2|3|2|1|2|2|2|3|1|1|3|3|2|1|1|2|2|2|2|3|3|2|2|3|1|3|1|3|1|3|3|2|2|3|1|2	10	21	19	0.28	0.4605714285714284	0.6788421052631579	1_s20,1_s24,2_s29,2_s3,2_s33,2_s34,3_s43,4_s45,4_s47,4_s8	0_s0,0_s1,0_s13,0_s15,0_s16,0_s17,1_s21,1_s23,1_s25,1_s26,2_s27,2_s32,2_s35,3_s36,3_s37,3_s38,3_s40,3_s41,4_s5,4_s6,4_s9	0_s10,0_s11,0_s12,0_s14,1_s18,1_s19,1_s2,1_s22,2_s28,2_s30,2_s31,3_s39,3_s4,3_s42,3_s44,4_s46,4_s48,4_s49,4_s7	-0.398949	2.953e-64	7.3738e-59	3.5305e-14
chr10	37231581	37232522	0.25345	48	0.575|0.558|0.564|0.618|0.428|0.561|0.577|0.439|0.593|0.583|0.349|0.560|0.504|0.613|0.542|0.414|0.591|0.420|0.518|0.604|0.436|0.588|0.480|0.412|0.587|0.399|0.549|0.534|0.527|0.500|0.406|0.449|0.452|0.558|0.447|0.472|0.592|0.478|0.424|0.587|0.499|0.572|0.524|0.539|0.488|0.481|0.537|0.511|0.514|0.485	2|2|2|3|2|2|2|2|2|2|1|2|2|3|2|2|2|2|2|3|2|3|2|2|3|2|2|2|2|2|2|2|2|2|2|2|2|2|2|2|2|2|2|2|2|2|2|2|2|2	1	44	5	0.349	0.506340909090909	0.602	1_s18	0_s0,0_s1,0_s10,0_s12,0_s13,0_s14,0_s15,0_s16,0_s17,1_s19,1_s2,1_s21,1_s22,1_s23,1_s24,1_s25,2_s27,2_s29,2_s3,2_s31,2_s32,2_s33,2_s34,2_s35,3_s36,3_s37,3_s38,3_s39,3_s4,3_s40,3_s41,3_s42,3_s43,3_s44,4_s45,4_s46,4_s47,4_s48,4_s49,4_s5,4_s6,4_s7,4_s8,4_s9	0_s11,1_s20,1_s26,2_s28,2_s30	0.25345	8.703e-19	2.1732e-13	4.3743e-14
chr10	37483046	37484578	0.329155	63	0.540|0.314|0.364|0.641|0.339|0.458|0.401|0.414|0.412|0.472|0.492|0.443|0.346|0.502|0.328|0.431|0.497|0.292|0.450|0.535|0.402|0.233|0.314|0.368|0.331|0.366|0.387|0.417|0.432|0.230|0.800|0.813|0.670|0.573|0.635|0.638|0.712|0.684|0.564|0.566|0.760|0.693|0.753|0.751|0.748|0.772|0.803|0.762|0.765|0.797	3|1|1|3|1|1|1|1|1|1|2|1|1|2|1|1|2|1|1|2|1|1|1|1|1|1|1|1|1|1|3|3|3|3|3|3|3|3|3|3|3|3|3|3|3|3|3|3|3|3	24	4	22	0.3726666666666667	0.5065000000000001	0.7018181818181819	0_s1,0_s10,0_s12,0_s13,0_s14,0_s15,0_s16,0_s17,1_s19,1_s2,1_s21,1_s22,1_s24,1_s25,2_s27,2_s28,2_s29,2_s3,2_s30,2_s31,2_s32,2_s33,2_s34,2_s35	1_s18,1_s20,1_s23,1_s26	0_s0,0_s11,3_s36,3_s37,3_s38,3_s39,3_s4,3_s40,3_s41,3_s42,3_s43,3_s44,4_s45,4_s46,4_s47,4_s48,4_s49,4_s5,4_s6,4_s7,4_s8,4_s9	-0.329155	2.1619e-315	5.3983e-310	0.0
chr10	37940899	37940980	0.306849	15	0.699|0.673|0.587|0.725|0.821|0.644|0.601|0.690|0.629|0.716|0.694|0.691|0.670|0.568|0.703|0.620|0.730|0.559|0.733|0.632|0.627|0.751|0.581|0.756|0.738|0.800|0.693|0.683|0.598|0.701|0.412|0.293|0.489|0.268|0.336|0.399|0.457|0.465|0.482|0.325|0.480|0.420|0.195|0.355|0.377|0.398|0.275|0.444|0.248|0.290	3|3|3|3|3|3|3|3|3|3|3|3|3|3|3|3|3|3|3|3|3|3|3|3|3|3|3|3|3|3|1|1|1|1|1|1|1|1|1|1|1|1|1|1|1|1|1|1|1|1	20	0	30	0.3704		0.6770999999999999	3_s36,3_s37,3_s38,3_s39,3_s4,3_s40,3_s41,3_s42,3_s43,3_s44,4_s45,4_s46,4_s47,4_s48,4_s49,4_s5,4_s6,4_s7,4_s8,4_s9	-	0_s0,0_s1,0_s10,0_s11,0_s12,0_s13,0_s14,0_s15,0_s16,0_s17,1_s18,1_s19,1_s2,1_s20,1_s21,1_s22,1_s23,1_s24,1_s25,1_s26,2_s27,2_s28,2_s29,2_s3,2_s30,2_s31,2_s32,2_s33,2_s34,2_s35	0.306849	1.7827e-76	4.451500000000001e-71	3.1086e-14	P2|2|3|3|3,
chr10	38146953	38147465	0.286935	38	0.515|0.590|0.544|0.687|0.547|0.552|0.765|0.477|0.708|0.576|0.319|0.420|0.294|0.271|0.206|0.327|0.250|0.331|0.367|0.287|0.345|0.304|0.276|0.343|0.326|0.444|0.412|0.352|0.357|0.279|0.324|0.288|0.297|0.420|0.334|0.187|0.343|0.288|0.259|0.409|0.342|0.328|0.300|0.370|0.309|0.386|0.315|0.260|0.311|0.323	3|3|3|3|3|3|3|2|3|3|1|1|1|1|1|1|1|1|1|1|1|1|1|1|1|1|1|1|1|1|1|1|1|1|1|1|1|1|1|1|1|1|1|1|1|1|1|1|1|1	40	1	9	0.3225749999999999	0.477	0.6093333333333333	1_s18,1_s19,1_s2,1_s20,1_s21,1_s22,1_s23,1_s24,1_s25,1_s26,2_s27,2_s28,2_s29,2_s3,2_s30,2_s31,2_s32,2_s33,2_s34,2_s35,3_s36,3_s37,3_s38,3_s39,3_s4,3_s40,3_s41,3_s42,3_s43,3_s44,4_s45,4_s46,4_s47,4_s48,4_s49,4_s5,4_s6,4_s7,4_s8,4_s9	0_s15	0_s0,0_s1,0_s10,0_s11,0_s12,0_s13,0_s14,0_s16,0_s17	0.286935	6.5937e-109	1.6465000000000001e-103	4.0634e-14	N0|0|2|3|0,
chr10	38248728	38248903	0.2757	10	0.758|0.799|0.729|0.720|0.688|0.731|0.773|0.730|0.807|0.737|0.780|0.775|0.703|0.693|0.793|0.602|0.768|0.793|0.751|0.733|0.766|0.732|0.711|0.767|0.769|0.695|0.774|0.751|0.691|0.698|0.731|0.714|0.785|0.747|0.731|0.808|0.716|0.746|0.877|0.784|0.776|0.746|0.766|0.762|0.768|0.793|0.747|0.735|0.753|0.720	2|2|2|2|2|2|2|2|2|2|2|2|2|2|2|1|2|2|2|2|2|2|2|2|2|2|2|2|2|2|2|2|2|2|2|2|2|2|3|2|2|2|2|2|2|2|2|2|2|2	1	48	1	0.602	0.7488124999999998	0.877	1_s22	0_s0,0_s1,0_s10,0_s11,0_s12,0_s13,0_s14,0_s15,0_s16,0_s17,1_s18,1_s19,1_s2,1_s20,1_s21,1_s23,1_s24,1_s25,1_s26,2_s27,2_s28,2_s29,2_s3,2_s30,2_s31,2_s32,2_s33,2_s34,2_s35,3_s36,3_s37,3_s38,3_s39,3_s4,3_s40,3_s41,3_s42,3_s44,4_s45,4_s46,4_s47,4_s48,4_s49,4_s5,4_s6,4_s7,4_s8,4_s9	3_s43	-0.2757	0.00098757	1.0	2.165e-05
chr10	38264185	38265079	0.340329	24	0.311|0.727|0.634|0.731|0.446|0.725|0.605|0.499|0.580|0.486|0.318|0.449|0.735|0.646|0.527|0.299|0.462|0.576|0.369|0.230|0.353|0.361|0.384|0.245|0.654|0.312|0.324|0.602|0.436|0.409|0.334|0.658|0.384|0.395|0.508|0.440|0.351|0.302|0.741|0.363|0.724|0.364|0.830|0.530|0.421|0.274|0.476|0.311|0.443|0.753	1|3|3|3|1|3|3|2|2|2|1|2|3|3|2|1|1|2|1|1|1|1|1|1|3|1|1|3|1|1|1|3|1|1|2|1|1|1|3|1|3|1|3|2|1|1|2|1|1|3	27	9	14	0.3570740740740741	0.5145555555555555	0.6975	0_s0,0_s12,1_s18,1_s22,1_s23,1_s25,1_s26,2_s27,2_s28,2_s29,2_s3,2_s31,2_s32,2_s34,2_s35,3_s36,3_s38,3_s39,3_s40,3_s41,3_s42,3_s44,4_s46,4_s49,4_s5,4_s7,4_s8	0_s15,0_s16,0_s17,1_s19,1_s21,1_s24,3_s4,4_s48,4_s6	0_s1,0_s10,0_s11,0_s13,0_s14,1_s2,1_s20,2_s30,2_s33,3_s37,3_s43,4_s45,4_s47,4_s9	-0.340329	3.4706e-105	8.6663e-100	5.4623e-14
chr10	38265323	38265516	0.38973	39	0.333|0.513|0.335|0.700|0.574|0.399|0.744|0.585|0.832|0.687|0.259|0.447|0.373|0.470|0.615|0.524|0.451|0.601|0.906|0.532|0.673|0.363|0.545|0.555|0.540|0.343|0.450|0.252|0.514|0.522|0.375|0.436|0.354|0.343|0.512|0.296|0.526|0.524|0.437|0.375|0.514|0.446|0.462|0.708|0.468|0.523|0.495|0.271|0.246|0.232	1|2|1|3|2|1|3|2|3|3|1|1|1|2|2|2|1|2|3|2|3|1|2|2|2|1|1|1|2|2|1|1|1|1|2|1|2|2|1|1|2|1|2|3|1|2|2|1|1|1	23	20	7	0.3601739130434782	0.5323	0.75	0_s0,0_s10,0_s13,1_s18,1_s19,1_s2,1_s23,2_s28,2_s31,2_s32,2_s33,3_s36,3_s37,3_s38,3_s39,3_s40,3_s43,3_s44,4_s46,4_s49,4_s7,4_s8,4_s9	0_s1,0_s12,0_s15,1_s20,1_s21,1_s22,1_s24,1_s26,2_s29,2_s3,2_s30,2_s34,2_s35,3_s4,3_s41,3_s42,4_s45,4_s47,4_s5,4_s6	0_s11,0_s14,0_s16,0_s17,1_s25,2_s27,4_s48	0.38973	4.4092e-111	1.101e-105	5.0293e-14
chr10	38300456	38301603	0.264163	42	0.445|0.435|0.682|0.387|0.467|0.336|0.670|0.527|0.328|0.433|0.463|0.598|0.538|0.514|0.563|0.637|0.510|0.627|0.489|0.375|0.507|0.624|0.439|0.529|0.660|0.608|0.454|0.571|0.440|0.531|0.481|0.526|0.616|0.466|0.554|0.511|0.546|0.571|0.588|0.595|0.553|0.488|0.440|0.515|0.520|0.453|0.335|0.514|0.487|0.570	2|2|3|1|2|1|3|2|1|2|2|2|2|2|3|3|2|3|2|1|2|3|2|2|3|3|2|3|2|2|2|2|3|2|2|2|2|3|3|3|2|2|2|2|2|2|1|2|2|2	5	32	13	0.3522	0.4982187499999999	0.6163076923076922	0_s11,0_s13,0_s16,1_s26,4_s6	0_s0,0_s1,0_s12,0_s15,0_s17,1_s18,1_s19,1_s2,1_s20,1_s23,1_s25,2_s27,2_s29,2_s3,2_s32,2_s34,2_s35,3_s36,3_s37,3_s39,3_s4,3_s40,3_s41,4_s45,4_s46,4_s47,4_s48,4_s49,4_s5,4_s7,4_s8,4_s9	0_s10,0_s14,1_s21,1_s22,1_s24,2_s28,2_s30,2_s31,2_s33,3_s38,3_s42,3_s43,3_s44	-0.264163	2.8036e-66	7.0005e-61	3.2419e-14
chr10	38382584	38382784	0.27098	10	0.728|0.400|0.282|0.537|0.641|0.365|0.538|0.452|0.555|0.526|0.378|0.477|0.505|0.342|0.663|0.445|0.497|0.382|0.483|0.639|0.588|0.585|0.815|0.399|0.822|0.441|0.476|0.692|0.452|0.613|0.533|0.499|0.579|0.675|0.417|0.574|0.571|0.729|0.441|0.455|0.754|0.429|0.421|0.354|0.740|0.738|0.567|0.619|0.653|0.516	3|1|1|2|3|1|2|1|1|1|1|1|1|1|3|1|2|1|2|3|2|2|3|1|3|1|2|3|1|2|2|1|3|3|1|2|2|3|1|1|3|1|1|1|3|3|2|3|3|2	22	13	15	0.4280454545454544	0.5444615384615384	0.6991333333333334	0_s1,0_s10,0_s13,0_s15,0_s16,0_s17,1_s18,1_s19,1_s2,1_s20,1_s22,1_s24,2_s3,2_s31,2_s34,3_s37,3_s4,3_s43,3_s44,4_s46,4_s47,4_s48	0_s11,0_s14,1_s23,1_s25,2_s27,2_s28,2_s32,2_s35,3_s36,3_s40,3_s41,4_s6,4_s9	0_s0,0_s12,1_s21,1_s26,2_s29,2_s30,2_s33,3_s38,3_s39,3_s42,4_s45,4_s49,4_s5,4_s7,4_s8	-0.27098	1.4917e-28	3.7249e-23	4.774e-14
chr10	38666143	38667088	0.419114	15	0.456|0.438|0.399|0.608|0.589|0.520|0.381|0.610|0.525|0.545|0.548|0.514|0.675|0.650|0.477|0.529|0.543|0.491|0.539|0.673|0.522|0.194|0.551|0.517|0.262|0.607|0.430|0.629|0.537|0.561|0.618|0.685|0.743|0.680|0.615|0.831|0.729|0.745|0.686|0.808|0.251|0.367|0.469|0.359|0.466|0.395|0.179|0.417|0.234|0.138	2|2|2|3|2|2|1|3|2|2|2|2|3|3|2|2|2|2|2|3|2|1|2|2|1|3|2|3|2|2|3|3|3|3|3|3|3|3|3|3|1|1|2|1|2|2|1|2|1|1	9	24	17	0.2627777777777778	0.4990833333333332	0.6818823529411764	0_s14,2_s28,2_s30,4_s45,4_s46,4_s48,4_s6,4_s8,4_s9	0_s0,0_s1,0_s10,0_s12,0_s13,0_s16,0_s17,1_s18,1_s19,1_s21,1_s22,1_s23,1_s24,1_s25,2_s27,2_s29,2_s3,2_s32,2_s34,2_s35,4_s47,4_s49,4_s5,4_s7	0_s11,0_s15,1_s2,1_s20,1_s26,2_s31,2_s33,3_s36,3_s37,3_s38,3_s39,3_s4,3_s40,3_s41,3_s42,3_s43,3_s44	0.419114	1.4752e-48	3.6835e-43	4.6185e-14
chr10	38778774	38779710	0.39811	45	0.656|0.619|0.655|0.622|0.662|0.539|0.578|0.800|0.622|0.745|0.530|0.680|0.665|0.706|0.733|0.545|0.758|0.644|0.598|0.641|0.645|0.812|0.799|0.785|0.755|0.762|0.745|0.735|0.737|0.788|0.368|0.235|0.279|0.317|0.288|0.329|0.393|0.305|0.308|0.480|0.244|0.367|0.274|0.329|0.294|0.340|0.195|0.305|0.304|0.188	3|3|3|3|3|2|3|3|3|3|2|3|3|3|3|3|3|3|3|3|3|3|3|3|3|3|3|3|3|3|1|1|1|1|1|1|1|1|1|2|1|1|1|1|1|1|1|1|1|1	19	3	28	0.2979999999999999	0.5163333333333333	0.6961428571428571	3_s36,3_s37,3_s38,3_s39,3_s4,3_s40,3_s41,3_s42,3_s43,4_s45,4_s46,4_s47,4_s48,4_s49,4_s5,4_s6,4_s7,4_s8,4_s9	0_s13,1_s18,3_s44	0_s0,0_s1,0_s10,0_s11,0_s12,0_s14,0_s15,0_s16,0_s17,1_s19,1_s2,1_s20,1_s21,1_s22,1_s23,1_s24,1_s25,1_s26,2_s27,2_s28,2_s29,2_s3,2_s30,2_s31,2_s32,2_s33,2_s34,2_s35	0.39811	2.0414e-265	5.0972999999999996e-260	1.0
chr10	38779889	38780250	0.268427	28	0.227|0.223|0.487|0.223|0.309|0.459|0.343|0.294|0.246|0.544|0.218|0.436|0.284|0.447|0.315|0.346|0.466|0.271|0.360|0.284|0.661|0.729|0.636|0.727|0.637|0.622|0.703|0.638|0.734|0.621|0.352|0.515|0.539|0.498|0.585|0.658|0.518|0.555|0.456|0.437|0.418|0.636|0.551|0.603|0.349|0.509|0.546|0.453|0.603|0.474	1|1|2|1|1|1|1|1|1|3|1|1|1|1|1|1|1|1|1|1|3|3|3|3|3|3|3|3|3|3|1|3|3|3|3|3|2|3|1|1|1|3|3|3|1|3|3|1|3|2	24	3	23	0.3423333333333334	0.4929999999999999	0.6108695652173912	0_s0,0_s1,0_s11,0_s12,0_s13,0_s14,0_s15,0_s16,1_s18,1_s19,1_s2,1_s20,1_s21,1_s22,1_s23,1_s24,1_s25,1_s26,3_s36,3_s43,3_s44,4_s45,4_s49,4_s7	0_s10,3_s41,4_s9	0_s17,2_s27,2_s28,2_s29,2_s3,2_s30,2_s31,2_s32,2_s33,2_s34,2_s35,3_s37,3_s38,3_s39,3_s4,3_s40,3_s42,4_s46,4_s47,4_s48,4_s5,4_s6,4_s8	-0.268427	6.4913e-111	1.6209e-105	5.0404e-14
chr10	38881782	38882160	0.379977	32	0.628|0.156|0.470|0.350|0.548|0.186|0.745|0.568|0.563|0.424|0.674|0.609|0.626|0.329|0.456|0.509|0.203|0.259|0.413|0.749|0.760|0.428|0.337|0.771|0.729|0.519|0.552|0.503|0.645|0.678|0.418|0.553|0.699|0.283|0.321|0.189|0.153|0.544|0.181|0.718|0.324|0.329|0.701|0.516|0.310|0.686|0.611|0.474|0.534|0.608	3|1|2|1|3|1|3|3|3|2|3|3|3|1|2|2|1|1|2|3|3|2|1|3|3|3|3|2|3|3|2|3|3|1|1|1|1|3|1|3|1|1|3|2|1|3|3|2|3|3	15	10	25	0.2606666666666667	0.4611	0.6407200000000002	0_s1,0_s11,0_s13,1_s20,1_s23,1_s24,2_s29,3_s39,3_s4,3_s40,3_s41,3_s43,4_s45,4_s46,4_s49	0_s10,0_s17,1_s21,1_s22,1_s25,2_s28,2_s33,3_s36,4_s48,4_s7	0_s0,0_s12,0_s14,0_s15,0_s16,1_s18,1_s19,1_s2,1_s26,2_s27,2_s3,2_s30,2_s31,2_s32,2_s34,2_s35,3_s37,3_s38,3_s42,3_s44,4_s47,4_s5,4_s6,4_s8,4_s9	-0.379977	1.2655e-139	3.1601e-134	5.4401e-14
chr10	38887970	38888437	0.443793	40	0.487|0.473|0.324|0.508|0.686|0.298|0.522|0.288|0.648|0.638|0.081|0.424|0.642|0.315|0.646|0.187|0.763|0.469|0.324|0.390|0.541|0.515|0.327|0.371|0.760|0.541|0.535|0.637|0.716|0.476|0.764|0.340|0.258|0.283|0.411|0.473|0.051|0.635|0.642|0.350|0.557|0.163|0.720|0.348|0.462|0.755|0.490|0.477|0.548|0.469	2|2|2|2|3|1|3|1|3|3|1|2|3|2|3|1|3|2|2|2|3|2|2|2|3|3|3|3|3|2|3|2|1|1|2|2|1|3|3|2|3|1|3|2|2|3|2|2|3|2	8	22	20	0.2011249999999999	0.4192272727272726	0.6448	0_s13,0_s15,1_s18,1_s22,3_s38,3_s39,3_s41,4_s46	0_s0,0_s1,0_s10,0_s11,1_s19,1_s20,1_s24,1_s25,1_s26,2_s28,2_s29,2_s3,2_s35,3_s37,3_s4,3_s40,3_s44,4_s48,4_s49,4_s6,4_s7,4_s9	0_s12,0_s14,0_s16,0_s17,1_s2,1_s21,1_s23,2_s27,2_s30,2_s31,2_s32,2_s33,2_s34,3_s36,3_s42,3_s43,4_s45,4_s47,4_s5,4_s8	0.443793	4.9935e-120	1.2469e-114	1.8541e-14
chr10	38904228	38904368	0.254917	12	0.764|0.711|0.715|0.725|0.747|0.677|0.857|0.659|0.773|0.659|0.752|0.711|0.701|0.738|0.650|0.734|0.621|0.722|0.710|0.737|0.649|0.767|0.746|0.683|0.768|0.734|0.745|0.687|0.748|0.699|0.728|0.601|0.715|0.671|0.767|0.764|0.667|0.706|0.604|0.734|0.700|0.719|0.664|0.688|0.683|0.659|0.743|0.667|0.694|0.679	2|2|2|2|2|2|3|2|2|2|2|2|2|2|2|2|2|2|2|2|2|2|2|2|2|2|2|2|2|2|2|1|2|2|2|2|2|2|1|2|2|2|2|2|2|2|2|2|2|2	2	47	1	0.6025	0.710212765957447	0.857	3_s37,3_s43	0_s0,0_s1,0_s10,0_s11,0_s12,0_s13,0_s15,0_s16,0_s17,1_s18,1_s19,1_s2,1_s20,1_s21,1_s22,1_s23,1_s24,1_s25,1_s26,2_s27,2_s28,2_s29,2_s3,2_s30,2_s31,2_s32,2_s33,2_s34,2_s35,3_s36,3_s38,3_s39,3_s4,3_s40,3_s41,3_s42,3_s44,4_s45,4_s46,4_s47,4_s48,4_s49,4_s5,4_s6,4_s7,4_s8,4_s9	0_s14	0.254917	0.0020808	1.0	0.00061958
chr10	39065175	39065328	0.2509	10	0.755|0.772|0.746|0.733|0.658|0.721|0.730|0.694|0.745|0.752|0.773|0.740|0.660|0.708|0.809|0.749|0.758|0.786|0.787|0.693|0.725|0.716|0.759|0.853|0.756|0.770|0.761|0.708|0.697|0.602|0.805|0.764|0.768|0.704|0.774|0.717|0.682|0.754|0.768|0.686|0.762|0.712|0.739|0.742|0.691|0.728|0.717|0.726|0.773|0.675	2|2|2|2|2|2|2|2|2|2|2|2|2|2|2|2|2|2|2|2|2|2|2|3|2|2|2|2|2|1|2|2|2|2|2|2|2|2|2|2|2|2|2|2|2|2|2|2|2|2	1	48	1	0.602	0.7364166666666666	0.853	2_s35	0_s0,0_s1,0_s10,0_s11,0_s12,0_s13,0_s14,0_s15,0_s16,0_s17,1_s18,1_s19,1_s2,1_s20,1_s21,1_s22,1_s23,1_s24,1_s25,1_s26,2_s27,2_s28,2_s29,2_s30,2_s31,2_s32,2_s33,2_s34,3_s36,3_s37,3_s38,3_s39,3_s4,3_s40,3_s41,3_s42,3_s43,3_s44,4_s45,4_s46,4_s47,4_s48,4_s49,4_s5,4_s6,4_s7,4_s8,4_s9	2_s3	0.2509	0.0011773	1.0	0.00020568
chr10	39088868	39089908	0.351857	44	0.429|0.282|0.228|0.183|0.175|0.554|0.335|0.432|0.327|0.414|0.670|0.681|0.733|0.195|0.279|0.668|0.225|0.397|0.436|0.719|0.653|0.482|0.406|0.635|0.339|0.540|0.455|0.747|0.385|0.404|0.316|0.660|0.762|0.342|0.585|0.261|0.407|0.658|0.336|0.384|0.425|0.216|0.488|0.576|0.270|0.342|0.662|0.508|0.395|0.376	2|1|1|1|1|3|1|2|1|1|3|3|3|1|1|3|1|1|2|3|3|2|1|3|1|2|2|3|1|1|1|3|3|1|3|1|2|3|1|1|2|1|2|3|1|1|3|2|1|1	25	10	15	0.31248	0.4601999999999999	0.6642	0_s1,0_s10,0_s11,0_s12,0_s14,0_s16,0_s17,1_s20,1_s21,1_s23,1_s24,2_s29,2_s30,2_s34,2_s35,3_s36,3_s39,3_s40,3_s43,3_s44,4_s46,4_s49,4_s5,4_s8,4_s9	0_s0,0_s15,1_s25,2_s28,2_s31,2_s32,3_s41,4_s45,4_s47,4_s7	0_s13,1_s18,1_s19,1_s2,1_s22,1_s26,2_s27,2_s3,2_s33,3_s37,3_s38,3_s4,3_s42,4_s48,4_s6	-0.351857	1.8145e-188	4.530900000000001e-183	7.8826e-14
chr10	39101562	39102063	0.303548	34	0.647|0.382|0.407|0.534|0.573|0.451|0.606|0.529|0.523|0.417|0.711|0.718|0.712|0.517|0.417|0.544|0.460|0.563|0.348|0.685|0.775|0.555|0.533|0.578|0.413|0.621|0.299|0.567|0.330|0.744|0.360|0.271|0.692|0.563|0.700|0.404|0.325|0.483|0.360|0.753|0.189|0.338|0.648|0.545|0.632|0.587|0.310|0.469|0.760|0.359	3|1|1|2|3|2|3|3|2|1|3|3|3|2|1|3|2|3|1|3|3|2|2|3|1|3|1|3|1|3|1|1|3|2|3|1|1|2|1|3|1|1|3|2|3|3|1|2|3|1	17	11	22	0.348764705882353	0.512090909090909	0.6520454545454544	0_s1,0_s10,0_s17,1_s21,1_s25,2_s30,2_s32,2_s34,3_s36,3_s37,3_s40,3_s41,3_s43,4_s45,4_s46,4_s6,4_s9	0_s11,0_s13,0_s16,1_s20,1_s23,2_s28,2_s29,3_s39,3_s42,4_s48,4_s7	0_s0,0_s12,0_s14,0_s15,1_s18,1_s19,1_s2,1_s22,1_s24,1_s26,2_s27,2_s3,2_s31,2_s33,2_s35,3_s38,3_s4,3_s44,4_s47,4_s49,4_s5,4_s8	0.303548	8.833499999999999e-136	2.2058e-130	6.6502e-14
chr10	39114238	39114630	0.365357	20	0.652|0.354|0.568|0.229|0.583|0.468|0.794|0.485|0.399|0.640|0.428|0.585|0.734|0.330|0.211|0.391|0.526|0.248|0.347|0.607|0.748|0.513|0.559|0.649|0.812|0.793|0.154|0.226|0.531|0.704|0.366|0.423|0.716|0.272|0.626|0.482|0.309|0.366|0.328|0.575|0.512|0.389|0.667|0.601|0.500|0.722|0.531|0.481|0.541|0.499	3|1|3|1|3|2|3|2|2|3|2|3|3|1|1|1|2|1|1|3|3|2|3|3|3|3|1|1|2|3|1|2|3|1|3|2|1|1|1|3|2|1|3|3|2|3|2|2|2|2	15	15	20	0.3013333333333333	0.4879333333333333	0.66675	0_s1,0_s11,1_s20,1_s21,1_s22,1_s24,1_s25,2_s32,2_s33,3_s36,3_s39,3_s41,3_s42,3_s43,4_s46	0_s13,0_s15,0_s16,1_s18,1_s23,2_s28,2_s34,3_s37,3_s40,4_s45,4_s49,4_s6,4_s7,4_s8,4_s9	0_s0,0_s10,0_s12,0_s14,0_s17,1_s19,1_s2,1_s26,2_s27,2_s29,2_s3,2_s30,2_s31,2_s35,3_s38,3_s4,3_s44,4_s47,4_s48,4_s5	0.365357	2.5334e-76	6.326e-71	3.2974e-14
chr10	42375218	42376217	0.318854	40	0.672|0.162|0.384|0.345|0.780|0.399|0.646|0.400|0.574|0.260|0.449|0.394|0.558|0.559|0.660|0.628|0.266|0.560|0.164|0.493|0.469|0.606|0.318|0.344|0.598|0.754|0.340|0.426|0.427|0.659|0.336|0.609|0.642|0.466|0.578|0.552|0.412|0.275|0.638|0.439|0.316|0.536|0.225|0.269|0.234|0.659|0.256|0.304|0.436|0.607	3|1|1|1|3|1|3|2|3|1|2|1|3|2|3|3|1|3|1|2|2|3|1|1|3|3|1|1|1|3|1|3|3|2|3|3|1|1|3|2|1|2|1|1|1|3|1|1|2|3	22	9	19	0.3116363636363636	0.4718888888888888	0.6305263157894735	0_s1,0_s10,0_s11,0_s13,0_s17,1_s19,1_s23,1_s25,2_s29,2_s3,2_s32,2_s33,2_s34,3_s36,3_s41,3_s42,4_s45,4_s47,4_s48,4_s49,4_s6,4_s7	0_s15,1_s18,1_s20,1_s26,2_s27,3_s39,3_s44,4_s46,4_s8	0_s0,0_s12,0_s14,0_s16,1_s2,1_s21,1_s22,1_s24,2_s28,2_s30,2_s31,2_s35,3_s37,3_s38,3_s4,3_s40,3_s43,4_s5,4_s9	-0.318854	1.3693e-175	3.419e-170	2.4203e-14
chr10	42391805	42392323	0.267778	45	0.695|0.354|0.647|0.665|0.583|0.452|0.569|0.430|0.402|0.378|0.516|0.733|0.747|0.456|0.470|0.391|0.553|0.217|0.284|0.728|0.404|0.242|0.666|0.560|0.455|0.557|0.561|0.576|0.609|0.505|0.295|0.360|0.544|0.473|0.460|0.348|0.445|0.606|0.325|0.500|0.433|0.305|0.318|0.627|0.709|0.755|0.535|0.366|0.520|0.421	3|1|3|3|3|1|3|1|1|1|2|3|3|1|2|1|3|1|1|3|1|1|3|3|1|3|3|3|3|2|1|1|2|2|1|1|1|3|1|2|1|1|1|3|3|3|2|1|2|1	23	8	19	0.3713478260869564	0.5078750000000001	0.639263157894737	0_s1,0_s13,0_s15,0_s16,0_s17,1_s20,1_s22,1_s24,1_s25,2_s27,2_s28,2_s30,3_s36,3_s37,3_s4,3_s40,3_s41,3_s43,4_s45,4_s46,4_s47,4_s7,4_s9	1_s18,1_s21,2_s35,3_s38,3_s39,3_s44,4_s6,4_s8	0_s0,0_s10,0_s11,0_s12,0_s14,1_s19,1_s2,1_s23,1_s26,2_s29,2_s3,2_s31,2_s32,2_s33,2_s34,3_s42,4_s48,4_s49,4_s5	-0.267778	1.1877e-158	2.9658e-153	-1.7764e-15
chr10	42396484	42396853	0.489684	29	0.759|0.719|0.685|0.865|0.779|0.786|0.657|0.720|0.791|0.659|0.465|0.476|0.173|0.508|0.115|0.220|0.314|0.187|0.521|0.321|0.288|0.402|0.393|0.189|0.182|0.149|0.426|0.406|0.398|0.414|0.215|0.369|0.353|0.231|0.315|0.407|0.324|0.528|0.221|0.286|0.273|0.325|0.205|0.614|0.245|0.424|0.304|0.337|0.278|0.368	3|3|3|3|3|3|3|3|3|3|2|2|1|2|1|1|1|1|2|1|1|2|2|1|1|1|2|2|2|2|1|2|1|1|1|2|1|2|1|1|1|1|1|2|1|2|1|1|1|2	24	16	10	0.2520833333333332	0.4449375000000001	0.742	1_s2,1_s21,1_s22,1_s23,1_s24,1_s26,2_s27,2_s3,2_s30,2_s31,3_s36,3_s38,3_s39,3_s4,3_s41,3_s43,3_s44,4_s45,4_s46,4_s47,4_s49,4_s6,4_s7,4_s8	1_s18,1_s19,1_s20,1_s25,2_s28,2_s29,2_s32,2_s33,2_s34,2_s35,3_s37,3_s40,3_s42,4_s48,4_s5,4_s9	0_s0,0_s1,0_s10,0_s11,0_s12,0_s13,0_s14,0_s15,0_s16,0_s17	0.489684	1.2959e-119	3.2358e-114	4.7629e-14
chr10	42530612	42531445	0.378101	21	0.481|0.335|0.475|0.341|0.802|0.468|0.751|0.494|0.732|0.732|0.735|0.490|0.761|0.564|0.487|0.409|0.165|0.450|0.262|0.499|0.575|0.555|0.495|0.465|0.510|0.536|0.296|0.648|0.248|0.364|0.542|0.642|0.735|0.452|0.690|0.397|0.362|0.772|0.540|0.679|0.522|0.332|0.519|0.210|0.664|0.371|0.745|0.582|0.191|0.349	2|1|2|1|3|2|3|2|3|3|3|2|3|3|2|1|1|2|1|2|3|3|2|2|2|2|1|3|1|1|2|3|3|2|3|1|1|3|2|3|2|1|2|1|3|1|3|3|1|1	15	17	18	0.3088	0.4955882352941176	0.6868888888888889	0_s1,0_s11,1_s22,1_s23,1_s25,2_s32,2_s34,2_s35,3_s40,3_s41,4_s46,4_s48,4_s5,4_s8,4_s9	0_s0,0_s10,0_s13,0_s15,1_s19,1_s21,1_s24,1_s26,2_s29,2_s3,2_s30,2_s31,3_s36,3_s39,3_s43,4_s45,4_s47	0_s12,0_s14,0_s16,0_s17,1_s18,1_s2,1_s20,2_s27,2_s28,2_s33,3_s37,3_s38,3_s4,3_s42,3_s44,4_s49,4_s6,4_s7	0.378101	5.593699999999999e-87	1.3967e-81	5.1958e-14
chr10	42601293	42601753	0.429942	35	0.527|0.116|0.486|0.368|0.770|0.486|0.743|0.291|0.630|0.220|0.468|0.682|0.188|0.482|0.448|0.665|0.348|0.493|0.300|0.601|0.695|0.527|0.275|0.695|0.151|0.658|0.557|0.756|0.641|0.369|0.207|0.215|0.720|0.474|0.457|0.604|0.551|0.361|0.428|0.559|0.703|0.155|0.599|0.252|0.739|0.739|0.594|0.601|0.630|0.750	2|1|2|2|3|2|3|1|3|1|2|3|1|2|2|3|1|2|1|3|3|3|1|3|1|3|3|3|3|2|1|1|3|2|2|3|3|2|2|3|3|1|3|1|3|3|3|3|3|3	12	13	25	0.2265	0.4497692307692307	0.6563599999999999	0_s1,0_s15,0_s17,1_s2,1_s23,1_s25,2_s29,2_s30,3_s36,3_s37,4_s46,4_s48	0_s0,0_s10,0_s11,0_s13,1_s18,1_s20,1_s21,1_s24,2_s35,3_s39,3_s4,3_s42,3_s43	0_s12,0_s14,0_s16,1_s19,1_s22,1_s26,2_s27,2_s28,2_s3,2_s31,2_s32,2_s33,2_s34,3_s38,3_s40,3_s41,3_s44,4_s45,4_s47,4_s49,4_s5,4_s6,4_s7,4_s8,4_s9	-0.429942	2.5362e-151	6.3329e-146	5.4623e-14
chr10	42632385	42633190	0.307812	32	0.547|0.657|0.312|0.768|0.595|0.417|0.640|0.488|0.754|0.570|0.383|0.547|0.199|0.525|0.442|0.565|0.573|0.224|0.709|0.339|0.580|0.640|0.718|0.267|0.573|0.367|0.222|0.509|0.542|0.559|0.525|0.693|0.596|0.645|0.163|0.745|0.502|0.369|0.599|0.583|0.599|0.408|0.313|0.652|0.390|0.528|0.385|0.414|0.310|0.530	3|3|1|3|3|2|3|2|3|3|1|2|1|2|2|3|3|1|3|1|3|3|3|1|3|1|1|2|3|3|3|3|3|3|1|3|2|1|3|3|3|1|1|3|1|3|1|2|1|3	15	8	27	0.3100666666666666	0.4805	0.6179629629629629	0_s10,1_s18,1_s2,1_s24,1_s26,2_s3,2_s31,2_s32,3_s4,3_s42,4_s46,4_s47,4_s49,4_s6,4_s8	0_s13,0_s15,1_s19,1_s20,1_s21,2_s33,3_s41,4_s7	0_s0,0_s1,0_s11,0_s12,0_s14,0_s16,0_s17,1_s22,1_s23,1_s25,2_s27,2_s28,2_s29,2_s30,2_s34,2_s35,3_s36,3_s37,3_s38,3_s39,3_s40,3_s43,3_s44,4_s45,4_s48,4_s5,4_s9	0.307812	9.7495e-132	2.4345e-126	5.9064e-14
chr10	42672856	42672922	0.382666	16	0.740|0.262|0.651|0.276|0.617|0.405|0.755|0.349|0.282|0.708|0.463|0.631|0.659|0.293|0.447|0.614|0.449|0.490|0.147|0.308|0.706|0.314|0.340|0.441|0.699|0.349|0.424|0.493|0.312|0.306|0.414|0.394|0.652|0.455|0.472|0.273|0.335|0.762|0.151|0.796|0.657|0.383|0.562|0.499|0.487|0.780|0.414|0.445|0.602|0.521	3|1|3|1|3|1|3|1|1|3|2|3|3|1|2|3|2|2|1|1|3|1|1|2|3|1|1|2|1|1|2|1|3|2|2|1|1|3|1|3|3|2|2|2|2|3|2|2|3|2	18	16	16	0.3066666666666666	0.4646875	0.6893124999999999	0_s1,0_s11,0_s13,0_s15,0_s16,1_s20,1_s25,1_s26,2_s28,2_s29,2_s31,2_s32,2_s34,2_s35,3_s37,3_s40,3_s41,3_s43	1_s18,1_s21,1_s23,1_s24,2_s3,2_s33,3_s36,3_s39,3_s4,4_s46,4_s47,4_s48,4_s49,4_s6,4_s7,4_s9	0_s0,0_s10,0_s12,0_s14,0_s17,1_s19,1_s2,1_s22,2_s27,2_s30,3_s38,3_s42,3_s44,4_s45,4_s5,4_s8	-0.382666	7.3259e-71	1.8293e-65	2.9865e-14
chr10	42803704	42804661	0.404384	44	0.386|0.401|0.384|0.757|0.596|0.716|0.612|0.683|0.479|0.612|0.284|0.705|0.352|0.609|0.508|0.419|0.577|0.766|0.572|0.390|0.322|0.250|0.726|0.508|0.573|0.575|0.713|0.484|0.739|0.347|0.730|0.743|0.096|0.617|0.501|0.378|0.631|0.477|0.710|0.203|0.514|0.718|0.514|0.601|0.219|0.341|0.337|0.455|0.465|0.608	2|2|2|3|3|3|3|3|2|3|1|3|2|3|2|2|3|3|3|2|1|1|3|2|3|3|3|2|3|1|3|3|1|3|2|2|3|2|3|1|2|3|2|3|1|1|2|2|2|3	8	18	24	0.25775	0.4417777777777778	0.6620416666666666	1_s18,2_s27,2_s28,2_s35,3_s38,3_s44,4_s49,4_s5	0_s0,0_s1,0_s10,0_s16,1_s2,1_s21,1_s22,1_s26,2_s3,2_s33,3_s4,3_s40,3_s42,4_s45,4_s47,4_s6,4_s7,4_s8	0_s11,0_s12,0_s13,0_s14,0_s15,0_s17,1_s19,1_s20,1_s23,1_s24,1_s25,2_s29,2_s30,2_s31,2_s32,2_s34,3_s36,3_s37,3_s39,3_s41,3_s43,4_s46,4_s48,4_s9	0.404384	2.2454e-134	5.6068e-129	6.3505e-14
chr10	43047179	43047610	0.371978	29	0.501|0.346|0.340|0.853|0.337|0.536|0.615|0.383|0.439|0.823|0.274|0.593|0.499|0.805|0.697|0.773|0.282|0.260|0.620|0.274|0.371|0.700|0.481|0.438|0.463|0.404|0.234|0.279|0.393|0.304|0.320|0.560|0.477|0.319|0.399|0.703|0.304|0.522|0.576|0.368|0.214|0.625|0.519|0.449|0.269|0.379|0.666|0.444|0.315|0.526	2|1|1|3|1|2|3|1|1|3|1|3|2|3|3|3|1|1|3|1|1|3|2|1|2|1|1|1|1|1|1|2|2|1|1|3|1|2|2|1|1|3|2|2|1|1|3|1|1|2	26	12	12	0.3341923076923078	0.5090833333333332	0.7060833333333334	0_s1,0_s10,0_s12,0_s15,0_s16,1_s18,1_s23,1_s24,1_s26,2_s27,2_s3,2_s31,2_s32,2_s33,2_s34,2_s35,3_s36,3_s39,3_s4,3_s41,3_s44,4_s45,4_s49,4_s5,4_s7,4_s8	0_s0,0_s13,1_s2,2_s29,2_s30,3_s37,3_s38,3_s42,3_s43,4_s47,4_s48,4_s9	0_s11,0_s14,0_s17,1_s19,1_s20,1_s21,1_s22,1_s25,2_s28,3_s40,4_s46,4_s6	0.371978	8.1679e-116	2.0395e-110	7.3386e-14
chr10	43048834	43049806	0.250625	48	0.668|0.793|0.689|0.730|0.587|0.722|0.720|0.744|0.734|0.681|0.732|0.713|0.845|0.765|0.698|0.601|0.708|0.688|0.654|0.689|0.687|0.741|0.709|0.786|0.707|0.824|0.733|0.738|0.668|0.678|0.694|0.701|0.795|0.685|0.751|0.719|0.775|0.708|0.702|0.760|0.786|0.748|0.732|0.616|0.673|0.719|0.784|0.672|0.791|0.718	2|2|2|2|1|2|2|2|2|2|2|2|3|2|2|1|2|2|2|2|2|2|2|2|2|2|2|2|2|2|2|2|2|2|2|2|2|2|2|2|2|2|2|2|2|2|2|2|2|2	2	47	1	0.594	0.7218723404255318	0.845	0_s12,1_s22	0_s0,0_s1,0_s10,0_s11,0_s13,0_s14,0_s15,0_s16,0_s17,1_s18,1_s19,1_s20,1_s21,1_s23,1_s24,1_s25,1_s26,2_s27,2_s28,2_s29,2_s3,2_s30,2_s31,2_s32,2_s33,2_s34,2_s35,3_s36,3_s37,3_s38,3_s39,3_s4,3_s40,3_s41,3_s42,3_s43,3_s44,4_s45,4_s46,4_s47,4_s48,4_s49,4_s5,4_s6,4_s7,4_s8,4_s9	1_s2	-0.250625	4.4847e-18	1.1198e-12	4.0967e-14
chr10	43134170	43134745	0.267433	24	0.368|0.443|0.451|0.782|0.715|0.469|0.344|0.496|0.560|0.296|0.605|0.587|0.525|0.619|0.338|0.473|0.315|0.569|0.648|0.600|0.448|0.495|0.469|0.263|0.656|0.560|0.692|0.481|0.638|0.541|0.465|0.398|0.599|0.239|0.292|0.518|0.387|0.479|0.235|0.251|0.504|0.553|0.368|0.528|0.564|0.439|0.469|0.758|0.610|0.430	1|2|1|3|3|1|1|2|3|1|3|3|2|3|1|2|1|3|3|3|1|2|2|1|3|3|3|2|3|3|2|1|3|1|1|2|1|2|1|1|2|3|1|3|3|1|2|3|3|1	18	12	20	0.3517222222222222	0.4847499999999999	0.6192	0_s0,0_s10,0_s13,0_s14,0_s17,1_s21,1_s23,2_s27,2_s3,3_s37,3_s39,3_s4,3_s41,3_s43,3_s44,4_s47,4_s5,4_s9	0_s1,0_s15,1_s2,1_s22,2_s28,2_s29,2_s33,3_s36,3_s40,3_s42,4_s45,4_s6	0_s11,0_s12,0_s16,1_s18,1_s19,1_s20,1_s24,1_s25,1_s26,2_s30,2_s31,2_s32,2_s34,2_s35,3_s38,4_s46,4_s48,4_s49,4_s7,4_s8	-0.267433	1.0231e-81	2.5548e-76	4.3299e-14
chr10	43134978	43135678	0.275812	23	0.760|0.707|0.776|0.819|0.766|0.697|0.749|0.499|0.690|0.721|0.684|0.762|0.751|0.770|0.704|0.757|0.765|0.684|0.813|0.750|0.680|0.749|0.734|0.737|0.798|0.808|0.810|0.709|0.651|0.765|0.646|0.728|0.793|0.783|0.776|0.609|0.682|0.706|0.748|0.759|0.733|0.733|0.686|0.719|0.774|0.769|0.764|0.773|0.639|0.742	3|2|3|3|3|2|2|1|2|2|2|3|2|3|2|3|3|2|3|2|2|2|2|3|3|3|3|2|2|3|2|2|3|3|3|2|2|2|3|3|2|2|2|2|3|3|3|3|2|3	1	25	24	0.499	0.7016400000000002	0.7744583333333331	0_s15	0_s1,0_s13,0_s14,0_s16,0_s17,1_s18,1_s2,1_s21,1_s24,1_s26,2_s27,2_s28,2_s29,2_s33,2_s34,3_s36,3_s37,3_s40,3_s41,3_s42,4_s45,4_s46,4_s47,4_s48,4_s8	0_s0,0_s10,0_s11,0_s12,1_s19,1_s20,1_s22,1_s23,1_s25,2_s3,2_s30,2_s31,2_s32,2_s35,3_s38,3_s39,3_s4,3_s43,3_s44,4_s49,4_s5,4_s6,4_s7,4_s9	-0.275812	2.69e-13	6.717e-08	4.4853e-14
chr10	43248714	43248931	0.264405	33	0.583|0.455|0.480|0.496|0.473|0.575|0.423|0.496|0.440|0.386|0.631|0.575|0.535|0.656|0.651|0.498|0.593|0.555|0.591|0.554|0.654|0.597|0.579|0.510|0.529|0.581|0.653|0.544|0.629|0.442|0.548|0.439|0.574|0.551|0.439|0.667|0.608|0.560|0.552|0.546|0.608|0.660|0.630|0.602|0.541|0.573|0.531|0.512|0.574|0.504	2|2|2|2|2|2|2|2|2|1|3|2|2|3|3|2|2|2|2|2|3|2|2|2|2|2|3|2|2|2|2|2|2|2|2|3|2|2|2|2|2|3|3|2|2|2|2|2|2|2	1	41	8	0.386	0.5364634146341465	0.65025	0_s17	0_s0,0_s1,0_s10,0_s11,0_s12,0_s13,0_s14,0_s15,0_s16,1_s19,1_s2,1_s22,1_s23,1_s24,1_s25,1_s26,2_s28,2_s29,2_s3,2_s30,2_s31,2_s33,2_s34,2_s35,3_s36,3_s37,3_s38,3_s39,3_s4,3_s41,3_s42,3_s43,3_s44,4_s45,4_s48,4_s49,4_s5,4_s6,4_s7,4_s8,4_s9	1_s18,1_s20,1_s21,2_s27,2_s32,3_s40,4_s46,4_s47	-0.264405	4.0798e-17	1.0187e-11	4.1633e-14
chr10	43395228	43395870	0.358852	49	0.754|0.717|0.712|0.577|0.689|0.743|0.652|0.762|0.710|0.795|0.269|0.501|0.308|0.508|0.392|0.477|0.282|0.414|0.376|0.383|0.386|0.211|0.280|0.263|0.341|0.223|0.440|0.502|0.373|0.385|0.273|0.366|0.379|0.341|0.310|0.459|0.583|0.411|0.336|0.331|0.480|0.418|0.455|0.404|0.281|0.454|0.296|0.457|0.258|0.254	3|3|3|3|3|3|3|3|3|3|1|2|1|2|1|2|1|1|1|1|1|1|1|1|1|1|1|2|1|1|1|1|1|1|1|2|3|1|1|1|2|1|1|1|1|1|1|2|1|1	32	7	11	0.3404062499999999	0.4834285714285714	0.6994545454545454	1_s18,1_s2,1_s21,1_s23,1_s24,1_s25,1_s26,2_s27,2_s28,2_s29,2_s3,2_s30,2_s31,2_s32,2_s34,2_s35,3_s36,3_s37,3_s38,3_s39,3_s4,3_s42,3_s43,3_s44,4_s46,4_s47,4_s48,4_s49,4_s5,4_s6,4_s8,4_s9	1_s19,1_s20,1_s22,2_s33,3_s40,4_s45,4_s7	0_s0,0_s1,0_s10,0_s11,0_s12,0_s13,0_s14,0_s15,0_s16,0_s17,3_s41	0.358852	7.4932e-195	1.8711e-189	7.383e-14
chr10	43436722	43437342	0.349794	36	0.418|0.563|0.567|0.484|0.775|0.582|0.744|0.450|0.410|0.430|0.614|0.725|0.504|0.362|0.309|0.763|0.266|0.154|0.474|0.592|0.666|0.738|0.464|0.527|0.531|0.298|0.398|0.521|0.403|0.728|0.460|0.493|0.667|0.382|0.517|0.278|0.505|0.542|0.616|0.691|0.362|0.286|0.517|0.772|0.721|0.525|0.688|0.534|0.701|0.371	2|3|3|2|3|3|3|2|2|2|3|3|2|1|1|3|1|1|2|3|3|3|2|2|3|1|1|2|2|3|2|2|3|1|3|1|2|2|3|3|1|1|2|3|3|2|3|2|3|1	11	18	21	0.3150909090909091	0.4811666666666666	0.6648095238095239	1_s20,1_s21,1_s23,1_s24,2_s31,2_s32,3_s39,3_s40,4_s45,4_s46,4_s9	0_s0,0_s11,0_s15,0_s16,0_s17,1_s2,1_s25,2_s29,2_s3,2_s33,2_s34,3_s36,3_s37,3_s41,3_s42,4_s47,4_s5,4_s7	0_s1,0_s10,0_s12,0_s13,0_s14,1_s18,1_s19,1_s22,1_s26,2_s27,2_s28,2_s30,2_s35,3_s38,3_s4,3_s43,3_s44,4_s48,4_s49,4_s6,4_s8	0.349794	1.2356e-116	3.0854e-111	3.2641e-14
chr10	43572943	43573012	0.403989	24	0.647|0.614|0.437|0.311|0.508|0.548|0.479|0.621|0.256|0.487|0.414|0.376|0.569|0.279|0.682|0.462|0.709|0.218|0.755|0.427|0.242|0.267|0.769|0.620|0.560|0.699|0.449|0.376|0.655|0.683|0.596|0.240|0.301|0.639|0.449|0.099|0.623|0.332|0.698|0.454|0.408|0.477|0.403|0.411|0.213|0.576|0.704|0.677|0.235|0.203	3|3|2|1|2|3|2|3|1|2|2|2|3|1|3|2|3|1|3|2|1|1|3|3|3|3|2|2|3|3|3|1|1|3|2|1|3|1|3|2|2|2|2|2|1|3|3|3|1|1	13	16	21	0.2458461538461538	0.4385625000000001	0.6497142857142857	0_s11,0_s16,1_s20,1_s24,2_s27,2_s28,3_s37,3_s38,3_s40,3_s42,4_s49,4_s8,4_s9	0_s10,0_s12,0_s14,0_s17,1_s18,1_s19,1_s22,1_s26,2_s32,2_s33,3_s4,3_s44,4_s45,4_s46,4_s47,4_s48	0_s0,0_s1,0_s13,0_s15,1_s2,1_s21,1_s23,1_s25,2_s29,2_s3,2_s30,2_s31,2_s34,2_s35,3_s36,3_s39,3_s41,3_s43,4_s5,4_s6,4_s7	0.403989	6.0139e-111	1.5017e-105	5.4179e-14
chr10	43600783	43600945	0.29471	30	0.499|0.280|0.476|0.635|0.690|0.287|0.610|0.566|0.535|0.432|0.926|0.259|0.548|0.539|0.331|0.298|0.659|0.255|0.592|0.242|0.276|0.478|0.597|0.322|0.630|0.533|0.552|0.642|0.243|0.652|0.425|0.805|0.550|0.343|0.501|0.398|0.645|0.526|0.446|0.502|0.509|0.564|0.486|0.425|0.599|0.347|0.548|0.675|0.683|0.466	3|1|3|3|3|1|3|3|3|2|2|1|3|3|1|1|3|1|3|1|1|2|3|1|3|3|3|3|1|3|2|3|3|1|3|2|3|3|2|3|3|3|3|2|3|1|3|3|3|2	12	8	30	0.2902499999999999	0.4995	0.5849333333333333	0_s1,0_s13,1_s19,1_s21,1_s22,1_s24,1_s26,2_s27,2_s3,2_s34,3_s39,4_s5	0_s17,1_s18,2_s28,3_s36,3_s40,3_s43,4_s48,4_s9	0_s0,0_s10,0_s11,0_s12,0_s14,0_s15,0_s16,1_s2,1_s20,1_s23,1_s25,2_s29,2_s30,2_s31,2_s32,2_s33,2_s35,3_s37,3_s38,3_s4,3_s41,3_s42,3_s44,4_s45,4_s46,4_s47,4_s49,4_s6,4_s7,4_s8	0.29471	3.9753e-103	9.9265e-98	6.8168e-14
chr10	43600981	43601057	0.250858	16	0.716|0.728|0.714|0.709|0.804|0.687|0.583|0.675|0.712|0.790|0.915|0.639|0.730|0.696|0.694|0.685|0.655|0.737|0.679|0.726|0.733|0.731|0.781|0.381|0.681|0.731|0.721|0.737|0.696|0.760|0.750|0.824|0.769|0.722|0.723|0.772|0.687|0.628|0.747|0.749|0.677|0.698|0.730|0.719|0.797|0.748|0.744|0.678|0.734|0.753	3|3|3|3|3|2|1|3|3|3|3|3|3|2|3|3|2|3|3|3|3|3|3|1|3|3|3|3|3|3|3|3|3|3|3|3|3|2|3|3|3|3|3|3|3|3|3|3|3|3	2	4	44	0.482	0.6665000000000001	0.7328409090909092	0_s14,2_s3	0_s13,1_s20,1_s23,3_s42	0_s0,0_s1,0_s10,0_s11,0_s12,0_s15,0_s16,0_s17,1_s18,1_s19,1_s2,1_s21,1_s22,1_s24,1_s25,1_s26,2_s27,2_s28,2_s29,2_s30,2_s31,2_s32,2_s33,2_s34,2_s35,3_s36,3_s37,3_s38,3_s39,3_s4,3_s40,3_s41,3_s43,3_s44,4_s45,4_s46,4_s47,4_s48,4_s49,4_s5,4_s6,4_s7,4_s8,4_s9	0.250858	2.0359e-12	5.0838e-07	3.8858e-14
chr10	43634323	43634982	0.253682	44	0.216|0.186|0.236|0.261|0.236|0.250|0.301|0.248|0.276|0.170|0.228|0.175|0.237|0.240|0.275|0.239|0.252|0.314|0.248|0.097|0.231|0.107|0.230|0.280|0.315|0.166|0.263|0.330|0.232|0.361|0.134|0.264|0.129|0.268|0.347|0.203|0.253|0.201|0.294|0.211|0.258|0.223|0.303|0.259|0.255|0.195|0.176|0.283|0.259|0.264	2|2|2|2|2|2|2|2|2|2|2|2|2|2|2|2|2|2|2|2|2|1|2|2|2|2|2|2|2|3|2|2|2|2|2|2|2|2|2|2|2|2|2|2|2|2|2|2|2|2	1	48	1	0.107	0.2398125000000001	0.361	2_s28	0_s0,0_s1,0_s10,0_s11,0_s12,0_s13,0_s14,0_s15,0_s16,0_s17,1_s18,1_s19,1_s2,1_s20,1_s21,1_s22,1_s23,1_s24,1_s25,1_s26,2_s27,2_s29,2_s3,2_s30,2_s31,2_s32,2_s33,2_s34,3_s36,3_s37,3_s38,3_s39,3_s4,3_s40,3_s41,3_s42,3_s43,3_s44,4_s45,4_s46,4_s47,4_s48,4_s49,4_s5,4_s6,4_s7,4_s8,4_s9	2_s35	-0.253682	6.5389e-12	1.6328e-06	5.3402e-14
chr10	43751780	43752191	0.362039	22	0.559|0.421|0.473|0.304|0.608|0.504|0.319|0.605|0.631|0.573|0.532|0.442|0.641|0.733|0.561|0.445|0.525|0.393|0.516|0.385|0.239|0.384|0.136|0.594|0.530|0.536|0.727|0.713|0.570|0.641|0.744|0.458|0.421|0.486|0.264|0.496|0.256|0.703|0.786|0.648|0.331|0.598|0.404|0.519|0.224|0.328|0.610|0.759|0.505|0.313	3|2|2|1|3|2|1|3|3|3|2|2|3|3|3|2|2|1|2|2|1|2|1|3|3|2|3|3|3|3|3|2|2|2|1|2|1|3|3|3|1|3|2|2|1|1|3|3|2|1	11	18	21	0.2824545454545454	0.4695555555555556	0.6444761904761904	0_s11,0_s14,1_s24,2_s27,2_s29,3_s4,3_s41,4_s45,4_s49,4_s5,4_s9	0_s1,0_s10,0_s13,1_s18,1_s19,1_s22,1_s23,1_s25,1_s26,2_s28,2_s31,3_s37,3_s38,3_s39,3_s40,4_s47,4_s48,4_s8	0_s0,0_s12,0_s15,0_s16,0_s17,1_s2,1_s20,1_s21,2_s3,2_s30,2_s32,2_s33,2_s34,2_s35,3_s36,3_s42,3_s43,3_s44,4_s46,4_s6,4_s7	-0.362039	6.3261e-79	1.5796000000000002e-73	4.9738e-14
chr10	43800200	43800389	0.340907	33	0.457|0.740|0.285|0.655|0.262|0.543|0.272|0.354|0.484|0.515|0.292|0.417|0.351|0.366|0.507|0.305|0.311|0.679|0.406|0.383|0.295|0.450|0.527|0.369|0.432|0.240|0.587|0.435|0.391|0.683|0.768|0.797|0.720|0.386|0.449|0.415|0.440|0.474|0.432|0.399|0.204|0.511|0.360|0.503|0.350|0.329|0.536|0.635|0.445|0.588	2|3|1|3|1|2|1|1|2|2|1|1|1|1|2|1|1|3|1|1|1|2|2|1|1|1|3|2|1|3|3|3|3|1|2|1|2|2|1|1|1|2|1|2|1|1|2|3|2|3	25	15	10	0.34424	0.4850666666666667	0.6851999999999998	0_s10,0_s12,0_s14,0_s15,1_s18,1_s19,1_s2,1_s20,1_s22,1_s23,1_s25,1_s26,2_s27,2_s3,2_s30,2_s31,2_s34,3_s39,3_s40,3_s43,3_s44,4_s45,4_s47,4_s49,4_s5	0_s0,0_s13,0_s16,0_s17,1_s21,2_s28,2_s29,2_s33,3_s4,3_s41,3_s42,4_s46,4_s48,4_s6,4_s8	0_s1,0_s11,1_s24,2_s32,2_s35,3_s36,3_s37,3_s38,4_s7,4_s9	0.340907	2.0017e-106	4.9983000000000006e-101	3.3529e-14
chr10	43800500	43800762	0.330467	22	0.367|0.308|0.549|0.387|0.424|0.854|0.429|0.341|0.340|0.457|0.629|0.263|0.592|0.600|0.253|0.446|0.425|0.495|0.753|0.459|0.304|0.406|0.393|0.614|0.590|0.790|0.348|0.328|0.518|0.641|0.289|0.638|0.487|0.432|0.536|0.645|0.336|0.408|0.592|0.607|0.298|0.320|0.476|0.818|0.731|0.450|0.540|0.834|0.508|0.609	1|1|2|1|1|3|1|1|1|1|3|1|3|3|1|1|1|2|3|1|1|1|1|3|2|3|1|1|2|3|1|3|2|1|2|3|1|1|2|2|1|1|1|3|3|1|2|3|2|2	26	11	13	0.372576923076923	0.5482727272727274	0.703	0_s0,0_s1,0_s11,0_s12,0_s14,0_s15,0_s16,0_s17,1_s19,1_s21,1_s22,1_s23,1_s26,2_s27,2_s28,2_s29,2_s32,2_s33,3_s36,3_s39,3_s41,3_s42,4_s45,4_s46,4_s47,4_s5	0_s10,1_s24,2_s30,2_s34,3_s38,3_s4,3_s43,3_s44,4_s6,4_s8,4_s9	0_s13,1_s18,1_s2,1_s20,1_s25,2_s3,2_s31,2_s35,3_s37,3_s40,4_s48,4_s49,4_s7	0.330467	9.5437e-80	2.3831e-74	4.674e-14
chr10	43820829	43822413	0.336395	32	0.506|0.289|0.552|0.408|0.744|0.341|0.754|0.518|0.775|0.454|0.642|0.738|0.563|0.397|0.228|0.742|0.278|0.449|0.679|0.549|0.734|0.721|0.321|0.723|0.244|0.677|0.215|0.345|0.267|0.679|0.420|0.405|0.650|0.367|0.548|0.235|0.514|0.381|0.350|0.730|0.404|0.430|0.715|0.625|0.461|0.618|0.394|0.677|0.686|0.276	2|1|3|1|3|1|3|2|3|2|3|3|3|1|1|3|1|1|3|3|3|3|1|3|1|3|1|1|1|3|1|1|3|1|3|1|2|1|1|3|1|1|3|3|2|3|1|3|3|1	22	5	23	0.3383636363636363	0.4906	0.6748260869565218	0_s1,0_s11,0_s13,1_s20,1_s21,1_s23,1_s24,2_s29,2_s30,2_s32,2_s33,2_s34,3_s36,3_s37,3_s39,3_s40,3_s42,3_s43,4_s45,4_s46,4_s6,4_s9	0_s0,0_s15,0_s17,3_s41,4_s49	0_s10,0_s12,0_s14,0_s16,1_s18,1_s19,1_s2,1_s22,1_s25,1_s26,2_s27,2_s28,2_s3,2_s31,2_s35,3_s38,3_s4,3_s44,4_s47,4_s48,4_s5,4_s7,4_s8	0.336395	6.2952e-160	1.5719e-154	3.2974e-14
chr10	43855674	43856526	0.290152	45	0.644|0.342|0.334|0.457|0.364|0.500|0.384|0.319|0.698|0.764|0.429|0.478|0.604|0.377|0.258|0.371|0.523|0.171|0.392|0.758|0.689|0.618|0.423|0.753|0.567|0.525|0.244|0.308|0.387|0.517|0.505|0.611|0.536|0.579|0.740|0.478|0.428|0.772|0.271|0.463|0.570|0.633|0.525|0.547|0.460|0.407|0.735|0.438|0.467|0.555	3|1|1|2|1|3|1|1|3|3|2|2|3|1|1|1|3|1|1|3|3|3|2|3|3|3|1|1|1|3|3|3|3|3|3|2|2|3|1|2|3|3|3|3|2|1|3|2|2|3	15	10	25	0.3285999999999999	0.4520999999999999	0.61872	0_s1,0_s10,0_s12,0_s14,0_s15,1_s20,1_s21,1_s22,1_s24,1_s25,2_s32,2_s33,2_s34,3_s43,4_s5	0_s11,1_s18,1_s19,2_s29,3_s40,3_s41,3_s44,4_s49,4_s7,4_s8	0_s0,0_s13,0_s16,0_s17,1_s2,1_s23,1_s26,2_s27,2_s28,2_s3,2_s30,2_s31,2_s35,3_s36,3_s37,3_s38,3_s39,3_s4,3_s42,4_s45,4_s46,4_s47,4_s48,4_s6,4_s9	-0.290152	1.3509e-162	3.3733e-157	5.3069e-14
chr10	43857317	43857693	0.356372	36	0.297|0.399|0.572|0.274|0.829|0.364|0.560|0.412|0.279|0.787|0.696|0.291|0.513|0.600|0.546|0.657|0.537|0.251|0.351|0.560|0.613|0.792|0.375|0.340|0.778|0.664|0.513|0.376|0.232|0.260|0.705|0.868|0.306|0.622|0.618|0.373|0.417|0.456|0.686|0.485|0.449|0.334|0.428|0.399|0.577|0.500|0.486|0.439|0.414|0.456	1|1|2|1|3|1|2|1|1|3|3|1|2|2|2|3|2|1|1|2|2|3|1|1|3|3|2|1|1|1|3|3|1|3|3|1|1|1|3|2|1|1|1|1|2|1|1|1|1|1	27	11	12	0.3688148148148148	0.5523636363636364	0.7251666666666666	0_s0,0_s1,0_s11,0_s13,0_s15,0_s16,1_s19,1_s24,1_s25,2_s29,2_s3,2_s33,2_s34,2_s35,3_s38,3_s40,3_s41,3_s42,4_s45,4_s46,4_s47,4_s48,4_s5,4_s6,4_s7,4_s8,4_s9	0_s10,0_s14,1_s2,1_s20,1_s21,1_s23,1_s26,2_s27,2_s32,3_s44,4_s49	0_s12,0_s17,1_s18,1_s22,2_s28,2_s30,2_s31,3_s36,3_s37,3_s39,3_s4,3_s43	-0.356372	1.6097e-143	4.0194e-138	3.6082e-14
chr10	43915411	43915980	0.4193	63	0.644|0.557|0.693|0.590|0.678|0.613|0.597|0.654|0.496|0.575|0.661|0.711|0.537|0.592|0.608|0.716|0.662|0.585|0.504|0.646|0.674|0.785|0.800|0.717|0.665|0.756|0.646|0.656|0.743|0.697|0.088|0.257|0.343|0.211|0.315|0.262|0.236|0.372|0.206|0.292|0.320|0.337|0.197|0.449|0.413|0.379|0.311|0.186|0.236|0.179	3|2|3|3|3|3|3|3|2|3|3|3|2|3|3|3|3|3|2|3|3|3|3|3|3|3|3|3|3|3|1|1|1|1|1|1|1|2|1|1|1|1|1|2|2|2|1|1|1|1	16	8	26	0.2484999999999999	0.4633749999999999	0.667846153846154	3_s36,3_s37,3_s38,3_s39,3_s4,3_s40,3_s41,3_s43,3_s44,4_s45,4_s46,4_s47,4_s6,4_s7,4_s8,4_s9	0_s1,0_s16,1_s2,1_s25,3_s42,4_s48,4_s49,4_s5	0_s0,0_s10,0_s11,0_s12,0_s13,0_s14,0_s15,0_s17,1_s18,1_s19,1_s20,1_s21,1_s22,1_s23,1_s24,1_s26,2_s27,2_s28,2_s29,2_s3,2_s30,2_s31,2_s32,2_s33,2_s34,2_s35	0.4193	0.0	0.0	0.0
chr10	43915988	43916022	0.371287	10	0.696|0.449|0.659|0.656|0.690|0.601|0.544|0.624|0.491|0.550|0.554|0.623|0.507|0.494|0.536|0.674|0.658|0.575|0.352|0.601|0.266|0.306|0.276|0.229|0.209|0.168|0.216|0.234|0.203|0.279|0.069|0.287|0.269|0.158|0.326|0.167|0.152|0.254|0.218|0.224|0.336|0.303|0.190|0.355|0.388|0.313|0.347|0.143|0.184|0.096	3|2|3|3|3|3|3|3|3|3|3|3|3|3|3|3|3|3|2|3|1|1|1|1|1|1|1|1|1|1|1|1|1|1|1|1|1|1|1|1|1|1|1|2|2|1|2|1|1|1	27	5	18	0.225	0.3782	0.5962777777777776	2_s27,2_s28,2_s29,2_s3,2_s30,2_s31,2_s32,2_s33,2_s34,2_s35,3_s36,3_s37,3_s38,3_s39,3_s4,3_s40,3_s41,3_s42,3_s43,3_s44,4_s45,4_s46,4_s47,4_s5,4_s7,4_s8,4_s9	0_s1,1_s25,4_s48,4_s49,4_s6	0_s0,0_s10,0_s11,0_s12,0_s13,0_s14,0_s15,0_s16,0_s17,1_s18,1_s19,1_s2,1_s20,1_s21,1_s22,1_s23,1_s24,1_s26	0.371287	5.894400000000001e-54	1.4718e-48	3.9968e-14	N0|0|2|2|3,
chr10	43917283	43917693	0.311772	18	0.748|0.639|0.655|0.776|0.776|0.622|0.673|0.677|0.623|0.738|0.294|0.370|0.271|0.507|0.314|0.294|0.322|0.426|0.405|0.367|0.300|0.347|0.461|0.291|0.308|0.323|0.312|0.505|0.569|0.326|0.219|0.216|0.329|0.250|0.383|0.442|0.381|0.405|0.328|0.579|0.287|0.363|0.281|0.451|0.340|0.460|0.554|0.383|0.352|0.327	3|3|3|3|3|3|3|3|3|3|1|1|1|3|1|1|1|1|1|1|1|1|1|1|1|1|1|2|3|1|1|1|1|1|1|1|1|1|1|3|1|1|1|1|1|1|3|1|1|1	35	1	14	0.3408	0.505	0.6525714285714287	1_s18,1_s19,1_s2,1_s21,1_s22,1_s23,1_s24,1_s25,1_s26,2_s27,2_s28,2_s29,2_s3,2_s30,2_s31,2_s32,2_s35,3_s36,3_s37,3_s38,3_s39,3_s4,3_s40,3_s41,3_s42,3_s43,4_s45,4_s46,4_s47,4_s48,4_s49,4_s5,4_s7,4_s8,4_s9	2_s33	0_s0,0_s1,0_s10,0_s11,0_s12,0_s13,0_s14,0_s15,0_s16,0_s17,1_s20,2_s34,3_s44,4_s6	0.311772	2.7947e-79	6.9783e-74	3.8192e-14
chr10	44070057	44070558	0.326217	41	0.359|0.361|0.284|0.227|0.346|0.453|0.256|0.342|0.430|0.424|0.662|0.635|0.615|0.686|0.784|0.580|0.608|0.703|0.626|0.655|0.668|0.612|0.780|0.609|0.660|0.650|0.743|0.719|0.747|0.791|0.647|0.744|0.648|0.628|0.670|0.572|0.584|0.686|0.592|0.710|0.563|0.717|0.714|0.658|0.647|0.727|0.778|0.763|0.533|0.723	1|1|1|1|1|1|1|1|1|1|3|3|3|3|3|3|3|3|3|3|3|3|3|3|3|3|3|3|3|3|3|3|3|3|3|3|3|3|3|3|3|3|3|3|3|3|3|3|2|3	10	1	39	0.3481999999999999	0.533	0.6744615384615383	0_s0,0_s1,0_s10,0_s11,0_s12,0_s13,0_s14,0_s15,0_s16,0_s17	4_s8	1_s18,1_s19,1_s2,1_s20,1_s21,1_s22,1_s23,1_s24,1_s25,1_s26,2_s27,2_s28,2_s29,2_s3,2_s30,2_s31,2_s32,2_s33,2_s34,2_s35,3_s36,3_s37,3_s38,3_s39,3_s4,3_s40,3_s41,3_s42,3_s43,3_s44,4_s45,4_s46,4_s47,4_s48,4_s49,4_s5,4_s6,4_s7,4_s9	-0.326217	7.1610000000000015e-143	1.7881e-137	7.4163e-14	P0|0|2|3|0,
chr10	44100924	44101570	0.2622	20	0.903|0.746|0.787|0.756|0.705|0.763|0.757|0.748|0.823|0.762|0.697|0.683|0.727|0.703|0.787|0.723|0.724|0.742|0.749|0.694|0.740|0.826|0.737|0.767|0.740|0.771|0.707|0.686|0.696|0.624|0.776|0.785|0.845|0.668|0.738|0.703|0.644|0.788|0.680|0.711|0.737|0.742|0.688|0.869|0.757|0.750|0.790|0.747|0.713|0.796	3|2|2|2|2|2|2|2|2|2|2|2|2|2|2|2|2|2|2|2|2|2|2|2|2|2|2|2|2|1|2|2|2|2|2|2|2|2|2|2|2|2|2|3|2|2|2|2|2|2	1	47	2	0.624	0.7405106382978723	0.886	2_s35	0_s1,0_s10,0_s11,0_s12,0_s13,0_s14,0_s15,0_s16,0_s17,1_s18,1_s19,1_s2,1_s20,1_s21,1_s22,1_s23,1_s24,1_s25,1_s26,2_s27,2_s28,2_s29,2_s3,2_s30,2_s31,2_s32,2_s33,2_s34,3_s36,3_s37,3_s38,3_s39,3_s4,3_s40,3_s41,3_s42,3_s43,3_s44,4_s45,4_s46,4_s47,4_s49,4_s5,4_s6,4_s7,4_s8,4_s9	0_s0,4_s48	-0.2622	4.2929e-08	0.01072	7.8941e-10
chr10	44101614	44101884	0.368948	28	0.912|0.497|0.286|0.515|0.585|0.451|0.696|0.330|0.631|0.699|0.263|0.662|0.542|0.373|0.506|0.435|0.273|0.349|0.387|0.485|0.446|0.697|0.342|0.459|0.238|0.804|0.481|0.400|0.602|0.444|0.486|0.482|0.594|0.438|0.315|0.452|0.425|0.637|0.475|0.535|0.434|0.487|0.379|0.705|0.453|0.298|0.651|0.601|0.321|0.749	3|2|1|2|2|1|3|1|2|3|1|2|2|1|2|1|1|1|1|1|1|3|1|1|1|3|2|1|2|1|2|2|2|1|1|1|1|2|1|2|1|2|1|3|1|1|2|2|1|3	26	17	7	0.3827307692307691	0.558470588235294	0.7517142857142857	0_s10,0_s13,0_s15,1_s18,1_s20,1_s22,1_s23,1_s24,1_s25,1_s26,2_s27,2_s29,2_s3,2_s30,2_s33,2_s35,3_s39,3_s4,3_s40,3_s41,3_s43,4_s45,4_s47,4_s49,4_s5,4_s8	0_s1,0_s11,0_s12,0_s16,1_s19,1_s2,1_s21,2_s32,2_s34,3_s36,3_s37,3_s38,3_s42,3_s44,4_s46,4_s6,4_s7	0_s0,0_s14,0_s17,2_s28,2_s31,4_s48,4_s9	0.368948	9.6597e-80	2.412e-74	3.5194e-14
chr10	44143529	44143872	0.292356	25	0.256|0.232|0.572|0.939|0.493|0.265|0.346|0.453|0.418|0.528|0.598|0.586|0.471|0.247|0.244|0.430|0.520|0.362|0.902|0.802|0.612|0.517|0.914|0.577|0.439|0.647|0.426|0.600|0.588|0.449|0.575|0.398|0.588|0.471|0.488|0.526|0.594|0.429|0.310|0.537|0.551|0.396|0.579|0.529|0.543|0.555|0.373|0.680|0.410|0.486	1|1|3|2|3|1|1|2|2|3|3|3|2|1|1|2|3|1|2|3|3|3|2|3|2|3|2|3|3|2|3|2|3|2|3|3|3|2|1|3|3|2|3|3|3|3|2|3|2|2	8	17	25	0.28275	0.5178823529411765	0.5753999999999999	0_s0,0_s1,0_s13,0_s14,1_s20,1_s21,1_s24,3_s43	0_s11,0_s15,0_s16,1_s2,1_s22,1_s25,2_s29,2_s30,2_s32,2_s35,3_s37,3_s39,3_s42,4_s46,4_s6,4_s8,4_s9	0_s10,0_s12,0_s17,1_s18,1_s19,1_s23,1_s26,2_s27,2_s28,2_s3,2_s31,2_s33,2_s34,3_s36,3_s38,3_s4,3_s40,3_s41,3_s44,4_s45,4_s47,4_s48,4_s49,4_s5,4_s7	-0.292356	4.6474e-62	1.1605e-56	4.0301e-14
chr10	44421347	44422039	0.449014	21	0.652|0.779|0.794|0.831|0.769|0.728|0.807|0.813|0.865|0.593|0.641|0.673|0.702|0.799|0.486|0.657|0.836|0.535|0.813|0.648|0.393|0.112|0.272|0.345|0.491|0.300|0.309|0.320|0.284|0.312|0.294|0.489|0.586|0.519|0.335|0.398|0.721|0.470|0.592|0.345|0.565|0.596|0.564|0.666|0.561|0.655|0.546|0.359|0.580|0.419	3|3|3|3|3|3|3|3|3|2|3|3|3|3|2|3|3|2|3|3|2|1|1|1|2|1|1|1|1|1|1|2|2|2|1|2|3|2|2|1|2|2|2|3|2|3|2|2|2|2	11	19	20	0.2934545454545454	0.5127368421052632	0.74245	2_s28,2_s29,2_s3,2_s31,2_s32,2_s33,2_s34,2_s35,3_s36,3_s4,3_s44	0_s17,1_s21,1_s24,2_s27,2_s30,3_s37,3_s38,3_s39,3_s40,3_s42,3_s43,4_s45,4_s46,4_s47,4_s49,4_s6,4_s7,4_s8,4_s9	0_s0,0_s1,0_s10,0_s11,0_s12,0_s13,0_s14,0_s15,0_s16,1_s18,1_s19,1_s2,1_s20,1_s22,1_s23,1_s25,1_s26,3_s41,4_s48,4_s5	0.449014	3.8816e-86	9.6925e-81	4.9294e-14
chr10	44465695	44467034	0.391691	27	0.251|0.161|0.594|0.707|0.213|0.726|0.294|0.680|0.292|0.687|0.340|0.452|0.478|0.683|0.704|0.637|0.720|0.377|0.777|0.219|0.233|0.233|0.665|0.442|0.324|0.636|0.610|0.526|0.347|0.671|0.518|0.594|0.498|0.729|0.604|0.680|0.534|0.630|0.460|0.486|0.387|0.374|0.351|0.670|0.246|0.542|0.580|0.298|0.122|0.488	1|1|3|3|1|3|1|3|1|3|1|2|2|3|3|3|3|2|3|1|1|1|3|2|1|3|3|2|1|3|2|3|2|3|3|3|3|3|2|2|2|1|2|3|1|3|3|1|1|2	15	12	23	0.2631333333333333	0.4552500000000001	0.6547826086956521	0_s0,0_s1,0_s12,0_s14,0_s16,1_s18,1_s26,2_s27,2_s28,2_s30,2_s34,4_s46,4_s49,4_s7,4_s8	1_s19,1_s2,1_s24,2_s3,2_s33,3_s36,3_s38,3_s43,3_s44,4_s45,4_s47,4_s9	0_s10,0_s11,0_s13,0_s15,0_s17,1_s20,1_s21,1_s22,1_s23,1_s25,2_s29,2_s31,2_s32,2_s35,3_s37,3_s39,3_s4,3_s40,3_s41,3_s42,4_s48,4_s5,4_s6	0.391691	9.8151e-121	2.4509e-115	6.0507e-14
chr10	44647495	44649442	0.301106	40	0.304|0.670|0.352|0.534|0.517|0.533|0.743|0.556|0.568|0.622|0.391|0.647|0.636|0.431|0.474|0.394|0.381|0.289|0.535|0.597|0.553|0.354|0.587|0.670|0.434|0.596|0.512|0.323|0.454|0.442|0.506|0.379|0.483|0.183|0.334|0.699|0.198|0.397|0.475|0.573|0.181|0.490|0.293|0.668|0.296|0.756|0.344|0.285|0.542|0.760	1|3|1|3|3|3|3|3|3|3|1|3|3|2|2|1|1|1|3|3|3|1|3|3|2|3|2|1|2|2|2|1|2|1|1|3|1|1|2|3|1|2|1|3|1|3|1|1|3|3	18	10	22	0.3154444444444444	0.4701000000000001	0.6164545454545455	0_s0,0_s10,1_s18,1_s22,1_s23,1_s24,2_s28,2_s33,3_s37,3_s39,3_s4,3_s41,3_s42,4_s45,4_s47,4_s49,4_s6,4_s7	1_s20,1_s21,2_s30,2_s32,2_s34,2_s35,3_s36,3_s38,3_s43,4_s46	0_s1,0_s11,0_s12,0_s13,0_s14,0_s15,0_s16,0_s17,1_s19,1_s2,1_s25,1_s26,2_s27,2_s29,2_s3,2_s31,3_s40,3_s44,4_s48,4_s5,4_s8,4_s9	-0.301106	1.3743e-160	3.4316e-155	8.693e-14
chr10	44880917	44881288	0.418116	59	0.275|0.295|0.215|0.271|0.372|0.338|0.314|0.307|0.352|0.364|0.263|0.356|0.375|0.335|0.365|0.377|0.314|0.340|0.396|0.397|0.241|0.263|0.205|0.124|0.386|0.294|0.255|0.262|0.232|0.238|0.598|0.844|0.732|0.441|0.652|0.625|0.607|0.596|0.693|0.595|0.577|0.612|0.653|0.477|0.661|0.536|0.566|0.780|0.763|0.722	1|1|1|1|2|1|1|1|1|2|1|2|2|1|1|2|1|1|2|2|1|1|1|1|2|1|1|1|1|1|2|3|3|2|3|3|3|2|3|2|2|3|3|2|3|2|2|3|3|3	22	16	12	0.2771818181818181	0.4630625	0.6953333333333332	0_s0,0_s1,0_s10,0_s11,0_s13,0_s14,0_s15,0_s16,1_s18,1_s20,1_s21,1_s23,1_s24,2_s27,2_s28,2_s29,2_s3,2_s31,2_s32,2_s33,2_s34,2_s35	0_s12,0_s17,1_s19,1_s2,1_s22,1_s25,1_s26,2_s30,3_s36,3_s39,3_s42,3_s44,4_s45,4_s48,4_s5,4_s6	3_s37,3_s38,3_s4,3_s40,3_s41,3_s43,4_s46,4_s47,4_s49,4_s7,4_s8,4_s9	-0.418116	1.6196e-241	4.0443e-236	6.9167e-14
chr10	45360468	45360862	0.353759	39	0.803|0.555|0.689|0.762|0.720|0.650|0.564|0.587|0.736|0.548|0.739|0.608|0.640|0.591|0.537|0.593|0.518|0.666|0.578|0.650|0.221|0.233|0.331|0.170|0.306|0.314|0.249|0.255|0.295|0.243|0.387|0.708|0.356|0.545|0.524|0.259|0.434|0.478|0.487|0.498|0.295|0.561|0.529|0.465|0.497|0.499|0.345|0.444|0.409|0.313	3|3|3|3|3|3|3|3|3|2|3|3|3|3|3|3|2|3|3|3|1|1|1|1|1|1|1|1|1|1|1|3|1|2|2|1|2|2|2|2|1|3|2|2|2|2|1|2|1|1	17	13	20	0.2929999999999999	0.4973846153846154	0.6468499999999999	2_s27,2_s28,2_s29,2_s3,2_s30,2_s31,2_s32,2_s33,2_s34,2_s35,3_s36,3_s38,3_s40,4_s45,4_s6,4_s8,4_s9	0_s17,1_s23,3_s39,3_s4,3_s41,3_s42,3_s43,3_s44,4_s47,4_s48,4_s49,4_s5,4_s7	0_s0,0_s1,0_s10,0_s11,0_s12,0_s13,0_s14,0_s15,0_s16,1_s18,1_s19,1_s2,1_s20,1_s21,1_s22,1_s24,1_s25,1_s26,3_s37,4_s46	0.353759	1.132e-167	2.8266e-162	6.7724e-14
[truncated: 1,005 more rows]
