# Supplementary material for: metilene3: identifying DMRs across multiple conditions with auto-classification
Source: Nat Commun. 2026 Jul 4;17:5848. doi: 10.1038/s41467-026-74931-y (PMC13333024; doi:10.1038/s41467-026-74931-y)
Supplement: Supplementary file 8 — Source Data [file 41467_2026_74931_MOESM8_ESM.zip › Fig.ED3b.txt]

	3	4	5	6	7
0_s0	3	33	331	3316	33166
0_s1	2	21	213	2133	21333
0_s10	3	33	331	3316	33166
0_s11	2	21	213	2133	21333
0_s12	3	33	331	3316	33166
0_s13	2	21	213	2133	21333
0_s14	3	33	331	3316	33166
0_s15	2	21	213	2133	21333
0_s16	3	33	331	3316	33166
0_s17	2	21	213	2133	21333
1_s18	3	33	331	3311	33114
1_s19	2	21	213	2133	21333
1_s2	3	33	331	3311	33114
1_s20	3	33	331	3311	33117
1_s21	2	21	213	2133	21333
1_s22	3	33	331	3311	33114
1_s23	2	21	213	2133	21333
1_s24	3	33	331	3311	33117
1_s25	2	21	213	2133	21333
1_s26	3	33	331	3311	33114
2_s27	2	21	215	2155	21555
2_s28	3	33	331	3311	33114
2_s29	2	21	215	2155	21555
2_s3	2	21	215	2155	21555
2_s30	3	33	331	3311	33114
2_s31	2	21	215	2155	21555
2_s32	3	33	331	3311	33117
2_s33	2	21	215	2155	21555
2_s34	3	33	331	3311	33117
2_s35	2	21	215	2155	21555
3_s36	1	14	144	1444	14442
3_s37	1	12	122	1222	12221
3_s38	1	14	144	1444	14442
3_s39	1	12	122	1222	12221
3_s4	1	14	144	1444	14442
3_s40	1	14	144	1444	14442
3_s41	1	12	122	1222	12221
3_s42	1	14	144	1444	14442
3_s43	1	12	122	1222	12221
3_s44	1	14	144	1444	14442
4_s45	1	12	122	1222	12221
4_s46	1	14	144	1444	14442
4_s47	1	12	122	1222	12221
4_s48	1	14	144	1444	14442
4_s49	1	12	122	1222	12221
4_s5	1	12	122	1222	12221
4_s6	1	14	144	1444	14442
4_s7	1	12	122	1222	12221
4_s8	1	14	144	1444	14442
4_s9	1	12	122	1222	12221
