# Supplementary material for: metilene3: identifying DMRs across multiple conditions with auto-classification
Source: Nat Commun. 2026 Jul 4;17:5848. doi: 10.1038/s41467-026-74931-y (PMC13333024; doi:10.1038/s41467-026-74931-y)
Supplement: Supplementary file 8 — Source Data [file 41467_2026_74931_MOESM8_ESM.zip › Fig.ED3c.txt]

	3	4	5	6	7
0_s0	2	2	2	1	2
0_s1	0	0	1	2	1
0_s10	2	2	2	1	2
0_s11	0	0	1	2	1
0_s12	2	2	2	1	2
0_s13	0	0	1	2	1
0_s14	2	2	2	1	2
0_s15	0	0	1	2	1
0_s16	2	2	2	1	2
0_s17	0	0	1	2	1
1_s18	2	2	2	1	2
1_s19	0	0	1	5	4
1_s2	2	2	2	1	2
1_s20	2	2	4	4	5
1_s21	0	0	1	5	4
1_s22	2	2	2	1	2
1_s23	0	0	1	5	4
1_s24	2	2	4	4	5
1_s25	0	0	1	5	4
1_s26	2	2	2	1	2
2_s27	0	0	1	5	4
2_s28	2	2	2	1	2
2_s29	0	0	1	2	4
2_s3	0	0	1	5	4
2_s30	2	2	2	1	2
2_s31	0	0	1	5	4
2_s32	2	2	4	4	5
2_s33	0	0	1	5	4
2_s34	2	2	4	4	5
2_s35	0	0	1	5	4
3_s36	1	1	0	3	6
3_s37	1	3	3	0	0
3_s38	1	1	0	3	3
3_s39	1	3	3	0	0
3_s4	1	1	0	3	3
3_s40	1	1	0	3	6
3_s41	1	3	3	0	0
3_s42	1	1	0	3	3
3_s43	1	3	3	0	0
3_s44	1	1	0	3	3
4_s45	1	3	3	0	0
4_s46	1	1	0	3	6
4_s47	1	3	3	0	0
4_s48	1	1	0	3	3
4_s49	1	3	3	0	0
4_s5	1	3	3	0	0
4_s6	1	1	0	3	3
4_s7	1	3	3	0	0
4_s8	1	1	0	3	3
4_s9	1	3	3	0	0
