# Supplementary material for: metilene3: identifying DMRs across multiple conditions with auto-classification
Source: Nat Commun. 2026 Jul 4;17:5848. doi: 10.1038/s41467-026-74931-y (PMC13333024; doi:10.1038/s41467-026-74931-y)
Supplement: Supplementary file 8 — Source Data [file 41467_2026_74931_MOESM8_ESM.zip › Fig.ED3d.txt]

	a	grp	value
0	1	0	1
1	2	0	2
2	3	0	3
3	4	0	4
4	5	0	5
5	6	0	6
6	7	0	7
7	8	0	8
8	9	0	9
9	10	0	10
10	1	0	1
11	2	0	2
12	3	0	3
13	4	0	4
14	5	0	5
15	6	0	6
16	7	0	7
17	8	0	8
18	9	0	9
19	10	0	10
20	1	0	1
21	2	0	2
22	3	0	3
23	4	0	4
24	5	0	5
25	6	0	6
26	7	0	7
27	8	0	8
28	9	0	9
29	10	0	10
30	1	0	1
31	2	0	2
32	3	0	3
33	4	0	4
34	5	0	5
35	6	0	6
36	7	0	7
37	8	0	8
38	9	0	9
39	10	0	10
40	1	0	1
41	2	0	2
42	3	0	3
43	4	0	4
44	5	0	5
45	6	0	6
46	7	0	7
47	8	0	8
48	9	0	9
49	10	0	10
50	1	1	9
51	2	1	10
52	3	1	9
53	4	1	7
54	5	1	6
55	6	1	8
56	7	1	9
57	8	1	8
58	9	1	7
59	10	1	8
60	1	1	9
61	2	1	10
62	3	1	9
63	4	1	10
64	5	1	9
65	6	1	7
66	7	1	7
67	8	1	7
68	9	1	7
69	10	1	7
70	1	1	10
71	2	1	9
72	3	1	8
73	4	1	9
74	5	1	8
75	6	1	8
76	7	1	7
77	8	1	8
78	9	1	6
79	10	1	10
80	1	1	10
81	2	1	10
82	3	1	9
83	4	1	8
84	5	1	8
85	6	1	8
86	7	1	7
87	8	1	9
88	9	1	8
89	10	1	6
90	1	1	9
91	2	1	9
92	3	1	10
93	4	1	8
94	5	1	9
95	6	1	9
96	7	1	9
97	8	1	7
98	9	1	7
99	10	1	8
100	1	2	10
101	2	2	9
102	3	2	9
103	4	2	10
104	5	2	10
105	6	2	8
106	7	2	7
107	8	2	8
108	9	2	8
109	10	2	10
110	1	2	10
111	2	2	9
112	3	2	9
113	4	2	7
114	5	2	9
115	6	2	9
116	7	2	9
117	8	2	9
118	9	2	8
119	10	2	8
120	1	2	10
121	2	2	9
122	3	2	10
123	4	2	9
124	5	2	9
125	6	2	9
126	7	2	8
127	8	2	7
128	9	2	8
129	10	2	9
130	1	2	10
131	2	2	9
132	3	2	10
133	4	2	10
134	5	2	10
135	6	2	8
136	7	2	10
137	8	2	8
138	9	2	8
139	10	2	8
140	1	2	10
141	2	2	10
142	3	2	9
143	4	2	9
144	5	2	10
145	6	2	9
146	7	2	6
147	8	2	9
148	9	2	8
149	10	2	8
150	1	3	10
151	2	3	10
152	3	3	9
153	4	3	9
154	5	3	9
155	6	3	9
156	7	3	8
157	8	3	7
158	9	3	6
159	10	3	6
160	1	3	10
161	2	3	9
162	3	3	9
163	4	3	10
164	5	3	7
165	6	3	8
166	7	3	10
167	8	3	8
168	9	3	8
169	10	3	8
170	1	3	10
171	2	3	10
172	3	3	10
173	4	3	10
174	5	3	9
175	6	3	7
176	7	3	9
177	8	3	8
178	9	3	8
179	10	3	8
180	1	3	10
181	2	3	9
182	3	3	8
183	4	3	8
184	5	3	9
185	6	3	10
186	7	3	9
187	8	3	6
188	9	3	7
189	10	3	9
190	1	3	10
191	2	3	10
192	3	3	9
193	4	3	9
194	5	3	9
195	6	3	9
196	7	3	8
197	8	3	9
198	9	3	8
199	10	3	8
200	1	4	10
201	2	4	9
202	3	4	10
203	4	4	10
204	5	4	10
205	6	4	9
206	7	4	9
207	8	4	9
208	9	4	10
209	10	4	6
210	1	4	10
211	2	4	10
212	3	4	10
213	4	4	9
214	5	4	10
215	6	4	10
216	7	4	7
217	8	4	8
218	9	4	8
219	10	4	7
220	1	4	9
221	2	4	10
222	3	4	9
223	4	4	8
224	5	4	9
225	6	4	10
226	7	4	9
227	8	4	9
228	9	4	9
229	10	4	3
230	1	4	9
231	2	4	10
232	3	4	10
233	4	4	10
234	5	4	8
235	6	4	8
236	7	4	7
237	8	4	9
238	9	4	8
239	10	4	7
240	1	4	10
241	2	4	9
242	3	4	9
243	4	4	10
244	5	4	7
245	6	4	7
246	7	4	10
247	8	4	7
248	9	4	8
249	10	4	6
