# Supplementary material for: metilene3: identifying DMRs across multiple conditions with auto-classification
Source: Nat Commun. 2026 Jul 4;17:5848. doi: 10.1038/s41467-026-74931-y (PMC13333024; doi:10.1038/s41467-026-74931-y)
Supplement: Supplementary file 8 — Source Data [file 41467_2026_74931_MOESM8_ESM.zip › Fig.ED3f.txt]

	Cancer type	CPE
0	ACC	0.9246
1	ACC	0.8985
2	ACC	0.9466
3	ACC	0.866
4	ACC	0.978
5	ACC	0.8396
6	ACC	0.9571
7	ACC	0.5895
8	ACC	0.9428
9	ACC	0.9518
10	ACC	0.7474
11	ACC	0.9107
12	ACC	0.8456
13	ACC	0.9365
14	ACC	0.9253
15	ACC	0.961
16	ACC
17	ACC	0.8738
18	ACC	0.9624
19	ACC	0.7108
20	ACC	0.9337
21	ACC	0.9894
22	ACC	0.7352
23	ACC	0.9417
24	ACC	0.7804
25	ACC	0.8466
26	ACC	0.971
27	ACC	0.9216
28	ACC
29	ACC	0.6575
30	ACC	0.9659
31	ACC	0.97
32	ACC	0.9026
33	ACC	0.9235
34	ACC	0.97
35	ACC	0.8752
36	ACC	0.97
37	ACC	0.8944
38	ACC	0.9432
39	ACC	0.9629
40	ACC	0.9253
41	ACC	0.9459
42	ACC	0.956
43	ACC
44	ACC	0.9868
45	ACC
46	ACC
47	ACC
48	ACC	0.775
49	ACC	0.9665
50	ACC	0.97
51	ACC	0.9601
52	ACC	0.97
53	ACC	0.887
54	ACC	0.8921
55	ACC
56	ACC
57	ACC	0.8103
58	ACC	0.8877
59	ACC	0.7653
60	ACC	0.9253
61	ACC	0.964
62	ACC	0.8327
63	ACC	0.7651
64	ACC	0.9816
65	ACC	0.9123
66	ACC	0.9732
67	ACC	0.9973
68	ACC
69	ACC	0.8806
70	ACC	0.9196
71	ACC
72	ACC	0.9481
73	ACC	0.7118
74	ACC	0.9253
75	ACC	0.9521
76	ACC	0.836
77	ACC	0.9954
78	ACC	0.7799
79	ACC	0.8806
80	ACC	0.9798
81	ACC	0.9503
82	ACC	0.9338
83	ACC	0.9253
84	ACC	0.4616
85	ACC
86	ACC	0.7097
87	ACC	0.9134
88	ACC	0.8285
89	ACC	0.7913
90	ACC	0.936
91	ACC
92	BLCA	0.6918
93	BLCA	0.7263
94	BLCA	0.7019
95	BLCA	0.9164
96	BLCA	0.7019
97	BLCA	0.7913
98	BLCA	0.836
99	BLCA	0.3551
100	BLCA	0.7466
101	BLCA	0.7018
102	BLCA	0.7277
103	BLCA	0.8643
104	BLCA	0.5054
105	BLCA	0.7466
106	BLCA	0.7466
107	BLCA	0.7466
108	BLCA	0.7466
109	BLCA	0.7913
110	BLCA	0.7913
111	BLCA	0.5266
112	BLCA	0.6573
113	BLCA	0.7913
114	BLCA	0.7118
115	BLCA	0.7558
116	BLCA	0.8374
117	BLCA	0.8056
118	BLCA	0.4498
119	BLCA	0.6836
120	BLCA	0.7313
121	BLCA	0.7138
122	BLCA	0.8597
123	BLCA	0.6876
124	BLCA	0.6309
125	BLCA	0.7094
126	BLCA	0.6043
127	BLCA	0.7417
128	BLCA	0.2098
129	BLCA	0.9689
130	BLCA	0.7251
131	BLCA	0.6672
132	BLCA	0.7683
133	BLCA	0.6251
134	BLCA	0.8347
135	BLCA	0.7254
136	BLCA	0.5125
137	BLCA	0.8956
138	BLCA	0.5858
139	BLCA	0.5746
140	BLCA	0.8787
141	BLCA	0.7169
142	BLCA	0.5662
143	BLCA	0.8806
144	BLCA	0.8523
145	BLCA	0.7044
146	BLCA	0.3542
147	BLCA	0.9317
148	BLCA	0.5727
149	BLCA	0.7019
150	BLCA	0.7959
151	BLCA	0.8806
152	BLCA	0.5576
153	BLCA	0.6932
154	BLCA	0.8696
155	BLCA	0.8868
156	BLCA	0.7466
157	BLCA	0.8633
158	BLCA	0.8893
159	BLCA	0.8283
160	BLCA	0.6126
161	BLCA	0.8683
162	BLCA	0.8394
163	BLCA	0.6198
164	BLCA	0.8806
165	BLCA	0.7175
166	BLCA	0.9374
167	BLCA	0.6126
168	BLCA	0.836
169	BLCA	0.8985
170	BLCA	0.8606
171	BLCA	0.7694
172	BLCA	0.7466
173	BLCA	0.7463
174	BLCA	0.6483
175	BLCA	0.6336
176	BLCA	0.644
177	BLCA	0.8726
178	BLCA	0.9193
179	BLCA	0.8806
180	BLCA	0.7913
181	BLCA	0.6573
182	BLCA	0.6238
183	BLCA	0.7132
184	BLCA	0.7485
185	BLCA
186	BLCA	0.8447
187	BLCA	0.8891
188	BLCA	0.6519
189	BLCA	0.7444
190	BLCA	0.849
191	BLCA	0.8706
192	BLCA	0.6227
193	BLCA	0.8308
194	BLCA	0.7722
195	BLCA	0.5873
196	BLCA	0.528
197	BLCA	0.4229
198	BLCA	0.709
199	BLCA	0.8004
200	BLCA	0.84
201	BLCA	0.8374
202	BLCA	0.5266
203	BLCA	0.6289
204	BLCA	0.8612
205	BLCA	0.6748
206	BLCA	0.3835
207	BLCA	0.6979
208	BLCA	0.6526
209	BLCA	0.6623
210	BLCA	0.2232
211	BLCA	0.7466
212	BLCA	0.7466
213	BLCA	0.7019
214	BLCA	0.9259
215	BLCA	0.7466
216	BLCA	0.8806
217	BLCA	0.6543
218	BLCA	0.7913
219	BLCA	0.7913
220	BLCA	0.714
221	BLCA	0.6609
222	BLCA	0.7913
223	BLCA	0.7466
224	BLCA	0.8021
225	BLCA	0.6166
226	BLCA	0.5651
227	BLCA	0.836
228	BLCA	0.7913
229	BLCA	0.8065
230	BLCA	0.9253
231	BLCA	0.4406
232	BLCA	0.7019
233	BLCA	0.7466
234	BLCA	0.836
235	BLCA	0.8812
236	BLCA	0.7466
237	BLCA	0.7514
238	BLCA	0.7925
239	BLCA	0.8806
240	BLCA	0.836
241	BLCA	0.836
242	BLCA	0.7913
243	BLCA	0.7913
244	BLCA	0.7466
245	BLCA	0.7019
246	BLCA	0.836
247	BLCA	0.7913
248	BLCA	0.724
249	BLCA	0.7913
250	BLCA	0.8617
251	BLCA	0.7019
252	BLCA	0.3345
253	BLCA	0.9253
254	BLCA	0.7019
255	BLCA	0.842
256	BLCA	0.8092
257	BLCA	0.6975
258	BLCA	0.6126
259	BLCA	0.6508
260	BLCA	0.3269
261	BLCA	0.7415
262	BLCA	0.6852
263	BLCA	0.6149
264	BLCA	0.3859
265	BLCA	0.3047
266	BLCA	0.8347
267	BLCA	0.8669
268	BLCA	0.6586
269	BLCA	0.8706
270	BLCA	0.6131
271	BLCA	0.8204
272	BLCA	0.7019
273	BLCA	0.6387
274	BLCA	0.53
275	BLCA	0.6382
276	BLCA	0.6811
277	BLCA	0.8806
278	BLCA	0.7019
279	BLCA	0.6595
280	BLCA	0.4051
281	BLCA	0.4766
282	BLCA	0.8985
283	BLCA	0.7412
284	BLCA	0.7532
285	BLCA	0.208
286	BLCA	0.4335
287	BLCA	0.6226
288	BLCA	0.8114
289	BLCA	0.4834
290	BLCA	0.7913
291	BLCA	0.7913
292	BLCA	0.836
293	BLCA	0.5226
294	BLCA	0.1444
295	BLCA	0.8806
296	BLCA	0.6956
297	BLCA	0.5822
298	BLCA	0.629
299	BLCA	0.5258
300	BLCA	0.7913
301	BLCA	0.6219
302	BLCA	0.8066
303	BLCA	0.754
304	BLCA	0.686
305	BLCA	0.8203
306	BLCA	0.8123
307	BLCA	0.5298
308	BLCA	0.7585
309	BLCA	0.961
310	BLCA	0.8838
311	BLCA	0.9342
312	BLCA	0.9202
313	BLCA	0.7143
314	BLCA	0.7148
315	BLCA	0.5471
316	BLCA	0.7301
317	BLCA	0.677
318	BLCA	0.6932
319	BLCA	0.8956
320	BLCA	0.5554
321	BLCA	0.6932
322	BLCA	0.8727
323	BLCA	0.8489
324	BLCA	1.0
325	BLCA	0.9521
326	BLCA	0.5487
327	BLCA	0.6244
328	BLCA	0.7836
329	BLCA	0.7913
330	BLCA	0.8291
331	BLCA	0.8074
332	BLCA	0.8707
333	BLCA	0.7453
334	BLCA	0.9253
335	BLCA	0.6126
336	BLCA	0.7079
337	BLCA	0.9878
338	BLCA	0.5556
339	BLCA	0.6931
340	BLCA	0.6288
341	BLCA	0.7753
342	BLCA	0.8916
343	BLCA	0.8184
344	BLCA	0.9147
345	BLCA	0.7923
346	BLCA	0.7014
347	BLCA	0.7466
348	BLCA	0.79
349	BLCA	0.4545
350	BLCA	0.7019
351	BLCA	0.6464
352	BLCA	0.4761
353	BLCA	0.7466
354	BLCA	0.7316
355	BLCA	0.7019
356	BLCA	0.6391
357	BLCA	0.7974
358	BLCA	0.9153
359	BLCA	0.8903
360	BLCA	0.8275
361	BLCA	0.7913
362	BLCA	0.5196
363	BLCA	0.8747
364	BLCA	1.0
365	BLCA	0.809
366	BLCA	0.6478
367	BLCA	0.9498
368	BLCA	0.7466
369	BLCA	0.7339
370	BLCA	0.791
371	BLCA	0.836
372	BLCA	0.9937
373	BLCA	0.7913
374	BLCA	0.6573
375	BLCA	0.6668
376	BLCA	0.6908
377	BLCA	0.8806
378	BLCA	0.6573
379	BLCA	0.7917
380	BLCA	0.6566
381	BLCA	0.415
382	BLCA	0.7852
383	BLCA	0.3964
384	BLCA	0.843
385	BLCA	0.8094
386	BLCA	0.3228
387	BLCA	0.709
388	BLCA	0.5479
389	BLCA	1.0
390	BLCA	0.7466
391	BLCA	0.7019
392	BLCA	0.6573
393	BLCA	0.7266
394	BLCA	0.7153
395	BLCA	0.8342
396	BLCA	0.7913
397	BLCA	0.9662
398	BLCA	0.6573
399	BLCA	0.4166
400	BLCA	0.6318
401	BLCA	0.5592
402	BLCA	0.7913
403	BLCA	0.64
404	BLCA	0.5755
405	BLCA	0.7019
406	BLCA	0.7466
407	BLCA	0.7134
408	BLCA	0.9302
409	BLCA	0.7997
410	BLCA	0.5743
411	BLCA	0.8223
412	BLCA	0.7663
413	BLCA	0.7025
414	BLCA	0.9123
415	BLCA	0.5111
416	BLCA	0.8648
417	BLCA	0.8806
418	BLCA	0.7466
419	BLCA	0.3672
420	BLCA	0.8893
421	BLCA	0.9497
422	BLCA	0.7173
423	BLCA	0.7346
424	BLCA	0.8195
425	BLCA	0.7466
426	BLCA	0.6788
427	BLCA	0.7466
428	BLCA
429	BLCA	0.7913
430	BLCA	0.3322
431	BLCA	0.658
432	BLCA	0.6934
433	BLCA	0.4229
434	BLCA	0.535
435	BLCA	0.6382
436	BLCA	0.8665
437	BLCA	0.6946
438	BLCA	0.8085
439	BLCA	0.6169
440	BLCA	0.618
441	BLCA	0.6612
442	BLCA	0.6583
443	BLCA	0.802
444	BLCA	0.825
445	BLCA	0.708
446	BLCA	0.8377
447	BLCA	0.5891
448	BLCA	0.8108
449	BLCA	0.5378
450	BLCA	0.4812
451	BLCA
452	BLCA	0.8273
453	BLCA	0.8746
454	BLCA	0.7537
455	BLCA	0.8357
456	BLCA	0.7741
457	BLCA	0.7082
458	BLCA	0.7011
459	BLCA	0.7454
460	BLCA	0.8391
461	BLCA	0.7024
462	BLCA	0.9167
463	BLCA	0.7247
464	BLCA	0.9173
465	BLCA	0.8569
466	BLCA	0.756
467	BLCA	0.4644
468	BLCA	0.772
469	BLCA	0.727
470	BLCA
471	BLCA	0.7019
472	BLCA	0.6177
473	BLCA	0.8806
474	BLCA	0.8684
475	BLCA	0.8529
476	BLCA	0.7913
477	BLCA	0.8806
478	BLCA	0.8538
479	BLCA	0.7913
480	BLCA	0.7183
481	BLCA	0.5213
482	BLCA	0.731
483	BLCA	0.6961
484	BLCA	0.795
485	BLCA	0.7689
486	BLCA	0.6165
487	BLCA	0.7107
488	BLCA
489	BLCA	0.7466
490	BLCA	0.9285
491	BLCA	0.7987
492	BLCA	0.7019
493	BLCA	0.8292
494	BLCA	0.7913
495	BLCA	0.7913
496	BLCA	0.7019
497	BLCA	0.7019
498	BLCA	0.7913
499	BLCA	0.6573
500	BLCA	0.6349
501	BLCA	0.5451
502	BLCA	0.4741
503	BLCA	0.6573
504	BLCA	0.5706
505	BLCA	0.6573
506	BLCA	0.8311
507	BLCA	0.6604
508	BRCA	0.7886
509	BRCA	0.6974
510	BRCA	0.7666
511	BRCA	0.6869
512	BRCA	0.649
513	BRCA	0.6501
514	BRCA	0.5553
515	BRCA	0.8368
516	BRCA	0.9328
517	BRCA	0.6906
518	BRCA	0.7979
519	BRCA	0.7237
520	BRCA	0.7569
521	BRCA	0.6574
522	BRCA	0.6438
523	BRCA	0.7984
524	BRCA	0.9288
525	BRCA	0.7903
526	BRCA	0.6915
527	BRCA	0.9325
528	BRCA	0.6913
529	BRCA	0.8417
530	BRCA	0.717
531	BRCA	0.7001
532	BRCA	0.3242
533	BRCA	0.9501
534	BRCA	0.7466
535	BRCA	0.8602
536	BRCA	0.8341
537	BRCA	0.7309
538	BRCA	0.7223
539	BRCA	0.7318
540	BRCA	0.7057
541	BRCA	0.3716
542	BRCA	0.5497
543	BRCA	0.7228
544	BRCA	0.6409
545	BRCA	0.7701
546	BRCA	0.4889
547	BRCA	0.7057
548	BRCA	1.0
549	BRCA	0.7034
550	BRCA	0.625
551	BRCA	0.8349
552	BRCA	0.5922
553	BRCA	0.5145
554	BRCA	0.7413
555	BRCA	0.8171
556	BRCA	0.898
557	BRCA	0.712
558	BRCA	0.8266
559	BRCA	0.8456
560	BRCA	0.7913
561	BRCA	0.5883
562	BRCA	0.6086
563	BRCA	0.3512
564	BRCA	0.5025
565	BRCA	0.8351
566	BRCA	0.7674
567	BRCA	0.861
568	BRCA	0.84
569	BRCA	0.5945
570	BRCA	0.5991
571	BRCA	0.6738
572	BRCA	0.7092
573	BRCA	0.3132
574	BRCA	0.7712
575	BRCA	0.6729
576	BRCA	0.6421
577	BRCA	0.6626
578	BRCA	0.8188
579	BRCA	0.7259
580	BRCA	0.4113
581	BRCA	0.8631
582	BRCA	0.7466
583	BRCA	0.6972
584	BRCA	0.7658
585	BRCA	0.7257
586	BRCA	0.7923
587	BRCA	0.8188
588	BRCA	0.7142
589	BRCA	0.8224
590	BRCA	0.8519
591	BRCA	0.7976
592	BRCA	0.6068
593	BRCA	0.6682
594	BRCA	0.726
595	BRCA	0.5516
596	BRCA	0.7032
597	BRCA	0.7266
598	BRCA	0.7817
599	BRCA	0.9309
600	BRCA	0.8923
601	BRCA	0.8364
602	BRCA	0.7087
603	BRCA	0.7088
604	BRCA	0.5685
605	BRCA	0.8879
606	BRCA	0.7913
607	BRCA	0.6159
608	BRCA	0.595
609	BRCA	0.8657
610	BRCA	0.7454
611	BRCA	0.6756
612	BRCA	0.8077
613	BRCA	0.2489
614	BRCA	0.7365
615	BRCA	0.8248
616	BRCA	0.7855
617	BRCA	0.6632
618	BRCA	0.807
619	BRCA	0.836
620	BRCA	0.6063
621	BRCA	0.7868
622	BRCA	0.5595
623	BRCA	0.6138
624	BRCA	0.7326
625	BRCA	0.7072
626	BRCA	0.6782
627	BRCA	0.7913
628	BRCA	0.883
629	BRCA	0.4622
630	BRCA	0.7401
631	BRCA	0.6935
632	BRCA	0.8525
633	BRCA	0.8551
634	BRCA	0.5327
635	BRCA	0.7978
636	BRCA	0.8785
637	BRCA	0.8921
638	BRCA	0.7466
639	BRCA	0.6494
640	BRCA
641	BRCA
642	BRCA
643	BRCA	0.8612
644	BRCA
645	BRCA	0.9184
646	BRCA
647	BRCA	0.7915
648	BRCA	0.9357
649	BRCA
650	BRCA	0.671
651	BRCA	0.7913
652	BRCA	0.8319
653	BRCA	0.6312
654	BRCA
655	BRCA	0.5182
656	BRCA	0.7811
657	BRCA	0.7381
658	BRCA
659	BRCA	0.7009
660	BRCA	0.7945
661	BRCA	0.6932
662	BRCA	0.614
663	BRCA	0.9059
664	BRCA	0.8681
665	BRCA	0.6485
666	BRCA	0.8802
667	BRCA	0.8133
668	BRCA	0.7037
669	BRCA	0.7065
670	BRCA	0.846
671	BRCA	0.7975
672	BRCA	0.4889
673	BRCA	0.7913
674	BRCA	0.7498
675	BRCA	0.587
676	BRCA	0.8146
677	BRCA	0.7466
678	BRCA	0.836
679	BRCA	0.6841
680	BRCA	0.8178
681	BRCA	0.7913
682	BRCA	0.5982
683	BRCA	0.9499
684	BRCA	0.7379
685	BRCA	0.6135
686	BRCA	0.912
687	BRCA	0.6126
688	BRCA	0.7562
689	BRCA	0.7982
690	BRCA	0.7535
691	BRCA	0.8864
692	BRCA	0.8996
693	BRCA	0.6706
694	BRCA	0.7129
695	BRCA	0.8402
696	BRCA	0.7587
697	BRCA	0.7396
698	BRCA	0.656
699	BRCA	0.7302
700	BRCA	0.6288
701	BRCA	0.836
702	BRCA	0.6573
703	BRCA	0.8472
704	BRCA	0.7915
705	BRCA	0.733
706	BRCA	0.893
707	BRCA	0.8806
708	BRCA	0.4026
709	BRCA	0.7274
710	BRCA	0.8806
711	BRCA	0.7511
712	BRCA	0.7587
713	BRCA	0.893
714	BRCA	0.8224
715	BRCA	0.8605
716	BRCA	0.724
717	BRCA	0.6746
718	BRCA	0.7913
719	BRCA	0.8423
720	BRCA	0.7413
721	BRCA	0.7383
722	BRCA	0.3776
723	BRCA	0.7019
724	BRCA	0.7508
725	BRCA	0.7132
726	BRCA	0.8251
727	BRCA	0.6126
728	BRCA	0.6015
729	BRCA	0.8646
730	BRCA	0.7913
731	BRCA	0.5296
732	BRCA	0.7508
733	BRCA	0.7223
734	BRCA	0.7984
735	BRCA	0.7971
736	BRCA	0.7953
737	BRCA	0.5718
738	BRCA	0.7011
739	BRCA	0.6573
740	BRCA	0.6655
741	BRCA	0.7718
742	BRCA	0.6764
743	BRCA	0.7784
744	BRCA	0.8515
745	BRCA	0.7034
746	BRCA	0.8806
747	BRCA	0.7041
748	BRCA	0.7318
749	BRCA	0.8836
750	BRCA	0.836
751	BRCA	0.7806
752	BRCA	0.5457
753	BRCA	0.656
754	BRCA	0.744
755	BRCA	0.787
756	BRCA	0.7019
757	BRCA	0.474
758	BRCA	0.7913
759	BRCA	0.6573
760	BRCA	0.769
761	BRCA	0.787
762	BRCA	0.6691
763	BRCA	0.3716
764	BRCA	0.7913
765	BRCA	0.9078
766	BRCA	0.7413
767	BRCA	0.6347
768	BRCA	0.5792
769	BRCA	0.5808
770	BRCA	0.8197
771	BRCA	0.6892
772	BRCA	0.9767
773	BRCA	0.727
774	BRCA	0.4436
775	BRCA	0.5379
776	BRCA	0.6667
777	BRCA	0.7895
778	BRCA	0.8222
779	BRCA	0.8989
780	BRCA	0.5956
781	BRCA	0.7951
782	BRCA
783	BRCA	0.7098
784	BRCA	0.4884
785	BRCA	0.5299
786	BRCA	0.8033
787	BRCA	0.6751
788	BRCA	0.6141
789	BRCA
790	BRCA	0.804
791	BRCA	0.7771
792	BRCA
793	BRCA	0.8322
794	BRCA	0.8632
795	BRCA	0.6823
796	BRCA	0.5696
797	BRCA	0.7726
798	BRCA	0.607
799	BRCA	0.7918
800	BRCA	0.8169
801	BRCA	0.7604
802	BRCA
803	BRCA	0.656
804	BRCA	0.7798
805	BRCA	0.7923
806	BRCA	0.9269
807	BRCA	0.7913
808	BRCA	0.6198
809	BRCA	0.5423
810	BRCA
811	BRCA	0.6047
812	BRCA	0.8625
813	BRCA	0.9649
814	BRCA	0.6409
815	BRCA	0.762
816	BRCA	0.5986
817	BRCA	0.8006
818	BRCA	0.6523
819	BRCA	0.6844
820	BRCA	0.7892
821	BRCA	0.7223
822	BRCA	0.7034
823	BRCA	0.6627
824	BRCA	0.7125
825	BRCA	0.8375
826	BRCA	0.9699
827	BRCA	0.7697
828	BRCA	0.8077
829	BRCA	0.6126
830	BRCA	0.7049
831	BRCA	0.9397
832	BRCA	0.6939
833	BRCA	0.7913
834	BRCA	0.8136
835	BRCA
836	BRCA	0.8646
837	BRCA
838	BRCA	0.8179
839	BRCA	0.8266
840	BRCA	0.9115
841	BRCA	0.4
842	BRCA	0.7357
843	BRCA	0.7243
844	BRCA	0.7019
845	BRCA	0.7805
846	BRCA	0.8136
847	BRCA	0.7921
848	BRCA	0.7466
849	BRCA	0.8131
850	BRCA	0.6888
851	BRCA	0.6999
852	BRCA	0.8323
853	BRCA	0.8277
854	BRCA	0.9256
855	BRCA	0.7201
856	BRCA	0.8163
857	BRCA	0.7875
858	BRCA	0.7121
859	BRCA	0.6989
860	BRCA	0.7349
861	BRCA	0.6514
862	BRCA	0.7942
863	BRCA	0.7688
864	BRCA	0.8316
865	BRCA	0.7243
866	BRCA	0.813
867	BRCA	0.6747
868	BRCA	0.7466
869	BRCA	0.7887
870	BRCA	0.945
871	BRCA	0.661
872	BRCA	0.6372
873	BRCA	0.7779
874	BRCA	0.893
875	BRCA	0.769
876	BRCA	0.5233
877	BRCA	0.79
878	BRCA	0.8334
879	BRCA	0.1344
880	BRCA	0.7512
881	BRCA	0.6612
882	BRCA	0.7511
883	BRCA	0.7331
884	BRCA	0.9084
885	BRCA	0.6854
886	BRCA	0.8053
887	BRCA	0.7582
888	BRCA	0.8859
889	BRCA	0.984
890	BRCA	0.8614
891	BRCA	0.4024
892	BRCA	0.6281
893	BRCA	0.6831
894	BRCA	0.9025
895	BRCA	0.8583
896	BRCA	0.4647
897	BRCA	0.6979
898	BRCA	0.7978
899	BRCA	0.8106
900	BRCA	0.7787
901	BRCA	0.7957
902	BRCA	0.9611
903	BRCA	0.7314
904	BRCA	0.7423
905	BRCA	0.7771
906	BRCA	0.7696
907	BRCA	0.8719
908	BRCA	0.5991
909	BRCA	0.8262
910	BRCA	0.7019
911	BRCA	0.894
912	BRCA	0.7233
913	BRCA	0.9075
914	BRCA	0.7984
915	BRCA	0.5218
916	BRCA	0.9681
917	BRCA	0.7026
918	BRCA	0.9022
919	BRCA	0.4654
920	BRCA	0.5199
921	BRCA	0.8189
922	BRCA	0.7775
923	BRCA	0.7947
924	BRCA	0.5818
925	BRCA	0.8835
926	BRCA	0.8597
927	BRCA	0.5965
928	BRCA	0.6227
929	BRCA	0.7958
930	BRCA	0.8902
931	BRCA	0.4542
932	BRCA	0.9104
933	BRCA	0.5233
934	BRCA	0.41
935	BRCA	0.5835
936	BRCA	0.6334
937	BRCA	0.7182
938	BRCA	0.6708
939	BRCA	0.4766
940	BRCA	0.7471
941	BRCA	0.5404
942	BRCA	0.6122
943	BRCA	0.8509
944	BRCA	0.5659
945	BRCA	0.7646
946	BRCA	0.7856
947	BRCA	0.3857
948	BRCA	0.3705
949	BRCA	0.8587
950	BRCA	0.855
951	BRCA	0.8974
952	BRCA	0.7182
953	BRCA	0.7982
954	BRCA	0.8511
955	BRCA	0.6188
956	BRCA	0.7805
957	BRCA	0.6575
958	BRCA	0.7847
959	BRCA	0.5987
960	BRCA	0.746
961	BRCA	0.4064
962	BRCA	0.746
963	BRCA	0.6138
964	BRCA	0.7985
965	BRCA	0.8886
966	BRCA	0.5916
967	BRCA	0.8039
968	BRCA	0.4382
969	BRCA	0.6458
970	BRCA	0.6931
971	BRCA	0.8204
972	BRCA	0.8306
973	BRCA	0.4697
974	BRCA	0.652
975	BRCA	0.8692
976	BRCA	0.8337
977	BRCA	0.7744
978	BRCA	0.6702
979	BRCA	0.6388
980	BRCA	0.5055
981	BRCA	0.87
982	BRCA	0.6158
983	BRCA	0.7466
984	BRCA	0.7489
985	BRCA	0.4909
986	BRCA	0.8198
987	BRCA	0.6522
988	BRCA	0.7466
989	BRCA	0.8137
990	BRCA	0.8528
991	BRCA	0.7508
992	BRCA	0.929
993	BRCA	0.8646
994	BRCA	0.9736
995	BRCA	0.8136
996	BRCA	0.8526
997	BRCA	0.6066
998	BRCA	0.6333
999	BRCA	0.8024
1000	BRCA	0.8136
1001	BRCA	0.7223
1002	BRCA	0.8583
1003	BRCA	0.805
1004	BRCA	0.7019
1005	BRCA	0.7943
1006	BRCA	0.8958
1007	BRCA	0.7792
1008	BRCA	0.8374
1009	BRCA	0.9797
1010	BRCA	0.931
1011	BRCA	0.8504
1012	BRCA	0.8227
1013	BRCA	0.7733
1014	BRCA	0.791
1015	BRCA	0.7197
1016	BRCA	0.3032
1017	BRCA	0.8273
1018	BRCA	0.7694
1019	BRCA	0.656
1020	BRCA	0.7788
1021	BRCA	0.8728
1022	BRCA	0.8315
1023	BRCA	0.5499
1024	BRCA	0.7754
1025	BRCA	0.8586
1026	BRCA	0.8077
1027	BRCA	0.8146
1028	BRCA	0.9189
1029	BRCA	0.8977
1030	BRCA	0.7458
1031	BRCA	0.9052
1032	BRCA	0.9309
1033	BRCA	0.7888
1034	BRCA	0.7427
1035	BRCA	0.852
1036	BRCA	0.4662
1037	BRCA	0.6898
1038	BRCA	0.6744
1039	BRCA	0.8997
1040	BRCA	0.8016
1041	BRCA	0.7701
1042	BRCA	0.7592
1043	BRCA	0.7913
1044	BRCA	0.652
1045	BRCA	0.6844
1046	BRCA	0.6617
1047	BRCA	0.5612
1048	BRCA	0.6655
1049	BRCA	0.6749
1050	BRCA	0.753
1051	BRCA	0.7749
1052	BRCA	0.646
1053	BRCA	0.6749
1054	BRCA	0.6566
1055	BRCA	0.4975
1056	BRCA	0.4954
1057	BRCA	0.9342
1058	BRCA	0.7243
1059	BRCA	0.7278
1060	BRCA	0.7727
1061	BRCA	0.7913
1062	BRCA	0.5676
1063	BRCA	0.6749
1064	BRCA	0.7458
1065	BRCA	0.5873
1066	BRCA	0.7886
1067	BRCA	0.5193
1068	BRCA	0.6597
1069	BRCA	0.5779
1070	BRCA	0.5233
1071	BRCA	0.8722
1072	BRCA	0.7751
1073	BRCA	0.6749
1074	BRCA	0.6749
1075	BRCA	0.5138
1076	BRCA	0.5068
1077	BRCA	0.6581
1078	BRCA	0.528
1079	BRCA	0.776
1080	BRCA	0.8714
1081	BRCA	0.6844
1082	BRCA	0.5386
1083	BRCA	0.8597
1084	BRCA	0.5542
1085	BRCA	0.6837
1086	BRCA	0.6655
1087	BRCA	0.7019
1088	BRCA	0.655
1089	BRCA	0.7869
1090	BRCA	0.7423
1091	BRCA	0.6659
1092	BRCA	0.4856
1093	BRCA	0.5327
1094	BRCA	0.7792
1095	BRCA	0.7486
1096	BRCA	0.8524
1097	BRCA	0.8287
1098	BRCA	0.7617
1099	BRCA	0.8646
1100	BRCA	0.7531
1101	BRCA	0.684
1102	BRCA	0.5517
1103	BRCA	0.8136
1104	BRCA	0.8077
1105	BRCA	0.7539
1106	BRCA	0.7978
1107	BRCA	0.9449
1108	BRCA	0.656
1109	BRCA	0.1632
1110	BRCA	0.8311
1111	BRCA	0.7534
1112	BRCA	0.747
1113	BRCA	0.7386
1114	BRCA	0.7964
1115	BRCA	0.7424
1116	BRCA	0.8536
1117	BRCA	0.8357
1118	BRCA	0.8835
1119	BRCA	0.903
1120	BRCA	0.7019
1121	BRCA	0.6866
1122	BRCA	0.7576
1123	BRCA	0.8583
1124	BRCA	0.9767
1125	BRCA	0.7759
1126	BRCA	0.8838
1127	BRCA	0.366
1128	BRCA	0.8827
1129	BRCA	0.8002
1130	BRCA	0.514
1131	BRCA	0.7034
1132	BRCA	0.7925
1133	BRCA	0.6309
1134	BRCA	0.912
1135	BRCA	0.5548
1136	BRCA	0.7034
1137	BRCA	0.7243
1138	BRCA	0.7468
1139	BRCA	0.9113
1140	BRCA	0.6525
1141	BRCA	0.832
1142	BRCA	0.836
1143	BRCA	0.836
1144	BRCA	0.7466
1145	BRCA	0.8676
1146	BRCA	0.8266
1147	BRCA	0.8077
1148	BRCA
1149	BRCA	0.6021
1150	BRCA	0.8179
1151	BRCA	0.7493
1152	BRCA
1153	BRCA	0.9443
1154	BRCA	0.8442
1155	BRCA	0.4299
1156	BRCA	0.817
1157	BRCA	0.5972
1158	BRCA	0.7618
1159	BRCA	0.6308
1160	BRCA	0.358
1161	BRCA	0.754
1162	BRCA	0.8969
1163	BRCA	0.6316
1164	BRCA	0.8885
1165	BRCA	0.6007
1166	BRCA	0.6517
1167	BRCA	0.8692
1168	BRCA
1169	BRCA	0.5026
1170	BRCA	0.9042
1171	BRCA	0.6881
1172	BRCA	0.9548
1173	BRCA	0.8912
1174	BRCA	0.7874
1175	BRCA	0.8313
1176	BRCA	0.7881
1177	BRCA	0.6121
1178	BRCA	0.7648
1179	BRCA	0.6758
1180	BRCA	0.5905
1181	BRCA	0.9601
1182	BRCA	0.5642
1183	BRCA	0.4645
1184	BRCA	0.8591
1185	BRCA	0.8503
1186	BRCA	0.5579
1187	BRCA	0.7107
1188	BRCA	0.6973
1189	BRCA	0.6497
1190	BRCA	0.7992
1191	BRCA	0.6386
1192	BRCA	0.7913
1193	BRCA	0.6509
1194	BRCA	0.8839
1195	BRCA	0.6573
1196	BRCA	0.6126
1197	BRCA	0.643
1198	BRCA	0.5578
1199	BRCA	0.7913
1200	BRCA	0.869
1201	BRCA	0.769
1202	BRCA	0.6455
1203	BRCA	0.6757
1204	BRCA	0.6581
1205	BRCA	0.8266
1206	BRCA	0.7913
1207	BRCA	0.5043
1208	BRCA	0.6252
1209	BRCA	0.7991
1210	BRCA	0.7913
1211	BRCA	0.8648
1212	BRCA	0.7243
1213	BRCA	0.7024
1214	BRCA	0.5228
1215	BRCA	0.8806
1216	BRCA	0.7792
1217	BRCA	0.6789
1218	BRCA	0.874
1219	BRCA	0.5707
1220	BRCA	0.8548
1221	BRCA	0.6122
1222	BRCA	0.6315
1223	BRCA	0.675
1224	BRCA	0.8699
1225	BRCA	0.8752
1226	BRCA	0.8042
1227	BRCA	0.5704
1228	BRCA	0.8408
1229	BRCA	0.9101
1230	BRCA	0.8558
1231	BRCA	0.7058
1232	BRCA	0.484
1233	BRCA	0.7554
1234	BRCA	0.8701
1235	BRCA	0.8503
1236	BRCA	0.8912
1237	BRCA	0.6608
1238	BRCA	0.498
1239	BRCA	0.8949
1240	BRCA	0.7069
1241	BRCA	0.6962
1242	BRCA	0.8177
1243	BRCA	0.5794
1244	BRCA	0.6573
1245	BRCA	0.6573
1246	BRCA
1247	BRCA	0.971
1248	BRCA	0.6349
1249	BRCA	0.7561
1250	BRCA	0.419
1251	BRCA	0.6273
1252	BRCA	0.8311
1253	BRCA	0.6802
1254	BRCA	0.6305
1255	BRCA	0.7595
1256	BRCA	0.7215
1257	BRCA	0.667
1258	BRCA	0.8858
1259	BRCA	0.4648
1260	BRCA	0.832
1261	BRCA	0.6188
1262	BRCA	0.6837
1263	BRCA	0.7164
1264	BRCA	0.5724
1265	BRCA	0.6126
1266	BRCA	0.899
1267	BRCA	0.7272
1268	BRCA	0.5818
1269	BRCA	0.4777
1270	BRCA	0.9111
1271	BRCA	0.9449
1272	BRCA	0.8198
1273	BRCA	0.9714
1274	BRCA	0.9024
1275	BRCA	0.5122
1276	BRCA	0.7027
1277	BRCA	0.7399
1278	BRCA	0.8307
1279	BRCA	0.7121
1280	BRCA	0.8703
1281	BRCA	0.8552
1282	BRCA	0.8248
1283	BRCA	0.9423
1284	BRCA	0.8916
1285	BRCA	0.9159
1286	BRCA	0.8957
1287	BRCA	0.838
1288	BRCA	0.6505
1289	BRCA	0.7184
1290	BRCA	0.6665
1291	BRCA	0.7386
1292	BRCA	0.6581
1293	BRCA	0.8245
1294	BRCA	0.764
1295	BRCA	0.7206
1296	BRCA	0.805
1297	BRCA	0.8689
1298	BRCA	0.6698
1299	BRCA	0.6991
1300	BRCA	0.7704
1301	BRCA	0.7198
1302	BRCA	0.6898
1303	BRCA	0.4127
1304	BRCA	0.8137
1305	BRCA	0.8092
1306	BRCA	0.8014
1307	BRCA	0.706
1308	BRCA	0.7659
1309	BRCA	0.5941
1310	BRCA	0.7268
1311	BRCA	0.7847
1312	BRCA	0.5446
1313	BRCA	0.7521
1314	BRCA	0.8136
1315	BRCA	0.6439
1316	BRCA	0.7142
1317	BRCA	0.7582
1318	BRCA	0.7155
1319	BRCA	0.847
1320	BRCA	0.7739
1321	BRCA	0.7466
1322	BRCA	0.4138
1323	BRCA	0.7887
1324	BRCA	0.7466
1325	BRCA	0.9302
1326	BRCA	0.9548
1327	BRCA	0.7959
1328	BRCA	0.4458
1329	BRCA	0.8553
1330	BRCA	0.7834
1331	BRCA	0.8646
1332	BRCA	0.6938
1333	BRCA	0.9071
1334	BRCA	0.706
1335	BRCA	0.4769
1336	BRCA	0.8171
1337	BRCA	0.7019
1338	BRCA	0.7913
1339	BRCA	0.7437
1340	BRCA	0.769
1341	BRCA	0.7915
1342	BRCA	0.8515
1343	BRCA	0.7019
1344	BRCA	0.6844
1345	BRCA	0.6969
1346	BRCA	0.8884
1347	BRCA	0.5517
1348	BRCA	0.6648
1349	BRCA	0.663
1350	BRCA	0.5474
1351	BRCA	0.7982
1352	BRCA	0.9213
1353	BRCA	0.9221
1354	BRCA	0.7799
1355	BRCA	0.6275
1356	BRCA
1357	BRCA	0.5982
1358	BRCA	0.7431
1359	BRCA	0.7676
1360	BRCA
1361	BRCA	0.5233
1362	BRCA	0.8328
1363	BRCA	0.6796
1364	BRCA	0.6749
1365	BRCA	0.7565
1366	BRCA	0.9356
1367	BRCA
1368	BRCA	0.8391
1369	BRCA	0.8583
1370	BRCA	0.4285
1371	BRCA	0.8866
1372	BRCA	0.8053
1373	BRCA	0.9352
1374	BRCA	0.8523
1375	BRCA	0.9054
1376	BRCA	0.6433
1377	BRCA	0.6774
1378	BRCA	0.7112
1379	BRCA	0.8854
1380	BRCA	0.3604
1381	BRCA	0.4396
1382	BRCA	0.7707
1383	BRCA	0.7929
1384	BRCA	0.8817
1385	BRCA	0.733
1386	BRCA	0.8399
1387	BRCA	0.4512
1388	BRCA	0.5584
1389	BRCA	0.6903
1390	BRCA	0.7546
1391	BRCA	0.8323
1392	BRCA	0.7839
1393	BRCA	0.715
1394	BRCA
1395	BRCA	0.8116
1396	BRCA	0.689
1397	BRCA	0.8555
1398	BRCA	0.7449
1399	BRCA	0.7831
1400	BRCA	0.6662
1401	BRCA	0.815
1402	BRCA	0.6882
1403	BRCA	0.8421
1404	BRCA	0.4633
1405	BRCA	0.6505
1406	BRCA	0.8594
1407	BRCA	0.6533
1408	BRCA	0.8917
1409	BRCA	0.8034
1410	BRCA	0.882
1411	BRCA	0.5672
1412	BRCA	0.8763
1413	BRCA	0.7913
1414	BRCA	0.8909
1415	BRCA	0.6344
1416	BRCA	0.8488
1417	BRCA	0.9253
1418	BRCA	0.7365
1419	BRCA	0.9093
1420	BRCA	0.6483
1421	BRCA	0.6748
1422	BRCA	0.7431
1423	BRCA	0.9275
1424	BRCA	0.8101
1425	BRCA	0.7216
1426	BRCA	0.5439
1427	BRCA	0.5041
1428	BRCA	0.4246
1429	BRCA	0.5489
1430	BRCA	0.5605
1431	BRCA	0.7905
1432	BRCA	0.7639
1433	BRCA	0.539
1434	BRCA	0.7049
1435	BRCA	0.8144
1436	BRCA	0.6115
1437	BRCA	0.5522
1438	BRCA	0.8536
1439	BRCA	0.832
1440	BRCA	0.8212
1441	BRCA	0.6829
1442	BRCA	0.8309
1443	BRCA	0.9053
1444	BRCA	0.7696
1445	BRCA	0.8959
1446	BRCA	0.6424
1447	BRCA	0.7904
1448	BRCA	0.8116
1449	BRCA	0.6764
1450	BRCA	0.7248
1451	BRCA	0.6158
1452	BRCA	0.8949
1453	BRCA	0.6898
1454	BRCA	0.5894
1455	BRCA	0.7789
1456	BRCA	0.5721
1457	BRCA	0.6539
1458	BRCA	0.9416
1459	BRCA	0.7964
1460	BRCA	0.3881
1461	BRCA	0.6448
1462	BRCA	0.8825
1463	BRCA	0.8721
1464	BRCA	0.4143
1465	BRCA	0.8617
1466	BRCA	0.7263
1467	BRCA	0.7547
1468	BRCA	0.8267
1469	BRCA	0.3275
1470	BRCA	0.8239
1471	BRCA	0.7072
1472	BRCA	0.475
1473	BRCA	0.6126
1474	BRCA	0.8966
1475	BRCA	0.8148
1476	BRCA	0.2308
1477	BRCA	0.7866
1478	BRCA	0.9698
1479	BRCA	0.9162
1480	BRCA	0.7019
1481	BRCA	0.7313
1482	BRCA	0.7242
1483	BRCA	0.6246
1484	BRCA	0.4635
1485	BRCA	0.834
1486	BRCA	0.7126
1487	BRCA	0.8455
1488	BRCA	0.7538
1489	BRCA	0.7751
1490	BRCA	0.4756
1491	BRCA	0.7657
1492	BRCA	0.9955
1493	BRCA	0.8973
1494	BRCA	0.8205
1495	BRCA	0.8404
1496	BRCA	0.5404
1497	BRCA	0.784
1498	BRCA	0.6075
1499	BRCA	0.7629
1500	BRCA	0.8253
1501	BRCA	0.3684
1502	BRCA	0.7303
1503	BRCA	0.7739
1504	BRCA	0.4611
1505	BRCA	0.914
1506	BRCA	0.7402
1507	BRCA	0.5971
1508	BRCA	0.6464
1509	BRCA	0.6851
1510	BRCA	0.8229
1511	BRCA	0.4608
1512	BRCA	0.7268
1513	BRCA	0.7037
1514	BRCA	0.9128
1515	BRCA	0.6689
1516	BRCA	0.4688
1517	BRCA	0.7564
1518	BRCA	0.8806
1519	BRCA	0.7571
1520	BRCA	0.9654
1521	BRCA	0.6239
1522	BRCA	0.6285
1523	BRCA	0.6573
1524	BRCA	0.6998
1525	BRCA	0.6969
1526	BRCA	0.8679
1527	BRCA	0.646
1528	BRCA	0.6723
1529	BRCA	0.8654
1530	BRCA	0.5437
1531	BRCA	0.529
1532	BRCA	0.6612
1533	BRCA	0.3872
1534	BRCA	0.6851
1535	BRCA	0.701
1536	BRCA	0.7968
1537	BRCA	0.5048
1538	BRCA	0.5741
1539	BRCA	0.7587
1540	BRCA	0.8363
1541	BRCA	0.8792
1542	BRCA	0.7311
1543	BRCA	0.7312
1544	BRCA	0.5918
1545	BRCA	0.8352
1546	BRCA	0.7913
1547	BRCA	0.8957
1548	BRCA	0.4274
1549	BRCA	0.6126
1550	BRCA	0.8694
1551	BRCA	0.6126
1552	BRCA	0.5623
1553	BRCA	0.6009
1554	BRCA	0.8806
1555	BRCA	0.1497
1556	BRCA	0.6702
1557	BRCA	0.493
1558	BRCA	0.7959
1559	BRCA	0.7447
1560	BRCA	0.7466
1561	BRCA	0.8806
1562	BRCA	0.4885
1563	BRCA	0.3351
1564	BRCA	0.6746
1565	BRCA	0.9584
1566	BRCA	0.7826
1567	BRCA	0.843
1568	BRCA	0.629
1569	BRCA	0.577
1570	BRCA	0.8253
1571	BRCA	0.5109
1572	BRCA	0.836
1573	BRCA	0.7056
1574	BRCA	0.7531
1575	BRCA	0.8847
1576	BRCA	0.7466
1577	BRCA	0.7133
1578	BRCA	0.6749
1579	BRCA	0.7204
1580	BRCA	0.7891
1581	BRCA	0.8184
1582	BRCA	0.6058
1583	BRCA	0.8408
1584	BRCA	0.8121
1585	BRCA	0.8019
1586	BRCA	0.3501
1587	BRCA	0.9095
1588	BRCA	0.657
1589	BRCA	0.7466
1590	BRCA	0.4999
1591	BRCA	0.7019
1592	BRCA	0.836
1593	BRCA	0.6126
1594	BRCA	0.6573
1595	BRCA	0.8843
1596	BRCA	0.4448
1597	BRCA	0.7633
1598	BRCA
1599	BRCA	0.9404
1600	BRCA	0.7434
1601	BRCA	0.7709
1602	BRCA	0.6816
1603	BRCA	0.5043
1604	BRCA	0.7256
1605	BRCA	0.8593
1606	BRCA	0.7952
1607	BRCA	0.4779
1608	BRCA	0.7286
1609	BRCA	0.7741
1610	BRCA	0.8698
1611	BRCA	0.7187
1612	BRCA	0.6053
1613	BRCA	0.7638
1614	BRCA	0.7992
1615	BRCA	0.7492
1616	BRCA	0.5387
1617	BRCA	0.5751
1618	BRCA	0.8031
1619	BRCA	0.8339
1620	BRCA	0.7774
1621	BRCA	0.8806
1622	BRCA	0.6051
1623	BRCA	0.7493
1624	BRCA	0.6069
1625	BRCA	0.6067
1626	BRCA	0.6919
1627	BRCA	0.8143
1628	CESC	0.6416
1629	CESC	0.7913
1630	CESC	0.7268
1631	CESC	0.6126
1632	CESC	0.7419
1633	CESC	0.8918
1634	CESC	0.6948
1635	CESC	0.7019
1636	CESC	0.6845
1637	CESC	0.7671
1638	CESC	0.6217
1639	CESC	0.7019
1640	CESC	0.6715
1641	CESC	0.7913
1642	CESC	0.7841
1643	CESC	0.8054
1644	CESC	0.9253
1645	CESC	0.6126
1646	CESC	0.9383
1647	CESC	0.9316
1648	CESC	0.8627
1649	CESC	0.7806
1650	CESC	0.6028
1651	CESC	0.8266
1652	CESC	0.7699
1653	CESC	0.76
1654	CESC	0.8794
1655	CESC	0.836
1656	CESC	0.5643
1657	CESC	0.7157
1658	CESC	0.8806
1659	CESC	0.6573
1660	CESC	0.7829
1661	CESC	0.6388
1662	CESC	0.6627
1663	CESC	0.6573
1664	CESC	0.7359
1665	CESC	0.907
1666	CESC	0.8583
1667	CESC	0.7019
1668	CESC	0.6946
1669	CESC	0.7614
1670	CESC	0.5802
1671	CESC	0.7414
1672	CESC	0.6469
1673	CESC	0.8241
1674	CESC	0.7913
1675	CESC	0.767
1676	CESC	0.7757
1677	CESC	0.6823
1678	CESC	0.7019
1679	CESC	0.6126
1680	CESC	0.7274
1681	CESC	0.7423
1682	CESC	0.9574
1683	CESC	0.836
1684	CESC	0.7542
1685	CESC	0.7913
1686	CESC	0.7913
1687	CESC	0.8257
1688	CESC	0.7913
1689	CESC	0.836
1690	CESC	0.7365
1691	CESC	0.7995
1692	CESC	0.7913
1693	CESC	0.836
1694	CESC	0.8319
1695	CESC	0.836
1696	CESC	0.8499
1697	CESC	0.9005
1698	CESC	0.7049
1699	CESC	0.8043
1700	CESC	0.6774
1701	CESC	0.2605
1702	CESC	0.9253
1703	CESC	0.6584
1704	CESC	0.907
1705	CESC	0.8591
1706	CESC	0.8179
1707	CESC	0.5767
1708	CESC	0.6336
1709	CESC	0.7019
1710	CESC	0.7913
1711	CESC	0.7913
1712	CESC	0.566
1713	CESC	0.7925
1714	CESC	0.7913
1715	CESC	0.862
1716	CESC	0.7466
1717	CESC	0.893
1718	CESC	0.6573
1719	CESC	0.7019
1720	CESC	0.7303
1721	CESC	0.7889
1722	CESC	0.8806
1723	CESC	0.7272
1724	CESC	0.6155
1725	CESC	0.6415
1726	CESC	0.6562
1727	CESC	0.6126
1728	CESC	0.7913
1729	CESC	0.6126
1730	CESC	0.821
1731	CESC	0.7437
1732	CESC	0.7913
1733	CESC	0.9509
1734	CESC	0.7106
1735	CESC	0.802
1736	CESC	0.9076
1737	CESC	0.8757
1738	CESC	0.7343
1739	CESC	0.6658
1740	CESC	0.8745
1741	CESC	0.7019
1742	CESC	0.7653
1743	CESC	0.6407
1744	CESC	0.9211
1745	CESC	0.9164
1746	CESC	0.6919
1747	CESC	0.836
1748	CESC	0.9935
1749	CESC	0.7605
1750	CESC	0.9266
1751	CESC	0.6411
1752	CESC	0.7913
1753	CESC	0.9342
1754	CESC	0.846
1755	CESC	0.6573
1756	CESC	0.7029
1757	CESC	0.6573
1758	CESC	0.8985
1759	CESC	0.7195
1760	CESC	0.6971
1761	CESC	0.7585
1762	CESC	0.7019
1763	CESC	0.7618
1764	CESC	0.9637
1765	CESC	0.9253
1766	CESC	0.7824
1767	CESC	0.8307
1768	CESC	0.8029
1769	CESC	0.9038
1770	CESC	0.9342
1771	CESC	0.9432
1772	CESC	0.8871
1773	CESC	0.9229
1774	CESC	0.7806
1775	CESC	0.9382
1776	CESC	0.6249
1777	CESC	0.785
1778	CESC	0.6298
1779	CESC	0.732
1780	CESC	0.7863
1781	CESC	0.7019
1782	CESC	0.8512
1783	CESC	0.7913
1784	CESC	0.6126
1785	CESC	0.8441
1786	CESC	0.6813
1787	CESC	0.794
1788	CESC	0.9439
1789	CESC	0.6126
1790	CESC	0.7658
1791	CESC	0.7988
1792	CESC	0.6126
1793	CESC	0.624
1794	CESC	0.7532
1795	CESC	0.7307
1796	CESC
1797	CESC	0.7144
1798	CESC	0.7591
1799	CESC	0.6126
1800	CESC
1801	CESC	0.7913
1802	CESC	0.8422
1803	CESC	0.7683
1804	CESC	0.7955
1805	CESC	0.8806
1806	CESC	0.8784
1807	CESC	0.5688
1808	CESC	1.0
1809	CESC	0.8756
1810	CESC	0.6398
1811	CESC	0.8486
1812	CESC	0.6355
1813	CESC	0.7019
1814	CESC	0.8806
1815	CESC	0.8926
1816	CESC	0.7841
1817	CESC	0.8143
1818	CESC	0.9055
1819	CESC	0.7913
1820	CESC	0.718
1821	CESC	0.4302
1822	CESC	0.876
1823	CESC	0.879
1824	CESC	0.7913
1825	CESC	0.6992
1826	CESC	0.7866
1827	CESC	0.6414
1828	CESC	0.8806
1829	CESC	0.867
1830	CESC	0.7953
1831	CESC	0.676
1832	CESC	0.7105
1833	CESC	0.6855
1834	CESC	0.7913
1835	CESC	0.7092
1836	CESC	0.5671
1837	CESC	0.8185
1838	CESC	0.6278
1839	CESC	0.7466
1840	CESC	0.7015
1841	CESC	0.9567
1842	CESC	0.3736
1843	CESC	0.8149
1844	CESC	0.7019
1845	CESC
1846	CESC	0.7455
1847	CESC	0.8806
1848	CESC	0.7277
1849	CESC	0.6126
1850	CESC	0.7054
1851	CESC	0.7314
1852	CESC	0.7799
1853	CESC	0.7913
1854	CESC	0.8577
1855	CESC	0.844
1856	CESC	0.8838
1857	CESC	0.8366
1858	CESC	0.3548
1859	CESC	0.7494
1860	CESC	0.6687
1861	CESC	0.6484
1862	CESC
1863	CESC	0.7773
1864	CESC	0.8785
1865	CESC	0.8551
1866	CESC	0.9253
1867	CESC	0.7974
1868	CESC	0.8928
1869	CESC	0.7019
1870	CESC	0.9261
1871	CESC	0.7466
1872	CESC	0.6348
1873	CESC	0.775
1874	CESC	0.7477
1875	CESC	0.8787
1876	CESC	0.7392
1877	CESC	0.7019
1878	CESC	0.6201
1879	CESC	0.5601
1880	CESC	0.7019
1881	CESC	0.6126
1882	CESC	0.836
1883	CESC	0.5975
1884	CESC	0.8853
1885	CESC	0.931
1886	CESC	0.8893
1887	CESC	0.8477
1888	CESC	0.842
1889	CESC	0.7246
1890	CESC	0.8047
1891	CESC	0.7372
1892	CESC	0.8054
1893	CESC	0.4283
1894	CESC
1895	CESC	0.6913
1896	CESC	0.8271
1897	CESC	0.7791
1898	CESC	0.5426
1899	CESC	0.7335
1900	CESC	0.8912
1901	CESC	0.9403
1902	CESC	0.6607
1903	CESC	0.8459
1904	CESC	0.9358
1905	CESC	0.8471
1906	CESC	0.9212
1907	CESC	0.5414
1908	CESC	0.8698
1909	CESC	0.8678
1910	CESC	0.7969
1911	CESC	0.8049
1912	CESC	0.8416
1913	CESC	0.8223
1914	CESC	0.7838
1915	CESC	0.8067
1916	CESC	0.7925
1917	CESC	0.8255
1918	CESC	0.7235
1919	CESC	0.7877
1920	CESC	0.7019
1921	CESC	0.6906
1922	CESC	0.7371
1923	CESC	0.7019
1924	CESC	0.6538
1925	CESC	0.6492
1926	CESC	0.7641
1927	CESC	0.8578
1928	CESC	0.8289
1929	CESC	0.6452
1930	CESC	0.8198
1931	CESC	0.8309
1932	CESC	0.7556
1933	CESC	0.7998
1934	CESC	0.838
1935	CESC	0.7516
1936	CESC	0.7887
1937	CESC	0.6837
1938	COAD	0.7913
1939	COAD	0.7898
1940	COAD	0.8917
1941	COAD	0.8372
1942	COAD	0.817
1943	COAD	0.6712
1944	COAD	0.8795
1945	COAD	0.8443
1946	COAD	0.7612
1947	COAD	0.8394
1948	COAD	0.6965
1949	COAD	0.551
1950	COAD
1951	COAD	0.6193
1952	COAD	0.8171
1953	COAD	0.8869
1954	COAD	0.809
1955	COAD	0.767
1956	COAD	0.6226
1957	COAD	0.769
1958	COAD	0.6939
1959	COAD	0.7927
1960	COAD	0.786
1961	COAD	0.725
1962	COAD	0.7483
1963	COAD	0.6328
1964	COAD	0.6683
1965	COAD	0.679
1966	COAD	0.7019
1967	COAD	0.6996
1968	COAD	0.6584
1969	COAD	0.759
1970	COAD	0.7514
1971	COAD	0.7533
1972	COAD	0.7697
1973	COAD	0.7
1974	COAD	0.7282
1975	COAD	0.647
1976	COAD	0.8
1977	COAD	0.8123
1978	COAD	0.8604
1979	COAD	0.7771
1980	COAD
1981	COAD	0.9569
1982	COAD	0.6426
1983	COAD	0.8448
1984	COAD
1985	COAD	0.8924
1986	COAD	0.8666
1987	COAD	0.6883
1988	COAD	0.7069
1989	COAD	0.8851
1990	COAD	0.7243
1991	COAD	0.6378
1992	COAD	0.7204
1993	COAD	0.7857
1994	COAD	0.775
1995	COAD	0.7393
1996	COAD	0.606
1997	COAD	0.9147
1998	COAD	0.826
[truncated: 7,615 more rows]
