# Supplementary material for: metilene3: identifying DMRs across multiple conditions with auto-classification
Source: Nat Commun. 2026 Jul 4;17:5848. doi: 10.1038/s41467-026-74931-y (PMC13333024; doi:10.1038/s41467-026-74931-y)
Supplement: Supplementary file 8 — Source Data [file 41467_2026_74931_MOESM8_ESM.zip › Fig.ED3g.txt]

	0
A-bg1	1.0
B-bg1	1.0
C-bg1	1.0
D-bg1	1.0
E-bg1	0.35526315789473684
A-bg2	1.0
B-bg2	1.0
C-bg2	1.0
D-bg2	1.0
E-bg2	0.5950413223140496
