# Supplementary material for: metilene3: identifying DMRs across multiple conditions with auto-classification
Source: Nat Commun. 2026 Jul 4;17:5848. doi: 10.1038/s41467-026-74931-y (PMC13333024; doi:10.1038/s41467-026-74931-y)
Supplement: Supplementary file 8 — Source Data [file 41467_2026_74931_MOESM8_ESM.zip › Fig.ED5a.txt]

chr	pos	Alpha	Beta	Delta
chr16	3794353	0.9916666666666667	0.9739999999999999	0.9873333333333333
chr16	3794357	0.9129999999999999	0.9039999999999999	0.9143333333333334
chr16	3794464	0.9456666666666665	0.9136666666666665	0.8963333333333333
chr16	3794569	0.9746666666666667	0.9906666666666667	0.959
chr16	3794603	0.9106666666666667	0.8456666666666667	0.891
chr16	3794773	0.9899999999999999	0.9016666666666667	0.882
chr16	3794790	0.9126666666666666	0.7839999999999999	0.8783333333333333
chr16	3794886	0.9476666666666667	0.9543333333333334	0.9366666666666665
chr16	3794922	0.965	0.9903333333333334	0.9613333333333333
chr16	3794953	0.9583333333333334	0.9773333333333333	0.9423333333333334
chr16	3795122	0.9593333333333334	0.9446666666666665	0.9819999999999999
chr16	3795130	0.6916666666666668	0.7343333333333334	0.803
chr16	3795173	0.7643333333333334	0.9359999999999999	0.9903333333333334
chr16	3795228	0.906	0.9253333333333332	0.945
chr16	3795310	0.4916666666666667	0.8650000000000001	0.742
chr16	3795330	0.6656666666666666	0.9543333333333334	0.8863333333333333
chr16	3795352	0.2823333333333333	0.859	0.8150000000000001
chr16	3795374	0.7303333333333333	0.9780000000000001	0.9343333333333333
chr16	3795391	0.03333333333333333	0.8363333333333333	0.7799999999999999
chr16	3795433	0.024333333333333335	0.9193333333333333	0.8116666666666666
chr16	3795482	0.02466666666666667	0.7576666666666666	0.7186666666666666
chr16	3795520	0.017	0.4736666666666667	0.28933333333333333
chr16	3795569	0.05566666666666666	0.9113333333333333	0.872
chr16	3795640	0.04033333333333333	0.9556666666666667	0.9753333333333334
chr16	3795663	0.038	0.9483333333333334	0.9346666666666668
chr16	3795816	0.363	0.8069999999999999	0.633
chr16	3795836	0.5113333333333333	0.9293333333333332	0.8486666666666666
chr16	3795843	0.9333333333333332	0.964	0.9396666666666667
chr16	3795845	0.7976666666666666	0.9533333333333333	0.906
chr16	3795946	0.7996666666666666	0.961	0.9106666666666667
chr16	3795972	0.5843333333333334	0.9039999999999999	0.8176666666666668
chr16	3795993	0.8776666666666667	0.9380000000000001	0.959
chr16	3796009	0.8366666666666668	0.93	0.8059999999999999
chr16	3796025	0.959	0.9616666666666666	0.9700000000000001
chr16	3796041	0.9596666666666667	0.9560000000000001	0.9540000000000001
chr16	3796142	0.5426666666666666	0.592	0.39033333333333337
chr16	3796234	0.9673333333333334	0.8889999999999999	0.8436666666666666
chr16	3796258	0.8726666666666666	0.828	0.7986666666666666
chr16	3796380	0.9646666666666667	0.9866666666666667	0.9500000000000001
chr16	3796387	0.7416666666666667	0.7520000000000001	0.8409999999999999
chr16	3796419	0.9573333333333333	0.9569999999999999	0.9073333333333333
chr16	3796448	0.7956666666666666	0.827	0.7460000000000001
chr16	3796542	0.931	0.9566666666666667	0.828
chr16	3796591	0.9776666666666666	0.9496666666666668	0.9443333333333334
chr8	131215563	0.9003333333333333	0.5976666666666667	0.8796666666666667
chr8	131215650	0.8570000000000001	0.7166666666666667	0.7879999999999999
chr8	131215659	0.9753333333333334	0.9246666666666666	0.9886666666666667
chr8	131215840	0.9579999999999999	0.8753333333333333	0.9443333333333334
chr8	131216247	0.9793333333333333	0.4296666666666667	0.8953333333333333
chr8	131216274	0.992	0.144	0.916
chr8	131216296	0.983	0.008333333333333333	0.927
chr8	131216301	0.9703333333333332	0.041	0.8936666666666667
chr8	131216354	0.9696666666666666	0.017666666666666667	0.9780000000000001
chr8	131216366	0.9826666666666667	0.009666666666666667	0.9213333333333332
chr8	131216379	0.9790000000000001	0.02033333333333333	0.971
chr8	131216423	0.9380000000000001	0.009333333333333334	0.854
chr8	131216467	1.0	0.03366666666666667	0.8930000000000001
chr8	131216515	0.9683333333333334	0.039	0.8300000000000001
chr8	131216529	0.7616666666666667	0.0	0.5733333333333334
chr8	131216571	0.8380000000000001	0.011000000000000001	0.7773333333333333
chr8	131216600	0.6383333333333333	0.010333333333333333	0.45166666666666666
chr8	131216912	0.862	0.009333333333333334	0.4916666666666667
chr8	131216961	0.6593333333333334	0.009333333333333334	0.14266666666666666
chr8	131217022	0.306	0.0	0.147
chr8	131217384	0.8956666666666666	0.9033333333333333	0.9586666666666667
chr8	131217491	0.9573333333333333	0.8543333333333333	0.9473333333333332
chr8	131217502	0.9713333333333333	0.9640000000000001	0.9526666666666667
chr8	131217504	1.0	0.9010000000000001	0.9913333333333334
chr11	63833686	0.9703333333333334	0.9623333333333334	0.9746666666666667
chr11	63833701	0.9613333333333333	1.0	0.988
chr11	63833745	0.9906666666666667	0.9673333333333334	0.949
chr11	63833756	0.9803333333333333	0.9453333333333332	0.9225
chr11	63833851	1.0	0.9803333333333333	0.9776666666666666
chr11	63833915	1.0	0.9783333333333334	1.0
chr11	63833947	0.984	1.0	0.9783333333333334
chr11	63833964	0.9499999999999998	0.9463333333333334	0.9580000000000001
chr11	63834148	0.9903333333333334	0.9556666666666667	0.964
chr11	63834185	0.9673333333333334	0.9503333333333334	0.952
chr11	63834273	0.9433333333333334	0.9726666666666667	0.9166666666666666
chr11	63834384	0.8786666666666667	0.8536666666666667	0.5243333333333333
chr11	63834393	0.9533333333333333	0.949	0.8996666666666666
chr11	63834414	0.9723333333333333	0.9886666666666667	0.9423333333333334
chr11	63834424	0.984	0.9446666666666667	0.9626666666666667
chr11	63834429	0.984	0.9876666666666667	0.8203333333333332
chr11	63834476	0.9473333333333334	0.941	0.8770000000000001
chr11	63834635	1.0	0.9516666666666667	0.18300000000000002
chr11	63834661	0.9063333333333334	0.9576666666666668	0.137
chr11	63834729	0.9823333333333334	0.957	0.15466666666666665
chr11	63834734	0.7223333333333333	0.8003333333333332	0.04800000000000001
chr11	63834763	0.7816666666666666	0.8453333333333334	0.020666666666666667
chr11	63834797	0.5343333333333333	0.6356666666666667	0.0
chr11	63834826	0.6126666666666667	0.7403333333333334	0.014333333333333332
chr11	63834848	0.9516666666666667	0.93	0.06566666666666666
chr11	63834905	0.639	0.5273333333333333	0.037333333333333336
chr11	63834930	0.9266666666666667	0.9123333333333333	0.047999999999999994
chr11	63834965	0.9523333333333334	1.0	0.018666666666666668
chr11	63834971	0.9616666666666666	0.9319999999999999	0.06533333333333334
chr11	63834981	0.9583333333333334	0.9823333333333334	0.03333333333333333
chr11	63835081	0.9460000000000001	0.922	0.3705
chr11	63835095	0.7296666666666667	0.6286666666666666	0.091
chr11	63835104	0.7436666666666666	0.7976666666666666	0.08499999999999999
chr11	63835179	1.0	0.945	0.651
chr11	63835185	0.899	0.9013333333333334	0.14066666666666666
chr11	63835192	0.7113333333333333	0.7786666666666666	0.062
chr11	63835194	0.644	0.6993333333333333	0.06066666666666667
chr11	63835202	0.7559999999999999	0.6843333333333333	0.05933333333333333
chr11	63835272	0.7090000000000001	0.711	0.0335
chr11	63835332	0.9723333333333333	0.969	0.14533333333333334
chr11	63835365	0.9860000000000001	0.9199999999999999	0.031
chr11	63835370	0.9583333333333334	0.9276666666666666	0.0
chr11	63835374	0.9003333333333333	0.9453333333333332	0.024
chr11	63835395	0.8576666666666667	0.8856666666666667	0.0955
chr11	63835410	0.7040000000000001	0.7213333333333334	0.0
chr11	63835479	0.8889999999999999	0.7949999999999999	0.016
chr11	63835487	0.9166666666666666	0.8193333333333334	0.011999999999999999
chr11	63835490	0.8639999999999999	0.842	0.021666666666666667
chr11	63835552	0.9563333333333333	0.956	0.22399999999999998
chr11	63835558	0.9263333333333333	0.9143333333333334	0.14633333333333334
chr11	63835562	0.9363333333333334	0.867	0.424
chr11	63835624	0.9553333333333334	0.9796666666666667	0.27066666666666667
chr11	63835645	0.91	0.945	0.16933333333333334
chr11	63835650	0.9209999999999999	0.8663333333333334	0.07733333333333332
chr11	63835665	0.9603333333333334	0.8863333333333333	0.07933333333333333
chr11	63835702	0.9856666666666666	0.9630000000000001	0.7996666666666666
chr11	63835704	1.0	0.9613333333333333	0.875
chr11	63835777	0.9289999999999999	0.9206666666666666	0.8906666666666666
chr11	63835794	0.9640000000000001	0.9506666666666667	1.0
chr11	63835849	0.945	0.9593333333333334	0.754
chr11	63835932	0.8303333333333333	0.9053333333333334	0.15033333333333335
chr11	63835986	0.891	0.8536666666666667	0.21133333333333335
chr11	63836018	0.9503333333333334	0.9616666666666666	0.7683333333333332
chr11	63836038	0.9739999999999999	0.957	0.9483333333333333
chr11	63836163	0.9743333333333334	0.9456666666666665	0.8809999999999999
chr11	63836332	0.9743333333333334	0.9406666666666667	0.8693333333333334
chr11	63836342	0.9866666666666667	0.9593333333333334	0.8736666666666667
chr11	63836371	0.9456666666666665	0.9793333333333333	0.9860000000000001
chr11	63836386	1.0	0.9763333333333334	0.9380000000000001
chr11	63836513	0.393	0.6060000000000001	0.5406666666666666
chr11	63836595	0.952	0.937	0.9506666666666668
chr11	63836621	0.71	0.5125	0.5675
chr11	63836634	0.8065	0.679	0.8155
chr11	63836647	0.9424999999999999	0.8773333333333334	0.8185
