# Supplementary material for: metilene3: identifying DMRs across multiple conditions with auto-classification
Source: Nat Commun. 2026 Jul 4;17:5848. doi: 10.1038/s41467-026-74931-y (PMC13333024; doi:10.1038/s41467-026-74931-y)
Supplement: Supplementary file 8 — Source Data [file 41467_2026_74931_MOESM8_ESM.zip › Fig.ED5b.txt]

	0	1	model	grp	subtype
Blood-T-CenMem-CD4-Z00000417	145.91677616727634	-126.5014462250488	all CpGs	G4	T
Blood-B-Mem-Z0000041K	354.7249026250033	315.2146017472307	all CpGs	G2	B
Blood-NK-Z000000U1	14.336056191926135	23.818872177481037	all CpGs	G3	NK
Blood-T-CD4-Z000000U7	-7.067282616589007	-96.12900537021082	all CpGs	G4	T
Blood-T-Naive-CD8-Z0000041H	-428.70295357494734	-268.6097265400768	all CpGs	G5	T-naive
Blood-T-Eff-CD8-Z00000419	303.6025516693823	-57.78126559696517	all CpGs	G4	T
Blood-T-EffMem-CD4-Z00000416	373.5252672645466	-50.4789381867363	all CpGs	G4	T
Blood-T-CD3-Z000000TV	60.56749346230664	-75.93004919594729	all CpGs	G4	T
Blood-B-Z000000TX	-40.70494305523237	173.48218754238806	all CpGs	G2	B
Blood-B-Mem-Z0000041J	280.27544693158075	281.56636511076596	all CpGs	G2	B
Blood-T-EffMem-CD4-Z0000041M	517.8403169165522	28.928364720977118	all CpGs	G4	T
Blood-T-CD3-Z000000UP	-129.1307926443868	-159.18341458012935	all CpGs	G4	T
Blood-Granulocytes-Z000000TZ	-419.3036385900437	211.66424505498853	all CpGs	G0	Granulocytes
Blood-T-EffMem-CD4-Z0000041C	428.2625121840449	-36.30653445800836	all CpGs	G4	T
Blood-T-CenMem-CD4-Z0000041D	152.40175030341297	-138.9395707131176	all CpGs	G4	T
Blood-T-EffMem-CD8-Z0000041A	405.74665653237315	-41.931873733718035	all CpGs	G4	T
Blood-NK-Z000000TM	-298.1474056686296	-51.585902128677645	all CpGs	G3	NK
Blood-T-Naive-CD4-Z0000041E	-392.3249038711611	-261.1190323872538	all CpGs	G5	T-naive
Blood-T-CenMem-CD4-Z0000041N	272.44854917013174	-64.6430888141019	all CpGs	G4	T
Blood-Granulocytes-Z000000UD	-455.62776252208243	213.8878699052686	all CpGs	G0	Granulocytes
Blood-Monocytes-Z000000U3	-466.668713524728	190.6401832397567	all CpGs	G1	Monocytes
Blood-T-Eff-CD8-Z0000041Q	472.2756712499183	35.022247086463075	all CpGs	G4	T
Blood-T-EffMem-CD8-Z0000041G	499.48840069239805	-9.718094595533088	all CpGs	G4	T
Blood-Granulocytes-Z000000UT	-457.12387080180923	168.3081473887235	all CpGs	G0	Granulocytes
Blood-T-Naive-CD8-Z0000041B	-423.05284900555773	-264.9980908240837	all CpGs	G5	T-naive
Blood-B-Z000000UB	-117.66394909219026	156.6749795250938	all CpGs	G2	B
Blood-T-CD8-Z000000TR	378.63746224293135	18.99389473441623	all CpGs	G4	T
Blood-Monocytes-Z000000TP	-430.1360916063159	193.21321378738884	all CpGs	G1	Monocytes
Blood-T-CD4-Z000000UM	-178.80817658228958	-169.65915345312067	all CpGs	G4	T
Blood-T-CD8-Z000000UK	-9.61420975659244	-116.6917844294792	all CpGs	G4	T
Blood-T-CD4-Z000000TT	-111.80531064146145	-129.70689846117392	all CpGs	G4	T
Blood-T-CD8-Z000000U5	422.536270765282	47.737818281973965	all CpGs	G4	T
Blood-T-Eff-CD8-Z0000041F	370.33321273969676	-48.402010781301044	all CpGs	G4	T
Blood-B-Z000000UR	-251.48466548198306	67.01374110305316	all CpGs	G2	B
Blood-Monocytes-Z000000UH	-473.7024248425205	141.57320721628474	all CpGs	G1	Monocytes
Blood-NK-Z000000UF	-361.8493532302438	-99.42405814757318	all CpGs	G3	NK
Blood-T-CenMem-CD4-Z00000417	-80.88061159488129	0.381546163501507	top 1% CpGs	G4	T
Blood-B-Mem-Z0000041K	27.427131269492346	-9.091865745050294	top 1% CpGs	G2	B
Blood-NK-Z000000U1	2.109024908281855	-16.011501076097325	top 1% CpGs	G3	NK
Blood-T-CD4-Z000000U7	-35.34502330311609	-10.178255503122726	top 1% CpGs	G4	T
Blood-T-Naive-CD8-Z0000041H	-51.88513675167844	14.24177215639396	top 1% CpGs	G5	T-naive
Blood-T-Eff-CD8-Z00000419	-74.74182574186078	-4.594450574622941	top 1% CpGs	G4	T
Blood-T-EffMem-CD4-Z00000416	-81.09928634817197	-2.1507691587826394	top 1% CpGs	G4	T
Blood-T-CD3-Z000000TV	-35.03602703793953	-77.31450157681	top 1% CpGs	G4	T
Blood-B-Z000000TX	63.564668980155815	-83.96226709380015	top 1% CpGs	G2	B
Blood-B-Mem-Z0000041J	29.12090816378868	-7.961133291881905	top 1% CpGs	G2	B
Blood-T-EffMem-CD4-Z0000041M	-71.05185174785254	-4.969755355373215	top 1% CpGs	G4	T
Blood-T-CD3-Z000000UP	-23.502050589826297	101.82810530245041	top 1% CpGs	G4	T
Blood-Granulocytes-Z000000TZ	158.39491919121227	-85.96337109999749	top 1% CpGs	G0	Granulocytes
Blood-T-EffMem-CD4-Z0000041C	-88.8692774678821	0.09657446343865246	top 1% CpGs	G4	T
Blood-T-CenMem-CD4-Z0000041D	-89.81310571513733	3.3601324475312615	top 1% CpGs	G4	T
Blood-T-EffMem-CD8-Z0000041A	-83.03072775868166	-4.566407179058163	top 1% CpGs	G4	T
Blood-NK-Z000000TM	18.913379335033586	-81.10897253107204	top 1% CpGs	G3	NK
Blood-T-Naive-CD4-Z0000041E	-56.24216459812242	13.1168612995445	top 1% CpGs	G5	T-naive
Blood-T-CenMem-CD4-Z0000041N	-69.98445301262261	-1.4337057526959855	top 1% CpGs	G4	T
Blood-Granulocytes-Z000000UD	159.96222357813593	-19.43841710508195	top 1% CpGs	G0	Granulocytes
Blood-Monocytes-Z000000U3	163.26518246252834	-20.302145190081255	top 1% CpGs	G1	Monocytes
Blood-T-Eff-CD8-Z0000041Q	-63.915650460718915	-7.626380550514175	top 1% CpGs	G4	T
Blood-T-EffMem-CD8-Z0000041G	-89.38422053121795	-2.374392887186574	top 1% CpGs	G4	T
Blood-Granulocytes-Z000000UT	164.0399658324675	90.30637808946267	top 1% CpGs	G0	Granulocytes
Blood-T-Naive-CD8-Z0000041B	-44.082098079541986	11.091363093851976	top 1% CpGs	G5	T-naive
Blood-B-Z000000UB	66.10800355395865	-17.983310749967888	top 1% CpGs	G2	B
Blood-T-CD8-Z000000TR	-43.63670797481847	-80.42037257510195	top 1% CpGs	G4	T
Blood-Monocytes-Z000000TP	161.3237386235321	-86.67253828787723	top 1% CpGs	G1	Monocytes
Blood-T-CD4-Z000000UM	-21.452163222449233	103.19498973949266	top 1% CpGs	G4	T
Blood-T-CD8-Z000000UK	-24.62571317860505	98.00722441051508	top 1% CpGs	G4	T
Blood-T-CD4-Z000000TT	-31.715796116496342	-76.03197209301256	top 1% CpGs	G4	T
Blood-T-CD8-Z000000U5	-41.77783162486919	-16.866955461626176	top 1% CpGs	G4	T
Blood-T-Eff-CD8-Z0000041F	-84.32917282246007	-2.3438003691110096	top 1% CpGs	G4	T
Blood-B-Z000000UR	78.66499393828795	94.56509068481412	top 1% CpGs	G2	B
Blood-Monocytes-Z000000UH	167.3883298980886	90.53014561114873	top 1% CpGs	G1	Monocytes
Blood-NK-Z000000UF	26.118425943986374	98.64705774578019	top 1% CpGs	G3	NK
Blood-T-CenMem-CD4-Z00000417	-77.90477882025729	0.547239179072636	eq. #CpGs	G4	T
Blood-B-Mem-Z0000041K	28.78007488581234	-7.7930974489370675	eq. #CpGs	G2	B
Blood-NK-Z000000U1	2.602745019068778	-14.74312832140203	eq. #CpGs	G3	NK
Blood-T-CD4-Z000000U7	-33.63714442091553	-9.494028498068364	eq. #CpGs	G4	T
Blood-T-Naive-CD8-Z0000041H	-53.201006225193744	12.265789345339428	eq. #CpGs	G5	T-naive
Blood-T-Eff-CD8-Z00000419	-71.5352592518604	-3.840613548249289	eq. #CpGs	G4	T
Blood-T-EffMem-CD4-Z00000416	-77.86513879505495	-1.608251919166408	eq. #CpGs	G4	T
Blood-T-CD3-Z000000TV	-33.034515099234746	-77.22845081476734	eq. #CpGs	G4	T
Blood-B-Z000000TX	63.22134240476467	-83.20354848401625	eq. #CpGs	G2	B
Blood-B-Mem-Z0000041J	30.378183795002304	-6.679785535332622	eq. #CpGs	G2	B
Blood-T-EffMem-CD4-Z0000041M	-67.90219760243016	-4.006233565222147	eq. #CpGs	G4	T
Blood-T-CD3-Z000000UP	-22.24716586324419	99.31296470568189	eq. #CpGs	G4	T
Blood-Granulocytes-Z000000TZ	151.28121216656865	-85.16658490161589	eq. #CpGs	G0	Granulocytes
Blood-T-EffMem-CD4-Z0000041C	-86.66531417375089	0.28639222517792423	eq. #CpGs	G4	T
Blood-T-CenMem-CD4-Z0000041D	-87.87911468987284	3.0713605771611974	eq. #CpGs	G4	T
Blood-T-EffMem-CD8-Z0000041A	-79.52825287103762	-3.744866888503498	eq. #CpGs	G4	T
Blood-NK-Z000000TM	18.34422226183379	-81.00635062507169	eq. #CpGs	G3	NK
Blood-T-Naive-CD4-Z0000041E	-57.213351836032096	11.274672588557715	eq. #CpGs	G5	T-naive
Blood-T-CenMem-CD4-Z0000041N	-67.07501908724181	-0.9355495083346752	eq. #CpGs	G4	T
Blood-Granulocytes-Z000000UD	152.57722914522734	-17.92597688362926	eq. #CpGs	G0	Granulocytes
Blood-Monocytes-Z000000U3	156.0309225738833	-18.68304267124531	eq. #CpGs	G1	Monocytes
Blood-T-Eff-CD8-Z0000041Q	-60.7690503234508	-6.429435282227385	eq. #CpGs	G4	T
Blood-T-EffMem-CD8-Z0000041G	-86.96892480700205	-1.8807813548764847	eq. #CpGs	G4	T
Blood-Granulocytes-Z000000UT	156.79316845980694	88.86046543761654	eq. #CpGs	G0	Granulocytes
Blood-T-Naive-CD8-Z0000041B	-44.26952817030826	9.602189614819094	eq. #CpGs	G5	T-naive
Blood-B-Z000000UB	65.52390616434138	-16.506328483783264	eq. #CpGs	G2	B
Blood-T-CD8-Z000000TR	-40.58699378869199	-79.65987233944894	eq. #CpGs	G4	T
Blood-Monocytes-Z000000TP	154.39202978432039	-85.76178955543449	eq. #CpGs	G1	Monocytes
Blood-T-CD4-Z000000UM	-20.419983975166907	100.49658362885258	eq. #CpGs	G4	T
Blood-T-CD8-Z000000UK	-23.099572971457274	95.84976175567805	eq. #CpGs	G4	T
Blood-T-CD4-Z000000TT	-30.217303163761212	-76.33752221851792	eq. #CpGs	G4	T
Blood-T-CD8-Z000000U5	-39.03147689442733	-15.272049887122355	eq. #CpGs	G4	T
Blood-T-Eff-CD8-Z0000041F	-81.9942144379782	-1.9352298506801053	eq. #CpGs	G4	T
Blood-B-Z000000UR	77.5163823550664	92.83042327681673	eq. #CpGs	G2	B
Blood-Monocytes-Z000000UH	160.3119329088724	89.1236010344762	eq. #CpGs	G1	Monocytes
Blood-NK-Z000000UF	25.291955343801014	96.32107521640296	eq. #CpGs	G3	NK
Blood-T-CenMem-CD4-Z00000417	-14.67114686670635	-2.2121238561675454	unsupervised DMRs	G4	T
Blood-B-Mem-Z0000041K	5.3024711740457935	35.987583784533875	unsupervised DMRs	G2	B
Blood-NK-Z000000U1	-1.8032083040801399	-2.101699466428506	unsupervised DMRs	G3	NK
Blood-T-CD4-Z000000U7	-11.491083046870624	-5.195250336217513	unsupervised DMRs	G4	T
Blood-T-Naive-CD8-Z0000041H	-4.172599435464326	-10.777313685013624	unsupervised DMRs	G5	T-naive
Blood-T-Eff-CD8-Z00000419	-13.114107440305455	-0.7173020597575694	unsupervised DMRs	G4	T
Blood-T-EffMem-CD4-Z00000416	-14.893624856550312	-0.13553796346781663	unsupervised DMRs	G4	T
Blood-T-CD3-Z000000TV	-11.125558227734652	-4.414937478834738	unsupervised DMRs	G4	T
Blood-B-Z000000TX	10.514922119465425	23.031142707999138	unsupervised DMRs	G2	B
Blood-B-Mem-Z0000041J	5.572454572747823	35.614006418766046	unsupervised DMRs	G2	B
Blood-T-EffMem-CD4-Z0000041M	-14.475308571509604	-0.11542832803253386	unsupervised DMRs	G4	T
Blood-T-CD3-Z000000UP	-9.427848000143609	-6.540459993087585	unsupervised DMRs	G4	T
Blood-Granulocytes-Z000000TZ	36.26121477760934	-9.922754950020154	unsupervised DMRs	G0	Granulocytes
Blood-T-EffMem-CD4-Z0000041C	-14.213043125985704	0.2600659526055386	unsupervised DMRs	G4	T
Blood-T-CenMem-CD4-Z0000041D	-14.288849988874107	-2.160596396445328	unsupervised DMRs	G4	T
Blood-T-EffMem-CD8-Z0000041A	-15.736455807597912	-0.3344098891537559	unsupervised DMRs	G4	T
Blood-NK-Z000000TM	2.89667796138126	-5.154058955467376	unsupervised DMRs	G3	NK
Blood-T-Naive-CD4-Z0000041E	-5.006666421186054	-9.889096785866524	unsupervised DMRs	G5	T-naive
Blood-T-CenMem-CD4-Z0000041N	-14.502173252968454	-2.513880256983687	unsupervised DMRs	G4	T
Blood-Granulocytes-Z000000UD	36.45149407016323	-9.851114595800782	unsupervised DMRs	G0	Granulocytes
Blood-Monocytes-Z000000U3	33.76938013032506	-6.3061884862513935	unsupervised DMRs	G1	Monocytes
Blood-T-Eff-CD8-Z0000041Q	-13.049206191893585	0.2904089260314282	unsupervised DMRs	G4	T
Blood-T-EffMem-CD8-Z0000041G	-14.722759828096565	0.6545713192180246	unsupervised DMRs	G4	T
Blood-Granulocytes-Z000000UT	36.228813519839264	-10.038635185155666	unsupervised DMRs	G0	Granulocytes
Blood-T-Naive-CD8-Z0000041B	-4.785274854942991	-10.756194955993145	unsupervised DMRs	G5	T-naive
Blood-B-Z000000UB	10.887632808115047	23.17908417329076	unsupervised DMRs	G2	B
Blood-T-CD8-Z000000TR	-13.84645887294578	-0.7709391526440446	unsupervised DMRs	G4	T
Blood-Monocytes-Z000000TP	33.42906287528169	-6.000877739079802	unsupervised DMRs	G1	Monocytes
Blood-T-CD4-Z000000UM	-8.745272594474123	-7.09368932038207	unsupervised DMRs	G4	T
Blood-T-CD8-Z000000UK	-9.905925233458643	-5.267967446394266	unsupervised DMRs	G4	T
Blood-T-CD4-Z000000TT	-10.139719571085564	-6.530245684267787	unsupervised DMRs	G4	T
Blood-T-CD8-Z000000U5	-13.509560474002848	-0.584671772641433	unsupervised DMRs	G4	T
Blood-T-Eff-CD8-Z0000041F	-13.240901873456728	-0.06670042074513335	unsupervised DMRs	G4	T
Blood-B-Z000000UR	12.913877986875539	18.52774522091426	unsupervised DMRs	G2	B
Blood-Monocytes-Z000000UH	33.635564244358484	-6.425305949229742	unsupervised DMRs	G1	Monocytes
Blood-NK-Z000000UF	3.00318660012617	-5.667227393829534	unsupervised DMRs	G3	NK
