# Supplementary material for: metilene3: identifying DMRs across multiple conditions with auto-classification
Source: Nat Commun. 2026 Jul 4;17:5848. doi: 10.1038/s41467-026-74931-y (PMC13333024; doi:10.1038/s41467-026-74931-y)
Supplement: Supplementary file 8 — Source Data [file 41467_2026_74931_MOESM8_ESM.zip › Fig.ED6a.txt]

	0	1	model
AK134	-310.42318203759424	-68.38167779877139	all CpGs
AK213	-328.8681042214638	403.3757927149306	all CpGs
AK006	103.71518906359461	-112.71827823556599	all CpGs
AK041	-354.45248805226714	298.253536723954	all CpGs
AK165	553.366072387208	104.15996767053669	all CpGs
AK123	-124.11501477129661	-71.954400987232	all CpGs
AK043	495.64079164309055	133.3030020343459	all CpGs
AK205	40.94753577978731	-135.18693384416147	all CpGs
AK236	-296.2910878812492	-106.22131050848363	all CpGs
AK003	344.0551148544141	14.929100327525136	all CpGs
AK076	-106.60155243945057	212.3955788441275	all CpGs
AK153	-212.45983198363433	-122.27345522707391	all CpGs
AK099	-252.82285234339705	-112.10231526031347	all CpGs
AK079	-136.87978374866523	-47.04208448704686	all CpGs
AK015	-658.6426811979038	138.86630806269935	all CpGs
AK071	-17.929784747181262	-84.77996680479873	all CpGs
AK167	266.3619358394456	-127.79536721617887	all CpGs
NBr3	-500.6283635886001	-116.63245775144009	all CpGs
NBr2	-504.2816388211774	-117.63738150618201	all CpGs
AK142	847.2569522386319	-50.67513410712018	all CpGs
AK183	111.6292181612357	-16.72664874202329	all CpGs
NBr1	-508.8886003737453	-103.62427822852511	all CpGs
AK124	-367.37434246823506	341.1230414707039	all CpGs
AK178	70.05525114689453	-105.82059518343775	all CpGs
AK188	-150.0044858214113	-164.5057939815601	all CpGs
AK055	246.0752544137426	-183.2225346789551	all CpGs
AK199	272.7054737057992	428.9287205267978	all CpGs
AK089	-119.22949014047447	-110.98954204717384	all CpGs
AK091	-35.103995839958756	-108.2561025484539	all CpGs
AK227	-368.1336203759495	-122.31690823257067	all CpGs
AK117	-141.15086377389014	-98.73522888101661	all CpGs
AK139	-350.28041540504813	-127.85868096405534	all CpGs
AK049	474.9673052532669	46.772071296283464	all CpGs
AK068	-49.920479679537905	201.70391715208658	all CpGs
AK035	-169.79705400637806	-67.64971973101055	all CpGs
AK173	449.17938174100357	3.914257839273091	all CpGs
AK088	-280.3860996048667	-121.34122901500764	all CpGs
AK074	-172.5807673439378	-61.72166858899556	all CpGs
AK002	831.4147423571574	142.42038420197233	all CpGs
AK081	152.3450465845066	-166.81038154389825	all CpGs
AK098	-64.4008188419109	-99.62459678739695	all CpGs
AK030	-434.90816774564973	-151.34715764931192	all CpGs
AK217	560.7157144546197	9.165359477507515	all CpGs
AK072	118.79945234317097	-102.64352662175017	all CpGs
AK216	-235.16191176819973	-29.40052030566771	all CpGs
AK149	345.44084043843395	29.40450735437535	all CpGs
AK218	197.6425715228662	-89.7751017901855	all CpGs
AK066	-343.8896045114356	358.96104770952115	all CpGs
AK133	-38.851498923461975	-99.07435525486596	all CpGs
AK226	-5.512349033563107	-146.39248735846502	all CpGs
AK156	365.16363160704725	123.24295498953526	all CpGs
AK051	1142.8325887633398	-87.76104546247272	all CpGs
AK053	78.1269945314944	-34.09002335101891	all CpGs
AK103	7.822943263208985	339.93307931302724	all CpGs
AK185	13.721825859156667	-150.67812960338244	all CpGs
AK085	-166.8993625742064	378.0687954299045	all CpGs
AK102	-180.76279017545747	340.6108014411874	all CpGs
AK100	-151.20898085196748	-63.11754309169905	all CpGs
AK005	-211.73096707216817	-159.03660356069798	all CpGs
AK132	749.8983783243896	-146.53137319057214	all CpGs
AK158	-78.62551691723232	-115.12469866420307	all CpGs
AK195	30.095338353111604	2.890117270624211	all CpGs
AK231	46.305126621205666	367.0664455429425	all CpGs
NBr4	-487.08212216927035	-111.91154860110845	all CpGs
AK134	-44.043303518130934	-20.431629857473546	top 1% CpGs
AK213	203.26215484927383	-22.348445512954605	top 1% CpGs
AK006	-48.061615550474464	-11.292094294973019	top 1% CpGs
AK041	199.26513953211688	-10.226514306544853	top 1% CpGs
AK165	-2.878421735501616	15.401662062137985	top 1% CpGs
AK123	-0.44710351480518484	82.11222868326001	top 1% CpGs
AK043	12.42731811743321	9.731324400593934	top 1% CpGs
AK205	-18.282505367494295	43.78832486177522	top 1% CpGs
AK236	-59.239241891873824	-40.102491481787	top 1% CpGs
AK003	-51.3037816279978	-15.767950093542812	top 1% CpGs
AK076	139.31200728936255	-19.74365331255147	top 1% CpGs
AK153	-64.64066220101678	-43.87971324247294	top 1% CpGs
AK099	-41.22795914071877	43.82569199824206	top 1% CpGs
AK079	-53.97877973453302	-40.18990498388504	top 1% CpGs
AK015	90.02788991393854	-58.639568692327266	top 1% CpGs
AK071	-38.73652356853052	12.806405252149993	top 1% CpGs
AK167	-44.334161371925006	26.73964053221311	top 1% CpGs
NBr3	-87.75373127183225	-86.370937008348	top 1% CpGs
NBr2	-86.2461910161003	-86.31297031984361	top 1% CpGs
AK142	-22.000252986836365	19.06665362776231	top 1% CpGs
AK183	-32.788453440347574	-3.338393534246674	top 1% CpGs
NBr1	-82.52550793031999	-85.37742913135332	top 1% CpGs
AK124	171.33308062063918	-27.662192701676666	top 1% CpGs
AK178	-24.87657452677237	67.03943068499036	top 1% CpGs
AK188	-73.48744146285425	-17.174494446227378	top 1% CpGs
AK055	-78.82798468645264	-23.746504285613224	top 1% CpGs
AK199	180.3479434984534	-15.119430000739028	top 1% CpGs
AK089	-18.401883140277864	88.89912577309782	top 1% CpGs
AK091	-48.23665424559831	-10.916330791737305	top 1% CpGs
AK227	-60.58324554854309	-38.96030060100734	top 1% CpGs
AK117	-21.043889770584897	82.41473709274925	top 1% CpGs
AK139	-69.118275273916	-40.942830902030515	top 1% CpGs
AK049	-18.716466097218525	16.519109333267842	top 1% CpGs
AK068	118.86277134124914	-22.02137484357285	top 1% CpGs
AK035	6.4620657580693495	73.85012924968771	top 1% CpGs
AK173	-51.409077600141686	-7.03167529330492	top 1% CpGs
AK088	-56.49314402418521	-2.9322250866261763	top 1% CpGs
AK074	0.17827234862902674	95.40616766507002	top 1% CpGs
AK002	34.16587320852651	7.65897207641687	top 1% CpGs
AK081	-64.17957356964244	2.3838541454291162	top 1% CpGs
AK098	-42.393740621995555	47.854409715990855	top 1% CpGs
AK030	-77.04030445047744	-78.94711231542958	top 1% CpGs
AK217	-37.39751673007069	-27.38476526923696	top 1% CpGs
AK072	-28.74145302043686	12.766820323266444	top 1% CpGs
AK216	14.546902774138678	47.359202147330244	top 1% CpGs
AK149	-19.272324184901247	21.833189002327227	top 1% CpGs
AK218	-36.151572066017266	4.494576687519388	top 1% CpGs
AK066	188.55643538177176	-32.024330133605325	top 1% CpGs
AK133	-13.304123282560365	54.97468362095377	top 1% CpGs
AK226	-37.28351679326344	43.80907029938147	top 1% CpGs
AK156	-12.534541640534062	31.335779015698773	top 1% CpGs
AK051	-40.8147363314149	4.936970738893101	top 1% CpGs
AK053	-8.973972031297004	76.48710530530397	top 1% CpGs
AK103	143.93531046536515	-20.170318397369787	top 1% CpGs
AK185	-58.645573287905606	-42.13038554712197	top 1% CpGs
AK085	183.60074181454874	-26.82658630040539	top 1% CpGs
AK102	190.90269603184362	-23.084603639705765	top 1% CpGs
AK100	-7.211785842638187	77.08924988268478	top 1% CpGs
AK005	-79.9046445726446	-73.8787795248173	top 1% CpGs
AK132	-36.59518892543238	66.8977389514946	top 1% CpGs
AK158	-34.40794534576315	43.28434415321651	top 1% CpGs
AK195	-24.305015321961584	-45.935506503209744	top 1% CpGs
AK231	167.55826087794094	-14.02635471023939	top 1% CpGs
NBr4	-85.90450355936001	-85.82880021692422	top 1% CpGs
AK134	-217.31710247136533	-53.288505610493964	eq. #CpGs
AK213	-192.17748027517734	324.02741746414114	eq. #CpGs
AK006	89.0202198621004	-82.86862989906307	eq. #CpGs
AK041	-182.5201571499866	268.61188327332985	eq. #CpGs
AK165	374.98751941311417	19.284201236253537	eq. #CpGs
AK123	-20.263337919105663	-40.60542840006556	eq. #CpGs
AK043	277.96381074414404	58.00245680862558	eq. #CpGs
AK205	53.35249140386529	-68.30993716603686	eq. #CpGs
AK236	-191.77066266179537	-76.36123433915822	eq. #CpGs
AK003	185.35906070323207	-32.32238228222776	eq. #CpGs
AK076	-44.29346589832687	169.19300820704728	eq. #CpGs
AK153	-121.47235746351353	-85.93479697310995	eq. #CpGs
AK099	-138.1029865568201	-77.17662158886336	eq. #CpGs
AK079	-107.69101759393908	-46.883376968961066	eq. #CpGs
AK015	-401.6246644823693	130.76259802628297	eq. #CpGs
AK071	26.408690412486553	-67.4870636436501	eq. #CpGs
AK167	136.78525774430562	-86.44746872033143	eq. #CpGs
NBr3	-366.86763410529704	-93.53842863714117	eq. #CpGs
NBr2	-372.0239307254246	-91.84013435205935	eq. #CpGs
AK142	494.47316143860894	-53.643305900636	eq. #CpGs
AK183	57.85002808373101	-30.96587056663904	eq. #CpGs
NBr1	-373.3046627476385	-84.85023359991736	eq. #CpGs
AK124	-148.69736667797932	272.27227955343506	eq. #CpGs
AK178	78.2590567791078	-68.68325691779702	eq. #CpGs
AK188	-125.8522910518788	-108.59010296326926	eq. #CpGs
AK055	125.54643249335822	-123.00522690816788	eq. #CpGs
AK199	205.1284349862454	279.7137998762262	eq. #CpGs
AK089	-58.981292875341865	-60.7053512582635	eq. #CpGs
AK091	13.014900322274514	-77.80205266328238	eq. #CpGs
AK227	-231.97696128643176	-82.35026342909464	eq. #CpGs
AK117	-17.450599950103573	-70.26244384069305	eq. #CpGs
AK139	-228.2900499577966	-91.93345392930162	eq. #CpGs
AK049	341.5664160187645	-14.613680878703487	eq. #CpGs
AK068	3.0021983862382915	164.937874171163	eq. #CpGs
AK035	-77.06450784436953	-28.745103202878642	eq. #CpGs
AK173	211.1297206774685	-38.21206593796177	eq. #CpGs
AK088	-164.44911327968995	-86.16869650789867	eq. #CpGs
AK074	-70.47301432144718	-31.150786419232826	eq. #CpGs
AK002	420.5385621321741	59.486596122531225	eq. #CpGs
AK081	66.23552092287427	-111.39981888783689	eq. #CpGs
AK098	-25.22802691668751	-68.97050349912766	eq. #CpGs
AK030	-320.2808884669197	-94.48132178456125	eq. #CpGs
AK217	281.0518319236515	-36.02002793553142	eq. #CpGs
AK072	78.38307908334382	-68.56791692971166	eq. #CpGs
AK216	-106.37483454367405	-11.173763430163817	eq. #CpGs
AK149	198.80061608845233	-5.817806476260241	eq. #CpGs
AK218	121.9543025999922	-65.4291076940705	eq. #CpGs
AK066	-126.76572101472232	294.0834952279596	eq. #CpGs
AK133	-15.774296376209854	-50.91240198096551	eq. #CpGs
AK226	-8.942568053914682	-86.1390430968574	eq. #CpGs
AK156	263.4325535243359	36.46756565133212	eq. #CpGs
AK051	483.7056333896484	-63.56212791520416	eq. #CpGs
AK053	89.9404038113085	-29.229234636479443	eq. #CpGs
AK103	-1.8031710113317023	254.03721621730426	eq. #CpGs
AK185	-31.624438038612237	-86.83830778505543	eq. #CpGs
AK085	22.962194596696847	286.1100627739833	eq. #CpGs
AK102	-100.61544142141335	271.2621926297355	eq. #CpGs
AK100	-74.83360662509958	-35.540011492566634	eq. #CpGs
AK005	-175.61623523487867	-104.06134879182733	eq. #CpGs
AK132	396.6644886545643	-89.81191557570118	eq. #CpGs
AK158	-49.53246682527877	-70.74823596966263	eq. #CpGs
AK195	55.98117277791707	-18.18578574636864	eq. #CpGs
AK231	99.5192632568936	253.2467572650988	eq. #CpGs
NBr4	-362.96067040635813	-89.86482137160041	eq. #CpGs
AK134	-40.46484102825003	-5.556434782079964	unsupervised DMRs
AK213	-34.52544139400071	47.85849866382712	unsupervised DMRs
AK006	13.415383623829317	-12.842786871074114	unsupervised DMRs
AK041	-35.36082117616473	32.763722053085864	unsupervised DMRs
AK165	67.83430314840378	8.97706993507296	unsupervised DMRs
AK123	-9.075111636688101	-12.835921674076392	unsupervised DMRs
AK043	51.6183188144271	17.509600456900202	unsupervised DMRs
AK205	10.000070361958008	-17.27144576304763	unsupervised DMRs
AK236	-35.40212788499416	-10.055122974457744	unsupervised DMRs
AK003	35.119270529144195	2.881089895407774	unsupervised DMRs
AK076	-10.533757811415953	20.834780617663196	unsupervised DMRs
AK153	-21.7649305961628	-12.21120921257427	unsupervised DMRs
AK099	-28.69932008984989	-13.625222009517092	unsupervised DMRs
AK079	-18.451819577305518	-0.9826718277630484	unsupervised DMRs
AK015	-76.15365516736456	17.14599447474775	unsupervised DMRs
AK071	1.947844106028021	-11.598722419778953	unsupervised DMRs
AK167	26.92344908832489	-14.61521938347792	unsupervised DMRs
NBr3	-65.0768659231058	-7.1416385578359645	unsupervised DMRs
NBr2	-65.75333740696355	-6.984412023508671	unsupervised DMRs
AK142	97.70819509957809	-10.567753002871985	unsupervised DMRs
AK183	9.346058078737654	-0.8612837687806972	unsupervised DMRs
NBr1	-65.93579601297967	-6.010767092604232	unsupervised DMRs
AK124	-33.18889703208037	39.51202962857368	unsupervised DMRs
AK178	11.56975116010234	-15.853629935711366	unsupervised DMRs
AK188	-21.288383009494368	-15.434983849134692	unsupervised DMRs
AK055	27.50863680904873	-19.351239402626323	unsupervised DMRs
AK199	40.868792606440806	42.7941215900891	unsupervised DMRs
AK089	-14.950520418799544	-14.19758373553076	unsupervised DMRs
AK091	0.40488318780086796	-13.111251688876754	unsupervised DMRs
AK227	-42.84673341990513	-11.1503139488926	unsupervised DMRs
AK117	-9.709624691600478	-15.839942855341198	unsupervised DMRs
AK139	-42.6608202556114	-11.927774659140631	unsupervised DMRs
AK049	59.539614829281454	1.9464806630448592	unsupervised DMRs
AK068	0.39766902390183245	20.552025121264936	unsupervised DMRs
AK035	-17.513851696722647	-10.743914729939581	unsupervised DMRs
AK173	42.84368241010509	1.0284116997328143	unsupervised DMRs
AK088	-32.48245216443113	-12.880823517074582	unsupervised DMRs
AK074	-15.69486572577047	-10.566784522226126	unsupervised DMRs
AK002	85.13910346984922	14.698125093862762	unsupervised DMRs
AK081	13.3263059264754	-18.995936921019272	unsupervised DMRs
AK098	-4.42650569998759	-13.019185403446988	unsupervised DMRs
AK030	-56.54081914331025	-10.50100461388502	unsupervised DMRs
AK217	58.79835321476333	0.9221228941158937	unsupervised DMRs
AK072	17.17189931208561	-14.934686565978655	unsupervised DMRs
AK216	-24.821275147954193	-5.481882299625491	unsupervised DMRs
AK149	35.95653165454033	3.7990773479153535	unsupervised DMRs
AK218	22.855390214223664	-10.55986802834815	unsupervised DMRs
AK066	-31.12272380874912	42.363555425092244	unsupervised DMRs
AK133	-3.649498240336774	-12.982998590962206	unsupervised DMRs
AK226	-2.385201613386823	-17.505284982479118	unsupervised DMRs
AK156	43.82872212501945	12.54541368636159	unsupervised DMRs
AK051	107.60492211448471	-6.64715776622007	unsupervised DMRs
AK053	11.66753939220776	-7.915002793254876	unsupervised DMRs
AK103	4.106037660478391	42.14723445606597	unsupervised DMRs
AK185	-2.4208483617597643	-13.24356498097276	unsupervised DMRs
AK085	-5.342000130574673	42.940385706424564	unsupervised DMRs
AK102	-17.908990328973648	36.57307051760025	unsupervised DMRs
AK100	-15.73482936577297	-10.053798652049686	unsupervised DMRs
AK005	-29.01243932044775	-12.777699638227213	unsupervised DMRs
AK132	80.60544742197928	-18.80357646688282	unsupervised DMRs
AK158	-10.135891385208794	-13.96633809849654	unsupervised DMRs
AK195	11.336193128228608	-0.23756591858315373	unsupervised DMRs
AK231	15.38123690157533	38.81575535827253	unsupervised DMRs
NBr4	-63.788608746899534	-6.7641593567460605	unsupervised DMRs
