# Supplementary material for: metilene3: identifying DMRs across multiple conditions with auto-classification
Source: Nat Commun. 2026 Jul 4;17:5848. doi: 10.1038/s41467-026-74931-y (PMC13333024; doi:10.1038/s41467-026-74931-y)
Supplement: Supplementary file 8 — Source Data [file 41467_2026_74931_MOESM8_ESM.zip › Fig.ED6b.txt]

	0	1
AK002	-0.6888618201621763	12.480897927710274
AK003	6.9236182020598855	7.578529151890616
AK005	-14.644783627691494	2.3754224447397796
AK006	-1.9284454730756457	-10.200609356056608
AK015	34.78995135513869	-7.968111251764189
AK030	-1.0863302956403045	0.3258115598139899
AK035	-15.764302284009311	6.066229964182069
AK041	7.851618934516764	24.766865472839513
AK043	9.039091693776319	18.648879198703828
AK049	-1.5655164845059624	0.2370402813891813
AK051	-4.876290719598177	4.452766080600541
AK053	-9.254806188194449	1.1361018287798275
AK055	-16.400357967395728	-19.80050867722787
AK066	14.770721101619793	22.271995222012006
AK068	-14.923721890582888	1.2592044578096095
AK071	-9.874920166730488	-4.052082107931534
AK072	-17.823925048781028	-9.298222796856574
AK074	-16.302689247676025	0.07652011061016126
AK076	-3.051717016952891	3.3001904620171487
AK079	-1.6690333222285123	9.15929994722582
AK081	-5.992267073365401	16.26368148448218
AK085	16.55360985227554	29.221296382183418
AK088	6.364386265197791	-18.299263711235476
AK089	-2.921557442067293	4.079911783583611
AK091	-4.385718146213185	-7.226087188182493
AK098	-16.244059950610126	-1.8885017464669511
AK099	-7.313167744285716	-7.836872635908184
AK100	6.805185197000256	1.510745597966443
AK102	26.624190414765295	37.593227844073574
AK103	15.66175513199871	35.420284085191724
AK117	-18.758669216850247	-10.349173925157405
AK123	-22.090673214743127	-5.288697694399402
AK124	12.915046213402752	16.7940338957586
AK132	-14.558384574459499	-2.477242090237782
AK133	-18.923075677137955	3.0746932608304474
AK134	11.65137115545945	-13.251437850493385
AK139	-16.832562984395267	-10.201312246441303
AK142	-4.2361545646241945	5.2988001689119875
AK149	8.483175716595218	0.2359741213504606
AK153	-22.357806232124638	-9.239439724294128
AK156	0.8207092378908443	11.836754683114584
AK158	18.44892959248743	-14.641468816980712
AK165	-0.4031075200588847	-0.20770256598589606
AK167	-1.043280806433659	-4.66137791622875
AK173	23.711201382945372	0.6315426327527942
AK178	-25.455534215419696	-11.717389258587389
AK183	-8.01431002692645	-5.473658454851214
AK185	-18.368337007183804	-15.949592715080941
AK188	-20.475076440081978	-10.955983091007791
AK195	-15.252379059774423	-3.955381962651973
AK199	-0.45254896799186867	7.091441985858127
AK205	-19.08456157226463	2.545592946898722
AK213	8.282158196817749	7.768874269286362
AK216	-18.143602927232823	-9.93190199161854
AK217	17.859338423731316	0.9002558901617024
AK218	-14.651662528635805	8.353193753488673
AK226	1.8517909326576971	6.006044681720656
AK227	-11.98890656316813	-0.3916152863784243
AK231	6.930676898335429	10.333584843367925
AK236	-20.664784162194188	-11.727955586423565
NBr1	47.17044026834493	-27.346860416263674
NBr2	53.97310790367814	-19.585776752049803
NBr3	55.99567070060448	-15.345541731392538
NBr4	44.99014540016819	-29.82591887315189
