# Supplementary material for: metilene3: identifying DMRs across multiple conditions with auto-classification
Source: Nat Commun. 2026 Jul 4;17:5848. doi: 10.1038/s41467-026-74931-y (PMC13333024; doi:10.1038/s41467-026-74931-y)
Supplement: Supplementary file 8 — Source Data [file 41467_2026_74931_MOESM8_ESM.zip › Fig.ED6c-part1.txt]

12	chr1	568254	570301	+
78	chr1	1092586	1093519	+
194	chr1	1840948	1841554	+
1508	chr1	10056955	10057636	+
1726	chr1	11752060	11752869	+
1951	chr1	13909669	13911269	+
2142	chr1	15480876	15481561	+
2273	chr1	16480968	16481794	+
2368	chr1	17215234	17216405	+
2923	chr1	19969929	19970358	+
2932	chr1	19991755	19992824	+
3122	chr1	21996160	21996598	+
4069	chr1	29101399	29102273	+
5536	chr1	40158155	40158558	+
5652	chr1	41249804	41250244	+
6564	chr1	52194648	52196126	+
6592	chr1	52833498	52834950	+
7235	chr1	59612304	59613123	+
7690	chr1	70034829	70036338	+
8807	chr1	84326011	84327080	+
8913	chr1	86045345	86045527	+
8957	chr1	86620423	86621255	+
9504	chr1	95698328	95699180	+
9682	chr1	98509736	98510865	+
10581	chr1	111813410	111814384	+
11172	chr1	117112552	117113149	+
11364	chr1	119869728	119871064	+
11452	chr1	121138627	121139309	+
11913	chr1	151513280	151513728	+
12392	chr1	155289356	155291405	+
12440	chr1	156075635	156076770	+
12441	chr1	156084162	156086086	+
12458	chr1	156215232	156216144	+
13657	chr1	166853252	166853880	+
14656	chr1	182571574	182572762	+
15484	chr1	197877784	197880157	+
15485	chr1	197881281	197884134	+
15486	chr1	197887953	197890859	+
16087	chr1	203456385	203457414	+
16258	chr1	205011666	205012951	+
16872	chr1	209848282	209849503	+
17183	chr1	212838354	212839309	+
17530	chr1	217310570	217313853	+
17646	chr1	218336980	218338010	+
18204	chr1	224805102	224806139	+
18695	chr1	229542721	229543815	+
18697	chr1	229566381	229567769	+
19019	chr1	233750391	233751361	+
20355	chr1	243645909	243647013	+
20614	chr1	247510812	247511865	+
24062	chr10	21807250	21809346	+
24064	chr10	21816614	21818848	+
25153	chr10	30347374	30348026	+
25231	chr10	30721942	30722191	+
25548	chr10	35896517	35897313	+
25999	chr10	43600080	43600742	+
26401	chr10	45914166	45915470	+
26824	chr10	50606810	50607789	+
27052	chr10	54072918	54073339	+
27594	chr10	63213102	63213806	+
27965	chr10	71562675	71563015	+
30103	chr10	98479656	98479942	+
30143	chr10	99080592	99081142	+
30557	chr10	102418892	102419882	+
30732	chr10	103538533	103540175	+
30776	chr10	104209219	104209812	+
31696	chr10	112402740	112403180	+
31722	chr10	112838048	112839171	+
31975	chr10	115804303	115806182	+
31998	chr10	116064349	116065249	+
32193	chr10	118030325	118030863	+
32302	chr10	118609052	118609757	+
32568	chr10	120788215	120788696	+
33239	chr10	126481128	126481365	+
33283	chr10	126850367	126850759	+
34517	chr10	134122276	134122517	+
34585	chr10	134597356	134598743	+
34856	chr11	826742	827725	+
35742	chr11	7274033	7274234	+
35908	chr11	9779493	9780643	+
36132	chr11	13300336	13301047	+
36386	chr11	17497126	17497693	+
38844	chr11	44970743	44971474	+
39067	chr11	46354914	46355419	+
39084	chr11	46401757	46402833	+
39732	chr11	57193995	57195025	+
40792	chr11	65190196	65194056	+
40811	chr11	65307406	65308777	+
40999	chr11	66885150	66886118	+
41034	chr11	67231876	67232847	+
41963	chr11	73019700	73019900	+
43094	chr11	88070160	88070676	+
44535	chr11	108368131	108368743	+
44777	chr11	113184934	113185695	+
45022	chr11	115630365	115631519	+
45482	chr11	119455738	119456270	+
45798	chr11	122753865	122754442	+
45811	chr11	122854484	122854830	+
45856	chr11	123172128	123173290	+
46022	chr11	124631664	124632464	+
46564	chr11	128774752	128775652	+
47178	chr11	132863476	132864744	+
47203	chr11	132952376	132953496	+
47940	chr12	2800053	2801395	+
48125	chr12	4378963	4381368	+
49001	chr12	9217355	9217714	+
49339	chr12	13043500	13043755	+
49509	chr12	14922521	14923356	+
49639	chr12	16762801	16763765	+
50954	chr12	32292114	32293030	+
51477	chr12	42326114	42326874	+
51691	chr12	45428695	45430145	+
51692	chr12	45442679	45444277	+
51725	chr12	46663153	46663902	+
52084	chr12	49392784	49393046	+
52172	chr12	50339184	50339690	+
52333	chr12	52416598	52417103	+
52499	chr12	53183631	53184384	+
52579	chr12	53447556	53448675	+
52609	chr12	53613124	53614424	+
52647	chr12	54070336	54071917	+
52778	chr12	54811656	54812466	+
53122	chr12	57632759	57633386	+
53280	chr12	59312511	59313616	+
55983	chr12	94136428	94136789	+
56124	chr12	95942786	95943204	+
56493	chr12	98850558	98851177	+
56957	chr12	103310649	103311761	+
57241	chr12	106977891	106978448	+
57852	chr12	111181404	111181720	+
58026	chr12	111842663	111843244	+
59616	chr12	121648548	121648835	+
61243	chr12	131302938	131303273	+
61789	chr13	20438431	20439375	+
62440	chr13	24734178	24734571	+
62866	chr13	26760203	26761216	+
62888	chr13	27295139	27296477	+
63033	chr13	28195679	28196649	+
63481	chr13	30995331	30995999	+
63517	chr13	31480815	31481184	+
63722	chr13	36044506	36045654	+
63962	chr13	41237518	41238780	+
64258	chr13	46627719	46627969	+
66248	chr13	80910735	80912389	+
67480	chr13	95655045	95655689	+
67947	chr13	100310119	100311218	+
67966	chr13	100613050	100613452	+
68067	chr13	102105744	102106845	+
69350	chr13	113540187	113540631	+
69479	chr13	114566044	114566508	+
69509	chr13	114830665	114831459	+
70229	chr14	29223871	29225222	+
70236	chr14	29246751	29248166	+
70407	chr14	34529016	34530139	+
71326	chr14	45722588	45723054	+
71921	chr14	54413303	54414340	+
71925	chr14	54422224	54424316	+
72398	chr14	60386534	60387117	+
72415	chr14	60794242	60795105	+
72460	chr14	61118364	61121183	+
72476	chr14	61655505	61656307	+
73543	chr14	73736474	73737387	+
77407	chr14	105143454	105144926	+
78748	chr15	29406980	29408312	+
79368	chr15	35046145	35046623	+
79496	chr15	37174374	37175570	+
79515	chr15	37395502	37397170	+
79870	chr15	40803338	40803790	+
81438	chr15	62358749	62359945	+
81616	chr15	65127919	65128653	+
81626	chr15	65186147	65186813	+
81699	chr15	66274282	66274935	+
81825	chr15	67812890	67813145	+
82302	chr15	72476244	72477132	+
82532	chr15	74890430	74891349	+
82615	chr15	75470547	75471460	+
82653	chr15	75639337	75639680	+
82683	chr15	76030144	76030749	+
83141	chr15	80352863	80354273	+
84144	chr15	89437386	89438964	+
84283	chr15	90542901	90543824	+
84366	chr15	91208184	91208644	+
85147	chr15	96595914	96596361	+
86363	chr16	1429013	1429863	+
86395	chr16	1820241	1820935	+
86521	chr16	2765208	2766089	+
91046	chr16	29085821	29086858	+
92653	chr16	56659079	56659724	+
92663	chr16	56691339	56692347	+
93749	chr16	66583042	66583267	+
93830	chr16	67211788	67212801	+
93870	chr16	67449785	67450728	+
93874	chr16	67464091	67464817	+
94320	chr16	72821079	72822033	+
94335	chr16	72961233	72961961	+
96323	chr16	85269306	85269852	+
96838	chr16	87903279	87903950	+
96960	chr16	88496282	88497684	+
97446	chr17	1551551	1553419	+
97886	chr17	4853349	4854110	+
98135	chr17	7348206	7349301	+
98207	chr17	7825757	7826714	+
99817	chr17	16289583	16290901	+
101612	chr17	34068005	34068188	+
101613	chr17	34068223	34068350	+
102203	chr17	38333293	38334455	+
102207	chr17	38347330	38348167	+
102598	chr17	40573498	40574243	+
102744	chr17	41797655	41798080	+
103020	chr17	43448802	43449569	+
103168	chr17	44320974	44321222	+
103602	chr17	47646990	47647895	+
104706	chr17	57914510	57915888	+
104707	chr17	57916239	57916822	+
104905	chr17	60729541	60730066	+
104923	chr17	60885304	60885892	+
105151	chr17	63491149	63492042	+
105350	chr17	66255046	66256152	+
105399	chr17	67323497	67324107	+
106178	chr17	74964821	74965090	+
106465	chr17	76875348	76876655	+
106604	chr17	77786409	77786853	+
106608	chr17	77788556	77789447	+
107516	chr18	3451918	3453837	+
109189	chr18	13868775	13869548	+
109954	chr18	24130837	24131604	+
113117	chr18	60742174	60743260	+
113145	chr18	60985321	60985719	+
113148	chr18	60988034	60988219	+
114720	chr18	74230459	74231462	+
115580	chr19	2302277	2303257	+
115703	chr19	3047760	3048177	+
115743	chr19	3275093	3276900	+
116127	chr19	5686440	5687688	+
116833	chr19	10571661	10572563	+
117195	chr19	14089211	14090400	+
117597	chr19	16436120	16437958	+
117767	chr19	17579681	17580640	+
118106	chr19	19280776	19281734	+
119991	chr19	34849932	34850735	+
120646	chr19	39894189	39894953	+
121181	chr19	42720749	42722360	+
122100	chr19	48901334	48902290	+
122119	chr19	48996093	48997489	+
122329	chr19	50393068	50394384	+
122513	chr19	51231341	51232388	+
123604	chr19	59025212	59026171	+
123748	chr2	739799	740308	+
124767	chr2	5813302	5814241	+
124770	chr2	5865935	5866847	+
125171	chr2	10443926	10444857	+
125738	chr2	18060474	18061219	+
126690	chr2	26465652	26465914	+
126691	chr2	26521121	26521988	+
126733	chr2	26785050	26785570	+
128239	chr2	42359405	42360947	+
128487	chr2	45396878	45397447	+
128666	chr2	47747752	47748927	+
129200	chr2	56149454	56150617	+
129717	chr2	61109351	61110728	+
129823	chr2	63274253	63276046	+
129926	chr2	65609145	65611367	+
130059	chr2	66666249	66668101	+
130306	chr2	69968200	69968649	+
130455	chr2	71205205	71206426	+
130905	chr2	74641786	74642812	+
133529	chr2	104642979	104643844	+
133553	chr2	105272954	105273987	+
133571	chr2	105483127	105484545	+
134293	chr2	112896566	112898173	+
136188	chr2	128421603	128422340	+
136191	chr2	128432167	128432961	+
136333	chr2	129494600	129494870	+
136909	chr2	132795081	132795559	+
137174	chr2	136782591	136783966	+
138128	chr2	155555010	155556498	+
138541	chr2	162095563	162095827	+
138558	chr2	162929797	162930339	+
138634	chr2	166649698	166650360	+
138636	chr2	166651077	166651388	+
138978	chr2	173941376	173942007	+
140132	chr2	191512468	191512719	+
141028	chr2	203239705	203240315	+
141285	chr2	208491239	208492256	+
141329	chr2	208988833	208989544	+
141791	chr2	218620573	218622384	+
142017	chr2	220196272	220197046	+
142028	chr2	220282824	220283505	+
142281	chr2	224702508	224702851	+
142993	chr2	232478110	232480235	+
143129	chr2	233740456	233741938	+
143308	chr2	235859803	235860265	+
143634	chr2	238581340	238582976	+
143638	chr2	238599943	238601913	+
143706	chr2	239139616	239140557	+
144228	chr2	242742489	242744113	+
144239	chr2	242823132	242823712	+
144419	chr20	821673	822580	+
144722	chr20	2538984	2540019	+
144860	chr20	3662221	3663125	+
145551	chr20	10650319	10653630	+
146160	chr20	17661091	17661612	+
146419	chr20	20347189	20348271	+
147181	chr20	25061702	25063908	+
147313	chr20	29523736	29525888	+
147411	chr20	30582235	30583263	+
148054	chr20	36012458	36012996	+
148605	chr20	39311377	39312493	+
149584	chr20	44879387	44880287	+
150372	chr20	50722207	50722929	+
150718	chr20	52207742	52209349	+
150726	chr20	52276601	52277574	+
151412	chr20	57267526	57268678	+
154469	chr21	33783595	33784314	+
154520	chr21	34481594	34482609	+
154720	chr21	36257544	36258631	+
154729	chr21	36398450	36399637	+
154989	chr21	38119570	38120835	+
155002	chr21	38352548	38353375	+
156130	chr21	45592089	45593229	+
156555	chr21	48087108	48088273	+
156787	chr22	18592727	18594319	+
157405	chr22	23487102	23488134	+
157463	chr22	23864600	23865289	+
157465	chr22	23881477	23882108	+
157511	chr22	24180525	24181974	+
157592	chr22	25081619	25082297	+
157999	chr22	29319282	29320657	+
158005	chr22	29426207	29427782	+
159192	chr22	38071883	38073523	+
159193	chr22	38092308	38093402	+
159246	chr22	38477023	38477870	+
159285	chr22	38793179	38793482	+
159383	chr22	39519748	39520810	+
159408	chr22	39637660	39639214	+
160361	chr22	46409087	46410258	+
162325	chr3	9177624	9178502	+
162346	chr3	9541396	9542704	+
162359	chr3	9593793	9594186	+
162421	chr3	10050092	10051342	+
162559	chr3	11609902	11610728	+
163851	chr3	23713068	23713821	+
165299	chr3	40428328	40429287	+
166196	chr3	49458981	49460177	+
167077	chr3	55518796	55519851	+
168170	chr3	68056441	68057750	+
168808	chr3	73672806	73673730	+
170776	chr3	107148224	107149867	+
171291	chr3	113159982	113160821	+
171687	chr3	124303266	124304446	+
171734	chr3	125075457	125076713	+
171980	chr3	127175273	127176780	+
172044	chr3	127633864	127634542	+
172058	chr3	127794757	127796325	+
172260	chr3	129345032	129347138	+
173056	chr3	139396064	139397363	+
173335	chr3	142683108	142683329	+
174842	chr3	170745664	170746717	+
174880	chr3	171759318	171759661	+
175222	chr3	182896511	182897718	+
175228	chr3	182970702	182972742	+
175900	chr3	190039499	190039929	+
176124	chr3	192231714	192233804	+
176240	chr3	193720656	193721678	+
176364	chr3	195270612	195270848	+
176528	chr3	196755525	196756300	+
176761	chr4	995508	997470	+
176765	chr4	1005950	1006647	+
176889	chr4	1686337	1686636	+
176998	chr4	2765476	2766399	+
177079	chr4	3464651	3465531	+
177306	chr4	4576782	4577513	+
177349	chr4	4865743	4867145	+
177589	chr4	6660093	6661028	+
177918	chr4	8876644	8878943	+
177919	chr4	8879246	8880762	+
181053	chr4	41363779	41364528	+
181092	chr4	41874951	41875975	+
181195	chr4	42398404	42399115	+
181651	chr4	47839314	47840447	+
181860	chr4	54965422	54966518	+
183589	chr4	76860916	76861504	+
183598	chr4	77228094	77228925	+
183715	chr4	78977186	78977906	+
183899	chr4	81127993	81128972	+
183907	chr4	81189000	81190755	+
184166	chr4	84030445	84030854	+
184372	chr4	85503414	85503785	+
184433	chr4	86395683	86396968	+
184500	chr4	88142065	88142641	+
184960	chr4	94755272	94756309	+
186002	chr4	110480698	110481153	+
186011	chr4	110623471	110623788	+
186778	chr4	120134770	120135558	+
186897	chr4	121991574	121992537	+
187040	chr4	124321205	124322059	+
188136	chr4	140375435	140376036	+
188145	chr4	140586678	140588127	+
188147	chr4	140656555	140657472	+
188198	chr4	141173526	141174144	+
188629	chr4	147576273	147576830	+
188778	chr4	149362257	149362809	+
189190	chr4	155662836	155664259	+
189237	chr4	156129920	156130588	+
189368	chr4	159130589	159132426	+
192578	chr4	185747611	185748087	+
194440	chr5	3196947	3198842	+
195315	chr5	7394985	7395802	+
197903	chr5	31854090	31854961	+
198443	chr5	36691732	36693853	+
198839	chr5	40835870	40836359	+
198914	chr5	41509528	41510227	+
199029	chr5	43000092	43001292	+
199034	chr5	43009104	43009796	+
199036	chr5	43017298	43017643	+
199037	chr5	43017683	43020774	+
199609	chr5	52778252	52779084	+
199874	chr5	56110137	56110534	+
200699	chr5	72527926	72529270	+
200700	chr5	72529303	72530540	+
200711	chr5	72606904	72608361	+
200721	chr5	72731580	72732958	+
200724	chr5	72739309	72741821	+
201029	chr5	77147226	77147723	+
201078	chr5	78407507	78408447	+
201104	chr5	79330667	79330955	+
201173	chr5	81047643	81048245	+
201178	chr5	81148298	81149002	+
201775	chr5	92907889	92909219	+
201777	chr5	92914317	92915257	+
201909	chr5	95170231	95170854	+
201973	chr5	95999075	95999483	+
203202	chr5	114506168	114506914	+
203215	chr5	114937903	114938581	+
203254	chr5	115696659	115697696	+
203273	chr5	115910961	115912682	+
203829	chr5	124069776	124073170	+
203876	chr5	126366997	126367284	+
204299	chr5	131991464	131991714	+
204314	chr5	132155088	132155745	+
204688	chr5	134825105	134826028	+
205048	chr5	138088149	138088768	+
205128	chr5	139075997	139077656	+
205133	chr5	139088430	139090446	+
205138	chr5	139125472	139126676	+
205142	chr5	139135065	139136039	+
205152	chr5	139227150	139228420	+
205208	chr5	140011609	140012857	+
205322	chr5	140777264	140777722	+
205356	chr5	141061325	141062067	+
205387	chr5	141230370	141230746	+
205433	chr5	141702754	141703775	+
206011	chr5	149111487	149112048	+
207853	chr5	162992258	162993909	+
209298	chr5	171056821	171057612	+
209501	chr5	172668963	172670771	+
210031	chr5	175559974	175561150	+
210187	chr5	176543482	176544267	+
210190	chr5	176559042	176560545	+
210563	chr5	179106021	179106497	+
210643	chr5	179740385	179741596	+
210882	chr6	710620	711642	+
211102	chr6	1620794	1621345	+
211222	chr6	2952328	2953304	+
211437	chr6	5851029	5852070	+
212227	chr6	10381163	10383208	+
212296	chr6	10886503	10887759	+
212314	chr6	11042881	11043308	+
212870	chr6	17282158	17282781	+
213097	chr6	21666326	21667970	+
213249	chr6	26087605	26088854	+
213261	chr6	26233003	26233870	+
213654	chr6	29855239	29855547	+
213856	chr6	31797270	31797463	+
215278	chr6	43021082	43021908	+
215299	chr6	43242562	43244027	+
216401	chr6	53223234	53223746	+
217591	chr6	72892238	72892982	+
217676	chr6	74008751	74009703	+
217869	chr6	75911446	75912242	+
217871	chr6	75916325	75918400	+
218300	chr6	82459452	82460854	+
218786	chr6	88876541	88877633	+
219339	chr6	99271705	99273607	+
219789	chr6	105585414	105585833	+
220032	chr6	107978224	107980352	+
221809	chr6	135504546	135505314	+
222246	chr6	143268905	143269186	+
222839	chr6	150284289	150285139	+
223828	chr6	159238742	159239438	+
225191	chr7	556077	557250	+
225193	chr7	560195	561318	+
226006	chr7	4885109	4886071	+
226009	chr7	4921606	4922333	+
226204	chr7	6565904	6566806	+
226857	chr7	21583354	21583923	+
226956	chr7	22894184	22894828	+
226994	chr7	23507000	23508967	+
227417	chr7	27230711	27233909	+
227572	chr7	29602823	29604197	+
227617	chr7	30175943	30176462	+
228368	chr7	37955164	37955941	+
229017	chr7	42275295	42275718	+
229258	chr7	44143398	44145110	+
229687	chr7	47621330	47622040	+
229732	chr7	48129429	48130605	+
230218	chr7	51384863	51385365	+
230340	chr7	52155991	52156831	+
230764	chr7	55072750	55073607	+
233314	chr7	75896368	75897152	+
233395	chr7	77045603	77046248	+
233412	chr7	77648376	77650182	+
234010	chr7	83277250	83278662	+
234254	chr7	86273683	86274860	+
234387	chr7	88387686	88387976	+
234505	chr7	90224156	90224594	+
235495	chr7	99768669	99769602	+
235558	chr7	100202985	100203651	+
235844	chr7	101579373	101580484	+
236373	chr7	107641768	107642472	+
236725	chr7	112430652	112430891	+
236897	chr7	114562035	114562301	+
237454	chr7	123172338	123173230	+
237971	chr7	128509058	128510318	+
238535	chr7	134856116	134856898	+
239122	chr7	140373290	140373942	+
240718	chr7	150711056	150711534	+
240799	chr7	151078251	151079710	+
241330	chr7	155088452	155088986	+
241863	chr7	158031918	158033070	+
243442	chr8	10707844	10708748	+
243671	chr8	12050878	12051224	+
243672	chr8	12051550	12051851	+
243677	chr8	12293289	12293898	+
244771	chr8	20160192	20161053	+
245322	chr8	22925389	22925843	+
245377	chr8	23082598	23082924	+
245989	chr8	26721304	26724167	+
246056	chr8	27182408	27183736	+
247455	chr8	38614845	38615359	+
247474	chr8	38855834	38857127	+
247979	chr8	42355877	42357276	+
248218	chr8	48571678	48573050	+
248221	chr8	48647327	48648247	+
249188	chr8	56792992	56793700	+
249444	chr8	59466731	59468157	+
249553	chr8	61821334	61823275	+
250393	chr8	70744673	70745532	+
251044	chr8	77585220	77586933	+
251224	chr8	80695685	80696674	+
251239	chr8	80803342	80804212	+
251248	chr8	81152755	81153228	+
252920	chr8	103822587	103822914	+
253460	chr8	110552486	110553288	+
255001	chr8	128806049	128806482	+
255399	chr8	134307992	134308691	+
256544	chr8	142215547	142216723	+
257146	chr8	145654360	145655167	+
257527	chr9	2241109	2241688	+
257553	chr9	4297277	4297663	+
257573	chr9	4741501	4742233	+
258632	chr9	21995617	21996367	+
258770	chr9	23820466	23821228	+
259817	chr9	35490513	35490922	+
260722	chr9	72658352	72659910	+
261484	chr9	82188463	82189117	+
262318	chr9	90691749	90692082	+
263023	chr9	95857487	95858067	+
263320	chr9	98274209	98275304	+
265765	chr9	126779365	126781156	+
265898	chr9	128510704	128511440	+
265902	chr9	128651338	128651822	+
266371	chr9	132145426	132146508	+
