# Supplementary material for: metilene3: identifying DMRs across multiple conditions with auto-classification
Source: Nat Commun. 2026 Jul 4;17:5848. doi: 10.1038/s41467-026-74931-y (PMC13333024; doi:10.1038/s41467-026-74931-y)
Supplement: Supplementary file 8 — Source Data [file 41467_2026_74931_MOESM8_ESM.zip › Fig.ED6c-part2.txt]

56	chr1	969765	970362	+
102	chr1	1181595	1182782	+
148	chr1	1534390	1534873	+
154	chr1	1565500	1567937	+
174	chr1	1713376	1714622	+
258	chr1	2136807	2137396	+
314	chr1	2477455	2478842	+
469	chr1	3569525	3569947	+
489	chr1	3662962	3664418	+
506	chr1	3774480	3775596	+
573	chr1	4228790	4230695	+
1017	chr1	6309060	6310325	+
1032	chr1	6480330	6481151	+
1246	chr1	7844566	7845192	+
1473	chr1	9749956	9750508	+
1492	chr1	9884357	9885039	+
1569	chr1	10698321	10699686	+
1717	chr1	11708562	11711073	+
1718	chr1	11714041	11714590	+
1756	chr1	11918748	11919803	+
1767	chr1	11958206	11959416	+
2292	chr1	16553111	16554904	+
2377	chr1	17287090	17287823	+
2602	chr1	18436099	18437887	+
2871	chr1	19614929	19615942	+
2981	chr1	20669521	20670761	+
2984	chr1	20692470	20692950	+
3360	chr1	23750190	23751933	+
3680	chr1	25944375	25944811	+
3927	chr1	27676724	27677397	+
3928	chr1	27677439	27678066	+
3930	chr1	27686592	27687555	+
3938	chr1	27719612	27719845	+
3961	chr1	27894795	27895652	+
3973	chr1	27960566	27961399	+
3993	chr1	28199353	28200045	+
4004	chr1	28285814	28287046	+
4106	chr1	29448971	29450426	+
4123	chr1	29564366	29565266	+
4568	chr1	31654025	31655558	+
4648	chr1	32179967	32181677	+
4669	chr1	32409865	32410748	+
4685	chr1	32713612	32714509	+
4747	chr1	33358697	33359644	+
4777	chr1	33547325	33547873	+
4797	chr1	33721129	33721407	+
4803	chr1	33772030	33773103	+
4846	chr1	34642285	34643124	+
4973	chr1	35258222	35258968	+
4978	chr1	35331334	35332485	+
4984	chr1	35351030	35351783	+
5027	chr1	36038581	36039449	+
5098	chr1	36771829	36772183	+
5321	chr1	38219165	38220276	+
5506	chr1	39981226	39981553	+
5524	chr1	40098192	40099186	+
5548	chr1	40236788	40237255	+
5561	chr1	40387665	40388659	+
5605	chr1	40782842	40783234	+
5710	chr1	41847112	41848485	+
5907	chr1	44398866	44399929	+
5988	chr1	45251764	45252518	+
6014	chr1	45792050	45793389	+
6554	chr1	51983494	51984324	+
6629	chr1	53528495	53528855	+
6747	chr1	54203169	54204310	+
7207	chr1	59041756	59043576	+
7277	chr1	61508424	61509558	+
7278	chr1	61517195	61520167	+
7281	chr1	61553395	61554862	+
7312	chr1	62107132	62107776	+
7377	chr1	63539100	63540217	+
7592	chr1	68696111	68697100	+
8912	chr1	86043190	86044141	+
8915	chr1	86081441	86082135	+
9023	chr1	87798018	87798665	+
9083	chr1	90099817	90100262	+
9358	chr1	92952259	92952655	+
9450	chr1	95005666	95007126	+
10462	chr1	110610292	110613043	+
10491	chr1	110753949	110755054	+
10723	chr1	113051652	113052420	+
10735	chr1	113256699	113257283	+
10766	chr1	113499556	113500404	+
11120	chr1	116519223	116519686	+
11138	chr1	116710675	116711455	+
11530	chr1	145472723	145473774	+
11689	chr1	148248029	148248439	+
11837	chr1	150521830	150522584	+
11885	chr1	151103448	151104490	+
12188	chr1	153599245	153600202	+
12203	chr1	153747336	153747891	+
12353	chr1	155043119	155044118	+
12357	chr1	155053969	155055411	+
12463	chr1	156260916	156261841	+
12507	chr1	156594039	156595378	+
12523	chr1	156646291	156646945	+
12693	chr1	157948139	157949124	+
12964	chr1	159893107	159894940	+
12996	chr1	160053480	160054438	+
13143	chr1	161008011	161009007	+
13160	chr1	161068425	161068842	+
13393	chr1	164545113	164546434	+
13659	chr1	166889841	166890740	+
13923	chr1	170629950	170630309	+
13924	chr1	170630342	170631431	+
14196	chr1	175568249	175569133	+
14303	chr1	178006695	178007529	+
14477	chr1	180880836	180882865	+
14483	chr1	180922589	180923691	+
14545	chr1	181451183	181451804	+
14756	chr1	184632658	184634004	+
15691	chr1	200271897	200272584	+
15732	chr1	200842141	200843290	+
15758	chr1	201084058	201084527	+
16026	chr1	203044575	203045389	+
16310	chr1	205424510	205425880	+
16606	chr1	208132287	208133253	+
16944	chr1	210465393	210466284	+
17172	chr1	212731538	212731890	+
17247	chr1	214152977	214153836	+
17278	chr1	214723968	214724516	+
17337	chr1	215254895	215255856	+
17666	chr1	218520062	218521511	+
18287	chr1	225864724	225865515	+
18304	chr1	226070576	226071200	+
18309	chr1	226127111	226127736	+
18558	chr1	228399825	228400688	+
18616	chr1	228633084	228634335	+
18699	chr1	229569391	229570344	+
18862	chr1	231298920	231299805	+
19365	chr1	236686881	236687664	+
20548	chr1	246952213	246952713	+
20588	chr1	247274123	247274586	+
20680	chr1	247804703	247805921	+
21456	chr10	3108428	3109435	+
22190	chr10	7449128	7450085	+
24059	chr10	21798795	21799637	+
24063	chr10	21813572	21814538	+
24127	chr10	22622892	22624756	+
24712	chr10	27608433	27609234	+
25557	chr10	35928711	35929248	+
26005	chr10	43697519	43698500	+
26034	chr10	43845999	43846846	+
26040	chr10	43891137	43893204	+
26044	chr10	43901591	43902288	+
26219	chr10	44788625	44789190	+
26246	chr10	44882030	44882599	+
26389	chr10	45868672	45868945	+
26439	chr10	46971220	46971556	+
27318	chr10	57361632	57363021	+
27579	chr10	62760610	62760865	+
27825	chr10	70321241	70322749	+
28022	chr10	71892091	71893105	+
28045	chr10	72199914	72201622	+
28386	chr10	75758372	75759507	+
28398	chr10	76573136	76573855	+
28444	chr10	77154987	77157285	+
28606	chr10	79395466	79396647	+
28703	chr10	81001823	81003942	+
28830	chr10	82167332	82167823	+
29463	chr10	88122571	88125207	+
29503	chr10	88391608	88392351	+
29831	chr10	94455378	94456147	+
29857	chr10	94820005	94823328	+
29859	chr10	94825395	94826486	+
30132	chr10	98955690	98956609	+
30142	chr10	99079908	99080433	+
30179	chr10	99474278	99474983	+
30521	chr10	102278750	102279967	+
30634	chr10	102756420	102757415	+
30642	chr10	102806655	102809636	+
30736	chr10	103589986	103591077	+
30822	chr10	104679041	104680184	+
30857	chr10	105210608	105211076	+
30874	chr10	105344082	105344954	+
31685	chr10	112258446	112258886	+
31689	chr10	112289946	112290706	+
32614	chr10	121411275	121412023	+
33412	chr10	128076964	128077500	+
33456	chr10	128594565	128595165	+
34697	chr10	135236560	135237395	+
34822	chr11	626515	627419	+
35229	chr11	2890778	2891633	+
35846	chr11	8378247	8379156	+
35892	chr11	9596808	9597647	+
35896	chr11	9634506	9636184	+
36057	chr11	12132674	12133043	+
36352	chr11	17034682	17035562	+
36459	chr11	17757514	17758537	+
36617	chr11	19735448	19736648	+
37527	chr11	31834033	31838180	+
37765	chr11	33889784	33890550	+
39055	chr11	46258975	46259547	+
39086	chr11	46403714	46404479	+
39125	chr11	47206833	47207826	+
39132	chr11	47236509	47238251	+
39746	chr11	57243556	57244732	+
40190	chr11	60682584	60683483	+
40336	chr11	61722475	61723255	+
40337	chr11	61723272	61723633	+
40439	chr11	62455157	62455944	+
40554	chr11	63529499	63531903	+
40583	chr11	63774654	63775776	+
40622	chr11	64066756	64069141	+
40633	chr11	64109464	64110510	+
40801	chr11	65245902	65246939	+
40819	chr11	65342940	65344148	+
40821	chr11	65351848	65353198	+
40856	chr11	65547357	65547900	+
40986	chr11	66838996	66839498	+
41010	chr11	67070268	67071929	+
41042	chr11	67272315	67273309	+
41067	chr11	67396564	67397139	+
41161	chr11	67806116	67806964	+
41338	chr11	69285934	69286736	+
41373	chr11	69450921	69452946	+
41870	chr11	72295234	72296138	+
41872	chr11	72300813	72301745	+
41896	chr11	72387345	72388672	+
41906	chr11	72462852	72463840	+
41964	chr11	73019902	73020562	+
42010	chr11	73693002	73694028	+
42151	chr11	75140659	75140869	+
42153	chr11	75141027	75142281	+
42187	chr11	75273716	75274742	+
42257	chr11	76032556	76033508	+
42320	chr11	76510050	76510951	+
42350	chr11	76848975	76849646	+
43112	chr11	88241580	88242731	+
43452	chr11	93275391	93275956	+
43566	chr11	94277824	94278546	+
43601	chr11	94883240	94884428	+
44238	chr11	101980492	101980784	+
44379	chr11	102980705	102981073	+
44652	chr11	111169249	111169865	+
44674	chr11	111411863	111412948	+
44781	chr11	113258346	113258805	+
45364	chr11	118662838	118663290	+
45434	chr11	119191451	119192441	+
45674	chr11	120856301	120857251	+
45697	chr11	121297606	121298159	+
45832	chr11	123008127	123009049	+
45837	chr11	123066351	123067292	+
45864	chr11	123301488	123302148	+
46018	chr11	124615034	124615935	+
46039	chr11	124790690	124791601	+
46125	chr11	125756807	125757446	+
46193	chr11	126286073	126287023	+
47545	chr12	186964	187609	+
47593	chr12	569869	570502	+
47685	chr12	1640332	1641039	+
47957	chr12	2861675	2862690	+
47968	chr12	2903281	2903847	+
48084	chr12	3861763	3862605	+
48156	chr12	4671118	4671879	+
48440	chr12	5910418	5911837	+
48611	chr12	6756209	6756751	+
48839	chr12	8068311	8068959	+
49466	chr12	14413491	14413980	+
50205	chr12	21926888	21927119	+
50516	chr12	26112710	26113406	+
50524	chr12	26274286	26274801	+
50612	chr12	28123936	28124665	+
50639	chr12	29301817	29303010	+
50791	chr12	30947972	30948881	+
50795	chr12	30975144	30975818	+
51814	chr12	47474149	47475096	+
51943	chr12	48205959	48207599	+
51993	chr12	48578130	48579598	+
51995	chr12	48592154	48592614	+
52083	chr12	49390490	49392755	+
52104	chr12	49658924	49659619	+
52113	chr12	49688842	49690976	+
52130	chr12	49942385	49943434	+
52180	chr12	50354849	50356056	+
52190	chr12	50426444	50427104	+
52289	chr12	52115224	52115773	+
52292	chr12	52207833	52208899	+
52302	chr12	52241815	52242546	+
52330	chr12	52400122	52401827	+
52331	chr12	52408380	52409178	+
52336	chr12	52444309	52445911	+
52387	chr12	52651967	52652735	+
52629	chr12	53764606	53765553	+
52649	chr12	54089095	54089787	+
52732	chr12	54500557	54501428	+
53007	chr12	56474173	56474771	+
53121	chr12	57631800	57632732	+
53148	chr12	58014707	58015093	+
53164	chr12	58119520	58121004	+
53165	chr12	58121030	58121550	+
55826	chr12	89748363	89748985	+
55834	chr12	89917984	89918372	+
56510	chr12	99138994	99139999	+
56972	chr12	103695189	103696730	+
57058	chr12	104696912	104697983	+
57239	chr12	106974367	106975233	+
57242	chr12	106978484	106981706	+
57244	chr12	106987867	106988628	+
57257	chr12	107296766	107297835	+
57413	chr12	108293086	108295954	+
58136	chr12	113541517	113542245	+
59551	chr12	121162870	121164105	+
59672	chr12	122231229	122231670	+
59853	chr12	124246301	124247378	+
60039	chr12	125670055	125670630	+
60447	chr12	128379823	128381841	+
60550	chr12	128698571	128699637	+
60809	chr12	129606048	129607223	+
60845	chr12	129743119	129744874	+
60930	chr12	130032439	130034483	+
60942	chr12	130081988	130083302	+
60957	chr12	130153000	130155490	+
61251	chr12	131355204	131356095	+
61369	chr12	131783644	131783829	+
61444	chr12	132145811	132146173	+
61530	chr12	132689027	132690990	+
61555	chr12	132862055	132863489	+
61879	chr13	21286641	21288714	+
62397	chr13	24120985	24121933	+
63042	chr13	28362702	28364513	+
63503	chr13	31376727	31377733	+
63644	chr13	32983241	32984731	+
63669	chr13	33923859	33924953	+
63742	chr13	36728572	36729969	+
63906	chr13	39262029	39262516	+
63987	chr13	42030785	42031401	+
64122	chr13	44452982	44454294	+
64123	chr13	44454323	44454693	+
64180	chr13	45944912	45945599	+
64185	chr13	45991120	45991445	+
64279	chr13	46959640	46961926	+
64659	chr13	53312605	53314226	+
65982	chr13	73634037	73635038	+
66070	chr13	76209708	76210017	+
66073	chr13	76211049	76211578	+
66093	chr13	77458309	77459257	+
66095	chr13	77461032	77461624	+
66865	chr13	88329672	88330795	+
67227	chr13	92051246	92052269	+
67500	chr13	96204647	96206621	+
67661	chr13	97877415	97878559	+
67792	chr13	98794275	98794573	+
67793	chr13	98794591	98794954	+
67971	chr13	100630142	100631588	+
68848	chr13	109792724	109793698	+
69028	chr13	111766398	111767279	+
69184	chr13	112728210	112729194	+
69193	chr13	112758574	112761363	+
69367	chr13	113622537	113623225	+
69372	chr13	113698549	113700650	+
69396	chr13	113807256	113807639	+
69513	chr13	114894015	114895207	+
69916	chr14	23355737	23356736	+
69922	chr14	23449580	23450470	+
69985	chr14	24045012	24046382	+
70070	chr14	24779716	24780557	+
70071	chr14	24780567	24780762	+
70103	chr14	24898872	24899833	+
70214	chr14	26673666	26674773	+
70230	chr14	29225545	29227198	+
70232	chr14	29230516	29232310	+
70235	chr14	29244064	29245025	+
70317	chr14	31344214	31345199	+
70338	chr14	32669988	32671742	+
70402	chr14	34419238	34419850	+
71737	chr14	51338549	51339216	+
71740	chr14	51410029	51410743	+
71757	chr14	52117272	52117754	+
71779	chr14	52536020	52536893	+
71924	chr14	54418282	54419266	+
71927	chr14	54429936	54430858	+
72016	chr14	55595664	55597101	+
72351	chr14	59930706	59931036	+
72393	chr14	60336145	60336506	+
72457	chr14	61103911	61104286	+
72459	chr14	61107726	61111139	+
72475	chr14	61654815	61655245	+
72564	chr14	62217183	62218211	+
72777	chr14	64761032	64762025	+
72786	chr14	65007512	65008641	+
72787	chr14	65008669	65009740	+
72789	chr14	65016256	65017192	+
73017	chr14	68087047	68087566	+
73057	chr14	69094693	69095754	+
73550	chr14	73957917	73958875	+
73554	chr14	74036679	74037197	+
73560	chr14	74100577	74101517	+
73570	chr14	74252280	74253129	+
73669	chr14	74958539	74959257	+
73931	chr14	77590911	77591937	+
73955	chr14	77736270	77737881	+
73992	chr14	78431853	78432946	+
73994	chr14	78446981	78447880	+
75162	chr14	90919778	90921342	+
75266	chr14	91730705	91731157	+
75449	chr14	93154008	93154829	+
76602	chr14	99739366	99740627	+
76656	chr14	100069048	100070059	+
76725	chr14	100680259	100681242	+
77059	chr14	102975168	102975813	+
77065	chr14	103010806	103011554	+
77105	chr14	103394276	103395368	+
77482	chr14	105554053	105555101	+
77557	chr14	105952133	105954295	+
77785	chr15	22891784	22892457	+
78680	chr15	28352472	28353178	+
78746	chr15	29395568	29396726	+
78992	chr15	31688954	31690008	+
79009	chr15	31775325	31776401	+
79331	chr15	34782702	34783144	+
79381	chr15	35087089	35087885	+
79498	chr15	37179147	37180942	+
79786	chr15	39872929	39873802	+
79849	chr15	40659917	40660840	+
79862	chr15	40763660	40764445	+
79943	chr15	41786848	41788502	+
79944	chr15	41793396	41795304	+
80437	chr15	48011328	48011911	+
80704	chr15	52404106	52405033	+
80740	chr15	53075589	53076774	+
80742	chr15	53083214	53083994	+
80748	chr15	53098142	53098567	+
81020	chr15	57209680	57210469	+
81036	chr15	57669216	57669599	+
81609	chr15	65066802	65067415	+
81835	chr15	68111681	68115055	+
81837	chr15	68116848	68122511	+
81875	chr15	68549101	68549407	+
81900	chr15	68723223	68723754	+
82050	chr15	69754876	69755822	+
82305	chr15	72489407	72490426	+
82506	chr15	74657909	74658880	+
82577	chr15	75248175	75248840	+
82579	chr15	75249805	75251491	+
82767	chr15	76638132	76639822	+
82798	chr15	77926764	77927634	+
82860	chr15	78236401	78237577	+
83223	chr15	81294322	81294828	+
83699	chr15	85360122	85360974	+
84371	chr15	91292700	91293745	+
84389	chr15	91427182	91428139	+
84617	chr15	92938177	92938667	+
84681	chr15	93276876	93277834	+
84707	chr15	93632741	93633369	+
85765	chr15	100272563	100273181	+
86608	chr16	3199651	3200031	+
86739	chr16	4233129	4233459	+
86765	chr16	4357316	4358320	+
86776	chr16	4421443	4422587	+
88333	chr16	11348431	11349277	+
88605	chr16	13016405	13018094	+
88930	chr16	15083254	15084342	+
89546	chr16	19896523	19897474	+
89734	chr16	21170496	21171239	+
90345	chr16	25078008	25078934	+
90433	chr16	25600972	25602327	+
90502	chr16	25868813	25869876	+
90525	chr16	25950742	25951412	+
90605	chr16	26321162	26321913	+
91300	chr16	31213107	31214436	+
91305	chr16	31225875	31226856	+
91745	chr16	48399381	48400902	+
91887	chr16	49313079	49313646	+
92003	chr16	49872184	49873169	+
92080	chr16	50501731	50502665	+
92104	chr16	50874769	50875740	+
92123	chr16	51147090	51148455	+
92136	chr16	51187292	51191492	+
92532	chr16	55542919	55543629	+
92625	chr16	56390118	56390641	+
92626	chr16	56391020	56391611	+
92651	chr16	56650980	56651617	+
92656	chr16	56665853	56666884	+
92791	chr16	57562360	57563551	+
93751	chr16	66613118	66613411	+
93815	chr16	67183681	67184194	+
93824	chr16	67198413	67200284	+
93827	chr16	67203370	67205048	+
93866	chr16	67426987	67427990	+
93943	chr16	68269237	68269867	+
94071	chr16	69999036	69999495	+
94562	chr16	74440616	74441504	+
94671	chr16	75528180	75529504	+
95240	chr16	79623200	79624045	+
96211	chr16	84346066	84346975	+
96346	chr16	85481987	85483212	+
97022	chr16	88869004	88869443	+
97214	chr16	89882008	89882242	+
97232	chr16	89992899	89993106	+
97243	chr16	90084772	90085415	+
97471	chr17	1901066	1902238	+
97478	chr17	1958962	1962823	+
97509	chr17	2302142	2302722	+
97549	chr17	2626831	2628549	+
97844	chr17	4641919	4642269	+
97861	chr17	4688567	4690109	+
97962	chr17	5674026	5674968	+
98050	chr17	6616081	6617627	+
98082	chr17	6945340	6946549	+
98122	chr17	7252893	7254452	+
98206	chr17	7819752	7819974	+
98399	chr17	8926041	8927362	+
98407	chr17	9018675	9019583	+
98420	chr17	9142800	9144185	+
99471	chr17	14269126	14270141	+
99583	chr17	14691251	14693000	+
99594	chr17	14739723	14741512	+
99599	chr17	14769121	14770382	+
99620	chr17	14872204	14873401	+
99666	chr17	15025193	15027018	+
99946	chr17	17203796	17204782	+
99993	chr17	17603399	17604403	+
99997	chr17	17655223	17656252	+
100005	chr17	17712910	17714161	+
100233	chr17	19771428	19771742	+
100272	chr17	20223818	20224414	+
100538	chr17	25676404	25676768	+
100629	chr17	26707912	26708920	+
100669	chr17	27043859	27045548	+
100715	chr17	27503435	27504224	+
100736	chr17	27893008	27893757	+
100740	chr17	27899411	27900332	+
100751	chr17	27939919	27942328	+
100752	chr17	27942364	27945461	+
100845	chr17	29020608	29021478	+
100902	chr17	29815194	29816082	+
100915	chr17	29886662	29887528	+
101614	chr17	34068358	34068733	+
101732	chr17	35014079	35014932	+
101951	chr17	36609648	36610513	+
101965	chr17	36665600	36667391	+
101997	chr17	36829338	36830246	+
102092	chr17	37380748	37381808	+
102136	chr17	37855817	37857255	+
102531	chr17	40119810	40121866	+
102567	chr17	40331830	40332731	+
102613	chr17	40700070	40701073	+
102674	chr17	41320849	41321760	+
102675	chr17	41363184	41364563	+
102684	chr17	41445095	41447146	+
102755	chr17	41832464	41833366	+
102875	chr17	42462108	42462634	+
102975	chr17	43221072	43222291	+
103049	chr17	43578509	43579341	+
103060	chr17	43679290	43679910	+
103129	chr17	43973829	43975416	+
103136	chr17	44025439	44027385	+
103260	chr17	45500779	45501344	+
103262	chr17	45501590	45501752	+
103278	chr17	45785643	45786703	+
103695	chr17	48194611	48195198	+
103752	chr17	48553310	48553755	+
103819	chr17	49021470	49022343	+
103828	chr17	49199134	49199508	+
104199	chr17	52977041	52978661	+
104381	chr17	54911544	54912631	+
104385	chr17	54990486	54991112	+
104411	chr17	55163103	55164078	+
104503	chr17	55860158	55861314	+
104507	chr17	55938547	55939757	+
104652	chr17	57410409	57411153	+
104773	chr17	59466903	59467901	+
104775	chr17	59473007	59474292	+
104788	chr17	59528890	59529367	+
104945	chr17	61524042	61524469	+
104989	chr17	61778026	61778974	+
105072	chr17	62774225	62777991	+
105473	chr17	70111822	70115043	+
105493	chr17	70338053	70339886	+
105754	chr17	72208089	72209167	+
105938	chr17	73073281	73074235	+
105998	chr17	73520848	73522737	+
106012	chr17	73583688	73584889	+
106107	chr17	74496912	74497917	+
106160	chr17	74865586	74866321	+
106205	chr17	75174233	75175003	+
106345	chr17	76227097	76228869	+
106378	chr17	76354722	76356014	+
106807	chr17	79314591	79316204	+
106838	chr17	79480261	79486912	+
106846	chr17	79503290	79504402	+
106908	chr17	79949413	79950366	+
107521	chr18	3498940	3499872	+
107534	chr18	3623883	3624534	+
107877	chr18	5890096	5891537	+
107920	chr18	6413726	6414384	+
108370	chr18	8367096	8367828	+
108435	chr18	8608432	8609068	+
108467	chr18	9016883	9018187	+
108551	chr18	10453426	10454316	+
108908	chr18	11751293	11751804	+
108957	chr18	11946823	11948154	+
109029	chr18	12307061	12307853	+
109059	chr18	12658294	12658894	+
109506	chr18	19283139	19283945	+
109813	chr18	21269843	21270659	+
109898	chr18	22928796	22929294	+
109951	chr18	24126804	24128194	+
110673	chr18	34833452	34834746	+
110682	chr18	34854146	34855584	+
110734	chr18	35064761	35065911	+
110747	chr18	35104310	35105177	+
110760	chr18	35147226	35148036	+
111761	chr18	46501149	46501563	+
111762	chr18	46501623	46502034	+
111814	chr18	47338921	47339857	+
111882	chr18	47794300	47795093	+
112190	chr18	52494835	52496446	+
112193	chr18	52626140	52627031	+
112311	chr18	55103461	55104480	+
112312	chr18	55105814	55109324	+
112460	chr18	56514501	56515400	+
113051	chr18	60263147	60263418	+
113472	chr18	63418518	63419354	+
114429	chr18	71958203	71958448	+
114715	chr18	74208148	74208553	+
114739	chr18	74331438	74332892	+
114771	chr18	74535438	74535991	+
114807	chr18	74844316	74844940	+
114808	chr18	74844953	74845311	+
115140	chr18	77006276	77006983	+
115311	chr19	461725	462465	+
115344	chr19	591117	592106	+
115367	chr19	718493	719928	+
115526	chr19	1864452	1865076	+
115564	chr19	2250010	2254144	+
115578	chr19	2289680	2291983	+
115606	chr19	2424674	2425817	+
115794	chr19	3576541	3577721	+
116502	chr19	7981751	7983340	+
116824	chr19	10541081	10543258	+
117029	chr19	12978072	12978862	+
117178	chr19	13949801	13950952	+
117186	chr19	13983367	13984259	+
117238	chr19	14375893	14377221	+
117274	chr19	14583016	14586680	+
117419	chr19	15342546	15344561	+
117724	chr19	17354492	17355752	+
117730	chr19	17433713	17435106	+
117798	chr19	17716523	17717701	+
117804	chr19	17790536	17791448	+
117998	chr19	18543880	18545140	+
118091	chr19	19221013	19221851	+
118114	chr19	19335554	19336353	+
118576	chr19	23597757	23598397	+
119276	chr19	30713318	30716529	+
119748	chr19	33554366	33555145	+
119750	chr19	33556193	33556478	+
119842	chr19	34112227	34112502	+
119887	chr19	34310498	34311651	+
120018	chr19	35068213	35069120	+
120520	chr19	39260284	39261125	+
120533	chr19	39359915	39361014	+
120658	chr19	39997554	39998372	+
120661	chr19	40006253	40007116	+
120822	chr19	41073308	41074437	+
120989	chr19	41882067	41882955	+
121138	chr19	42503225	42503671	+
121160	chr19	42635868	42636978	+
121197	chr19	42928193	42928693	+
121405	chr19	44084239	44085669	+
121524	chr19	45260647	45261964	+
121543	chr19	45350433	45351779	+
121559	chr19	45578586	45580114	+
121664	chr19	46141879	46142979	+
121691	chr19	46318273	46319497	+
121775	chr19	46906942	46908274	+
121818	chr19	47200470	47201321	+
121856	chr19	47506618	47507982	+
121927	chr19	47932423	47934006	+
121936	chr19	47950124	47951726	+
122096	chr19	48836972	48837753	+
122113	chr19	48945807	48948005	+
122157	chr19	49199375	49200462	+
122412	chr19	50816826	50817857	+
122498	chr19	51169440	51172327	+
122728	chr19	52206954	52208098	+
122800	chr19	53039741	53040091	+
122941	chr19	54371369	54373536	+
122959	chr19	54464628	54466825	+
123065	chr19	54973898	54975096	+
123230	chr19	55683950	55685671	+
123581	chr19	58715219	58716182	+
123595	chr19	58907291	58908104	+
124027	chr2	1746459	1747273	+
124889	chr2	7058543	7059083	+
125030	chr2	8833052	8834048	+
125086	chr2	9613779	9614052	+
125132	chr2	10182433	10183288	+
125133	chr2	10184269	10184913	+
125253	chr2	11269772	11270554	+
125941	chr2	19560749	19561892	+
126036	chr2	20068264	20069134	+
126615	chr2	25438790	25439451	+
126622	chr2	25473840	25475927	+
126626	chr2	25499604	25500788	+
126687	chr2	26401523	26402680	+
126704	chr2	26624360	26625192	+
126716	chr2	26725844	26726856	+
126795	chr2	27072208	27073232	+
126875	chr2	27717242	27717457	+
126900	chr2	27957970	27958924	+
126910	chr2	28112666	28112987	+
127348	chr2	33171328	33171784	+
127835	chr2	37571628	37571966	+
128004	chr2	39187043	39188055	+
128066	chr2	40679541	40679920	+
128269	chr2	42719676	42720678	+
128314	chr2	43295009	43295702	+
128541	chr2	46523672	46524148	+
128542	chr2	46526263	46527523	+
128649	chr2	47596725	47597331	+
128684	chr2	47798743	47799389	+
128816	chr2	48982036	48983210	+
128967	chr2	50573816	50575234	+
129179	chr2	55450316	55451092	+
129385	chr2	58273418	58274649	+
129770	chr2	62424272	62425298	+
129881	chr2	65086418	65087507	+
130439	chr2	71115242	71116530	+
130690	chr2	72370052	72370943	+
130744	chr2	73338977	73339717	+
130780	chr2	73495809	73496261	+
130909	chr2	74668415	74669603	+
130916	chr2	74729398	74730855	+
130931	chr2	74782019	74782728	+
131582	chr2	80549365	80550016	+
131885	chr2	83336082	83337531	+
132623	chr2	95401299	95401768	+
132682	chr2	95690638	95691557	+
132713	chr2	96010922	96012904	+
132819	chr2	97151540	97152889	+
132947	chr2	98963567	98964515	+
133134	chr2	101437185	101438358	+
133208	chr2	102090197	102091383	+
133531	chr2	104663993	104664399	+
133532	chr2	104666096	104666878	+
133555	chr2	105275104	105276194	+
133569	chr2	105479671	105480901	+
134028	chr2	109149710	109150189	+
134130	chr2	110372382	110373290	+
134239	chr2	111875467	111877927	+
135198	chr2	119913796	119915647	+
135216	chr2	119981908	119982220	+
135338	chr2	121334177	121334844	+
135340	chr2	121344493	121345559	+
135346	chr2	121411816	121412712	+
136261	chr2	129080205	129080537	+
136706	chr2	131484189	131484763	+
136755	chr2	131797103	131798087	+
136821	chr2	132151977	132153139	+
136843	chr2	132285968	132286733	+
136986	chr2	133425850	133426990	+
137179	chr2	136875326	136877304	+
137421	chr2	139538446	139538940	+
137784	chr2	149644586	149646517	+
137908	chr2	152953930	152955063	+
138480	chr2	160759804	160760846	+
138509	chr2	161264735	161265422	+
138515	chr2	161348459	161349060	+
138585	chr2	164204245	164205902	+
138854	chr2	170646237	170646891	+
138877	chr2	171567906	171569026	+
138879	chr2	171569805	171571292	+
138882	chr2	171572437	171575585	+
138954	chr2	173292866	173293872	+
139016	chr2	174877377	174878338	+
139163	chr2	177053860	177055428	+
139260	chr2	178012640	178013867	+
139587	chr2	182322484	182323230	+
139601	chr2	182542456	182543950	+
139602	chr2	182545769	182550458	+
139665	chr2	183730703	183731599	+
140130	chr2	191399642	191400059	+
140776	chr2	198028817	198029084	+
140881	chr2	200320004	200321610	+
140897	chr2	200467505	200469111	+
140962	chr2	201981765	201984079	+
141154	chr2	206549479	206551560	+
141821	chr2	218843112	218844006	+
141879	chr2	219156460	219157730	+
141922	chr2	219646112	219647545	+
141959	chr2	219865943	219866646	+
141997	chr2	220117111	220118307	+
142006	chr2	220159208	220160240	+
142030	chr2	220283669	220283866	+
142042	chr2	220361192	220362805	+
142048	chr2	220406137	220407078	+
142049	chr2	220416132	220417059	+
142219	chr2	223289889	223290515	+
142267	chr2	223915978	223917182	+
142957	chr2	232260040	232261238	+
143004	chr2	232545515	232546390	+
143009	chr2	232570826	232572561	+
143475	chr2	237476162	237477676	+
143701	chr2	239071989	239073108	+
144146	chr2	241974813	241975303	+
144232	chr2	242786044	242786949	+
144315	chr20	259526	260227	+
144433	chr20	865154	866421	+
144754	chr20	2731243	2733893	+
144783	chr20	2852738	2853330	+
144796	chr20	3052260	3053253	+
144875	chr20	3730104	3733291	+
144881	chr20	3765995	3766722	+
145145	chr20	6032524	6033598	+
145443	chr20	9496317	9496998	+
146096	chr20	17295813	17296958	+
146386	chr20	19739206	19740005	+
146417	chr20	20344219	20345440	+
147180	chr20	25057442	25058969	+
147671	chr20	32254214	32256071	+
147765	chr20	33102929	33103584	+
147789	chr20	33296363	33297368	+
147810	chr20	33584815	33585493	+
147867	chr20	34188401	34189054	+
149165	chr20	42543857	42545210	+
149315	chr20	43280990	43281922	+
149354	chr20	43726408	43727471	+
149356	chr20	43729320	43730241	+
149414	chr20	44002325	44002860	+
149429	chr20	44097993	44098724	+
149430	chr20	44098761	44099857	+
149534	chr20	44685729	44687730	+
149636	chr20	45279828	45280288	+
149910	chr20	47442867	47444014	+
149991	chr20	48098961	48099758	+
150094	chr20	48788601	48789418	+
150328	chr20	50418315	50418849	+
151275	chr20	55839006	55840330	+
151285	chr20	55964055	55965253	+
151617	chr20	58508295	58508856	+
151621	chr20	58514579	58515121	+
152082	chr20	61283232	61284107	+
152258	chr20	62119197	62120393	+
152324	chr20	62463161	62464065	+
152360	chr20	62679055	62679807	+
153160	chr21	22369361	22370241	+
153724	chr21	26934070	26934885	+
153862	chr21	28337709	28338550	+
154895	chr21	37442102	37442976	+
155009	chr21	38378064	38378406	+
155549	chr21	41757968	41758710	+
155611	chr21	42213256	42214280	+
155808	chr21	43373077	43373618	+
156034	chr21	44847486	44848244	+
156346	chr21	46825414	46826498	+
156410	chr21	47061706	47062752	+
156553	chr21	48081025	48081865	+
156676	chr22	17566138	17567094	+
156679	chr22	17600332	17601357	+
156810	chr22	18894126	18894435	+
156813	chr22	18923167	18924125	+
156866	chr22	19510594	19512527	+
156907	chr22	19706169	19706885	+
156994	chr22	20378237	20378679	+
156996	chr22	20379796	20379914	+
156997	chr22	20459349	20459722	+
157072	chr22	21311182	21312616	+
157127	chr22	21821757	21821996	+
157129	chr22	21823445	21823968	+
157138	chr22	21983472	21984743	+
157434	chr22	23744290	23745389	+
157967	chr22	28192677	28196474	+
157994	chr22	29280762	29281713	+
158010	chr22	29469488	29470357	+
158138	chr22	30822116	30822798	+
159137	chr22	37730174	37731680	+
159222	chr22	38378984	38380072	+
159234	chr22	38434314	38435726	+
159241	chr22	38453070	38453843	+
159264	chr22	38610133	38611122	+
159301	chr22	38965568	38966255	+
159365	chr22	39436139	39437295	+
159511	chr22	40081418	40082494	+
159673	chr22	41633551	41634506	+
159716	chr22	42062527	42063428	+
159752	chr22	42305652	42307253	+
159777	chr22	42470095	42470868	+
160103	chr22	44726458	44727113	+
161060	chr22	50328627	50328984	+
161066	chr22	50355135	50356685	+
161114	chr22	50609379	50609626	+
161117	chr22	50623094	50623784	+
161129	chr22	50705842	50706975	+
161134	chr22	50737646	50739066	+
161206	chr22	51158385	51159527	+
161467	chr3	2154854	2156525	+
162414	chr3	9987640	9989618	+
162798	chr3	13008522	13009799	+
163033	chr3	14643390	14644119	+
163259	chr3	16925360	16926025	+
163876	chr3	24537001	24537654	+
164024	chr3	26664842	26666971	+
164092	chr3	27771988	27773641	+
164659	chr3	32859284	32860813	+
164660	chr3	32862928	32863635	+
164934	chr3	36986620	36986936	+
164946	chr3	37494439	37494853	+
165000	chr3	38035390	38036356	+
165001	chr3	38040071	38040996	+
165002	chr3	38070369	38071022	+
165244	chr3	39851449	39852450	+
165550	chr3	42846722	42847116	+
166001	chr3	46939734	46940716	+
166183	chr3	49313976	49315070	+
166295	chr3	50382793	50383587	+
166300	chr3	50402184	50403006	+
166521	chr3	51989690	51990967	+
167202	chr3	57113564	57113820	+
167271	chr3	57994887	57995403	+
168050	chr3	66025254	66025762	+
168568	chr3	71630416	71631744	+
168593	chr3	71803611	71804548	+
170270	chr3	99356883	99357856	+
170376	chr3	101567146	101570040	+
171281	chr3	112929361	112930222	+
171427	chr3	120169964	120170518	+
171608	chr3	123166637	123167436	+
171728	chr3	124860207	124861107	+
172045	chr3	127634560	127635157	+
172057	chr3	127794087	127794734	+
172101	chr3	128215161	128216195	+
172220	chr3	129024328	129024924	+
172426	chr3	131752322	131752829	+
172817	chr3	136538599	136539414	+
173054	chr3	139257817	139259227	+
173657	chr3	149374521	149375866	+
173790	chr3	152553655	152554580	+
174125	chr3	156533653	156534569	+
174253	chr3	159480728	159481574	+
174310	chr3	160119629	160121275	+
174800	chr3	170136897	170138700	+
175176	chr3	181412980	181414478	+
175232	chr3	182982072	182983393	+
175248	chr3	183144878	183145316	+
175364	chr3	183948439	183949277	+
175388	chr3	184098638	184099743	+
175427	chr3	184321656	184322584	+
175453	chr3	184871094	184871611	+
175686	chr3	187455296	187456814	+
176253	chr3	193923795	193924501	+
176261	chr3	194014397	194015229	+
176565	chr3	197183105	197184066	+
176725	chr4	777751	781146	+
176727	chr4	785680	789812	+
176932	chr4	2062196	2063365	+
176953	chr4	2366110	2367436	+
177381	chr4	5053394	5054320	+
177912	chr4	8855020	8870018	+
177917	chr4	8874444	8876536	+
177924	chr4	8894866	8896350	+
178753	chr4	16085221	16085890	+
179655	chr4	25656791	25657733	+
179669	chr4	25864784	25865616	+
179943	chr4	28652131	28653637	+
180895	chr4	39448420	39448653	+
181091	chr4	41867297	41868688	+
181095	chr4	41884138	41885230	+
181713	chr4	48485666	48486528	+
181714	chr4	48491763	48492752	+
181715	chr4	48492775	48493584	+
181858	chr4	54957168	54957721	+
181862	chr4	54967344	54968251	+
181872	chr4	55091754	55092841	+
182123	chr4	57371444	57372915	+
183881	chr4	80885600	80886375	+
183895	chr4	81109730	81110249	+
184479	chr4	87825123	87825873	+
185028	chr4	96468069	96468634	+
185705	chr4	106066574	106067489	+
185826	chr4	108642225	108642780	+
185839	chr4	108745277	108745665	+
186357	chr4	114899085	114900386	+
187041	chr4	124322369	124323683	+
188417	chr4	143768177	143768882	+
188903	chr4	151500587	151501491	+
188906	chr4	151504185	151505298	+
188920	chr4	152329516	152331278	+
190600	chr4	171229314	171231271	+
190920	chr4	174429969	174431419	+
193808	chr5	693786	694443	+
194046	chr5	1800297	1800913	+
194309	chr5	2740186	2742661	+
194311	chr5	2747668	2750394	+
194314	chr5	2752841	2756171	+
194540	chr5	3590076	3590822	+
194545	chr5	3605608	3607249	+
195392	chr5	7850820	7851514	+
195420	chr5	9546402	9547088	+
195512	chr5	10333195	10334118	+
195544	chr5	10565136	10565907	+
195556	chr5	10649340	10650576	+
196397	chr5	17635795	17637643	+
198476	chr5	37834544	37839448	+
198836	chr5	40680874	40682275	+
198889	chr5	41150710	41152800	+
200130	chr5	59187806	59188587	+
200234	chr5	60921340	60922019	+
200235	chr5	60922049	60922694	+
200586	chr5	68711324	68711558	+
200717	chr5	72714916	72715781	+
200734	chr5	72922219	72922719	+
200762	chr5	73937139	73938188	+
200992	chr5	76373020	76373821	+
201038	chr5	77253761	77255129	+
201040	chr5	77267913	77269264	+
201051	chr5	77805436	77806252	+
201090	chr5	78985259	78986190	+
201105	chr5	79330955	79331632	+
201149	chr5	80256611	80257977	+
201893	chr5	94955227	94955970	+
201898	chr5	94983038	94983340	+
201943	chr5	95766743	95767930	+
201972	chr5	95996515	95997755	+
203204	chr5	114515102	114515729	+
203909	chr5	126626346	126627393	+
204271	chr5	131592944	131593730	+
204302	chr5	132082631	132083518	+
204303	chr5	132083530	132083804	+
204312	chr5	132149316	132150476	+
204321	chr5	132166398	132166755	+
204657	chr5	134526854	134527449	+
204983	chr5	137224576	137225435	+
205103	chr5	138922922	138923371	+
205172	chr5	139525148	139526096	+
205297	chr5	140623881	140625498	+
205339	chr5	140870864	140872486	+
205386	chr5	141228387	141230033	+
206566	chr5	153990846	153991768	+
206692	chr5	154975100	154977071	+
209243	chr5	170877411	170878449	+
210073	chr5	175970796	175971211	+
210123	chr5	176169980	176171561	+
210553	chr5	179051340	179051847	+
210588	chr5	179243688	179244652	+
210683	chr5	180018156	180019061	+
211089	chr6	1524045	1524763	+
211099	chr6	1613759	1615820	+
211211	chr6	2841417	2842359	+
211226	chr6	2970622	2971342	+
211261	chr6	3224128	3225154	+
211314	chr6	3752660	3752990	+
211399	chr6	5086381	5087031	+
211635	chr6	7051552	7051961	+
211644	chr6	7106980	7107580	+
212515	chr6	13014513	13015692	+
212556	chr6	13488262	13488933	+
212569	chr6	13767212	13768000	+
213245	chr6	26017479	26018209	+
213253	chr6	26171899	26173540	+
213254	chr6	26188358	26189597	+
213258	chr6	26225062	26226011	+
213286	chr6	26521922	26522685	+
213409	chr6	27831822	27832329	+
213436	chr6	28350478	28352026	+
213664	chr6	29942910	29944011	+
213669	chr6	29973923	29975488	+
213670	chr6	30038710	30039900	+
213672	chr6	30042767	30043877	+
213681	chr6	30094906	30096134	+
213729	chr6	30710899	30712776	+
213843	chr6	31703559	31704628	+
213901	chr6	32054896	32055931	+
213912	chr6	32117918	32118811	+
214374	chr6	35463906	35464414	+
214468	chr6	36355258	36356057	+
214515	chr6	36806661	36807216	+
214517	chr6	36808190	36808873	+
214586	chr6	37503346	37504644	+
214600	chr6	37616419	37617285	+
215072	chr6	41373859	41375186	+
215074	chr6	41376375	41377366	+
215085	chr6	41437542	41438913	+
215103	chr6	41515496	41516396	+
215118	chr6	41604876	41605682	+
215182	chr6	42071926	42072773	+
215255	chr6	42694748	42695531	+
215276	chr6	42927870	42928984	+
215279	chr6	43022042	43022213	+
215300	chr6	43244031	43244480	+
215337	chr6	43612625	43613627	+
215368	chr6	43970234	43971117	+
215587	chr6	45391344	45392075	+
216656	chr6	56111020	56113034	+
217471	chr6	70576028	70576740	+
217680	chr6	74024342	74025186	+
217713	chr6	74233101	74233774	+
218161	chr6	79620153	79620799	+
218301	chr6	82461097	82461777	+
219340	chr6	99273677	99274539	+
219342	chr6	99278617	99280454	+
219760	chr6	105388067	105388756	+
220028	chr6	107955114	107956481	+
220059	chr6	108438816	108439520	+
220068	chr6	108478323	108479682	+
220072	chr6	108488005	108492409	+
220133	chr6	109760827	109761417	+
220376	chr6	114662142	114663275	+
220852	chr6	121758635	121759533	+
221202	chr6	126067581	126068637	+
221597	chr6	132721632	132722131	+
221740	chr6	134499084	134500357	+
221860	chr6	137243987	137244805	+
222039	chr6	138725864	138726464	+
222058	chr6	139012607	139013304	+
222794	chr6	149771763	149773002	+
222866	chr6	150390345	150390894	+
223665	chr6	157557343	157558192	+
223737	chr6	158243384	158244126	+
224548	chr6	166719967	166721322	+
224627	chr6	167370376	167370995	+
224681	chr6	167763508	167764194	+
224962	chr6	169612592	169613620	+
225413	chr7	1703448	1703873	+
225997	chr7	4778175	4779663	+
226007	chr7	4901205	4901886	+
226140	chr7	6010074	6010385	+
226232	chr7	6793666	6794052	+
226335	chr7	8481817	8484063	+
226388	chr7	12442870	12443796	+
226403	chr7	12726034	12726383	+
226457	chr7	15723831	15724560	+
226459	chr7	15726346	15728711	+
226613	chr7	18126992	18127609	+
226918	chr7	22539315	22540154	+
226978	chr7	23286959	23287927	+
227262	chr7	25991206	25991612	+
227391	chr7	27133641	27135282	+
227396	chr7	27156959	27158619	+
227398	chr7	27168607	27169386	+
227406	chr7	27196967	27198732	+
227426	chr7	27259799	27260585	+
227436	chr7	27291189	27292707	+
227514	chr7	28447865	28448468	+
227560	chr7	29233364	29233659	+
227587	chr7	29846780	29847470	+
227612	chr7	30027313	30028424	+
229200	chr7	43624460	43625319	+
229245	chr7	44078554	44079197	+
229455	chr7	45614812	45615757	+
231561	chr7	64029612	64030425	+
231847	chr7	67227365	67228567	+
231865	chr7	67289004	67290982	+
231872	chr7	67310804	67312704	+
231882	chr7	67349641	67351616	+
231896	chr7	67399434	67402401	+
231932	chr7	67488121	67489006	+
231947	chr7	67542167	67545847	+
231952	chr7	67559995	67561115	+
231954	chr7	67568999	67570769	+
231955	chr7	67571221	67571654	+
231962	chr7	67587785	67589631	+
231986	chr7	67671464	67676686	+
232013	chr7	67771306	67773116	+
232014	chr7	67773479	67775174	+
232029	chr7	67821341	67822536	+
232073	chr7	67974264	67975356	+
232075	chr7	67977682	67978813	+
232172	chr7	68328766	68330425	+
232231	chr7	68534893	68538849	+
232319	chr7	68825807	68828440	+
232440	chr7	70343446	70343956	+
232469	chr7	70467800	70468535	+
232473	chr7	70494473	70496015	+
232507	chr7	70608380	70610760	+
232614	chr7	70953013	70954285	+
232697	chr7	71236771	71237500	+
232827	chr7	71657286	71661696	+
232841	chr7	71706260	71706845	+
233015	chr7	73037097	73038400	+
233102	chr7	73476262	73476919	+
233163	chr7	74020539	74021333	+
233311	chr7	75888956	75889898	+
233319	chr7	75911416	75912773	+
233325	chr7	75932613	75933469	+
234297	chr7	86848100	86848751	+
235310	chr7	98267120	98268254	+
235346	chr7	98466673	98467183	+
235540	chr7	100091085	100091984	+
235687	chr7	100813807	100818038	+
235700	chr7	100875375	100876292	+
236221	chr7	106272548	106273370	+
237115	chr7	117119235	117120459	+
237365	chr7	120968750	120969533	+
237817	chr7	126987620	126988262	+
237879	chr7	127774537	127775190	+
237892	chr7	127807973	127810610	+
237915	chr7	127910859	127911187	+
237916	chr7	127911221	127912048	+
237917	chr7	127912085	127912587	+
237923	chr7	127991300	127991796	+
237924	chr7	127991840	127992634	+
237968	chr7	128470316	128471900	+
237989	chr7	128555198	128556556	+
238030	chr7	128808657	128809665	+
238063	chr7	129418134	129419308	+
238066	chr7	129420735	129427301	+
238092	chr7	129781112	129781965	+
238098	chr7	129913080	129914376	+
238113	chr7	130125930	130126871	+
238336	chr7	132299210	132299982	+
239458	chr7	143042249	143043142	+
240477	chr7	149119102	149119932	+
240497	chr7	149389442	149390107	+
240526	chr7	149486999	149487786	+
240615	chr7	150020204	150020818	+
240616	chr7	150020853	150021202	+
240618	chr7	150037295	150039191	+
240629	chr7	150117730	150118741	+
240704	chr7	150671498	150672369	+
240722	chr7	150716042	150716488	+
240729	chr7	150747975	150748787	+
240740	chr7	150811707	150812927	+
240817	chr7	151145192	151146152	+
240838	chr7	151329828	151330288	+
241189	chr7	154001752	154002688	+
241347	chr7	155164094	155165251	+
241424	chr7	155595286	155600914	+
241623	chr7	156400097	156401091	+
241627	chr7	156408963	156409971	+
241783	chr7	157477369	157477855	+
241785	chr7	157485297	157486821	+
241917	chr7	158362263	158363028	+
241959	chr7	158785164	158786080	+
241994	chr7	158937967	158938642	+
242084	chr8	493830	494613	+
242126	chr8	637262	638556	+
242406	chr8	1948852	1950809	+
243630	chr8	11759490	11760375	+
244699	chr8	18871658	18871909	+
244700	chr8	18871936	18872202	+
244721	chr8	19170797	19171633	+
245163	chr8	21881306	21883031	+
246228	chr8	29205277	29206141	+
246232	chr8	29210039	29211511	+
246517	chr8	31497806	31498639	+
247304	chr8	37554722	37556386	+
247317	chr8	37655771	37656402	+
247334	chr8	37698871	37700108	+
247478	chr8	38964889	38965513	+
247620	chr8	40326763	40328281	+
247851	chr8	41424223	41425428	+
247888	chr8	41685498	41686077	+
247935	chr8	42009620	42009934	+
249187	chr8	56791574	56792051	+
249760	chr8	65289063	65290281	+
250640	chr8	72753795	72755284	+
250955	chr8	76316216	76319270	+
251246	chr8	81083024	81083431	+
251272	chr8	81599149	81600641	+
251290	chr8	82192325	82192568	+
251291	chr8	82192587	82194373	+
251298	chr8	82542666	82543704	+
251625	chr8	86376830	86377423	+
252242	chr8	95246150	95247065	+
252304	chr8	96085129	96085994	+
252440	chr8	97156739	97158141	+
252797	chr8	101661386	101662095	+
253228	chr8	107670306	107671083	+
253469	chr8	110656094	110656843	+
253951	chr8	116677818	116678806	+
254770	chr8	125740919	125741438	+
255151	chr8	132054310	132055194	+
256838	chr8	143692708	143695479	+
256992	chr8	144327878	144328557	+
257012	chr8	144451358	144452252	+
257232	chr9	117301	118338	+
257567	chr9	4662792	4663040	+
257569	chr9	4666081	4667099	+
257658	chr9	6412130	6412748	+
258565	chr9	19934190	19935213	+
258630	chr9	21993151	21993653	+
258771	chr9	23822253	23823141	+
259685	chr9	34377339	34377801	+
259686	chr9	34380567	34381417	+
259707	chr9	34590115	34591539	+
259720	chr9	34665863	34666481	+
260106	chr9	38047720	38048521	+
260338	chr9	43134179	43135186	+
260518	chr9	67779062	67779130	+
260732	chr9	73025775	73027994	+
260980	chr9	77114666	77116390	+
261717	chr9	84566519	84567859	+
261766	chr9	84828697	84829686	+
262049	chr9	87282546	87283024	+
262181	chr9	88714871	88715178	+
262213	chr9	89259692	89261020	+
262422	chr9	91002301	91002907	+
262524	chr9	91605543	91606214	+
263036	chr9	95947542	95947855	+
263260	chr9	97767651	97767954	+
263272	chr9	97810432	97811389	+
263327	chr9	98332331	98333084	+
263345	chr9	98783868	98785319	+
263359	chr9	98981054	98982174	+
263380	chr9	99379732	99381179	+
263443	chr9	100068885	100070423	+
263456	chr9	100264799	100265216	+
263530	chr9	100747404	100747918	+
263544	chr9	100849807	100850518	+
263734	chr9	102590590	102591382	+
264209	chr9	109622196	109623595	+
264252	chr9	110228332	110228815	+
264255	chr9	110249391	110251654	+
264258	chr9	110253164	110253925	+
264377	chr9	112081554	112082070	+
264495	chr9	113017398	113018112	+
264652	chr9	114360060	114361026	+
264880	chr9	117266467	117267401	+
265524	chr9	123630774	123631911	+
265529	chr9	123656673	123657310	+
265557	chr9	124061502	124061932	+
265760	chr9	126771245	126771879	+
265763	chr9	126774350	126775428	+
265979	chr9	129244350	129245246	+
266157	chr9	130504035	130505372	+
266193	chr9	130689201	130690891	+
266241	chr9	130954751	130955818	+
266249	chr9	130980781	130981411	+
266292	chr9	131450694	131450891	+
266700	chr9	134698990	134699967	+
266919	chr9	136038529	136038883	+
267020	chr9	136523789	136524413	+
267114	chr9	137216935	137217539	+
267427	chr9	138986248	138986771	+
267435	chr9	139024373	139024789	+
267453	chr9	139095225	139097463	+
267542	chr9	139715272	139716440	+
267576	chr9	139947726	139948960	+
267757	chr9	140916949	140918571	+
