# Supplementary material for: metilene3: identifying DMRs across multiple conditions with auto-classification
Source: Nat Commun. 2026 Jul 4;17:5848. doi: 10.1038/s41467-026-74931-y (PMC13333024; doi:10.1038/s41467-026-74931-y)
Supplement: Supplementary file 8 — Source Data [file 41467_2026_74931_MOESM8_ESM.zip › Fig.ED7a.txt]

#non-NA CpGs:678286
#test:8864
chr	start	stop	meandiffabs	length	mean	sig.comparison	#Hypo	#Int	#Hyper	meanHypo	meanInt	meanHyper	Hypo-samples	Int-samples	Hyper-samples	meandiff	p-ks	q-ks	p-mwu	DMTree
chr1	6795517	6795691	0.2514	10	0.613|0.654|0.603|0.550|0.769|0.616|0.846|0.617|0.362	2|2|2|1|2|1|3|1|2	3	5	1	0.5943333333333333	0.6002	0.846	S3=NonTumorCSF1,S5=MB2_CSF,S7=MB1_CSF	S0=NonTumorCSF4,S1=MB3_CSF,S2=NonTumorCSF3,S4=NonTumorCSF2,S8=MB2_CSF_treatment	S6=MB2_CSF_offtreatment	-0.2514	8.7726e-05	0.7776	0.003324
chr1	7825809	7826019	0.268462	13	0.651|0.600|0.600|0.721|0.443|0.673|0.532|0.688|0.786	3|2|2|3|1|2|2|3|3	1	4	4	0.443	0.6012500000000001	0.7114999999999999	S4=NonTumorCSF2	S1=MB3_CSF,S2=NonTumorCSF3,S5=MB2_CSF,S6=MB2_CSF_offtreatment	S0=NonTumorCSF4,S3=NonTumorCSF1,S7=MB1_CSF,S8=MB2_CSF_treatment	0.268462	0.00022107	1.0	1.3863e-05
chr1	17380974	17381454	0.254564	10	0.488|0.440|0.535|0.389|0.399|0.425|0.836|0.586|0.605	1|1|1|1|1|1|3|1|3	7	0	2	0.466		0.7204999999999999	S0=NonTumorCSF4,S1=MB3_CSF,S2=NonTumorCSF3,S3=NonTumorCSF1,S4=NonTumorCSF2,S5=MB2_CSF,S7=MB1_CSF	-	S6=MB2_CSF_offtreatment,S8=MB2_CSF_treatment	-0.254564	0.00032335	1.0	3.7118e-05
chr1	24014913	24015287	0.338714	14	0.700|0.763|0.715|0.694|0.717|0.661|1.000|0.817|0.830	2|2|2|2|2|1|3|2|2	1	7	1	0.661	0.748	1.0	S5=MB2_CSF	S0=NonTumorCSF4,S1=MB3_CSF,S2=NonTumorCSF3,S3=NonTumorCSF1,S4=NonTumorCSF2,S7=MB1_CSF,S8=MB2_CSF_treatment	S6=MB2_CSF_offtreatment	-0.338714	1.0	1.0	6.7041e-06
chr1	26834262	26834802	0.283156	11	0.635|0.700|0.597|0.533|0.604|0.632|0.916|0.705|0.656	2|1|1|1|1|1|3|1|1	7	1	1	0.6324285714285715	0.635	0.916	S1=MB3_CSF,S2=NonTumorCSF3,S3=NonTumorCSF1,S4=NonTumorCSF2,S5=MB2_CSF,S7=MB1_CSF,S8=MB2_CSF_treatment	S0=NonTumorCSF4	S6=MB2_CSF_offtreatment	0.283156	2.4555e-05	0.21765	0.00019277
chr1	35713675	35713818	0.275909	11	0.648|0.613|0.618|0.578|0.516|0.732|0.704|0.694|0.792	2|2|2|2|1|2|2|2|3	1	7	1	0.516	0.6552857142857142	0.792	S4=NonTumorCSF2	S0=NonTumorCSF4,S1=MB3_CSF,S2=NonTumorCSF3,S3=NonTumorCSF1,S5=MB2_CSF,S6=MB2_CSF_offtreatment,S7=MB1_CSF	S8=MB2_CSF_treatment	-0.275909	0.011906	1.0	0.0014006
chr1	38400687	38401100	0.257875	16	0.544|0.708|0.550|0.504|0.591|0.621|0.737|0.665|0.874	1|2|1|1|1|2|3|2|3	4	3	2	0.54725	0.6646666666666666	0.8055	S0=NonTumorCSF4,S2=NonTumorCSF3,S3=NonTumorCSF1,S4=NonTumorCSF2	S1=MB3_CSF,S5=MB2_CSF,S7=MB1_CSF	S6=MB2_CSF_offtreatment,S8=MB2_CSF_treatment	-0.257875	1.6708e-06	0.01481	3.7158e-07	P1|2,
chr1	73768797	73769068	0.336362	10	0.616|0.785|0.665|0.655|0.690|0.716|0.884|0.663|0.373	3|3|3|3|3|3|3|3|1	1	0	8	0.373		0.70925	S8=MB2_CSF_treatment	-	S0=NonTumorCSF4,S1=MB3_CSF,S2=NonTumorCSF3,S3=NonTumorCSF1,S4=NonTumorCSF2,S5=MB2_CSF,S6=MB2_CSF_offtreatment,S7=MB1_CSF	0.336362	0.0012415	1.0	0.00047914
chr1	80865529	80866081	0.320152	11	0.709|0.699|0.730|0.689|0.573|0.508|0.977|0.776|0.483	1|2|2|1|1|2|3|2|2	3	5	1	0.6569999999999999	0.6392	0.977	S0=NonTumorCSF4,S3=NonTumorCSF1,S4=NonTumorCSF2	S1=MB3_CSF,S2=NonTumorCSF3,S5=MB2_CSF,S7=MB1_CSF,S8=MB2_CSF_treatment	S6=MB2_CSF_offtreatment	-0.320152	1.0609e-05	0.094041	5.6282e-06
chr1	91852791	91853146	0.322868	19	0.298|0.331|0.211|0.540|0.376|0.336|0.526|0.435|0.312	2|2|1|3|2|2|3|2|2	1	6	2	0.211	0.348	0.533	S2=NonTumorCSF3	S0=NonTumorCSF4,S1=MB3_CSF,S4=NonTumorCSF2,S5=MB2_CSF,S7=MB1_CSF,S8=MB2_CSF_treatment	S3=NonTumorCSF1,S6=MB2_CSF_offtreatment	-0.322868	2.2256e-08	0.00019728	4.2528e-09
chr1	112381032	112381228	0.33465	10	0.474|0.572|0.471|0.532|0.587|0.662|0.390|0.638|0.812	2|2|2|2|2|2|1|3|3	1	6	2	0.39	0.5496666666666666	0.7250000000000001	S6=MB2_CSF_offtreatment	S0=NonTumorCSF4,S1=MB3_CSF,S2=NonTumorCSF3,S3=NonTumorCSF1,S4=NonTumorCSF2,S5=MB2_CSF	S7=MB1_CSF,S8=MB2_CSF_treatment	-0.33465	0.01141	1.0	0.14656
chr1	143270383	143271248	0.274054	31	0.543|0.632|0.515|0.485|0.498|0.353|0.849|0.638|0.710	1|2|1|1|1|1|3|1|3	6	1	2	0.5053333333333333	0.632	0.7795	S0=NonTumorCSF4,S2=NonTumorCSF3,S3=NonTumorCSF1,S4=NonTumorCSF2,S5=MB2_CSF,S7=MB1_CSF	S1=MB3_CSF	S6=MB2_CSF_offtreatment,S8=MB2_CSF_treatment	-0.274054	1.2143e-07	0.0010763	5.6529e-12
chr1	145109053	145109234	0.290538	11	0.585|0.765|0.495|0.575|0.515|0.564|0.890|0.851|0.770	2|3|1|1|1|2|3|3|3	3	2	4	0.5283333333333333	0.5745	0.8190000000000001	S2=NonTumorCSF3,S3=NonTumorCSF1,S4=NonTumorCSF2	S0=NonTumorCSF4,S5=MB2_CSF	S1=MB3_CSF,S6=MB2_CSF_offtreatment,S7=MB1_CSF,S8=MB2_CSF_treatment	-0.290538	2.4058e-07	0.0021325	2.688e-09
chr1	145400344	145400835	0.283083	15	0.494|0.671|0.511|0.439|0.439|0.619|0.373|0.676|0.754	1|2|1|1|1|2|2|2|3	4	4	1	0.47075	0.58475	0.754	S0=NonTumorCSF4,S2=NonTumorCSF3,S3=NonTumorCSF1,S4=NonTumorCSF2	S1=MB3_CSF,S5=MB2_CSF,S6=MB2_CSF_offtreatment,S7=MB1_CSF	S8=MB2_CSF_treatment	-0.283083	1.4442e-05	0.12802	5.9011e-06	P1|2,
chr1	148927865	148928291	0.304712	25	0.312|0.155|0.398|0.491|0.544|0.165|0.312|0.188|0.245	2|1|2|3|3|1|1|1|1	5	2	2	0.213	0.355	0.5175000000000001	S1=MB3_CSF,S5=MB2_CSF,S6=MB2_CSF_offtreatment,S7=MB1_CSF,S8=MB2_CSF_treatment	S0=NonTumorCSF4,S2=NonTumorCSF3	S3=NonTumorCSF1,S4=NonTumorCSF2	0.304712	9.7259e-10	8.6211e-06	5.3179e-10
chr1	149197097	149197432	0.260788	10	0.634|0.915|0.914|0.953|0.941|0.891|0.823|0.873|0.844	1|3|3|3|3|3|3|3|3	1	0	8	0.634		0.89425	S0=NonTumorCSF4	-	S1=MB3_CSF,S2=NonTumorCSF3,S3=NonTumorCSF1,S4=NonTumorCSF2,S5=MB2_CSF,S6=MB2_CSF_offtreatment,S7=MB1_CSF,S8=MB2_CSF_treatment	-0.260788	0.0071176	1.0	0.059119
chr1	156186251	156186647	0.28822	51	0.281|0.224|0.174|0.498|0.311|0.250|0.199|0.327|0.204	2|1|1|3|2|1|1|2|1	5	3	1	0.2102	0.3063333333333333	0.498	S1=MB3_CSF,S2=NonTumorCSF3,S5=MB2_CSF,S6=MB2_CSF_offtreatment,S8=MB2_CSF_treatment	S0=NonTumorCSF4,S4=NonTumorCSF2,S7=MB1_CSF	S3=NonTumorCSF1	-0.28822	1.9121e-19	1.6949e-15	4.019e-14
chr1	161410687	161411063	0.361924	24	0.616|0.224|0.309|0.164|0.253|0.300|0.442|0.271|0.403	3|1|1|1|1|1|2|1|2	6	2	1	0.2535	0.4225	0.616	S1=MB3_CSF,S2=NonTumorCSF3,S3=NonTumorCSF1,S4=NonTumorCSF2,S5=MB2_CSF,S7=MB1_CSF	S6=MB2_CSF_offtreatment,S8=MB2_CSF_treatment	S0=NonTumorCSF4	0.361924	4.6392e-06	0.041122	4.3608e-09
chr1	161414727	161415085	0.276031	12	0.747|0.688|0.726|0.752|0.807|0.468|0.809|0.724|0.702	3|3|3|3|3|1|3|3|3	1	0	8	0.468		0.744375	S5=MB2_CSF	-	S0=NonTumorCSF4,S1=MB3_CSF,S2=NonTumorCSF3,S3=NonTumorCSF1,S4=NonTumorCSF2,S6=MB2_CSF_offtreatment,S7=MB1_CSF,S8=MB2_CSF_treatment	0.276031	0.0061191	1.0	0.00074451
chr1	161416593	161416796	0.5713	10	0.906|0.407|0.353|0.441|0.348|0.520|0.932|0.407|0.597	3|2|2|2|1|2|3|2|2	1	6	2	0.348	0.4541666666666666	0.919	S4=NonTumorCSF2	S1=MB3_CSF,S2=NonTumorCSF3,S3=NonTumorCSF1,S5=MB2_CSF,S7=MB1_CSF,S8=MB2_CSF_treatment	S0=NonTumorCSF4,S6=MB2_CSF_offtreatment	0.5713	0.0017035	1.0	0.00060016
chr1	161417260	161417378	0.379951	17	0.425|0.014|0.053|0.003|0.560|0.074|0.084|0.043|0.193	3|1|1|1|2|1|1|1|2	6	2	1	0.0451666666666666	0.3765	0.425	S1=MB3_CSF,S2=NonTumorCSF3,S3=NonTumorCSF1,S5=MB2_CSF,S6=MB2_CSF_offtreatment,S7=MB1_CSF	S4=NonTumorCSF2,S8=MB2_CSF_treatment	S0=NonTumorCSF4	0.379951	7.991e-09	7.0832e-05	4.5559e-09
chr1	161417384	161418409	0.521533	49	0.642|0.074|0.082|0.036|0.077|0.195|0.188|0.101|0.212	3|1|1|1|1|1|1|1|1	8	0	1	0.120625		0.642	S1=MB3_CSF,S2=NonTumorCSF3,S3=NonTumorCSF1,S4=NonTumorCSF2,S5=MB2_CSF,S6=MB2_CSF_offtreatment,S7=MB1_CSF,S8=MB2_CSF_treatment	-	S0=NonTumorCSF4	0.521533	3.1245e-17	2.7696e-13	4.2188e-14
chr1	161418473	161418692	0.421111	12	0.411|0.210|0.174|0.210|0.276|0.215|0.612|0.132|0.205	2|1|1|1|2|1|3|1|1	6	2	1	0.1909999999999999	0.3435	0.612	S1=MB3_CSF,S2=NonTumorCSF3,S3=NonTumorCSF1,S5=MB2_CSF,S7=MB1_CSF,S8=MB2_CSF_treatment	S0=NonTumorCSF4,S4=NonTumorCSF2	S6=MB2_CSF_offtreatment	0.421111	0.0065403	1.0	0.0010664
chr1	161418700	161420637	0.316731	84	0.551|0.212|0.224|0.291|0.281|0.284|0.161|0.255|0.344	3|1|1|1|2|1|1|2|2	5	3	1	0.2344	0.2933333333333333	0.551	S1=MB3_CSF,S2=NonTumorCSF3,S3=NonTumorCSF1,S5=MB2_CSF,S6=MB2_CSF_offtreatment	S4=NonTumorCSF2,S7=MB1_CSF,S8=MB2_CSF_treatment	S0=NonTumorCSF4	0.316731	5.772e-14	5.1163e-10	4.2077e-14
chr1	161420642	161420764	0.472982	11	0.754|0.222|0.309|0.187|0.607|0.318|0.856|0.296|0.536	3|1|1|1|3|1|3|1|2	5	1	3	0.2664	0.536	0.739	S1=MB3_CSF,S2=NonTumorCSF3,S3=NonTumorCSF1,S5=MB2_CSF,S7=MB1_CSF	S8=MB2_CSF_treatment	S0=NonTumorCSF4,S4=NonTumorCSF2,S6=MB2_CSF_offtreatment	-0.472982	3.1676e-08	0.00028078	1.5641e-09
chr1	161423655	161424176	0.295235	17	0.752|0.504|0.383|0.610|0.428|0.665|0.799|0.424|0.638	2|2|1|2|1|3|3|2|3	2	4	3	0.4054999999999999	0.5725	0.7006666666666667	S2=NonTumorCSF3,S4=NonTumorCSF2	S0=NonTumorCSF4,S1=MB3_CSF,S3=NonTumorCSF1,S7=MB1_CSF	S5=MB2_CSF,S6=MB2_CSF_offtreatment,S8=MB2_CSF_treatment	-0.295235	0.0035548	1.0	0.0002705
chr1	161424825	161425010	0.360125	23	0.418|0.033|0.024|0.043|0.008|0.101|0.124|0.044|0.084	3|1|1|1|1|1|1|1|1	8	0	1	0.057625		0.418	S1=MB3_CSF,S2=NonTumorCSF3,S3=NonTumorCSF1,S4=NonTumorCSF2,S5=MB2_CSF,S6=MB2_CSF_offtreatment,S7=MB1_CSF,S8=MB2_CSF_treatment	-	S0=NonTumorCSF4	0.360125	1.6272e-08	0.00014423	1.1258e-11
chr1	161425188	161425255	0.47536	10	0.412|0.141|0.139|0.032|0.631|0.288|0.184|0.280|0.508	2|1|1|1|3|2|1|1|2	5	3	1	0.1552	0.4026666666666667	0.631	S1=MB3_CSF,S2=NonTumorCSF3,S3=NonTumorCSF1,S6=MB2_CSF_offtreatment,S7=MB1_CSF	S0=NonTumorCSF4,S5=MB2_CSF,S8=MB2_CSF_treatment	S4=NonTumorCSF2	-0.47536	0.00023388	1.0	3.1419e-06
chr1	161427244	161427800	0.406524	21	0.674|0.290|0.303|0.284|0.172|0.325|0.269|0.203|0.292	3|1|1|1|1|1|1|1|1	8	0	1	0.26725		0.674	S1=MB3_CSF,S2=NonTumorCSF3,S3=NonTumorCSF1,S4=NonTumorCSF2,S5=MB2_CSF,S6=MB2_CSF_offtreatment,S7=MB1_CSF,S8=MB2_CSF_treatment	-	S0=NonTumorCSF4	0.406524	7.3177e-05	0.64864	1.5795e-08
chr1	161430366	161431310	0.276963	27	0.729|0.663|0.630|0.710|0.813|0.664|0.892|0.615|0.781	2|2|2|2|2|2|3|1|2	1	7	1	0.615	0.7128571428571427	0.892	S7=MB1_CSF	S0=NonTumorCSF4,S1=MB3_CSF,S2=NonTumorCSF3,S3=NonTumorCSF1,S4=NonTumorCSF2,S5=MB2_CSF,S8=MB2_CSF_treatment	S6=MB2_CSF_offtreatment	0.276963	1.7671e-05	0.15664	5.5923e-06
chr1	161431328	161431634	0.348941	17	0.783|0.339|0.358|0.427|0.475|0.506|0.771|0.440|0.501	3|1|1|1|2|1|3|1|1	6	1	2	0.4285	0.475	0.777	S1=MB3_CSF,S2=NonTumorCSF3,S3=NonTumorCSF1,S5=MB2_CSF,S7=MB1_CSF,S8=MB2_CSF_treatment	S4=NonTumorCSF2	S0=NonTumorCSF4,S6=MB2_CSF_offtreatment	-0.348941	1.2157e-05	0.10776	1.9245e-08
chr1	161432148	161432301	0.67358	22	0.722|0.018|0.030|0.072|0.055|0.057|0.041|0.016|0.100	3|1|1|1|1|1|1|1|1	8	0	1	0.048625		0.722	S1=MB3_CSF,S2=NonTumorCSF3,S3=NonTumorCSF1,S4=NonTumorCSF2,S5=MB2_CSF,S6=MB2_CSF_offtreatment,S7=MB1_CSF,S8=MB2_CSF_treatment	-	S0=NonTumorCSF4	0.67358	1.0238e-10	9.0747e-07	1.855e-12
chr1	161434685	161435640	0.295076	38	0.622|0.213|0.229|0.168|0.289|0.251|0.260|0.226|0.403	3|1|1|1|2|1|2|1|3	5	2	2	0.2173999999999999	0.2744999999999999	0.5125	S1=MB3_CSF,S2=NonTumorCSF3,S3=NonTumorCSF1,S5=MB2_CSF,S7=MB1_CSF	S4=NonTumorCSF2,S6=MB2_CSF_offtreatment	S0=NonTumorCSF4,S8=MB2_CSF_treatment	0.295076	7.5627e-11	6.7036e-07	4.3188e-14
chr1	161437379	161438103	0.26225	12	0.813|0.746|0.711|0.804|0.835|0.708|0.970|0.740|0.747	2|2|2|2|2|1|3|2|2	1	7	1	0.708	0.7708571428571428	0.97	S5=MB2_CSF	S0=NonTumorCSF4,S1=MB3_CSF,S2=NonTumorCSF3,S3=NonTumorCSF1,S4=NonTumorCSF2,S7=MB1_CSF,S8=MB2_CSF_treatment	S6=MB2_CSF_offtreatment	-0.26225	0.00017411	1.0	0.00020117
chr1	161439569	161439801	0.546491	29	0.606|0.022|0.108|0.037|0.008|0.066|0.059|0.068|0.109	3|1|1|1|1|1|1|1|1	8	0	1	0.059625		0.606	S1=MB3_CSF,S2=NonTumorCSF3,S3=NonTumorCSF1,S4=NonTumorCSF2,S5=MB2_CSF,S6=MB2_CSF_offtreatment,S7=MB1_CSF,S8=MB2_CSF_treatment	-	S0=NonTumorCSF4	0.546491	3.2473e-14	2.8784e-10	4.6518e-14
chr1	161440645	161440858	0.580911	16	0.322|0.155|0.179|0.123|0.279|0.165|0.752|0.175|0.082	1|1|1|1|2|1|3|1|1	7	1	1	0.1715714285714285	0.279	0.752	S0=NonTumorCSF4,S1=MB3_CSF,S2=NonTumorCSF3,S3=NonTumorCSF1,S5=MB2_CSF,S7=MB1_CSF,S8=MB2_CSF_treatment	S4=NonTumorCSF2	S6=MB2_CSF_offtreatment	0.580911	1.0793e-06	0.0095673	2.166e-08
chr1	161440897	161441175	0.282067	10	0.543|0.206|0.162|0.026|0.227|0.403|0.081|0.140|0.166	3|3|1|1|2|3|1|1|2	4	2	3	0.10225	0.1965	0.384	S2=NonTumorCSF3,S3=NonTumorCSF1,S6=MB2_CSF_offtreatment,S7=MB1_CSF	S4=NonTumorCSF2,S8=MB2_CSF_treatment	S0=NonTumorCSF4,S1=MB3_CSF,S5=MB2_CSF	-0.282067	5.756e-06	0.051021	5.4655e-08
chr1	161441197	161441720	0.320059	17	0.631|0.286|0.296|0.353|0.411|0.320|0.382|0.300|0.412	3|1|1|1|2|1|2|1|2	5	3	1	0.311	0.4016666666666666	0.631	S1=MB3_CSF,S2=NonTumorCSF3,S3=NonTumorCSF1,S5=MB2_CSF,S7=MB1_CSF	S4=NonTumorCSF2,S6=MB2_CSF_offtreatment,S8=MB2_CSF_treatment	S0=NonTumorCSF4	0.320059	6.0287e-05	0.53438	2.7103e-06
chr1	161441723	161442458	0.332214	14	0.521|0.426|0.454|0.281|0.421|0.419|0.781|0.354|0.495	1|1|2|2|2|2|3|1|1	4	4	1	0.449	0.39375	0.781	S0=NonTumorCSF4,S1=MB3_CSF,S7=MB1_CSF,S8=MB2_CSF_treatment	S2=NonTumorCSF3,S3=NonTumorCSF1,S4=NonTumorCSF2,S5=MB2_CSF	S6=MB2_CSF_offtreatment	-0.332214	0.001539	1.0	0.00016102
chr1	163363492	163363610	0.262182	11	0.839|0.736|0.704|0.647|0.710|0.653|0.580|0.715|0.889	2|2|2|1|2|1|1|2|3	3	5	1	0.6266666666666666	0.7407999999999999	0.889	S3=NonTumorCSF1,S5=MB2_CSF,S6=MB2_CSF_offtreatment	S0=NonTumorCSF4,S1=MB3_CSF,S2=NonTumorCSF3,S4=NonTumorCSF2,S7=MB1_CSF	S8=MB2_CSF_treatment	-0.262182	0.00012603	1.0	0.00017412
chr1	170815977	170816170	0.280247	11	0.450|0.708|0.699|0.679|0.569|0.675|0.824|0.732|0.796	1|3|3|3|2|3|3|3|3	1	1	7	0.45	0.569	0.7304285714285715	S0=NonTumorCSF4	S4=NonTumorCSF2	S1=MB3_CSF,S2=NonTumorCSF3,S3=NonTumorCSF1,S5=MB2_CSF,S6=MB2_CSF_offtreatment,S7=MB1_CSF,S8=MB2_CSF_treatment	-0.280247	0.0014756	1.0	0.00036485
chr1	174565141	174565415	0.317067	10	0.843|0.953|0.829|0.723|0.834|0.846|0.561|0.821|0.859	2|3|2|2|2|2|1|3|3	1	5	3	0.561	0.8150000000000001	0.8776666666666667	S6=MB2_CSF_offtreatment	S0=NonTumorCSF4,S2=NonTumorCSF3,S3=NonTumorCSF1,S4=NonTumorCSF2,S5=MB2_CSF	S1=MB3_CSF,S7=MB1_CSF,S8=MB2_CSF_treatment	-0.317067	0.039071	1.0	0.0040583
chr1	174818210	174818330	0.3604	10	0.812|0.844|0.809|0.779|0.457|0.869|0.775|0.833|0.821	3|3|3|3|1|3|3|3|3	1	0	8	0.457		0.8177500000000001	S4=NonTumorCSF2	-	S0=NonTumorCSF4,S1=MB3_CSF,S2=NonTumorCSF3,S3=NonTumorCSF1,S5=MB2_CSF,S6=MB2_CSF_offtreatment,S7=MB1_CSF,S8=MB2_CSF_treatment	-0.3604	4.2052e-06	0.037275	2.4548e-06
chr1	180302736	180303431	0.338319	12	0.547|0.644|0.524|0.487|0.464|0.405|0.498|0.651|0.850	1|1|1|1|1|1|2|2|3	6	2	1	0.5118333333333333	0.5745	0.85	S0=NonTumorCSF4,S1=MB3_CSF,S2=NonTumorCSF3,S3=NonTumorCSF1,S4=NonTumorCSF2,S5=MB2_CSF	S6=MB2_CSF_offtreatment,S7=MB1_CSF	S8=MB2_CSF_treatment	-0.338319	0.00023215	1.0	9.181e-06
chr1	189938352	189938543	0.286485	11	0.609|0.657|0.616|0.611|0.567|0.738|0.922|0.750|0.818	1|1|1|1|1|2|3|1|2	6	2	1	0.6350000000000001	0.778	0.922	S0=NonTumorCSF4,S1=MB3_CSF,S2=NonTumorCSF3,S3=NonTumorCSF1,S4=NonTumorCSF2,S7=MB1_CSF	S5=MB2_CSF,S8=MB2_CSF_treatment	S6=MB2_CSF_offtreatment	-0.286485	4.4474e-05	0.39422	3.7943e-05
chr1	217963927	217964062	0.329374	13	0.759|0.723|0.716|0.585|0.418|0.707|0.828|0.740|0.760	3|3|3|2|1|3|3|3|3	1	1	7	0.418	0.585	0.7475714285714286	S4=NonTumorCSF2	S3=NonTumorCSF1	S0=NonTumorCSF4,S1=MB3_CSF,S2=NonTumorCSF3,S5=MB2_CSF,S6=MB2_CSF_offtreatment,S7=MB1_CSF,S8=MB2_CSF_treatment	0.329374	0.0011621	1.0	0.00010136
chr1	226195734	226195867	0.358738	12	0.447|0.444|0.423|0.469|0.432|0.491|0.527|0.546|0.823	1|1|1|1|1|1|2|1|3	7	1	1	0.4645714285714285	0.527	0.823	S0=NonTumorCSF4,S1=MB3_CSF,S2=NonTumorCSF3,S3=NonTumorCSF1,S4=NonTumorCSF2,S5=MB2_CSF,S7=MB1_CSF	S6=MB2_CSF_offtreatment	S8=MB2_CSF_treatment	-0.358738	2.2293e-06	0.01976	6.8467e-08
chr1	228746097	228746482	0.357356	36	0.449|0.570|0.588|0.558|0.637|0.462|0.628|0.239|0.463	2|3|3|3|3|2|3|1|2	1	3	5	0.239	0.458	0.5962	S7=MB1_CSF	S0=NonTumorCSF4,S5=MB2_CSF,S8=MB2_CSF_treatment	S1=MB3_CSF,S2=NonTumorCSF3,S3=NonTumorCSF1,S4=NonTumorCSF2,S6=MB2_CSF_offtreatment	0.357356	9.2483e-17	8.1977e-13	4.3632e-14
chr1	228747315	228747424	0.316675	16	0.708|0.727|0.625|0.799|0.873|0.647|0.991|0.462|0.664	1|1|1|2|2|1|3|2|1	5	3	1	0.6742	0.7113333333333335	0.991	S0=NonTumorCSF4,S1=MB3_CSF,S2=NonTumorCSF3,S5=MB2_CSF,S8=MB2_CSF_treatment	S3=NonTumorCSF1,S4=NonTumorCSF2,S7=MB1_CSF	S6=MB2_CSF_offtreatment	-0.316675	9.1868e-10	8.1432e-06	5.5264e-10
chr1	228748344	228748462	0.324167	15	0.608|0.597|0.723|0.710|0.539|0.508|0.322|0.375|0.660	2|3|3|3|2|2|1|1|3	2	3	4	0.3485	0.5516666666666666	0.6725	S6=MB2_CSF_offtreatment,S7=MB1_CSF	S0=NonTumorCSF4,S4=NonTumorCSF2,S5=MB2_CSF	S1=MB3_CSF,S2=NonTumorCSF3,S3=NonTumorCSF1,S8=MB2_CSF_treatment	0.324167	5.7546e-10	5.1009e-06	9.3126e-13
chr1	228750609	228750705	0.291767	10	0.572|0.627|0.679|0.702|0.730|0.429|0.262|0.347|0.518	3|3|3|3|3|1|1|1|3	3	0	6	0.346		0.638	S5=MB2_CSF,S6=MB2_CSF_offtreatment,S7=MB1_CSF	-	S0=NonTumorCSF4,S1=MB3_CSF,S2=NonTumorCSF3,S3=NonTumorCSF1,S4=NonTumorCSF2,S8=MB2_CSF_treatment	0.291767	3.5741e-11	3.1681e-07	7.1287e-12
chr1	228750716	228751273	0.347411	15	0.093|0.560|0.592|0.483|0.616|0.480|0.477|0.325|0.607	1|3|3|3|3|3|2|1|3	2	1	6	0.209	0.477	0.5563333333333333	S0=NonTumorCSF4,S7=MB1_CSF	S6=MB2_CSF_offtreatment	S1=MB3_CSF,S2=NonTumorCSF3,S3=NonTumorCSF1,S4=NonTumorCSF2,S5=MB2_CSF,S8=MB2_CSF_treatment	-0.347411	4.3013e-08	0.00038126	3.0898e-11
chr1	228751797	228751906	0.387769	13	0.448|0.688|0.662|0.637|0.713|0.659|0.976|0.338|0.686	1|1|1|1|2|1|3|1|1	7	1	1	0.5882857142857143	0.713	0.976	S0=NonTumorCSF4,S1=MB3_CSF,S2=NonTumorCSF3,S3=NonTumorCSF1,S5=MB2_CSF,S7=MB1_CSF,S8=MB2_CSF_treatment	S4=NonTumorCSF2	S6=MB2_CSF_offtreatment	-0.387769	5.9353e-07	0.005261	2.883e-08
chr1	228752211	228752827	0.284477	22	0.585|0.665|0.673|0.690|0.786|0.637|0.909|0.436|0.618	2|2|2|2|3|1|3|1|1	3	4	2	0.5636666666666666	0.65325	0.8475	S5=MB2_CSF,S7=MB1_CSF,S8=MB2_CSF_treatment	S0=NonTumorCSF4,S1=MB3_CSF,S2=NonTumorCSF3,S3=NonTumorCSF1	S4=NonTumorCSF2,S6=MB2_CSF_offtreatment	0.284477	1.1007e-06	0.0097564	5.0568e-10
chr1	228752830	228753205	0.300667	18	0.437|0.584|0.603|0.668|0.561|0.480|0.522|0.318|0.538	2|3|3|3|2|2|2|1|2	1	5	3	0.318	0.5076	0.6183333333333333	S7=MB1_CSF	S0=NonTumorCSF4,S4=NonTumorCSF2,S5=MB2_CSF,S6=MB2_CSF_offtreatment,S8=MB2_CSF_treatment	S1=MB3_CSF,S2=NonTumorCSF3,S3=NonTumorCSF1	0.300667	3.2945e-08	0.00029203	4.1509e-09
chr1	228753244	228753573	0.509625	10	0.011|0.634|0.545|0.246|0.859|0.643|0.526|0.305|0.403	1|2|2|1|3|3|2|1|1	4	3	2	0.24125	0.5683333333333334	0.751	S0=NonTumorCSF4,S3=NonTumorCSF1,S7=MB1_CSF,S8=MB2_CSF_treatment	S1=MB3_CSF,S2=NonTumorCSF3,S6=MB2_CSF_offtreatment	S4=NonTumorCSF2,S5=MB2_CSF	-0.509625	2.3175e-08	0.00020542	4.9422e-09
chr1	228754680	228755072	0.25215	25	0.566|0.658|0.647|0.734|0.816|0.622|0.791|0.456|0.712	1|2|2|3|3|2|3|1|3	2	3	4	0.511	0.6423333333333333	0.76325	S0=NonTumorCSF4,S7=MB1_CSF	S1=MB3_CSF,S2=NonTumorCSF3,S5=MB2_CSF	S3=NonTumorCSF1,S4=NonTumorCSF2,S6=MB2_CSF_offtreatment,S8=MB2_CSF_treatment	0.25215	2.9767e-07	0.0026386	1.8013e-11
chr1	228755073	228755179	0.335125	12	0.672|0.641|0.818|0.625|0.566|0.387|0.312|0.237|0.478	3|3|3|3|2|1|1|1|1	4	1	4	0.3535	0.566	0.6890000000000001	S5=MB2_CSF,S6=MB2_CSF_offtreatment,S7=MB1_CSF,S8=MB2_CSF_treatment	S4=NonTumorCSF2	S0=NonTumorCSF4,S1=MB3_CSF,S2=NonTumorCSF3,S3=NonTumorCSF1	0.335125	3.3624e-10	2.9804e-06	9.6478e-14
chr1	228755744	228755871	0.408208	12	0.286|0.685|0.293|0.359|0.550|0.721|0.807|0.342|0.699	1|3|1|1|2|3|3|1|3	4	1	4	0.32	0.55	0.728	S0=NonTumorCSF4,S2=NonTumorCSF3,S3=NonTumorCSF1,S7=MB1_CSF	S4=NonTumorCSF2	S1=MB3_CSF,S5=MB2_CSF,S6=MB2_CSF_offtreatment,S8=MB2_CSF_treatment	-0.408208	4.1967e-11	3.72e-07	3.8702e-13
chr1	228756923	228757642	0.261071	42	0.552|0.651|0.654|0.592|0.771|0.571|0.689|0.412|0.607	2|2|3|3|3|2|2|1|2	1	5	3	0.412	0.6140000000000001	0.6723333333333333	S7=MB1_CSF	S0=NonTumorCSF4,S1=MB3_CSF,S5=MB2_CSF,S6=MB2_CSF_offtreatment,S8=MB2_CSF_treatment	S2=NonTumorCSF3,S3=NonTumorCSF1,S4=NonTumorCSF2	0.261071	9.702e-09	8.5999e-05	3.5431e-12
chr1	228757679	228758271	0.314413	23	0.307|0.720|0.478|0.601|0.744|0.681|0.692|0.411|0.646	1|3|2|3|2|3|3|1|2	2	3	4	0.359	0.6226666666666666	0.6735	S0=NonTumorCSF4,S7=MB1_CSF	S2=NonTumorCSF3,S4=NonTumorCSF2,S8=MB2_CSF_treatment	S1=MB3_CSF,S3=NonTumorCSF1,S5=MB2_CSF,S6=MB2_CSF_offtreatment	-0.314413	2.2543e-08	0.00019982	2.3708e-08
chr1	228758287	228758376	0.26647	10	0.529|0.798|0.657|0.608|0.915|0.487|0.819|0.460|0.728	1|3|1|1|3|1|3|1|3	5	0	4	0.5482		0.815	S0=NonTumorCSF4,S2=NonTumorCSF3,S3=NonTumorCSF1,S5=MB2_CSF,S7=MB1_CSF	-	S1=MB3_CSF,S4=NonTumorCSF2,S6=MB2_CSF_offtreatment,S8=MB2_CSF_treatment	0.26647	1.4246e-07	0.0012628	1.9895e-11
chr1	228759233	228759509	0.317107	14	0.665|0.632|0.654|0.793|0.781|0.652|0.930|0.500|0.796	1|1|1|2|2|2|3|1|2	4	4	1	0.61275	0.7555000000000001	0.93	S0=NonTumorCSF4,S1=MB3_CSF,S2=NonTumorCSF3,S7=MB1_CSF	S3=NonTumorCSF1,S4=NonTumorCSF2,S5=MB2_CSF,S8=MB2_CSF_treatment	S6=MB2_CSF_offtreatment	-0.317107	1.1545e-05	0.10234	1.5911e-07
chr1	228760714	228761079	0.360179	14	0.569|0.786|0.620|0.892|0.521|0.628|0.973|0.461|0.632	2|2|1|3|1|1|3|1|1	5	2	2	0.5724	0.6775	0.9325	S2=NonTumorCSF3,S4=NonTumorCSF2,S5=MB2_CSF,S7=MB1_CSF,S8=MB2_CSF_treatment	S0=NonTumorCSF4,S1=MB3_CSF	S3=NonTumorCSF1,S6=MB2_CSF_offtreatment	-0.360179	6.6081e-11	5.8574e-07	3.6487e-12
chr1	228761768	228761864	0.308353	13	0.643|0.580|0.722|0.553|0.577|0.465|0.286|0.238|0.442	3|3|3|2|3|2|1|1|1	3	2	4	0.322	0.509	0.6305	S6=MB2_CSF_offtreatment,S7=MB1_CSF,S8=MB2_CSF_treatment	S3=NonTumorCSF1,S5=MB2_CSF	S0=NonTumorCSF4,S1=MB3_CSF,S2=NonTumorCSF3,S4=NonTumorCSF2	0.308353	6.9657e-09	6.1744e-05	5.0967e-11
chr1	228761875	228762654	0.291773	22	0.469|0.599|0.641|0.689|0.709|0.507|0.732|0.376|0.461	2|2|2|3|2|2|3|1|1	2	5	2	0.4185	0.5850000000000001	0.7104999999999999	S7=MB1_CSF,S8=MB2_CSF_treatment	S0=NonTumorCSF4,S1=MB3_CSF,S2=NonTumorCSF3,S4=NonTumorCSF2,S5=MB2_CSF	S3=NonTumorCSF1,S6=MB2_CSF_offtreatment	0.291773	7.8778e-06	0.069829	6.0909e-08
chr1	228763029	228763853	0.360547	25	0.523|0.657|0.646|0.728|0.832|0.653|0.910|0.356|0.655	1|2|2|2|3|1|3|1|2	3	4	2	0.5106666666666667	0.6715	0.871	S0=NonTumorCSF4,S5=MB2_CSF,S7=MB1_CSF	S1=MB3_CSF,S2=NonTumorCSF3,S3=NonTumorCSF1,S8=MB2_CSF_treatment	S4=NonTumorCSF2,S6=MB2_CSF_offtreatment	0.360547	1.8986e-09	1.6829e-05	3.3884e-13
chr1	228763950	228764095	0.312567	15	0.381|0.673|0.750|0.552|0.592|0.526|0.433|0.347|0.435	1|3|3|2|2|2|1|1|1	4	3	2	0.399	0.5566666666666668	0.7115	S0=NonTumorCSF4,S6=MB2_CSF_offtreatment,S7=MB1_CSF,S8=MB2_CSF_treatment	S3=NonTumorCSF1,S4=NonTumorCSF2,S5=MB2_CSF	S1=MB3_CSF,S2=NonTumorCSF3	0.312567	1.4555e-09	1.2901e-05	3.922e-12
chr1	228764114	228764895	0.48156	28	0.181|0.518|0.496|0.425|0.836|0.459|0.724|0.256|0.435	1|2|2|2|3|1|3|1|2	3	4	2	0.2986666666666667	0.4685	0.78	S0=NonTumorCSF4,S5=MB2_CSF,S7=MB1_CSF	S1=MB3_CSF,S2=NonTumorCSF3,S3=NonTumorCSF1,S8=MB2_CSF_treatment	S4=NonTumorCSF2,S6=MB2_CSF_offtreatment	-0.48156	1.0437e-11	9.2511e-08	4.5297e-14
chr1	228765195	228765611	0.345	12	0.854|0.774|0.631|0.724|0.232|0.588|0.978|0.479|0.790	3|3|2|3|2|2|3|1|3	1	3	5	0.479	0.4836666666666667	0.8240000000000001	S7=MB1_CSF	S2=NonTumorCSF3,S4=NonTumorCSF2,S5=MB2_CSF	S0=NonTumorCSF4,S1=MB3_CSF,S3=NonTumorCSF1,S6=MB2_CSF_offtreatment,S8=MB2_CSF_treatment	-0.345	2.6782e-07	0.002374	8.3998e-07
chr1	228765615	228767757	0.294382	85	0.575|0.647|0.651|0.593|0.793|0.608|0.778|0.407|0.669	1|2|2|2|3|2|3|1|2	2	5	2	0.491	0.6336	0.7855000000000001	S0=NonTumorCSF4,S7=MB1_CSF	S1=MB3_CSF,S2=NonTumorCSF3,S3=NonTumorCSF1,S5=MB2_CSF,S8=MB2_CSF_treatment	S4=NonTumorCSF2,S6=MB2_CSF_offtreatment	-0.294382	3.95e-16	3.5013e-12	4.1078e-14
chr1	228768079	228768775	0.258381	42	0.551|0.638|0.649|0.637|0.624|0.559|0.626|0.383|0.599	2|3|3|3|2|2|2|1|2	1	5	3	0.383	0.5917999999999999	0.6413333333333333	S7=MB1_CSF	S0=NonTumorCSF4,S4=NonTumorCSF2,S5=MB2_CSF,S6=MB2_CSF_offtreatment,S8=MB2_CSF_treatment	S1=MB3_CSF,S2=NonTumorCSF3,S3=NonTumorCSF1	0.258381	9.4174e-10	8.3476e-06	1.9623e-12
chr1	228768777	228769805	0.459543	31	0.318|0.670|0.604|0.601|0.804|0.669|0.894|0.388|0.739	1|2|2|2|3|2|3|1|3	2	4	3	0.353	0.636	0.8123333333333332	S0=NonTumorCSF4,S7=MB1_CSF	S1=MB3_CSF,S2=NonTumorCSF3,S3=NonTumorCSF1,S5=MB2_CSF	S4=NonTumorCSF2,S6=MB2_CSF_offtreatment,S8=MB2_CSF_treatment	-0.459543	4.25e-15	3.7672e-11	4.4631e-14
chr1	228770299	228770691	0.27436	25	0.560|0.712|0.669|0.849|0.841|0.677|0.826|0.568|0.797	1|2|2|3|3|2|3|1|2	2	4	3	0.5640000000000001	0.71375	0.8386666666666667	S0=NonTumorCSF4,S7=MB1_CSF	S1=MB3_CSF,S2=NonTumorCSF3,S5=MB2_CSF,S8=MB2_CSF_treatment	S3=NonTumorCSF1,S4=NonTumorCSF2,S6=MB2_CSF_offtreatment	0.27436	6.8309e-07	0.0060549	2.6541e-09
chr1	228770700	228770905	0.350078	16	0.305|0.598|0.710|0.650|0.464|0.478|0.429|0.241|0.587	1|2|3|2|1|2|1|1|2	4	4	1	0.35975	0.5782499999999999	0.71	S0=NonTumorCSF4,S4=NonTumorCSF2,S6=MB2_CSF_offtreatment,S7=MB1_CSF	S1=MB3_CSF,S3=NonTumorCSF1,S5=MB2_CSF,S8=MB2_CSF_treatment	S2=NonTumorCSF3	0.350078	8.0096e-07	0.0070997	1.9415e-08
chr1	228771033	228771401	0.679117	10	0.373|0.837|0.132|0.420|0.297|0.890|0.952|0.388|0.576	2|3|1|2|1|3|3|2|2	2	4	3	0.2145	0.43925	0.8929999999999999	S2=NonTumorCSF3,S4=NonTumorCSF2	S0=NonTumorCSF4,S3=NonTumorCSF1,S7=MB1_CSF,S8=MB2_CSF_treatment	S1=MB3_CSF,S5=MB2_CSF,S6=MB2_CSF_offtreatment	-0.679117	5.3201e-09	4.7157e-05	5.1618e-09
chr1	228771485	228771978	0.301782	19	0.430|0.759|0.669|0.737|0.865|0.641|0.812|0.446|0.863	1|3|2|3|3|1|3|1|3	3	1	5	0.5056666666666666	0.669	0.8071999999999999	S0=NonTumorCSF4,S5=MB2_CSF,S7=MB1_CSF	S2=NonTumorCSF3	S1=MB3_CSF,S3=NonTumorCSF1,S4=NonTumorCSF2,S6=MB2_CSF_offtreatment,S8=MB2_CSF_treatment	0.301782	1.0953e-10	9.7086e-07	4.6296e-14
chr1	228772572	228773291	0.253225	34	0.570|0.618|0.681|0.589|0.819|0.537|0.678|0.392|0.653	2|2|3|2|3|1|2|1|3	2	4	3	0.4645	0.61375	0.7176666666666667	S5=MB2_CSF,S7=MB1_CSF	S0=NonTumorCSF4,S1=MB3_CSF,S3=NonTumorCSF1,S6=MB2_CSF_offtreatment	S2=NonTumorCSF3,S4=NonTumorCSF2,S8=MB2_CSF_treatment	0.253225	4.9698e-09	4.4052e-05	1.6964e-13
chr1	228773844	228774252	0.290483	29	0.512|0.683|0.720|0.679|0.797|0.591|0.873|0.416|0.692	1|2|3|2|3|1|3|1|2	3	3	3	0.5063333333333333	0.6846666666666668	0.7966666666666665	S0=NonTumorCSF4,S5=MB2_CSF,S7=MB1_CSF	S1=MB3_CSF,S3=NonTumorCSF1,S8=MB2_CSF_treatment	S2=NonTumorCSF3,S4=NonTumorCSF2,S6=MB2_CSF_offtreatment	-0.290483	3.7218e-11	3.299e-07	4.6185e-14
chr1	228774270	228774463	0.459433	10	0.087|0.619|0.650|0.547|0.902|0.413|1.000|0.285|0.667	1|3|3|2|2|2|2|1|3	2	4	3	0.186	0.7155	0.6453333333333334	S0=NonTumorCSF4,S7=MB1_CSF	S3=NonTumorCSF1,S4=NonTumorCSF2,S5=MB2_CSF,S6=MB2_CSF_offtreatment	S1=MB3_CSF,S2=NonTumorCSF3,S8=MB2_CSF_treatment	-0.459433	1.1202e-06	0.0099296	7.1882e-08
chr1	228776217	228776450	0.375829	21	0.532|0.685|0.727|0.543|0.972|0.557|0.883|0.440|0.705	1|1|2|1|3|1|3|1|2	5	2	2	0.5514	0.716	0.9275	S0=NonTumorCSF4,S1=MB3_CSF,S3=NonTumorCSF1,S5=MB2_CSF,S7=MB1_CSF	S2=NonTumorCSF3,S8=MB2_CSF_treatment	S4=NonTumorCSF2,S6=MB2_CSF_offtreatment	-0.375829	4.26e-15	3.7761e-11	4.0856e-14
chr1	228776699	228776836	0.374949	13	0.705|0.736|0.513|0.326|0.662|0.669|0.846|0.397|0.896	2|3|1|1|2|3|3|1|3	3	2	4	0.412	0.6835	0.78675	S2=NonTumorCSF3,S3=NonTumorCSF1,S7=MB1_CSF	S0=NonTumorCSF4,S4=NonTumorCSF2	S1=MB3_CSF,S5=MB2_CSF,S6=MB2_CSF_offtreatment,S8=MB2_CSF_treatment	-0.374949	6.5895e-10	5.8409e-06	8.8473e-12
chr1	228777370	228777689	0.361629	15	0.480|0.535|0.581|0.403|0.787|0.569|0.925|0.314|0.580	1|1|1|1|3|1|3|1|1	7	0	2	0.4945714285714286		0.8560000000000001	S0=NonTumorCSF4,S1=MB3_CSF,S2=NonTumorCSF3,S3=NonTumorCSF1,S5=MB2_CSF,S7=MB1_CSF,S8=MB2_CSF_treatment	-	S4=NonTumorCSF2,S6=MB2_CSF_offtreatment	-0.361629	2.3284e-07	0.0020639	3.7186e-12
chr1	228778661	228780004	0.271821	41	0.443|0.629|0.623|0.601|0.779|0.658|0.831|0.402|0.735	1|1|1|1|2|1|3|1|2	6	2	1	0.5593333333333333	0.757	0.831	S0=NonTumorCSF4,S1=MB3_CSF,S2=NonTumorCSF3,S3=NonTumorCSF1,S5=MB2_CSF,S7=MB1_CSF	S4=NonTumorCSF2,S8=MB2_CSF_treatment	S6=MB2_CSF_offtreatment	0.271821	8.3862e-12	7.4335e-08	5.3209e-10
chr1	228780321	228780429	0.50266	10	0.065|0.623|0.348|0.309|0.625|0.775|0.690|0.467|0.734	1|3|2|1|3|3|3|2|3	2	2	5	0.187	0.4075	0.6894	S0=NonTumorCSF4,S3=NonTumorCSF1	S2=NonTumorCSF3,S7=MB1_CSF	S1=MB3_CSF,S4=NonTumorCSF2,S5=MB2_CSF,S6=MB2_CSF_offtreatment,S8=MB2_CSF_treatment	-0.50266	1.9728e-08	0.00017487	2.8366e-08
chr1	228780644	228780789	0.260292	12	0.656|0.739|0.580|0.485|0.848|0.468|0.775|0.444|0.706	3|3|1|1|3|1|3|1|2	4	1	4	0.4942499999999999	0.706	0.7545	S2=NonTumorCSF3,S3=NonTumorCSF1,S5=MB2_CSF,S7=MB1_CSF	S8=MB2_CSF_treatment	S0=NonTumorCSF4,S1=MB3_CSF,S4=NonTumorCSF2,S6=MB2_CSF_offtreatment	-0.260292	1.9653e-08	0.0001742	1.1874e-10
chr1	228780846	228780974	0.409848	11	0.571|0.802|0.760|0.885|0.697|0.678|0.985|0.374|0.629	1|2|2|3|2|2|3|1|1	3	4	2	0.5246666666666666	0.73425	0.935	S0=NonTumorCSF4,S7=MB1_CSF,S8=MB2_CSF_treatment	S1=MB3_CSF,S2=NonTumorCSF3,S4=NonTumorCSF2,S5=MB2_CSF	S3=NonTumorCSF1,S6=MB2_CSF_offtreatment	-0.409848	1.9334e-08	0.00017138	4.6721e-09
chr1	228781488	228781745	0.326645	19	0.758|0.683|0.698|0.864|0.849|0.654|0.860|0.523|0.825	2|2|2|3|3|2|3|1|3	1	4	4	0.523	0.69825	0.8494999999999999	S7=MB1_CSF	S0=NonTumorCSF4,S1=MB3_CSF,S2=NonTumorCSF3,S5=MB2_CSF	S3=NonTumorCSF1,S4=NonTumorCSF2,S6=MB2_CSF_offtreatment,S8=MB2_CSF_treatment	0.326645	9.9043e-07	0.0087792	5.1289e-09
chr1	228781899	228781979	0.292583	10	0.629|0.658|0.740|0.568|0.485|0.451|0.367|0.243|0.471	3|3|3|2|2|1|1|1|1	4	2	3	0.383	0.5265	0.6756666666666667	S5=MB2_CSF,S6=MB2_CSF_offtreatment,S7=MB1_CSF,S8=MB2_CSF_treatment	S3=NonTumorCSF1,S4=NonTumorCSF2	S0=NonTumorCSF4,S1=MB3_CSF,S2=NonTumorCSF3	0.292583	1.6791e-09	1.4884e-05	2.7252e-10
chr1	228782160	228782294	0.305933	10	0.369|0.532|0.662|0.632|0.783|0.683|0.867|0.343|0.699	1|1|3|3|3|3|3|1|3	3	0	6	0.4146666666666667		0.721	S0=NonTumorCSF4,S1=MB3_CSF,S7=MB1_CSF	-	S2=NonTumorCSF3,S3=NonTumorCSF1,S4=NonTumorCSF2,S5=MB2_CSF,S6=MB2_CSF_offtreatment,S8=MB2_CSF_treatment	-0.305933	1.6482e-07	0.001461	1.0807e-08
chr1	231263780	231264071	0.259923	13	0.891|0.846|0.893|0.827|0.724|0.889|0.984|0.878|0.931	2|2|2|2|1|2|3|2|2	1	7	1	0.724	0.8792857142857143	0.984	S4=NonTumorCSF2	S0=NonTumorCSF4,S1=MB3_CSF,S2=NonTumorCSF3,S3=NonTumorCSF1,S5=MB2_CSF,S7=MB1_CSF,S8=MB2_CSF_treatment	S6=MB2_CSF_offtreatment	-0.259923	8.2771e-05	0.73368	2.3076e-06
chr10	12109821	12110315	0.259451	13	0.468|0.655|0.544|0.574|0.499|0.618|0.841|0.713|0.484	1|1|1|1|1|1|3|1|2	7	1	1	0.5815714285714285	0.484	0.841	S0=NonTumorCSF4,S1=MB3_CSF,S2=NonTumorCSF3,S3=NonTumorCSF1,S4=NonTumorCSF2,S5=MB2_CSF,S7=MB1_CSF	S8=MB2_CSF_treatment	S6=MB2_CSF_offtreatment	-0.259451	9.0446e-05	0.80171	9.3458e-05
chr10	13162068	13162210	0.257909	11	0.565|0.734|0.559|0.554|0.568|0.613|0.835|0.773|0.641	1|2|1|1|1|2|3|2|1	5	3	1	0.5774	0.7066666666666667	0.835	S0=NonTumorCSF4,S2=NonTumorCSF3,S3=NonTumorCSF1,S4=NonTumorCSF2,S8=MB2_CSF_treatment	S1=MB3_CSF,S5=MB2_CSF,S7=MB1_CSF	S6=MB2_CSF_offtreatment	-0.257909	0.0003276	1.0	0.0003567
chr10	14859105	14859276	0.262026	11	0.650|0.595|0.672|0.666|0.640|0.658|0.400|0.763|0.658	3|3|3|2|3|3|1|3|3	1	1	7	0.4	0.666	0.6622857142857143	S6=MB2_CSF_offtreatment	S3=NonTumorCSF1	S0=NonTumorCSF4,S1=MB3_CSF,S2=NonTumorCSF3,S4=NonTumorCSF2,S5=MB2_CSF,S7=MB1_CSF,S8=MB2_CSF_treatment	0.262026	0.010527	1.0	0.022023
chr10	15002486	15002801	0.329106	11	0.383|0.672|0.670|0.655|0.645|0.796|0.727|0.727|0.752	1|3|3|3|2|3|3|2|3	1	2	6	0.383	0.6859999999999999	0.7120000000000001	S0=NonTumorCSF4	S4=NonTumorCSF2,S7=MB1_CSF	S1=MB3_CSF,S2=NonTumorCSF3,S3=NonTumorCSF1,S5=MB2_CSF,S6=MB2_CSF_offtreatment,S8=MB2_CSF_treatment	-0.329106	0.0041289	1.0	0.00045104
chr10	26490375	26490547	0.253864	11	0.527|0.713|0.655|0.556|0.666|0.723|0.793|0.770|0.709	1|2|2|2|2|2|3|3|2	1	6	2	0.527	0.6703333333333332	0.7815000000000001	S0=NonTumorCSF4	S1=MB3_CSF,S2=NonTumorCSF3,S3=NonTumorCSF1,S4=NonTumorCSF2,S5=MB2_CSF,S8=MB2_CSF_treatment	S6=MB2_CSF_offtreatment,S7=MB1_CSF	-0.253864	0.00060045	1.0	0.00033092
chr10	27794551	27794739	0.307933	10	0.618|0.606|0.562|0.515|0.626|0.586|0.297|0.637|0.628	3|3|2|3|3|2|1|3|3	1	2	6	0.297	0.5740000000000001	0.605	S6=MB2_CSF_offtreatment	S2=NonTumorCSF3,S5=MB2_CSF	S0=NonTumorCSF4,S1=MB3_CSF,S3=NonTumorCSF1,S4=NonTumorCSF2,S7=MB1_CSF,S8=MB2_CSF_treatment	0.307933	0.0065117	1.0	0.00089004
chr10	42394393	42394540	0.2706	10	0.764|0.706|0.742|0.730|0.856|0.648|0.919|0.773|0.817	2|2|2|2|2|1|3|2|2	1	7	1	0.648	0.7697142857142857	0.919	S5=MB2_CSF	S0=NonTumorCSF4,S1=MB3_CSF,S2=NonTumorCSF3,S3=NonTumorCSF1,S4=NonTumorCSF2,S7=MB1_CSF,S8=MB2_CSF_treatment	S6=MB2_CSF_offtreatment	-0.2706	4.4628e-05	0.39559	1.0825e-05
chr10	42396583	42397174	0.3279	15	0.761|0.674|0.702|0.604|0.771|0.585|0.922|0.758|0.780	2|2|2|1|2|1|3|2|2	2	6	1	0.5945	0.741	0.922	S3=NonTumorCSF1,S5=MB2_CSF	S0=NonTumorCSF4,S1=MB3_CSF,S2=NonTumorCSF3,S4=NonTumorCSF2,S7=MB1_CSF,S8=MB2_CSF_treatment	S6=MB2_CSF_offtreatment	-0.3279	0.00014026	1.0	1.8673e-06
chr10	42539241	42539922	0.2967	10	0.788|0.735|0.729|0.631|0.812|0.705|0.474|0.787|0.799	3|3|2|2|3|3|1|3|3	1	2	6	0.474	0.6799999999999999	0.771	S6=MB2_CSF_offtreatment	S2=NonTumorCSF3,S3=NonTumorCSF1	S0=NonTumorCSF4,S1=MB3_CSF,S4=NonTumorCSF2,S5=MB2_CSF,S7=MB1_CSF,S8=MB2_CSF_treatment	0.2967	0.026177	1.0	0.055705
chr10	51934080	51934232	0.284487	10	0.599|0.716|0.643|0.629|0.649|0.805|0.400|0.733|0.699	3|3|3|3|3|3|1|3|3	1	0	8	0.4		0.6841249999999999	S6=MB2_CSF_offtreatment	-	S0=NonTumorCSF4,S1=MB3_CSF,S2=NonTumorCSF3,S3=NonTumorCSF1,S4=NonTumorCSF2,S5=MB2_CSF,S7=MB1_CSF,S8=MB2_CSF_treatment	0.284487	0.018498	1.0	0.0030193
chr10	57016058	57016426	0.280542	10	0.504|0.619|0.524|0.462|0.543|0.710|0.833|0.746|0.820	1|2|1|1|2|3|3|3|3	3	2	4	0.4966666666666666	0.581	0.7772499999999999	S0=NonTumorCSF4,S2=NonTumorCSF3,S3=NonTumorCSF1	S1=MB3_CSF,S4=NonTumorCSF2	S5=MB2_CSF,S6=MB2_CSF_offtreatment,S7=MB1_CSF,S8=MB2_CSF_treatment	-0.280542	1.3499e-07	0.0011966	1.7715e-07
chr10	63649285	63649437	0.258517	10	0.636|0.687|0.624|0.688|0.625|0.729|0.820|0.780|0.953	1|2|1|2|1|2|3|2|3	3	4	2	0.6283333333333333	0.7210000000000001	0.8865	S0=NonTumorCSF4,S2=NonTumorCSF3,S4=NonTumorCSF2	S1=MB3_CSF,S3=NonTumorCSF1,S5=MB2_CSF,S7=MB1_CSF	S6=MB2_CSF_offtreatment,S8=MB2_CSF_treatment	-0.258517	6.2552e-06	0.055446	2.2133e-06
chr10	64793460	64793791	0.33755	10	0.710|0.582|0.666|0.613|0.714|0.726|0.984|0.847|0.761	2|1|1|1|2|1|3|2|2	4	4	1	0.6467499999999999	0.758	0.984	S1=MB3_CSF,S2=NonTumorCSF3,S3=NonTumorCSF1,S5=MB2_CSF	S0=NonTumorCSF4,S4=NonTumorCSF2,S7=MB1_CSF,S8=MB2_CSF_treatment	S6=MB2_CSF_offtreatment	-0.33755	7.3348e-05	0.65016	1.4159e-05
chr10	65954296	65954448	0.382512	10	0.520|0.634|0.583|0.620|0.460|0.574|0.214|0.674|0.709	3|3|3|3|3|3|1|3|3	1	0	8	0.214		0.5967499999999999	S6=MB2_CSF_offtreatment	-	S0=NonTumorCSF4,S1=MB3_CSF,S2=NonTumorCSF3,S3=NonTumorCSF1,S4=NonTumorCSF2,S5=MB2_CSF,S7=MB1_CSF,S8=MB2_CSF_treatment	0.382512	0.0003207	1.0	0.001658
chr10	99441195	99441508	0.269453	16	0.637|0.698|0.628|0.619|0.638|0.730|0.653|0.767|0.900	1|2|1|1|1|2|2|2|3	4	4	1	0.6305000000000001	0.712	0.9	S0=NonTumorCSF4,S2=NonTumorCSF3,S3=NonTumorCSF1,S4=NonTumorCSF2	S1=MB3_CSF,S5=MB2_CSF,S6=MB2_CSF_offtreatment,S7=MB1_CSF	S8=MB2_CSF_treatment	-0.269453	1.1983e-05	0.10621	3.1884e-07	P1|2,
chr10	114357581	114357703	0.266194	12	0.625|0.785|0.611|0.596|0.601|0.680|0.895|0.737|0.721	2|2|1|1|2|1|3|2|2	3	5	1	0.629	0.6938000000000001	0.895	S2=NonTumorCSF3,S3=NonTumorCSF1,S5=MB2_CSF	S0=NonTumorCSF4,S1=MB3_CSF,S4=NonTumorCSF2,S7=MB1_CSF,S8=MB2_CSF_treatment	S6=MB2_CSF_offtreatment	-0.266194	0.00047907	1.0	2.5057e-05
chr10	125418799	125419005	0.303868	13	0.461|0.516|0.489|0.484|0.470|0.554|0.810|0.570|0.576	1|1|1|1|1|1|3|1|2	7	1	1	0.5062857142857143	0.576	0.81	S0=NonTumorCSF4,S1=MB3_CSF,S2=NonTumorCSF3,S3=NonTumorCSF1,S4=NonTumorCSF2,S5=MB2_CSF,S7=MB1_CSF	S8=MB2_CSF_treatment	S6=MB2_CSF_offtreatment	-0.303868	6.5406e-05	0.57976	3.2858e-05
chr10	127795109	127795305	0.290212	11	0.519|0.511|0.517|0.530|0.496|0.573|0.841|0.668|0.639	1|2|1|1|1|1|3|1|2	6	2	1	0.5505000000000001	0.575	0.841	S0=NonTumorCSF4,S2=NonTumorCSF3,S3=NonTumorCSF1,S4=NonTumorCSF2,S5=MB2_CSF,S7=MB1_CSF	S1=MB3_CSF,S8=MB2_CSF_treatment	S6=MB2_CSF_offtreatment	-0.290212	3.5458e-05	0.3143	2.4262e-05
chr10	135481275	135481359	0.325943	10	0.572|0.693|0.576|0.590|0.592|0.634|0.906|0.445|0.650	1|2|1|1|1|1|3|1|1	7	1	1	0.5798571428571428	0.693	0.906	S0=NonTumorCSF4,S2=NonTumorCSF3,S3=NonTumorCSF1,S4=NonTumorCSF2,S5=MB2_CSF,S7=MB1_CSF,S8=MB2_CSF_treatment	S1=MB3_CSF	S6=MB2_CSF_offtreatment	0.325943	0.00029755	1.0	3.8376e-05
chr10	135491805	135492102	0.3002	16	0.539|0.666|0.570|0.590|0.580|0.559|0.868|0.628|0.714	1|2|1|1|1|1|3|2|2	5	3	1	0.5676	0.6693333333333333	0.868	S0=NonTumorCSF4,S2=NonTumorCSF3,S3=NonTumorCSF1,S4=NonTumorCSF2,S5=MB2_CSF	S1=MB3_CSF,S7=MB1_CSF,S8=MB2_CSF_treatment	S6=MB2_CSF_offtreatment	-0.3002	1.0056e-05	0.089138	8.4185e-08
chr10	135497855	135497931	0.302354	12	0.619|0.600|0.556|0.563|0.560|0.607|0.878|0.482|0.617	1|1|1|1|1|1|3|1|1	8	0	1	0.5755		0.878	S0=NonTumorCSF4,S1=MB3_CSF,S2=NonTumorCSF3,S3=NonTumorCSF1,S4=NonTumorCSF2,S5=MB2_CSF,S7=MB1_CSF,S8=MB2_CSF_treatment	-	S6=MB2_CSF_offtreatment	0.302354	4.3278e-05	0.38362	4.9719e-05
chr11	366995	367130	0.281283	10	0.698|0.735|0.711|0.728|0.691|0.775|0.987|0.821|0.671	1|1|1|1|1|2|3|2|1	6	2	1	0.7056666666666667	0.798	0.987	S0=NonTumorCSF4,S1=MB3_CSF,S2=NonTumorCSF3,S3=NonTumorCSF1,S4=NonTumorCSF2,S8=MB2_CSF_treatment	S5=MB2_CSF,S7=MB1_CSF	S6=MB2_CSF_offtreatment	-0.281283	3.0017e-05	0.26607	1.458e-06
chr11	8702766	8702932	0.255519	13	0.733|0.811|0.730|0.721|0.694|0.780|0.942|0.787|0.600	2|2|1|1|1|2|3|2|1	4	4	1	0.68625	0.7777499999999999	0.942	S2=NonTumorCSF3,S3=NonTumorCSF1,S4=NonTumorCSF2,S8=MB2_CSF_treatment	S0=NonTumorCSF4,S1=MB3_CSF,S5=MB2_CSF,S7=MB1_CSF	S6=MB2_CSF_offtreatment	-0.255519	2.4283e-05	0.21525	6.4823e-06
chr11	8880893	8881010	0.25952	10	0.670|0.745|0.665|0.678|0.652|0.729|0.950|0.784|0.736	1|2|1|2|1|1|3|2|1	5	3	1	0.6904	0.7356666666666666	0.95	S0=NonTumorCSF4,S2=NonTumorCSF3,S4=NonTumorCSF2,S5=MB2_CSF,S8=MB2_CSF_treatment	S1=MB3_CSF,S3=NonTumorCSF1,S7=MB1_CSF	S6=MB2_CSF_offtreatment	0.25952	3.8804e-05	0.34396	1.1672e-05
chr11	26306262	26306401	0.34459	10	0.616|0.466|0.697|0.658|0.429|0.494|0.251|0.339|0.232	3|3|3|3|2|3|1|2|1	2	2	5	0.2415	0.384	0.5862	S6=MB2_CSF_offtreatment,S8=MB2_CSF_treatment	S4=NonTumorCSF2,S7=MB1_CSF	S0=NonTumorCSF4,S1=MB3_CSF,S2=NonTumorCSF3,S3=NonTumorCSF1,S5=MB2_CSF	0.34459	1.3224e-05	0.11722	8.6311e-05
chr11	43849882	43849987	0.280883	12	0.676|0.735|0.649|0.660|0.638|0.739|0.953|0.761|0.697	1|2|1|1|1|1|3|2|2	5	3	1	0.6724	0.731	0.953	S0=NonTumorCSF4,S2=NonTumorCSF3,S3=NonTumorCSF1,S4=NonTumorCSF2,S5=MB2_CSF	S1=MB3_CSF,S7=MB1_CSF,S8=MB2_CSF_treatment	S6=MB2_CSF_offtreatment	-0.280883	4.3985e-05	0.38988	6.6549e-07
chr11	51584632	51585620	0.292889	12	0.537|0.633|0.442|0.418|0.482|0.607|0.670|0.646|0.740	2|2|1|1|1|2|2|2|3	3	5	1	0.4473333333333333	0.6186	0.74	S2=NonTumorCSF3,S3=NonTumorCSF1,S4=NonTumorCSF2	S0=NonTumorCSF4,S1=MB3_CSF,S5=MB2_CSF,S6=MB2_CSF_offtreatment,S7=MB1_CSF	S8=MB2_CSF_treatment	-0.292889	0.0077318	1.0	0.0014204
chr11	64138299	64138405	0.28167	11	0.503|0.672|0.545|0.603|0.544|0.546|0.304|0.694|0.576	3|3|3|3|3|3|1|3|3	1	0	8	0.304		0.585375	S6=MB2_CSF_offtreatment	-	S0=NonTumorCSF4,S1=MB3_CSF,S2=NonTumorCSF3,S3=NonTumorCSF1,S4=NonTumorCSF2,S5=MB2_CSF,S7=MB1_CSF,S8=MB2_CSF_treatment	0.28167	0.0012834	1.0	0.0032886
chr11	65132625	65132770	0.337329	10	0.664|0.650|0.571|0.615|0.657|0.688|0.321|0.766|0.560	3|3|3|3|3|3|1|3|2	1	1	7	0.321	0.56	0.6587142857142857	S6=MB2_CSF_offtreatment	S8=MB2_CSF_treatment	S0=NonTumorCSF4,S1=MB3_CSF,S2=NonTumorCSF3,S3=NonTumorCSF1,S4=NonTumorCSF2,S5=MB2_CSF,S7=MB1_CSF	-0.337329	0.0096794	1.0	0.0022502
chr11	65607062	65607456	0.27315	10	0.648|0.586|0.604|0.774|0.643|0.552|0.976|0.748|0.602	2|2|2|3|2|2|3|2|1	1	6	2	0.602	0.6301666666666667	0.875	S8=MB2_CSF_treatment	S0=NonTumorCSF4,S1=MB3_CSF,S2=NonTumorCSF3,S4=NonTumorCSF2,S5=MB2_CSF,S7=MB1_CSF	S3=NonTumorCSF1,S6=MB2_CSF_offtreatment	0.27315	0.10848	1.0	0.071269
chr11	67160490	67160624	0.279229	10	0.497|0.643|0.491|0.486|0.510|0.447|0.777|0.573|0.483	1|2|1|1|1|1|3|1|1	7	1	1	0.4981428571428571	0.643	0.777	S0=NonTumorCSF4,S2=NonTumorCSF3,S3=NonTumorCSF1,S4=NonTumorCSF2,S5=MB2_CSF,S7=MB1_CSF,S8=MB2_CSF_treatment	S1=MB3_CSF	S6=MB2_CSF_offtreatment	-0.279229	0.0019074	1.0	0.0013041
chr11	73497050	73497488	0.306564	13	0.643|0.739|0.694|0.632|0.500|0.613|0.812|0.742|0.867	2|2|2|2|1|2|3|3|3	1	5	3	0.5	0.6642	0.807	S4=NonTumorCSF2	S0=NonTumorCSF4,S1=MB3_CSF,S2=NonTumorCSF3,S3=NonTumorCSF1,S5=MB2_CSF	S6=MB2_CSF_offtreatment,S7=MB1_CSF,S8=MB2_CSF_treatment	-0.306564	7.2603e-05	0.64355	5.1911e-05
chr11	81867067	81867669	0.2503	10	0.784|0.795|0.746|0.721|0.819|0.766|0.601|0.827|0.876	2|2|2|2|2|2|1|3|3	1	6	2	0.601	0.7718333333333334	0.8514999999999999	S6=MB2_CSF_offtreatment	S0=NonTumorCSF4,S1=MB3_CSF,S2=NonTumorCSF3,S3=NonTumorCSF1,S4=NonTumorCSF2,S5=MB2_CSF	S7=MB1_CSF,S8=MB2_CSF_treatment	-0.2503	0.0077396	1.0	0.0094411
chr11	85195015	85195230	0.296	15	0.352|0.314|0.174|0.533|0.310|0.295|0.238|0.471|0.276	2|2|1|3|2|2|1|3|2	2	5	2	0.206	0.3094	0.502	S2=NonTumorCSF3,S6=MB2_CSF_offtreatment	S0=NonTumorCSF4,S1=MB3_CSF,S4=NonTumorCSF2,S5=MB2_CSF,S8=MB2_CSF_treatment	S3=NonTumorCSF1,S7=MB1_CSF	-0.296	9.6175e-07	0.008525	1.9309e-08
chr11	86443001	86443445	0.2654	10	0.876|0.753|0.830|0.777|0.763|0.827|0.547|0.857|0.732	3|3|3|3|3|3|1|3|2	1	1	7	0.547	0.732	0.8118571428571429	S6=MB2_CSF_offtreatment	S8=MB2_CSF_treatment	S0=NonTumorCSF4,S1=MB3_CSF,S2=NonTumorCSF3,S3=NonTumorCSF1,S4=NonTumorCSF2,S5=MB2_CSF,S7=MB1_CSF	0.2654	0.035336	1.0	0.89583
chr11	126096057	126096345	0.282138	14	0.976|0.860|0.994|0.975|0.833|0.847|1.000|0.522|0.766	3|3|3|3|3|3|3|1|1	2	0	7	0.644		0.9264285714285714	S7=MB1_CSF,S8=MB2_CSF_treatment	-	S0=NonTumorCSF4,S1=MB3_CSF,S2=NonTumorCSF3,S3=NonTumorCSF1,S4=NonTumorCSF2,S5=MB2_CSF,S6=MB2_CSF_offtreatment	0.282138	0.00055984	1.0	6.5846e-06
chr11	133510756	133510879	0.4558	10	0.821|0.799|0.754|0.636|0.709|0.834|0.321|0.855|0.802	3|3|3|3|3|3|1|3|3	1	0	8	0.321		0.7762499999999999	S6=MB2_CSF_offtreatment	-	S0=NonTumorCSF4,S1=MB3_CSF,S2=NonTumorCSF3,S3=NonTumorCSF1,S4=NonTumorCSF2,S5=MB2_CSF,S7=MB1_CSF,S8=MB2_CSF_treatment	0.4558	0.00012368	1.0	4.4507e-05
chr12	3283818	3283984	0.289917	12	0.718|0.687|0.730|0.688|0.620|0.788|0.943|0.770|0.730	2|1|2|2|1|2|3|2|2	2	6	1	0.6535	0.7373333333333334	0.943	S1=MB3_CSF,S4=NonTumorCSF2	S0=NonTumorCSF4,S2=NonTumorCSF3,S3=NonTumorCSF1,S5=MB2_CSF,S7=MB1_CSF,S8=MB2_CSF_treatment	S6=MB2_CSF_offtreatment	-0.289917	0.00018775	1.0	1.2858e-05
chr12	5503056	5503206	0.268271	16	0.677|0.794|0.709|0.658|0.715|0.862|0.950|0.837|0.908	1|2|1|1|2|2|3|2|2	3	5	1	0.6813333333333333	0.8232000000000002	0.95	S0=NonTumorCSF4,S2=NonTumorCSF3,S3=NonTumorCSF1	S1=MB3_CSF,S4=NonTumorCSF2,S5=MB2_CSF,S7=MB1_CSF,S8=MB2_CSF_treatment	S6=MB2_CSF_offtreatment	-0.268271	2.2513e-07	0.0019956	1.6017e-07
chr12	9679688	9680117	0.34055	10	0.650|0.882|0.728|0.673|0.684|0.780|0.395|0.808|0.678	3|3|3|3|3|3|1|3|3	1	0	8	0.395		0.735375	S6=MB2_CSF_offtreatment	-	S0=NonTumorCSF4,S1=MB3_CSF,S2=NonTumorCSF3,S3=NonTumorCSF1,S4=NonTumorCSF2,S5=MB2_CSF,S7=MB1_CSF,S8=MB2_CSF_treatment	0.34055	3.1536e-05	0.27954	0.00010561
chr12	9892488	9892546	0.261683	10	0.777|0.668|0.784|0.794|0.656|0.570|0.448|0.746|0.855	3|3|3|3|2|1|1|3|3	2	1	6	0.509	0.656	0.7706666666666667	S5=MB2_CSF,S6=MB2_CSF_offtreatment	S4=NonTumorCSF2	S0=NonTumorCSF4,S1=MB3_CSF,S2=NonTumorCSF3,S3=NonTumorCSF1,S7=MB1_CSF,S8=MB2_CSF_treatment	-0.261683	2.4505e-06	0.021721	2.9489e-08
chr12	20704359	20704504	0.259146	12	0.343|0.396|0.232|0.458|0.394|0.315|0.430|0.584|0.324	2|2|1|2|2|1|1|3|1	4	4	1	0.32525	0.39775	0.584	S2=NonTumorCSF3,S5=MB2_CSF,S6=MB2_CSF_offtreatment,S8=MB2_CSF_treatment	S0=NonTumorCSF4,S1=MB3_CSF,S3=NonTumorCSF1,S4=NonTumorCSF2	S7=MB1_CSF	-0.259146	0.00034338	1.0	4.084e-05
chr12	23403137	23403231	0.257318	11	0.599|0.609|0.583|0.562|0.495|0.583|0.539|0.643|0.775	2|2|2|2|1|2|1|2|3	2	6	1	0.517	0.5964999999999999	0.775	S4=NonTumorCSF2,S6=MB2_CSF_offtreatment	S0=NonTumorCSF4,S1=MB3_CSF,S2=NonTumorCSF3,S3=NonTumorCSF1,S5=MB2_CSF,S7=MB1_CSF	S8=MB2_CSF_treatment	-0.257318	0.0060836	1.0	0.0066989
chr12	24757434	24757646	0.289192	13	0.570|0.668|0.658|0.692|0.439|0.693|0.580|0.794|0.732	2|2|2|3|1|3|2|3|3	1	4	4	0.439	0.619	0.7277499999999999	S4=NonTumorCSF2	S0=NonTumorCSF4,S1=MB3_CSF,S2=NonTumorCSF3,S6=MB2_CSF_offtreatment	S3=NonTumorCSF1,S5=MB2_CSF,S7=MB1_CSF,S8=MB2_CSF_treatment	-0.289192	4.3227e-05	0.38316	7.5623e-06
chr12	31962733	31963205	0.280933	10	0.492|0.688|0.476|0.447|0.458|0.637|0.805|0.633|0.646	1|2|1|1|1|1|3|1|2	6	2	1	0.5238333333333333	0.667	0.805	S0=NonTumorCSF4,S2=NonTumorCSF3,S3=NonTumorCSF1,S4=NonTumorCSF2,S5=MB2_CSF,S7=MB1_CSF	S1=MB3_CSF,S8=MB2_CSF_treatment	S6=MB2_CSF_offtreatment	-0.280933	0.00026902	1.0	0.0017978
chr12	49575613	49575773	0.274438	12	0.636|0.646|0.629|0.620|0.570|0.723|0.870|0.728|0.564	2|2|1|1|1|2|3|2|1	4	4	1	0.59575	0.6832499999999999	0.87	S2=NonTumorCSF3,S3=NonTumorCSF1,S4=NonTumorCSF2,S8=MB2_CSF_treatment	S0=NonTumorCSF4,S1=MB3_CSF,S5=MB2_CSF,S7=MB1_CSF	S6=MB2_CSF_offtreatment	-0.274438	3.5522e-05	0.31487	2.959e-05
chr12	50409886	50410122	0.256579	14	0.549|0.654|0.484|0.591|0.467|0.547|0.438|0.704|0.865	1|2|1|1|1|1|2|3|3	5	2	2	0.5276	0.546	0.7845	S0=NonTumorCSF4,S2=NonTumorCSF3,S3=NonTumorCSF1,S4=NonTumorCSF2,S5=MB2_CSF	S1=MB3_CSF,S6=MB2_CSF_offtreatment	S7=MB1_CSF,S8=MB2_CSF_treatment	-0.256579	1.4361e-05	0.12729	8.5279e-07
chr12	51964697	51965447	0.2529	10	0.629|0.700|0.618|0.612|0.664|0.545|0.363|0.773|0.621	3|2|3|2|3|3|1|2|3	1	3	5	0.363	0.695	0.6154	S6=MB2_CSF_offtreatment	S1=MB3_CSF,S3=NonTumorCSF1,S7=MB1_CSF	S0=NonTumorCSF4,S2=NonTumorCSF3,S4=NonTumorCSF2,S5=MB2_CSF,S8=MB2_CSF_treatment	-0.2529	0.064366	1.0	0.091794
chr12	53397201	53397344	0.2848	10	0.649|0.623|0.688|0.712|0.703|0.783|0.957|0.832|0.764	1|1|2|1|1|2|3|2|2	4	4	1	0.67175	0.76675	0.957	S0=NonTumorCSF4,S1=MB3_CSF,S3=NonTumorCSF1,S4=NonTumorCSF2	S2=NonTumorCSF3,S5=MB2_CSF,S7=MB1_CSF,S8=MB2_CSF_treatment	S6=MB2_CSF_offtreatment	-0.2848	3.7417e-05	0.33166	1.7709e-06
chr12	55182408	55182527	0.298187	10	0.891|0.916|0.852|0.834|0.816|0.885|0.570|0.834|0.917	3|3|3|3|3|3|1|3|3	1	0	8	0.57		0.8681249999999999	S6=MB2_CSF_offtreatment	-	S0=NonTumorCSF4,S1=MB3_CSF,S2=NonTumorCSF3,S3=NonTumorCSF1,S4=NonTumorCSF2,S5=MB2_CSF,S7=MB1_CSF,S8=MB2_CSF_treatment	0.298187	0.025921	1.0	0.19918
chr12	59581711	59581964	0.265667	12	0.826|0.833|0.771|0.651|0.757|0.794|0.977|0.842|0.957	2|2|1|1|2|2|3|2|2	2	6	1	0.7110000000000001	0.8348333333333332	0.977	S2=NonTumorCSF3,S3=NonTumorCSF1	S0=NonTumorCSF4,S1=MB3_CSF,S4=NonTumorCSF2,S5=MB2_CSF,S7=MB1_CSF,S8=MB2_CSF_treatment	S6=MB2_CSF_offtreatment	-0.265667	1.1946e-05	0.10589	2.227e-06
chr12	83299489	83299681	0.259523	11	0.549|0.604|0.539|0.588|0.561|0.555|0.552|0.700|0.823	1|1|1|2|1|2|2|2|3	4	4	1	0.56325	0.59875	0.823	S0=NonTumorCSF4,S1=MB3_CSF,S2=NonTumorCSF3,S4=NonTumorCSF2	S3=NonTumorCSF1,S5=MB2_CSF,S6=MB2_CSF_offtreatment,S7=MB1_CSF	S8=MB2_CSF_treatment	-0.259523	0.0001721	1.0	0.00018013
chr12	103865901	103866084	0.276182	11	0.750|0.782|0.753|0.671|0.595|0.752|0.909|0.758|0.699	2|2|2|1|1|2|3|2|2	2	6	1	0.633	0.749	0.909	S3=NonTumorCSF1,S4=NonTumorCSF2	S0=NonTumorCSF4,S1=MB3_CSF,S2=NonTumorCSF3,S5=MB2_CSF,S7=MB1_CSF,S8=MB2_CSF_treatment	S6=MB2_CSF_offtreatment	-0.276182	0.0015314	1.0	0.00117
chr12	122984003	122984344	0.260062	10	0.537|0.519|0.523|0.538|0.539|0.488|0.279|0.596|0.576	3|3|3|3|3|3|1|3|3	1	0	8	0.279		0.5395	S6=MB2_CSF_offtreatment	-	S0=NonTumorCSF4,S1=MB3_CSF,S2=NonTumorCSF3,S3=NonTumorCSF1,S4=NonTumorCSF2,S5=MB2_CSF,S7=MB1_CSF,S8=MB2_CSF_treatment	0.260062	0.0048363	1.0	0.004928
chr12	127650577	127650674	0.256187	15	0.321|0.167|0.182|0.446|0.374|0.201|0.070|0.269|0.149	2|1|1|3|3|1|1|2|1	5	2	2	0.1538	0.295	0.41	S1=MB3_CSF,S2=NonTumorCSF3,S5=MB2_CSF,S6=MB2_CSF_offtreatment,S8=MB2_CSF_treatment	S0=NonTumorCSF4,S7=MB1_CSF	S3=NonTumorCSF1,S4=NonTumorCSF2	0.256187	3.3691e-09	2.9864e-05	9.8352e-12
chr13	28839995	28840168	0.287636	11	0.741|0.597|0.771|0.755|0.708|0.841|0.970|0.773|0.742	1|1|2|2|1|2|3|2|2	3	5	1	0.682	0.7764	0.97	S0=NonTumorCSF4,S1=MB3_CSF,S4=NonTumorCSF2	S2=NonTumorCSF3,S3=NonTumorCSF1,S5=MB2_CSF,S7=MB1_CSF,S8=MB2_CSF_treatment	S6=MB2_CSF_offtreatment	-0.287636	2.9229e-06	0.025908	1.5388e-05
chr13	41273098	41273323	0.289912	19	0.692|0.736|0.693|0.667|0.742|0.792|0.974|0.864|0.841	1|2|1|1|2|2|3|2|2	3	5	1	0.6839999999999998	0.7949999999999999	0.974	S0=NonTumorCSF4,S2=NonTumorCSF3,S3=NonTumorCSF1	S1=MB3_CSF,S4=NonTumorCSF2,S5=MB2_CSF,S7=MB1_CSF,S8=MB2_CSF_treatment	S6=MB2_CSF_offtreatment	-0.289912	7.0447e-09	6.2444e-05	9.8465e-10
chr13	41528853	41528997	0.2861	10	0.576|0.841|0.861|0.867|0.814|0.883|0.908|0.878|0.849	1|3|3|3|3|3|3|3|3	1	0	8	0.576		0.8626250000000001	S0=NonTumorCSF4	-	S1=MB3_CSF,S2=NonTumorCSF3,S3=NonTumorCSF1,S4=NonTumorCSF2,S5=MB2_CSF,S6=MB2_CSF_offtreatment,S7=MB1_CSF,S8=MB2_CSF_treatment	-0.2861	0.00050952	1.0	0.00050269
chr13	49951694	49952008	0.255833	10	0.946|0.847|0.898|0.852|0.867|0.809|0.625|0.914|0.898	3|2|2|3|3|3|1|3|3	1	2	6	0.625	0.8725	0.8809999999999999	S6=MB2_CSF_offtreatment	S1=MB3_CSF,S2=NonTumorCSF3	S0=NonTumorCSF4,S3=NonTumorCSF1,S4=NonTumorCSF2,S5=MB2_CSF,S7=MB1_CSF,S8=MB2_CSF_treatment	0.255833	0.23819	1.0	0.69948
chr13	50657477	50657658	0.29055	10	0.551|0.672|0.561|0.548|0.523|0.702|0.924|0.673|0.749	1|2|1|1|1|2|3|2|3	4	3	2	0.5457500000000001	0.6823333333333333	0.8365	S0=NonTumorCSF4,S2=NonTumorCSF3,S3=NonTumorCSF1,S4=NonTumorCSF2	S1=MB3_CSF,S5=MB2_CSF,S7=MB1_CSF	S6=MB2_CSF_offtreatment,S8=MB2_CSF_treatment	-0.29055	3.2188e-07	0.0028532	7.2228e-07	P1|2,
chr13	64448692	64448895	0.2742	10	0.838|0.872|0.798|0.772|0.831|0.709|0.983|0.835|0.904	2|2|2|2|2|1|3|2|2	1	7	1	0.709	0.8357142857142857	0.983	S5=MB2_CSF	S0=NonTumorCSF4,S1=MB3_CSF,S2=NonTumorCSF3,S3=NonTumorCSF1,S4=NonTumorCSF2,S7=MB1_CSF,S8=MB2_CSF_treatment	S6=MB2_CSF_offtreatment	-0.2742	0.00035733	1.0	1.0825e-05
chr13	96633493	96633650	0.27375	13	0.483|0.651|0.494|0.511|0.476|0.634|0.765|0.681|0.656	1|2|1|1|1|2|3|2|2	4	4	1	0.491	0.6555000000000001	0.765	S0=NonTumorCSF4,S2=NonTumorCSF3,S3=NonTumorCSF1,S4=NonTumorCSF2	S1=MB3_CSF,S5=MB2_CSF,S7=MB1_CSF,S8=MB2_CSF_treatment	S6=MB2_CSF_offtreatment	-0.27375	0.0024862	1.0	0.0011654	P1|2,
chr13	98235433	98235712	0.262818	11	0.773|0.761|0.622|0.722|0.805|0.749|0.885|0.871|0.788	2|2|1|2|2|2|3|2|2	1	7	1	0.622	0.7812857142857145	0.885	S2=NonTumorCSF3	S0=NonTumorCSF4,S1=MB3_CSF,S3=NonTumorCSF1,S4=NonTumorCSF2,S5=MB2_CSF,S7=MB1_CSF,S8=MB2_CSF_treatment	S6=MB2_CSF_offtreatment	-0.262818	0.0028089	1.0	0.0052365
chr13	106718324	106718475	0.272575	10	0.673|0.691|0.665|0.613|0.659|0.778|0.925|0.746|0.777	1|2|1|1|1|2|3|2|2	4	4	1	0.6525000000000001	0.748	0.925	S0=NonTumorCSF4,S2=NonTumorCSF3,S3=NonTumorCSF1,S4=NonTumorCSF2	S1=MB3_CSF,S5=MB2_CSF,S7=MB1_CSF,S8=MB2_CSF_treatment	S6=MB2_CSF_offtreatment	-0.272575	5.3103e-05	0.4707	0.0001546	P1|2,
chr13	107827292	107827533	0.266679	14	0.666|0.741|0.596|0.625|0.626|0.883|0.894|0.838|0.896	1|2|1|1|1|2|3|2|3	4	3	2	0.62825	0.8206666666666668	0.895	S0=NonTumorCSF4,S2=NonTumorCSF3,S3=NonTumorCSF1,S4=NonTumorCSF2	S1=MB3_CSF,S5=MB2_CSF,S7=MB1_CSF	S6=MB2_CSF_offtreatment,S8=MB2_CSF_treatment	-0.266679	2.6881e-09	2.3827e-05	1.1151e-08	P1|2,
chr14	22202399	22202561	0.317314	10	0.651|0.486|0.605|0.574|0.584|0.597|0.279|0.675|0.462	3|3|3|3|3|3|1|3|2	1	1	7	0.279	0.462	0.596	S6=MB2_CSF_offtreatment	S8=MB2_CSF_treatment	S0=NonTumorCSF4,S1=MB3_CSF,S2=NonTumorCSF3,S3=NonTumorCSF1,S4=NonTumorCSF2,S5=MB2_CSF,S7=MB1_CSF	0.317314	9.9033e-05	0.87783	0.00023268
chr14	35305441	35305572	0.25024	10	0.743|0.504|0.743|0.721|0.710|0.756|0.715|0.849|0.654	3|1|3|3|2|2|3|3|2	1	3	5	0.504	0.7066666666666667	0.7542	S1=MB3_CSF	S4=NonTumorCSF2,S5=MB2_CSF,S8=MB2_CSF_treatment	S0=NonTumorCSF4,S2=NonTumorCSF3,S3=NonTumorCSF1,S6=MB2_CSF_offtreatment,S7=MB1_CSF	-0.25024	0.00077741	1.0	0.0002079
chr14	55366825	55367139	0.277485	11	0.468|0.602|0.452|0.395|0.469|0.744|0.512|0.646|0.688	2|2|1|1|1|3|2|2|3	3	4	2	0.4386666666666666	0.557	0.716	S2=NonTumorCSF3,S3=NonTumorCSF1,S4=NonTumorCSF2	S0=NonTumorCSF4,S1=MB3_CSF,S6=MB2_CSF_offtreatment,S7=MB1_CSF	S5=MB2_CSF,S8=MB2_CSF_treatment	-0.277485	6.5645e-06	0.058188	1.3816e-06
chr14	57235907	57236163	0.263458	12	0.705|0.787|0.630|0.563|0.590|0.597|0.722|0.722|0.844	2|2|2|1|2|1|2|2|3	2	6	1	0.58	0.6926666666666667	0.844	S3=NonTumorCSF1,S5=MB2_CSF	S0=NonTumorCSF4,S1=MB3_CSF,S2=NonTumorCSF3,S4=NonTumorCSF2,S6=MB2_CSF_offtreatment,S7=MB1_CSF	S8=MB2_CSF_treatment	-0.263458	0.010819	1.0	0.00054733
chr14	73605443	73605986	0.259617	15	0.651|0.655|0.647|0.665|0.687|0.709|0.914|0.766|0.746	1|1|1|1|2|2|3|2|2	4	4	1	0.6545000000000001	0.727	0.914	S0=NonTumorCSF4,S1=MB3_CSF,S2=NonTumorCSF3,S3=NonTumorCSF1	S4=NonTumorCSF2,S5=MB2_CSF,S7=MB1_CSF,S8=MB2_CSF_treatment	S6=MB2_CSF_offtreatment	-0.259617	4.2214e-05	0.37419	1.8022e-07
chr14	77937309	77937492	0.285955	11	0.677|0.616|0.667|0.690|0.657|0.745|0.417|0.731|0.843	3|3|3|3|3|3|1|3|3	1	0	8	0.417		0.70325	S6=MB2_CSF_offtreatment	-	S0=NonTumorCSF4,S1=MB3_CSF,S2=NonTumorCSF3,S3=NonTumorCSF1,S4=NonTumorCSF2,S5=MB2_CSF,S7=MB1_CSF,S8=MB2_CSF_treatment	0.285955	0.00097583	1.0	0.00032278
chr14	83990664	83990777	0.260667	10	0.612|0.731|0.619|0.610|0.614|0.796|0.678|0.798|0.872	1|2|2|1|1|2|2|2|3	3	5	1	0.612	0.7243999999999999	0.872	S0=NonTumorCSF4,S3=NonTumorCSF1,S4=NonTumorCSF2	S1=MB3_CSF,S2=NonTumorCSF3,S5=MB2_CSF,S6=MB2_CSF_offtreatment,S7=MB1_CSF	S8=MB2_CSF_treatment	-0.260667	0.00091759	1.0	0.00013861
chr14	89971863	89972254	0.2511	10	0.824|0.792|0.869|0.794|0.872|0.843|0.610|0.885|0.923	3|2|3|3|3|2|1|3|3	1	2	6	0.61	0.8175	0.8611666666666666	S6=MB2_CSF_offtreatment	S1=MB3_CSF,S5=MB2_CSF	S0=NonTumorCSF4,S2=NonTumorCSF3,S3=NonTumorCSF1,S4=NonTumorCSF2,S7=MB1_CSF,S8=MB2_CSF_treatment	-0.2511	0.059519	1.0	0.7245
chr14	91570563	91570696	0.253175	10	0.668|0.751|0.648|0.689|0.711|0.864|0.478|0.833|0.686	3|3|3|3|3|3|1|3|3	1	0	8	0.478		0.7312500000000001	S6=MB2_CSF_offtreatment	-	S0=NonTumorCSF4,S1=MB3_CSF,S2=NonTumorCSF3,S3=NonTumorCSF1,S4=NonTumorCSF2,S5=MB2_CSF,S7=MB1_CSF,S8=MB2_CSF_treatment	0.253175	0.0042483	1.0	0.070253
chr14	91742290	91742400	0.258717	10	0.636|0.729|0.646|0.666|0.636|0.737|0.453|0.795|0.727	3|3|3|2|2|3|1|3|3	1	2	6	0.453	0.651	0.7116666666666668	S6=MB2_CSF_offtreatment	S3=NonTumorCSF1,S4=NonTumorCSF2	S0=NonTumorCSF4,S1=MB3_CSF,S2=NonTumorCSF3,S5=MB2_CSF,S7=MB1_CSF,S8=MB2_CSF_treatment	-0.258717	0.0022729	1.0	0.011266
chr14	93996936	93997172	0.2665	11	0.522|0.746|0.594|0.533|0.573|0.600|0.785|0.803|0.746	1|2|2|1|2|2|3|3|2	2	5	2	0.5275000000000001	0.6517999999999999	0.794	S0=NonTumorCSF4,S3=NonTumorCSF1	S1=MB3_CSF,S2=NonTumorCSF3,S4=NonTumorCSF2,S5=MB2_CSF,S8=MB2_CSF_treatment	S6=MB2_CSF_offtreatment,S7=MB1_CSF	-0.2665	0.0001151	1.0	4.8912e-05
chr15	28663099	28663674	0.28094	10	0.927|0.859|0.856|0.752|0.632|0.876|0.980|0.893|0.922	3|3|2|2|1|3|3|2|3	1	3	5	0.632	0.8336666666666668	0.9128	S4=NonTumorCSF2	S2=NonTumorCSF3,S3=NonTumorCSF1,S7=MB1_CSF	S0=NonTumorCSF4,S1=MB3_CSF,S5=MB2_CSF,S6=MB2_CSF_offtreatment,S8=MB2_CSF_treatment	-0.28094	0.00061425	1.0	0.00035648
chr15	28675241	28675724	0.25363	10	0.758|0.752|0.671|0.596|0.813|0.928|1.000|0.851|0.944	2|3|1|1|3|3|3|2|3	2	2	5	0.6335	0.8045	0.8873999999999999	S2=NonTumorCSF3,S3=NonTumorCSF1	S0=NonTumorCSF4,S7=MB1_CSF	S1=MB3_CSF,S4=NonTumorCSF2,S5=MB2_CSF,S6=MB2_CSF_offtreatment,S8=MB2_CSF_treatment	-0.25363	1.6589e-06	0.014704	3.7111e-07
chr15	28731869	28732384	0.266625	10	0.742|0.772|0.679|0.553|0.552|0.674|0.867|0.817|0.919	2|2|2|1|1|3|3|3|3	2	3	4	0.5525	0.731	0.8192499999999999	S3=NonTumorCSF1,S4=NonTumorCSF2	S0=NonTumorCSF4,S1=MB3_CSF,S2=NonTumorCSF3	S5=MB2_CSF,S6=MB2_CSF_offtreatment,S7=MB1_CSF,S8=MB2_CSF_treatment	-0.266625	1.8921e-05	0.16771	3.4753e-05
chr15	30269842	30270016	0.320542	12	0.701|0.773|0.597|0.534|0.691|0.651|0.976|0.772|0.854	2|2|1|1|2|1|3|2|3	3	4	2	0.594	0.7342500000000001	0.915	S2=NonTumorCSF3,S3=NonTumorCSF1,S5=MB2_CSF	S0=NonTumorCSF4,S1=MB3_CSF,S4=NonTumorCSF2,S7=MB1_CSF	S6=MB2_CSF_offtreatment,S8=MB2_CSF_treatment	-0.320542	6.6737e-07	0.0059155	4.3159e-08
chr15	65589574	65589761	0.2791	10	0.491|0.687|0.478|0.486|0.456|0.700|0.712|0.747|0.793	2|2|1|1|1|2|3|2|3	3	4	2	0.4733333333333333	0.65625	0.7525	S2=NonTumorCSF3,S3=NonTumorCSF1,S4=NonTumorCSF2	S0=NonTumorCSF4,S1=MB3_CSF,S5=MB2_CSF,S7=MB1_CSF	S6=MB2_CSF_offtreatment,S8=MB2_CSF_treatment	-0.2791	5.4263e-05	0.48098	0.00011266
chr15	67781516	67781901	0.255519	13	0.558|0.679|0.563|0.513|0.552|0.699|0.868|0.659|0.680	1|1|1|1|1|1|3|1|1	8	0	1	0.612875		0.868	S0=NonTumorCSF4,S1=MB3_CSF,S2=NonTumorCSF3,S3=NonTumorCSF1,S4=NonTumorCSF2,S5=MB2_CSF,S7=MB1_CSF,S8=MB2_CSF_treatment	-	S6=MB2_CSF_offtreatment	-0.255519	0.00033569	1.0	4.2476e-05
chr15	75020784	75021086	0.4817	10	0.852|0.793|0.692|0.745|0.856|0.750|0.308|0.788|0.845	3|3|3|3|3|3|1|3|3	1	0	8	0.308		0.790125	S6=MB2_CSF_offtreatment	-	S0=NonTumorCSF4,S1=MB3_CSF,S2=NonTumorCSF3,S3=NonTumorCSF1,S4=NonTumorCSF2,S5=MB2_CSF,S7=MB1_CSF,S8=MB2_CSF_treatment	0.4817	0.00050967	1.0	0.0023439
chr15	79962009	79962115	0.268333	12	0.625|0.826|0.630|0.657|0.652|0.860|0.971|0.844|0.848	1|2|1|1|1|2|3|2|3	4	3	2	0.641	0.8433333333333333	0.9095	S0=NonTumorCSF4,S2=NonTumorCSF3,S3=NonTumorCSF1,S4=NonTumorCSF2	S1=MB3_CSF,S5=MB2_CSF,S7=MB1_CSF	S6=MB2_CSF_offtreatment,S8=MB2_CSF_treatment	-0.268333	3.6895e-07	0.0032704	1.1138e-09	P1|2,
chr15	102097958	102098125	0.342033	10	0.449|0.548|0.390|0.419|0.544|0.543|0.792|0.726|0.861	1|2|1|1|1|2|3|3|3	4	2	3	0.4505	0.5455000000000001	0.793	S0=NonTumorCSF4,S2=NonTumorCSF3,S3=NonTumorCSF1,S4=NonTumorCSF2	S1=MB3_CSF,S5=MB2_CSF	S6=MB2_CSF_offtreatment,S7=MB1_CSF,S8=MB2_CSF_treatment	-0.342033	4.003e-05	0.35483	5.8425e-07	P1|2,
chr15	102293088	102293395	0.258292	12	0.948|0.766|0.795|0.916|0.594|0.688|0.833|0.734|0.789	3|2|2|3|1|1|3|2|2	2	4	3	0.641	0.771	0.899	S4=NonTumorCSF2,S5=MB2_CSF	S1=MB3_CSF,S2=NonTumorCSF3,S7=MB1_CSF,S8=MB2_CSF_treatment	S0=NonTumorCSF4,S3=NonTumorCSF1,S6=MB2_CSF_offtreatment	0.258292	9.1231e-06	0.080867	2.9014e-06
chr15	102298292	102298621	0.28083	11	0.859|0.799|0.806|0.885|0.554|0.801|0.889|0.729|0.913	3|3|3|3|1|3|3|3|3	1	0	8	0.554		0.8351250000000001	S4=NonTumorCSF2	-	S0=NonTumorCSF4,S1=MB3_CSF,S2=NonTumorCSF3,S3=NonTumorCSF1,S5=MB2_CSF,S6=MB2_CSF_offtreatment,S7=MB1_CSF,S8=MB2_CSF_treatment	-0.28083	0.0019069	1.0	0.00030924
chr16	3095161	3095300	0.282717	10	0.599|0.646|0.623|0.598|0.614|0.676|0.909|0.736|0.690	1|1|1|1|1|1|3|2|2	6	2	1	0.626	0.713	0.909	S0=NonTumorCSF4,S1=MB3_CSF,S2=NonTumorCSF3,S3=NonTumorCSF1,S4=NonTumorCSF2,S5=MB2_CSF	S7=MB1_CSF,S8=MB2_CSF_treatment	S6=MB2_CSF_offtreatment	-0.282717	1.4842e-05	0.13156	3.15e-05
chr16	21422797	21423483	0.284833	12	0.747|0.775|0.693|0.614|0.690|0.891|0.851|0.894|0.960	2|2|2|1|2|3|3|3|3	1	4	4	0.614	0.72625	0.899	S3=NonTumorCSF1	S0=NonTumorCSF4,S1=MB3_CSF,S2=NonTumorCSF3,S4=NonTumorCSF2	S5=MB2_CSF,S6=MB2_CSF_offtreatment,S7=MB1_CSF,S8=MB2_CSF_treatment	-0.284833	8.6323e-05	0.76517	2.0392e-06
chr16	30518551	30518653	0.326012	10	0.790|0.732|0.755|0.760|0.775|0.791|0.460|0.798|0.891	3|3|3|3|3|3|1|3|3	1	0	8	0.46		0.7865	S6=MB2_CSF_offtreatment	-	S0=NonTumorCSF4,S1=MB3_CSF,S2=NonTumorCSF3,S3=NonTumorCSF1,S4=NonTumorCSF2,S5=MB2_CSF,S7=MB1_CSF,S8=MB2_CSF_treatment	0.326012	0.0071024	1.0	0.023058
chr16	31074063	31074347	0.260487	13	0.609|0.699|0.576|0.593|0.601|0.736|0.659|0.705|0.850	2|2|1|1|1|2|2|2|3	3	5	1	0.59	0.6815999999999999	0.85	S2=NonTumorCSF3,S3=NonTumorCSF1,S4=NonTumorCSF2	S0=NonTumorCSF4,S1=MB3_CSF,S5=MB2_CSF,S6=MB2_CSF_offtreatment,S7=MB1_CSF	S8=MB2_CSF_treatment	-0.260487	6.181e-07	0.0054789	1.1989e-07
chr16	32095715	32095825	0.2993	12	0.484|0.603|0.549|0.216|0.541|0.449|0.288|0.494|0.725	3|3|3|1|2|3|2|3|2	1	3	5	0.216	0.5179999999999999	0.5157999999999999	S3=NonTumorCSF1	S4=NonTumorCSF2,S6=MB2_CSF_offtreatment,S8=MB2_CSF_treatment	S0=NonTumorCSF4,S1=MB3_CSF,S2=NonTumorCSF3,S5=MB2_CSF,S7=MB1_CSF	-0.2993	0.0031281	1.0	0.00014026
chr16	33038984	33039077	0.3112	10	0.415|0.650|0.558|0.359|0.509|0.463|0.297|0.476|0.616	2|3|3|2|2|2|1|2|3	1	5	3	0.297	0.4444	0.6080000000000001	S6=MB2_CSF_offtreatment	S0=NonTumorCSF4,S3=NonTumorCSF1,S4=NonTumorCSF2,S5=MB2_CSF,S7=MB1_CSF	S1=MB3_CSF,S2=NonTumorCSF3,S8=MB2_CSF_treatment	0.3112	0.0026742	1.0	0.0030043
chr16	33942794	33942876	0.6034	10	0.408|0.565|0.545|0.594|0.783|0.467|0.112|0.583|0.769	2|2|2|3|3|2|1|2|3	1	5	3	0.112	0.5136	0.7153333333333333	S6=MB2_CSF_offtreatment	S0=NonTumorCSF4,S1=MB3_CSF,S2=NonTumorCSF3,S5=MB2_CSF,S7=MB1_CSF	S3=NonTumorCSF1,S4=NonTumorCSF2,S8=MB2_CSF_treatment	0.6034	2.5784e-05	0.22855	1.4143e-05
chr16	46387991	46388240	0.296197	11	0.492|0.789|0.715|0.789|0.819|0.676|0.853|0.794|0.786	1|3|3|3|2|2|3|3|3	1	2	6	0.492	0.7475	0.7876666666666666	S0=NonTumorCSF4	S4=NonTumorCSF2,S5=MB2_CSF	S1=MB3_CSF,S2=NonTumorCSF3,S3=NonTumorCSF1,S6=MB2_CSF_offtreatment,S7=MB1_CSF,S8=MB2_CSF_treatment	-0.296197	0.000128	1.0	0.00065835
chr16	46410704	46411176	0.3254	12	0.762|0.669|0.647|0.569|0.795|0.386|0.670|0.652|0.774	2|3|3|2|3|1|3|2|3	1	3	5	0.386	0.661	0.7110000000000001	S5=MB2_CSF	S0=NonTumorCSF4,S3=NonTumorCSF1,S7=MB1_CSF	S1=MB3_CSF,S2=NonTumorCSF3,S4=NonTumorCSF2,S6=MB2_CSF_offtreatment,S8=MB2_CSF_treatment	0.3254	0.0054667	1.0	0.00071275
chr16	46413008	46413589	0.285043	23	0.727|0.695|0.688|0.703|0.815|0.545|0.846|0.752|0.746	2|2|2|2|3|1|3|2|2	1	6	2	0.545	0.7185	0.8305	S5=MB2_CSF	S0=NonTumorCSF4,S1=MB3_CSF,S2=NonTumorCSF3,S3=NonTumorCSF1,S7=MB1_CSF,S8=MB2_CSF_treatment	S4=NonTumorCSF2,S6=MB2_CSF_offtreatment	-0.285043	0.0021234	1.0	1.7001e-06
chr16	46416929	46417621	0.25575	10	0.892|0.724|0.782|0.917|0.831|0.702|0.969|0.828|0.895	2|1|2|2|2|1|3|2|2	2	6	1	0.713	0.8574999999999999	0.969	S1=MB3_CSF,S5=MB2_CSF	S0=NonTumorCSF4,S2=NonTumorCSF3,S3=NonTumorCSF1,S4=NonTumorCSF2,S7=MB1_CSF,S8=MB2_CSF_treatment	S6=MB2_CSF_offtreatment	-0.25575	5.8233e-05	0.51617	0.00021945
chr16	46433716	46434295	0.291625	16	0.565|0.611|0.601|0.640|0.832|0.481|0.798|0.684|0.750	1|2|2|2|3|1|3|2|2	2	5	2	0.5229999999999999	0.6572	0.815	S0=NonTumorCSF4,S5=MB2_CSF	S1=MB3_CSF,S2=NonTumorCSF3,S3=NonTumorCSF1,S7=MB1_CSF,S8=MB2_CSF_treatment	S4=NonTumorCSF2,S6=MB2_CSF_offtreatment	-0.291625	3.0935e-05	0.27421	9.0937e-09
chr16	47615645	47615843	0.266655	12	0.487|0.591|0.516|0.440|0.570|0.588|0.756|0.668|0.880	1|1|1|1|1|1|3|1|3	7	0	2	0.5514285714285714		0.8180000000000001	S0=NonTumorCSF4,S1=MB3_CSF,S2=NonTumorCSF3,S3=NonTumorCSF1,S4=NonTumorCSF2,S5=MB2_CSF,S7=MB1_CSF	-	S6=MB2_CSF_offtreatment,S8=MB2_CSF_treatment	-0.266655	1.8334e-06	0.016251	1.3454e-06
chr16	58380195	58380398	0.274958	12	0.627|0.819|0.615|0.545|0.600|0.841|0.903|0.856|0.900	2|2|2|2|1|3|3|3|3	1	4	4	0.6	0.6515	0.875	S4=NonTumorCSF2	S0=NonTumorCSF4,S1=MB3_CSF,S2=NonTumorCSF3,S3=NonTumorCSF1	S5=MB2_CSF,S6=MB2_CSF_offtreatment,S7=MB1_CSF,S8=MB2_CSF_treatment	-0.274958	0.00057427	1.0	0.00021893
chr17	2555531	2555688	0.30105	10	0.608|0.722|0.649|0.615|0.634|0.656|0.372|0.699|0.804	3|3|3|3|3|3|1|3|3	1	0	8	0.372		0.6733750000000001	S6=MB2_CSF_offtreatment	-	S0=NonTumorCSF4,S1=MB3_CSF,S2=NonTumorCSF3,S3=NonTumorCSF1,S4=NonTumorCSF2,S5=MB2_CSF,S7=MB1_CSF,S8=MB2_CSF_treatment	-0.30105	0.013042	1.0	0.025486
chr17	3625211	3625648	0.3346	10	0.498|0.565|0.474|0.479|0.516|0.581|0.254|0.568|0.729	3|3|2|2|2|3|1|3|3	1	3	5	0.254	0.4896666666666666	0.5882	S6=MB2_CSF_offtreatment	S2=NonTumorCSF3,S3=NonTumorCSF1,S4=NonTumorCSF2	S0=NonTumorCSF4,S1=MB3_CSF,S5=MB2_CSF,S7=MB1_CSF,S8=MB2_CSF_treatment	-0.3346	0.001536	1.0	0.0002079
chr17	4767240	4767945	0.251591	11	0.469|0.638|0.495|0.447|0.540|0.578|0.788|0.659|0.708	2|2|1|2|2|1|3|2|2	2	6	1	0.5365	0.5768333333333334	0.788	S2=NonTumorCSF3,S5=MB2_CSF	S0=NonTumorCSF4,S1=MB3_CSF,S3=NonTumorCSF1,S4=NonTumorCSF2,S7=MB1_CSF,S8=MB2_CSF_treatment	S6=MB2_CSF_offtreatment	-0.251591	0.0037858	1.0	0.00117
chr17	18120273	18120708	0.268833	10	0.501|0.723|0.511|0.458|0.493|0.748|0.483|0.716|0.777	1|3|2|1|2|3|1|2|3	3	3	3	0.4806666666666667	0.5733333333333334	0.7493333333333334	S0=NonTumorCSF4,S3=NonTumorCSF1,S6=MB2_CSF_offtreatment	S2=NonTumorCSF3,S4=NonTumorCSF2,S7=MB1_CSF	S1=MB3_CSF,S5=MB2_CSF,S8=MB2_CSF_treatment	-0.268833	3.4494e-06	0.030576	3.9739e-06
chr17	21902854	21903234	0.356929	16	0.784|0.801|0.720|0.759|0.833|0.471|0.957|0.833|0.828	3|3|2|3|3|1|3|3|3	1	1	7	0.471	0.72	0.8278571428571428	S5=MB2_CSF	S2=NonTumorCSF3	S0=NonTumorCSF4,S1=MB3_CSF,S3=NonTumorCSF1,S4=NonTumorCSF2,S6=MB2_CSF_offtreatment,S7=MB1_CSF,S8=MB2_CSF_treatment	-0.356929	4.1009e-07	0.0036351	2.166e-08
chr17	21905568	21905885	0.381765	14	0.779|0.772|0.675|0.782|0.855|0.451|0.959|0.814|0.872	3|3|2|3|3|1|3|3|3	1	1	7	0.451	0.675	0.8332857142857143	S5=MB2_CSF	S2=NonTumorCSF3	S0=NonTumorCSF4,S1=MB3_CSF,S3=NonTumorCSF1,S4=NonTumorCSF2,S6=MB2_CSF_offtreatment,S7=MB1_CSF,S8=MB2_CSF_treatment	-0.381765	1.7188e-05	0.15236	1.6526e-07
chr17	27629583	27629751	0.2665	10	0.650|0.641|0.695|0.624|0.723|0.639|0.921|0.718|0.785	1|1|2|1|2|1|3|1|2	5	3	1	0.6544000000000001	0.7343333333333333	0.921	S0=NonTumorCSF4,S1=MB3_CSF,S3=NonTumorCSF1,S5=MB2_CSF,S7=MB1_CSF	S2=NonTumorCSF3,S4=NonTumorCSF2,S8=MB2_CSF_treatment	S6=MB2_CSF_offtreatment	-0.2665	0.00038719	1.0	6.6939e-05
chr17	31149609	31149771	0.365185	27	0.376|0.196|0.146|0.543|0.379|0.202|0.132|0.225|0.168	2|1|1|3|2|1|1|1|1	6	2	1	0.1781666666666666	0.3775	0.543	S1=MB3_CSF,S2=NonTumorCSF3,S5=MB2_CSF,S6=MB2_CSF_offtreatment,S7=MB1_CSF,S8=MB2_CSF_treatment	S0=NonTumorCSF4,S4=NonTumorCSF2	S3=NonTumorCSF1	0.365185	3.2004e-13	2.8368e-09	5.218e-14
chr17	33478132	33478273	0.281096	13	0.209|0.230|0.171|0.437|0.354|0.234|0.547|0.386|0.289	1|1|1|3|2|1|3|2|2	4	3	2	0.211	0.3429999999999999	0.492	S0=NonTumorCSF4,S1=MB3_CSF,S2=NonTumorCSF3,S5=MB2_CSF	S4=NonTumorCSF2,S7=MB1_CSF,S8=MB2_CSF_treatment	S3=NonTumorCSF1,S6=MB2_CSF_offtreatment	-0.281096	2.6182e-07	0.0023208	1.2558e-08
chr17	42403378	42403556	0.30061	10	0.396|0.525|0.433|0.492|0.467|0.514|0.761|0.449|0.735	1|2|1|1|1|2|3|1|3	5	2	2	0.4474	0.5195000000000001	0.748	S0=NonTumorCSF4,S2=NonTumorCSF3,S3=NonTumorCSF1,S4=NonTumorCSF2,S7=MB1_CSF	S1=MB3_CSF,S5=MB2_CSF	S6=MB2_CSF_offtreatment,S8=MB2_CSF_treatment	-0.30061	6.1654e-05	0.5465	1.2529e-05
chr17	42578553	42578764	0.355221	11	0.421|0.590|0.413|0.412|0.429|0.583|0.841|0.553|0.680	1|1|1|1|1|1|3|1|2	7	1	1	0.4858571428571428	0.68	0.841	S0=NonTumorCSF4,S1=MB3_CSF,S2=NonTumorCSF3,S3=NonTumorCSF1,S4=NonTumorCSF2,S5=MB2_CSF,S7=MB1_CSF	S8=MB2_CSF_treatment	S6=MB2_CSF_offtreatment	-0.355221	0.00010631	0.94235	2.0606e-05
chr17	48037448	48037656	0.267192	13	0.633|0.634|0.637|0.609|0.603|0.744|0.873|0.758|0.702	2|2|2|1|1|2|3|2|2	2	6	1	0.606	0.6846666666666666	0.873	S3=NonTumorCSF1,S4=NonTumorCSF2	S0=NonTumorCSF4,S1=MB3_CSF,S2=NonTumorCSF3,S5=MB2_CSF,S7=MB1_CSF,S8=MB2_CSF_treatment	S6=MB2_CSF_offtreatment	-0.267192	0.0059165	1.0	0.00031233
chr17	51374376	51374554	0.320129	10	0.630|0.564|0.679|0.678|0.646|0.715|0.336|0.683|0.536	3|3|3|3|3|3|1|3|2	1	1	7	0.336	0.536	0.6564285714285714	S6=MB2_CSF_offtreatment	S8=MB2_CSF_treatment	S0=NonTumorCSF4,S1=MB3_CSF,S2=NonTumorCSF3,S3=NonTumorCSF1,S4=NonTumorCSF2,S5=MB2_CSF,S7=MB1_CSF	0.320129	0.0047352	1.0	0.0065193
chr17	52865413	52865684	0.256533	10	0.670|0.470|0.666|0.576|0.662|0.707|0.882|0.739|0.768	2|1|1|2|2|2|3|1|2	3	5	1	0.625	0.6766	0.882	S1=MB3_CSF,S2=NonTumorCSF3,S7=MB1_CSF	S0=NonTumorCSF4,S3=NonTumorCSF1,S4=NonTumorCSF2,S5=MB2_CSF,S8=MB2_CSF_treatment	S6=MB2_CSF_offtreatment	-0.256533	0.00019169	1.0	0.00032815
chr17	57472073	57472257	0.2604	10	0.915|0.890|0.842|0.835|0.875|0.834|0.654|0.881|0.909	3|2|2|2|2|2|1|2|2	1	7	1	0.654	0.8665714285714285	0.915	S6=MB2_CSF_offtreatment	S1=MB3_CSF,S2=NonTumorCSF3,S3=NonTumorCSF1,S4=NonTumorCSF2,S5=MB2_CSF,S7=MB1_CSF,S8=MB2_CSF_treatment	S0=NonTumorCSF4	0.2604	0.10317	1.0	0.21756
chr17	60390549	60390716	0.309662	10	0.644|0.713|0.626|0.666|0.667|0.671|0.360|0.744|0.628	3|3|3|3|3|3|1|3|3	1	0	8	0.36		0.669875	S6=MB2_CSF_offtreatment	-	S0=NonTumorCSF4,S1=MB3_CSF,S2=NonTumorCSF3,S3=NonTumorCSF1,S4=NonTumorCSF2,S5=MB2_CSF,S7=MB1_CSF,S8=MB2_CSF_treatment	0.309662	0.0032592	1.0	0.036374
chr18	12407393	12407564	0.271694	12	0.672|0.477|0.662|0.670|0.653|0.670|0.535|0.577|0.372	3|2|3|3|3|3|3|2|1	1	2	6	0.372	0.5269999999999999	0.6436666666666667	S8=MB2_CSF_treatment	S1=MB3_CSF,S7=MB1_CSF	S0=NonTumorCSF4,S2=NonTumorCSF3,S3=NonTumorCSF1,S4=NonTumorCSF2,S5=MB2_CSF,S6=MB2_CSF_offtreatment	0.271694	0.0015509	1.0	0.00225
chr18	23777227	23777543	0.306683	10	0.494|0.640|0.516|0.583|0.478|0.568|0.846|0.654|0.889	1|1|1|1|1|2|3|1|3	6	1	2	0.5608333333333332	0.568	0.8674999999999999	S0=NonTumorCSF4,S1=MB3_CSF,S2=NonTumorCSF3,S3=NonTumorCSF1,S4=NonTumorCSF2,S7=MB1_CSF	S5=MB2_CSF	S6=MB2_CSF_offtreatment,S8=MB2_CSF_treatment	-0.306683	5.0072e-06	0.044384	2.3831e-07
chr18	32785881	32786227	0.301952	14	0.738|0.758|0.703|0.696|0.720|0.770|0.953|0.840|0.553	2|2|1|1|2|2|3|2|1	3	5	1	0.6506666666666666	0.7652	0.953	S2=NonTumorCSF3,S3=NonTumorCSF1,S8=MB2_CSF_treatment	S0=NonTumorCSF4,S1=MB3_CSF,S4=NonTumorCSF2,S5=MB2_CSF,S7=MB1_CSF	S6=MB2_CSF_offtreatment	-0.301952	1.8956e-07	0.0016802	5.3227e-07
chr18	44544182	44544436	0.448776	19	1.000|0.972|0.514|0.952|0.986|0.957|1.000|0.963|0.870	3|3|1|3|3|3|3|3|3	1	0	8	0.514		0.9625	S2=NonTumorCSF3	-	S0=NonTumorCSF4,S1=MB3_CSF,S3=NonTumorCSF1,S4=NonTumorCSF2,S5=MB2_CSF,S6=MB2_CSF_offtreatment,S7=MB1_CSF,S8=MB2_CSF_treatment	-0.448776	2.2035e-10	1.9532e-06	4.5491e-12
chr18	44548737	44548966	0.477	12	0.942|0.890|0.453|0.656|0.863|0.969|0.868|0.940|0.969	3|3|1|2|2|3|3|3|3	1	2	6	0.453	0.7595000000000001	0.9296666666666668	S2=NonTumorCSF3	S3=NonTumorCSF1,S4=NonTumorCSF2	S0=NonTumorCSF4,S1=MB3_CSF,S5=MB2_CSF,S6=MB2_CSF_offtreatment,S7=MB1_CSF,S8=MB2_CSF_treatment	-0.477	2.7505e-07	0.0024381	4.1495e-07
chr18	44549689	44550322	0.291732	28	0.962|0.962|0.666|0.964|0.921|0.953|1.000|0.957|0.942	3|3|1|3|3|3|3|3|3	1	0	8	0.666		0.957625	S2=NonTumorCSF3	-	S0=NonTumorCSF4,S1=MB3_CSF,S3=NonTumorCSF1,S4=NonTumorCSF2,S5=MB2_CSF,S6=MB2_CSF_offtreatment,S7=MB1_CSF,S8=MB2_CSF_treatment	-0.291732	1.0959e-14	9.7145e-11	4.3632e-14
chr18	44555097	44555719	0.415942	30	0.959|0.927|0.517|0.822|0.973|0.914|0.987|0.947|0.931	3|3|1|3|3|3|3|3|3	1	0	8	0.517		0.9325	S2=NonTumorCSF3	-	S0=NonTumorCSF4,S1=MB3_CSF,S3=NonTumorCSF1,S4=NonTumorCSF2,S5=MB2_CSF,S6=MB2_CSF_offtreatment,S7=MB1_CSF,S8=MB2_CSF_treatment	-0.415942	1.9349e-09	1.7151e-05	4.6296e-14
chr18	44556024	44556278	0.402142	22	0.991|0.976|0.571|0.965|0.991|0.970|0.998|0.970|0.923	3|3|1|3|3|3|3|3|3	1	0	8	0.571		0.973	S2=NonTumorCSF3	-	S0=NonTumorCSF4,S1=MB3_CSF,S3=NonTumorCSF1,S4=NonTumorCSF2,S5=MB2_CSF,S6=MB2_CSF_offtreatment,S7=MB1_CSF,S8=MB2_CSF_treatment	-0.402142	2.8062e-11	2.4874e-07	1.1868e-13
chr18	54737061	54737350	0.277806	12	0.606|0.701|0.622|0.534|0.588|0.674|0.907|0.766|0.890	1|1|1|1|1|1|3|2|3	6	1	2	0.6208333333333333	0.766	0.8985000000000001	S0=NonTumorCSF4,S1=MB3_CSF,S2=NonTumorCSF3,S3=NonTumorCSF1,S4=NonTumorCSF2,S5=MB2_CSF	S7=MB1_CSF	S6=MB2_CSF_offtreatment,S8=MB2_CSF_treatment	-0.277806	1.5706e-06	0.013922	2.0915e-09
chr18	54995051	54995257	0.25705	10	0.675|0.770|0.673|0.618|0.606|0.716|0.900|0.784|0.740	1|2|1|1|1|2|3|2|2	4	4	1	0.643	0.7525	0.9	S0=NonTumorCSF4,S2=NonTumorCSF3,S3=NonTumorCSF1,S4=NonTumorCSF2	S1=MB3_CSF,S5=MB2_CSF,S7=MB1_CSF,S8=MB2_CSF_treatment	S6=MB2_CSF_offtreatment	-0.25705	0.0032831	1.0	0.0004785	P1|2,
chr19	558198	558537	0.276667	10	0.550|0.794|0.575|0.613|0.560|0.841|0.831|0.787|0.881	1|2|1|1|1|3|3|2|3	4	2	3	0.5745	0.7905	0.851	S0=NonTumorCSF4,S2=NonTumorCSF3,S3=NonTumorCSF1,S4=NonTumorCSF2	S1=MB3_CSF,S7=MB1_CSF	S5=MB2_CSF,S6=MB2_CSF_offtreatment,S8=MB2_CSF_treatment	-0.276667	1.8303e-06	0.016224	8.6186e-09	P1|2,
chr19	3341213	3341441	0.277033	12	0.583|0.693|0.628|0.611|0.652|0.597|0.952|0.719|0.847	1|1|1|1|2|1|3|2|3	5	2	2	0.6224	0.6855	0.8995	S0=NonTumorCSF4,S1=MB3_CSF,S2=NonTumorCSF3,S3=NonTumorCSF1,S5=MB2_CSF	S4=NonTumorCSF2,S7=MB1_CSF	S6=MB2_CSF_offtreatment,S8=MB2_CSF_treatment	-0.277033	1.7466e-07	0.0015482	7.3616e-09
chr19	3994556	3994716	0.27455	10	0.751|0.768|0.719|0.743|0.735|0.927|0.594|0.853|0.925	2|3|2|2|2|3|1|3|3	1	4	4	0.594	0.737	0.86825	S6=MB2_CSF_offtreatment	S0=NonTumorCSF4,S2=NonTumorCSF3,S3=NonTumorCSF1,S4=NonTumorCSF2	S1=MB3_CSF,S5=MB2_CSF,S7=MB1_CSF,S8=MB2_CSF_treatment	0.27455	0.1679	1.0	0.089555
chr19	6676703	6677202	0.383945	11	0.405|0.579|0.385|0.351|0.360|0.483|0.621|0.641|0.781	1|2|1|1|1|1|2|2|3	5	3	1	0.3968	0.6136666666666667	0.781	S0=NonTumorCSF4,S2=NonTumorCSF3,S3=NonTumorCSF1,S4=NonTumorCSF2,S5=MB2_CSF	S1=MB3_CSF,S6=MB2_CSF_offtreatment,S7=MB1_CSF	S8=MB2_CSF_treatment	-0.383945	0.0009937	1.0	1.6321e-05
chr19	11195218	11195589	0.250955	11	0.575|0.695|0.553|0.498|0.503|0.455|0.519|0.623|0.760	2|3|2|1|2|1|2|2|3	2	5	2	0.4765	0.5546000000000001	0.7275	S3=NonTumorCSF1,S5=MB2_CSF	S0=NonTumorCSF4,S2=NonTumorCSF3,S4=NonTumorCSF2,S6=MB2_CSF_offtreatment,S7=MB1_CSF	S1=MB3_CSF,S8=MB2_CSF_treatment	-0.250955	0.0064446	1.0	0.00027449
chr19	12174272	12174454	0.336917	10	0.570|0.662|0.575|0.633|0.512|0.642|0.917|0.709|0.955	1|1|1|1|1|1|3|2|3	6	1	2	0.599	0.709	0.936	S0=NonTumorCSF4,S1=MB3_CSF,S2=NonTumorCSF3,S3=NonTumorCSF1,S4=NonTumorCSF2,S5=MB2_CSF	S7=MB1_CSF	S6=MB2_CSF_offtreatment,S8=MB2_CSF_treatment	-0.336917	3.6321e-07	0.0032195	3.8881e-09
chr19	16603123	16603493	0.402646	12	0.526|0.670|0.520|0.556|0.482|0.498|0.194|0.642|0.553	2|3|3|3|2|2|1|3|2	1	4	4	0.194	0.51475	0.597	S6=MB2_CSF_offtreatment	S0=NonTumorCSF4,S4=NonTumorCSF2,S5=MB2_CSF,S8=MB2_CSF_treatment	S1=MB3_CSF,S2=NonTumorCSF3,S3=NonTumorCSF1,S7=MB1_CSF	0.402646	4.8003e-05	0.4255	0.00047795
chr19	17536328	17536454	0.29655	10	0.586|0.731|0.537|0.737|0.468|0.782|0.853|0.780|0.913	2|3|1|3|1|3|3|3|3	2	1	6	0.5025000000000001	0.586	0.7993333333333333	S2=NonTumorCSF3,S4=NonTumorCSF2	S0=NonTumorCSF4	S1=MB3_CSF,S3=NonTumorCSF1,S5=MB2_CSF,S6=MB2_CSF_offtreatment,S7=MB1_CSF,S8=MB2_CSF_treatment	-0.29655	3.128e-08	0.00027726	4.0447e-08
chr19	18644711	18645010	0.320779	11	0.615|0.668|0.608|0.654|0.606|0.728|0.333|0.700|0.578	3|3|3|3|3|3|1|3|2	1	1	7	0.333	0.578	0.6541428571428571	S6=MB2_CSF_offtreatment	S8=MB2_CSF_treatment	S0=NonTumorCSF4,S1=MB3_CSF,S2=NonTumorCSF3,S3=NonTumorCSF1,S4=NonTumorCSF2,S5=MB2_CSF,S7=MB1_CSF	0.320779	0.00030025	1.0	0.0068031
chr19	19782394	19782551	0.285525	10	0.633|0.724|0.705|0.659|0.678|0.781|0.693|0.871|0.482	2|3|2|2|2|3|3|3|1	1	4	4	0.482	0.6687500000000001	0.76725	S8=MB2_CSF_treatment	S0=NonTumorCSF4,S2=NonTumorCSF3,S3=NonTumorCSF1,S4=NonTumorCSF2	S1=MB3_CSF,S5=MB2_CSF,S6=MB2_CSF_offtreatment,S7=MB1_CSF	0.285525	0.010907	1.0	0.04162
chr19	23047795	23048095	0.285962	10	0.735|0.720|0.684|0.709|0.706|0.786|0.438|0.730|0.718	3|3|3|3|3|3|1|3|3	1	0	8	0.438		0.7235	S6=MB2_CSF_offtreatment	-	S0=NonTumorCSF4,S1=MB3_CSF,S2=NonTumorCSF3,S3=NonTumorCSF1,S4=NonTumorCSF2,S5=MB2_CSF,S7=MB1_CSF,S8=MB2_CSF_treatment	0.285962	0.00043716	1.0	8.3866e-06
chr19	27737549	27738039	0.2946	10	0.701|0.693|0.640|0.655|0.679|0.679|0.508|0.742|0.803	2|2|2|2|2|2|1|2|3	1	7	1	0.508	0.6841428571428573	0.803	S6=MB2_CSF_offtreatment	S0=NonTumorCSF4,S1=MB3_CSF,S2=NonTumorCSF3,S3=NonTumorCSF1,S4=NonTumorCSF2,S5=MB2_CSF,S7=MB1_CSF	S8=MB2_CSF_treatment	-0.2946	0.031945	1.0	0.023231
chr19	37046281	37046420	0.415	10	0.746|0.743|0.791|0.819|0.757|0.817|0.383|0.898|0.815	3|3|3|3|3|3|1|3|3	1	0	8	0.383		0.7982499999999999	S6=MB2_CSF_offtreatment	-	S0=NonTumorCSF4,S1=MB3_CSF,S2=NonTumorCSF3,S3=NonTumorCSF1,S4=NonTumorCSF2,S5=MB2_CSF,S7=MB1_CSF,S8=MB2_CSF_treatment	0.415	0.00037487	1.0	0.0004145
chr19	38279912	38280626	0.284845	14	0.526|0.621|0.501|0.506|0.558|0.637|0.799|0.697|0.793	1|2|1|1|2|2|3|2|3	3	4	2	0.511	0.62825	0.796	S0=NonTumorCSF4,S2=NonTumorCSF3,S3=NonTumorCSF1	S1=MB3_CSF,S4=NonTumorCSF2,S5=MB2_CSF,S7=MB1_CSF	S6=MB2_CSF_offtreatment,S8=MB2_CSF_treatment	-0.284845	1.7688e-05	0.15678	2.0924e-07
chr19	48423619	48423836	0.305383	15	0.371|0.511|0.604|0.695|0.671|0.619|0.731|0.678|0.565	1|2|3|3|2|2|3|3|2	1	4	4	0.371	0.5914999999999999	0.6769999999999999	S0=NonTumorCSF4	S1=MB3_CSF,S4=NonTumorCSF2,S5=MB2_CSF,S8=MB2_CSF_treatment	S2=NonTumorCSF3,S3=NonTumorCSF1,S6=MB2_CSF_offtreatment,S7=MB1_CSF	-0.305383	0.004593	1.0	0.0003856
chr19	48450006	48450331	0.295256	15	0.658|0.463|0.641|0.831|0.923|0.489|0.556|0.643|0.599	1|1|1|3|3|1|2|1|1	6	1	2	0.5821666666666667	0.556	0.877	S0=NonTumorCSF4,S1=MB3_CSF,S2=NonTumorCSF3,S5=MB2_CSF,S7=MB1_CSF,S8=MB2_CSF_treatment	S6=MB2_CSF_offtreatment	S3=NonTumorCSF1,S4=NonTumorCSF2	0.295256	2.6135e-06	0.023166	2.5518e-08
chr19	48455505	48455722	0.268375	12	0.696|0.372|0.785|0.746|0.758|0.483|0.569|0.642|0.724	3|1|3|2|3|1|3|3|3	2	1	6	0.4275	0.746	0.6956666666666665	S1=MB3_CSF,S5=MB2_CSF	S3=NonTumorCSF1	S0=NonTumorCSF4,S2=NonTumorCSF3,S4=NonTumorCSF2,S6=MB2_CSF_offtreatment,S7=MB1_CSF,S8=MB2_CSF_treatment	-0.268375	1.3688e-05	0.12133	5.4702e-07
chr19	50319183	50319523	0.266375	12	0.685|0.687|0.581|0.643|0.587|0.733|0.850|0.751|0.552	2|2|1|2|1|2|3|2|2	2	6	1	0.584	0.6751666666666667	0.85	S2=NonTumorCSF3,S4=NonTumorCSF2	S0=NonTumorCSF4,S1=MB3_CSF,S3=NonTumorCSF1,S5=MB2_CSF,S7=MB1_CSF,S8=MB2_CSF_treatment	S6=MB2_CSF_offtreatment	-0.266375	0.011012	1.0	0.0014326
chr19	50613610	50613817	0.281333	10	0.522|0.342|0.487|0.817|0.610|0.541|0.673|0.626|0.432	1|1|2|3|3|2|2|2|1	3	4	2	0.432	0.58175	0.7135	S0=NonTumorCSF4,S1=MB3_CSF,S8=MB2_CSF_treatment	S2=NonTumorCSF3,S5=MB2_CSF,S6=MB2_CSF_offtreatment,S7=MB1_CSF	S3=NonTumorCSF1,S4=NonTumorCSF2	-0.281333	0.0014009	1.0	6.8801e-05
chr19	50635005	50635212	0.362433	10	0.622|0.421|0.570|0.874|0.826|0.517|0.574|0.681|0.523	2|1|2|3|3|1|2|2|1	3	4	2	0.4869999999999999	0.61175	0.85	S1=MB3_CSF,S5=MB2_CSF,S8=MB2_CSF_treatment	S0=NonTumorCSF4,S2=NonTumorCSF3,S6=MB2_CSF_offtreatment,S7=MB1_CSF	S3=NonTumorCSF1,S4=NonTumorCSF2	-0.362433	1.7573e-05	0.15577	9.0552e-07
chr19	50640527	50640649	0.281	10	0.495|0.457|0.625|0.748|0.803|0.555|0.766|0.710|0.600	1|1|2|3|3|2|3|3|2	2	3	4	0.476	0.5933333333333334	0.75675	S0=NonTumorCSF4,S1=MB3_CSF	S2=NonTumorCSF3,S5=MB2_CSF,S8=MB2_CSF_treatment	S3=NonTumorCSF1,S4=NonTumorCSF2,S6=MB2_CSF_offtreatment,S7=MB1_CSF	-0.281	0.001999	1.0	0.0084274
chr2	4781636	4781991	0.372829	10	0.824|0.820|0.745|0.766|0.811|0.812|0.422|0.854|0.751	3|2|3|3|3|3|1|3|3	1	1	7	0.422	0.82	0.7947142857142858	S6=MB2_CSF_offtreatment	S1=MB3_CSF	S0=NonTumorCSF4,S2=NonTumorCSF3,S3=NonTumorCSF1,S4=NonTumorCSF2,S5=MB2_CSF,S7=MB1_CSF,S8=MB2_CSF_treatment	-0.372829	0.00029839	1.0	0.0034543
chr2	19132830	19132932	0.269375	10	0.615|0.720|0.587|0.639|0.596|0.633|0.898|0.709|0.691	2|2|1|1|1|2|3|2|1	4	4	1	0.62825	0.66925	0.898	S2=NonTumorCSF3,S3=NonTumorCSF1,S4=NonTumorCSF2,S8=MB2_CSF_treatment	S0=NonTumorCSF4,S1=MB3_CSF,S5=MB2_CSF,S7=MB1_CSF	S6=MB2_CSF_offtreatment	0.269375	0.00019408	1.0	5.1142e-05
chr2	36569808	36569999	0.304979	12	0.677|0.668|0.695|0.727|0.730|0.683|0.386|0.716|0.632	3|3|3|3|3|3|1|3|3	1	0	8	0.386		0.691	S6=MB2_CSF_offtreatment	-	S0=NonTumorCSF4,S1=MB3_CSF,S2=NonTumorCSF3,S3=NonTumorCSF1,S4=NonTumorCSF2,S5=MB2_CSF,S7=MB1_CSF,S8=MB2_CSF_treatment	-0.304979	0.019904	1.0	0.009857
chr2	44705972	44706090	0.27612	10	0.608|0.609|0.587|0.580|0.582|0.535|0.847|0.605|0.568	2|2|1|1|1|1|3|2|1	5	3	1	0.5704	0.6073333333333334	0.847	S2=NonTumorCSF3,S3=NonTumorCSF1,S4=NonTumorCSF2,S5=MB2_CSF,S8=MB2_CSF_treatment	S0=NonTumorCSF4,S1=MB3_CSF,S7=MB1_CSF	S6=MB2_CSF_offtreatment	0.27612	0.0012309	1.0	0.0002248
chr2	85839844	85839986	0.3338	10	0.425|0.648|0.501|0.491|0.466|0.547|0.784|0.757|0.919	1|2|1|1|1|1|3|3|3	5	1	3	0.4859999999999999	0.648	0.82	S0=NonTumorCSF4,S2=NonTumorCSF3,S3=NonTumorCSF1,S4=NonTumorCSF2,S5=MB2_CSF	S1=MB3_CSF	S6=MB2_CSF_offtreatment,S7=MB1_CSF,S8=MB2_CSF_treatment	-0.3338	2.0579e-09	1.8242e-05	2.7785e-10
chr2	91735984	91736090	0.30375	12	0.704|0.824|0.667|0.702|0.721|0.861|0.971|0.864|0.859	2|2|1|2|2|2|3|2|2	1	7	1	0.667	0.7907142857142857	0.971	S2=NonTumorCSF3	S0=NonTumorCSF4,S1=MB3_CSF,S3=NonTumorCSF1,S4=NonTumorCSF2,S5=MB2_CSF,S7=MB1_CSF,S8=MB2_CSF_treatment	S6=MB2_CSF_offtreatment	-0.30375	6.7979e-05	0.60257	7.396e-07
chr2	95360969	95361163	0.309233	12	0.822|0.770|0.723|0.591|0.696|0.724|0.994|0.690|0.739	2|2|1|1|1|1|3|1|2	5	3	1	0.6848	0.777	0.994	S2=NonTumorCSF3,S3=NonTumorCSF1,S4=NonTumorCSF2,S5=MB2_CSF,S7=MB1_CSF	S0=NonTumorCSF4,S1=MB3_CSF,S8=MB2_CSF_treatment	S6=MB2_CSF_offtreatment	-0.309233	2.7687e-07	0.0024542	6.881e-08
chr2	95560328	95560549	0.274	14	0.712|0.754|0.673|0.649|0.669|0.713|0.949|0.767|0.715	1|2|1|1|1|2|3|2|2	4	4	1	0.67575	0.73725	0.949	S0=NonTumorCSF4,S2=NonTumorCSF3,S3=NonTumorCSF1,S4=NonTumorCSF2	S1=MB3_CSF,S5=MB2_CSF,S7=MB1_CSF,S8=MB2_CSF_treatment	S6=MB2_CSF_offtreatment	-0.274	3.6227e-06	0.032112	9.8327e-08	P1|2,
chr2	101960227	101960396	0.275673	14	0.583|0.641|0.604|0.702|0.561|0.559|0.894|0.679|0.718	1|1|1|1|1|1|3|1|2	7	1	1	0.6184285714285714	0.718	0.894	S0=NonTumorCSF4,S1=MB3_CSF,S2=NonTumorCSF3,S3=NonTumorCSF1,S4=NonTumorCSF2,S5=MB2_CSF,S7=MB1_CSF	S8=MB2_CSF_treatment	S6=MB2_CSF_offtreatment	-0.275673	4.2103e-06	0.03732	1.2497e-06
chr2	112837953	112838083	0.322875	10	0.544|0.765|0.608|0.525|0.750|0.730|0.330|0.654|0.646	3|3|3|3|3|3|1|3|3	1	0	8	0.33		0.65275	S6=MB2_CSF_offtreatment	-	S0=NonTumorCSF4,S1=MB3_CSF,S2=NonTumorCSF3,S3=NonTumorCSF1,S4=NonTumorCSF2,S5=MB2_CSF,S7=MB1_CSF,S8=MB2_CSF_treatment	-0.322875	0.0090942	1.0	0.013699
chr2	115279453	115279588	0.269287	10	0.667|0.622|0.623|0.663|0.544|0.585|0.908|0.684|0.724	1|1|1|1|1|1|3|1|1	8	0	1	0.639		0.908	S0=NonTumorCSF4,S1=MB3_CSF,S2=NonTumorCSF3,S3=NonTumorCSF1,S4=NonTumorCSF2,S5=MB2_CSF,S7=MB1_CSF,S8=MB2_CSF_treatment	-	S6=MB2_CSF_offtreatment	-0.269287	2.64e-05	0.23401	6.5278e-05
chr2	130174597	130174837	0.4828	10	0.776|0.805|0.788|0.727|0.839|0.930|0.328|0.830|0.794	3|3|3|3|3|3|1|3|3	1	0	8	0.328		0.8111249999999999	S6=MB2_CSF_offtreatment	-	S0=NonTumorCSF4,S1=MB3_CSF,S2=NonTumorCSF3,S3=NonTumorCSF1,S4=NonTumorCSF2,S5=MB2_CSF,S7=MB1_CSF,S8=MB2_CSF_treatment	0.4828	2.2233e-05	0.19708	7.0034e-06
chr2	132021404	132022032	0.252483	15	0.803|0.765|0.521|0.714|0.731|0.746|0.788|0.899|0.743	3|3|1|3|3|3|3|3|3	1	0	8	0.521		0.773625	S2=NonTumorCSF3	-	S0=NonTumorCSF4,S1=MB3_CSF,S3=NonTumorCSF1,S4=NonTumorCSF2,S5=MB2_CSF,S6=MB2_CSF_offtreatment,S7=MB1_CSF,S8=MB2_CSF_treatment	-0.252483	0.0020696	1.0	0.000303
chr2	133011932	133013389	0.260658	38	0.384|0.438|0.258|0.553|0.354|0.352|0.378|0.578|0.448	2|2|1|3|2|1|2|3|2	2	5	2	0.305	0.4004	0.5655	S2=NonTumorCSF3,S5=MB2_CSF	S0=NonTumorCSF4,S1=MB3_CSF,S4=NonTumorCSF2,S6=MB2_CSF_offtreatment,S8=MB2_CSF_treatment	S3=NonTumorCSF1,S7=MB1_CSF	-0.260658	6.9319e-12	6.1444e-08	2.2549e-13
chr2	133015504	133015728	0.424262	12	0.574|0.453|0.289|0.488|0.536|0.723|0.904|0.495|0.524	1|1|1|1|1|2|3|1|1	7	1	1	0.4798571428571428	0.723	0.904	S0=NonTumorCSF4,S1=MB3_CSF,S2=NonTumorCSF3,S3=NonTumorCSF1,S4=NonTumorCSF2,S7=MB1_CSF,S8=MB2_CSF_treatment	S5=MB2_CSF	S6=MB2_CSF_offtreatment	-0.424262	1.5187e-08	0.00013462	7.7441e-08
chr2	133025559	133026655	0.268286	28	0.385|0.358|0.291|0.501|0.374|0.387|0.233|0.350|0.313	2|2|2|3|2|2|1|2|2	1	7	1	0.233	0.3511428571428571	0.501	S6=MB2_CSF_offtreatment	S0=NonTumorCSF4,S1=MB3_CSF,S2=NonTumorCSF3,S4=NonTumorCSF2,S5=MB2_CSF,S7=MB1_CSF,S8=MB2_CSF_treatment	S3=NonTumorCSF1	0.268286	0.018327	1.0	0.00027489
chr2	133026668	133026907	0.2583	10	0.754|0.586|0.716|0.715|0.820|0.562|0.778|0.679|0.775	2|2|2|2|3|1|2|2|2	1	7	1	0.562	0.7147142857142857	0.82	S5=MB2_CSF	S0=NonTumorCSF4,S1=MB3_CSF,S2=NonTumorCSF3,S3=NonTumorCSF1,S6=MB2_CSF_offtreatment,S7=MB1_CSF,S8=MB2_CSF_treatment	S4=NonTumorCSF2	0.2583	0.013721	1.0	0.0038862
chr2	158411755	158411927	0.281182	11	0.741|0.912|0.645|0.753|0.829|0.891|0.870|0.917|0.935	2|2|1|2|2|2|2|3|3	1	6	2	0.645	0.8326666666666668	0.926	S2=NonTumorCSF3	S0=NonTumorCSF4,S1=MB3_CSF,S3=NonTumorCSF1,S4=NonTumorCSF2,S5=MB2_CSF,S6=MB2_CSF_offtreatment	S7=MB1_CSF,S8=MB2_CSF_treatment	-0.281182	8.0091e-05	0.70992	4.3836e-05
chr2	162136619	162137593	0.282346	13	0.398|0.554|0.351|0.397|0.447|0.407|0.709|0.557|0.680	1|2|1|1|1|1|3|1|2	6	2	1	0.4261666666666666	0.617	0.709	S0=NonTumorCSF4,S2=NonTumorCSF3,S3=NonTumorCSF1,S4=NonTumorCSF2,S5=MB2_CSF,S7=MB1_CSF	S1=MB3_CSF,S8=MB2_CSF_treatment	S6=MB2_CSF_offtreatment	-0.282346	0.0020081	1.0	0.0044166
chr2	162138723	162139125	0.310347	12	0.696|0.659|0.638|0.718|0.742|0.431|0.850|0.667|0.781	3|3|2|3|3|1|3|2|3	1	2	6	0.431	0.6525000000000001	0.741	S5=MB2_CSF	S2=NonTumorCSF3,S7=MB1_CSF	S0=NonTumorCSF4,S1=MB3_CSF,S3=NonTumorCSF1,S4=NonTumorCSF2,S6=MB2_CSF_offtreatment,S8=MB2_CSF_treatment	-0.310347	0.00069678	1.0	0.00012565
chr2	176568097	176568896	0.294767	12	0.538|0.651|0.546|0.544|0.592|0.620|0.906|0.660|0.731	1|1|1|2|1|2|3|2|1	5	3	1	0.6115999999999999	0.6080000000000001	0.906	S0=NonTumorCSF4,S1=MB3_CSF,S2=NonTumorCSF3,S4=NonTumorCSF2,S8=MB2_CSF_treatment	S3=NonTumorCSF1,S5=MB2_CSF,S7=MB1_CSF	S6=MB2_CSF_offtreatment	0.294767	0.00011242	0.99645	5.4752e-05
chr2	178079385	178079480	0.292283	10	0.580|0.668|0.588|0.677|0.619|0.629|0.339|0.694|0.456	3|2|3|3|3|3|1|3|2	1	2	6	0.339	0.562	0.6311666666666667	S6=MB2_CSF_offtreatment	S1=MB3_CSF,S8=MB2_CSF_treatment	S0=NonTumorCSF4,S2=NonTumorCSF3,S3=NonTumorCSF1,S4=NonTumorCSF2,S5=MB2_CSF,S7=MB1_CSF	0.292283	0.0011003	1.0	0.033046
chr2	194035533	194035760	0.414314	10	0.736|0.884|0.718|0.652|0.698|0.788|0.342|0.757|0.798	2|3|3|3|3|3|1|3|3	1	1	7	0.342	0.736	0.7564285714285715	S6=MB2_CSF_offtreatment	S0=NonTumorCSF4	S1=MB3_CSF,S2=NonTumorCSF3,S3=NonTumorCSF1,S4=NonTumorCSF2,S5=MB2_CSF,S7=MB1_CSF,S8=MB2_CSF_treatment	0.414314	0.0001204	1.0	0.0015946
chr2	194768294	194768486	0.257262	13	0.533|0.677|0.592|0.606|0.528|0.738|0.843|0.745|0.525	2|1|1|1|1|2|3|2|1	5	3	1	0.5856	0.672	0.843	S1=MB3_CSF,S2=NonTumorCSF3,S3=NonTumorCSF1,S4=NonTumorCSF2,S8=MB2_CSF_treatment	S0=NonTumorCSF4,S5=MB2_CSF,S7=MB1_CSF	S6=MB2_CSF_offtreatment	-0.257262	0.0023795	1.0	0.00041105
chr2	197664770	197664924	0.258243	10	0.579|0.621|0.584|0.559|0.516|0.532|0.838|0.668|0.560	1|1|1|1|1|1|3|1|2	7	1	1	0.5798571428571428	0.56	0.838	S0=NonTumorCSF4,S1=MB3_CSF,S2=NonTumorCSF3,S3=NonTumorCSF1,S4=NonTumorCSF2,S5=MB2_CSF,S7=MB1_CSF	S8=MB2_CSF_treatment	S6=MB2_CSF_offtreatment	-0.258243	0.00020804	1.0	0.0015169
chr2	198382733	198383141	0.3685	10	0.563|0.626|0.562|0.517|0.472|0.597|0.348|0.606|0.716	2|2|2|2|2|2|1|2|3	1	7	1	0.348	0.5632857142857143	0.716	S6=MB2_CSF_offtreatment	S0=NonTumorCSF4,S1=MB3_CSF,S2=NonTumorCSF3,S3=NonTumorCSF1,S4=NonTumorCSF2,S5=MB2_CSF,S7=MB1_CSF	S8=MB2_CSF_treatment	-0.3685	0.031583	1.0	0.028806
chr2	216174079	216174205	0.301175	10	0.587|0.595|0.585|0.609|0.638|0.640|0.310|0.607|0.632	3|3|3|3|3|3|1|3|3	1	0	8	0.31		0.611625	S6=MB2_CSF_offtreatment	-	S0=NonTumorCSF4,S1=MB3_CSF,S2=NonTumorCSF3,S3=NonTumorCSF1,S4=NonTumorCSF2,S5=MB2_CSF,S7=MB1_CSF,S8=MB2_CSF_treatment	-0.301175	0.006252	1.0	0.004928
chr2	230045498	230045615	0.354795	11	0.558|0.392|0.177|0.492|0.416|0.241|0.541|0.538|0.333	3|2|1|3|2|2|3|3|2	1	4	4	0.177	0.3455	0.5322500000000001	S2=NonTumorCSF3	S1=MB3_CSF,S4=NonTumorCSF2,S5=MB2_CSF,S8=MB2_CSF_treatment	S0=NonTumorCSF4,S3=NonTumorCSF1,S6=MB2_CSF_offtreatment,S7=MB1_CSF	-0.354795	2.7629e-05	0.2449	2.9947e-06
chr2	238517798	238518127	0.271929	14	0.535|0.661|0.627|0.627|0.625|0.599|0.955|0.741|0.814	1|1|1|1|1|1|3|2|3	6	1	2	0.6123333333333334	0.741	0.8845	S0=NonTumorCSF4,S1=MB3_CSF,S2=NonTumorCSF3,S3=NonTumorCSF1,S4=NonTumorCSF2,S5=MB2_CSF	S7=MB1_CSF	S6=MB2_CSF_offtreatment,S8=MB2_CSF_treatment	-0.271929	3.004e-07	0.0026628	7.8331e-10
chr2	242627028	242627219	0.525	10	0.560|0.676|0.601|0.580|0.574|0.471|0.762|0.599|0.154	2|3|2|2|2|2|3|3|1	1	5	3	0.154	0.5572	0.6789999999999999	S8=MB2_CSF_treatment	S0=NonTumorCSF4,S2=NonTumorCSF3,S3=NonTumorCSF1,S4=NonTumorCSF2,S5=MB2_CSF	S1=MB3_CSF,S6=MB2_CSF_offtreatment,S7=MB1_CSF	0.525	6.5025e-06	0.057638	2.4791e-05
chr20	708284	708556	0.308115	12	0.608|0.604|0.563|0.564|0.494|0.575|0.255|0.544|0.553	3|3|3|3|3|3|1|3|3	1	0	8	0.255		0.5631250000000001	S6=MB2_CSF_offtreatment	-	S0=NonTumorCSF4,S1=MB3_CSF,S2=NonTumorCSF3,S3=NonTumorCSF1,S4=NonTumorCSF2,S5=MB2_CSF,S7=MB1_CSF,S8=MB2_CSF_treatment	-0.308115	0.00010738	0.95184	0.00055883
chr20	2790173	2790280	0.367514	10	0.550|0.567|0.532|0.496|0.485|0.627|0.912|0.606|0.574	1|1|1|1|1|2|3|1|1	7	1	1	0.5442857142857143	0.627	0.912	S0=NonTumorCSF4,S1=MB3_CSF,S2=NonTumorCSF3,S3=NonTumorCSF1,S4=NonTumorCSF2,S7=MB1_CSF,S8=MB2_CSF_treatment	S5=MB2_CSF	S6=MB2_CSF_offtreatment	-0.367514	2.5303e-05	0.22428	1.7738e-05
chr20	12090259	12090483	0.292394	11	0.685|0.766|0.608|0.621|0.441|0.685|0.748|0.741|0.639	3|3|2|2|1|2|3|2|2	1	5	3	0.441	0.6588	0.733	S4=NonTumorCSF2	S2=NonTumorCSF3,S3=NonTumorCSF1,S5=MB2_CSF,S7=MB1_CSF,S8=MB2_CSF_treatment	S0=NonTumorCSF4,S1=MB3_CSF,S6=MB2_CSF_offtreatment	0.292394	0.0040951	1.0	0.00021587
chr20	17995686	17995895	0.271841	11	0.592|0.853|0.578|0.605|0.586|0.681|0.897|0.745|0.836	1|3|1|1|1|2|3|2|3	4	2	3	0.5902499999999999	0.7130000000000001	0.862	S0=NonTumorCSF4,S2=NonTumorCSF3,S3=NonTumorCSF1,S4=NonTumorCSF2	S5=MB2_CSF,S7=MB1_CSF	S1=MB3_CSF,S6=MB2_CSF_offtreatment,S8=MB2_CSF_treatment	-0.271841	1.6268e-06	0.01442	1.2537e-08	P1|2,
chr20	26188828	26188920	0.262738	14	0.450|0.222|0.262|0.498|0.518|0.260|0.216|0.316|0.194	2|1|1|3|3|1|1|1|1	6	1	2	0.245	0.45	0.508	S1=MB3_CSF,S2=NonTumorCSF3,S5=MB2_CSF,S6=MB2_CSF_offtreatment,S7=MB1_CSF,S8=MB2_CSF_treatment	S0=NonTumorCSF4	S3=NonTumorCSF1,S4=NonTumorCSF2	-0.262738	7.3574e-09	6.5216e-05	2.5717e-12
chr20	26189024	26189081	0.339957	10	0.356|0.282|0.188|0.560|0.157|0.246|0.105|0.289|0.270	2|1|1|3|1|1|1|1|1	7	1	1	0.2195714285714285	0.356	0.56	S1=MB3_CSF,S2=NonTumorCSF3,S4=NonTumorCSF2,S5=MB2_CSF,S6=MB2_CSF_offtreatment,S7=MB1_CSF,S8=MB2_CSF_treatment	S0=NonTumorCSF4	S3=NonTumorCSF1	-0.339957	0.00029766	1.0	2.8077e-06
chr20	26189305	26189389	0.275846	13	0.189|0.252|0.160|0.448|0.302|0.242|0.269|0.327|0.166	1|2|1|3|2|2|2|2|1	3	5	1	0.1716666666666666	0.2784	0.448	S0=NonTumorCSF4,S2=NonTumorCSF3,S8=MB2_CSF_treatment	S1=MB3_CSF,S4=NonTumorCSF2,S5=MB2_CSF,S6=MB2_CSF_offtreatment,S7=MB1_CSF	S3=NonTumorCSF1	0.275846	1.1214e-05	0.0994	7.8402e-06
chr20	26189832	26189994	0.278233	10	0.466|0.291|0.216|0.404|0.423|0.488|0.106|0.323|0.041	3|3|1|3|3|3|1|3|1	3	0	6	0.121		0.3991666666666666	S2=NonTumorCSF3,S6=MB2_CSF_offtreatment,S8=MB2_CSF_treatment	-	S0=NonTumorCSF4,S1=MB3_CSF,S3=NonTumorCSF1,S4=NonTumorCSF2,S5=MB2_CSF,S7=MB1_CSF	0.278233	2.0938e-07	0.0018559	1.1365e-08
chr20	33042011	33042234	0.352875	12	0.674|0.760|0.629|0.656|0.642|0.669|0.353|0.798|0.815	3|3|3|3|3|3|1|3|3	1	0	8	0.353		0.7053750000000001	S6=MB2_CSF_offtreatment	-	S0=NonTumorCSF4,S1=MB3_CSF,S2=NonTumorCSF3,S3=NonTumorCSF1,S4=NonTumorCSF2,S5=MB2_CSF,S7=MB1_CSF,S8=MB2_CSF_treatment	0.352875	8.6772e-06	0.076915	0.00011273
chr20	33466897	33467003	0.529525	10	0.670|0.826|0.683|0.694|0.727|0.812|0.232|0.855|0.822	3|3|3|3|3|3|1|3|3	1	0	8	0.232		0.7611249999999999	S6=MB2_CSF_offtreatment	-	S0=NonTumorCSF4,S1=MB3_CSF,S2=NonTumorCSF3,S3=NonTumorCSF1,S4=NonTumorCSF2,S5=MB2_CSF,S7=MB1_CSF,S8=MB2_CSF_treatment	0.529525	2.2267e-05	0.19737	0.00047914
chr20	34204712	34204844	0.3612	10	0.495|0.324|0.475|0.482|0.462|0.466|0.101|0.442|0.078	3|3|3|3|3|3|1|2|1	2	1	6	0.0895	0.442	0.4506666666666667	S6=MB2_CSF_offtreatment,S8=MB2_CSF_treatment	S7=MB1_CSF	S0=NonTumorCSF4,S1=MB3_CSF,S2=NonTumorCSF3,S3=NonTumorCSF1,S4=NonTumorCSF2,S5=MB2_CSF	0.3612	1.8075e-06	0.016022	2.2454e-07
chr20	35815671	35815766	0.2541	10	0.712|0.899|0.714|0.663|0.703|0.830|0.952|0.864|0.853	1|2|1|1|1|2|3|2|2	4	4	1	0.698	0.8614999999999999	0.952	S0=NonTumorCSF4,S2=NonTumorCSF3,S3=NonTumorCSF1,S4=NonTumorCSF2	S1=MB3_CSF,S5=MB2_CSF,S7=MB1_CSF,S8=MB2_CSF_treatment	S6=MB2_CSF_offtreatment	-0.2541	0.00034867	1.0	4.6094e-05	P1|2,
chr20	52975761	52975904	0.283697	11	0.608|0.561|0.603|0.595|0.546|0.745|0.834|0.776|0.906	2|1|1|1|2|2|3|2|3	3	4	2	0.5863333333333334	0.66875	0.87	S1=MB3_CSF,S2=NonTumorCSF3,S3=NonTumorCSF1	S0=NonTumorCSF4,S4=NonTumorCSF2,S5=MB2_CSF,S7=MB1_CSF	S6=MB2_CSF_offtreatment,S8=MB2_CSF_treatment	-0.283697	1.953e-05	0.17311	2.3062e-06
chr21	9708189	9708882	0.299705	19	0.683|0.686|0.585|0.544|0.615|0.502|0.885|0.721|0.801	1|2|1|1|1|1|3|2|2	5	3	1	0.5858000000000001	0.7360000000000001	0.885	S0=NonTumorCSF4,S2=NonTumorCSF3,S3=NonTumorCSF1,S4=NonTumorCSF2,S5=MB2_CSF	S1=MB3_CSF,S7=MB1_CSF,S8=MB2_CSF_treatment	S6=MB2_CSF_offtreatment	-0.299705	3.3e-07	0.0029252	1.2056e-06
chr21	9826976	9827701	0.303373	50	0.302|0.377|0.224|0.537|0.363|0.320|0.515|0.531|0.352	2|2|1|3|2|2|3|3|2	1	5	3	0.224	0.3428	0.5276666666666667	S2=NonTumorCSF3	S0=NonTumorCSF4,S1=MB3_CSF,S4=NonTumorCSF2,S5=MB2_CSF,S8=MB2_CSF_treatment	S3=NonTumorCSF1,S6=MB2_CSF_offtreatment,S7=MB1_CSF	-0.303373	3.508e-17	3.1095e-13	4.5963e-14
chr21	9926247	9926595	0.268318	11	0.448|0.734|0.461|0.242|0.472|0.719|0.909|0.661|0.550	1|1|2|2|2|1|3|1|2	4	4	1	0.6405	0.43125	0.909	S0=NonTumorCSF4,S1=MB3_CSF,S5=MB2_CSF,S7=MB1_CSF	S2=NonTumorCSF3,S3=NonTumorCSF1,S4=NonTumorCSF2,S8=MB2_CSF_treatment	S6=MB2_CSF_offtreatment	-0.268318	3.7056e-06	0.032846	6.9844e-05
chr21	10163835	10163948	0.412567	10	0.604|0.432|0.394|0.565|0.550|0.679|0.200|0.554|0.509	3|2|2|2|2|3|1|3|2	1	5	3	0.2	0.49	0.6123333333333333	S6=MB2_CSF_offtreatment	S1=MB3_CSF,S2=NonTumorCSF3,S3=NonTumorCSF1,S4=NonTumorCSF2,S8=MB2_CSF_treatment	S0=NonTumorCSF4,S5=MB2_CSF,S7=MB1_CSF	0.412567	0.00093436	1.0	0.003324
chr21	11006324	11006445	0.26605	10	0.621|0.643|0.612|0.596|0.549|0.680|0.840|0.698|0.837	2|2|2|1|1|2|3|2|3	2	5	2	0.5725	0.6508	0.8385	S3=NonTumorCSF1,S4=NonTumorCSF2	S0=NonTumorCSF4,S1=MB3_CSF,S2=NonTumorCSF3,S5=MB2_CSF,S7=MB1_CSF	S6=MB2_CSF_offtreatment,S8=MB2_CSF_treatment	-0.26605	1.6276e-05	0.14427	3.7358e-06
chr21	16590103	16590552	0.260862	10	0.692|0.790|0.658|0.648|0.649|0.687|0.451|0.802|0.769	3|3|3|3|3|3|1|3|3	1	0	8	0.451		0.711875	S6=MB2_CSF_offtreatment	-	S0=NonTumorCSF4,S1=MB3_CSF,S2=NonTumorCSF3,S3=NonTumorCSF1,S4=NonTumorCSF2,S5=MB2_CSF,S7=MB1_CSF,S8=MB2_CSF_treatment	-0.260862	0.035792	1.0	0.19473
chr21	27524322	27524535	0.301767	10	0.579|0.735|0.588|0.616|0.677|0.775|0.896|0.779|0.738	1|2|1|1|2|2|3|2|2	3	5	1	0.5943333333333333	0.7407999999999999	0.896	S0=NonTumorCSF4,S2=NonTumorCSF3,S3=NonTumorCSF1	S1=MB3_CSF,S4=NonTumorCSF2,S5=MB2_CSF,S7=MB1_CSF,S8=MB2_CSF_treatment	S6=MB2_CSF_offtreatment	-0.301767	0.00043954	1.0	0.00020165
chr21	32687551	32687755	0.2792	12	0.650|0.802|0.654|0.569|0.645|0.891|0.963|0.838|0.720	1|2|1|1|1|3|3|2|1	5	2	2	0.6476	0.8200000000000001	0.927	S0=NonTumorCSF4,S2=NonTumorCSF3,S3=NonTumorCSF1,S4=NonTumorCSF2,S8=MB2_CSF_treatment	S1=MB3_CSF,S7=MB1_CSF	S5=MB2_CSF,S6=MB2_CSF_offtreatment	-0.2792	1.1025e-07	0.00097725	8.843e-10
chr21	35302622	35303735	0.293986	10	0.720|0.749|0.732|0.690|0.742|0.759|0.434|0.704|0.620	3|3|3|3|3|3|1|3|2	1	1	7	0.434	0.62	0.7279999999999999	S6=MB2_CSF_offtreatment	S8=MB2_CSF_treatment	S0=NonTumorCSF4,S1=MB3_CSF,S2=NonTumorCSF3,S3=NonTumorCSF1,S4=NonTumorCSF2,S5=MB2_CSF,S7=MB1_CSF	0.293986	0.0040849	1.0	0.11956
chr21	36926629	36926826	0.387714	10	0.733|0.849|0.705|0.745|0.679|0.900|0.387|0.888|0.822	3|3|3|3|3|2|1|3|3	1	1	7	0.387	0.9	0.7744285714285715	S6=MB2_CSF_offtreatment	S5=MB2_CSF	S0=NonTumorCSF4,S1=MB3_CSF,S2=NonTumorCSF3,S3=NonTumorCSF1,S4=NonTumorCSF2,S7=MB1_CSF,S8=MB2_CSF_treatment	0.387714	0.0022169	1.0	0.0057081
chr21	37690545	37690694	0.365514	10	0.743|0.828|0.742|0.692|0.742|0.802|0.400|0.810|0.776	3|3|3|3|3|3|1|3|2	1	1	7	0.4	0.776	0.7655714285714286	S6=MB2_CSF_offtreatment	S8=MB2_CSF_treatment	S0=NonTumorCSF4,S1=MB3_CSF,S2=NonTumorCSF3,S3=NonTumorCSF1,S4=NonTumorCSF2,S5=MB2_CSF,S7=MB1_CSF	0.365514	0.0040947	1.0	0.24449
chr22	22635337	22636876	0.264487	13	0.626|0.863|0.591|0.586|0.619|0.745|0.680|0.768|0.701	2|3|1|1|1|2|2|2|2	3	5	1	0.5986666666666667	0.704	0.863	S2=NonTumorCSF3,S3=NonTumorCSF1,S4=NonTumorCSF2	S0=NonTumorCSF4,S5=MB2_CSF,S6=MB2_CSF_offtreatment,S7=MB1_CSF,S8=MB2_CSF_treatment	S1=MB3_CSF	0.264487	0.00028709	1.0	8.8527e-05
chr22	40935503	40935758	0.255318	11	0.582|0.568|0.563|0.553|0.602|0.616|0.828|0.605|0.609	2|1|1|1|2|2|3|2|1	4	4	1	0.5732499999999999	0.60125	0.828	S1=MB3_CSF,S2=NonTumorCSF3,S3=NonTumorCSF1,S8=MB2_CSF_treatment	S0=NonTumorCSF4,S4=NonTumorCSF2,S5=MB2_CSF,S7=MB1_CSF	S6=MB2_CSF_offtreatment	-0.255318	0.0041465	1.0	0.00095488
chr22	42130788	42131427	0.337282	13	0.530|0.582|0.540|0.550|0.563|0.511|0.969|0.789|0.896	1|1|2|1|1|1|3|3|3	5	1	3	0.5472	0.54	0.8846666666666666	S0=NonTumorCSF4,S1=MB3_CSF,S3=NonTumorCSF1,S4=NonTumorCSF2,S5=MB2_CSF	S2=NonTumorCSF3	S6=MB2_CSF_offtreatment,S7=MB1_CSF,S8=MB2_CSF_treatment	-0.337282	5.8375e-09	5.1743e-05	1.0658e-12
chr22	45070324	45070474	0.395323	12	0.620|0.566|0.603|0.625|0.610|0.589|0.196|0.560|0.560	3|3|3|3|3|3|1|3|3	1	0	8	0.196		0.5916250000000001	S6=MB2_CSF_offtreatment	-	S0=NonTumorCSF4,S1=MB3_CSF,S2=NonTumorCSF3,S3=NonTumorCSF1,S4=NonTumorCSF2,S5=MB2_CSF,S7=MB1_CSF,S8=MB2_CSF_treatment	0.395323	1.1993e-05	0.10631	0.0001882
chr3	35021325	35021598	0.266273	11	0.826|0.763|0.766|0.651|0.825|0.700|0.918|0.754|0.636	2|2|2|1|2|2|3|2|2	1	7	1	0.651	0.7528571428571429	0.918	S3=NonTumorCSF1	S0=NonTumorCSF4,S1=MB3_CSF,S2=NonTumorCSF3,S4=NonTumorCSF2,S5=MB2_CSF,S7=MB1_CSF,S8=MB2_CSF_treatment	S6=MB2_CSF_offtreatment	-0.266273	0.014147	1.0	0.0024467
chr3	48236539	48236750	0.272985	11	0.789|0.760|0.668|0.694|0.718|0.695|0.974|0.866|0.944	2|2|1|1|2|1|3|2|3	3	4	2	0.6856666666666666	0.78325	0.959	S2=NonTumorCSF3,S3=NonTumorCSF1,S5=MB2_CSF	S0=NonTumorCSF4,S1=MB3_CSF,S4=NonTumorCSF2,S7=MB1_CSF	S6=MB2_CSF_offtreatment,S8=MB2_CSF_treatment	-0.272985	1.547e-07	0.0013713	2.1343e-08
chr3	48280637	48280917	0.259708	12	0.840|0.888|0.835|0.907|0.909|0.818|0.614|0.819|0.837	3|2|2|3|3|2|1|2|3	1	4	4	0.614	0.84	0.8732499999999999	S6=MB2_CSF_offtreatment	S1=MB3_CSF,S2=NonTumorCSF3,S5=MB2_CSF,S7=MB1_CSF	S0=NonTumorCSF4,S3=NonTumorCSF1,S4=NonTumorCSF2,S8=MB2_CSF_treatment	0.259708	0.16187	1.0	0.3183
chr3	59560457	59560628	0.28825	15	0.601|0.700|0.626|0.634|0.604|0.779|0.905|0.739|0.728	1|2|1|1|1|2|3|2|2	4	4	1	0.61625	0.7364999999999999	0.905	S0=NonTumorCSF4,S2=NonTumorCSF3,S3=NonTumorCSF1,S4=NonTumorCSF2	S1=MB3_CSF,S5=MB2_CSF,S7=MB1_CSF,S8=MB2_CSF_treatment	S6=MB2_CSF_offtreatment	-0.28825	3.5221e-06	0.03122	3.176e-07	P1|2,
chr3	75718895	75719099	0.285842	19	0.575|0.499|0.457|0.416|0.504|0.341|0.762|0.498|0.522	1|1|1|1|1|1|3|1|1	8	0	1	0.4765		0.762	S0=NonTumorCSF4,S1=MB3_CSF,S2=NonTumorCSF3,S3=NonTumorCSF1,S4=NonTumorCSF2,S5=MB2_CSF,S7=MB1_CSF,S8=MB2_CSF_treatment	-	S6=MB2_CSF_offtreatment	-0.285842	7.6012e-06	0.067377	0.00010533
chr3	75719466	75719762	0.373475	10	0.348|0.476|0.292|0.450|0.264|0.380|0.070|0.338|0.557	2|3|3|3|2|2|1|2|3	1	4	4	0.07	0.3325	0.44375	S6=MB2_CSF_offtreatment	S0=NonTumorCSF4,S4=NonTumorCSF2,S5=MB2_CSF,S7=MB1_CSF	S1=MB3_CSF,S2=NonTumorCSF3,S3=NonTumorCSF1,S8=MB2_CSF_treatment	0.373475	5.2474e-05	0.46513	1.7637e-05
chr3	82729121	82729271	0.267286	10	0.632|0.677|0.610|0.631|0.668|0.758|0.917|0.674|0.655	1|1|1|1|1|2|3|1|1	7	1	1	0.6495714285714286	0.758	0.917	S0=NonTumorCSF4,S1=MB3_CSF,S2=NonTumorCSF3,S3=NonTumorCSF1,S4=NonTumorCSF2,S7=MB1_CSF,S8=MB2_CSF_treatment	S5=MB2_CSF	S6=MB2_CSF_offtreatment	-0.267286	1.981e-06	0.01756	3.724e-06
chr3	85183351	85183388	0.300775	10	0.754|0.665|0.797|0.596|0.890|0.888|1.000|0.856|0.980	2|1|2|1|3|2|3|3|3	2	3	4	0.6305000000000001	0.8130000000000001	0.9315	S1=MB3_CSF,S3=NonTumorCSF1	S0=NonTumorCSF4,S2=NonTumorCSF3,S5=MB2_CSF	S4=NonTumorCSF2,S6=MB2_CSF_offtreatment,S7=MB1_CSF,S8=MB2_CSF_treatment	-0.300775	1.1712e-07	0.0010382	3.7102e-08
chr3	109479120	109479613	0.2766	10	0.647|0.512|0.558|0.565|0.551|0.547|0.842|0.543|0.545	1|2|1|1|1|1|3|1|1	7	1	1	0.5651428571428572	0.512	0.842	S0=NonTumorCSF4,S2=NonTumorCSF3,S3=NonTumorCSF1,S4=NonTumorCSF2,S5=MB2_CSF,S7=MB1_CSF,S8=MB2_CSF_treatment	S1=MB3_CSF	S6=MB2_CSF_offtreatment	0.2766	0.0016223	1.0	0.0010097
chr3	114295117	114295309	0.2953	10	0.582|0.747|0.629|0.595|0.600|0.714|0.375|0.749|0.703	3|3|3|2|3|3|1|3|2	1	2	6	0.375	0.649	0.6701666666666667	S6=MB2_CSF_offtreatment	S3=NonTumorCSF1,S8=MB2_CSF_treatment	S0=NonTumorCSF4,S1=MB3_CSF,S2=NonTumorCSF3,S4=NonTumorCSF2,S5=MB2_CSF,S7=MB1_CSF	0.2953	0.008978	1.0	0.0076169
chr3	142614023	142614596	0.347103	13	0.604|0.741|0.646|0.592|0.451|0.715|0.910|0.760|0.822	2|2|1|1|1|2|3|2|2	3	5	1	0.5630000000000001	0.7284	0.91	S2=NonTumorCSF3,S3=NonTumorCSF1,S4=NonTumorCSF2	S0=NonTumorCSF4,S1=MB3_CSF,S5=MB2_CSF,S7=MB1_CSF,S8=MB2_CSF_treatment	S6=MB2_CSF_offtreatment	-0.347103	7.6368e-06	0.067692	5.818e-06
chr3	148774622	148775086	0.277082	17	0.709|0.682|0.647|0.605|0.692|0.697|0.940|0.766|0.671	2|2|1|1|1|1|3|2|1	5	3	1	0.6624000000000001	0.719	0.94	S2=NonTumorCSF3,S3=NonTumorCSF1,S4=NonTumorCSF2,S5=MB2_CSF,S8=MB2_CSF_treatment	S0=NonTumorCSF4,S1=MB3_CSF,S7=MB1_CSF	S6=MB2_CSF_offtreatment	-0.277082	8.9882e-05	0.79672	6.6273e-08
chr3	151646287	151646424	0.298364	11	0.810|0.813|0.752|0.688|0.869|0.625|0.924|0.896|0.776	2|2|2|2|2|1|3|2|2	1	7	1	0.625	0.8005714285714285	0.924	S5=MB2_CSF	S0=NonTumorCSF4,S1=MB3_CSF,S2=NonTumorCSF3,S3=NonTumorCSF1,S4=NonTumorCSF2,S7=MB1_CSF,S8=MB2_CSF_treatment	S6=MB2_CSF_offtreatment	-0.298364	0.012663	1.0	0.00039408
chr3	166694017	166694436	0.3379	10	0.567|0.703|0.641|0.509|0.575|0.666|0.847|0.802|0.645	2|2|2|1|2|2|3|2|2	1	7	1	0.509	0.657	0.847	S3=NonTumorCSF1	S0=NonTumorCSF4,S1=MB3_CSF,S2=NonTumorCSF3,S4=NonTumorCSF2,S5=MB2_CSF,S7=MB1_CSF,S8=MB2_CSF_treatment	S6=MB2_CSF_offtreatment	-0.3379	0.0063746	1.0	0.0028795
chr3	176534523	176534673	0.250636	11	0.671|0.714|0.589|0.510|0.626|0.801|0.593|0.816|0.840	2|2|1|2|2|2|2|2|3	1	7	1	0.589	0.6758571428571428	0.84	S2=NonTumorCSF3	S0=NonTumorCSF4,S1=MB3_CSF,S3=NonTumorCSF1,S4=NonTumorCSF2,S5=MB2_CSF,S6=MB2_CSF_offtreatment,S7=MB1_CSF	S8=MB2_CSF_treatment	-0.250636	0.0031783	1.0	0.00055285
chr3	182821557	182821775	0.261075	10	0.829|0.600|0.679|0.735|0.785|0.880|1.000|0.926|0.796	2|1|1|2|2|3|3|3|3	2	3	4	0.6395	0.783	0.9005000000000001	S1=MB3_CSF,S2=NonTumorCSF3	S0=NonTumorCSF4,S3=NonTumorCSF1,S4=NonTumorCSF2	S5=MB2_CSF,S6=MB2_CSF_offtreatment,S7=MB1_CSF,S8=MB2_CSF_treatment	-0.261075	2.5166e-08	0.00022307	4.4309e-08
chr3	195222929	195223500	0.363656	11	0.623|0.330|0.735|0.660|0.579|0.644|0.827|0.325|0.768	3|1|3|3|3|3|3|1|3	2	0	7	0.3275		0.690857142857143	S1=MB3_CSF,S7=MB1_CSF	-	S0=NonTumorCSF4,S2=NonTumorCSF3,S3=NonTumorCSF1,S4=NonTumorCSF2,S5=MB2_CSF,S6=MB2_CSF_offtreatment,S8=MB2_CSF_treatment	0.363656	1.8235e-08	0.00016163	3.8033e-10
chr3	195771785	195771974	0.363983	10	0.446|0.666|0.419|0.464|0.497|0.564|0.306|0.591|0.897	2|1|1|1|1|1|2|1|3	6	2	1	0.5335	0.376	0.897	S1=MB3_CSF,S2=NonTumorCSF3,S3=NonTumorCSF1,S4=NonTumorCSF2,S5=MB2_CSF,S7=MB1_CSF	S0=NonTumorCSF4,S6=MB2_CSF_offtreatment	S8=MB2_CSF_treatment	-0.363983	1.1689e-05	0.10361	3.3344e-06
chr4	7604478	7604670	0.302719	12	0.853|0.831|0.855|0.833|0.790|0.848|0.545|0.862|0.914	3|3|3|3|3|3|1|3|3	1	0	8	0.545		0.84825	S6=MB2_CSF_offtreatment	-	S0=NonTumorCSF4,S1=MB3_CSF,S2=NonTumorCSF3,S3=NonTumorCSF1,S4=NonTumorCSF2,S5=MB2_CSF,S7=MB1_CSF,S8=MB2_CSF_treatment	0.302719	0.0076732	1.0	0.0083038
chr4	8384515	8384651	0.253225	10	0.689|0.772|0.666|0.656|0.647|0.743|0.918|0.772|0.847	1|2|1|1|1|2|3|2|2	4	4	1	0.6645000000000001	0.7835	0.918	S0=NonTumorCSF4,S2=NonTumorCSF3,S3=NonTumorCSF1,S4=NonTumorCSF2	S1=MB3_CSF,S5=MB2_CSF,S7=MB1_CSF,S8=MB2_CSF_treatment	S6=MB2_CSF_offtreatment	-0.253225	0.0001023	0.90679	9.0629e-06	P1|2,
chr4	9264739	9265327	0.2548	10	0.874|0.769|0.857|0.900|0.947|0.700|0.685|0.878|0.828	2|2|2|2|3|1|1|2|2	2	6	1	0.6925	0.851	0.947	S5=MB2_CSF,S6=MB2_CSF_offtreatment	S0=NonTumorCSF4,S1=MB3_CSF,S2=NonTumorCSF3,S3=NonTumorCSF1,S7=MB1_CSF,S8=MB2_CSF_treatment	S4=NonTumorCSF2	0.2548	0.0018271	1.0	0.00096836
chr4	21161340	21161685	0.258	10	0.722|0.772|0.692|0.620|0.665|0.667|0.480|0.669|0.754	3|2|2|2|2|2|1|2|3	1	6	2	0.48	0.6808333333333335	0.738	S6=MB2_CSF_offtreatment	S1=MB3_CSF,S2=NonTumorCSF3,S3=NonTumorCSF1,S4=NonTumorCSF2,S5=MB2_CSF,S7=MB1_CSF	S0=NonTumorCSF4,S8=MB2_CSF_treatment	-0.258	0.011499	1.0	0.0032024
chr4	34336851	34337326	0.3403	10	0.727|0.849|0.718|0.721|0.715|0.503|0.951|0.799|0.775	2|3|2|2|2|1|3|3|3	1	4	4	0.503	0.72025	0.8434999999999999	S5=MB2_CSF	S0=NonTumorCSF4,S2=NonTumorCSF3,S3=NonTumorCSF1,S4=NonTumorCSF2	S1=MB3_CSF,S6=MB2_CSF_offtreatment,S7=MB1_CSF,S8=MB2_CSF_treatment	0.3403	0.00086459	1.0	0.00027473
chr4	41257034	41257177	0.267273	11	0.688|0.736|0.650|0.531|0.724|0.634|0.470|0.798|0.601	2|2|2|1|2|2|2|3|2	1	7	1	0.531	0.6432857142857143	0.798	S3=NonTumorCSF1	S0=NonTumorCSF4,S1=MB3_CSF,S2=NonTumorCSF3,S4=NonTumorCSF2,S5=MB2_CSF,S6=MB2_CSF_offtreatment,S8=MB2_CSF_treatment	S7=MB1_CSF	-0.267273	0.012447	1.0	0.00076549
chr4	49272405	49272847	0.25	10	0.415|0.572|0.517|0.375|0.514|0.487|0.100|0.446|0.709	3|3|3|1|2|3|1|3|2	2	2	5	0.2375	0.6114999999999999	0.4874	S3=NonTumorCSF1,S6=MB2_CSF_offtreatment	S4=NonTumorCSF2,S8=MB2_CSF_treatment	S0=NonTumorCSF4,S1=MB3_CSF,S2=NonTumorCSF3,S5=MB2_CSF,S7=MB1_CSF	0.25	0.00028226	1.0	0.00035003
chr4	49296129	49296190	0.2582	10	0.702|0.722|0.716|0.746|0.714|0.733|0.920|0.662|0.782	2|2|2|2|2|2|3|1|2	1	7	1	0.662	0.7307142857142856	0.92	S7=MB1_CSF	S0=NonTumorCSF4,S1=MB3_CSF,S2=NonTumorCSF3,S3=NonTumorCSF1,S4=NonTumorCSF2,S5=MB2_CSF,S8=MB2_CSF_treatment	S6=MB2_CSF_offtreatment	0.2582	0.014086	1.0	0.00072528
chr4	49303202	49303844	0.266455	11	0.620|0.580|0.671|0.556|0.632|0.546|0.759|0.649|0.817	2|2|2|1|2|1|2|2|3	2	6	1	0.551	0.6518333333333334	0.817	S3=NonTumorCSF1,S5=MB2_CSF	S0=NonTumorCSF4,S1=MB3_CSF,S2=NonTumorCSF3,S4=NonTumorCSF2,S6=MB2_CSF_offtreatment,S7=MB1_CSF	S8=MB2_CSF_treatment	-0.266455	0.15106	1.0	0.026761
chr4	49305393	49305775	0.279154	13	0.723|0.753|0.703|0.635|0.824|0.695|0.914|0.773|0.817	2|2|2|1|2|2|3|2|2	1	7	1	0.635	0.7554285714285713	0.914	S3=NonTumorCSF1	S0=NonTumorCSF4,S1=MB3_CSF,S2=NonTumorCSF3,S4=NonTumorCSF2,S5=MB2_CSF,S7=MB1_CSF,S8=MB2_CSF_treatment	S6=MB2_CSF_offtreatment	-0.279154	0.0093007	1.0	2.6729e-05
chr4	49333610	49334235	0.596	10	0.473|0.727|0.639|0.765|0.764|0.592|0.215|0.692|0.895	2|3|2|2|2|2|1|2|3	1	6	2	0.215	0.6541666666666667	0.8109999999999999	S6=MB2_CSF_offtreatment	S0=NonTumorCSF4,S2=NonTumorCSF3,S3=NonTumorCSF1,S4=NonTumorCSF2,S5=MB2_CSF,S7=MB1_CSF	S1=MB3_CSF,S8=MB2_CSF_treatment	-0.596	0.00062233	1.0	0.00036591
chr4	49335090	49335501	0.3547	10	0.709|0.729|0.610|0.411|0.701|0.687|0.803|0.686|0.838	2|3|2|1|2|2|3|2|2	1	6	2	0.411	0.7051666666666666	0.766	S3=NonTumorCSF1	S0=NonTumorCSF4,S2=NonTumorCSF3,S4=NonTumorCSF2,S5=MB2_CSF,S7=MB1_CSF,S8=MB2_CSF_treatment	S1=MB3_CSF,S6=MB2_CSF_offtreatment	-0.3547	0.055091	1.0	0.0082992
chr4	54113853	54114260	0.310923	13	0.734|0.824|0.723|0.642|0.588|0.804|0.906|0.874|0.918	2|2|2|2|1|2|3|3|3	1	5	3	0.588	0.7453999999999998	0.8993333333333333	S4=NonTumorCSF2	S0=NonTumorCSF4,S1=MB3_CSF,S2=NonTumorCSF3,S3=NonTumorCSF1,S5=MB2_CSF	S6=MB2_CSF_offtreatment,S7=MB1_CSF,S8=MB2_CSF_treatment	-0.310923	1.6463e-05	0.14592	1.8852e-06
chr4	56508605	56508814	0.25385	10	0.721|0.818|0.686|0.713|0.587|0.660|0.917|0.825|0.755	1|2|1|2|1|1|3|2|2	4	4	1	0.6635	0.7777499999999999	0.917	S0=NonTumorCSF4,S2=NonTumorCSF3,S4=NonTumorCSF2,S5=MB2_CSF	S1=MB3_CSF,S3=NonTumorCSF1,S7=MB1_CSF,S8=MB2_CSF_treatment	S6=MB2_CSF_offtreatment	-0.25385	0.00047252	1.0	0.00027473
chr4	59194295	59194403	0.27705	10	0.737|0.740|0.663|0.699|0.687|0.796|0.458|0.814|0.741	3|3|3|3|3|3|1|3|3	1	0	8	0.458		0.734625	S6=MB2_CSF_offtreatment	-	S0=NonTumorCSF4,S1=MB3_CSF,S2=NonTumorCSF3,S3=NonTumorCSF1,S4=NonTumorCSF2,S5=MB2_CSF,S7=MB1_CSF,S8=MB2_CSF_treatment	0.27705	0.010285	1.0	0.039955
chr4	68264674	68265396	0.3333	10	0.708|0.834|0.627|0.629|0.691|0.743|0.962|0.798|0.828	2|2|2|1|2|2|3|2|2	1	7	1	0.629	0.747	0.962	S3=NonTumorCSF1	S0=NonTumorCSF4,S1=MB3_CSF,S2=NonTumorCSF3,S4=NonTumorCSF2,S5=MB2_CSF,S7=MB1_CSF,S8=MB2_CSF_treatment	S6=MB2_CSF_offtreatment	-0.3333	0.0030413	1.0	0.0001299
chr4	98156061	98156212	0.277846	13	0.876|0.845|0.726|0.644|0.794|0.926|1.000|0.939|0.820	2|2|1|1|2|3|3|2|2	2	5	2	0.685	0.8548	0.963	S2=NonTumorCSF3,S3=NonTumorCSF1	S0=NonTumorCSF4,S1=MB3_CSF,S4=NonTumorCSF2,S7=MB1_CSF,S8=MB2_CSF_treatment	S5=MB2_CSF,S6=MB2_CSF_offtreatment	-0.277846	3.2269e-07	0.0028603	4.2366e-09
chr4	100023050	100023257	0.29765	10	0.756|0.643|0.751|0.730|0.690|0.808|0.967|0.703|0.403	3|1|3|2|2|3|3|2|1	2	3	4	0.523	0.7076666666666666	0.8205000000000001	S1=MB3_CSF,S8=MB2_CSF_treatment	S3=NonTumorCSF1,S4=NonTumorCSF2,S7=MB1_CSF	S0=NonTumorCSF4,S2=NonTumorCSF3,S5=MB2_CSF,S6=MB2_CSF_offtreatment	0.29765	0.00081213	1.0	0.00018986
chr4	109070386	109070500	0.293375	10	0.596|0.682|0.592|0.551|0.536|0.739|0.862|0.694|0.633	1|2|1|1|1|2|3|2|2	4	4	1	0.56875	0.687	0.862	S0=NonTumorCSF4,S2=NonTumorCSF3,S3=NonTumorCSF1,S4=NonTumorCSF2	S1=MB3_CSF,S5=MB2_CSF,S7=MB1_CSF,S8=MB2_CSF_treatment	S6=MB2_CSF_offtreatment	-0.293375	0.0011108	1.0	0.00074829	P1|2,
chr4	126543457	126543670	0.268308	13	0.579|0.741|0.627|0.678|0.562|0.769|0.714|0.830|0.715	2|2|2|2|1|2|2|3|2	1	7	1	0.562	0.6890000000000001	0.83	S4=NonTumorCSF2	S0=NonTumorCSF4,S1=MB3_CSF,S2=NonTumorCSF3,S3=NonTumorCSF1,S5=MB2_CSF,S6=MB2_CSF_offtreatment,S8=MB2_CSF_treatment	S7=MB1_CSF	-0.268308	0.0010177	1.0	0.00038402
chr4	137758611	137758803	0.28753	11	0.609|0.719|0.645|0.628|0.653|0.575|1.000|0.717|0.800	1|2|2|2|1|1|3|2|3	3	4	2	0.6123333333333333	0.67725	0.9	S0=NonTumorCSF4,S4=NonTumorCSF2,S5=MB2_CSF	S1=MB3_CSF,S2=NonTumorCSF3,S3=NonTumorCSF1,S7=MB1_CSF	S6=MB2_CSF_offtreatment,S8=MB2_CSF_treatment	-0.28753	9.752e-07	0.0086441	2.1189e-06
chr4	163164056	163164327	0.26455	16	0.609|0.740|0.658|0.681|0.640|0.735|0.930|0.767|0.847	1|1|1|1|1|2|3|2|2	5	3	1	0.6656000000000001	0.783	0.93	S0=NonTumorCSF4,S1=MB3_CSF,S2=NonTumorCSF3,S3=NonTumorCSF1,S4=NonTumorCSF2	S5=MB2_CSF,S7=MB1_CSF,S8=MB2_CSF_treatment	S6=MB2_CSF_offtreatment	-0.26455	1.8735e-06	0.016607	1.6869e-06
chr4	167311874	167312034	0.259717	12	0.582|0.708|0.584|0.573|0.546|0.580|0.607|0.734|0.838	1|2|1|1|1|2|1|2|3	5	3	1	0.5784	0.6739999999999999	0.838	S0=NonTumorCSF4,S2=NonTumorCSF3,S3=NonTumorCSF1,S4=NonTumorCSF2,S6=MB2_CSF_offtreatment	S1=MB3_CSF,S5=MB2_CSF,S7=MB1_CSF	S8=MB2_CSF_treatment	-0.259717	0.00064869	1.0	0.00013194
chr4	190862378	190862475	0.306833	12	0.297|0.175|0.344|0.236|0.378|0.523|0.357|0.247|0.068	2|1|2|1|2|3|1|1|1	5	3	1	0.2166	0.3396666666666667	0.523	S1=MB3_CSF,S3=NonTumorCSF1,S6=MB2_CSF_offtreatment,S7=MB1_CSF,S8=MB2_CSF_treatment	S0=NonTumorCSF4,S2=NonTumorCSF3,S4=NonTumorCSF2	S5=MB2_CSF	0.306833	0.010963	1.0	0.014987
chr4	190986858	190986985	0.284467	10	0.590|0.631|0.578|0.556|0.643|0.602|0.865|0.572|0.544	2|1|1|1|2|1|3|1|1	6	2	1	0.5805	0.6165	0.865	S1=MB3_CSF,S2=NonTumorCSF3,S3=NonTumorCSF1,S5=MB2_CSF,S7=MB1_CSF,S8=MB2_CSF_treatment	S0=NonTumorCSF4,S4=NonTumorCSF2	S6=MB2_CSF_offtreatment	0.284467	0.0022858	1.0	8.588e-05
chr4	190990536	190990641	0.326729	10	0.600|0.748|0.611|0.593|0.633|0.628|0.926|0.557|0.575	1|2|1|1|1|1|3|1|1	7	1	1	0.5995714285714285	0.748	0.926	S0=NonTumorCSF4,S2=NonTumorCSF3,S3=NonTumorCSF1,S4=NonTumorCSF2,S5=MB2_CSF,S7=MB1_CSF,S8=MB2_CSF_treatment	S1=MB3_CSF	S6=MB2_CSF_offtreatment	-0.326729	1.0095e-06	0.0089482	7.5648e-07
chr4	190992756	190992921	0.284317	10	0.659|0.659|0.634|0.654|0.754|0.590|0.926|0.652|0.805	1|1|1|1|2|1|3|1|2	6	2	1	0.6413333333333333	0.7795000000000001	0.926	S0=NonTumorCSF4,S1=MB3_CSF,S2=NonTumorCSF3,S3=NonTumorCSF1,S5=MB2_CSF,S7=MB1_CSF	S4=NonTumorCSF2,S8=MB2_CSF_treatment	S6=MB2_CSF_offtreatment	-0.284317	0.00021907	1.0	9.385e-06
chr4	190993021	190993136	0.348023	16	0.521|0.605|0.578|0.485|0.535|0.607|0.892|0.420|0.603	1|1|1|1|1|1|3|1|1	8	0	1	0.5442499999999999		0.892	S0=NonTumorCSF4,S1=MB3_CSF,S2=NonTumorCSF3,S3=NonTumorCSF1,S4=NonTumorCSF2,S5=MB2_CSF,S7=MB1_CSF,S8=MB2_CSF_treatment	-	S6=MB2_CSF_offtreatment	0.348023	1.7565e-05	0.15569	5.4765e-08
chr4	190999335	190999513	0.290492	13	0.702|0.616|0.670|0.676|0.736|0.612|0.939|0.667|0.688	2|1|1|1|2|1|3|1|2	5	3	1	0.6482000000000001	0.7086666666666667	0.939	S1=MB3_CSF,S2=NonTumorCSF3,S3=NonTumorCSF1,S5=MB2_CSF,S7=MB1_CSF	S0=NonTumorCSF4,S4=NonTumorCSF2,S8=MB2_CSF_treatment	S6=MB2_CSF_offtreatment	-0.290492	6.9804e-07	0.0061874	8.494e-08
chr4	191002922	191003022	0.339462	13	0.631|0.638|0.554|0.473|0.631|0.604|0.902|0.576|0.532	2|1|1|1|2|1|3|1|1	6	2	1	0.5628333333333334	0.631	0.902	S1=MB3_CSF,S2=NonTumorCSF3,S3=NonTumorCSF1,S5=MB2_CSF,S7=MB1_CSF,S8=MB2_CSF_treatment	S0=NonTumorCSF4,S4=NonTumorCSF2	S6=MB2_CSF_offtreatment	-0.339462	0.0010663	1.0	2.2509e-06
chr4	191005929	191006101	0.315381	12	0.710|0.643|0.678|0.630|0.715|0.583|0.967|0.605|0.712	1|1|1|1|2|1|3|1|1	7	1	1	0.6515714285714286	0.715	0.967	S0=NonTumorCSF4,S1=MB3_CSF,S2=NonTumorCSF3,S3=NonTumorCSF1,S5=MB2_CSF,S7=MB1_CSF,S8=MB2_CSF_treatment	S4=NonTumorCSF2	S6=MB2_CSF_offtreatment	0.315381	4.5726e-07	0.0040531	2.1641e-07
chr4	191009799	191010038	0.338625	10	0.570|0.703|0.588|0.626|0.584|0.601|0.940|0.570|0.571	1|1|1|1|1|1|3|1|1	8	0	1	0.601625		0.94	S0=NonTumorCSF4,S1=MB3_CSF,S2=NonTumorCSF3,S3=NonTumorCSF1,S4=NonTumorCSF2,S5=MB2_CSF,S7=MB1_CSF,S8=MB2_CSF_treatment	-	S6=MB2_CSF_offtreatment	0.338625	1.9392e-06	0.017189	9.45e-06
chr4	191010255	191010395	0.26634	10	0.575|0.724|0.576|0.509|0.585|0.669|0.849|0.632|0.669	1|2|1|1|1|1|3|2|2	5	3	1	0.5828	0.6749999999999999	0.849	S0=NonTumorCSF4,S2=NonTumorCSF3,S3=NonTumorCSF1,S4=NonTumorCSF2,S5=MB2_CSF	S1=MB3_CSF,S7=MB1_CSF,S8=MB2_CSF_treatment	S6=MB2_CSF_offtreatment	-0.26634	0.00078777	1.0	0.00017762
chr4	191012522	191012700	0.251364	11	0.764|0.613|0.661|0.686|0.696|0.631|0.897|0.585|0.772	2|1|1|1|1|1|3|1|2	6	2	1	0.6453333333333333	0.768	0.897	S1=MB3_CSF,S2=NonTumorCSF3,S3=NonTumorCSF1,S4=NonTumorCSF2,S5=MB2_CSF,S7=MB1_CSF	S0=NonTumorCSF4,S8=MB2_CSF_treatment	S6=MB2_CSF_offtreatment	-0.251364	7.5961e-06	0.067332	2.2742e-05
chr4	191013638	191014021	0.342507	15	0.460|0.754|0.571|0.488|0.442|0.632|0.861|0.572|0.626	1|2|1|1|1|1|3|2|2	5	3	1	0.5186	0.6506666666666666	0.861	S0=NonTumorCSF4,S2=NonTumorCSF3,S3=NonTumorCSF1,S4=NonTumorCSF2,S5=MB2_CSF	S1=MB3_CSF,S7=MB1_CSF,S8=MB2_CSF_treatment	S6=MB2_CSF_offtreatment	-0.342507	2.289e-05	0.20289	1.8527e-05
chr5	4630727	4630923	0.2557	10	0.684|0.700|0.693|0.696|0.753|0.809|0.947|0.824|0.795	1|2|1|1|2|2|3|2|2	3	5	1	0.691	0.7762	0.947	S0=NonTumorCSF4,S2=NonTumorCSF3,S3=NonTumorCSF1	S1=MB3_CSF,S4=NonTumorCSF2,S5=MB2_CSF,S7=MB1_CSF,S8=MB2_CSF_treatment	S6=MB2_CSF_offtreatment	-0.2557	6.1207e-06	0.054254	3.2559e-06
chr5	8089638	8090310	0.277179	13	0.712|0.666|0.720|0.749|0.514|0.709|0.870|0.716|0.548	2|2|2|2|1|2|3|1|1	3	5	1	0.5926666666666667	0.7112	0.87	S4=NonTumorCSF2,S7=MB1_CSF,S8=MB2_CSF_treatment	S0=NonTumorCSF4,S1=MB3_CSF,S2=NonTumorCSF3,S3=NonTumorCSF1,S5=MB2_CSF	S6=MB2_CSF_offtreatment	0.277179	0.0003997	1.0	0.00031448
chr5	14993281	14993598	0.300775	10	0.574|0.365|0.460|0.584|0.587|0.567|0.239|0.473|0.315	3|2|2|3|3|3|1|2|1	2	3	4	0.277	0.4326666666666667	0.578	S6=MB2_CSF_offtreatment,S8=MB2_CSF_treatment	S1=MB3_CSF,S2=NonTumorCSF3,S7=MB1_CSF	S0=NonTumorCSF4,S3=NonTumorCSF1,S4=NonTumorCSF2,S5=MB2_CSF	0.300775	0.0002017	1.0	0.00013012
chr5	21482205	21483305	0.294833	20	0.748|0.573|0.633|0.814|0.816|0.573|0.941|0.870|0.926	2|1|1|2|3|1|3|3|3	3	2	4	0.593	0.7809999999999999	0.88825	S1=MB3_CSF,S2=NonTumorCSF3,S5=MB2_CSF	S0=NonTumorCSF4,S3=NonTumorCSF1	S4=NonTumorCSF2,S6=MB2_CSF_offtreatment,S7=MB1_CSF,S8=MB2_CSF_treatment	-0.294833	7.0932e-10	6.2874e-06	8.4155e-14
chr5	34189498	34189846	0.479944	12	0.937|0.407|0.812|0.778|0.910|0.469|1.000|0.871|0.978	3|1|3|2|3|1|3|3|3	2	1	6	0.4379999999999999	0.778	0.918	S1=MB3_CSF,S5=MB2_CSF	S3=NonTumorCSF1	S0=NonTumorCSF4,S2=NonTumorCSF3,S4=NonTumorCSF2,S6=MB2_CSF_offtreatment,S7=MB1_CSF,S8=MB2_CSF_treatment	0.479944	3.1326e-10	2.7767e-06	3.1676e-12
chr5	34191155	34191623	0.286467	10	0.812|0.564|0.846|0.819|0.825|0.580|0.915|0.838|0.907	2|1|3|3|3|1|3|3|3	2	1	6	0.572	0.812	0.8583333333333334	S1=MB3_CSF,S5=MB2_CSF	S0=NonTumorCSF4	S2=NonTumorCSF3,S3=NonTumorCSF1,S4=NonTumorCSF2,S6=MB2_CSF_offtreatment,S7=MB1_CSF,S8=MB2_CSF_treatment	-0.286467	5.0854e-07	0.0045077	2.7673e-08
chr5	34191965	34193510	0.281591	18	0.829|0.592|0.761|0.674|0.871|0.506|0.929|0.836|0.916	3|1|3|3|3|1|3|3|3	2	0	7	0.5489999999999999		0.830857142857143	S1=MB3_CSF,S5=MB2_CSF	-	S0=NonTumorCSF4,S2=NonTumorCSF3,S3=NonTumorCSF1,S4=NonTumorCSF2,S6=MB2_CSF_offtreatment,S7=MB1_CSF,S8=MB2_CSF_treatment	-0.281591	2.4955e-10	2.212e-06	1.7782e-12
chr5	37295359	37295951	0.287818	11	0.639|0.848|0.879|0.891|0.834|0.933|0.926|0.930|0.892	1|2|2|2|2|2|3|2|2	1	7	1	0.639	0.8867142857142857	0.926	S0=NonTumorCSF4	S1=MB3_CSF,S2=NonTumorCSF3,S3=NonTumorCSF1,S4=NonTumorCSF2,S5=MB2_CSF,S7=MB1_CSF,S8=MB2_CSF_treatment	S6=MB2_CSF_offtreatment	-0.287818	0.0014075	1.0	0.0041025
chr5	68934822	68935433	0.270056	12	0.830|0.847|0.737|0.750|0.633|0.862|0.957|0.853|0.900	2|2|2|2|1|2|3|3|3	1	5	3	0.633	0.8051999999999999	0.9033333333333332	S4=NonTumorCSF2	S0=NonTumorCSF4,S1=MB3_CSF,S2=NonTumorCSF3,S3=NonTumorCSF1,S5=MB2_CSF	S6=MB2_CSF_offtreatment,S7=MB1_CSF,S8=MB2_CSF_treatment	-0.270056	0.00067093	1.0	9.4318e-05
chr5	69195430	69196376	0.257701	17	0.554|0.581|0.650|0.694|0.814|0.445|0.877|0.829|0.880	2|1|1|3|3|1|3|2|3	3	2	4	0.5586666666666666	0.6915	0.8162499999999999	S1=MB3_CSF,S2=NonTumorCSF3,S5=MB2_CSF	S0=NonTumorCSF4,S7=MB1_CSF	S3=NonTumorCSF1,S4=NonTumorCSF2,S6=MB2_CSF_offtreatment,S8=MB2_CSF_treatment	-0.257701	3.6904e-10	3.2712e-06	9.7526e-09
chr5	71146761	71146872	0.265767	10	0.394|0.335|0.233|0.533|0.362|0.246|0.322|0.426|0.314	2|2|1|3|2|1|1|2|2	3	5	1	0.2669999999999999	0.3662	0.533	S2=NonTumorCSF3,S5=MB2_CSF,S6=MB2_CSF_offtreatment	S0=NonTumorCSF4,S1=MB3_CSF,S4=NonTumorCSF2,S7=MB1_CSF,S8=MB2_CSF_treatment	S3=NonTumorCSF1	0.265767	1.4864e-05	0.13176	1.4143e-05
chr5	82168214	82168551	0.259273	11	0.666|0.865|0.704|0.698|0.533|0.679|0.762|0.795|0.746	2|3|2|2|1|2|3|3|3	1	4	4	0.533	0.68675	0.792	S4=NonTumorCSF2	S0=NonTumorCSF4,S2=NonTumorCSF3,S3=NonTumorCSF1,S5=MB2_CSF	S1=MB3_CSF,S6=MB2_CSF_offtreatment,S7=MB1_CSF,S8=MB2_CSF_treatment	-0.259273	0.0052501	1.0	0.00060415
chr5	82482863	82482966	0.266571	10	0.564|0.625|0.593|0.604|0.551|0.691|0.867|0.681|0.583	1|1|1|1|1|2|3|1|1	7	1	1	0.6001428571428572	0.691	0.867	S0=NonTumorCSF4,S1=MB3_CSF,S2=NonTumorCSF3,S3=NonTumorCSF1,S4=NonTumorCSF2,S7=MB1_CSF,S8=MB2_CSF_treatment	S5=MB2_CSF	S6=MB2_CSF_offtreatment	0.266571	0.00012013	1.0	9.1015e-05
chr5	103321532	103321708	0.264022	15	0.694|0.828|0.663|0.743|0.677|0.791|0.942|0.765|0.732	1|2|1|2|1|2|3|2|2	3	5	1	0.6779999999999999	0.7718	0.942	S0=NonTumorCSF4,S2=NonTumorCSF3,S4=NonTumorCSF2	S1=MB3_CSF,S3=NonTumorCSF1,S5=MB2_CSF,S7=MB1_CSF,S8=MB2_CSF_treatment	S6=MB2_CSF_offtreatment	-0.264022	1.4342e-05	0.12713	6.4789e-07
chr5	124700556	124700675	0.26404	10	0.864|0.750|0.752|0.827|0.702|0.714|0.539|0.859|0.621	3|3|2|3|2|3|1|3|2	1	3	5	0.539	0.6916666666666668	0.8027999999999998	S6=MB2_CSF_offtreatment	S2=NonTumorCSF3,S4=NonTumorCSF2,S8=MB2_CSF_treatment	S0=NonTumorCSF4,S1=MB3_CSF,S3=NonTumorCSF1,S5=MB2_CSF,S7=MB1_CSF	0.26404	0.024587	1.0	0.12668
chr5	130089735	130089830	0.270025	10	0.735|0.746|0.740|0.719|0.691|0.789|0.994|0.832|0.875	2|1|1|1|1|2|3|2|2	4	4	1	0.724	0.80775	0.994	S1=MB3_CSF,S2=NonTumorCSF3,S3=NonTumorCSF1,S4=NonTumorCSF2	S0=NonTumorCSF4,S5=MB2_CSF,S7=MB1_CSF,S8=MB2_CSF_treatment	S6=MB2_CSF_offtreatment	-0.270025	6.6229e-06	0.058705	2.5363e-06
chr5	134260817	134261673	0.424119	21	0.121|0.101|0.092|0.071|0.042|0.051|0.276|0.542|0.191	1|1|1|1|1|1|1|3|1	8	0	1	0.118125		0.542	S0=NonTumorCSF4,S1=MB3_CSF,S2=NonTumorCSF3,S3=NonTumorCSF1,S4=NonTumorCSF2,S5=MB2_CSF,S6=MB2_CSF_offtreatment,S8=MB2_CSF_treatment	-	S7=MB1_CSF	-0.424119	8.4074e-10	7.4524e-06	3.6604e-11
chr5	134262294	134263766	0.394745	23	0.108|0.187|0.082|0.062|0.043|0.067|0.288|0.518|0.151	1|1|1|1|1|1|1|3|1	8	0	1	0.1235		0.518	S0=NonTumorCSF4,S1=MB3_CSF,S2=NonTumorCSF3,S3=NonTumorCSF1,S4=NonTumorCSF2,S5=MB2_CSF,S6=MB2_CSF_offtreatment,S8=MB2_CSF_treatment	-	S7=MB1_CSF	-0.394745	2.4949e-09	2.2115e-05	5.3472e-11
chr5	137585626	137585833	0.2733	10	0.672|0.816|0.746|0.655|0.726|0.793|0.793|0.806|0.937	1|2|2|1|2|2|2|2|3	2	6	1	0.6635	0.7799999999999999	0.937	S0=NonTumorCSF4,S3=NonTumorCSF1	S1=MB3_CSF,S2=NonTumorCSF3,S4=NonTumorCSF2,S5=MB2_CSF,S6=MB2_CSF_offtreatment,S7=MB1_CSF	S8=MB2_CSF_treatment	-0.2733	0.00020581	1.0	0.00036591
chr5	143000962	143001067	0.262967	10	0.692|0.747|0.697|0.639|0.684|0.721|0.960|0.762|0.640	1|1|1|1|1|1|3|2|2	6	2	1	0.6966666666666668	0.7010000000000001	0.96	S0=NonTumorCSF4,S1=MB3_CSF,S2=NonTumorCSF3,S3=NonTumorCSF1,S4=NonTumorCSF2,S5=MB2_CSF	S7=MB1_CSF,S8=MB2_CSF_treatment	S6=MB2_CSF_offtreatment	-0.262967	2.0349e-06	0.018037	1.2317e-06
chr5	165469447	165469816	0.250341	13	0.702|0.713|0.696|0.669|0.671|0.756|0.469|0.756|0.776	2|3|3|3|3|3|1|3|3	1	1	7	0.469	0.702	0.7195714285714285	S6=MB2_CSF_offtreatment	S0=NonTumorCSF4	S1=MB3_CSF,S2=NonTumorCSF3,S3=NonTumorCSF1,S4=NonTumorCSF2,S5=MB2_CSF,S7=MB1_CSF,S8=MB2_CSF_treatment	0.250341	0.00047488	1.0	0.00032758
chr5	172233841	172233947	0.275182	11	0.596|0.864|0.627|0.756|0.598|0.773|0.912|0.826|0.758	2|3|1|2|1|2|3|2|2	2	5	2	0.6125	0.7418	0.888	S2=NonTumorCSF3,S4=NonTumorCSF2	S0=NonTumorCSF4,S3=NonTumorCSF1,S5=MB2_CSF,S7=MB1_CSF,S8=MB2_CSF_treatment	S1=MB3_CSF,S6=MB2_CSF_offtreatment	0.275182	0.0013103	1.0	4.7133e-06
chr5	179690854	179690985	0.263529	10	0.734|0.803|0.711|0.703|0.640|0.828|0.505|0.766|0.835	3|3|3|3|2|3|1|3|3	1	1	7	0.505	0.64	0.7685714285714286	S6=MB2_CSF_offtreatment	S4=NonTumorCSF2	S0=NonTumorCSF4,S1=MB3_CSF,S2=NonTumorCSF3,S3=NonTumorCSF1,S5=MB2_CSF,S7=MB1_CSF,S8=MB2_CSF_treatment	-0.263529	0.00071167	1.0	0.0013718
chr6	1319178	1319569	0.257229	10	0.600|0.514|0.460|0.530|0.620|0.454|0.788|0.559|0.595	1|1|1|1|2|1|3|1|1	7	1	1	0.5302857142857144	0.62	0.788	S0=NonTumorCSF4,S1=MB3_CSF,S2=NonTumorCSF3,S3=NonTumorCSF1,S5=MB2_CSF,S7=MB1_CSF,S8=MB2_CSF_treatment	S4=NonTumorCSF2	S6=MB2_CSF_offtreatment	-0.257229	6.7599e-05	0.5992	0.0024785
chr6	20544603	20544700	0.298675	10	0.619|0.776|0.647|0.634|0.637|0.819|0.933|0.826|0.718	1|2|1|1|1|2|3|2|2	4	4	1	0.63425	0.78475	0.933	S0=NonTumorCSF4,S2=NonTumorCSF3,S3=NonTumorCSF1,S4=NonTumorCSF2	S1=MB3_CSF,S5=MB2_CSF,S7=MB1_CSF,S8=MB2_CSF_treatment	S6=MB2_CSF_offtreatment	-0.298675	0.00025426	1.0	3.0245e-05	P1|2,
chr6	22121472	22121623	0.259091	11	0.656|0.524|0.615|0.608|0.665|0.666|0.794|0.774|0.888	2|1|1|1|2|2|3|2|3	3	4	2	0.5823333333333333	0.69025	0.841	S1=MB3_CSF,S2=NonTumorCSF3,S3=NonTumorCSF1	S0=NonTumorCSF4,S4=NonTumorCSF2,S5=MB2_CSF,S7=MB1_CSF	S6=MB2_CSF_offtreatment,S8=MB2_CSF_treatment	-0.259091	5.3374e-05	0.47311	7.3245e-06
chr6	27621013	27621316	0.332512	10	0.781|0.797|0.805|0.781|0.793|0.671|0.446|0.771|0.826	3|3|3|3|3|3|1|3|3	1	0	8	0.446		0.778125	S6=MB2_CSF_offtreatment	-	S0=NonTumorCSF4,S1=MB3_CSF,S2=NonTumorCSF3,S3=NonTumorCSF1,S4=NonTumorCSF2,S5=MB2_CSF,S7=MB1_CSF,S8=MB2_CSF_treatment	0.332512	0.00092583	1.0	0.0025519
chr6	34654193	34654561	0.31325	12	0.730|0.799|0.657|0.693|0.705|0.680|0.399|0.733|0.580	2|3|3|3|2|3|1|3|2	1	3	5	0.399	0.6716666666666667	0.7124	S6=MB2_CSF_offtreatment	S0=NonTumorCSF4,S4=NonTumorCSF2,S8=MB2_CSF_treatment	S1=MB3_CSF,S2=NonTumorCSF3,S3=NonTumorCSF1,S5=MB2_CSF,S7=MB1_CSF	0.31325	0.0021247	1.0	0.0059593
chr6	86364131	86364438	0.286379	11	0.498|0.695|0.533|0.564|0.553|0.631|0.915|0.774|0.717	1|2|1|2|2|2|3|3|3	2	4	3	0.5155000000000001	0.6107499999999999	0.802	S0=NonTumorCSF4,S2=NonTumorCSF3	S1=MB3_CSF,S3=NonTumorCSF1,S4=NonTumorCSF2,S5=MB2_CSF	S6=MB2_CSF_offtreatment,S7=MB1_CSF,S8=MB2_CSF_treatment	-0.286379	3.133e-06	0.027771	4.8085e-07
chr6	95573695	95573953	0.264786	14	0.661|0.755|0.683|0.704|0.620|0.863|0.843|0.898|0.914	2|2|2|2|1|2|3|3|3	1	5	3	0.62	0.7332	0.8850000000000001	S4=NonTumorCSF2	S0=NonTumorCSF4,S1=MB3_CSF,S2=NonTumorCSF3,S3=NonTumorCSF1,S5=MB2_CSF	S6=MB2_CSF_offtreatment,S7=MB1_CSF,S8=MB2_CSF_treatment	-0.264786	7.455e-06	0.066081	1.2725e-06
chr6	108906330	108906542	0.250661	14	0.703|0.844|0.741|0.655|0.664|0.823|0.941|0.848|0.898	1|2|1|1|1|2|3|2|2	4	4	1	0.6907500000000001	0.85325	0.941	S0=NonTumorCSF4,S2=NonTumorCSF3,S3=NonTumorCSF1,S4=NonTumorCSF2	S1=MB3_CSF,S5=MB2_CSF,S7=MB1_CSF,S8=MB2_CSF_treatment	S6=MB2_CSF_offtreatment	-0.250661	0.00014064	1.0	3.489e-06	P1|2,
chr6	109422971	109423069	0.27665	10	0.659|0.641|0.706|0.609|0.663|0.735|0.414|0.805|0.701	3|2|3|3|3|2|1|3|3	1	2	6	0.414	0.688	0.6905	S6=MB2_CSF_offtreatment	S1=MB3_CSF,S5=MB2_CSF	S0=NonTumorCSF4,S2=NonTumorCSF3,S3=NonTumorCSF1,S4=NonTumorCSF2,S7=MB1_CSF,S8=MB2_CSF_treatment	0.27665	0.012304	1.0	0.0017978
chr6	126092028	126092268	0.27705	10	0.755|0.782|0.830|0.754|0.808|0.716|1.000|0.858|0.986	2|2|2|2|2|1|3|2|3	1	6	2	0.716	0.7978333333333333	0.993	S5=MB2_CSF	S0=NonTumorCSF4,S1=MB3_CSF,S2=NonTumorCSF3,S3=NonTumorCSF1,S4=NonTumorCSF2,S7=MB1_CSF	S6=MB2_CSF_offtreatment,S8=MB2_CSF_treatment	-0.27705	0.0001075	0.95288	1.0854e-05
chr6	139718100	139718325	0.293418	11	0.737|0.654|0.667|0.640|0.618|0.636|0.392|0.747|0.736	3|2|3|3|2|3|1|3|2	1	3	5	0.392	0.6693333333333333	0.6854	S6=MB2_CSF_offtreatment	S1=MB3_CSF,S4=NonTumorCSF2,S8=MB2_CSF_treatment	S0=NonTumorCSF4,S2=NonTumorCSF3,S3=NonTumorCSF1,S5=MB2_CSF,S7=MB1_CSF	-0.293418	0.012499	1.0	0.0026785
chr6	154244953	154245138	0.2618	10	0.700|0.858|0.687|0.601|0.763|0.716|0.956|0.854|0.833	1|2|1|1|1|1|3|2|2	5	3	1	0.6933999999999999	0.8483333333333333	0.956	S0=NonTumorCSF4,S2=NonTumorCSF3,S3=NonTumorCSF1,S4=NonTumorCSF2,S5=MB2_CSF	S1=MB3_CSF,S7=MB1_CSF,S8=MB2_CSF_treatment	S6=MB2_CSF_offtreatment	-0.2618	1.6473e-05	0.14602	4.387e-05
chr6	161050504	161051735	0.2815	14	0.918|0.745|0.836|0.827|0.981|0.699|0.683|0.829|0.849	2|2|2|2|3|1|2|2|2	1	7	1	0.699	0.8124285714285715	0.981	S5=MB2_CSF	S0=NonTumorCSF4,S1=MB3_CSF,S2=NonTumorCSF3,S3=NonTumorCSF1,S6=MB2_CSF_offtreatment,S7=MB1_CSF,S8=MB2_CSF_treatment	S4=NonTumorCSF2	0.2815	1.4358e-05	0.12727	2.8993e-05
chr6	161788167	161788313	0.2505	11	0.536|0.622|0.559|0.658|0.463|0.699|0.964|0.647|0.714	1|1|1|1|1|3|3|1|2	6	1	2	0.5808333333333334	0.714	0.8314999999999999	S0=NonTumorCSF4,S1=MB3_CSF,S2=NonTumorCSF3,S3=NonTumorCSF1,S4=NonTumorCSF2,S7=MB1_CSF	S8=MB2_CSF_treatment	S5=MB2_CSF,S6=MB2_CSF_offtreatment	-0.2505	4.8821e-06	0.043275	2.1258e-06
chr6	166648477	166648644	0.254471	10	0.646|0.768|0.662|0.700|0.680|0.696|0.450|0.726|0.732	3|3|3|3|2|3|1|3|3	1	1	7	0.45	0.68	0.7042857142857143	S6=MB2_CSF_offtreatment	S4=NonTumorCSF2	S0=NonTumorCSF4,S1=MB3_CSF,S2=NonTumorCSF3,S3=NonTumorCSF1,S5=MB2_CSF,S7=MB1_CSF,S8=MB2_CSF_treatment	0.254471	0.00099066	1.0	0.013393
chr7	25087338	25087448	0.29885	10	0.816|0.820|0.780|0.720|0.640|0.802|0.979|0.849|0.955	2|2|2|1|1|2|3|2|2	2	6	1	0.6799999999999999	0.8370000000000001	0.979	S3=NonTumorCSF1,S4=NonTumorCSF2	S0=NonTumorCSF4,S1=MB3_CSF,S2=NonTumorCSF3,S5=MB2_CSF,S7=MB1_CSF,S8=MB2_CSF_treatment	S6=MB2_CSF_offtreatment	-0.29885	0.00034255	1.0	4.2868e-05
chr7	30137937	30138528	0.269333	17	0.435|0.792|0.515|0.520|0.562|0.560|0.820|0.748|0.750	1|3|1|1|1|1|3|2|3	5	1	3	0.5184	0.748	0.7873333333333333	S0=NonTumorCSF4,S2=NonTumorCSF3,S3=NonTumorCSF1,S4=NonTumorCSF2,S5=MB2_CSF	S7=MB1_CSF	S1=MB3_CSF,S6=MB2_CSF_offtreatment,S8=MB2_CSF_treatment	-0.269333	2.3481e-07	0.0020814	1.5218e-10
chr7	51270925	51271076	0.272806	12	0.728|0.769|0.692|0.657|0.644|0.722|0.937|0.773|0.709	2|2|1|1|1|2|3|2|2	3	5	1	0.6643333333333333	0.7402	0.937	S2=NonTumorCSF3,S3=NonTumorCSF1,S4=NonTumorCSF2	S0=NonTumorCSF4,S1=MB3_CSF,S5=MB2_CSF,S7=MB1_CSF,S8=MB2_CSF_treatment	S6=MB2_CSF_offtreatment	-0.272806	4.8965e-06	0.043402	5.733e-07
chr7	56438975	56439328	0.593852	15	0.945|0.249|0.901|0.931|0.913|0.388|0.844|0.908|0.945	3|1|3|3|3|1|3|3|3	2	0	7	0.3185		0.9124285714285716	S1=MB3_CSF,S5=MB2_CSF	-	S0=NonTumorCSF4,S2=NonTumorCSF3,S3=NonTumorCSF1,S4=NonTumorCSF2,S6=MB2_CSF_offtreatment,S7=MB1_CSF,S8=MB2_CSF_treatment	-0.593852	1.1435e-15	1.0136e-11	4.3521e-14
chr7	56440244	56440571	0.587161	12	0.942|0.275|0.904|0.912|0.908|0.395|0.925|0.927|0.938	3|1|3|3|3|1|3|3|3	2	0	7	0.335		0.9222857142857144	S1=MB3_CSF,S5=MB2_CSF	-	S0=NonTumorCSF4,S2=NonTumorCSF3,S3=NonTumorCSF1,S4=NonTumorCSF2,S6=MB2_CSF_offtreatment,S7=MB1_CSF,S8=MB2_CSF_treatment	-0.587161	5.3339e-11	4.7279e-07	6.5425e-13
chr7	56441644	56441865	0.619779	10	0.923|0.236|0.853|0.904|0.896|0.335|0.919|0.910|0.931	3|1|3|3|3|1|3|3|3	2	0	7	0.2855		0.9051428571428572	S1=MB3_CSF,S5=MB2_CSF	-	S0=NonTumorCSF4,S2=NonTumorCSF3,S3=NonTumorCSF1,S4=NonTumorCSF2,S6=MB2_CSF_offtreatment,S7=MB1_CSF,S8=MB2_CSF_treatment	-0.619779	7.0766e-09	6.2727e-05	3.1758e-11
chr7	68527386	68527625	0.280847	12	0.365|0.320|0.163|0.512|0.389|0.356|0.214|0.412|0.166	2|2|1|3|2|2|1|3|1	3	4	2	0.181	0.3575	0.4619999999999999	S2=NonTumorCSF3,S6=MB2_CSF_offtreatment,S8=MB2_CSF_treatment	S0=NonTumorCSF4,S1=MB3_CSF,S4=NonTumorCSF2,S5=MB2_CSF	S3=NonTumorCSF1,S7=MB1_CSF	-0.280847	2.7514e-07	0.0024388	3.9781e-07
chr7	73091723	73092162	0.305692	13	0.524|0.554|0.537|0.531|0.529|0.610|0.887|0.700|0.785	1|2|1|1|1|2|3|2|3	4	3	2	0.53025	0.6213333333333334	0.8360000000000001	S0=NonTumorCSF4,S2=NonTumorCSF3,S3=NonTumorCSF1,S4=NonTumorCSF2	S1=MB3_CSF,S5=MB2_CSF,S7=MB1_CSF	S6=MB2_CSF_offtreatment,S8=MB2_CSF_treatment	-0.305692	6.3406e-07	0.0056203	4.0347e-09	P1|2,
chr7	78864484	78864999	0.350308	13	0.757|0.925|0.691|0.742|0.727|0.785|0.575|0.770|0.878	2|3|2|2|2|2|1|2|2	1	7	1	0.575	0.7642857142857142	0.925	S6=MB2_CSF_offtreatment	S0=NonTumorCSF4,S2=NonTumorCSF3,S3=NonTumorCSF1,S4=NonTumorCSF2,S5=MB2_CSF,S7=MB1_CSF,S8=MB2_CSF_treatment	S1=MB3_CSF	0.350308	0.0092077	1.0	0.019099
chr7	90867515	90867631	0.354345	11	0.707|0.559|0.661|0.665|0.690|0.521|0.974|0.747|0.693	2|1|1|1|1|1|3|2|2	5	3	1	0.6192	0.7156666666666666	0.974	S1=MB3_CSF,S2=NonTumorCSF3,S3=NonTumorCSF1,S4=NonTumorCSF2,S5=MB2_CSF	S0=NonTumorCSF4,S7=MB1_CSF,S8=MB2_CSF_treatment	S6=MB2_CSF_offtreatment	-0.354345	3.2517e-06	0.028823	4.0389e-07
chr7	105133097	105133287	0.275941	17	0.629|0.749|0.656|0.657|0.591|0.745|0.901|0.746|0.822	1|2|1|2|1|2|3|2|2	3	5	1	0.6253333333333334	0.7438	0.901	S0=NonTumorCSF4,S2=NonTumorCSF3,S4=NonTumorCSF2	S1=MB3_CSF,S3=NonTumorCSF1,S5=MB2_CSF,S7=MB1_CSF,S8=MB2_CSF_treatment	S6=MB2_CSF_offtreatment	-0.275941	3.6227e-06	0.032112	1.8805e-06
chr7	110689247	110689378	0.252364	11	0.678|0.799|0.675|0.664|0.713|0.916|0.906|0.832|0.822	2|2|2|1|2|3|2|2|2	1	7	1	0.664	0.7750000000000001	0.916	S3=NonTumorCSF1	S0=NonTumorCSF4,S1=MB3_CSF,S2=NonTumorCSF3,S4=NonTumorCSF2,S6=MB2_CSF_offtreatment,S7=MB1_CSF,S8=MB2_CSF_treatment	S5=MB2_CSF	-0.252364	5.7215e-05	0.50715	2.8351e-06
chr7	113421762	113422106	0.25005	10	0.885|0.705|0.853|0.846|0.880|0.816|0.938|0.798|0.972	2|1|2|2|2|2|3|2|3	1	6	2	0.705	0.8463333333333334	0.955	S1=MB3_CSF	S0=NonTumorCSF4,S2=NonTumorCSF3,S3=NonTumorCSF1,S4=NonTumorCSF2,S5=MB2_CSF,S7=MB1_CSF	S6=MB2_CSF_offtreatment,S8=MB2_CSF_treatment	-0.25005	0.0017083	1.0	0.0011317
chr7	119726571	119726700	0.349436	11	0.541|0.711|0.550|0.428|0.593|0.608|0.883|0.646|0.903	1|2|1|1|1|1|3|2|3	5	2	2	0.544	0.6785	0.893	S0=NonTumorCSF4,S2=NonTumorCSF3,S3=NonTumorCSF1,S4=NonTumorCSF2,S5=MB2_CSF	S1=MB3_CSF,S7=MB1_CSF	S6=MB2_CSF_offtreatment,S8=MB2_CSF_treatment	-0.349436	6.8796e-10	6.0981e-06	7.9788e-10
chr7	128159620	128160074	0.251159	11	0.483|0.666|0.471|0.448|0.384|0.597|0.405|0.653|0.743	1|2|1|1|1|2|2|3|3	4	3	2	0.4465	0.5559999999999999	0.698	S0=NonTumorCSF4,S2=NonTumorCSF3,S3=NonTumorCSF1,S4=NonTumorCSF2	S1=MB3_CSF,S5=MB2_CSF,S6=MB2_CSF_offtreatment	S7=MB1_CSF,S8=MB2_CSF_treatment	-0.251159	0.00027165	1.0	1.4702e-06	P1|2,
chr7	134542069	134542198	0.28002	10	0.650|0.679|0.687|0.683|0.829|0.745|0.969|0.777|0.795	1|1|1|1|2|1|3|2|2	5	3	1	0.6888	0.8003333333333332	0.969	S0=NonTumorCSF4,S1=MB3_CSF,S2=NonTumorCSF3,S3=NonTumorCSF1,S5=MB2_CSF	S4=NonTumorCSF2,S7=MB1_CSF,S8=MB2_CSF_treatment	S6=MB2_CSF_offtreatment	-0.28002	8.5174e-05	0.75499	5.5643e-06
chr7	148540832	148540983	0.292354	13	0.683|0.743|0.719|0.654|0.703|0.766|0.993|0.859|0.862	1|1|1|1|1|2|3|2|2	5	3	1	0.7003999999999999	0.8290000000000001	0.993	S0=NonTumorCSF4,S1=MB3_CSF,S2=NonTumorCSF3,S3=NonTumorCSF1,S4=NonTumorCSF2	S5=MB2_CSF,S7=MB1_CSF,S8=MB2_CSF_treatment	S6=MB2_CSF_offtreatment	-0.292354	5.4071e-07	0.0047929	5.0324e-08
chr7	157210580	157210747	0.293067	12	0.682|0.652|0.600|0.617|0.716|0.648|0.922|0.702|0.571	2|1|1|1|2|2|3|1|1	5	3	1	0.6283999999999998	0.682	0.922	S1=MB3_CSF,S2=NonTumorCSF3,S3=NonTumorCSF1,S7=MB1_CSF,S8=MB2_CSF_treatment	S0=NonTumorCSF4,S4=NonTumorCSF2,S5=MB2_CSF	S6=MB2_CSF_offtreatment	-0.293067	0.00014073	1.0	4.6874e-06
chr8	9714675	9714797	0.252737	10	0.641|0.576|0.533|0.578|0.619|0.581|0.856|0.641|0.661	1|1|1|1|1|1|3|1|1	8	0	1	0.60375		0.856	S0=NonTumorCSF4,S1=MB3_CSF,S2=NonTumorCSF3,S3=NonTumorCSF1,S4=NonTumorCSF2,S5=MB2_CSF,S7=MB1_CSF,S8=MB2_CSF_treatment	-	S6=MB2_CSF_offtreatment	0.252737	0.00012282	1.0	0.00026612
chr8	21570003	21570326	0.255308	13	0.849|0.834|0.847|0.708|0.821|0.861|0.720|0.892|0.963	2|2|2|1|2|2|2|2|3	1	7	1	0.708	0.832	0.963	S3=NonTumorCSF1	S0=NonTumorCSF4,S1=MB3_CSF,S2=NonTumorCSF3,S4=NonTumorCSF2,S5=MB2_CSF,S6=MB2_CSF_offtreatment,S7=MB1_CSF	S8=MB2_CSF_treatment	-0.255308	0.00019096	1.0	0.0002971
chr8	43831375	43832011	0.2504	10	0.602|0.677|0.556|0.579|0.712|0.686|0.807|0.706|0.676	2|2|1|2|2|2|3|2|2	1	7	1	0.556	0.6625714285714286	0.807	S2=NonTumorCSF3	S0=NonTumorCSF4,S1=MB3_CSF,S3=NonTumorCSF1,S4=NonTumorCSF2,S5=MB2_CSF,S7=MB1_CSF,S8=MB2_CSF_treatment	S6=MB2_CSF_offtreatment	-0.2504	0.013345	1.0	0.011496
chr8	48920628	48920778	0.2719	10	0.564|0.278|0.450|0.548|0.530|0.343|0.244|0.266|0.239	3|2|2|3|3|1|1|2|1	3	3	3	0.2753333333333333	0.3313333333333333	0.5473333333333333	S5=MB2_CSF,S6=MB2_CSF_offtreatment,S8=MB2_CSF_treatment	S1=MB3_CSF,S2=NonTumorCSF3,S7=MB1_CSF	S0=NonTumorCSF4,S3=NonTumorCSF1,S4=NonTumorCSF2	0.2719	9.2107e-05	0.81644	8.4012e-05
chr8	65152722	65153678	0.374629	10	0.711|0.678|0.680|0.801|0.719|0.748|0.354|0.766|0.621	3|3|3|3|3|3|1|3|2	1	1	7	0.354	0.621	0.729	S6=MB2_CSF_offtreatment	S8=MB2_CSF_treatment	S0=NonTumorCSF4,S1=MB3_CSF,S2=NonTumorCSF3,S3=NonTumorCSF1,S4=NonTumorCSF2,S5=MB2_CSF,S7=MB1_CSF	0.374629	0.0030163	1.0	0.0057081
chr8	67613048	67613238	0.278012	12	0.690|0.646|0.708|0.636|0.597|0.693|0.947|0.711|0.758	1|1|1|1|1|1|3|1|2	7	1	1	0.6687142857142857	0.758	0.947	S0=NonTumorCSF4,S1=MB3_CSF,S2=NonTumorCSF3,S3=NonTumorCSF1,S4=NonTumorCSF2,S5=MB2_CSF,S7=MB1_CSF	S8=MB2_CSF_treatment	S6=MB2_CSF_offtreatment	-0.278012	3.4495e-06	0.030576	2.1211e-06
chr8	68297114	68297217	0.2776	10	0.763|0.713|0.760|0.737|0.727|0.848|0.593|0.870|0.753	2|2|2|2|2|2|1|3|2	1	7	1	0.593	0.7572857142857143	0.87	S6=MB2_CSF_offtreatment	S0=NonTumorCSF4,S1=MB3_CSF,S2=NonTumorCSF3,S3=NonTumorCSF1,S4=NonTumorCSF2,S5=MB2_CSF,S8=MB2_CSF_treatment	S7=MB1_CSF	-0.2776	0.0076665	1.0	0.00105
chr8	86820430	86820818	0.2566	10	0.886|0.839|0.782|0.831|0.930|0.831|0.673|0.851|0.946	2|2|2|2|3|2|1|2|2	1	7	1	0.673	0.8522857142857143	0.93	S6=MB2_CSF_offtreatment	S0=NonTumorCSF4,S1=MB3_CSF,S2=NonTumorCSF3,S3=NonTumorCSF1,S5=MB2_CSF,S7=MB1_CSF,S8=MB2_CSF_treatment	S4=NonTumorCSF2	0.2566	0.31264	1.0	0.19032
chr8	104383051	104383190	0.307714	10	0.707|0.686|0.704|0.658|0.688|0.673|0.990|0.747|0.660	1|1|1|1|1|1|3|2|1	7	1	1	0.6822857142857143	0.747	0.99	S0=NonTumorCSF4,S1=MB3_CSF,S2=NonTumorCSF3,S3=NonTumorCSF1,S4=NonTumorCSF2,S5=MB2_CSF,S8=MB2_CSF_treatment	S7=MB1_CSF	S6=MB2_CSF_offtreatment	0.307714	1.2702e-06	0.011259	5.6018e-07
chr9	425314	425405	0.361529	10	0.679|0.566|0.602|0.550|0.568|0.602|0.267|0.727|0.705	3|3|2|3|3|3|1|3|3	1	1	7	0.267	0.602	0.628142857142857	S6=MB2_CSF_offtreatment	S2=NonTumorCSF3	S0=NonTumorCSF4,S1=MB3_CSF,S3=NonTumorCSF1,S4=NonTumorCSF2,S5=MB2_CSF,S7=MB1_CSF,S8=MB2_CSF_treatment	0.361529	0.00099023	1.0	0.0059678
chr9	1476848	1477038	0.4575	10	0.796|0.778|0.724|0.746|0.753|0.810|0.327|0.826|0.842	3|3|3|3|3|3|1|3|3	1	0	8	0.327		0.7843749999999999	S6=MB2_CSF_offtreatment	-	S0=NonTumorCSF4,S1=MB3_CSF,S2=NonTumorCSF3,S3=NonTumorCSF1,S4=NonTumorCSF2,S5=MB2_CSF,S7=MB1_CSF,S8=MB2_CSF_treatment	0.4575	5.3009e-05	0.46988	1.5731e-06
chr9	19168463	19168661	0.294818	11	0.733|0.794|0.669|0.664|0.681|0.674|0.964|0.706|0.736	2|2|1|1|2|1|3|2|2	3	5	1	0.669	0.7300000000000001	0.964	S2=NonTumorCSF3,S3=NonTumorCSF1,S5=MB2_CSF	S0=NonTumorCSF4,S1=MB3_CSF,S4=NonTumorCSF2,S7=MB1_CSF,S8=MB2_CSF_treatment	S6=MB2_CSF_offtreatment	-0.294818	0.00038842	1.0	7.2679e-06
chr9	28794147	28794281	0.290133	12	0.467|0.646|0.456|0.433|0.417|0.538|0.486|0.637|0.756	2|2|1|1|1|1|1|2|3	5	3	1	0.466	0.5833333333333334	0.756	S2=NonTumorCSF3,S3=NonTumorCSF1,S4=NonTumorCSF2,S5=MB2_CSF,S6=MB2_CSF_offtreatment	S0=NonTumorCSF4,S1=MB3_CSF,S7=MB1_CSF	S8=MB2_CSF_treatment	-0.290133	0.0014609	1.0	4.5097e-05
chr9	42250702	42250958	0.531242	11	0.750|0.281|0.903|0.926|0.893|0.311|0.296|0.223|0.543	3|1|3|3|3|1|2|1|3	3	1	5	0.2716666666666666	0.296	0.8030000000000002	S1=MB3_CSF,S5=MB2_CSF,S7=MB1_CSF	S6=MB2_CSF_offtreatment	S0=NonTumorCSF4,S2=NonTumorCSF3,S3=NonTumorCSF1,S4=NonTumorCSF2,S8=MB2_CSF_treatment	-0.531242	4.557e-11	4.0393e-07	2.6187e-11
chr9	45357254	45357544	0.489128	13	0.555|0.604|0.546|0.660|0.676|0.539|0.061|0.564|0.374	2|3|3|2|3|3|1|3|3	1	2	6	0.061	0.6075	0.5505000000000001	S6=MB2_CSF_offtreatment	S0=NonTumorCSF4,S3=NonTumorCSF1	S1=MB3_CSF,S2=NonTumorCSF3,S4=NonTumorCSF2,S5=MB2_CSF,S7=MB1_CSF,S8=MB2_CSF_treatment	0.489128	3.2878e-05	0.29143	2.1817e-07
chr9	45727345	45727822	0.273925	10	0.464|0.612|0.503|0.684|0.736|0.724|0.886|0.609|0.717	2|1|1|2|2|1|3|1|2	4	4	1	0.612	0.65025	0.886	S1=MB3_CSF,S2=NonTumorCSF3,S5=MB2_CSF,S7=MB1_CSF	S0=NonTumorCSF4,S3=NonTumorCSF1,S4=NonTumorCSF2,S8=MB2_CSF_treatment	S6=MB2_CSF_offtreatment	0.273925	5.2133e-05	0.46211	0.0016162
chr9	66493815	66493986	0.259867	10	0.387|0.428|0.352|0.456|0.349|0.262|0.100|0.249|0.390	2|3|2|2|2|3|1|2|3	1	5	3	0.1	0.3586	0.36	S6=MB2_CSF_offtreatment	S0=NonTumorCSF4,S2=NonTumorCSF3,S3=NonTumorCSF1,S4=NonTumorCSF2,S7=MB1_CSF	S1=MB3_CSF,S5=MB2_CSF,S8=MB2_CSF_treatment	-0.259867	1.6008e-05	0.14189	0.00029095
chr9	67866313	67866423	0.28625	10	0.592|0.684|0.617|0.627|0.548|0.729|0.889|0.748|0.643	1|2|2|1|1|2|3|2|1	4	4	1	0.6025	0.6945000000000001	0.889	S0=NonTumorCSF4,S3=NonTumorCSF1,S4=NonTumorCSF2,S8=MB2_CSF_treatment	S1=MB3_CSF,S2=NonTumorCSF3,S5=MB2_CSF,S7=MB1_CSF	S6=MB2_CSF_offtreatment	0.28625	0.00047962	1.0	0.00024997
chr9	68410884	68411337	0.321	10	0.516|0.599|0.451|0.496|0.482|0.457|0.838|0.548|0.566	2|1|1|2|1|1|3|1|1	6	2	1	0.5171666666666667	0.506	0.838	S1=MB3_CSF,S2=NonTumorCSF3,S4=NonTumorCSF2,S5=MB2_CSF,S7=MB1_CSF,S8=MB2_CSF_treatment	S0=NonTumorCSF4,S3=NonTumorCSF1	S6=MB2_CSF_offtreatment	-0.321	0.0013149	1.0	0.00035034
chr9	68726368	68726931	0.257636	11	0.452|0.183|0.418|0.290|0.269|0.177|0.462|0.328|0.231	3|2|3|2|2|1|2|2|2	1	6	2	0.177	0.2938333333333333	0.435	S5=MB2_CSF	S1=MB3_CSF,S3=NonTumorCSF1,S4=NonTumorCSF2,S6=MB2_CSF_offtreatment,S7=MB1_CSF,S8=MB2_CSF_treatment	S0=NonTumorCSF4,S2=NonTumorCSF3	0.257636	0.020005	1.0	0.0041805
chr9	69759175	69759408	0.268783	10	0.837|0.735|0.788|0.866|0.900|0.838|0.540|0.788|0.837	3|3|3|3|2|3|1|3|2	1	2	6	0.54	0.8685	0.8086666666666668	S6=MB2_CSF_offtreatment	S4=NonTumorCSF2,S8=MB2_CSF_treatment	S0=NonTumorCSF4,S1=MB3_CSF,S2=NonTumorCSF3,S3=NonTumorCSF1,S5=MB2_CSF,S7=MB1_CSF	0.268783	0.059568	1.0	0.47048
chr9	70645513	70645769	0.604375	12	0.793|0.187|0.853|0.817|0.837|0.308|0.334|0.166|0.196	3|1|3|3|3|1|2|1|2	3	2	4	0.2203333333333333	0.265	0.825	S1=MB3_CSF,S5=MB2_CSF,S7=MB1_CSF	S6=MB2_CSF_offtreatment,S8=MB2_CSF_treatment	S0=NonTumorCSF4,S2=NonTumorCSF3,S3=NonTumorCSF1,S4=NonTumorCSF2	0.604375	3.2892e-12	2.9156e-08	3.9145e-12	N1|2,
chr9	75357967	75358156	0.25119	14	0.737|0.598|0.693|0.674|0.702|0.593|0.869|0.662|0.743	2|1|2|2|2|1|3|1|2	3	5	1	0.6176666666666666	0.7098	0.869	S1=MB3_CSF,S5=MB2_CSF,S7=MB1_CSF	S0=NonTumorCSF4,S2=NonTumorCSF3,S3=NonTumorCSF1,S4=NonTumorCSF2,S8=MB2_CSF_treatment	S6=MB2_CSF_offtreatment	0.25119	2.1575e-05	0.19124	8.2936e-05
chr9	79186731	79186878	0.280817	20	0.329|0.236|0.166|0.427|0.376|0.209|0.149|0.314|0.124	2|2|1|3|2|2|1|2|1	3	5	1	0.1463333333333333	0.2928	0.427	S2=NonTumorCSF3,S6=MB2_CSF_offtreatment,S8=MB2_CSF_treatment	S0=NonTumorCSF4,S1=MB3_CSF,S4=NonTumorCSF2,S5=MB2_CSF,S7=MB1_CSF	S3=NonTumorCSF1	0.280817	2.7107e-07	0.0024027	1.5675e-07
chr9	90094183	90094596	0.332167	12	0.617|0.637|0.606|0.505|0.600|0.644|0.948|0.703|0.798	1|1|1|1|1|1|3|1|2	7	1	1	0.616	0.798	0.948	S0=NonTumorCSF4,S1=MB3_CSF,S2=NonTumorCSF3,S3=NonTumorCSF1,S4=NonTumorCSF2,S5=MB2_CSF,S7=MB1_CSF	S8=MB2_CSF_treatment	S6=MB2_CSF_offtreatment	-0.332167	1.8768e-05	0.16636	1.6053e-07
chr9	95594364	95594523	0.2574	10	0.765|0.870|0.760|0.803|0.723|0.802|0.981|0.887|0.925	2|2|2|2|1|2|3|2|2	1	7	1	0.723	0.8302857142857143	0.981	S4=NonTumorCSF2	S0=NonTumorCSF4,S1=MB3_CSF,S2=NonTumorCSF3,S3=NonTumorCSF1,S5=MB2_CSF,S7=MB1_CSF,S8=MB2_CSF_treatment	S6=MB2_CSF_offtreatment	-0.2574	0.0058062	1.0	4.33e-05
chr9	99984592	99984912	0.362017	10	0.608|0.493|0.528|0.500|0.807|0.479|0.900|0.467|0.482	2|1|1|1|3|1|3|1|1	6	1	2	0.4915	0.608	0.8535	S1=MB3_CSF,S2=NonTumorCSF3,S3=NonTumorCSF1,S5=MB2_CSF,S7=MB1_CSF,S8=MB2_CSF_treatment	S0=NonTumorCSF4	S4=NonTumorCSF2,S6=MB2_CSF_offtreatment	0.362017	4.6297e-08	0.00041038	1.3076e-07
chr9	104379298	104379414	0.253909	11	0.672|0.746|0.629|0.541|0.638|0.738|0.688|0.795|0.731	2|2|2|1|2|2|2|3|2	1	7	1	0.541	0.6917142857142856	0.795	S3=NonTumorCSF1	S0=NonTumorCSF4,S1=MB3_CSF,S2=NonTumorCSF3,S4=NonTumorCSF2,S5=MB2_CSF,S6=MB2_CSF_offtreatment,S8=MB2_CSF_treatment	S7=MB1_CSF	-0.253909	0.012542	1.0	0.00039408
chr9	104445022	104445137	0.355575	10	0.626|0.636|0.639|0.635|0.669|0.794|0.329|0.787|0.692	3|3|3|3|3|3|1|3|3	1	0	8	0.329		0.6847500000000001	S6=MB2_CSF_offtreatment	-	S0=NonTumorCSF4,S1=MB3_CSF,S2=NonTumorCSF3,S3=NonTumorCSF1,S4=NonTumorCSF2,S5=MB2_CSF,S7=MB1_CSF,S8=MB2_CSF_treatment	-0.355575	0.0006881	1.0	0.005774
chr9	112247505	112247705	0.322486	14	0.655|0.711|0.631|0.571|0.533|0.627|0.925|0.650|0.719	2|2|1|1|1|1|3|1|2	5	3	1	0.6024	0.695	0.925	S2=NonTumorCSF3,S3=NonTumorCSF1,S4=NonTumorCSF2,S5=MB2_CSF,S7=MB1_CSF	S0=NonTumorCSF4,S1=MB3_CSF,S8=MB2_CSF_treatment	S6=MB2_CSF_offtreatment	-0.322486	2.1356e-05	0.1893	4.349e-07
chr9	123965175	123965298	0.285329	10	0.747|0.728|0.709|0.666|0.710|0.671|0.798|0.747|0.438	3|3|3|3|2|3|3|3|1	1	1	7	0.438	0.71	0.7237142857142856	S8=MB2_CSF_treatment	S4=NonTumorCSF2	S0=NonTumorCSF4,S1=MB3_CSF,S2=NonTumorCSF3,S3=NonTumorCSF1,S5=MB2_CSF,S6=MB2_CSF_offtreatment,S7=MB1_CSF	0.285329	0.0016265	1.0	0.0015169
chr9	127831741	127832153	0.360673	11	0.504|0.754|0.541|0.460|0.541|0.637|0.390|0.721|0.897	1|2|1|1|1|1|2|2|3	5	3	1	0.5366	0.6216666666666667	0.897	S0=NonTumorCSF4,S2=NonTumorCSF3,S3=NonTumorCSF1,S4=NonTumorCSF2,S5=MB2_CSF	S1=MB3_CSF,S6=MB2_CSF_offtreatment,S7=MB1_CSF	S8=MB2_CSF_treatment	-0.360673	2.1985e-05	0.19487	9.8277e-07
chr9	133481929	133482076	0.276091	11	0.514|0.665|0.513|0.537|0.551|0.694|0.805|0.722|0.634	1|2|1|1|1|2|3|2|2	4	4	1	0.52875	0.67875	0.805	S0=NonTumorCSF4,S2=NonTumorCSF3,S3=NonTumorCSF1,S4=NonTumorCSF2	S1=MB3_CSF,S5=MB2_CSF,S7=MB1_CSF,S8=MB2_CSF_treatment	S6=MB2_CSF_offtreatment	-0.276091	5.1963e-05	0.4606	9.0895e-05	P1|2,
chr9	134249168	134249371	0.458722	12	0.597|0.565|0.647|0.558|0.597|0.711|0.154|0.391|0.582	3|3|3|3|3|3|1|2|2	1	2	6	0.154	0.4865	0.6124999999999999	S6=MB2_CSF_offtreatment	S7=MB1_CSF,S8=MB2_CSF_treatment	S0=NonTumorCSF4,S1=MB3_CSF,S2=NonTumorCSF3,S3=NonTumorCSF1,S4=NonTumorCSF2,S5=MB2_CSF	0.458722	5.0011e-05	0.4433	1.649e-05
chrX	1235969	1236158	0.276982	11	0.455|0.816|0.464|0.409|0.421|0.606|0.602|0.706|0.739	2|3|1|1|1|1|1|2|3	5	2	2	0.5004	0.5805	0.7775	S2=NonTumorCSF3,S3=NonTumorCSF1,S4=NonTumorCSF2,S5=MB2_CSF,S6=MB2_CSF_offtreatment	S0=NonTumorCSF4,S7=MB1_CSF	S1=MB3_CSF,S8=MB2_CSF_treatment	-0.276982	1.653e-05	0.14652	3.2094e-06
chrX	1357968	1358375	0.290895	10	0.466|0.637|0.514|0.493|0.511|0.817|0.975|0.778|0.728	1|3|1|1|1|3|3|3|3	4	0	5	0.496		0.7869999999999999	S0=NonTumorCSF4,S2=NonTumorCSF3,S3=NonTumorCSF1,S4=NonTumorCSF2	-	S1=MB3_CSF,S5=MB2_CSF,S6=MB2_CSF_offtreatment,S7=MB1_CSF,S8=MB2_CSF_treatment	-0.290895	1.1503e-09	1.0196e-05	9.1921e-11
chrX	6850659	6851174	0.25558	10	0.783|0.728|0.693|0.674|0.709|0.732|0.471|0.772|0.636	3|2|2|2|3|3|1|3|3	1	3	5	0.471	0.6983333333333333	0.7264000000000002	S6=MB2_CSF_offtreatment	S1=MB3_CSF,S2=NonTumorCSF3,S3=NonTumorCSF1	S0=NonTumorCSF4,S4=NonTumorCSF2,S5=MB2_CSF,S7=MB1_CSF,S8=MB2_CSF_treatment	0.25558	0.0044494	1.0	0.020301
chrX	17805062	17805452	0.312325	10	0.677|0.648|0.734|0.693|0.766|0.636|0.409|0.769|0.850	3|3|3|3|3|3|1|3|3	1	0	8	0.409		0.721625	S6=MB2_CSF_offtreatment	-	S0=NonTumorCSF4,S1=MB3_CSF,S2=NonTumorCSF3,S3=NonTumorCSF1,S4=NonTumorCSF2,S5=MB2_CSF,S7=MB1_CSF,S8=MB2_CSF_treatment	0.312325	0.0055006	1.0	0.012295
chrX	22403049	22403201	0.295083	10	0.574|0.693|0.631|0.557|0.580|0.660|0.907|0.689|0.666	1|2|1|1|1|1|3|2|1	6	2	1	0.6113333333333334	0.691	0.907	S0=NonTumorCSF4,S2=NonTumorCSF3,S3=NonTumorCSF1,S4=NonTumorCSF2,S5=MB2_CSF,S8=MB2_CSF_treatment	S1=MB3_CSF,S7=MB1_CSF	S6=MB2_CSF_offtreatment	-0.295083	0.00011545	1.0	0.00032853
chrX	22700721	22700996	0.282983	15	0.715|0.737|0.610|0.489|0.619|0.703|0.830|0.740|0.782	2|3|2|1|2|2|3|3|3	1	4	4	0.489	0.66175	0.77225	S3=NonTumorCSF1	S0=NonTumorCSF4,S2=NonTumorCSF3,S4=NonTumorCSF2,S5=MB2_CSF	S1=MB3_CSF,S6=MB2_CSF_offtreatment,S7=MB1_CSF,S8=MB2_CSF_treatment	-0.282983	1.3043e-05	0.11561	5.5421e-06
chrX	47998161	47998529	0.259077	13	0.790|0.800|0.808|0.758|0.738|0.808|0.569|0.849|0.730	2|2|2|2|2|3|1|3|2	1	6	2	0.569	0.7706666666666667	0.8285	S6=MB2_CSF_offtreatment	S0=NonTumorCSF4,S1=MB3_CSF,S2=NonTumorCSF3,S3=NonTumorCSF1,S4=NonTumorCSF2,S8=MB2_CSF_treatment	S5=MB2_CSF,S7=MB1_CSF	0.259077	0.035082	1.0	0.11434
chrX	54241823	54241964	0.309514	10	0.685|0.743|0.699|0.648|0.683|0.705|0.394|0.762|0.698	3|3|3|3|3|3|1|3|2	1	1	7	0.394	0.698	0.7035714285714286	S6=MB2_CSF_offtreatment	S8=MB2_CSF_treatment	S0=NonTumorCSF4,S1=MB3_CSF,S2=NonTumorCSF3,S3=NonTumorCSF1,S4=NonTumorCSF2,S5=MB2_CSF,S7=MB1_CSF	0.309514	0.039877	1.0	0.091497
chrX	58567715	58568104	0.281257	10	0.790|0.661|0.704|0.738|0.783|0.680|0.469|0.794|0.760	3|2|3|3|3|3|1|3|3	1	1	7	0.469	0.661	0.7498571428571429	S6=MB2_CSF_offtreatment	S1=MB3_CSF	S0=NonTumorCSF4,S2=NonTumorCSF3,S3=NonTumorCSF1,S4=NonTumorCSF2,S5=MB2_CSF,S7=MB1_CSF,S8=MB2_CSF_treatment	0.281257	0.01666	1.0	0.0037913
chrX	58570216	58570793	0.3255	10	0.549|0.600|0.525|0.483|0.652|0.525|0.808|0.659|0.633	2|2|2|1|2|2|3|2|2	1	7	1	0.483	0.5918571428571429	0.808	S3=NonTumorCSF1	S0=NonTumorCSF4,S1=MB3_CSF,S2=NonTumorCSF3,S4=NonTumorCSF2,S5=MB2_CSF,S7=MB1_CSF,S8=MB2_CSF_treatment	S6=MB2_CSF_offtreatment	-0.3255	0.18404	1.0	0.011496
chrX	58576387	58576964	0.27465	10	0.522|0.589|0.533|0.506|0.642|0.528|0.789|0.666|0.633	1|2|2|1|2|2|3|2|2	2	6	1	0.514	0.5984999999999999	0.789	S0=NonTumorCSF4,S3=NonTumorCSF1	S1=MB3_CSF,S2=NonTumorCSF3,S4=NonTumorCSF2,S5=MB2_CSF,S7=MB1_CSF,S8=MB2_CSF_treatment	S6=MB2_CSF_offtreatment	-0.27465	0.19823	1.0	0.024852
chrX	58578000	58578389	0.268143	10	0.786|0.623|0.694|0.758|0.747|0.675|0.480|0.806|0.774	3|2|3|3|3|3|1|3|3	1	1	7	0.48	0.623	0.7485714285714286	S6=MB2_CSF_offtreatment	S1=MB3_CSF	S0=NonTumorCSF4,S2=NonTumorCSF3,S3=NonTumorCSF1,S4=NonTumorCSF2,S5=MB2_CSF,S7=MB1_CSF,S8=MB2_CSF_treatment	0.268143	0.016638	1.0	0.0015169
chrX	58580501	58581078	0.3346	10	0.557|0.612|0.529|0.478|0.625|0.538|0.813|0.650|0.626	2|2|2|1|2|2|3|2|2	1	7	1	0.478	0.591	0.813	S3=NonTumorCSF1	S0=NonTumorCSF4,S1=MB3_CSF,S2=NonTumorCSF3,S4=NonTumorCSF2,S5=MB2_CSF,S7=MB1_CSF,S8=MB2_CSF_treatment	S6=MB2_CSF_offtreatment	-0.3346	0.056811	1.0	0.0038862
chrX	61714594	61715322	0.2544	10	0.459|0.587|0.465|0.515|0.600|0.531|0.714|0.604|0.664	1|2|2|2|2|2|3|2|2	1	7	1	0.459	0.5665714285714286	0.714	S0=NonTumorCSF4	S1=MB3_CSF,S2=NonTumorCSF3,S3=NonTumorCSF1,S4=NonTumorCSF2,S5=MB2_CSF,S7=MB1_CSF,S8=MB2_CSF_treatment	S6=MB2_CSF_offtreatment	-0.2544	0.17902	1.0	0.043257
chrX	71779336	71779493	0.293071	10	0.821|0.874|0.799|0.799|0.894|0.797|0.539|0.840|0.836	3|3|3|3|3|3|1|3|2	1	1	7	0.539	0.836	0.8319999999999999	S6=MB2_CSF_offtreatment	S8=MB2_CSF_treatment	S0=NonTumorCSF4,S1=MB3_CSF,S2=NonTumorCSF3,S3=NonTumorCSF1,S4=NonTumorCSF2,S5=MB2_CSF,S7=MB1_CSF	0.293071	0.0022142	1.0	0.00027587
chrX	98311205	98311432	0.275958	12	0.731|0.728|0.746|0.720|0.562|0.807|0.917|0.773|0.768	2|2|2|1|1|2|3|2|2	2	6	1	0.641	0.7588333333333334	0.917	S3=NonTumorCSF1,S4=NonTumorCSF2	S0=NonTumorCSF4,S1=MB3_CSF,S2=NonTumorCSF3,S5=MB2_CSF,S7=MB1_CSF,S8=MB2_CSF_treatment	S6=MB2_CSF_offtreatment	-0.275958	3.8333e-05	0.33978	0.000483
chrX	108297352	108298118	0.270804	34	0.281|0.288|0.153|0.435|0.304|0.279|0.438|0.399|0.287	2|2|1|3|2|2|3|3|2	1	5	3	0.153	0.2878	0.424	S2=NonTumorCSF3	S0=NonTumorCSF4,S1=MB3_CSF,S4=NonTumorCSF2,S5=MB2_CSF,S8=MB2_CSF_treatment	S3=NonTumorCSF1,S6=MB2_CSF_offtreatment,S7=MB1_CSF	-0.270804	8.8345e-09	7.8309e-05	3.8026e-10
chrX	114965693	114966379	0.318121	24	0.916|0.919|0.550|0.410|0.717|0.638|0.710|0.947|0.684	3|3|2|1|3|1|3|3|2	2	2	5	0.524	0.617	0.8417999999999999	S3=NonTumorCSF1,S5=MB2_CSF	S2=NonTumorCSF3,S8=MB2_CSF_treatment	S0=NonTumorCSF4,S1=MB3_CSF,S4=NonTumorCSF2,S6=MB2_CSF_offtreatment,S7=MB1_CSF	-0.318121	8.3882e-13	7.4353e-09	4.774e-14
chrX	114966406	114967427	0.326471	34	0.957|0.951|0.637|0.757|0.701|0.624|0.603|0.935|0.687	3|3|1|2|2|1|1|3|2	3	3	3	0.6213333333333334	0.715	0.9476666666666668	S2=NonTumorCSF3,S5=MB2_CSF,S6=MB2_CSF_offtreatment	S3=NonTumorCSF1,S4=NonTumorCSF2,S8=MB2_CSF_treatment	S0=NonTumorCSF4,S1=MB3_CSF,S7=MB1_CSF	0.326471	3.9799e-16	3.5278e-12	4.6518e-14
chrX	114968042	114969688	0.268785	53	0.955|0.926|0.605|0.582|0.782|0.657|0.718|0.936|0.712	3|3|1|1|2|1|3|3|2	3	2	4	0.6146666666666666	0.747	0.88375	S2=NonTumorCSF3,S3=NonTumorCSF1,S5=MB2_CSF	S4=NonTumorCSF2,S8=MB2_CSF_treatment	S0=NonTumorCSF4,S1=MB3_CSF,S6=MB2_CSF_offtreatment,S7=MB1_CSF	-0.268785	1.2066e-29	1.0695000000000002e-25	4.5297e-14
chrX	114971250	114971732	0.2727	20	0.916|0.949|0.779|0.577|0.883|0.659|0.772|0.935|0.740	3|3|2|1|3|1|3|3|2	2	2	5	0.618	0.7595000000000001	0.891	S3=NonTumorCSF1,S5=MB2_CSF	S2=NonTumorCSF3,S8=MB2_CSF_treatment	S0=NonTumorCSF4,S1=MB3_CSF,S4=NonTumorCSF2,S6=MB2_CSF_offtreatment,S7=MB1_CSF	0.2727	1.3012e-12	1.1534e-08	6.1395e-14
chrX	114971760	114972878	0.309893	33	0.933|0.905|0.584|0.629|0.609|0.668|0.604|0.927|0.631	3|3|1|1|1|2|1|3|1	5	1	3	0.6114	0.668	0.9216666666666667	S2=NonTumorCSF3,S3=NonTumorCSF1,S4=NonTumorCSF2,S6=MB2_CSF_offtreatment,S8=MB2_CSF_treatment	S5=MB2_CSF	S0=NonTumorCSF4,S1=MB3_CSF,S7=MB1_CSF	0.309893	1.9867e-21	1.761e-17	4.1744e-14
chrX	114974646	114975461	0.580458	24	0.971|0.911|0.510|0.300|0.790|0.696|0.794|0.936|0.773	3|3|2|1|3|2|3|3|2	1	3	5	0.3	0.6596666666666667	0.8804000000000001	S3=NonTumorCSF1	S2=NonTumorCSF3,S5=MB2_CSF,S8=MB2_CSF_treatment	S0=NonTumorCSF4,S1=MB3_CSF,S4=NonTumorCSF2,S6=MB2_CSF_offtreatment,S7=MB1_CSF	0.580458	2.1436e-11	1.9001e-07	2.6934e-13
chrX	114975528	114975886	0.40735	20	0.927|0.917|0.429|0.469|0.453|0.526|0.364|0.923|0.635	3|3|1|1|2|1|2|3|1	4	2	3	0.51475	0.4085	0.9223333333333334	S2=NonTumorCSF3,S3=NonTumorCSF1,S5=MB2_CSF,S8=MB2_CSF_treatment	S4=NonTumorCSF2,S6=MB2_CSF_offtreatment	S0=NonTumorCSF4,S1=MB3_CSF,S7=MB1_CSF	0.40735	6.2423e-17	5.5332e-13	4.4187e-14
chrX	114977260	114978263	0.25299	31	0.942|0.939|0.604|0.715|0.829|0.649|0.753|0.933|0.692	3|3|1|2|3|1|3|3|2	2	2	5	0.6265000000000001	0.7035	0.8792	S2=NonTumorCSF3,S5=MB2_CSF	S3=NonTumorCSF1,S8=MB2_CSF_treatment	S0=NonTumorCSF4,S1=MB3_CSF,S4=NonTumorCSF2,S6=MB2_CSF_offtreatment,S7=MB1_CSF	0.25299	2.1937e-15	1.9445e-11	4.6074e-14
chrX	114978276	114978877	0.250122	29	0.968|0.942|0.605|0.635|0.636|0.601|0.635|0.929|0.615	3|3|1|1|1|1|3|3|1	5	0	4	0.6184		0.8685	S2=NonTumorCSF3,S3=NonTumorCSF1,S4=NonTumorCSF2,S5=MB2_CSF,S8=MB2_CSF_treatment	-	S0=NonTumorCSF4,S1=MB3_CSF,S6=MB2_CSF_offtreatment,S7=MB1_CSF	0.250122	2.4525e-18	2.1739e-14	4.1633e-14
chrX	114980060	114980847	0.286019	26	0.903|0.935|0.703|0.547|0.806|0.628|0.735|0.920|0.704	3|3|2|1|2|1|3|3|2	2	3	4	0.5875	0.7376666666666667	0.87325	S3=NonTumorCSF1,S5=MB2_CSF	S2=NonTumorCSF3,S4=NonTumorCSF2,S8=MB2_CSF_treatment	S0=NonTumorCSF4,S1=MB3_CSF,S6=MB2_CSF_offtreatment,S7=MB1_CSF	-0.286019	1.4029e-12	1.2435e-08	4.2411e-14
chrX	114980904	114981033	0.30704	10	0.880|0.874|0.460|0.783|0.787|0.623|0.391|0.918|0.544	3|3|1|3|3|1|2|3|2	2	2	5	0.5415	0.4675	0.8484	S2=NonTumorCSF3,S5=MB2_CSF	S6=MB2_CSF_offtreatment,S8=MB2_CSF_treatment	S0=NonTumorCSF4,S1=MB3_CSF,S3=NonTumorCSF1,S4=NonTumorCSF2,S7=MB1_CSF	-0.30704	2.8967e-06	0.025676	3.8146e-08
chrX	114981203	114982033	0.292773	36	0.977|0.919|0.528|0.595|0.540|0.642|0.688|0.955|0.618	3|3|2|1|1|1|3|3|2	3	2	4	0.5923333333333334	0.573	0.8847499999999999	S3=NonTumorCSF1,S4=NonTumorCSF2,S5=MB2_CSF	S2=NonTumorCSF3,S8=MB2_CSF_treatment	S0=NonTumorCSF4,S1=MB3_CSF,S6=MB2_CSF_offtreatment,S7=MB1_CSF	0.292773	9.4546e-18	8.3805e-14	4.3854e-14
chrX	114983053	114984291	0.328525	46	0.932|0.915|0.672|0.513|0.869|0.674|0.733|0.929|0.671	3|3|2|1|3|2|3|3|3	1	2	6	0.513	0.673	0.8415	S3=NonTumorCSF1	S2=NonTumorCSF3,S5=MB2_CSF	S0=NonTumorCSF4,S1=MB3_CSF,S4=NonTumorCSF2,S6=MB2_CSF_offtreatment,S7=MB1_CSF,S8=MB2_CSF_treatment	-0.328525	1.8847e-11	1.6706e-07	4.5741e-14
chrX	114984318	114984490	0.2774	10	0.955|0.958|0.704|0.843|0.696|0.739|0.967|0.928|0.674	2|3|2|2|1|2|3|2|1	2	5	2	0.685	0.8337999999999999	0.9625	S4=NonTumorCSF2,S8=MB2_CSF_treatment	S0=NonTumorCSF4,S2=NonTumorCSF3,S3=NonTumorCSF1,S5=MB2_CSF,S7=MB1_CSF	S1=MB3_CSF,S6=MB2_CSF_offtreatment	0.2774	1.4899e-06	0.013206	4.2286e-07
chrX	114984498	114984828	0.522844	15	0.943|0.979|0.402|0.586|0.663|0.493|0.344|0.884|0.604	3|3|1|2|2|1|1|3|2	3	3	3	0.413	0.6176666666666667	0.9353333333333332	S2=NonTumorCSF3,S5=MB2_CSF,S6=MB2_CSF_offtreatment	S3=NonTumorCSF1,S4=NonTumorCSF2,S8=MB2_CSF_treatment	S0=NonTumorCSF4,S1=MB3_CSF,S7=MB1_CSF	0.522844	1.7721e-12	1.5708e-08	4.3521e-14
chrX	114986211	114986921	0.27155	20	0.928|0.927|0.656|0.572|0.786|0.640|0.832|0.916|0.648	3|3|1|1|2|1|3|3|1	4	1	4	0.629	0.786	0.90075	S2=NonTumorCSF3,S3=NonTumorCSF1,S5=MB2_CSF,S8=MB2_CSF_treatment	S4=NonTumorCSF2	S0=NonTumorCSF4,S1=MB3_CSF,S6=MB2_CSF_offtreatment,S7=MB1_CSF	0.27155	1.0827e-14	9.5973e-11	4.5186e-14
chrX	114987266	114987467	0.36701	10	0.986|0.981|0.655|0.781|0.481|0.709|1.000|0.927|0.801	3|3|1|3|1|2|3|3|2	2	2	5	0.5680000000000001	0.755	0.9350000000000002	S2=NonTumorCSF3,S4=NonTumorCSF2	S5=MB2_CSF,S8=MB2_CSF_treatment	S0=NonTumorCSF4,S1=MB3_CSF,S3=NonTumorCSF1,S6=MB2_CSF_offtreatment,S7=MB1_CSF	-0.36701	5.9597e-09	5.2827e-05	1.3761e-09
chrX	114987593	114987807	0.880926	18	0.981|0.929|0.451|0.589|0.369|0.465|0.075|0.957|0.492	3|3|2|2|2|2|1|3|2	1	5	3	0.075	0.4732	0.9556666666666668	S6=MB2_CSF_offtreatment	S2=NonTumorCSF3,S3=NonTumorCSF1,S4=NonTumorCSF2,S5=MB2_CSF,S8=MB2_CSF_treatment	S0=NonTumorCSF4,S1=MB3_CSF,S7=MB1_CSF	-0.880926	3.2589e-09	2.8887e-05	2.6123e-10
chrX	114989007	114989131	0.2963	10	0.880|0.963|0.874|0.596|0.800|0.835|0.900|0.930|0.809	3|3|3|1|2|2|3|3|3	1	2	6	0.596	0.8175	0.8926666666666666	S3=NonTumorCSF1	S4=NonTumorCSF2,S5=MB2_CSF	S0=NonTumorCSF4,S1=MB3_CSF,S2=NonTumorCSF3,S6=MB2_CSF_offtreatment,S7=MB1_CSF,S8=MB2_CSF_treatment	0.2963	0.00014392	1.0	6.483e-05
chrX	114989594	114990180	0.313438	16	0.964|0.947|0.642|0.640|0.750|0.706|0.595|0.954|0.687	3|3|1|2|2|2|1|3|1	3	3	3	0.6413333333333334	0.6986666666666667	0.955	S2=NonTumorCSF3,S6=MB2_CSF_offtreatment,S8=MB2_CSF_treatment	S3=NonTumorCSF1,S4=NonTumorCSF2,S5=MB2_CSF	S0=NonTumorCSF4,S1=MB3_CSF,S7=MB1_CSF	-0.313438	1.1169e-08	9.9006e-05	5.7035e-12
chrX	114990196	114990545	0.27175	17	0.946|0.955|0.667|0.619|0.748|0.621|0.873|0.925|0.705	3|3|1|1|2|1|3|3|1	4	1	4	0.653	0.748	0.92475	S2=NonTumorCSF3,S3=NonTumorCSF1,S5=MB2_CSF,S8=MB2_CSF_treatment	S4=NonTumorCSF2	S0=NonTumorCSF4,S1=MB3_CSF,S6=MB2_CSF_offtreatment,S7=MB1_CSF	0.27175	3.2717e-12	2.9e-08	4.4742e-14
chrX	114990561	114990994	0.6927	10	0.967|0.877|0.220|0.554|0.192|0.425|0.113|0.947|0.560	3|3|1|2|1|1|1|3|2	4	2	3	0.2375	0.557	0.9303333333333332	S2=NonTumorCSF3,S4=NonTumorCSF2,S5=MB2_CSF,S6=MB2_CSF_offtreatment	S3=NonTumorCSF1,S8=MB2_CSF_treatment	S0=NonTumorCSF4,S1=MB3_CSF,S7=MB1_CSF	-0.6927	3.236e-12	2.8684e-08	1.4315e-12
chrX	114996172	114996497	0.276051	13	0.983|0.970|0.684|0.829|0.881|0.668|0.945|0.937|0.649	3|3|1|2|3|1|3|3|1	3	1	5	0.6670000000000001	0.829	0.9431999999999998	S2=NonTumorCSF3,S5=MB2_CSF,S8=MB2_CSF_treatment	S3=NonTumorCSF1	S0=NonTumorCSF4,S1=MB3_CSF,S4=NonTumorCSF2,S6=MB2_CSF_offtreatment,S7=MB1_CSF	0.276051	2.9179e-12	2.5864e-08	5.9619e-14
chrX	114996542	114996736	0.816875	12	0.986|0.894|0.669|0.610|0.483|0.531|0.058|0.933|0.687	3|3|2|2|2|2|1|3|3	1	4	4	0.058	0.57325	0.875	S6=MB2_CSF_offtreatment	S2=NonTumorCSF3,S3=NonTumorCSF1,S4=NonTumorCSF2,S5=MB2_CSF	S0=NonTumorCSF4,S1=MB3_CSF,S7=MB1_CSF,S8=MB2_CSF_treatment	0.816875	1.7471e-07	0.0015486	1.0241e-07
chrX	114996747	114997487	0.282687	16	0.951|0.937|0.646|0.672|0.818|0.654|0.742|0.910|0.706	3|3|1|2|2|1|2|3|2	2	4	3	0.65	0.7345	0.9326666666666666	S2=NonTumorCSF3,S5=MB2_CSF	S3=NonTumorCSF1,S4=NonTumorCSF2,S6=MB2_CSF_offtreatment,S8=MB2_CSF_treatment	S0=NonTumorCSF4,S1=MB3_CSF,S7=MB1_CSF	-0.282687	1.7836e-08	0.0001581	1.4266e-10
chrX	114997831	114998227	0.26865	16	0.935|0.927|0.761|0.661|0.955|0.767|0.907|0.923|0.731	3|3|2|1|3|2|3|3|2	1	3	5	0.661	0.753	0.9294	S3=NonTumorCSF1	S2=NonTumorCSF3,S5=MB2_CSF,S8=MB2_CSF_treatment	S0=NonTumorCSF4,S1=MB3_CSF,S4=NonTumorCSF2,S6=MB2_CSF_offtreatment,S7=MB1_CSF	-0.26865	0.00023762	1.0	1.1617e-05
chrX	114998647	114998913	0.304075	12	0.928|0.900|0.570|0.519|0.815|0.618|0.617|0.938|0.632	3|3|1|1|3|1|1|3|1	5	0	4	0.5912		0.8952499999999999	S2=NonTumorCSF3,S3=NonTumorCSF1,S5=MB2_CSF,S6=MB2_CSF_offtreatment,S8=MB2_CSF_treatment	-	S0=NonTumorCSF4,S1=MB3_CSF,S4=NonTumorCSF2,S7=MB1_CSF	-0.304075	2.9089e-11	2.5785e-07	5.2458e-12
chrX	114999125	114999314	0.599538	13	0.974|0.952|0.661|0.262|0.408|0.697|0.875|0.936|0.727	3|3|2|1|1|2|3|3|2	2	3	4	0.3349999999999999	0.695	0.93425	S3=NonTumorCSF1,S4=NonTumorCSF2	S2=NonTumorCSF3,S5=MB2_CSF,S8=MB2_CSF_treatment	S0=NonTumorCSF4,S1=MB3_CSF,S6=MB2_CSF_offtreatment,S7=MB1_CSF	-0.599538	2.2794e-10	2.0205e-06	3.2418e-11
chrX	114999322	114999955	0.416322	24	0.967|0.930|0.548|0.459|0.612|0.486|0.455|0.951|0.562	3|3|1|1|1|1|2|3|1	5	1	3	0.5334000000000001	0.455	0.9493333333333333	S2=NonTumorCSF3,S3=NonTumorCSF1,S4=NonTumorCSF2,S5=MB2_CSF,S8=MB2_CSF_treatment	S6=MB2_CSF_offtreatment	S0=NonTumorCSF4,S1=MB3_CSF,S7=MB1_CSF	-0.416322	1.4860000000000002e-20	1.3172e-16	4.5963e-14
chrX	115001156	115002416	0.295858	48	0.952|0.920|0.545|0.573|0.700|0.659|0.755|0.925|0.715	3|3|1|1|2|1|3|3|2	3	2	4	0.5923333333333333	0.7075	0.8879999999999999	S2=NonTumorCSF3,S3=NonTumorCSF1,S5=MB2_CSF	S4=NonTumorCSF2,S8=MB2_CSF_treatment	S0=NonTumorCSF4,S1=MB3_CSF,S6=MB2_CSF_offtreatment,S7=MB1_CSF	0.295858	3.0713e-28	2.7224e-24	3.8636e-14
chrX	115004076	115005373	0.294095	49	0.959|0.911|0.587|0.627|0.686|0.643|0.698|0.929|0.761	3|3|1|1|2|1|1|3|2	4	2	3	0.6387499999999999	0.7235	0.9330000000000002	S2=NonTumorCSF3,S3=NonTumorCSF1,S5=MB2_CSF,S6=MB2_CSF_offtreatment	S4=NonTumorCSF2,S8=MB2_CSF_treatment	S0=NonTumorCSF4,S1=MB3_CSF,S7=MB1_CSF	0.294095	1.2852999999999999e-26	1.1393e-22	3.9635e-14
chrX	123023991	123024109	0.2638	10	0.697|0.748|0.662|0.703|0.644|0.755|0.955|0.787|0.751	1|1|1|1|1|2|3|2|2	5	3	1	0.6908	0.7643333333333334	0.955	S0=NonTumorCSF4,S1=MB3_CSF,S2=NonTumorCSF3,S3=NonTumorCSF1,S4=NonTumorCSF2	S5=MB2_CSF,S7=MB1_CSF,S8=MB2_CSF_treatment	S6=MB2_CSF_offtreatment	-0.2638	5.0863e-05	0.45085	6.1123e-06
chrX	125606494	125607234	0.470352	11	0.072|0.140|0.057|0.057|0.023|0.119|0.265|0.592|0.242	1|1|1|1|1|1|1|3|1	8	0	1	0.121875		0.592	S0=NonTumorCSF4,S1=MB3_CSF,S2=NonTumorCSF3,S3=NonTumorCSF1,S4=NonTumorCSF2,S5=MB2_CSF,S6=MB2_CSF_offtreatment,S8=MB2_CSF_treatment	-	S7=MB1_CSF	-0.470352	1.7855e-05	0.15827	1.5602e-05
chrX	129104890	129105111	0.2573	10	0.633|0.611|0.658|0.645|0.689|0.765|0.892|0.701|0.726	2|1|1|2|2|2|3|2|2	2	6	1	0.6345000000000001	0.6931666666666668	0.892	S1=MB3_CSF,S2=NonTumorCSF3	S0=NonTumorCSF4,S3=NonTumorCSF1,S4=NonTumorCSF2,S5=MB2_CSF,S7=MB1_CSF,S8=MB2_CSF_treatment	S6=MB2_CSF_offtreatment	-0.2573	0.00011884	1.0	1.3281e-05
chrX	129235493	129235731	0.345318	11	0.411|0.590|0.491|0.487|0.462|0.430|0.844|0.529|0.373	2|1|1|1|1|1|3|1|2	6	2	1	0.4981666666666667	0.392	0.844	S1=MB3_CSF,S2=NonTumorCSF3,S3=NonTumorCSF1,S4=NonTumorCSF2,S5=MB2_CSF,S7=MB1_CSF	S0=NonTumorCSF4,S8=MB2_CSF_treatment	S6=MB2_CSF_offtreatment	-0.345318	0.00015639	1.0	0.00012892
chrX	130261089	130262144	0.251722	12	0.635|0.627|0.615|0.676|0.700|0.579|0.387|0.660|0.547	3|3|3|3|3|3|1|2|2	1	2	6	0.387	0.6035	0.6386666666666666	S6=MB2_CSF_offtreatment	S7=MB1_CSF,S8=MB2_CSF_treatment	S0=NonTumorCSF4,S1=MB3_CSF,S2=NonTumorCSF3,S3=NonTumorCSF1,S4=NonTumorCSF2,S5=MB2_CSF	0.251722	0.02628	1.0	0.023664
chrX	130384557	130385174	0.25525	10	0.622|0.695|0.677|0.733|0.669|0.682|0.447|0.733|0.805	3|3|3|3|3|3|1|3|3	1	0	8	0.447		0.702	S6=MB2_CSF_offtreatment	-	S0=NonTumorCSF4,S1=MB3_CSF,S2=NonTumorCSF3,S3=NonTumorCSF1,S4=NonTumorCSF2,S5=MB2_CSF,S7=MB1_CSF,S8=MB2_CSF_treatment	-0.25525	0.039762	1.0	0.09768
chrY	13462016	13462233	0.25755	10	0.580|0.583|0.583|0.648|0.636|0.518|0.856|0.634|0.606	1|1|1|1|1|1|3|1|1	8	0	1	0.5985		0.856	S0=NonTumorCSF4,S1=MB3_CSF,S2=NonTumorCSF3,S3=NonTumorCSF1,S4=NonTumorCSF2,S5=MB2_CSF,S7=MB1_CSF,S8=MB2_CSF_treatment	-	S6=MB2_CSF_offtreatment	-0.25755	0.0014269	1.0	3.7681e-05
chrY	13470006	13470481	0.308771	12	0.599|0.559|0.567|0.582|0.646|0.375|0.736|0.661|0.693	2|2|2|2|3|1|3|3|3	1	4	4	0.375	0.57675	0.684	S5=MB2_CSF	S0=NonTumorCSF4,S1=MB3_CSF,S2=NonTumorCSF3,S3=NonTumorCSF1	S4=NonTumorCSF2,S6=MB2_CSF_offtreatment,S7=MB1_CSF,S8=MB2_CSF_treatment	-0.308771	0.00015187	1.0	3.8349e-06
chrY	24432602	24432795	0.274417	12	0.575|0.743|0.651|0.657|0.662|0.809|0.890|0.724|0.769	1|2|2|2|2|3|3|2|2	1	6	2	0.575	0.7010000000000001	0.8495	S0=NonTumorCSF4	S1=MB3_CSF,S2=NonTumorCSF3,S3=NonTumorCSF1,S4=NonTumorCSF2,S7=MB1_CSF,S8=MB2_CSF_treatment	S5=MB2_CSF,S6=MB2_CSF_offtreatment	-0.274417	0.0008238	1.0	1.4982e-05
