# Supplementary material for: metilene3: identifying DMRs across multiple conditions with auto-classification
Source: Nat Commun. 2026 Jul 4;17:5848. doi: 10.1038/s41467-026-74931-y (PMC13333024; doi:10.1038/s41467-026-74931-y)
Supplement: Supplementary file 8 — Source Data [file 41467_2026_74931_MOESM8_ESM.zip › Fig.ED9a-part1.txt]

49	chr1	1045136	1045638	+
223	chr1	2071401	2071890	+
521	chr1	3210369	3210601	+
1265	chr1	6282903	6283231	+
2267	chr1	12050185	12051102	+
2841	chr1	15682351	15683253	+
3637	chr1	20173218	20174241	+
3979	chr1	22480581	22481204	+
5211	chr1	32421261	32421528	+
5545	chr1	35659512	35659774	+
5607	chr1	36770206	36771794	+
6593	chr1	45645634	45646057	+
7303	chr1	54696595	54697194	+
7890	chr1	62904917	62905225	+
8080	chr1	66016395	66016633	+
8541	chr1	74470788	74470992	+
9074	chr1	85085938	85086195	+
9133	chr1	86295959	86296892	+
9503	chr1	91832325	91832692	+
9926	chr1	100436723	100437256	+
11545	chr1	146874014	146874563	+
12258	chr1	155194257	155195164	+
12285	chr1	155607016	155607747	+
12423	chr1	156683122	156683604	+
13501	chr1	169021469	169021925	+
13660	chr1	171342710	171342897	+
14069	chr1	179334175	179334414	+
14424	chr1	183462738	183463272	+
14527	chr1	185336157	185336512	+
15326	chr1	200441872	200442359	+
15585	chr1	202311717	202312019	+
16200	chr1	207263233	207263824	+
16239	chr1	207903695	207904230	+
16392	chr1	209164941	209165454	+
16624	chr1	211581012	211581673	+
16766	chr1	213189591	213189836	+
17312	chr1	220012485	220012977	+
17313	chr1	220036885	220037261	+
17522	chr1	222987285	222987913	+
17571	chr1	223545405	223545696	+
17930	chr1	226891707	226892135	+
18468	chr1	231188767	231189033	+
18607	chr1	232519146	232519620	+
18918	chr1	235062561	235063022	+
18957	chr1	235493516	235493830	+
19826	chr1	242107957	242108773	+
20277	chr1	245135843	245135981	+
20353	chr1	245507948	245508998	+
20770	chr1	249121386	249121752	+
20881	chr10	819146	819604	+
22108	chr10	5576296	5576826	+
22109	chr10	5580431	5581500	+
22127	chr10	5631255	5632112	+
22196	chr10	6094467	6095202	+
23984	chr10	15140499	15140756	+
24207	chr10	16634262	16634755	+
25385	chr10	27527847	27528612	+
25394	chr10	27588196	27588794	+
25773	chr10	30351576	30352322	+
26029	chr10	32170986	32171094	+
26241	chr10	34715712	34716652	+
26249	chr10	34845410	34845729	+
26628	chr10	38054555	38055224	+
26765	chr10	43265096	43265746	+
27019	chr10	44744944	44745659	+
27537	chr10	51573199	51573760	+
27620	chr10	54125811	54126135	+
28072	chr10	61368542	61369063	+
28312	chr10	65312888	65314699	+
28523	chr10	69853639	69854299	+
29234	chr10	74871024	74871231	+
30890	chr10	95256897	95257315	+
30946	chr10	95924773	95925298	+
30967	chr10	96304014	96304466	+
31047	chr10	97878436	97879101	+
31470	chr10	101492937	101493468	+
31472	chr10	101540061	101540438	+
32858	chr10	114717120	114719021	+
32879	chr10	114817180	114818290	+
32929	chr10	115141483	115142285	+
33663	chr10	120841317	120841527	+
35623	chr10	131348408	131348780	+
36391	chr10	134143267	134144503	+
36712	chr10	135118497	135119275	+
36732	chr10	135177845	135178789	+
36768	chr11	201398	201848	+
36797	chr11	355314	355692	+
37068	chr11	1660150	1660554	+
37293	chr11	2554550	2554943	+
37294	chr11	2569034	2569498	+
37491	chr11	3906894	3907469	+
37848	chr11	8910875	8911457	+
37895	chr11	9593677	9594133	+
37947	chr11	10531471	10531879	+
38128	chr11	12185021	12186154	+
38223	chr11	13147665	13148396	+
38310	chr11	14912192	14912390	+
38534	chr11	18512217	18512740	+
38906	chr11	24915805	24916017	+
39601	chr11	34066259	34067066	+
40358	chr11	43703751	43704007	+
40871	chr11	47358709	47359116	+
41575	chr11	59312666	59313284	+
41585	chr11	59438139	59438309	+
41876	chr11	61618337	61619132	+
41918	chr11	61821440	61822069	+
42124	chr11	63295253	63295906	+
42374	chr11	64796123	64796512	+
42976	chr11	68132797	68133328	+
42978	chr11	68138424	68138911	+
43377	chr11	69795929	69796354	+
43636	chr11	71326594	71326970	+
44012	chr11	75459556	75459980	+
44026	chr11	75858986	75859914	+
44163	chr11	76955278	76955916	+
44616	chr11	82997795	82998108	+
44773	chr11	85564848	85565176	+
45185	chr11	93214479	93215282	+
45371	chr11	95977017	95977222	+
45868	chr11	101918793	101919415	+
45882	chr11	102158404	102158690	+
45886	chr11	102189622	102190311	+
48873	chr11	126154084	126154698	+
49329	chr11	128931342	128932329	+
51066	chr12	3279963	3280521	+
51126	chr12	3567227	3567615	+
51958	chr12	8552725	8553043	+
52244	chr12	11892872	11893672	+
52278	chr12	12037102	12038176	+
52798	chr12	18356787	18356993	+
52876	chr12	19635207	19636889	+
53099	chr12	22776790	22777132	+
53768	chr12	31231519	31232029	+
55287	chr12	53762610	53764099	+
55630	chr12	57359706	57360945	+
56025	chr12	65002121	65002533	+
56064	chr12	65557041	65557899	+
56404	chr12	70698722	70699262	+
57520	chr12	95216690	95216929	+
58314	chr12	104665289	104666067	+
58316	chr12	104666810	104667200	+
58409	chr12	105609592	105609800	+
60912	chr12	120909387	120909694	+
61139	chr12	122429979	122430401	+
61532	chr12	124925718	124926609	+
63548	chr12	132221425	132221670	+
63709	chr12	133029967	133030568	+
64025	chr13	21297990	21298588	+
64112	chr13	22177068	22177331	+
64457	chr13	23972834	23973764	+
65039	chr13	27610140	27610742	+
65099	chr13	28016479	28017266	+
65833	chr13	34360928	34361139	+
66361	chr13	40905085	40905577	+
66757	chr13	45903356	45905505	+
66990	chr13	48478036	48478747	+
67053	chr13	49831542	49832343	+
67120	chr13	50760095	50760966	+
67164	chr13	51654697	51654964	+
67202	chr13	52089502	52089989	+
67751	chr13	59808762	59809032	+
68872	chr13	76817062	76817448	+
69468	chr13	85991761	85992197	+
71514	chr13	106755813	106756471	+
71599	chr13	107181299	107181987	+
72288	chr13	110998569	110999586	+
72316	chr13	111071413	111072126	+
72333	chr13	111151806	111152709	+
72940	chr13	113648881	113649975	+
72948	chr13	113676855	113677488	+
72953	chr13	113718301	113718909	+
73029	chr13	114064809	114066081	+
73175	chr13	114880060	114880348	+
73182	chr13	114894515	114894970	+
73580	chr14	23292911	23293065	+
73595	chr14	23426766	23426916	+
73717	chr14	24860809	24861330	+
75516	chr14	53648364	53648637	+
75587	chr14	54700615	54701270	+
76524	chr14	67954977	67955486	+
76586	chr14	69021797	69022141	+
77043	chr14	74179408	74180161	+
77243	chr14	75760155	75760467	+
77504	chr14	77562964	77563312	+
77563	chr14	78068214	78068430	+
78738	chr14	91815818	91816268	+
79051	chr14	93706294	93707177	+
79425	chr14	95740340	95740600	+
80339	chr14	99849572	99850106	+
80796	chr14	102188221	102189068	+
81002	chr14	103590617	103590827	+
81351	chr14	105103493	105104079	+
83113	chr15	31915592	31915960	+
83188	chr15	33162476	33162973	+
83357	chr15	34611593	34611957	+
83584	chr15	38849658	38850492	+
83717	chr15	40600569	40600885	+
83806	chr15	41421574	41421798	+
83999	chr15	44037772	44037920	+
84360	chr15	49885108	49885503	+
85203	chr15	60673181	60674119	+
86022	chr15	68999337	68999513	+
86492	chr15	73517769	73518298	+
86925	chr15	77448190	77448988	+
87125	chr15	79012192	79012552	+
87392	chr15	81247956	81248488	+
87884	chr15	85886274	85886574	+
87894	chr15	86001857	86002677	+
88448	chr15	89592775	89593127	+
88610	chr15	90578173	90578780	+
90260	chr15	99966737	99967169	+
90554	chr15	102115391	102115983	+
90572	chr15	102193415	102193738	+
90628	chr16	302660	303298	+
90726	chr16	803258	803334	+
90899	chr16	1741832	1742538	+
90908	chr16	1806757	1807986	+
91190	chr16	3525406	3525781	+
92986	chr16	12382976	12383928	+
93296	chr16	14520968	14521921	+
94125	chr16	21523921	21524223	+
95180	chr16	28093673	28094325	+
95341	chr16	29622563	29623017	+
95654	chr16	31498023	31498260	+
96712	chr16	52532399	52533211	+
97273	chr16	57025896	57026221	+
97326	chr16	57547061	57547683	+
97982	chr16	63794325	63794650	+
98347	chr16	66624179	66624852	+
98630	chr16	69206732	69207225	+
100982	chr16	83968478	83969296	+
101203	chr16	84760041	84760898	+
101859	chr16	86652631	86653316	+
102042	chr16	87178957	87179518	+
102097	chr16	87441628	87442031	+
103224	chr17	3707363	3707733	+
105334	chr17	19230111	19231192	+
105759	chr17	25619945	25620678	+
105928	chr17	26763681	26763894	+
106276	chr17	30847261	30847740	+
106645	chr17	33601124	33601811	+
106869	chr17	35713983	35714391	+
107485	chr17	40148201	40149070	+
108400	chr17	46968511	46969069	+
108753	chr17	49229643	49229917	+
109301	chr17	55484314	55484656	+
109329	chr17	55619029	55619670	+
109562	chr17	57859958	57860634	+
109675	chr17	59572069	59573268	+
109924	chr17	62208037	62208375	+
110438	chr17	67263083	67263704	+
110609	chr17	69436543	69437171	+
111403	chr17	73147147	73148319	+
111567	chr17	74050669	74051199	+
111650	chr17	74485625	74485968	+
111801	chr17	75095635	75096887	+
112140	chr17	76333125	76333669	+
112237	chr17	76677077	76677388	+
112638	chr17	78041247	78041803	+
113113	chr17	80304105	80304989	+
113253	chr17	81006894	81007414	+
113586	chr18	2865895	2866288	+
114941	chr18	12375606	12376015	+
115002	chr18	13137713	13138488	+
115007	chr18	13175817	13177402	+
115443	chr18	20685438	20686190	+
115464	chr18	20811317	20811885	+
116238	chr18	29238850	29239696	+
116400	chr18	32561995	32562143	+
116909	chr18	43829295	43829527	+
117175	chr18	47182264	47182809	+
120204	chr19	624006	624223	+
120810	chr19	3562079	3562535	+
120826	chr19	3668837	3669517	+
121099	chr19	4914782	4915017	+
122539	chr19	13964599	13965384	+
122790	chr19	15487990	15488571	+
123270	chr19	18033909	18034153	+
124362	chr19	30199455	30200234	+
125241	chr19	34000854	34001040	+
125451	chr19	34918543	34918738	+
127498	chr19	47600439	47601436	+
129032	chr19	55700817	55701115	+
131440	chr2	8834815	8835604	+
131442	chr2	8849525	8850239	+
132587	chr2	19995918	19996355	+
135133	chr2	47631298	47632234	+
135934	chr2	60416194	60416606	+
136082	chr2	61989479	61990134	+
136322	chr2	65660676	65660797	+
136386	chr2	66617801	66618681	+
136407	chr2	66875418	66875749	+
137028	chr2	73897292	73897670	+
137746	chr2	82249919	82250319	+
138709	chr2	97427347	97428259	+
138899	chr2	99383043	99383685	+
139462	chr2	103419659	103420514	+
140788	chr2	114413764	114414076	+
141143	chr2	118479517	118479792	+
141176	chr2	118900293	118900535	+
141387	chr2	120595003	120595521	+
142397	chr2	128588493	128588762	+
143074	chr2	134228286	134228589	+
143697	chr2	143569510	143569842	+
144159	chr2	152144827	152145496	+
145750	chr2	177661248	177661573	+
146527	chr2	197033945	197034173	+
147453	chr2	210126096	210126611	+
149488	chr2	231068035	231068553	+
149518	chr2	231576670	231576885	+
149683	chr2	232485521	232485730	+
149707	chr2	232546636	232546785	+
149766	chr2	233220001	233220255	+
150802	chr2	238776170	238776418	+
151446	chr2	241679025	241679540	+
151603	chr2	242465402	242465910	+
152269	chr20	3777661	3778479	+
152420	chr20	4850624	4850890	+
152920	chr20	10687213	10687575	+
154170	chr20	23117599	23117893	+
154626	chr20	25699595	25700402	+
155070	chr20	32105574	32106340	+
155139	chr20	32703907	32704258	+
157776	chr20	49177817	49178659	+
157992	chr20	49994335	49994924	+
160458	chr20	60986776	60986993	+
160645	chr20	61505369	61506458	+
163413	chr21	37117947	37118729	+
163416	chr21	37183048	37184207	+
163452	chr21	37376173	37376895	+
164491	chr21	42953441	42954004	+
164867	chr21	44457008	44457233	+
164924	chr21	44707091	44707463	+
165212	chr21	45918969	45919394	+
165902	chr22	18008107	18009072	+
166155	chr22	19810604	19812163	+
166318	chr22	21299363	21299533	+
166369	chr22	22042973	22043364	+
167293	chr22	28371265	28372051	+
167301	chr22	28479660	28480127	+
167306	chr22	28605219	28605583	+
169222	chr22	40685945	40686401	+
169861	chr22	44828169	44828361	+
170050	chr22	45526166	45526609	+
170055	chr22	45557707	45558761	+
172103	chr3	5037137	5037797	+
172143	chr3	5275158	5275731	+
172480	chr3	9395955	9396315	+
172564	chr3	10207562	10208092	+
172572	chr3	10234430	10234692	+
172858	chr3	11609565	11610105	+
172900	chr3	11950642	11951018	+
172996	chr3	12717560	12718376	+
173508	chr3	15228170	15228443	+
173675	chr3	17734655	17735290	+
173829	chr3	20862272	20862691	+
174279	chr3	27235761	27235902	+
174498	chr3	30311402	30312023	+
174503	chr3	30537984	30538474	+
174584	chr3	31933483	31933992	+
174736	chr3	34131235	34132028	+
174880	chr3	36810249	36810444	+
174899	chr3	37472413	37472953	+
175172	chr3	40175406	40175874	+
175317	chr3	42329201	42329507	+
176249	chr3	53405023	53405432	+
178976	chr3	81378975	81379510	+
180101	chr3	105678250	105678614	+
180593	chr3	115510940	115511092	+
180809	chr3	119287761	119288118	+
180927	chr3	122161818	122163041	+
181613	chr3	128143308	128143936	+
183558	chr3	157303258	157303802	+
184151	chr3	169016569	169017280	+
184156	chr3	169081188	169081829	+
185370	chr3	185191299	185191707	+
185732	chr3	188096204	188096629	+
186398	chr3	194166925	194167209	+
186661	chr3	195602657	195603243	+
186673	chr3	195691196	195692285	+
187022	chr4	732324	732642	+
187133	chr4	1298760	1300345	+
187140	chr4	1332737	1333087	+
187250	chr4	2038208	2038807	+
188275	chr4	6946326	6946612	+
188548	chr4	7758019	7759154	+
190537	chr4	24586654	24587047	+
191699	chr4	41000546	41001256	+
191786	chr4	41993635	41994172	+
192170	chr4	48727849	48728880	+
193354	chr4	68565443	68565620	+
193583	chr4	74468390	74468800	+
193679	chr4	76600384	76600806	+
193835	chr4	79228670	79229016	+
195056	chr4	105248435	105248823	+
195176	chr4	108970241	108971062	+
195490	chr4	113154522	113155311	+
197016	chr4	141746945	141747831	+
197917	chr4	158744389	158745731	+
197965	chr4	159926984	159927751	+
199141	chr4	175432953	175433093	+
200320	chr4	184921715	184922572	+
200356	chr4	185186763	185187489	+
200372	chr4	185291732	185292998	+
200658	chr4	187548506	187549515	+
201363	chr5	600641	601136	+
201396	chr5	911945	913152	+
204358	chr5	16983254	16983750	+
205789	chr5	32583425	32585222	+
206528	chr5	42931461	42932318	+
207806	chr5	72666304	72667013	+
208179	chr5	78005639	78006072	+
208982	chr5	95046682	95047043	+
209530	chr5	108064644	108065442	+
209744	chr5	112502683	112503489	+
209916	chr5	115265900	115266456	+
210110	chr5	118635183	118636033	+
210425	chr5	125784646	125786269	+
212235	chr5	148188847	148189254	+
212313	chr5	148835481	148835972	+
213067	chr5	157074137	157074632	+
213760	chr5	164891067	164892453	+
214234	chr5	168057830	168058218	+
214957	chr5	172221065	172221409	+
215294	chr5	174029506	174029728	+
215812	chr5	177680702	177680974	+
216175	chr5	179158568	179159142	+
216709	chr6	1589862	1590266	+
216829	chr6	2684320	2685289	+
216855	chr6	2856724	2857691	+
217170	chr6	4931644	4932292	+
217340	chr6	6807170	6807558	+
218101	chr6	13273894	13274857	+
218474	chr6	16356040	16356474	+
219150	chr6	24647357	24647504	+
219414	chr6	27568126	27569095	+
219593	chr6	28907350	28907615	+
220054	chr6	33546889	33547214	+
220420	chr6	36392138	36392373	+
222059	chr6	53794517	53795024	+
222230	chr6	57138899	57139562	+
223225	chr6	79356434	79357168	+
223259	chr6	80235977	80236498	+
224832	chr6	108181620	108182001	+
225261	chr6	116379695	116379947	+
226550	chr6	139003912	139004602	+
226867	chr6	144538407	144538882	+
227146	chr6	149184935	149185743	+
227202	chr6	150040079	150040197	+
228151	chr6	158460273	158460701	+
228210	chr6	159063814	159064805	+
229426	chr6	166672283	166672938	+
229473	chr6	166943897	166944663	+
229505	chr6	167107213	167107787	+
229527	chr6	167202422	167203201	+
230096	chr6	169850402	169853068	+
230360	chr7	569845	570042	+
230737	chr7	2149696	2150724	+
230758	chr7	2306446	2306819	+
230857	chr7	2760513	2760885	+
230863	chr7	2797029	2798181	+
231331	chr7	5191095	5191324	+
231508	chr7	6116661	6117597	+
233473	chr7	28811403	28812159	+
233545	chr7	29511144	29511831	+
233919	chr7	33737109	33739069	+
233920	chr7	33739715	33740341	+
234206	chr7	36598285	36598681	+
239619	chr7	90557976	90558762	+
239650	chr7	91024375	91024788	+
239881	chr7	96214538	96215270	+
240057	chr7	97869305	97869722	+
240784	chr7	101736625	101737365	+
240785	chr7	101739963	101740448	+
240850	chr7	102792782	102794309	+
241443	chr7	113895517	113895995	+
241522	chr7	116364008	116364805	+
241540	chr7	116591612	116592607	+
241866	chr7	123739899	123740246	+
242141	chr7	127900259	127900959	+
244468	chr7	151492359	151492881	+
245410	chr7	155937618	155938124	+
246473	chr8	1915932	1916677	+
249686	chr8	23083143	23083376	+
249687	chr8	23083693	23084246	+
250433	chr8	30179597	30179793	+
251218	chr8	37688869	37689095	+
251485	chr8	40055861	40056622	+
251822	chr8	41814572	41815151	+
251837	chr8	42011630	42012387	+
252586	chr8	52533133	52533386	+
252820	chr8	54935652	54936164	+
253079	chr8	56625635	56626088	+
253083	chr8	56760103	56760912	+
253142	chr8	57178566	57179119	+
254429	chr8	73624930	73625583	+
254484	chr8	74274602	74274997	+
254796	chr8	79556287	79556941	+
254921	chr8	81309071	81310022	+
254923	chr8	81319053	81319695	+
254979	chr8	82243668	82244079	+
255213	chr8	86544591	86545033	+
256312	chr8	102145656	102146076	+
256371	chr8	102903763	102904056	+
257976	chr8	124693297	124693533	+
258056	chr8	125640024	125640876	+
258241	chr8	127353847	127354275	+
258930	chr8	134686620	134687607	+
259806	chr8	141248118	141248668	+
261073	chr9	1558587	1558917	+
262721	chr9	27239427	27239813	+
263162	chr9	33767249	33767811	+
263471	chr9	37467142	37468254	+
264503	chr9	80302655	80303247	+
265205	chr9	88997714	88998522	+
266095	chr9	96856965	96857366	+
267574	chr9	114823033	114823358	+
267784	chr9	117041043	117041613	+
268340	chr9	123086449	123086861	+
269077	chr9	130150572	130151384	+
269354	chr9	131854170	131854838	+
269561	chr9	132927153	132927854	+
271401	chrX	176479	178034	+
271404	chrX	184754	186711	+
