# Supplementary material for: metilene3: identifying DMRs across multiple conditions with auto-classification
Source: Nat Commun. 2026 Jul 4;17:5848. doi: 10.1038/s41467-026-74931-y (PMC13333024; doi:10.1038/s41467-026-74931-y)
Supplement: Supplementary file 8 — Source Data [file 41467_2026_74931_MOESM8_ESM.zip › Fig.ED9a-part2.txt]

54	chr1	1059729	1060024	+
57	chr1	1063016	1063460	+
61	chr1	1068262	1068965	+
64	chr1	1079146	1079821	+
69	chr1	1094397	1095143	+
81	chr1	1218373	1218854	+
93	chr1	1279554	1280272	+
106	chr1	1353715	1353982	+
138	chr1	1583431	1584062	+
142	chr1	1609971	1610698	+
162	chr1	1813080	1813626	+
167	chr1	1848786	1849652	+
203	chr1	1946872	1947198	+
219	chr1	2034687	2034925	+
227	chr1	2119140	2119349	+
237	chr1	2161252	2164048	+
249	chr1	2181467	2182780	+
255	chr1	2203623	2204334	+
263	chr1	2250226	2250618	+
270	chr1	2266289	2266506	+
274	chr1	2284329	2284728	+
275	chr1	2292169	2292946	+
322	chr1	2460214	2460589	+
326	chr1	2468678	2469194	+
339	chr1	2507778	2509253	+
340	chr1	2510041	2510377	+
475	chr1	3022067	3022340	+
481	chr1	3049235	3049621	+
490	chr1	3094885	3095174	+
493	chr1	3103047	3103462	+
497	chr1	3123725	3124449	+
502	chr1	3133552	3134123	+
514	chr1	3191568	3192430	+
520	chr1	3209700	3210344	+
540	chr1	3269153	3269658	+
542	chr1	3270589	3270895	+
545	chr1	3275938	3276674	+
557	chr1	3336018	3336811	+
571	chr1	3374517	3377690	+
574	chr1	3384321	3384828	+
577	chr1	3396717	3397206	+
654	chr1	3807422	3808079	+
879	chr1	4713783	4714155	+
1193	chr1	5981257	5981715	+
1194	chr1	5982962	5983249	+
1263	chr1	6279776	6280739	+
1282	chr1	6333319	6334004	+
1288	chr1	6360120	6361034	+
1297	chr1	6408410	6409058	+
1301	chr1	6422680	6423171	+
1305	chr1	6445700	6446812	+
1324	chr1	6531232	6531478	+
1345	chr1	6647642	6648570	+
1348	chr1	6659089	6660458	+
1350	chr1	6669619	6670245	+
1419	chr1	7070721	7071334	+
1471	chr1	7235114	7235641	+
1600	chr1	7841957	7843141	+
1639	chr1	8121892	8122388	+
1644	chr1	8152530	8153109	+
1651	chr1	8208245	8208648	+
1655	chr1	8242756	8243377	+
1658	chr1	8254632	8255349	+
1664	chr1	8266397	8266715	+
1666	chr1	8271817	8272754	+
1670	chr1	8298113	8298852	+
1673	chr1	8317571	8318551	+
1720	chr1	8786358	8786504	+
1740	chr1	8934842	8937643	+
1794	chr1	9223941	9224610	+
1795	chr1	9225176	9225621	+
1801	chr1	9239596	9240740	+
1820	chr1	9335486	9335916	+
1827	chr1	9360204	9360780	+
1829	chr1	9375525	9376493	+
1905	chr1	9830471	9830870	+
1917	chr1	9894725	9894996	+
1918	chr1	9895818	9897072	+
1926	chr1	9937884	9938636	+
1980	chr1	10519129	10519884	+
2003	chr1	10695606	10696097	+
2005	chr1	10704628	10704885	+
2014	chr1	10740693	10741147	+
2027	chr1	10786501	10786730	+
2037	chr1	10818677	10821150	+
2040	chr1	10825589	10825885	+
2043	chr1	10836251	10837088	+
2044	chr1	10838579	10839086	+
2045	chr1	10839482	10840646	+
2046	chr1	10845396	10845840	+
2052	chr1	10863377	10865025	+
2058	chr1	10882785	10883454	+
2073	chr1	10961102	10961327	+
2089	chr1	11035858	11036318	+
2091	chr1	11039554	11039880	+
2218	chr1	11805951	11807591	+
2230	chr1	11848629	11849281	+
2234	chr1	11860841	11861110	+
2260	chr1	11986838	11987296	+
2277	chr1	12116421	12116783	+
2300	chr1	12203783	12204667	+
2332	chr1	12444973	12446143	+
2338	chr1	12519875	12520444	+
2341	chr1	12533797	12534384	+
2342	chr1	12538912	12539377	+
2343	chr1	12546472	12546938	+
2351	chr1	12599868	12600377	+
2356	chr1	12609271	12610628	+
2360	chr1	12633833	12634613	+
2366	chr1	12655957	12656866	+
2503	chr1	14127398	14128874	+
2507	chr1	14136017	14136243	+
2695	chr1	15066034	15066606	+
2748	chr1	15255846	15256393	+
2750	chr1	15271759	15272466	+
2751	chr1	15273453	15273721	+
2756	chr1	15322732	15323191	+
2787	chr1	15481560	15482441	+
2831	chr1	15663259	15664648	+
2833	chr1	15665614	15667431	+
2834	chr1	15668207	15669241	+
2836	chr1	15672296	15673339	+
2852	chr1	15738466	15739548	+
2853	chr1	15740514	15740970	+
2855	chr1	15743367	15744164	+
2861	chr1	15753205	15753514	+
2868	chr1	15764398	15766591	+
2869	chr1	15767016	15767969	+
2870	chr1	15768293	15768676	+
2873	chr1	15771921	15772331	+
2874	chr1	15775915	15777267	+
2875	chr1	15780328	15780752	+
2877	chr1	15783189	15784020	+
2878	chr1	15785937	15788174	+
2883	chr1	15797766	15799213	+
2884	chr1	15800388	15800953	+
2886	chr1	15802529	15803447	+
2887	chr1	15804884	15807731	+
2895	chr1	15821509	15822571	+
2919	chr1	16082785	16084201	+
2925	chr1	16112991	16113761	+
2927	chr1	16121602	16123015	+
2939	chr1	16245460	16246117	+
2953	chr1	16344184	16344696	+
2970	chr1	16468070	16468536	+
2976	chr1	16498085	16498688	+
2977	chr1	16505400	16506150	+
2979	chr1	16509076	16509967	+
2986	chr1	16641205	16641900	+
2995	chr1	16705714	16705890	+
3034	chr1	17005013	17005802	+
3073	chr1	17249570	17249893	+
3133	chr1	17585779	17586048	+
3188	chr1	17846931	17847664	+
3376	chr1	18665713	18666297	+
3516	chr1	19315398	19316979	+
3522	chr1	19340257	19341028	+
3523	chr1	19343231	19343834	+
3536	chr1	19405207	19408273	+
3540	chr1	19447803	19448467	+
3541	chr1	19448525	19449323	+
3542	chr1	19449355	19449877	+
3566	chr1	19696930	19697391	+
3568	chr1	19711382	19712336	+
3569	chr1	19712696	19713250	+
3576	chr1	19756349	19757405	+
3584	chr1	19795060	19795779	+
3597	chr1	19890279	19890539	+
3629	chr1	20127227	20127649	+
3632	chr1	20138891	20140412	+
3650	chr1	20247693	20248160	+
3653	chr1	20251343	20252026	+
3670	chr1	20437141	20437609	+
3702	chr1	20537631	20538765	+
3766	chr1	20822671	20823557	+
3779	chr1	20879524	20879805	+
3831	chr1	21568206	21568859	+
3833	chr1	21573801	21574190	+
3838	chr1	21588198	21588891	+
3840	chr1	21594874	21595624	+
3895	chr1	21940684	21941483	+
3901	chr1	21968399	21968980	+
3904	chr1	21978948	21979737	+
3920	chr1	22114782	22115102	+
3921	chr1	22118094	22118484	+
3924	chr1	22141694	22142009	+
3927	chr1	22223267	22224164	+
3932	chr1	22240266	22240980	+
3938	chr1	22260295	22260752	+
3948	chr1	22301757	22302077	+
3949	chr1	22302584	22303347	+
3950	chr1	22304741	22305495	+
3955	chr1	22326693	22327618	+
3956	chr1	22329745	22330968	+
3957	chr1	22331317	22332952	+
3958	chr1	22334989	22335145	+
3960	chr1	22335595	22335852	+
3993	chr1	22565737	22566368	+
4130	chr1	23337208	23337664	+
4210	chr1	24116595	24117028	+
4217	chr1	24233605	24234660	+
4223	chr1	24277990	24278630	+
4251	chr1	24470122	24470886	+
4259	chr1	24518284	24518922	+
4285	chr1	24701366	24702056	+
4290	chr1	24718306	24718757	+
4292	chr1	24741309	24741658	+
4304	chr1	24866518	24867117	+
4321	chr1	25009766	25010186	+
4356	chr1	25237659	25237966	+
4357	chr1	25240785	25241705	+
4392	chr1	25366749	25367547	+
4410	chr1	25448006	25448582	+
4439	chr1	25832837	25833329	+
4445	chr1	25894818	25896207	+
4450	chr1	25926849	25927692	+
4481	chr1	26098292	26098543	+
4489	chr1	26122370	26122801	+
4516	chr1	26452774	26453586	+
4533	chr1	26611240	26611454	+
4544	chr1	26677743	26679046	+
4584	chr1	27175704	27176795	+
4585	chr1	27189136	27189957	+
4599	chr1	27296896	27297448	+
4603	chr1	27321327	27322373	+
4610	chr1	27353362	27353968	+
4634	chr1	27479720	27480922	+
4637	chr1	27518918	27519172	+
4649	chr1	27667214	27667562	+
4651	chr1	27683126	27683352	+
4664	chr1	27843910	27844581	+
4670	chr1	27868614	27869475	+
4685	chr1	27990647	27991087	+
4688	chr1	27997929	27998189	+
4703	chr1	28293306	28293596	+
4706	chr1	28397368	28398011	+
4717	chr1	28498850	28499750	+
4719	chr1	28519384	28520004	+
4720	chr1	28523606	28524472	+
4726	chr1	28578137	28578345	+
4786	chr1	29203054	29203431	+
5104	chr1	31585091	31585344	+
5172	chr1	32173970	32174511	+
5233	chr1	32754837	32755379	+
5238	chr1	32788391	32788731	+
5239	chr1	32802125	32802688	+
5350	chr1	34004348	34005182	+
5575	chr1	36276811	36277617	+
5578	chr1	36474328	36474801	+
5737	chr1	37502340	37502715	+
5816	chr1	37943384	37944707	+
5887	chr1	38511410	38511642	+
5896	chr1	38553912	38554889	+
6084	chr1	39810057	39810605	+
6095	chr1	40039029	40039782	+
6126	chr1	40285138	40285657	+
6167	chr1	40802970	40803387	+
6169	chr1	40848819	40849539	+
6190	chr1	41246536	41247391	+
6219	chr1	41667352	41667996	+
6255	chr1	41961109	41961601	+
6289	chr1	42243192	42244068	+
6300	chr1	42366501	42367580	+
6304	chr1	42419762	42420581	+
6305	chr1	42420937	42421800	+
6307	chr1	42446866	42447779	+
6341	chr1	43156577	43157795	+
6363	chr1	43406575	43408202	+
6372	chr1	43422242	43423364	+
6377	chr1	43438836	43439279	+
6378	chr1	43445770	43446560	+
6407	chr1	43672285	43672965	+
6415	chr1	43700780	43702072	+
6436	chr1	43889092	43889847	+
6453	chr1	44006534	44006777	+
6458	chr1	44047489	44047969	+
6461	chr1	44068685	44069066	+
6480	chr1	44446200	44447111	+
6481	chr1	44452232	44453424	+
6542	chr1	45003413	45004204	+
6554	chr1	45111296	45111550	+
6569	chr1	45242355	45243146	+
6602	chr1	45800895	45802456	+
6633	chr1	46419561	46420749	+
6650	chr1	46653258	46654148	+
6664	chr1	46797591	46797963	+
6665	chr1	46804953	46805585	+
6686	chr1	46985969	46986653	+
6687	chr1	46987615	46988102	+
6699	chr1	47066036	47067224	+
6702	chr1	47087603	47088237	+
6703	chr1	47170910	47171441	+
6757	chr1	47696672	47696838	+
6781	chr1	47910050	47910147	+
6783	chr1	47911235	47912340	+
6848	chr1	48297086	48297776	+
6928	chr1	49142167	49143054	+
7040	chr1	50888262	50888867	+
7059	chr1	51537772	51538059	+
7062	chr1	51693606	51694540	+
7072	chr1	51779705	51780504	+
7105	chr1	52588606	52589410	+
7143	chr1	53410175	53410599	+
7148	chr1	53550248	53550874	+
7163	chr1	53651060	53651373	+
7227	chr1	54007863	54008414	+
7333	chr1	54822374	54822959	+
7341	chr1	54868434	54870701	+
7379	chr1	55261628	55262758	+
7387	chr1	55322129	55322398	+
7393	chr1	55351156	55351978	+
7502	chr1	56914571	56915105	+
7505	chr1	56941962	56942276	+
7515	chr1	57011140	57012193	+
7674	chr1	59220828	59221705	+
7679	chr1	59271120	59272042	+
7682	chr1	59314467	59315061	+
7711	chr1	60138505	60140008	+
7874	chr1	62770451	62771391	+
7877	chr1	62782642	62783814	+
7883	chr1	62836232	62836569	+
7959	chr1	63790169	63790449	+
7969	chr1	64086899	64087759	+
7971	chr1	64127456	64128567	+
7981	chr1	64197279	64197854	+
7982	chr1	64211980	64212517	+
8015	chr1	64809147	64810188	+
8022	chr1	65063496	65064228	+
8033	chr1	65329740	65330162	+
8037	chr1	65359941	65360719	+
8038	chr1	65362279	65362884	+
8071	chr1	65679885	65680728	+
8191	chr1	67859042	67859319	+
8195	chr1	67897178	67898006	+
8219	chr1	68201914	68202393	+
8224	chr1	68280883	68282453	+
8602	chr1	75595556	75595873	+
8613	chr1	75841469	75841873	+
8750	chr1	78448349	78449587	+
8753	chr1	78472990	78473561	+
8756	chr1	78510567	78511489	+
8760	chr1	78775795	78776364	+
8956	chr1	81975170	81975813	+
8967	chr1	82119831	82120564	+
8968	chr1	82145570	82146360	+
9060	chr1	84712920	84713748	+
9107	chr1	85754886	85755642	+
9118	chr1	86047710	86048059	+
9126	chr1	86174594	86175628	+
9195	chr1	87620113	87620857	+
9226	chr1	87798066	87798666	+
9227	chr1	87799614	87800282	+
9257	chr1	88149899	88150296	+
9304	chr1	89078148	89078900	+
9314	chr1	89358803	89358985	+
9325	chr1	89553928	89554730	+
9462	chr1	91286769	91287768	+
9464	chr1	91300035	91301085	+
9522	chr1	92148871	92149494	+
9531	chr1	92292159	92292836	+
9556	chr1	92946887	92947227	+
9566	chr1	93251361	93251760	+
9596	chr1	94047793	94049831	+
9599	chr1	94059380	94059662	+
9602	chr1	94080419	94083124	+
9626	chr1	94458266	94459037	+
9669	chr1	95067868	95068144	+
9670	chr1	95071262	95071913	+
9673	chr1	95076954	95078083	+
9675	chr1	95088353	95088917	+
9676	chr1	95107674	95108374	+
9683	chr1	95163309	95163586	+
9689	chr1	95249677	95249847	+
9697	chr1	95330411	95331259	+
9712	chr1	95584150	95584446	+
9843	chr1	98729116	98730088	+
10106	chr1	104115017	104116402	+
10107	chr1	104116935	104118560	+
10369	chr1	108274928	108275216	+
10373	chr1	108314064	108314460	+
10423	chr1	109189169	109189642	+
10424	chr1	109202996	109203329	+
10440	chr1	109373103	109373646	+
10452	chr1	109504752	109505229	+
10455	chr1	109585478	109585733	+
10480	chr1	109751063	109752075	+
10491	chr1	109818989	109819525	+
10544	chr1	110306243	110306878	+
10553	chr1	110329282	110330412	+
10612	chr1	110771455	110773130	+
10614	chr1	110778564	110779489	+
10622	chr1	110927140	110927931	+
10642	chr1	111019207	111021229	+
10708	chr1	111965198	111966577	+
10785	chr1	112783972	112784737	+
10801	chr1	112936251	112937353	+
10838	chr1	113378429	113378845	+
10844	chr1	113424292	113424598	+
10866	chr1	113751069	113751469	+
10869	chr1	113768911	113769363	+
10870	chr1	113784884	113785918	+
10918	chr1	114696241	114696351	+
11081	chr1	116652298	116653094	+
11106	chr1	116976130	116976437	+
11112	chr1	117057690	117058488	+
11126	chr1	117185280	117186381	+
11151	chr1	117459385	117459911	+
11155	chr1	117529381	117530106	+
11172	chr1	117906154	117906767	+
11181	chr1	118151820	118154629	+
11183	chr1	118163688	118164735	+
11184	chr1	118165082	118166567	+
11185	chr1	118172373	118173757	+
11189	chr1	118197839	118198237	+
11194	chr1	118218696	118219745	+
11244	chr1	119531239	119532656	+
11278	chr1	120256619	120257338	+
11301	chr1	120557399	120558055	+
11478	chr1	145435925	145436490	+
11484	chr1	145501345	145502523	+
11499	chr1	145574318	145574591	+
11519	chr1	146544284	146544899	+
11523	chr1	146549424	146550935	+
11581	chr1	147364344	147364791	+
11622	chr1	148901579	148902642	+
11649	chr1	149333060	149333286	+
11652	chr1	149672879	149673365	+
11703	chr1	150485597	150486262	+
11719	chr1	150602953	150603330	+
11722	chr1	150626873	150627724	+
11724	chr1	150643671	150644174	+
11725	chr1	150736806	150737233	+
11730	chr1	150849685	150849993	+
11753	chr1	151103620	151104231	+
11758	chr1	151167379	151167637	+
11760	chr1	151169161	151170193	+
11778	chr1	151481380	151482725	+
11814	chr1	151870522	151871040	+
11836	chr1	152008082	152008467	+
11912	chr1	152926354	152927263	+
11984	chr1	153506383	153508302	+
11989	chr1	153539396	153540141	+
11990	chr1	153540227	153540840	+
11995	chr1	153580609	153581947	+
11996	chr1	153582003	153582684	+
12016	chr1	153704667	153705204	+
12019	chr1	153736034	153737110	+
12025	chr1	153764458	153764720	+
12033	chr1	153937139	153937331	+
12088	chr1	154380063	154381316	+
12089	chr1	154389820	154390505	+
12092	chr1	154394644	154395601	+
12100	chr1	154409657	154409966	+
12173	chr1	154809839	154810391	+
12235	chr1	155097341	155098503	+
12247	chr1	155152089	155152674	+
12253	chr1	155167067	155167572	+
12256	chr1	155190374	155190898	+
12305	chr1	155931684	155932853	+
12310	chr1	155972478	155973971	+
12326	chr1	156094139	156096364	+
12335	chr1	156131343	156131836	+
12344	chr1	156211095	156211530	+
12388	chr1	156471781	156472107	+
12444	chr1	156821784	156822125	+
12456	chr1	156866547	156867112	+
12604	chr1	158147392	158147993	+
12763	chr1	159898977	159899701	+
12768	chr1	159931548	159932407	+
12779	chr1	160054293	160054400	+
12807	chr1	160187150	160187694	+
12808	chr1	160232994	160233354	+
12846	chr1	160752844	160753468	+
12868	chr1	160965117	160965855	+
12883	chr1	161084944	161085307	+
12893	chr1	161163758	161163934	+
12903	chr1	161230504	161231507	+
12907	chr1	161283404	161283674	+
12911	chr1	161367613	161368628	+
12985	chr1	162341948	162342847	+
12987	chr1	162351297	162351979	+
13006	chr1	162583881	162584196	+
13113	chr1	164592197	164592849	+
13120	chr1	164620557	164620755	+
13213	chr1	165324130	165324801	+
13220	chr1	165367308	165368100	+
13263	chr1	165879834	165881564	+
13322	chr1	166459068	166459828	+
13328	chr1	166572160	166573157	+
13355	chr1	167032297	167032494	+
13389	chr1	167381229	167382871	+
13420	chr1	167657909	167658517	+
13427	chr1	167722294	167722815	+
13442	chr1	167897303	167897981	+
13443	chr1	167898317	167898598	+
13453	chr1	168115664	168116372	+
13474	chr1	168426451	168426924	+
13475	chr1	168464575	168464781	+
13502	chr1	169028991	169029884	+
13601	chr1	170629545	170630382	+
13609	chr1	170640564	170640678	+
13694	chr1	171625314	171625705	+
13717	chr1	172312053	172313226	+
13740	chr1	173022438	173022765	+
13770	chr1	173895249	173895727	+
14014	chr1	178006086	178006556	+
14015	chr1	178007510	178007810	+
14019	chr1	178024168	178025311	+
14033	chr1	178482722	178483089	+
14057	chr1	179006777	179007415	+
14058	chr1	179046191	179046884	+
14112	chr1	180095890	180096289	+
14120	chr1	180143051	180143438	+
14130	chr1	180202382	180203003	+
14173	chr1	180904618	180904994	+
14200	chr1	181128607	181129779	+
14247	chr1	181454982	181455070	+
14331	chr1	182204965	182205638	+
14380	chr1	183129110	183129713	+
14419	chr1	183385886	183386556	+
14467	chr1	183964557	183965502	+
14488	chr1	184448186	184449198	+
14497	chr1	184591238	184591906	+
14511	chr1	184779881	184780289	+
14515	chr1	184869167	184869941	+
14519	chr1	184939902	184941403	+
14526	chr1	185335460	185336123	+
14929	chr1	192445937	192446719	+
14961	chr1	193643422	193644370	+
15116	chr1	195971246	195972489	+
15189	chr1	197113827	197114920	+
15222	chr1	198124646	198125223	+
15238	chr1	198902395	198904140	+
15265	chr1	199763250	199764174	+
15268	chr1	199834803	199835668	+
15275	chr1	200002614	200005097	+
15277	chr1	200006439	200007488	+
15279	chr1	200017103	200018489	+
15299	chr1	200145492	200146252	+
15302	chr1	200163526	200164013	+
15307	chr1	200219141	200220216	+
15319	chr1	200354043	200354608	+
15328	chr1	200446541	200447565	+
15338	chr1	200591069	200591275	+
15348	chr1	200861191	200861983	+
15353	chr1	200874632	200875476	+
15361	chr1	200971047	200971427	+
15387	chr1	201093832	201094495	+
15388	chr1	201096866	201098010	+
15411	chr1	201244152	201244822	+
15417	chr1	201269041	201269715	+
15419	chr1	201271221	201272066	+
15452	chr1	201430644	201431427	+
15476	chr1	201572107	201573404	+
15481	chr1	201618283	201618400	+
15514	chr1	201959375	201959992	+
15521	chr1	201982885	201984492	+
15522	chr1	201986505	201986876	+
15536	chr1	202026715	202027318	+
15543	chr1	202074493	202075196	+
15673	chr1	203085716	203086544	+
15718	chr1	203297710	203298568	+
15729	chr1	203377324	203378099	+
15758	chr1	203575457	203576014	+
15781	chr1	203868983	203869343	+
15813	chr1	204195015	204195533	+
15825	chr1	204299372	204300536	+
15826	chr1	204301203	204302279	+
15836	chr1	204345765	204346174	+
15845	chr1	204413098	204413745	+
15848	chr1	204419975	204421250	+
15849	chr1	204421930	204422676	+
15852	chr1	204448048	204449368	+
15857	chr1	204479999	204480415	+
16013	chr1	205411422	205412221	+
16014	chr1	205414597	205415694	+
16033	chr1	205551219	205551709	+
16036	chr1	205568069	205568997	+
16046	chr1	205630721	205631217	+
16047	chr1	205631592	205632289	+
16048	chr1	205632599	205633324	+
16049	chr1	205633838	205634315	+
16050	chr1	205635309	205637477	+
16055	chr1	205647704	205648343	+
16063	chr1	205778880	205780452	+
16074	chr1	205894907	205895330	+
16081	chr1	206109027	206109492	+
16101	chr1	206288040	206289027	+
16106	chr1	206316905	206318558	+
16107	chr1	206318957	206320633	+
16109	chr1	206328751	206329172	+
16125	chr1	206691331	206691866	+
16132	chr1	206731165	206731868	+
16146	chr1	206862213	206862618	+
16183	chr1	207118184	207119119	+
16185	chr1	207126004	207126731	+
16191	chr1	207182758	207183983	+
16192	chr1	207193486	207195553	+
16193	chr1	207200605	207201338	+
16195	chr1	207224988	207225805	+
16196	chr1	207227392	207228127	+
16198	chr1	207240870	207241610	+
16202	chr1	207378435	207379058	+
16203	chr1	207405669	207406641	+
16205	chr1	207477854	207479106	+
16245	chr1	207971489	207972370	+
16254	chr1	207993845	207994492	+
16255	chr1	207995153	207995358	+
16256	chr1	207999257	207999606	+
16263	chr1	208042980	208043707	+
16272	chr1	208135867	208136324	+
16273	chr1	208137596	208137844	+
16281	chr1	208216244	208217934	+
16282	chr1	208218324	208219738	+
16297	chr1	208360757	208361460	+
16302	chr1	208392999	208393512	+
16465	chr1	209819232	209819577	+
16467	chr1	209825500	209825879	+
16535	chr1	210637721	210638239	+
16616	chr1	211501422	211502739	+
16618	chr1	211509712	211510342	+
16639	chr1	211721276	211722119	+
16660	chr1	211877031	211877569	+
16665	chr1	211908548	211909736	+
16698	chr1	212643332	212643779	+
16788	chr1	213616561	213617312	+
16870	chr1	214510757	214511334	+
16878	chr1	214649573	214650981	+
16880	chr1	214676671	214677402	+
16888	chr1	214722722	214723685	+
16982	chr1	215745122	215745522	+
17143	chr1	217310571	217311054	+
17146	chr1	217313040	217313260	+
17170	chr1	217805054	217805382	+
17181	chr1	218098311	218098771	+
17230	chr1	218582331	218582821	+
17237	chr1	218647179	218648050	+
17250	chr1	218758702	218759492	+
17371	chr1	220854462	220855115	+
17442	chr1	221561784	221562489	+
17471	chr1	221982496	221983255	+
17477	chr1	222138600	222139570	+
17513	chr1	222792553	222793742	+
17520	chr1	222927707	222928471	+
17538	chr1	223257759	223258082	+
17557	chr1	223406678	223407316	+
17594	chr1	223851898	223853950	+
17603	chr1	223888430	223889481	+
17605	chr1	223895370	223896101	+
17611	chr1	223914107	223915420	+
17615	chr1	223927136	223928112	+
17616	chr1	223936473	223936839	+
17618	chr1	223952859	223953470	+
17619	chr1	223959185	223960416	+
17621	chr1	223981176	223982705	+
17631	chr1	224075690	224075986	+
17639	chr1	224245361	224246221	+
17643	chr1	224274124	224274541	+
17654	chr1	224400273	224400714	+
17655	chr1	224401806	224402183	+
17665	chr1	224686423	224686733	+
17682	chr1	224804211	224805088	+
17686	chr1	224815299	224815647	+
17761	chr1	225636914	225637397	+
17762	chr1	225642344	225643107	+
17780	chr1	225887880	225888484	+
17793	chr1	226007186	226007885	+
17796	chr1	226014702	226015481	+
17806	chr1	226059330	226060021	+
17825	chr1	226149703	226150142	+
17831	chr1	226165675	226166434	+
17846	chr1	226310720	226310883	+
17847	chr1	226314873	226314980	+
17854	chr1	226323311	226323751	+
17856	chr1	226369652	226370310	+
17870	chr1	226537483	226537831	+
17874	chr1	226590705	226591101	+
17919	chr1	226823074	226823541	+
17924	chr1	226850430	226851035	+
17931	chr1	226895795	226896357	+
17949	chr1	227059462	227061501	+
17950	chr1	227061949	227062648	+
17959	chr1	227163063	227163491	+
17960	chr1	227168390	227168831	+
17969	chr1	227584113	227585343	+
18007	chr1	228073425	228073812	+
18036	chr1	228253219	228253586	+
18108	chr1	228693282	228694210	+
18123	chr1	228857467	228857762	+
18137	chr1	228972507	228973185	+
18139	chr1	228986045	228986744	+
18156	chr1	229085157	229086069	+
18176	chr1	229244559	229245319	+
18183	chr1	229265352	229266039	+
18194	chr1	229335301	229336000	+
18237	chr1	229714686	229715283	+
18273	chr1	230076939	230078405	+
18293	chr1	230193004	230195751	+
18298	chr1	230214711	230215455	+
18332	chr1	230288582	230291149	+
18337	chr1	230312657	230313267	+
18346	chr1	230345602	230346249	+
18351	chr1	230354289	230355140	+
18356	chr1	230367210	230368134	+
18361	chr1	230397580	230398040	+
18367	chr1	230416246	230416802	+
18371	chr1	230435965	230436336	+
18376	chr1	230453347	230454043	+
18383	chr1	230507742	230508484	+
18416	chr1	230838567	230839276	+
18425	chr1	230882247	230884198	+
18426	chr1	230884574	230887058	+
18427	chr1	230887802	230889385	+
18455	chr1	231104271	231105055	+
18483	chr1	231296606	231297517	+
18516	chr1	231738813	231739062	+
18529	chr1	231942532	231942913	+
18534	chr1	231975143	231976208	+
18624	chr1	232692158	232693093	+
18642	chr1	232813934	232814736	+
18643	chr1	232814887	232815072	+
18661	chr1	232903191	232903768	+
18675	chr1	233036650	233037074	+
18682	chr1	233113946	233114636	+
18685	chr1	233155677	233156544	+
18827	chr1	234445127	234445434	+
18856	chr1	234672523	234672949	+
18868	chr1	234763045	234763652	+
18870	chr1	234794782	234795647	+
18882	chr1	234858345	234859194	+
18887	chr1	234903927	234904926	+
18888	chr1	234907346	234908701	+
18897	chr1	234978398	234979269	+
18900	chr1	235002071	235002807	+
18902	chr1	235010218	235010761	+
18923	chr1	235094874	235095791	+
18924	chr1	235098441	235099152	+
18932	chr1	235132623	235134901	+
19001	chr1	235998252	235998774	+
19012	chr1	236087323	236087778	+
19038	chr1	236269297	236269626	+
19052	chr1	236306660	236307175	+
19059	chr1	236326324	236327218	+
19062	chr1	236332101	236332872	+
19069	chr1	236451794	236452789	+
19092	chr1	236561774	236562175	+
19104	chr1	236613972	236614657	+
19108	chr1	236628620	236629656	+
19142	chr1	236850014	236850362	+
19155	chr1	236900048	236900433	+
19165	chr1	236930192	236930903	+
19199	chr1	237204883	237205356	+
19200	chr1	237206440	237206958	+
19424	chr1	239469628	239470402	+
19430	chr1	239551803	239552396	+
19433	chr1	239612868	239613575	+
19453	chr1	239977549	239978328	+
19538	chr1	240485997	240486903	+
19893	chr1	242388968	242389939	+
19954	chr1	242633299	242633471	+
20034	chr1	243053557	243054072	+
20074	chr1	243584635	243585078	+
20163	chr1	244228362	244228969	+
20212	chr1	244466212	244467848	+
20220	chr1	244512312	244512841	+
20268	chr1	245055880	245056303	+
20303	chr1	245329766	245330217	+
20344	chr1	245464411	245465025	+
20352	chr1	245500905	245501655	+
20487	chr1	246149926	246150570	+
20518	chr1	246747940	246748720	+
20530	chr1	246860313	246860500	+
20546	chr1	246957860	246958560	+
20627	chr1	247681507	247682020	+
20795	chr10	310436	311270	+
20796	chr10	312910	313416	+
20797	chr10	352347	353005	+
20799	chr10	357762	358197	+
20801	chr10	369810	370074	+
20805	chr10	384136	384782	+
20833	chr10	579039	579741	+
20844	chr10	639178	639719	+
20850	chr10	664324	664805	+
20858	chr10	708000	708435	+
20906	chr10	990449	990787	+
20907	chr10	992881	993631	+
20916	chr10	1017512	1017914	+
20917	chr10	1020391	1020688	+
20920	chr10	1031838	1033074	+
20926	chr10	1082178	1082898	+
20931	chr10	1107606	1108350	+
21149	chr10	1753231	1753903	+
21577	chr10	3138280	3138703	+
21580	chr10	3141510	3142152	+
21592	chr10	3160827	3161107	+
21661	chr10	3372634	3373386	+
21670	chr10	3407116	3407768	+
21672	chr10	3422940	3423436	+
21730	chr10	3572594	3572758	+
21765	chr10	3683324	3683854	+
21794	chr10	3786407	3787066	+
21803	chr10	3804902	3805844	+
21808	chr10	3817356	3817724	+
21847	chr10	4011973	4013031	+
21998	chr10	4599792	4600082	+
22019	chr10	4703392	4704203	+
22022	chr10	4720808	4721842	+
22110	chr10	5587569	5589436	+
22117	chr10	5605941	5606437	+
22123	chr10	5624570	5625081	+
22135	chr10	5653892	5654234	+
22137	chr10	5668008	5668703	+
22139	chr10	5670244	5671108	+
22142	chr10	5682439	5682951	+
22151	chr10	5701759	5702209	+
22165	chr10	5874790	5875489	+
22171	chr10	5903258	5903685	+
22173	chr10	5909280	5910060	+
22232	chr10	6246638	6247648	+
22237	chr10	6281014	6281485	+
22241	chr10	6309067	6309640	+
22243	chr10	6317116	6317617	+
22245	chr10	6338826	6339858	+
22249	chr10	6356457	6357438	+
22256	chr10	6389817	6390379	+
22325	chr10	6661611	6661941	+
22486	chr10	7298925	7299937	+
22528	chr10	7449439	7449971	+
22531	chr10	7461613	7462237	+
22611	chr10	7714363	7715429	+
22648	chr10	8094267	8094680	+
22770	chr10	8528932	8529699	+
23206	chr10	11252016	11252416	+
23295	chr10	11681892	11682352	+
23301	chr10	11726637	11727556	+
23305	chr10	11731901	11732501	+
23317	chr10	11785143	11785385	+
23340	chr10	11868145	11868518	+
23347	chr10	11916083	11916477	+
23371	chr10	12170763	12170991	+
23396	chr10	12393184	12393762	+
23424	chr10	12474836	12476025	+
23425	chr10	12476347	12477015	+
23428	chr10	12490527	12491067	+
23431	chr10	12504752	12505654	+
23437	chr10	12527104	12528244	+
23443	chr10	12552467	12553043	+
23444	chr10	12554462	12555080	+
23460	chr10	12609459	12609857	+
23471	chr10	12648314	12648728	+
23480	chr10	12676801	12677478	+
23511	chr10	12769952	12770239	+
23515	chr10	12781576	12782336	+
23622	chr10	13312704	13313540	+
23655	chr10	13525301	13526439	+
23658	chr10	13534639	13535550	+
23686	chr10	13746289	13747763	+
23701	chr10	13815169	13815650	+
23705	chr10	13837731	13838682	+
23782	chr10	14126626	14127042	+
23795	chr10	14167351	14168068	+
23875	chr10	14447184	14447500	+
23887	chr10	14513281	14513523	+
23902	chr10	14575253	14575545	+
23915	chr10	14619551	14620165	+
23916	chr10	14625345	14625814	+
23919	chr10	14629227	14630997	+
23925	chr10	14690115	14690937	+
23929	chr10	14715451	14716131	+
24004	chr10	15367652	15368272	+
24021	chr10	15449855	15450363	+
24227	chr10	16857733	16858738	+
24228	chr10	16869572	16870080	+
24251	chr10	16991939	16992138	+
24351	chr10	17776721	17777699	+
24387	chr10	18428808	18429207	+
24431	chr10	18634520	18635162	+
24650	chr10	20328917	20329481	+
24758	chr10	21273467	21273980	+
24764	chr10	21319034	21319544	+
24770	chr10	21423654	21424585	+
24829	chr10	22020924	22021433	+
24861	chr10	22535132	22536150	+
24913	chr10	23351878	23352736	+
24915	chr10	23355085	23355716	+
24934	chr10	23464197	23464967	+
24951	chr10	23563041	23563511	+
24966	chr10	23688642	23689270	+
25046	chr10	24544078	24544356	+
25048	chr10	24582095	24582905	+
25069	chr10	24779537	24780439	+
25075	chr10	24830101	24830647	+
25078	chr10	24858263	24858620	+
25083	chr10	24988494	24988862	+
25092	chr10	25137518	25138164	+
25098	chr10	25233594	25234250	+
25100	chr10	25240265	25241058	+
25109	chr10	25350553	25351129	+
25111	chr10	25365400	25366021	+
25253	chr10	26505618	26505715	+
25438	chr10	28029975	28030629	+
25492	chr10	28506757	28507496	+
25514	chr10	28687602	28687988	+
25556	chr10	29057132	29058171	+
25594	chr10	29264833	29265457	+
25688	chr10	29738396	29738876	+
25692	chr10	29758520	29758910	+
25703	chr10	29876204	29877075	+
25710	chr10	29919560	29919963	+
25715	chr10	29947544	29948722	+
25841	chr10	30735958	30736413	+
25919	chr10	31015283	31015523	+
26005	chr10	31938514	31939270	+
26035	chr10	32225658	32226773	+
26036	chr10	32230462	32231234	+
26067	chr10	32637002	32638312	+
26084	chr10	33232897	33234088	+
26129	chr10	33547704	33548635	+
26134	chr10	33579572	33580211	+
26232	chr10	34508828	34509407	+
26272	chr10	35021457	35022718	+
26301	chr10	35256270	35256539	+
26329	chr10	35620889	35621658	+
26336	chr10	35673086	35673743	+
26337	chr10	35683315	35683888	+
26363	chr10	35928802	35929045	+
26414	chr10	36229372	36230002	+
26753	chr10	43140839	43141590	+
26755	chr10	43149753	43150387	+
26756	chr10	43160610	43161248	+
26786	chr10	43394053	43394328	+
26826	chr10	43577337	43578287	+
26904	chr10	43900825	43901396	+
26956	chr10	44244584	44245876	+
26969	chr10	44349521	44350003	+
27000	chr10	44542817	44543185	+
27001	chr10	44546815	44547529	+
27025	chr10	44847998	44848752	+
27034	chr10	44875515	44876647	+
27035	chr10	44877788	44879252	+
27115	chr10	45465264	45465681	+
27126	chr10	45487178	45488032	+
27130	chr10	45495676	45496088	+
27172	chr10	46042944	46044241	+
27182	chr10	46210495	46211225	+
27189	chr10	46964027	46964441	+
27259	chr10	48430099	48430901	+
27460	chr10	50604431	50605412	+
27471	chr10	50748208	50748639	+
27479	chr10	50816853	50817309	+
27480	chr10	50818882	50819137	+
27481	chr10	50819741	50820607	+
27517	chr10	50976247	50976647	+
27551	chr10	52176754	52178463	+
27618	chr10	54077742	54079090	+
27849	chr10	57387405	57388528	+
28047	chr10	60936950	60937258	+
28097	chr10	61802439	61803467	+
28101	chr10	61900254	61900727	+
28102	chr10	61935079	61935862	+
28103	chr10	61959642	61960582	+
28106	chr10	62052557	62053133	+
28121	chr10	62493609	62494028	+
28127	chr10	62712594	62713924	+
28128	chr10	62757838	62759216	+
28166	chr10	63539630	63540324	+
28175	chr10	63658627	63659500	+
28310	chr10	65280164	65280695	+
28538	chr10	70065232	70065508	+
28549	chr10	70289782	70290214	+
28569	chr10	70717039	70717593	+
28600	chr10	70989297	70989737	+
28602	chr10	70992100	70993097	+
28622	chr10	71079441	71079822	+
28625	chr10	71104513	71104959	+
28626	chr10	71108616	71109275	+
28628	chr10	71122070	71122854	+
28647	chr10	71210077	71210565	+
28679	chr10	71422049	71422715	+
28730	chr10	71650309	71651201	+
28767	chr10	71890973	71891631	+
28769	chr10	71897853	71898664	+
28771	chr10	71930807	71931000	+
28783	chr10	72016082	72016486	+
28785	chr10	72032206	72032542	+
28790	chr10	72056377	72056968	+
28856	chr10	72459444	72459932	+
28889	chr10	72686916	72687388	+
28959	chr10	73015496	73016363	+
28960	chr10	73020098	73020509	+
28980	chr10	73098617	73100083	+
28982	chr10	73107774	73108364	+
28984	chr10	73111504	73111969	+
29095	chr10	73526663	73527644	+
29110	chr10	73591646	73592085	+
29119	chr10	73620941	73621628	+
29121	chr10	73630968	73631771	+
29146	chr10	73729945	73730961	+
29167	chr10	73818902	73819106	+
29175	chr10	73924571	73925699	+
29178	chr10	73976898	73977060	+
29192	chr10	74051873	74052373	+
29218	chr10	74435862	74436756	+
29220	chr10	74439358	74439956	+
29246	chr10	75289789	75290914	+
29285	chr10	75716222	75716996	+
29286	chr10	75725074	75726537	+
29298	chr10	75997645	75997925	+
29305	chr10	76525725	76526741	+
29345	chr10	77003201	77003543	+
29370	chr10	77193941	77194531	+
29379	chr10	77258143	77258635	+
29397	chr10	77467496	77468275	+
29434	chr10	77795251	77795608	+
29442	chr10	77873481	77874029	+
29449	chr10	77910020	77910864	+
29460	chr10	78011628	78011977	+
29472	chr10	78283758	78284488	+
29598	chr10	79291078	79291696	+
29625	chr10	79625458	79626082	+
29627	chr10	79632809	79633463	+
29635	chr10	79661579	79662222	+
29638	chr10	79666610	79667513	+
29645	chr10	79708699	79709113	+
29756	chr10	80515877	80517098	+
29757	chr10	80517159	80517677	+
29804	chr10	80839661	80840424	+
29822	chr10	80911949	80912843	+
29836	chr10	80980853	80981191	+
29838	chr10	80982882	80983426	+
29848	chr10	81074507	81075063	+
29892	chr10	81744606	81745382	+
29914	chr10	81930040	81931463	+
29923	chr10	81958938	81959304	+
29927	chr10	81967768	81968938	+
29936	chr10	82036512	82037762	+
29968	chr10	82265710	82266680	+
30130	chr10	83911613	83912298	+
30255	chr10	85898270	85898701	+
30420	chr10	87923267	87923763	+
30471	chr10	88288832	88289731	+
30512	chr10	88855843	88856244	+
30515	chr10	88879159	88879460	+
30518	chr10	88975772	88976088	+
30558	chr10	90573973	90574813	+
30562	chr10	90641034	90642353	+
30612	chr10	91332081	91333118	+
30729	chr10	93389687	93390817	+
30777	chr10	94354318	94355097	+
30869	chr10	95143845	95144175	+
30876	chr10	95196752	95197491	+
30893	chr10	95309915	95310799	+
30936	chr10	95701229	95701750	+
30950	chr10	96037215	96037984	+
30999	chr10	97094378	97094662	+
31009	chr10	97174637	97175820	+
31059	chr10	98129431	98130355	+
31097	chr10	98339958	98340184	+
31098	chr10	98342561	98343620	+
31099	chr10	98344085	98344947	+
31103	chr10	98370185	98370979	+
31104	chr10	98371550	98372428	+
31140	chr10	98758092	98758493	+
31198	chr10	99050763	99051271	+
31231	chr10	99302361	99303366	+
31368	chr10	100163242	100164288	+
31447	chr10	101289740	101290338	+
31484	chr10	101666088	101666594	+
31487	chr10	101680223	101680872	+
31494	chr10	101803647	101804554	+
31531	chr10	102107625	102108205	+
31555	chr10	102322176	102322445	+
31575	chr10	102419052	102419652	+
31584	chr10	102475228	102475678	+
31605	chr10	102567255	102568132	+
31612	chr10	102590100	102590390	+
31642	chr10	102821284	102822050	+
31705	chr10	103127119	103128052	+
31720	chr10	103485466	103486029	+
31729	chr10	103579047	103579652	+
31775	chr10	104227467	104228754	+
31783	chr10	104363859	104364519	+
31802	chr10	104542608	104543041	+
31804	chr10	104560034	104560872	+
31806	chr10	104573890	104574775	+
31832	chr10	104813865	104814125	+
31835	chr10	104874496	104875108	+
31888	chr10	105391848	105392315	+
31906	chr10	105495865	105496552	+
31907	chr10	105505197	105508515	+
31912	chr10	105532702	105532865	+
31917	chr10	105560101	105561022	+
31943	chr10	105728747	105728979	+
31981	chr10	106094696	106095484	+
32075	chr10	106877663	106879471	+
32182	chr10	108257663	108258291	+
32195	chr10	108336968	108337461	+
32563	chr10	111766407	111766993	+
32586	chr10	112115829	112117459	+
32591	chr10	112174125	112174861	+
32636	chr10	112548739	112550000	+
32649	chr10	112630588	112630960	+
32650	chr10	112641021	112641851	+
32651	chr10	112643524	112644288	+
32662	chr10	112859948	112860434	+
32805	chr10	114136800	114137241	+
32821	chr10	114391031	114392091	+
32829	chr10	114503548	114504600	+
32830	chr10	114505953	114506611	+
32841	chr10	114571398	114572184	+
32843	chr10	114576449	114576943	+
32844	chr10	114580827	114580990	+
32857	chr10	114705420	114706197	+
32864	chr10	114760683	114761164	+
32883	chr10	114829267	114829739	+
32885	chr10	114833511	114834488	+
32891	chr10	114853743	114854415	+
32893	chr10	114855640	114856309	+
32897	chr10	114877393	114878049	+
32940	chr10	115209482	115210463	+
32985	chr10	115612050	115612924	+
32994	chr10	115718252	115719774	+
32995	chr10	115720120	115721360	+
33001	chr10	115842381	115843201	+
33026	chr10	116080115	116080987	+
33040	chr10	116161986	116162985	+
33053	chr10	116285163	116285970	+
33054	chr10	116298098	116298561	+
33055	chr10	116301239	116301472	+
33057	chr10	116304009	116305186	+
33058	chr10	116307362	116307960	+
33064	chr10	116392332	116393493	+
33068	chr10	116407871	116410504	+
33072	chr10	116442932	116444041	+
33080	chr10	116548346	116548885	+
33280	chr10	118305387	118305780	+
33281	chr10	118306397	118308068	+
33282	chr10	118312125	118313248	+
33283	chr10	118313557	118315651	+
33284	chr10	118317940	118319324	+
33285	chr10	118325219	118326044	+
33290	chr10	118354249	118354790	+
33295	chr10	118364309	118365869	+
33298	chr10	118369822	118371059	+
33299	chr10	118379647	118381439	+
33300	chr10	118382608	118383856	+
33301	chr10	118384320	118386619	+
33303	chr10	118388430	118389918	+
33304	chr10	118390290	118392980	+
33308	chr10	118417304	118419157	+
33309	chr10	118420097	118421146	+
33310	chr10	118421854	118422460	+
33362	chr10	118899634	118900485	+
33396	chr10	119130544	119131466	+
33425	chr10	119301985	119302063	+
33430	chr10	119313224	119313306	+
33606	chr10	120457801	120458533	+
33666	chr10	120879477	120880603	+
33670	chr10	120924024	120924436	+
33681	chr10	120982401	120982889	+
33695	chr10	121048934	121049657	+
33696	chr10	121053001	121053467	+
33702	chr10	121065524	121066064	+
33750	chr10	121413767	121415412	+
33751	chr10	121417828	121418136	+
33902	chr10	122708779	122709465	+
33986	chr10	123097457	123098344	+
34059	chr10	123351563	123352014	+
34109	chr10	123747150	123747525	+
34112	chr10	123777630	123778882	+
34121	chr10	123809805	123810183	+
34122	chr10	123812111	123812728	+
34131	chr10	123873581	123874557	+
34134	chr10	123887294	123888034	+
34137	chr10	123900091	123901035	+
34142	chr10	123922041	123922511	+
34164	chr10	124095968	124096492	+
34172	chr10	124107976	124108806	+
34173	chr10	124110496	124110729	+
34179	chr10	124201345	124202132	+
34247	chr10	124587991	124590241	+
34566	chr10	126211891	126212570	+
34567	chr10	126213600	126213904	+
34573	chr10	126234080	126234380	+
34583	chr10	126307776	126308402	+
34587	chr10	126315290	126316073	+
34598	chr10	126398485	126398696	+
34600	chr10	126407725	126408530	+
34612	chr10	126552835	126553276	+
34625	chr10	126688947	126689525	+
34643	chr10	126738757	126739311	+
34652	chr10	126772656	126773068	+
34657	chr10	126791504	126791791	+
34666	chr10	126809802	126810284	+
34777	chr10	127532128	127533799	+
34780	chr10	127569152	127569906	+
34844	chr10	127887751	127888074	+
34887	chr10	128075569	128075853	+
34985	chr10	128770941	128771716	+
34989	chr10	128946556	128947284	+
34997	chr10	129099003	129099755	+
35100	chr10	129686889	129688164	+
35101	chr10	129688584	129689511	+
35134	chr10	129774719	129776311	+
35233	chr10	130085329	130085652	+
35352	chr10	130427915	130428353	+
35619	chr10	131323709	131324349	+
35640	chr10	131503460	131504150	+
35641	chr10	131506073	131506365	+
35706	chr10	131767235	131768896	+
35744	chr10	131967486	131968577	+
36108	chr10	133108847	133109273	+
36260	chr10	133562385	133562860	+
36309	chr10	133762084	133763187	+
36317	chr10	133806676	133807192	+
36412	chr10	134250194	134250692	+
36413	chr10	134260767	134261421	+
36416	chr10	134268875	134269394	+
36417	chr10	134272555	134272876	+
36419	chr10	134277672	134278190	+
36437	chr10	134328533	134328950	+
36441	chr10	134345831	134346722	+
36448	chr10	134357824	134358577	+
36461	chr10	134406739	134407071	+
36464	chr10	134441307	134441543	+
36472	chr10	134471376	134471613	+
36484	chr10	134520761	134521142	+
36489	chr10	134557063	134557555	+
36490	chr10	134572327	134573064	+
36495	chr10	134587544	134588172	+
36496	chr10	134589207	134589785	+
36500	chr10	134596423	134597709	+
36503	chr10	134607423	134607939	+
36530	chr10	134665132	134665349	+
36552	chr10	134715999	134718734	+
36555	chr10	134728693	134730041	+
36556	chr10	134730435	134730597	+
36564	chr10	134754237	134754503	+
36705	chr10	135077884	135078527	+
36706	chr10	135089435	135089971	+
36708	chr10	135092505	135092764	+
36749	chr10	135341216	135341693	+
36750	chr10	135342032	135342388	+
36764	chr11	192762	193155	+
36786	chr11	314073	314282	+
36811	chr11	460227	461280	+
36813	chr11	470090	470524	+
36819	chr11	518212	518474	+
36834	chr11	586183	586719	+
36866	chr11	763455	763979	+
36871	chr11	781446	782054	+
36873	chr11	793586	794623	+
36877	chr11	822396	822738	+
36908	chr11	958949	959349	+
36909	chr11	959752	960115	+
36912	chr11	980825	981312	+
36913	chr11	985451	985773	+
36918	chr11	1010780	1011532	+
36928	chr11	1040953	1041589	+
36931	chr11	1048900	1050008	+
36932	chr11	1053139	1054201	+
36933	chr11	1054511	1055131	+
36935	chr11	1060581	1061552	+
36940	chr11	1095196	1095325	+
36960	chr11	1151689	1152328	+
36973	chr11	1258450	1258956	+
36975	chr11	1267625	1267887	+
36983	chr11	1321608	1322380	+
36989	chr11	1338759	1339142	+
37011	chr11	1412926	1413316	+
37016	chr11	1430341	1431122	+
37017	chr11	1431474	1432031	+
37027	chr11	1477340	1477840	+
37033	chr11	1506263	1507586	+
37051	chr11	1590173	1590888	+
37052	chr11	1596791	1597445	+
37111	chr11	1804149	1805186	+
37115	chr11	1823530	1824049	+
37117	chr11	1828745	1829651	+
37123	chr11	1847637	1848290	+
37133	chr11	1884324	1884518	+
37156	chr11	1971210	1971503	+
37234	chr11	2291318	2291825	+
37271	chr11	2434626	2434841	+
37284	chr11	2502324	2502896	+
37289	chr11	2548059	2548971	+
37301	chr11	2695621	2695854	+
37313	chr11	2762506	2763634	+
37319	chr11	2809573	2810152	+
37327	chr11	2846357	2847534	+
37328	chr11	2847554	2848207	+
37348	chr11	2923937	2925870	+
37350	chr11	2934458	2935466	+
37351	chr11	2945323	2946131	+
37354	chr11	2947825	2948796	+
37355	chr11	2948868	2949592	+
37356	chr11	2954098	2955214	+
37370	chr11	3026536	3027062	+
37373	chr11	3058940	3059246	+
37386	chr11	3117025	3117615	+
37431	chr11	3441250	3441905	+
37446	chr11	3495984	3496682	+
37454	chr11	3534472	3534757	+
37497	chr11	4037727	4038209	+
37504	chr11	4233363	4233577	+
37635	chr11	6272387	6273819	+
37643	chr11	6342041	6342511	+
37656	chr11	6566027	6566326	+
37708	chr11	7594934	7596438	+
37709	chr11	7597982	7600186	+
37737	chr11	7927241	7927735	+
37805	chr11	8364466	8365132	+
37822	chr11	8526944	8527466	+
37831	chr11	8728929	8729383	+
37865	chr11	9091263	9092874	+
37905	chr11	9681959	9682860	+
37916	chr11	9921647	9922104	+
37944	chr11	10510657	10511194	+
37983	chr11	10815882	10816014	+
37988	chr11	10920923	10921992	+
37990	chr11	10930313	10930767	+
38036	chr11	11413254	11413933	+
38052	chr11	11546086	11547013	+
38099	chr11	12020057	12020591	+
38114	chr11	12111013	12112196	+
38120	chr11	12146990	12147319	+
38130	chr11	12188755	12189278	+
38131	chr11	12200486	12201275	+
38142	chr11	12262191	12263935	+
38143	chr11	12265058	12266310	+
38151	chr11	12309099	12309755	+
38155	chr11	12378758	12380176	+
38158	chr11	12397710	12398602	+
38182	chr11	12744964	12746134	+
38198	chr11	12866671	12867260	+
38204	chr11	12936311	12936563	+
38301	chr11	14590909	14591615	+
38352	chr11	15676667	15677411	+
38368	chr11	15959134	15959638	+
38377	chr11	16301546	16302286	+
38419	chr11	17070457	17070697	+
38486	chr11	17741282	17742259	+
38536	chr11	18600634	18601053	+
38544	chr11	18689652	18690554	+
38570	chr11	18812572	18812770	+
38667	chr11	20030458	20031227	+
38675	chr11	20066352	20067355	+
38708	chr11	20389004	20389500	+
38719	chr11	20622720	20622834	+
38721	chr11	20626708	20627600	+
38730	chr11	20690579	20690652	+
38836	chr11	22453923	22454801	+
38845	chr11	23033410	23033963	+
38860	chr11	23810899	23811916	+
39057	chr11	27249195	27250233	+
39074	chr11	27446440	27446963	+
39079	chr11	27481529	27482848	+
39080	chr11	27485160	27485515	+
39098	chr11	27741461	27742152	+
39101	chr11	27744504	27744984	+
39245	chr11	30605449	30605722	+
39311	chr11	31820657	31821299	+
39476	chr11	33009310	33010307	+
39539	chr11	33654790	33655359	+
39617	chr11	34263717	34264747	+
39632	chr11	34365894	34368394	+
39659	chr11	34644398	34646611	+
39662	chr11	34659694	34660660	+
39663	chr11	34666071	34666750	+
39668	chr11	34706809	34707410	+
39683	chr11	35061810	35062666	+
39703	chr11	35424329	35426437	+
39722	chr11	35639332	35639493	+
39829	chr11	36524912	36525303	+
39937	chr11	38833045	38833437	+
39953	chr11	39071338	39072300	+
40000	chr11	39766700	39767358	+
40140	chr11	41347177	41348573	+
40158	chr11	41599702	41600669	+
40350	chr11	43602545	43603135	+
40401	chr11	44323520	44323885	+
40407	chr11	44333462	44333615	+
40470	chr11	44618295	44619113	+
40517	chr11	44829983	44830522	+
40538	chr11	44899282	44900120	+
40606	chr11	45193932	45195122	+
40736	chr11	45927556	45927907	+
40774	chr11	46301578	46302761	+
40790	chr11	46372863	46373669	+
40791	chr11	46374092	46374542	+
40800	chr11	46404956	46405982	+
40866	chr11	47290240	47290962	+
40901	chr11	47573125	47573553	+
40942	chr11	48012111	48012650	+
40948	chr11	48039974	48041044	+
40955	chr11	48077142	48077814	+
41031	chr11	49070421	49070615	+
41401	chr11	57244461	57245196	+
41402	chr11	57250580	57251163	+
41405	chr11	57261290	57261934	+
41408	chr11	57266507	57266666	+
41418	chr11	57319784	57320130	+
41508	chr11	58439216	58439934	+
41509	chr11	58441737	58442426	+
41511	chr11	58537910	58538811	+
41514	chr11	58644164	58644836	+
41546	chr11	58952760	58953599	+
41581	chr11	59369146	59369546	+
41584	chr11	59437517	59438088	+
41671	chr11	60539383	60539721	+
41740	chr11	60927505	60928210	+
41742	chr11	60941611	60942260	+
41841	chr11	61474652	61475541	+
41847	chr11	61514571	61514852	+
41857	chr11	61533758	61534076	+
41865	chr11	61581759	61582173	+
41866	chr11	61587835	61588469	+
41917	chr11	61813339	61814507	+
41936	chr11	61899479	61899935	+
41971	chr11	62138721	62139123	+
41973	chr11	62148833	62149617	+
41974	chr11	62149941	62150903	+
42011	chr11	62305680	62306783	+
42013	chr11	62310808	62311865	+
42023	chr11	62342578	62342859	+
42026	chr11	62370400	62370840	+
42031	chr11	62440193	62440728	+
42046	chr11	62539465	62539888	+
42120	chr11	63257335	63258058	+
42130	chr11	63328215	63328882	+
42131	chr11	63331132	63332976	+
42133	chr11	63341855	63342700	+
42137	chr11	63377472	63378995	+
42139	chr11	63380318	63380870	+
42151	chr11	63529422	63529892	+
42177	chr11	63779053	63779345	+
42182	chr11	63797733	63798168	+
42187	chr11	63828475	63828884	+
42188	chr11	63839408	63839581	+
42192	chr11	63856163	63856474	+
42200	chr11	63893959	63894787	+
42207	chr11	63918172	63918727	+
42224	chr11	64043986	64044762	+
42240	chr11	64124320	64125062	+
42338	chr11	64623935	64624635	+
42342	chr11	64636400	64636942	+
42345	chr11	64643699	64644273	+
42353	chr11	64667645	64668194	+
42354	chr11	64702251	64703416	+
42361	chr11	64738125	64738768	+
42366	chr11	64774205	64775025	+
42372	chr11	64791413	64791656	+
42396	chr11	64920259	64920873	+
42397	chr11	64934022	64934208	+
42400	chr11	64976542	64977321	+
42414	chr11	65059157	65059874	+
42418	chr11	65081345	65081709	+
42419	chr11	65083794	65084614	+
42423	chr11	65125164	65126057	+
42428	chr11	65139046	65139276	+
42450	chr11	65239242	65240203	+
42454	chr11	65252809	65253527	+
42482	chr11	65419370	65419781	+
42489	chr11	65459807	65460227	+
42495	chr11	65478174	65478790	+
42500	chr11	65510956	65512364	+
42506	chr11	65546767	65547391	+
42511	chr11	65558995	65560421	+
42512	chr11	65561261	65561419	+
42531	chr11	65621128	65622130	+
42586	chr11	65912019	65912475	+
42590	chr11	65978858	65979460	+
42594	chr11	65995706	65996417	+
42609	chr11	66077483	66078165	+
42614	chr11	66102812	66103215	+
42618	chr11	66115965	66116466	+
42626	chr11	66137317	66138473	+
42681	chr11	66510766	66511624	+
42693	chr11	66647330	66648045	+
42727	chr11	66812594	66813223	+
42736	chr11	66882675	66882906	+
42748	chr11	67038112	67038461	+
42752	chr11	67044619	67045350	+
42785	chr11	67231346	67232029	+
42795	chr11	67283443	67283713	+
42812	chr11	67350233	67350583	+
42825	chr11	67415434	67415830	+
42837	chr11	67467119	67467556	+
42849	chr11	67502756	67503615	+
42852	chr11	67525139	67526058	+
42873	chr11	67651634	67652144	+
42886	chr11	67739799	67740094	+
42897	chr11	67770326	67770536	+
42920	chr11	67864525	67864918	+
42926	chr11	67890027	67890491	+
42945	chr11	68043264	68043748	+
42951	chr11	68064185	68064639	+
42954	chr11	68082914	68083601	+
42957	chr11	68088818	68089925	+
42961	chr11	68094333	68094664	+
42969	chr11	68108337	68108782	+
42987	chr11	68173433	68174936	+
42989	chr11	68178673	68179498	+
43057	chr11	68658382	68659151	+
43153	chr11	69055486	69056392	+
43156	chr11	69061709	69063589	+
43203	chr11	69286142	69286294	+
43261	chr11	69482657	69483235	+
43264	chr11	69488810	69489212	+
43313	chr11	69595997	69596577	+
43332	chr11	69639338	69640449	+
43354	chr11	69703854	69705062	+
43384	chr11	69818415	69818883	+
43399	chr11	69863057	69863454	+
43421	chr11	69932360	69932840	+
43437	chr11	69985968	69986167	+
43439	chr11	69987667	69988802	+
43447	chr11	70005211	70006465	+
43471	chr11	70071753	70072320	+
43504	chr11	70328319	70328841	+
43522	chr11	70473212	70473802	+
43523	chr11	70475014	70475437	+
43544	chr11	70746412	70746882	+
43560	chr11	70886095	70886705	+
43565	chr11	70917112	70917748	+
43569	chr11	70952014	70952577	+
43652	chr11	71421950	71422593	+
43677	chr11	71599302	71599877	+
43684	chr11	71623191	71623406	+
43688	chr11	71724361	71724834	+
43767	chr11	72475399	72475996	+
43771	chr11	72498369	72498798	+
43777	chr11	72538901	72539332	+
43837	chr11	73664291	73664989	+
43864	chr11	74177090	74177861	+
43869	chr11	74245482	74247399	+
43873	chr11	74302260	74302612	+
43922	chr11	74991590	74992151	+
43943	chr11	75096876	75097597	+
43945	chr11	75100492	75100710	+
43968	chr11	75201501	75201956	+
43978	chr11	75248186	75248910	+
44024	chr11	75755512	75755989	+
44048	chr11	75945154	75945750	+
44056	chr11	75977017	75978353	+
44076	chr11	76075904	76077108	+
44077	chr11	76077448	76078004	+
44078	chr11	76078452	76078763	+
44079	chr11	76080190	76081992	+
44088	chr11	76288116	76288937	+
44112	chr11	76455786	76456776	+
44117	chr11	76481195	76481978	+
44121	chr11	76511508	76512126	+
44127	chr11	76550961	76551802	+
44135	chr11	76760028	76760695	+
44140	chr11	76778835	76779622	+
44141	chr11	76780036	76782013	+
44143	chr11	76783101	76785073	+
44144	chr11	76785573	76786206	+
44145	chr11	76786530	76787134	+
44147	chr11	76797837	76798194	+
44152	chr11	76819166	76819892	+
44161	chr11	76934687	76935344	+
44178	chr11	77283881	77284240	+
44181	chr11	77302679	77302898	+
44223	chr11	78130881	78131096	+
44288	chr11	78672932	78673134	+
44613	chr11	82903143	82903792	+
44615	chr11	82931184	82931917	+
44771	chr11	85520813	85521538	+
44847	chr11	87434404	87434846	+
44871	chr11	88050194	88050876	+
45069	chr11	91956461	91956797	+
45131	chr11	92550033	92551115	+
45152	chr11	92702372	92702681	+
45212	chr11	93575216	93576189	+
45241	chr11	94103702	94104247	+
45252	chr11	94276071	94276465	+
45254	chr11	94296454	94297666	+
45259	chr11	94378226	94378760	+
45286	chr11	94840741	94841409	+
45290	chr11	94883335	94883819	+
45306	chr11	95186748	95187522	+
45427	chr11	96710782	96711820	+
45862	chr11	101881176	101881431	+
45880	chr11	102138183	102139141	+
45889	chr11	102245481	102246163	+
45896	chr11	102324749	102325738	+
45900	chr11	102343894	102344789	+
45903	chr11	102366729	102367384	+
45908	chr11	102434998	102435505	+
45939	chr11	102664005	102665101	+
45945	chr11	102702618	102703552	+
45956	chr11	102775825	102776807	+
46003	chr11	103675774	103676015	+
46265	chr11	107710988	107711903	+
46306	chr11	108422325	108423326	+
46403	chr11	110029963	110030632	+
46407	chr11	110065004	110065262	+
46459	chr11	110702996	110704448	+
46503	chr11	111154698	111155069	+
46504	chr11	111155120	111155417	+
46507	chr11	111170910	111171652	+
46530	chr11	111312267	111312733	+
46559	chr11	111597054	111597608	+
46572	chr11	111748491	111748828	+
46574	chr11	111798461	111798875	+
46588	chr11	111990946	111991623	+
46592	chr11	112037027	112037787	+
46705	chr11	112939258	112940390	+
46866	chr11	113953544	113953839	+
47347	chr11	117101105	117101634	+
47351	chr11	117161045	117162082	+
47358	chr11	117183510	117185293	+
47359	chr11	117188401	117188858	+
47394	chr11	117381826	117383140	+
47510	chr11	117693374	117694433	+
47574	chr11	117947656	117948511	+
47575	chr11	117949282	117950501	+
47625	chr11	118404704	118405299	+
47629	chr11	118444806	118446401	+
47639	chr11	118520457	118520970	+
47643	chr11	118575784	118576084	+
47644	chr11	118589206	118590476	+
47671	chr11	118766419	118766791	+
47722	chr11	119062052	119062325	+
47777	chr11	119449269	119449812	+
47793	chr11	119554629	119555634	+
47797	chr11	119572455	119573005	+
47800	chr11	119593211	119593594	+
47803	chr11	119609543	119610032	+
47805	chr11	119613268	119613694	+
47811	chr11	119629751	119630510	+
47814	chr11	119665593	119666324	+
47823	chr11	119725182	119725903	+
47834	chr11	119778397	119779472	+
47870	chr11	119994169	119994949	+
47878	chr11	120054615	120055635	+
47887	chr11	120084853	120085757	+
48241	chr11	121967167	121967457	+
48266	chr11	122117547	122118565	+
48342	chr11	122722190	122723554	+
48383	chr11	122939731	122940920	+
48465	chr11	123353659	123354515	+
48488	chr11	123449338	123449923	+
48492	chr11	123462032	123462923	+
48493	chr11	123463268	123463927	+
48494	chr11	123464229	123465032	+
48586	chr11	124339727	124340927	+
48623	chr11	124621157	124621776	+
48627	chr11	124638768	124639569	+
48642	chr11	124738476	124738736	+
48739	chr11	125213501	125213925	+
48750	chr11	125245923	125246998	+
48789	chr11	125384566	125384978	+
48813	chr11	125753038	125753590	+
48823	chr11	125786617	125787196	+
48836	chr11	125820888	125821779	+
48838	chr11	125826585	125826846	+
48877	chr11	126182468	126183484	+
48889	chr11	126273057	126273780	+
49011	chr11	126703823	126704961	+
49033	chr11	126816702	126817666	+
49235	chr11	128294740	128295329	+
49241	chr11	128332845	128334027	+
49242	chr11	128337341	128337965	+
49243	chr11	128341888	128342723	+
49319	chr11	128778130	128778759	+
49336	chr11	129150140	129150580	+
49340	chr11	129187189	129187993	+
49341	chr11	129189370	129190194	+
49412	chr11	129575012	129575820	+
49439	chr11	129731668	129732172	+
49461	chr11	129942456	129942718	+
49472	chr11	130017210	130018205	+
49478	chr11	130035917	130036696	+
49482	chr11	130047662	130048226	+
49503	chr11	130259243	130259810	+
49525	chr11	130325381	130326151	+
49529	chr11	130348014	130348446	+
49545	chr11	130473031	130473771	+
49551	chr11	130514042	130514476	+
49828	chr11	131780825	131781184	+
49846	chr11	131831589	131833156	+
50280	chr11	133763023	133763516	+
50286	chr11	133804598	133804960	+
50288	chr11	133815032	133816152	+
50339	chr11	134015619	134016318	+
50369	chr11	134268063	134268361	+
50443	chr11	134494939	134496137	+
50568	chr12	91783	92286	+
50636	chr12	570269	570840	+
50639	chr12	577983	578496	+
50647	chr12	612063	613380	+
50653	chr12	646804	647631	+
50673	chr12	752715	753345	+
50676	chr12	755541	756351	+
50689	chr12	864807	865642	+
50708	chr12	1353779	1354345	+
50709	chr12	1456913	1457785	+
50735	chr12	1672152	1672539	+
50739	chr12	1710459	1711322	+
50761	chr12	1822952	1823630	+
50763	chr12	1878926	1879732	+
50805	chr12	2044555	2045392	+
50903	chr12	2506613	2507235	+
50975	chr12	2736937	2737838	+
51008	chr12	2874104	2875421	+
51024	chr12	2958807	2959469	+
51041	chr12	3072048	3072754	+
51043	chr12	3107949	3108302	+
51065	chr12	3277709	3278165	+
51081	chr12	3345669	3346516	+
51101	chr12	3445795	3446544	+
51108	chr12	3473615	3474347	+
51125	chr12	3563594	3564025	+
51127	chr12	3573084	3574057	+
51136	chr12	3647660	3648082	+
51138	chr12	3653646	3654849	+
51205	chr12	4133970	4134706	+
51229	chr12	4251946	4252722	+
51349	chr12	4918699	4919572	+
51589	chr12	6054286	6054686	+
51626	chr12	6176582	6177026	+
51653	chr12	6289424	6289994	+
51668	chr12	6323656	6326622	+
51672	chr12	6333557	6334179	+
51673	chr12	6335405	6336182	+
51676	chr12	6337828	6340783	+
51688	chr12	6396045	6396488	+
51697	chr12	6471039	6471310	+
51698	chr12	6473320	6473749	+
51702	chr12	6481699	6482427	+
51722	chr12	6649598	6650171	+
51723	chr12	6650909	6651910	+
51779	chr12	6990076	6990473	+
51802	chr12	7097486	7097867	+
51847	chr12	7592406	7593030	+
51918	chr12	8163540	8163880	+
51940	chr12	8388363	8388833	+
52180	chr12	10825031	10826144	+
52280	chr12	12062118	12062925	+
52301	chr12	12223206	12223472	+
52306	chr12	12346773	12348115	+
52313	chr12	12485251	12485707	+
52316	chr12	12501412	12502406	+
52317	chr12	12504488	12504761	+
52330	chr12	12604068	12604600	+
52352	chr12	12868679	12869071	+
52357	chr12	12902095	12903082	+
52358	chr12	12911509	12912251	+
52369	chr12	12989224	12989850	+
52380	chr12	13029806	13031070	+
52381	chr12	13034267	13036376	+
52383	chr12	13040024	13040745	+
52384	chr12	13045128	13045597	+
52387	chr12	13054044	13054853	+
52388	chr12	13055407	13057658	+
52399	chr12	13078954	13079998	+
52415	chr12	13250361	13251104	+
52425	chr12	13289536	13290226	+
52550	chr12	14392351	14392965	+
52565	chr12	14719654	14720018	+
52566	chr12	14721385	14722067	+
52573	chr12	14859484	14860085	+
52587	chr12	15088753	15090146	+
52590	chr12	15114688	15115390	+
52676	chr12	16535399	16536208	+
52680	chr12	16726117	16727341	+
52807	chr12	18420341	18420976	+
52994	chr12	21566633	21567121	+
52998	chr12	21681659	21682857	+
53011	chr12	21808581	21809444	+
53028	chr12	21928355	21928962	+
53079	chr12	22486850	22487190	+
53101	chr12	22847262	22847880	+
53352	chr12	25054904	25055677	+
53353	chr12	25056219	25056447	+
53360	chr12	25100145	25101014	+
53387	chr12	25409240	25409744	+
53468	chr12	26398950	26399825	+
53471	chr12	26424695	26425144	+
53483	chr12	26903680	26904375	+
53484	chr12	26968247	26968919	+
53508	chr12	27488809	27490089	+
53514	chr12	27613204	27613855	+
53532	chr12	27778983	27779779	+
53538	chr12	27842589	27842977	+
53548	chr12	27970864	27971833	+
53561	chr12	28283723	28284683	+
53562	chr12	28395730	28396689	+
53706	chr12	30322838	30323051	+
53707	chr12	30323440	30323677	+
53736	chr12	30947590	30948092	+
53797	chr12	31508372	31509053	+
53799	chr12	31514945	31516619	+
53801	chr12	31523433	31524677	+
53816	chr12	31793941	31795979	+
53819	chr12	31805335	31806058	+
53866	chr12	32554231	32554491	+
53871	chr12	32597423	32597783	+
53879	chr12	32651639	32652262	+
53911	chr12	33046977	33047323	+
54370	chr12	42718010	42719180	+
54430	chr12	43681767	43682314	+
54440	chr12	43944490	43945244	+
54441	chr12	43946198	43946494	+
54513	chr12	45772650	45773649	+
54516	chr12	45912261	45912862	+
54539	chr12	46660007	46660646	+
54555	chr12	46917364	46918185	+
54587	chr12	47669868	47670645	+
54624	chr12	48175729	48176466	+
54631	chr12	48214695	48215190	+
54686	chr12	48868058	48868880	+
54705	chr12	49108961	49109546	+
54730	chr12	49297086	49297660	+
54773	chr12	49657622	49657888	+
54774	chr12	49660190	49661410	+
54802	chr12	49927116	49927719	+
54812	chr12	50044457	50044978	+
54843	chr12	50281841	50283019	+
54849	chr12	50303635	50303961	+
54851	chr12	50315615	50316294	+
54856	chr12	50336663	50337191	+
54860	chr12	50357258	50357925	+
54895	chr12	50653646	50654224	+
54897	chr12	50664656	50665033	+
54902	chr12	50690423	50691099	+
54919	chr12	50897778	50898260	+
54923	chr12	50943970	50944673	+
54933	chr12	51167618	51168070	+
54965	chr12	51616656	51616839	+
54980	chr12	51787872	51788305	+
54985	chr12	51799484	51800788	+
55002	chr12	52080879	52082043	+
55027	chr12	52311478	52311910	+
55046	chr12	52437033	52437878	+
55047	chr12	52438217	52438571	+
55048	chr12	52440443	52440624	+
55061	chr12	52501754	52502357	+
55075	chr12	52540169	52542896	+
55077	chr12	52561700	52562603	+
55088	chr12	52602559	52602889	+
55092	chr12	52626029	52626832	+
55093	chr12	52627303	52627723	+
55094	chr12	52628223	52629174	+
55098	chr12	52639195	52639459	+
55114	chr12	52740722	52741136	+
55222	chr12	53292579	53294408	+
55224	chr12	53299614	53300301	+
55229	chr12	53317981	53319373	+
55236	chr12	53341316	53342034	+
55288	chr12	53765626	53765831	+
55289	chr12	53766541	53767017	+
55295	chr12	53836414	53837072	+
55343	chr12	54320944	54321463	+
55388	chr12	54528697	54530040	+
55402	chr12	54682146	54682643	+
55408	chr12	54719823	54720290	+
55409	chr12	54721929	54722651	+
55551	chr12	56408898	56409432	+
55571	chr12	56625198	56625819	+
55614	chr12	57120595	57120940	+
55647	chr12	57484038	57484255	+
55655	chr12	57545744	57546494	+
55658	chr12	57569297	57569635	+
55709	chr12	58167231	58167631	+
55718	chr12	58282558	58284291	+
55727	chr12	58336144	58336356	+
55784	chr12	59320791	59321582	+
55785	chr12	59343899	59344651	+
55788	chr12	59472512	59473775	+
55811	chr12	59963429	59964354	+
55928	chr12	63123947	63127104	+
55995	chr12	64310283	64312074	+
55996	chr12	64312415	64313035	+
56035	chr12	65073059	65073863	+
56043	chr12	65154061	65154531	+
56049	chr12	65218679	65219750	+
56085	chr12	65905107	65905918	+
56119	chr12	66220434	66220989	+
56159	chr12	66564164	66564395	+
56168	chr12	66627894	66628511	+
56176	chr12	66696951	66697849	+
56236	chr12	68040775	68041323	+
56246	chr12	68221197	68222106	+
56348	chr12	69742231	69743617	+
56351	chr12	69752430	69753120	+
56360	chr12	70017466	70018261	+
56419	chr12	70843053	70843519	+
56478	chr12	71546685	71547983	+
56480	chr12	71557995	71558904	+
56539	chr12	72825716	72826839	+
56644	chr12	75601665	75602043	+
56704	chr12	77456517	77457100	+
56874	chr12	81101396	81101947	+
56875	chr12	81102323	81102787	+
57213	chr12	89657124	89658427	+
57229	chr12	89768481	89770039	+
57240	chr12	89914263	89915176	+
57241	chr12	89916571	89917611	+
57282	chr12	90647303	90647748	+
57346	chr12	92860363	92860797	+
57371	chr12	93412541	93414032	+
57383	chr12	93521228	93522065	+
57394	chr12	93708218	93709732	+
57484	chr12	94954606	94954984	+
57495	chr12	95014314	95015271	+
57539	chr12	95492125	95492990	+
57541	chr12	95496618	95497560	+
57568	chr12	95840225	95840849	+
57570	chr12	95848287	95849132	+
57588	chr12	96021950	96022245	+
57592	chr12	96061591	96063258	+
57595	chr12	96095434	96095949	+
57600	chr12	96133368	96134119	+
57648	chr12	96613084	96613912	+
57649	chr12	96617297	96617635	+
57651	chr12	96630134	96630449	+
57658	chr12	96651647	96652933	+
57695	chr12	97092556	97093097	+
57696	chr12	97113537	97114348	+
57872	chr12	98877750	98878346	+
57879	chr12	98911446	98911692	+
57919	chr12	99289317	99289429	+
58001	chr12	100203660	100204368	+
58161	chr12	102643665	102643872	+
58192	chr12	103218120	103218666	+
58201	chr12	103293912	103294673	+
58210	chr12	103355782	103356049	+
58286	chr12	104235400	104235920	+
58315	chr12	104666184	104666439	+
58332	chr12	104764930	104765599	+
58359	chr12	104981945	104982769	+
58361	chr12	104997884	104998532	+
58371	chr12	105064908	105065387	+
58389	chr12	105379030	105379624	+
58407	chr12	105607749	105608309	+
58410	chr12	105614485	105615402	+
58546	chr12	106639852	106640435	+
58592	chr12	107106737	107107034	+
58809	chr12	108675654	108676548	+
58887	chr12	109161699	109161928	+
58897	chr12	109232071	109232550	+
58946	chr12	109568923	109569808	+
58949	chr12	109582634	109583197	+
58954	chr12	109598093	109599006	+
59017	chr12	110024161	110025032	+
59037	chr12	110086550	110087066	+
59073	chr12	110268858	110269680	+
59100	chr12	110410883	110411585	+
59101	chr12	110421157	110421828	+
59103	chr12	110440142	110440416	+
59128	chr12	110690732	110691283	+
59143	chr12	110782923	110783413	+
59172	chr12	111015457	111016983	+
59191	chr12	111132243	111132643	+
59282	chr12	111531375	111532275	+
59293	chr12	111581140	111581287	+
59385	chr12	111859968	111860312	+
59417	chr12	112210882	112211365	+
59464	chr12	112852432	112852666	+
59537	chr12	113344982	113346027	+
59576	chr12	113541586	113542208	+
59608	chr12	113677349	113678052	+
59617	chr12	113709443	113710370	+
59653	chr12	113906983	113907149	+
59681	chr12	114029472	114029717	+
59808	chr12	114837688	114838246	+
59817	chr12	114851999	114852120	+
59877	chr12	115103453	115103724	+
59885	chr12	115134343	115135428	+
59901	chr12	115173350	115173940	+
60015	chr12	115817777	115818423	+
60182	chr12	116934888	116935558	+
60183	chr12	116940764	116941350	+
60184	chr12	116944541	116945046	+
60195	chr12	117020498	117020821	+
60257	chr12	117399963	117401266	+
60271	chr12	117472143	117472703	+
60274	chr12	117475124	117475962	+
60277	chr12	117480448	117481167	+
60286	chr12	117498068	117498584	+
60301	chr12	117543485	117544468	+
60313	chr12	117626631	117627287	+
60362	chr12	117772959	117773310	+
60370	chr12	117797888	117798451	+
60382	chr12	117844929	117845754	+
60539	chr12	118490816	118491324	+
60541	chr12	118500959	118501668	+
60545	chr12	118536551	118537287	+
60557	chr12	118627629	118628719	+
60574	chr12	118930122	118930778	+
60775	chr12	120106678	120107055	+
60777	chr12	120111221	120111970	+
60786	chr12	120131738	120132333	+
60788	chr12	120147991	120149449	+
60828	chr12	120542597	120543121	+
60834	chr12	120569980	120570741	+
[truncated: 6,661 more rows]
