# Supplementary material for: metilene3: identifying DMRs across multiple conditions with auto-classification
Source: Nat Commun. 2026 Jul 4;17:5848. doi: 10.1038/s41467-026-74931-y (PMC13333024; doi:10.1038/s41467-026-74931-y)
Supplement: Supplementary file 8 — Source Data [file 41467_2026_74931_MOESM8_ESM.zip › Fig.ED9a-part3.txt]

879	chr1	4713783	4714155	+
3779	chr1	20879524	20879805	+
8602	chr1	75595556	75595873	+
13213	chr1	165324130	165324801	+
13609	chr1	170640564	170640678	+
14130	chr1	180202382	180203003	+
17143	chr1	217310571	217311054	+
17146	chr1	217313040	217313260	+
17682	chr1	224804211	224805088	+
19200	chr1	237206440	237206958	+
24387	chr10	18428808	18429207	+
27479	chr10	50816853	50817309	+
27480	chr10	50818882	50819137	+
31555	chr10	102322176	102322445	+
33430	chr10	119313224	119313306	+
34887	chr10	128075569	128075853	+
36750	chr10	135342032	135342388	+
38719	chr11	20622720	20622834	+
38730	chr11	20690579	20690652	+
39101	chr11	27744504	27744984	+
40350	chr11	43602545	43603135	+
49828	chr11	131780825	131781184	+
53079	chr12	22486850	22487190	+
53706	chr12	30322838	30323051	+
53707	chr12	30323440	30323677	+
56644	chr12	75601665	75602043	+
57919	chr12	99289317	99289429	+
58192	chr12	103218120	103218666	+
59817	chr12	114851999	114852120	+
59885	chr12	115134343	115135428	+
64717	chr13	25744652	25744793	+
66886	chr13	46960765	46961101	+
68422	chr13	70681814	70682285	+
68982	chr13	78492477	78494097	+
69658	chr13	88325909	88326143	+
70986	chr13	102569521	102569941	+
71880	chr13	109147241	109147534	+
71881	chr13	109148798	109149330	+
72270	chr13	110959931	110960698	+
72617	chr13	112547463	112547671	+
72681	chr13	112715359	112717256	+
72696	chr13	112758289	112758577	+
72697	chr13	112759457	112759726	+
74252	chr14	33404458	33404585	+
74639	chr14	38724254	38724683	+
75820	chr14	57283329	57284681	+
93572	chr16	17360296	17361034	+
96850	chr16	54322968	54323192	+
97071	chr16	55690068	55690935	+
97876	chr16	62069377	62069942	+
108338	chr17	46707177	46708137	+
108339	chr17	46709434	46711483	+
108363	chr17	46811423	46811646	+
114144	chr18	7116712	7117067	+
114703	chr18	11148876	11149339	+
115736	chr18	22931050	22931115	+
124315	chr19	30018341	30018719	+
124316	chr19	30019189	30020112	+
124477	chr19	30719913	30720119	+
125276	chr19	34112287	34112486	+
130981	chr2	5833859	5834131	+
137011	chr2	73518920	73519344	+
138250	chr2	88752648	88752865	+
139753	chr2	105470710	105471171	+
141296	chr2	119914983	119915841	+
148691	chr2	223176512	223177575	+
150984	chr2	239756608	239757040	+
153838	chr20	21082642	21083098	+
153925	chr20	21686825	21687685	+
154657	chr20	26189214	26189556	+
160111	chr20	59828561	59829326	+
163578	chr21	38069150	38069867	+
165857	chr22	17850527	17850970	+
171779	chr3	2140976	2141721	+
174317	chr3	27765107	27766484	+
174665	chr3	32859197	32859408	+
181805	chr3	129693896	129694424	+
184384	chr3	172165305	172166210	+
186092	chr3	192231982	192232469	+
186969	chr4	206231	207420	+
187148	chr4	1398880	1399136	+
188810	chr4	8861367	8862185	+
188815	chr4	8873892	8875039	+
190066	chr4	20254745	20255602	+
191752	chr4	41746836	41747106	+
196536	chr4	134069118	134069226	+
197888	chr4	158141376	158141601	+
197889	chr4	158142714	158143342	+
201968	chr5	2752626	2752933	+
202227	chr5	3590077	3592138	+
205810	chr5	32712072	32713834	+
214718	chr5	170742384	170742692	+
215018	chr5	172659540	172660205	+
217789	chr6	10390078	10390890	+
219269	chr6	26299589	26299994	+
219484	chr6	28226884	28227145	+
219495	chr6	28414779	28415106	+
223727	chr6	88876982	88877289	+
226156	chr6	133561764	133562006	+
229406	chr6	166580090	166580317	+
229407	chr6	166582011	166582351	+
231713	chr7	8474003	8474701	+
233256	chr7	27136243	27136717	+
233263	chr7	27168942	27169574	+
233267	chr7	27179331	27179833	+
233272	chr7	27185318	27186136	+
234083	chr7	35300765	35301953	+
234468	chr7	38670007	38670458	+
238118	chr7	70596162	70596418	+
239901	chr7	96626903	96627330	+
239907	chr7	96642544	96643026	+
244149	chr7	149111921	149112403	+
246121	chr8	688989	689496	+
247269	chr8	4851809	4851970	+
250091	chr8	26723281	26724093	+
256489	chr8	104513703	104513883	+
256978	chr8	110986061	110986983	+
258625	chr8	132053354	132054968	+
260361	chr8	143545735	143545842	+
266239	chr9	98111227	98111855	+
268098	chr9	120507227	120507677	+
270001	chr9	135466128	135466223	+
271466	chrX	584297	584655	+
271667	chrX	1585138	1585419	+
273829	chrX	91035426	91036839	+
