# Supplementary material for: metilene3: identifying DMRs across multiple conditions with auto-classification
Source: Nat Commun. 2026 Jul 4;17:5848. doi: 10.1038/s41467-026-74931-y (PMC13333024; doi:10.1038/s41467-026-74931-y)
Supplement: Supplementary file 8 — Source Data [file 41467_2026_74931_MOESM8_ESM.zip › Fig.ED9bc-part1.txt]

	0	1	2	3	4	RORg(NR)/Liver-Rorc-ChIP-Seq(GSE101115)/Homer	KLF14(Zf)/HEK293-KLF14.GFP-ChIP-Seq(GSE58341)/Homer	NFATC2(RHD)/Islets-NFATC2-ChIP-Seq(GSE158496)/Homer	Reverb(NR),DR2/RAW-Reverba.biotin-ChIP-Seq(GSE45914)/Homer	MafB(bZIP)/BMM-Mafb-ChIP-Seq(GSE75722)/Homer	GFY-Staf(?,Zf)/Promoter/Homer	COUP-TFII(NR)/K562-NR2F1-ChIP-Seq(Encode)/Homer	GSC(Homeobox)/FrogEmbryos-GSC-ChIP-Seq(DRA000576)/Homer	EAR2(NR)/K562-NR2F6-ChIP-Seq(Encode)/Homer	YY1(Zf)/Promoter/Homer	CRX(Homeobox)/Retina-Crx-ChIP-Seq(GSE20012)/Homer	Tbox:Smad(T-box,MAD)/ESCd5-Smad2_3-ChIP-Seq(GSE29422)/Homer	KLF1(Zf)/HUDEP2-KLF1-CutnRun(GSE136251)/Homer	COUP-TFII(NR)/Artia-Nr2f2-ChIP-Seq(GSE46497)/Homer	Zfp281(Zf)/ES-Zfp281-ChIP-Seq(GSE81042)/Homer	KLF3(Zf)/MEF-Klf3-ChIP-Seq(GSE44748)/Homer	PU.1-IRF(ETS:IRF)/Bcell-PU.1-ChIP-Seq(GSE21512)/Homer	RORgt(NR)/EL4-RORgt.Flag-ChIP-Seq(GSE56019)/Homer	Tbx5(T-box)/HL1-Tbx5.biotin-ChIP-Seq(GSE21529)/Homer	MYRF(MYRF)/CFPAC1-MYRF-ChIP-Seq(GSE145627)/Homer	Sp5(Zf)/mES-Sp5.Flag-ChIP-Seq(GSE72989)/Homer	NFkB2-p52(RHD)/U266-NFKB2-ChIP-seq(GSE230466)/Homer	p53(p53)/mES-cMyc-ChIP-Seq(GSE11431)/Homer	RORa(NR)/Liver-Rora-ChIP-Seq(GSE101115)/Homer	KLF17(Zf)/2cell-Klf17-CutnTag(GSE211845)/Homer	E2A(bHLH),near_PU.1/Bcell-PU.1-ChIP-Seq(GSE21512)/Homer	RARa(NR)/K562-RARa-ChIP-Seq(Encode)/Homer	Klf9(Zf)/GBM-Klf9-ChIP-Seq(GSE62211)/Homer	Npas4(bHLH)/Neuron-Npas4-ChIP-Seq(GSE127793)/Homer	CEBP:AP1(bZIP)/ThioMac-CEBPb-ChIP-Seq(GSE21512)/Homer	IRF2(IRF)/Erythroblas-IRF2-ChIP-Seq(GSE36985)/Homer	NPAS2(bHLH)/Liver-NPAS2-ChIP-Seq(GSE39860)/Homer	ERb(NR),IR3/Ovary-ERb-ChIP-Seq(GSE203391)/Homer	ZNF148(Zf)/MDAMB231-ZNF148-ChIP-Seq(GSE147020)/Homer	Fos(bZIP)/TSC-Fos-ChIP-Seq(GSE110950)/Homer	ZBED2(Zf)/SUIT2-ZBED2.HA-ChIP-Seq(GSE141606)/Homer	Unknown-ESC-element(?)/mES-Nanog-ChIP-Seq(GSE11724)/Homer	Sox10(HMG)/SciaticNerve-Sox3-ChIP-Seq(GSE35132)/Homer	NFkB-p65-Rel(RHD)/ThioMac-LPS-Expression(GSE23622)/Homer	Sp1(Zf)/Promoter/Homer	KLF6(Zf)/PDAC-KLF6-ChIP-Seq(GSE64557)/Homer	MRE(NR)/Neuro2A-NR3C2-ChIPnexus(GSE115417)/Homer	Usf2(bHLH)/C2C12-Usf2-ChIP-Seq(GSE36030)/Homer	NFkB-p65(RHD)/GM12787-p65-ChIP-Seq(GSE19485)/Homer
0	49	chr1	1045136	1045638	+			-77.0						-54.0					-50.0			30.0			-27.0																						-34.0
1	223	chr1	2071401	2071890	+			29.0						-60.0				111.0						113.0	-89.0						-61.0	-48.0					-61.0									111.0
2	521	chr1	3210369	3210601	+								-16.0			-24.0								-51.0							-45.0										60.0		-122.0
3	1265	chr1	6282903	6283231	+																	-113.0		-34.0								-72.0		70.0
4	2267	chr1	12050185	12051102	+			54.0														42.0		-65.0							-21.0									-77.0						-107.0
5	2841	chr1	15682351	15683253	+							24.0		24.0					28.0													36.0			80.0	-7.0				-39.0		-35.0
6	3637	chr1	20173218	20174241	+							96.0		96.0					100.0					7.0								-56.0
7	3979	chr1	22480581	22481204	+		-36.0														-65.0	-59.0				-78.0					44.0						79.0		-68.0
8	5211	chr1	32421261	32421528	+							-74.0	-104.0	-74.0		22.0			-70.0													-62.0					21.0						104.0
9	5545	chr1	35659512	35659774	+		92.0		13.0			17.0	-14.0	17.0		-22.0		93.0	21.0		-31.0			-22.0		-44.0	67.0					-109.0	103.0	15.0							-73.0					93.0		17.0
10	5607	chr1	36770206	36771794	+																	-115.0				103.0																	51.0				124.0
11	6593	chr1	45645634	45646057	+		55.0	40.0					100.0			85.0	16.0	54.0				3.0		33.0		55.0	-13.0				112.0		44.0				36.0			-31.0		92.0				54.0	-76.0		-13.0
12	7303	chr1	54696595	54697194	+		14.0															60.0		24.0																72.0			-87.0
13	7890	chr1	62904917	62905225	+				27.0	-93.0		23.0	51.0	23.0		-74.0			19.0					59.0			-27.0					11.0		25.0														23.0	-116.0
14	8080	chr1	66016395	66016633	+			55.0				-67.0		-67.0			-107.0		-71.0					-107.0	6.0		-78.0					-79.0			-59.0			-73.0									-73.0		-78.0
15	8541	chr1	74470788	74470992	+		55.0	109.0				46.0		46.0					42.0					-90.0		55.0	-4.0					34.0
16	9074	chr1	85085938	85086195	+							69.0	97.0	69.0		105.0			65.0					105.0			19.0					57.0
17	9133	chr1	86295959	86296892	+	-59.0		123.0	69.0			2.0		2.0			87.0		-2.0			-25.0		-38.0	74.0		-9.0		-83.0		-49.0	61.0			10.0		-58.0	-64.0				-114.0					-64.0		-9.0
18	9503	chr1	91832325	91832692	+	-62.0	-44.0	-59.0		55.0		-123.0	1.0	-123.0		9.0	-83.0	104.0	-119.0	113.0				-66.0		103.0	-101.0			114.0	-72.0	-111.0					-63.0	-57.0	113.0			-7.0				104.0			-101.0
19	9926	chr1	100436723	100437256	+		-34.0		118.0			114.0		114.0				-35.0	110.0							-34.0	64.0			-45.0		102.0		116.0											-46.0			114.0
20	11545	chr1	146874014	146874563	+	94.0	112.0	97.0				33.0		33.0			73.0	-27.0	37.0		-15.0	27.0		90.0	-40.0	-28.0	55.0			-17.0	-95.0	45.0					93.0	99.0								-57.0			55.0
21	12258	chr1	155194257	155195164	+				-75.0	-63.0			-90.0			-98.0																								-65.0
22	12285	chr1	155607016	155607747	+																	2.0														20.0					-117.0
23	12423	chr1	156683122	156683604	+								-106.0			-114.0						67.0		-114.0		42.0	-29.0					-59.0		-124.0						-73.0
24	13501	chr1	169021469	169021925	+						-85.0	-67.0		-67.0				-97.0	-71.0		-109.0			-104.0	-117.0							-79.0														-97.0
25	13660	chr1	171342710	171342897	+			-28.0	26.0		-74.0	93.0		93.0	-101.0		8.0		97.0			120.0			21.0		104.0					34.0			85.0			99.0									113.0		104.0
26	14069	chr1	179334175	179334414	+																			-39.0			40.0
27	14424	chr1	183462738	183463272	+							-52.0	-22.0	-52.0		-14.0			-56.0					5.0								-64.0		-4.0						0.0	-98.0						-72.0		68.0
28	14527	chr1	185336157	185336512	+								117.0			64.0								-49.0
29	15326	chr1	200441872	200442359	+					-53.0			122.0			114.0								-68.0							100.0				-12.0		91.0			-39.0
30	15585	chr1	202311717	202312019	+		-17.0					58.0	88.0	58.0		-39.0		-18.0	54.0		-30.0			96.0			8.0					-80.0	-28.0									113.0				-18.0	-86.0
31	16200	chr1	207263233	207263824	+		-58.0						35.0			27.0		-57.0			-45.0												-47.0													-57.0	95.0
32	16239	chr1	207903695	207904230	+			117.0	-14.0		-114.0	53.0		53.0			-32.0		57.0			80.0		110.0	-43.0		64.0				104.0	-42.0			45.0		113.0	59.0									73.0		64.0
33	16392	chr1	209164941	209165454	+		-43.0	-118.0					-85.0			-77.0		82.0		27.0	94.0			2.0	-61.0	81.0						77.0	-54.0						27.0			-93.0	65.0				-66.0
34	16624	chr1	211581012	211581673	+		-64.0			48.0			102.0			94.0		-65.0		-10.0	-77.0			84.0		-64.0				-11.0	90.0								-10.0			110.0	-48.0			-1.0
35	16766	chr1	213189591	213189836	+								-95.0			-87.0																			41.0							-7.0
36	17312	chr1	220012485	220012977	+		-59.0	26.0							-47.0		62.0								75.0										-83.0												96.0
37	17313	chr1	220036885	220037261	+	101.0	119.0	104.0	-27.0			40.0		40.0			80.0		44.0			67.0		97.0	-32.0		51.0				91.0	-19.0			32.0		100.0	46.0				-117.0					60.0		51.0
38	17522	chr1	222987285	222987913	+					89.0														-36.0								-88.0					-49.0										-110.0
39	17571	chr1	223545405	223545696	+		-66.0			104.0		-112.0						-9.0	-108.0		-21.0					-8.0		23.0		-77.0									-76.0				8.0
40	17930	chr1	226891707	226892135	+											-75.0																-59.0											51.0
41	18468	chr1	231188767	231189033	+		-1.0					75.0	105.0	75.0		-23.0		-2.0	71.0		-14.0											-64.0	-12.0													-2.0
42	18607	chr1	232519146	232519620	+		80.0										38.0					-93.0		38.0		80.0					14.0	-51.0								1.0
43	18918	chr1	235062561	235063022	+			-116.0														-45.0		108.0							102.0	104.0				-44.0							-15.0
44	18957	chr1	235493516	235493830	+							-96.0		-96.0					-92.0							52.0				63.0		-84.0		77.0														-96.0
45	19826	chr1	242107957	242108773	+					58.0			-116.0			-124.0						-52.0		47.0							41.0	-110.0				-53.0					101.0
46	20277	chr1	245135843	245135981	+		62.0			118.0		-12.0		-12.0				63.0	-8.0		75.0			-48.0								0.0	73.0	-14.0												84.0		-12.0
47	20353	chr1	245507948	245508998	+		63.0											62.0			50.0			17.0							23.0	105.0								-44.0						62.0
48	20770	chr1	249121386	249121752	+		66.0					6.0	36.0	6.0		-91.0		65.0	2.0		53.0			44.0							-85.0	-6.0	55.0								-42.0					65.0
49	20881	chr10	819146	819604	+							43.0	-46.0			-38.0								-38.0													120.0	-110.0										111.0
50	22108	chr10	5576296	5576826	+																											75.0					-23.0			-83.0		44.0
51	22109	chr10	5580431	5581500	+																																						113.0
52	22127	chr10	5631255	5632112	+			44.0								-87.0																									-59.0	92.0					-86.0
53	22196	chr10	6094467	6095202	+											102.0								-12.0							-6.0									-56.0							56.0
54	23984	chr10	15140499	15140756	+																			1.0			87.0																-51.0
55	24207	chr10	16634262	16634755	+					-82.0								-52.0			-40.0													45.0												-52.0
56	25385	chr10	27527847	27528612	+																													81.0
57	25394	chr10	27588196	27588794	+	-51.0	-33.0	-48.0		66.0		-112.0	12.0	-112.0		-3.0	-72.0		-108.0	124.0		-118.0	-50.0	-55.0		114.0	-90.0		-51.0		-61.0	-100.0					-52.0	-46.0	124.0			4.0							-90.0
58	25773	chr10	30351576	30352322	+		73.0	-28.0					51.0			51.0															-88.0	107.0								-82.0
59	26029	chr10	32170986	32171094	+		-105.0					42.0		42.0				-106.0	38.0					63.0		-105.0	-8.0			-116.0		-97.0		44.0											-117.0			42.0
60	26241	chr10	34715712	34716652	+																			50.0																						97.0
61	26249	chr10	34845410	34845729	+							-19.0		-19.0					-23.0								-69.0					112.0		-17.0						31.0								-19.0
62	26628	chr10	38054555	38055224	+	-72.0	-54.0	-69.0		45.0			-9.0			-24.0						-106.0	-71.0	78.0			-122.0		-72.0								-73.0	-67.0				-17.0							-122.0
63	26765	chr10	43265096	43265746	+		88.0															42.0		-73.0		88.0						113.0		-36.0		41.0
64	27019	chr10	44744944	44745659	+			111.0														55.0		88.0							94.0						85.0
65	27537	chr10	51573199	51573760	+																	-84.0										98.0			-47.0
66	27620	chr10	54125811	54126135	+						88.0	-80.0		-80.0			6.0		-84.0			-107.0			-7.0		-91.0					-92.0			-72.0			-86.0									-86.0		-91.0
67	28072	chr10	61368542	61369063	+																														102.0
68	28312	chr10	65312888	65314699	+		-77.0											-76.0			-64.0			44.0								97.0	-66.0													-76.0
69	28523	chr10	69853639	69854299	+								8.0			0.0																								-3.0	76.0
70	29234	chr10	74871024	74871231	+								124.0			-115.0																		97.0
71	30890	chr10	95256897	95257315	+																	-80.0										17.0		-27.0							107.0
72	30946	chr10	95924773	95925298	+		-54.0			116.0								3.0		58.0	-9.0			-118.0		4.0				57.0									58.0				20.0			67.0
73	30967	chr10	96304014	96304466	+		0.0																	-1.0		22.0					-33.0			58.0
74	31047	chr10	97878436	97879101	+		43.0						-62.0			65.0		44.0			56.0	97.0		94.0																	16.0					80.0
75	31470	chr10	101492937	101493468	+			10.0
76	31472	chr10	101540061	101540438	+																				48.0																	-100.0
77	32858	chr10	114717120	114719021	+
78	32879	chr10	114817180	114818290	+		2.0		-79.0			-35.0		-35.0					-31.0					8.0														-29.0
79	32929	chr10	115141483	115142285	+		-69.0															-32.0		-66.0												-33.0					-39.0
80	33663	chr10	120841317	120841527	+		-12.0	50.0				-21.0	7.0	-21.0		15.0			-25.0					15.0								-33.0		-19.0							-57.0							-21.0
81	35623	chr10	131348408	131348780	+																																										-110.0
82	36391	chr10	134143267	134144503	+																													-18.0												20.0	95.0
83	36712	chr10	135118497	135119275	+							-15.0		-15.0					-19.0													-27.0					-41.0			5.0
84	36732	chr10	135177845	135178789	+							6.0
85	36768	chr11	201398	201848	+							-71.0	-43.0	-71.0					-75.0								-121.0					-83.0								-77.0		65.0
86	36797	chr11	355314	355692	+		-15.0	-113.0				-27.0
87	37068	chr11	1660150	1660554	+		86.0											85.0																												85.0
88	37293	chr11	2554550	2554943	+																	11.0															-28.0										-48.0
89	37294	chr11	2569034	2569498	+							-51.0		-51.0		110.0			-47.0					51.0	-111.0							-39.0							-44.0	65.0	13.0					103.0
90	37491	chr11	3906894	3907469	+								-45.0			-37.0								44.0																			60.0			-25.0	-84.0		82.0
91	37848	chr11	8910875	8911457	+	-95.0	-77.0	-92.0		22.0			-32.0			-24.0	-116.0	71.0					-94.0	-99.0	22.0				-95.0		79.0						-96.0	-90.0				-40.0	118.0			71.0
92	37895	chr11	9593677	9594133	+																														20.0
93	37947	chr11	10531471	10531879	+		-77.0						44.0			-56.0		-76.0						-74.0																16.0
94	38128	chr11	12185021	12186154	+																																										2.0
95	38223	chr11	13147665	13148396	+																	33.0																		41.0			-68.0
96	38310	chr11	14912192	14912390	+		-106.0						71.0			79.0		-107.0						79.0		-106.0	-7.0			-117.0	-51.0	-98.0		45.0											-118.0
97	38534	chr11	18512217	18512740	+											14.0																		-46.0
98	38906	chr11	24915805	24916017	+							48.0	78.0	48.0		86.0			44.0					-49.0	-36.0		-2.0				-43.0	-90.0								56.0
99	39601	chr11	34066259	34067066	+		-72.0			63.0								-71.0																						-73.0	88.0
100	40358	chr11	43703751	43704007	+		76.0		-3.0			1.0	-27.0	1.0		-35.0		77.0	5.0		89.0	-74.0		-88.0			51.0				-94.0	13.0	87.0		111.0											77.0
101	40871	chr11	47358709	47359116	+		121.0											120.0			108.0					-7.0					-41.0		4.0						3.0							120.0
102	41575	chr11	59312666	59313284	+		-81.0					-37.0												61.0																31.0						56.0
103	41585	chr11	59438139	59438309	+		14.0											15.0						-85.0		14.0				25.0		6.0													26.0
104	41876	chr11	61618337	61619132	+																	-73.0		95.0								-119.0											-84.0
105	41918	chr11	61821440	61822069	+			89.0				118.0		118.0					114.0					-93.0								106.0											-43.0				35.0
106	42124	chr11	63295253	63295906	+							98.0		98.0					102.0			-69.0		-109.0							-115.0	85.0														48.0
107	42374	chr11	64796123	64796512	+		-104.0					26.0	-2.0	26.0		-10.0		-103.0	30.0			-71.0		-10.0		-104.0	76.0			-93.0	116.0	38.0		24.0	-80.0				-94.0									26.0
108	42976	chr11	68132797	68133328	+																			19.0							113.0									-82.0			4.0
109	42978	chr11	68138424	68138911	+			-51.0					81.0			73.0																											109.0
110	43377	chr11	69795929	69796354	+			23.0																											-110.0		-55.0						33.0				-93.0
111	43636	chr11	71326594	71326970	+																										-38.0
112	44012	chr11	75459556	75459980	+			-25.0			-71.0	96.0		96.0	-98.0		11.0		100.0			123.0			24.0		107.0					37.0			88.0			102.0				-61.0					116.0		107.0
113	44026	chr11	75858986	75859914	+		91.0					-62.0		-62.0				92.0	-66.0		104.0			-83.0		91.0				102.0	-77.0	-35.0											-94.0		103.0	92.0
114	44163	chr11	76955278	76955916	+		6.0						-74.0			-66.0		7.0			19.0			43.0				88.0															-90.0			7.0
115	44616	chr11	82997795	82998108	+		60.0	32.0										61.0			73.0												71.0										-85.0			61.0
116	44773	chr11	85564848	85565176	+																			-72.0	-25.0																58.0
117	45185	chr11	93214479	93215282	+			-94.0
118	45371	chr11	95977017	95977222	+		-65.0						-46.0			-38.0														83.0				-72.0
119	45868	chr11	101918793	101919415	+																			-99.0							-7.0
120	45882	chr11	102158404	102158690	+								-87.0			-79.0						-32.0										111.0		-113.0									67.0					-115.0
121	45886	chr11	102189622	102190311	+				55.0			51.0	79.0	51.0		87.0			47.0								1.0				-44.0	-91.0		53.0														51.0
122	48873	chr11	126154084	126154698	+			-1.0		-104.0			109.0			101.0								101.0							95.0												-63.0
123	49329	chr11	128931342	128932329	+									47.0					51.0			-103.0										59.0
124	51066	chr12	3279963	3280521	+								-6.0			2.0								-13.0										-5.0
125	51126	chr12	3567227	3567615	+	-113.0	-59.0											-58.0			-46.0			97.0							103.0			-70.0			0.0			-32.0			-110.0			-58.0		-9.0
126	51958	chr12	8552725	8553043	+		117.0						-91.0			-83.0								-83.0										-73.0		30.0				-69.0
127	52244	chr12	11892872	11893672	+			-69.0																54.0			-85.0																	-87.0					-85.0
128	52278	chr12	12037102	12038176	+					5.0		-118.0				-43.0															89.0
129	52798	chr12	18356787	18356993	+		73.0						-90.0			-98.0		74.0						-98.0		73.0				84.0		65.0													85.0
130	52876	chr12	19635207	19636889	+		-100.0											-101.0				-47.0				-100.0																				-101.0	-48.0
131	53099	chr12	22776790	22777132	+		-114.0						-84.0			-92.0		-113.0			-101.0												-103.0													-113.0			-50.0
132	53768	chr12	31231519	31232029	+		-60.0			-46.0		87.0	115.0	87.0		123.0		-61.0	83.0					108.0		-60.0				-71.0	-5.0	-52.0		89.0											-72.0			87.0
133	55287	chr12	53762610	53764099	+								117.0			109.0															2.0	-88.0		-77.0															-34.0
134	55630	chr12	57359706	57360945	+		4.0					49.0						4.0	45.0	-108.0	-41.0			74.0		-54.0				-43.0									-108.0				-70.0
135	56025	chr12	65002121	65002533	+		-71.0					4.0		4.0				-72.0	0.0		-84.0			27.0		-52.0	-46.0			-41.0		-8.0														-72.0
136	56064	chr12	65557041	65557899	+			105.0					-84.0			-92.0								-99.0							-93.0
137	56404	chr12	70698722	70699262	+		-69.0					-99.0		-99.0	96.0			-70.0	-103.0		95.0					-69.0	-110.0			-80.0		-111.0	-49.0									59.0			-81.0	-70.0	-33.0		-110.0
138	57520	chr12	95216690	95216929	+		51.0	36.0								100.0		-57.0			-45.0			29.0		-58.0	-6.0			-47.0	23.0		40.0	20.0			32.0					88.0	-21.0	-8.0	-46.0	50.0			-6.0
139	58314	chr12	104665289	104666067	+								72.0			64.0								-106.0																62.0
140	58316	chr12	104666810	104667200	+		86.0						116.0			-41.0		87.0			99.0			50.0		86.0							-18.0													87.0
141	58409	chr12	105609592	105609800	+		-109.0					-100.0		-100.0				35.0	-96.0					22.0		34.0						-88.0
142	60912	chr12	120909387	120909694	+		-34.0					114.0		114.0				-35.0	110.0					-84.0	28.0	-34.0				-45.0	21.0	-26.0		-59.0											-46.0			114.0
143	61139	chr12	122429979	122430401	+			-73.0														94.0		46.0								-42.0								122.0								116.0
144	61532	chr12	124925718	124926609	+		104.0									88.0		105.0								72.0				83.0										39.0					84.0	105.0
145	63548	chr12	132221425	132221670	+		-108.0																			-108.0											-30.0
146	63709	chr12	133029967	133030568	+		-114.0					71.0										46.0													10.0				-104.0				101.0
147	64025	chr13	21297990	21298588	+			-68.0																							112.0								-87.0
148	64112	chr13	22177068	22177331	+		48.0									-118.0		47.0			91.0					78.0				89.0			89.0						88.0		-68.0				90.0	47.0
149	64457	chr13	23972834	23973764	+							118.0		118.0	-68.0				114.0				116.0	-24.0	-106.0							-42.0						20.0					113.0				87.0
150	65039	chr13	27610140	27610742	+			125.0																								-89.0							-1.0	46.0		53.0					23.0
151	65099	chr13	28016479	28017266	+							37.0		37.0					33.0					-73.0								25.0														-92.0
152	65833	chr13	34360928	34361139	+								-70.0			-78.0								-78.0								98.0
153	66361	chr13	40905085	40905577	+					99.0						-77.0		-33.0			-49.0					-62.0				-51.0	-44.0									-92.0
154	66757	chr13	45903356	45905505	+					41.0														98.0	70.0
155	66990	chr13	48478036	48478747	+			63.0					110.0			102.0						33.0										10.0			52.0								-97.0				39.0
156	67053	chr13	49831542	49832343	+		-119.0											-118.0								-119.0				-108.0															-107.0
157	67120	chr13	50760095	50760966	+						-102.0				-75.0									-63.0		-63.0					-57.0																26.0
158	67164	chr13	51654697	51654964	+	-112.0	9.0	70.0	16.0		116.0	-51.0		-51.0			34.0		-55.0			-78.0		-108.0	21.0		-62.0				-102.0	8.0	-2.0		-43.0		-111.0	-57.0									-57.0		-62.0
159	67202	chr13	52089502	52089989	+	-30.0	-48.0	-33.0				31.0	-93.0	31.0		-101.0			27.0			37.0		-9.0			20.0				-20.0	19.0					-29.0	-35.0				-85.0				60.0	97.0		20.0
160	67751	chr13	59808762	59809032	+				81.0			-90.0	-62.0	-90.0		-54.0			-94.0													-6.0		-88.0									5.0					-90.0
161	68872	chr13	76817062	76817448	+	16.0	34.0	19.0				-45.0		-45.0		106.0			-41.0			-51.0		12.0			-23.0				6.0	-33.0					15.0	21.0				-91.0					-97.0		-23.0
162	69468	chr13	85991761	85992197	+		99.0					-58.0		-58.0					-54.0					-84.0		99.0						-46.0							109.0
163	71514	chr13	106755813	106756471	+			3.0																48.0	-45.0						-58.0						82.0
164	71599	chr13	107181299	107181987	+			74.0				-63.0	30.0			2.0						-36.0
165	72288	chr13	110998569	110999586	+		-2.0																	-78.0		83.0					-84.0						69.0			56.0
166	72316	chr13	111071413	111072126	+			24.0								-105.0																											15.0				113.0
167	72333	chr13	111151806	111152709	+							87.0												-13.0								33.0									-7.0
168	72940	chr13	113648881	113649975	+														-42.0					-74.0								-50.0		106.0			-26.0										-56.0
169	72948	chr13	113676855	113677488	+																			24.0	72.0										38.0							83.0	42.0				105.0		6.0
170	72953	chr13	113718301	113718909	+		-114.0						-20.0			-28.0		79.0																												79.0	-71.0
171	73029	chr13	114064809	114066081	+																										-111.0	-42.0					-33.0			-105.0							-58.0
172	73175	chr13	114880060	114880348	+			116.0																								-116.0		104.0									-45.0
173	73182	chr13	114894515	114894970	+			-110.0				-34.0												115.0																			88.0				5.0
174	73580	chr14	23292911	23293065	+							79.0	51.0	79.0		43.0			83.0					-22.0								91.0
175	73595	chr14	23426766	23426916	+				12.0			8.0	36.0	8.0		-89.0			4.0					44.0			-42.0				-83.0	-4.0		10.0														8.0
176	73717	chr14	24860809	24861330	+							-20.0	-48.0	-20.0		-56.0		35.0	-16.0					-56.0		36.0	30.0			25.0		-8.0		-22.0														-20.0
177	75516	chr14	53648364	53648637	+			-109.0										92.0			-36.0					91.0														-72.0
178	75587	chr14	54700615	54701270	+	-79.0	-61.0	-76.0		38.0			-16.0			-31.0	-100.0							-83.0		86.0					-4.0						-80.0	-74.0	96.0								3.0
179	76524	chr14	67954977	67955486	+							20.0		20.0					24.0					53.0								32.0						40.0			89.0						106.0
180	76586	chr14	69021797	69022141	+											53.0																								-64.0
181	77043	chr14	74179408	74180161	+																			70.0			60.0				-22.0	-100.0																	60.0
182	77243	chr14	75760155	75760467	+			-51.0				61.0	31.0	61.0		23.0			65.0			-3.0										73.0											-45.0
183	77504	chr14	77562964	77563312	+		-79.0	114.0				-5.0	25.0	-5.0		-101.0		-80.0	-9.0		-92.0			124.0			-55.0					-17.0	-90.0				-100.0									-80.0
184	77563	chr14	78068214	78068430	+											-114.0																							92.0	-24.0
185	78738	chr14	91815818	91816268	+																	102.0					-72.0																4.0				-58.0		-71.0
186	79051	chr14	93706294	93707177	+											-38.0								46.0										-104.0
187	79425	chr14	95740340	95740600	+											-59.0																				125.0					-74.0		-113.0
188	80339	chr14	99849572	99850106	+		-17.0									57.0		-18.0			82.0											-74.0	-28.0										105.0			-18.0
189	80796	chr14	102188221	102189068	+																				87.0							-31.0								37.0			-77.0
190	81002	chr14	103590617	103590827	+			-27.0														-21.0		-12.0	123.0									68.0							55.0
191	81351	chr14	105103493	105104079	+			112.0																								42.0
192	83113	chr15	31915592	31915960	+	73.0	-92.0	43.0		-44.0			10.0			2.0		-93.0		-102.0			72.0	96.0		-92.0	123.0		73.0	-103.0	83.0		-21.0				74.0	68.0	-102.0							-93.0			123.0
193	83188	chr15	33162476	33162973	+		84.0	105.0		108.0								83.0						97.0		84.0				73.0		-102.0								106.0
194	83357	chr15	34611593	34611957	+		-7.0					4.0	-26.0	4.0		-34.0		-6.0	8.0					-34.0	-96.0	-7.0					-40.0	16.0	4.0													-6.0			54.0
195	83584	chr15	38849658	38850492	+								109.0			-112.0																-25.0											-42.0
196	83717	chr15	40600569	40600885	+		104.0					-42.0	-70.0	-42.0		-78.0		105.0	-38.0		47.0			-78.0		104.0				115.0	-115.0	-30.0	45.0	-44.0											116.0	35.0		-42.0
197	83806	chr15	41421574	41421798	+		-81.0					93.0	63.0	93.0		-54.0			97.0			0.0		55.0							49.0	105.0		-44.0						-40.0
198	83999	chr15	44037772	44037920	+					-4.0		-121.0		-121.0					-117.0													-109.0		-123.0														-121.0
199	84360	chr15	49885108	49885503	+		58.0	13.0				28.0		28.0				57.0	24.0		45.0				-109.0	58.0	17.0			47.0		16.0		-21.0										15.0	46.0	57.0	-15.0		17.0
200	85203	chr15	60673181	60674119	+											17.0								113.0			0.0
201	86022	chr15	68999337	68999513	+		38.0						64.0			16.0		-34.0			25.0			57.0		-33.0							27.0													37.0
202	86492	chr15	73517769	73518298	+																			29.0							76.0											35.0				-88.0
203	86925	chr15	77448190	77448988	+		-93.0	106.0		19.0			73.0			88.0		-94.0		-39.0	-106.0					-93.0				-40.0									-39.0			81.0	-77.0			-30.0	54.0
204	87125	chr15	79012192	79012552	+	67.0	85.0	70.0	-61.0			6.0		6.0			46.0		10.0			33.0		63.0	-66.0		17.0				80.0	-53.0			-2.0		66.0	72.0									26.0		17.0
205	87392	chr15	81247956	81248488	+		-10.0						9.0			17.0								17.0							23.0									106.0							83.0
206	87884	chr15	85886274	85886574	+		72.0					-4.0	-32.0	-4.0		-40.0		73.0	0.0		85.0			-106.0			46.0					8.0	83.0	-6.0												73.0		-4.0
207	87894	chr15	86001857	86002677	+																			103.0								24.0								-83.0			60.0
208	88448	chr15	89592775	89593127	+	-70.0	-88.0	112.0	58.0			-9.0		-9.0		-118.0	76.0		-13.0			-3.0		-49.0	63.0						-83.0	50.0						-75.0									-15.0
209	88610	chr15	90578173	90578780	+																														-75.0		-103.0						-42.0
210	90260	chr15	99966737	99967169	+								-103.0			-95.0								65.0								51.0														-114.0	-36.0
211	90554	chr15	102115391	102115983	+		17.0	-107.0																84.0															8.0	-113.0
212	90572	chr15	102193415	102193738	+					62.0			-87.0			-95.0																		-61.0		-46.0				-109.0	-34.0							-59.0
213	90628	chr16	302660	303298	+		-96.0					-103.0		-103.0					-107.0													-70.0
214	90726	chr16	803258	803334	+							-88.0		-88.0					-92.0													-100.0					42.0									-29.0
215	90899	chr16	1741832	1742538	+											-77.0																								-54.0									-38.0
216	90908	chr16	1806757	1807986	+		32.0	53.0				-26.0	2.0	-26.0		10.0		31.0	-30.0		19.0	65.0		10.0			-76.0					-38.0														31.0
217	91190	chr16	3525406	3525781	+		-33.0							23.0				96.0	19.0					98.0		76.0						22.0		17.0												96.0
218	92986	chr16	12382976	12383928	+			74.0				-110.0		-110.0					-106.0			-25.0															-48.0
219	93296	chr16	14520968	14521921	+																										-38.0																31.0
220	94125	chr16	21523921	21524223	+			-75.0				-80.0	88.0	-43.0		-101.0			29.0													-68.0									10.0
221	95180	chr16	28093673	28094325	+		-8.0		-101.0			-105.0	-77.0	-105.0		-69.0		-9.0	-109.0		-21.0					-8.0						-117.0	-19.0	-103.0												-9.0		-105.0
222	95341	chr16	29622563	29623017	+							-87.0	-57.0	-87.0		-49.0			-91.0					-30.0								-99.0
223	95654	chr16	31498023	31498260	+		103.0						-24.0			102.0		102.0						-32.0			54.0			92.0															91.0	102.0
224	96712	chr16	52532399	52533211	+			13.0														26.0													106.0								91.0			-56.0	-52.0
225	97273	chr16	57025896	57026221	+							69.0							65.0					44.0								57.0
226	97326	chr16	57547061	57547683	+		-58.0	93.0										5.0																					-61.0							5.0
227	97982	chr16	63794325	63794650	+		65.0						36.0			28.0										99.0				110.0				5.0						13.0			82.0			64.0
228	98347	chr16	66624179	66624852	+			112.0																																59.0			31.0				-93.0
229	98630	chr16	69206732	69207225	+							67.0	-33.0	67.0		-41.0			71.0								117.0					79.0								-34.0
230	100982	chr16	83968478	83969296	+																			-113.0	51.0	96.0								23.0		-51.0							71.0				67.0
231	101203	chr16	84760041	84760898	+		-11.0					68.0		68.0				-12.0	64.0								99.0			-22.0		56.0													-23.0				99.0
232	101859	chr16	86652631	86653316	+		97.0					-107.0						98.0	-111.0					81.0		97.0				108.0		-119.0							107.0						109.0
233	102042	chr16	87178957	87179518	+							97.0				105.0								-62.0										36.0				103.0		-38.0
234	102097	chr16	87441628	87442031	+			11.0											-72.0																48.0
235	103224	chr17	3707363	3707733	+								42.0			34.0								34.0							28.0	84.0			-53.0
236	105334	chr17	19230111	19231192	+			-70.0																75.0							69.0			-102.0									-6.0
237	105759	chr17	25619945	25620678	+																			125.0										-122.0
238	105928	chr17	26763681	26763894	+								-116.0			-108.0			-49.0			102.0		-108.0			88.0										-17.0			5.0			62.0	78.0			30.0		88.0
239	106276	chr17	30847261	30847740	+		-78.0						57.0			65.0		-77.0			-65.0			15.0									-67.0	-117.0						92.0			-82.0			-77.0
240	106645	chr17	33601124	33601811	+		-78.0		61.0		-39.0				-66.0			-77.0	61.0		-65.0					-78.0					1.0	33.0					-8.0					95.0			-66.0
241	106869	chr17	35713983	35714391	+							28.0	-80.0	28.0		-10.0			32.0													40.0
242	107485	chr17	40148201	40149070	+								-66.0	-32.0		-74.0			-28.0					-74.0							-80.0	-92.0								-76.0
243	108400	chr17	46968511	46969069	+			-39.0														-98.0							109.0
244	108753	chr17	49229643	49229917	+								109.0			117.0								-117.0				57.0				-59.0
245	109301	chr17	55484314	55484656	+			-87.0								74.0															-80.0												-65.0
246	109329	chr17	55619029	55619670	+			51.0		55.0														-59.0																46.0
247	109562	chr17	57859958	57860634	+							38.0	17.0	38.0		9.0			42.0					9.0			88.0				3.0	50.0		36.0			-72.0										63.0	38.0
248	109675	chr17	59572069	59573268	+					-68.0		113.0							117.0			-100.0									67.0	125.0								-70.0							-48.0
249	109924	chr17	62208037	62208375	+		99.0	-94.0														-87.0					-68.0						110.0				38.0							-78.0				29.0	-68.0
250	110438	chr17	67263083	67263704	+								70.0			-101.0
251	110609	chr17	69436543	69437171	+			-36.0								30.0								9.0								-41.0
252	111403	chr17	73147147	73148319	+							111.0	81.0	111.0		73.0			115.0					73.0								123.0					-107.0
253	111567	chr17	74050669	74051199	+			-3.0														86.0		-70.0								-113.0
254	111650	chr17	74485625	74485968	+								-123.0			-115.0								58.0			-38.0					24.0																	-38.0
255	111801	chr17	75095635	75096887	+			-105.0				22.0		22.0					18.0													10.0								-30.0
256	112140	chr17	76333125	76333669	+			-113.0								-114.0														-4.0		19.0
257	112237	chr17	76677077	76677388	+											-114.0								56.0								9.0								-27.0							-51.0
258	112638	chr17	78041247	78041803	+		60.0											59.0						90.0										47.0												59.0
259	113113	chr17	80304105	80304989	+							-110.0		-16.0					114.0					-30.0							-24.0	-4.0		-51.0			107.0						-69.0					-49.0
260	113253	chr17	81006894	81007414	+		-100.0	48.0										-99.0				0.0		-50.0		-100.0				-89.0		-108.0													-88.0
261	113586	chr18	2865895	2866288	+	-3.0	-21.0	-33.0								-73.0	18.0					64.0	-4.0	18.0			47.0		-3.0		7.0				66.0		-2.0	-8.0						38.0					47.0
262	114941	chr18	12375606	12376015	+				-22.0			-26.0	-12.0	-26.0		-4.0			-30.0								-76.0					-38.0		-24.0								-10.0						-26.0
263	115002	chr18	13137713	13138488	+			-29.0				75.0		75.0					79.0													87.0				-121.0							83.0			-97.0
264	115007	chr18	13175817	13177402	+														102.0			14.0										83.0						86.0				106.0	-20.0			37.0
265	115443	chr18	20685438	20686190	+		81.0	-1.0										80.0								81.0	21.0			70.0																			21.0
266	115464	chr18	20811317	20811885	+																			8.0								107.0		-72.0						-59.0
267	116238	chr18	29238850	29239696	+																	-56.0		11.0							116.0			109.0									60.0
268	116400	chr18	32561995	32562143	+		27.0					18.0	21.0	18.0		54.0			14.0					-61.0							-67.0	6.0		64.0						68.0
269	116909	chr18	43829295	43829527	+				31.0			27.0	55.0	27.0		63.0			23.0													-115.0		29.0														27.0
270	117175	chr18	47182264	47182809	+											-85.0								-108.0																-70.0			46.0
271	120204	chr19	624006	624223	+																			-67.0																34.0
272	120810	chr19	3562079	3562535	+							78.0	-83.0	78.0		-75.0	-75.0		-107.0					101.0							-111.0	66.0					95.0											70.0
273	120826	chr19	3668837	3669517	+								7.0			15.0	-20.0	-110.0			-122.0			-20.0							76.0															59.0
274	121099	chr19	4914782	4915017	+																-10.0				7.0	-23.0				-12.0												105.0	13.0
275	122539	chr19	13964599	13965384	+		104.0						74.0			82.0		103.0			91.0			-17.0								41.0	93.0													103.0
276	122790	chr19	15487990	15488571	+		-107.0									-17.0		91.0				-1.0				92.0				27.0			-118.0												80.0
277	123270	chr19	18033909	18034153	+		10.0			-31.0		86.0	108.0	86.0		-12.0		9.0	82.0		-3.0					10.0	36.0					74.0	-1.0	-83.0						-33.0						9.0
278	124362	chr19	30199455	30200234	+							-23.0		-23.0					-35.0													-87.0
279	125241	chr19	34000854	34001040	+								110.0			118.0								32.0							-111.0															-55.0
280	125451	chr19	34918543	34918738	+				46.0			42.0	70.0	42.0		-57.0			38.0								-9.0				107.0	-98.0		44.0														42.0
281	127498	chr19	47600439	47601436	+								64.0			25.0											88.0																-57.0						88.0
282	129032	chr19	55700817	55701115	+																			124.0										-92.0			-62.0			46.0		107.0					-92.0
283	131440	chr2	8834815	8835604	+			5.0					22.0			30.0																			-70.0						-121.0
284	131442	chr2	8849525	8850239	+					-9.0		39.0					105.0	-37.0						8.0							2.0	-7.0											31.0
285	132587	chr2	19995918	19996355	+																						96.0									-110.0					-76.0								108.0
286	135133	chr2	47631298	47632234	+		-8.0											-7.0			5.0					-8.0					-3.0	-103.0	3.0		36.0											-7.0
287	135934	chr2	60416194	60416606	+	25.0	43.0	-20.0				-35.0	88.0	-35.0		96.0	-121.0		-31.0			-8.0	26.0	22.0	-108.0		-24.0		25.0		100.0	-23.0			-43.0		25.0							-14.0		-25.0	-76.0		-24.0
288	136082	chr2	61989479	61990134	+			79.0														-33.0		42.0																-18.0			-31.0
289	136322	chr2	65660676	65660797	+							-102.0	12.0	-102.0		4.0			-98.0			-58.0										-90.0								-105.0
290	136386	chr2	66617801	66618681	+		20.0	105.0			59.0				32.0			21.0								20.0				31.0		-84.0								8.0
291	136407	chr2	66875418	66875749	+		7.0	-5.0		-91.0		86.0		86.0					82.0			92.0		46.0	-49.0		75.0				35.0	74.0					26.0										-56.0		75.0
292	137028	chr2	73897292	73897670	+		121.0	27.0					-33.0			-41.0		120.0			108.0	97.0				121.0	80.0							43.0								-25.0		71.0		120.0			80.0
293	137746	chr2	82249919	82250319	+		97.0						34.0			26.0		98.0			110.0			-50.0		97.0														11.0			80.0
294	138709	chr2	97427347	97428259	+			-116.0				0.0		0.0					-4.0					-30.0								-12.0		2.0				68.0
295	138899	chr2	99383043	99383685	+							-113.0	-52.0	94.0		-44.0			90.0					-65.0								82.0								-11.0
296	139462	chr2	103419659	103420514	+			54.0																							52.0	47.0
297	140788	chr2	114413764	114414076	+	69.0	87.0	72.0				9.0		9.0		117.0	-77.0		13.0			3.0			-64.0		20.0				59.0	21.0			1.0			74.0		32.0							-43.0		20.0
298	141143	chr2	118479517	118479792	+							-86.0		-86.0					-90.0			-13.0		-48.0								-98.0				-12.0					64.0
299	141176	chr2	118900293	118900535	+	-83.0	-101.0	99.0	45.0			-22.0		-22.0			63.0		-26.0					-79.0	50.0		-33.0				-73.0	-34.0			-14.0		-82.0	-88.0		-45.0							-28.0		-33.0
300	141387	chr2	120595003	120595521	+		-63.0									24.0						30.0		58.0	104.0								-74.0													-64.0
301	142397	chr2	128588493	128588762	+			109.0																72.0										-12.0			-57.0			-101.0
302	143074	chr2	134228286	134228589	+	-94.0	-112.0	88.0	34.0			-33.0		-33.0			52.0		-37.0			-60.0		-90.0	39.0		-44.0				-107.0	26.0			-25.0		-93.0	-99.0				1.0					-39.0		-44.0
303	143697	chr2	143569510	143569842	+	-79.0		102.0	48.0			-19.0		-19.0			66.0		-23.0			-45.0		-58.0	53.0						-69.0	40.0			-11.0		-78.0	-84.0
304	144159	chr2	152144827	152145496	+											-35.0									76.0
305	145750	chr2	177661248	177661573	+	3.0	21.0	6.0	-125.0			-58.0	66.0	-58.0		51.0			-54.0			-31.0		84.0			-47.0				78.0	-46.0			-66.0			-52.0								20.0	-38.0		-47.0
306	146527	chr2	197033945	197034173	+							-30.0	-2.0	-30.0		6.0			-34.0								-71.0					-42.0											-101.0
307	147453	chr2	210126096	210126611	+		49.0	34.0					94.0			102.0		-59.0			-47.0			90.0		-60.0	-8.0			-49.0			38.0	18.0										-10.0	-48.0	48.0			-8.0
308	149488	chr2	231068035	231068553	+		-87.0									-18.0		-7.0				-81.0				-8.0				3.0		-37.0				-80.0					73.0
309	149518	chr2	231576670	231576885	+		-57.0					-66.0	-38.0	-66.0		-30.0			-70.0					-30.0		-57.0						-78.0		-64.0														-66.0
310	149683	chr2	232485521	232485730	+														0.0													-65.0					-107.0
311	149707	chr2	232546636	232546785	+		112.0		34.0	116.0		38.0	10.0	38.0		-28.0		113.0	42.0		125.0		-75.0	2.0								-65.0	123.0	36.0						0.0						113.0		38.0
312	149766	chr2	233220001	233220255	+	87.0	105.0	90.0	-41.0			26.0		26.0			66.0		30.0			53.0		83.0	-70.0		37.0				77.0	-69.0			18.0		86.0	92.0									46.0		37.0
313	150802	chr2	238776170	238776418	+																			85.0							91.0										25.0
314	151446	chr2	241679025	241679540	+							70.0	56.0	70.0		64.0			74.0			39.0		99.0							40.0	20.0								54.0
315	151603	chr2	242465402	242465910	+		72.0					26.0						76.0								77.0				66.0		14.0									-109.0		34.0					34.0
316	152269	chr20	3777661	3778479	+																			-48.0								44.0						-31.0				111.0
317	152420	chr20	4850624	4850890	+			73.0																								-62.0
318	152920	chr20	10687213	10687575	+											-95.0								38.0							44.0				-5.0								28.0
319	154170	chr20	23117599	23117893	+		-33.0											-32.0			-20.0			-95.0		-33.0			-68.0			-41.0	-22.0	-85.0						-81.0					-21.0	-32.0
320	154626	chr20	25699595	25700402	+		-97.0			73.0								-40.0			-52.0			109.0		-39.0		-8.0		14.0	115.0								15.0				-23.0
321	155070	chr20	32105574	32106340	+							37.0	64.0	37.0		72.0			33.0					72.0								-102.0		82.0			-51.0			86.0	12.0		-6.0
322	155139	chr20	32703907	32704258	+		-56.0					94.0		94.0				-57.0	90.0		-69.0			7.0		-56.0				-67.0		82.0		96.0														94.0
323	157776	chr20	49177817	49178659	+			-77.0		87.0						-8.0						-39.0										-18.0				-40.0				25.0	-46.0						117.0
324	157992	chr20	49994335	49994924	+			11.0				26.0		26.0					30.0		69.0	92.0		-123.0							15.0									20.0			39.0			-17.0
325	160458	chr20	60986776	60986993	+		-27.0																			-27.0					42.0						42.0	34.0				-28.0	62.0			85.0
326	160645	chr20	61505369	61506458	+																						-1.0					46.0					80.0						-106.0						-1.0
327	163413	chr21	37117947	37118729	+		-2.0						104.0			112.0		-3.0						28.0							-107.0			-61.0												-3.0
328	163416	chr21	37183048	37184207	+		54.0																			111.0							-49.0													55.0
329	163452	chr21	37376173	37376895	+																			-100.0							-106.0												6.0
330	164491	chr21	42953441	42954004	+		54.0																			125.0						-1.0															-49.0
331	164867	chr21	44457008	44457233	+		67.0									-87.0		66.0			54.0					67.0							56.0	98.0								-51.0				66.0			-67.0
332	164924	chr21	44707091	44707463	+							91.0		91.0					87.0							-14.0						93.0					-98.0	-77.0	-24.0				14.0				-63.0
333	165212	chr21	45918969	45919394	+																			88.0							82.0											108.0
334	165902	chr22	18008107	18009072	+		58.0											59.0			71.0					-32.0							69.0													59.0
335	166155	chr22	19810604	19812163	+																			124.0													-113.0									84.0
336	166318	chr22	21299363	21299533	+					-44.0		73.0	101.0	73.0		109.0			69.0					-109.0								61.0								-46.0
337	166369	chr22	22042973	22043364	+																										110.0									-19.0
338	167293	chr22	28371265	28372051	+			95.0					-99.0											4.0							-13.0			-86.0						114.0
339	167301	chr22	28479660	28480127	+	-112.0	-94.0	-109.0		5.0			-49.0			-64.0		54.0						-116.0		53.0				64.0	-37.0		64.0				-113.0	-107.0								54.0	-30.0
340	167306	chr22	28605219	28605583	+		110.0	8.0				-56.0		-56.0				-85.0	-52.0		-73.0					-86.0	-34.0			-75.0		-44.0	99.0	-8.0											-74.0	-85.0	87.0		-34.0
341	169222	chr22	40685945	40686401	+																																			-46.0
342	169861	chr22	44828169	44828361	+							6.0	-22.0	6.0		-30.0			10.0					-54.0			56.0				97.0	18.0		-101.0
343	170050	chr22	45526166	45526609	+		-102.0									-50.0		84.0	-22.0		72.0	21.0		-101.0		85.0							-113.0										56.0			-103.0
344	170055	chr22	45557707	45558761	+		0.0	31.0				-4.0		-4.0				74.0	-8.0		62.0					75.0				64.0		98.0		-97.0											63.0	74.0	-10.0
345	172103	chr3	5037137	5037797	+		30.0					-36.0																				-120.0		-17.0		-78.0				-54.0
346	172143	chr3	5275158	5275731	+			-26.0								-103.0																		-56.0						81.0			-18.0				-40.0
347	172480	chr3	9395955	9396315	+								-22.0			-30.0		-119.0																4.0							31.0					-119.0	-117.0	6.0
348	172564	chr3	10207562	10208092	+								-62.0			-54.0								-54.0							-90.0
349	172572	chr3	10234430	10234692	+								-74.0			57.0								64.0								-41.0		3.0
350	172858	chr3	11609565	11610105	+					-72.0														-116.0										-95.0						-74.0									98.0
351	172900	chr3	11950642	11951018	+		122.0							120.0				121.0	116.0		109.0	79.0		-47.0		122.0					-34.0		111.0					100.0			92.0					121.0		43.0
352	172996	chr3	12717560	12718376	+		125.0			-83.0								124.0													-76.0	62.0	114.0		17.0											124.0
353	173508	chr3	15228170	15228443	+		11.0	-49.0	4.0		-95.0	71.0		71.0	-122.0		-14.0		75.0			98.0		-14.0								12.0			63.0			77.0		94.0							91.0
354	173675	chr3	17734655	17735290	+		-103.0											109.0		54.0	121.0			90.0	-34.0	108.0	62.0			55.0			-27.0						54.0				92.0		120.0	45.0
355	173829	chr3	20862272	20862691	+		-2.0											55.0		110.0	43.0			-72.0		56.0				109.0		60.0							110.0				-28.0			119.0
356	174279	chr3	27235761	27235902	+		24.0		19.0			15.0	43.0	15.0		51.0			11.0													-114.0								65.0
357	174498	chr3	30311402	30312023	+					84.0												18.0												-63.0						13.0			69.0
358	174503	chr3	30537984	30538474	+			-64.0														96.0																			-62.0
359	174584	chr3	31933483	31933992	+			-7.0								98.0		83.0						-112.0													-45.0
360	174736	chr3	34131235	34132028	+		-78.0	120.0		33.0			87.0			102.0		-79.0		-25.0	-91.0					-78.0		-48.0		-26.0		-74.0					66.0		-25.0				-63.0			-16.0	68.0
361	174880	chr3	36810249	36810444	+		-3.0									-104.0		-2.0			10.0					-3.0						85.0									52.0		-62.0		9.0	-2.0
362	174899	chr3	37472413	37472953	+		-88.0	47.0		-40.0						-121.0		-89.0			-101.0			-96.0		-88.0	17.0						-99.0	91.0					-98.0					15.0		-89.0	97.0		17.0
363	175172	chr3	40175406	40175874	+		35.0	20.0					79.0			64.0								13.0			-22.0				91.0				-52.0		16.0					71.0							-22.0
364	175317	chr3	42329201	42329507	+	-52.0	-70.0	-55.0								-100.0	95.0					-18.0	-53.0	-31.0	82.0		-2.0		-52.0		-65.0				17.0			-57.0									3.0		-2.0
365	176249	chr3	53405023	53405432	+			41.0			87.0	-80.0		-80.0	114.0		5.0	125.0	-84.0			-107.0			-8.0		-91.0				-67.0	-92.0			-72.0			-86.0									-86.0		-91.0
366	178976	chr3	81378975	81379510	+		-31.0						32.0			40.0		-32.0			-44.0					-31.0								63.0						67.0			-14.0
367	180101	chr3	105678250	105678614	+		87.0					12.0	-15.0	12.0		-23.0			16.0		100.0			-23.0								24.0		-33.0						-25.0						88.0
368	180593	chr3	115510940	115511092	+																																				50.0
369	180809	chr3	119287761	119288118	+	-35.0	87.0	-65.0				26.0	-98.0	26.0		-106.0		86.0	22.0		74.0			-31.0		87.0	15.0				-25.0	14.0					-34.0					-90.0	83.0			-52.0			15.0
370	180927	chr3	122161818	122163041	+																			73.0							56.0						89.0					-123.0						80.0
371	181613	chr3	128143308	128143936	+		64.0									-118.0		68.0		71.0	56.0					81.0						-64.0		-112.0			-27.0		71.0	-104.0						68.0
372	183558	chr3	157303258	157303802	+
373	184151	chr3	169016569	169017280	+			-47.0					-113.0			60.0																			23.0												4.0
374	184156	chr3	169081188	169081829	+			87.0																	-78.0																		105.0
375	185370	chr3	185191299	185191707	+			-77.0				-108.0	-89.0	-108.0		-97.0			-112.0					-7.0								-120.0								-17.0						-71.0
376	185732	chr3	188096204	188096629	+	-34.0	-52.0	-64.0				27.0	-97.0	27.0		-105.0			23.0				-35.0	-30.0			16.0		-34.0		-109.0	15.0					-33.0	-39.0								117.0			16.0
377	186398	chr3	194166925	194167209	+																			-107.0										-117.0
378	186661	chr3	195602657	195603243	+		-20.0																		-28.0														76.0				62.0				-102.0
379	186673	chr3	195691196	195692285	+		8.0											7.0			-5.0					51.0				40.0									41.0							7.0
380	187022	chr4	732324	732642	+								-96.0			40.0								-104.0							39.0	-56.0										54.0
381	187133	chr4	1298760	1300345	+		-28.0																	-52.0													-10.0						32.0
382	187140	chr4	1332737	1333087	+		109.0	-104.0										108.0				17.0				109.0	-123.0			96.0			96.0	-11.0															-123.0
383	187250	chr4	2038208	2038807	+		78.0											-34.0			-22.0					-35.0							-24.0	27.0			99.0									-34.0
384	188275	chr4	6946326	6946612	+			-55.0																76.0			-9.0					-92.0															29.0		-98.0
385	188548	chr4	7758019	7759154	+			94.0									-76.0							-76.0							-82.0
386	190537	chr4	24586654	24587047	+		-95.0			-54.0			-65.0			-73.0		-94.0			-82.0			11.0								-32.0	-84.0													-94.0
387	191699	chr4	41000546	41001256	+			-55.0																																24.0			12.0
388	191786	chr4	41993635	41994172	+			111.0				-89.0				52.0			-93.0															-95.0
389	192170	chr4	48727849	48728880	+		103.0	38.0					84.0			76.0			36.0			-67.0										-94.0																-2.0
390	193354	chr4	68565443	68565620	+		-47.0																																		-20.0
391	193583	chr4	74468390	74468800	+							-12.0	-40.0	-12.0		-48.0			-8.0								38.0					0.0		-14.0							-78.0					-90.0		-12.0
392	193679	chr4	76600384	76600806	+																										-51.0			113.0			-42.0
393	193835	chr4	79228670	79229016	+	-73.0	-91.0	109.0	55.0			-12.0		-12.0		-121.0	-52.0		-16.0			-39.0		-52.0			-23.0				-63.0	47.0			-4.0		-72.0	-78.0									-18.0		-23.0
394	195056	chr4	105248435	105248823	+	-106.0	-124.0	75.0			121.0	-45.0		-45.0			-85.0		-49.0			-39.0		-85.0			-56.0				-96.0	-57.0					-105.0	-111.0									-51.0		-56.0
395	195176	chr4	108970241	108971062	+			28.0																							65.0	84.0				23.0							16.0
396	195490	chr4	113154522	113155311	+																			17.0							94.0	-81.0								46.0
397	197016	chr4	141746945	141747831	+	-4.0	-22.0	-34.0				57.0		57.0		-71.0	17.0		53.0					17.0			46.0				6.0	45.0			65.0		-3.0	-9.0				-59.0					-86.0		46.0
398	197917	chr4	158744389	158745731	+														-18.0					5.0	4.0		-40.0					89.0
399	197965	chr4	159926984	159927751	+			15.0				89.0		89.0			69.0		93.0													101.0			28.0	111.0
400	199141	chr4	175432953	175433093	+							14.0	42.0	14.0		50.0			10.0					50.0								2.0		-18.0						64.0
401	200320	chr4	184921715	184922572	+																	34.0													49.0					-38.0							71.0
402	200356	chr4	185186763	185187489	+					-40.0						-119.0															-68.0	80.0											-6.0
403	200372	chr4	185291732	185292998	+			-26.0					-88.0			-96.0																											16.0
404	200658	chr4	187548506	187549515	+																	-87.0										61.0
405	201363	chr5	600641	601136	+											-92.0																															-57.0
406	201396	chr5	911945	913152	+			-57.0																													-19.0			82.0
407	204358	chr5	16983254	16983750	+							47.0		47.0					43.0													35.0										-11.0					-102.0
408	205789	chr5	32583425	32585222	+		-85.0					-10.0	114.0	-10.0		28.0			-14.0								-60.0					-22.0
409	206528	chr5	42931461	42932318	+		-107.0					100.0		100.0	-95.0	-115.0		-106.0	104.0		-94.0	94.0		-34.0		-107.0	122.0			-96.0	-28.0	112.0					-37.0		-97.0						-95.0	10.0	48.0		122.0
410	207806	chr5	72666304	72667013	+			90.0																																-31.0									34.0
411	208179	chr5	78005639	78006072	+	-8.0	10.0	-5.0				-69.0	55.0	-69.0		40.0			-65.0				-7.0	-12.0			-47.0		-8.0		-18.0	-57.0			-76.0		-9.0	-3.0				47.0							-47.0
412	208982	chr5	95046682	95047043	+																														103.0					-90.0
413	209530	chr5	108064644	108065442	+			86.0																																			-53.0						61.0
414	209744	chr5	112502683	112503489	+			51.0																2.0							-4.0									-85.0
415	209916	chr5	115265900	115266456	+								55.0					36.0			-92.0					-21.0					81.0									-100.0
416	210110	chr5	118635183	118636033	+	82.0	64.0	79.0		-35.0			19.0			11.0	103.0			-93.0				103.0							7.0						83.0		-93.0
417	210425	chr5	125784646	125786269	+																	83.0		-114.0								50.0					-3.0				51.0
418	212235	chr5	148188847	148189254	+																										40.0					50.0
419	212313	chr5	148835481	148835972	+				80.0							81.0								-92.0							-74.0	47.0								-78.0
420	213067	chr5	157074137	157074632	+							-75.0	-48.0	-75.0		-40.0			-79.0			124.0										-8.0		-73.0													9.0	-75.0
421	213760	chr5	164891067	164892453	+		91.0	62.0																			7.0				-3.0	-77.0		-38.0
422	214234	chr5	168057830	168058218	+		40.0	-35.0					-2.0			6.0		89.0	-123.0	98.0				-46.0		88.0	-104.0			99.0	10.0	-115.0	29.0	-78.0				-60.0	98.0			-10.0		-106.0		89.0	-70.0		-104.0
423	214957	chr5	172221065	172221409	+			103.0																																46.0			100.0
424	215294	chr5	174029506	174029728	+		-86.0					61.0		61.0				-87.0	57.0		-28.0			97.0		-86.0	11.0			-97.0	103.0	49.0		63.0											-98.0	-16.0	-45.0	61.0
425	215812	chr5	177680702	177680974	+		46.0					106.0	76.0	106.0		68.0		47.0	110.0		59.0			68.0							-116.0	40.0	57.0	-114.0			-116.0									47.0		-116.0
426	216175	chr5	179158568	179159142	+		104.0																	77.0		104.0
427	216709	chr6	1589862	1590266	+											-29.0								-96.0			-96.0														-114.0					-77.0			-43.0
428	216829	chr6	2684320	2685289	+			-13.0																								3.0
429	216855	chr6	2856724	2857691	+			76.0														-57.0																93.0
430	217170	chr6	4931644	4932292	+		-6.0					-72.0						-5.0			2.0				-27.0							-60.0		55.0			-49.0			-30.0		-93.0				-5.0	-36.0	-58.0
431	217340	chr6	6807170	6807558	+		-24.0									99.0
432	218101	chr6	13273894	13274857	+								89.0			97.0
433	218474	chr6	16356040	16356474	+
434	219150	chr6	24647357	24647504	+							-22.0	-50.0	-22.0		-58.0			-18.0					-58.0	92.0		28.0					-10.0		-24.0														-22.0
435	219414	chr6	27568126	27569095	+							57.0													59.0		-42.0
436	219593	chr6	28907350	28907615	+								-107.0			19.0																54.0			99.0
437	220054	chr6	33546889	33547214	+		112.0																									-11.0
438	220420	chr6	36392138	36392373	+		87.0					-59.0	-87.0	-59.0		-95.0		88.0	-55.0					-95.0		87.0	-9.0			98.0		-47.0		-61.0											99.0			-59.0
439	222059	chr6	53794517	53795024	+		-66.0						29.0	39.0		21.0		-65.0	43.0		-53.0					-66.0				-55.0			-55.0								-33.0					72.0	-118.0
440	222230	chr6	57138899	57139562	+	77.0	-88.0	74.0		-40.0			14.0			6.0	98.0	-89.0		-98.0				98.0		-88.0				-99.0	2.0						78.0	72.0	-98.0							-89.0	-5.0
441	223225	chr6	79356434	79357168	+	-74.0	-56.0	-71.0		43.0			-11.0			-26.0	-95.0	92.0		101.0			-73.0	-78.0		91.0			-74.0	102.0	-84.0		-67.0				-75.0		101.0			-19.0				92.0			-124.0
442	223259	chr6	80235977	80236498	+																			116.0																			97.0
443	224832	chr6	108181620	108182001	+			65.0				-56.0		-56.0			29.0		-60.0			-83.0		-113.0	16.0		-67.0				-107.0	3.0			-48.0		-116.0	-62.0									-62.0		-67.0
444	225261	chr6	116379695	116379947	+							30.0	2.0	30.0		-6.0			34.0					-6.0			80.0					42.0		28.0														30.0
445	226550	chr6	139003912	139004602	+																			-86.0													110.0					-57.0
446	226867	chr6	144538407	144538882	+											-117.0								-80.0																			-47.0
447	227146	chr6	149184935	149185743	+		-105.0			65.0			119.0				32.0	-48.0		7.0	-60.0			32.0		-47.0				6.0									7.0							16.0
448	227202	chr6	150040079	150040197	+							20.0	-8.0	20.0		-44.0			24.0					-16.0			70.0					32.0		18.0														20.0
449	228151	chr6	158460273	158460701	+					-101.0												75.0		72.0	71.0						23.0									-103.0
450	228210	chr6	159063814	159064805	+			-40.0
451	229426	chr6	166672283	166672938	+																			90.0													-20.0			4.0	48.0							-29.0
452	229473	chr6	166943897	166944663	+		-27.0	44.0	17.0							-106.0									-100.0															69.0			39.0
453	229505	chr6	167107213	167107787	+																																	85.0		52.0	75.0		9.0
454	229527	chr6	167202422	167203201	+		-78.0			-66.0			-120.0			-112.0		108.0		-8.0	59.0			-102.0		109.0				-7.0	-108.0								-8.0				30.0		97.0	-17.0
455	230096	chr6	169850402	169853068	+			14.0		-68.0
456	230360	chr7	569845	570042	+		94.0									-31.0								48.0										27.0			81.0
457	230737	chr7	2149696	2150724	+			-19.0														-73.0		59.0								-78.0								-33.0			69.0
458	230758	chr7	2306446	2306819	+							27.0		1.0					5.0					15.0										7.0						-16.0			-59.0
459	230857	chr7	2760513	2760885	+		-88.0	-55.0					-118.0	-33.0		-110.0		-89.0	-37.0		-101.0	89.0		-110.0							-104.0		-99.0	-104.0						-96.0						-89.0
460	230863	chr7	2797029	2798181	+		-3.0	-94.0		119.0						-74.0								-102.0															-13.0	86.0
461	231331	chr7	5191095	5191324	+				-77.0			-73.0	-101.0	-73.0		-109.0		62.0	-69.0					-109.0		61.0	-23.0			72.0		-61.0		59.0									51.0		73.0			-73.0
462	231508	chr7	6116661	6117597	+																			104.0								-113.0
463	233473	chr7	28811403	28812159	+		-108.0																	58.0
464	233545	chr7	29511144	29511831	+													7.0	-124.0			23.0		-76.0							-82.0	-116.0											107.0			7.0
465	233919	chr7	33737109	33739069	+																	-100.0		73.0											-5.0
466	233920	chr7	33739715	33740341	+																														2.0								-56.0
467	234206	chr7	36598285	36598681	+	-16.0	-34.0	-46.0				45.0	-79.0	45.0		-64.0	5.0		41.0			51.0		5.0							-6.0	33.0			53.0		92.0	-21.0									-98.0
468	239619	chr7	90557976	90558762	+		31.0	46.0		-68.0			-14.0						111.0			121.0			-26.0		104.0						42.0	67.0								-6.0		95.0		32.0	-33.0		104.0
469	239650	chr7	91024375	91024788	+	-23.0	-41.0	-26.0				38.0	-87.0	38.0		-71.0	-2.0		34.0			11.0		-2.0	110.0		27.0				-99.0	97.0			46.0		-22.0	32.0				-79.0					-106.0		27.0
470	239881	chr7	96214538	96215270	+		-93.0			19.0			73.0			42.0		-94.0		-39.0	-106.0					-93.0		-62.0		-40.0	61.0								-39.0				-77.0			-30.0
471	240057	chr7	97869305	97869722	+																			82.0								-37.0								-55.0			-75.0
472	240784	chr7	101736625	101737365	+		95.0											96.0			108.0			-52.0		95.0				106.0					15.0										107.0
473	240785	chr7	101739963	101740448	+							104.0		104.0					100.0			8.0		5.0							1.0	92.0					49.0
474	240850	chr7	102792782	102794309	+								-11.0			-19.0																		47.0
475	241443	chr7	113895517	113895995	+	-27.0	94.0	-57.0				34.0	-90.0	34.0		-98.0		93.0	30.0		81.0		-28.0	-4.0		94.0	24.0		-27.0	83.0	-17.0	22.0			41.0		-26.0	-32.0				-82.0		22.0					24.0
476	241522	chr7	116364008	116364805	+	-108.0		59.0	5.0		105.0	-62.0		-62.0			-88.0		-66.0					-88.0	10.0						-98.0	-3.0			-54.0
477	241540	chr7	116591612	116592607	+		-50.0	-114.0																		-50.0								67.0		-21.0							32.0
478	241866	chr7	123739899	123740246	+		-91.0									-121.0	-52.0	-90.0				-6.0		-52.0		-91.0	-23.0				-86.0		-80.0										8.0			-90.0	-18.0		-23.0
479	242141	chr7	127900259	127900959	+		-24.0											-25.0			-37.0			-51.0		-24.0													-40.0		118.0		-110.0			-97.0
480	244468	chr7	151492359	151492881	+		-90.0			9.0												104.0		26.0							-107.0																-52.0
481	245410	chr7	155937618	155938124	+		-74.0																	-82.0							-86.0	85.0														-73.0
482	246473	chr8	1915932	1916677	+			81.0																106.0	-69.0							-2.0		46.0
483	249686	chr8	23083143	23083376	+								7.0			15.0								84.0							-116.0			-19.0		56.0
484	249687	chr8	23083693	23084246	+		-111.0	59.0					-81.0			64.0		-110.0			-98.0											-48.0														-110.0
485	250433	chr8	30179597	30179793	+							-55.0	-85.0	-55.0		42.0			-51.0					-93.0		91.0					29.0	-43.0		-103.0			41.0			-95.0	-7.0
486	251218	chr8	37688869	37689095	+		0.0																			42.0					-59.0			-74.0			-59.0			-66.0							20.0
487	251485	chr8	40055861	40056622	+			-110.0								54.0
488	251822	chr8	41814572	41815151	+			-19.0				-101.0																														-30.0				-24.0
489	251837	chr8	42011630	42012387	+																																									73.0
490	252586	chr8	52533133	52533386	+								115.0			123.0								-113.0							-8.0	-55.0		54.0			87.0
491	252820	chr8	54935652	54936164	+																											-110.0									-35.0
492	253079	chr8	56625635	56626088	+								-96.0			-88.0								29.0						-25.0		78.0			-30.0											-27.0			-55.0
493	253083	chr8	56760103	56760912	+		-22.0					-31.0	50.0	-31.0		5.0			-35.0					5.0		-22.0	-81.0					-43.0		-29.0						72.0								-31.0
494	253142	chr8	57178566	57179119	+	-94.0	-112.0	-97.0				-33.0		-33.0					-37.0				-95.0	-73.0	64.0		-44.0		-94.0		-84.0	63.0					-93.0					125.0							-44.0
495	254429	chr8	73624930	73625583	+	-79.0	-61.0	-76.0					-16.0			-31.0	-100.0	87.0		96.0			-78.0	-83.0		86.0			-79.0	97.0	-89.0						-80.0	-74.0	96.0			-24.0				87.0
496	254484	chr8	74274602	74274997	+		5.0																											-57.0								27.0							-40.0
497	254796	chr8	79556287	79556941	+									123.0					119.0												-10.0	111.0
498	254921	chr8	81309071	81310022	+			-99.0					-66.0			-58.0																58.0											-80.0
499	254923	chr8	81319053	81319695	+																			63.0								-123.0										-64.0
500	254979	chr8	82243668	82244079	+		97.0		104.0			37.0	-87.0	37.0		-72.0	-3.0		33.0			43.0		-3.0	109.0		26.0				-99.0	96.0			45.0		-23.0	-29.0									31.0		26.0
501	255213	chr8	86544591	86545033	+		95.0					18.0	-12.0	18.0		-20.0		96.0	22.0		108.0			-20.0			22.0				16.0	30.0		-30.0	52.0					-22.0						96.0
502	256312	chr8	102145656	102146076	+							-73.0		-73.0					-77.0												27.0	-41.0
503	256371	chr8	102903763	102904056	+	84.0	102.0	87.0				24.0		24.0			-61.0		28.0				85.0		-48.0		35.0		84.0			36.0			16.0			89.0									44.0		35.0
504	257976	chr8	124693297	124693533	+								-41.0			-49.0		41.0						-61.0																			28.0
505	258056	chr8	125640024	125640876	+														5.0													-125.0		-81.0	-13.0	25.0											-57.0
506	258241	chr8	127353847	127354275	+		51.0	36.0	-95.0			-28.0		-28.0		81.0	12.0	50.0	-24.0			-34.0		29.0		51.0					108.0	-87.0	40.0		-36.0		32.0	-22.0								50.0	-8.0
507	258930	chr8	134686620	134687607	+			2.0																75.0								76.0					72.0			-35.0
508	259806	chr8	141248118	141248668	+			-37.0														-13.0		-72.0		14.0					-78.0									2.0
509	261073	chr9	1558587	1558917	+	-53.0	52.0	-50.0		64.0		-114.0	10.0	-114.0		-5.0			-110.0	122.0				-57.0		112.0	-92.0				22.0	-102.0					-54.0		122.0								29.0		-92.0
510	262721	chr9	27239427	27239813	+	16.0	34.0	19.0				-45.0	79.0	-45.0		87.0	-5.0		-41.0			-51.0	17.0	12.0	103.0		-23.0		16.0		6.0	-33.0					15.0	21.0									-97.0		-23.0
511	263162	chr9	33767249	33767811	+				-46.0			-50.0	-23.0	-50.0		33.0			-46.0				-48.0				121.0													31.0
512	263471	chr9	37467142	37468254	+				3.0			7.0	-21.0	7.0		106.0			11.0					-29.0								19.0		5.0				41.0		-89.0	55.0							7.0
513	264503	chr9	80302655	80303247	+	96.0	-68.0	93.0		-20.0			34.0			26.0	117.0			-78.0				-53.0		-68.0												91.0	-78.0				-116.0				15.0
514	265205	chr9	88997714	88998522	+		-78.0			40.0			94.0			109.0		-79.0		-18.0	-91.0					-78.0											73.0		-18.0			102.0	-62.0
515	266095	chr9	96856965	96857366	+		-63.0	-48.0				16.0	-108.0	16.0		-93.0	101.0		12.0					-41.0	88.0		5.0				-35.0	75.0					-44.0	-50.0		-7.0									5.0
516	267574	chr9	114823033	114823358	+			-61.0																-99.0							-44.0									47.0
517	267784	chr9	117041043	117041613	+			91.0											-59.0					-32.0									-91.0					-26.0		36.0		-48.0
518	268340	chr9	123086449	123086861	+		-19.0												93.0			28.0		42.0												27.0
519	269077	chr9	130150572	130151384	+			-39.0																										-28.0
520	269354	chr9	131854170	131854838	+							-5.0	-33.0	-5.0		-41.0			-1.0					-41.0			45.0					7.0		-7.0														-5.0
521	269561	chr9	132927153	132927854	+											-35.0						106.0
522	271401	chrX	176479	178034	+							-98.0		-98.0					-94.0								-48.0					-86.0		77.0														-98.0
523	271404	chrX	184754	186711	+		100.0											101.0			-107.0					100.0				1.0															2.0	101.0
[truncated: 5 more columns]
