# Supplementary material for: metilene3: identifying DMRs across multiple conditions with auto-classification
Source: Nat Commun. 2026 Jul 4;17:5848. doi: 10.1038/s41467-026-74931-y (PMC13333024; doi:10.1038/s41467-026-74931-y)
Supplement: Supplementary file 8 — Source Data [file 41467_2026_74931_MOESM8_ESM.zip › Fig.ED9bc-part2.txt]

	0	1	2	3	4	RORg(NR)/Liver-Rorc-ChIP-Seq(GSE101115)/Homer	KLF14(Zf)/HEK293-KLF14.GFP-ChIP-Seq(GSE58341)/Homer	NFATC2(RHD)/Islets-NFATC2-ChIP-Seq(GSE158496)/Homer	Reverb(NR),DR2/RAW-Reverba.biotin-ChIP-Seq(GSE45914)/Homer	MafB(bZIP)/BMM-Mafb-ChIP-Seq(GSE75722)/Homer	GFY-Staf(?,Zf)/Promoter/Homer	COUP-TFII(NR)/K562-NR2F1-ChIP-Seq(Encode)/Homer	GSC(Homeobox)/FrogEmbryos-GSC-ChIP-Seq(DRA000576)/Homer	EAR2(NR)/K562-NR2F6-ChIP-Seq(Encode)/Homer	YY1(Zf)/Promoter/Homer	CRX(Homeobox)/Retina-Crx-ChIP-Seq(GSE20012)/Homer	Tbox:Smad(T-box,MAD)/ESCd5-Smad2_3-ChIP-Seq(GSE29422)/Homer	KLF1(Zf)/HUDEP2-KLF1-CutnRun(GSE136251)/Homer	COUP-TFII(NR)/Artia-Nr2f2-ChIP-Seq(GSE46497)/Homer	Zfp281(Zf)/ES-Zfp281-ChIP-Seq(GSE81042)/Homer	KLF3(Zf)/MEF-Klf3-ChIP-Seq(GSE44748)/Homer	PU.1-IRF(ETS:IRF)/Bcell-PU.1-ChIP-Seq(GSE21512)/Homer	RORgt(NR)/EL4-RORgt.Flag-ChIP-Seq(GSE56019)/Homer	Tbx5(T-box)/HL1-Tbx5.biotin-ChIP-Seq(GSE21529)/Homer	MYRF(MYRF)/CFPAC1-MYRF-ChIP-Seq(GSE145627)/Homer	Sp5(Zf)/mES-Sp5.Flag-ChIP-Seq(GSE72989)/Homer	NFkB2-p52(RHD)/U266-NFKB2-ChIP-seq(GSE230466)/Homer	p53(p53)/mES-cMyc-ChIP-Seq(GSE11431)/Homer	RORa(NR)/Liver-Rora-ChIP-Seq(GSE101115)/Homer	KLF17(Zf)/2cell-Klf17-CutnTag(GSE211845)/Homer	E2A(bHLH),near_PU.1/Bcell-PU.1-ChIP-Seq(GSE21512)/Homer	RARa(NR)/K562-RARa-ChIP-Seq(Encode)/Homer	Klf9(Zf)/GBM-Klf9-ChIP-Seq(GSE62211)/Homer	Npas4(bHLH)/Neuron-Npas4-ChIP-Seq(GSE127793)/Homer	CEBP:AP1(bZIP)/ThioMac-CEBPb-ChIP-Seq(GSE21512)/Homer	IRF2(IRF)/Erythroblas-IRF2-ChIP-Seq(GSE36985)/Homer	NPAS2(bHLH)/Liver-NPAS2-ChIP-Seq(GSE39860)/Homer	ERb(NR),IR3/Ovary-ERb-ChIP-Seq(GSE203391)/Homer	ZNF148(Zf)/MDAMB231-ZNF148-ChIP-Seq(GSE147020)/Homer	Fos(bZIP)/TSC-Fos-ChIP-Seq(GSE110950)/Homer	ZBED2(Zf)/SUIT2-ZBED2.HA-ChIP-Seq(GSE141606)/Homer	Unknown-ESC-element(?)/mES-Nanog-ChIP-Seq(GSE11724)/Homer	Sox10(HMG)/SciaticNerve-Sox3-ChIP-Seq(GSE35132)/Homer	NFkB-p65-Rel(RHD)/ThioMac-LPS-Expression(GSE23622)/Homer	Sp1(Zf)/Promoter/Homer	KLF6(Zf)/PDAC-KLF6-ChIP-Seq(GSE64557)/Homer	MRE(NR)/Neuro2A-NR3C2-ChIPnexus(GSE115417)/Homer	Usf2(bHLH)/C2C12-Usf2-ChIP-Seq(GSE36030)/Homer	NFkB-p65(RHD)/GM12787-p65-ChIP-Seq(GSE19485)/Homer
0	54	chr1	1059729	1060024	+		-60.0	67.0				-117.0		-117.0				-59.0	-113.0		-47.0																-71.0									-59.0	94.0
1	57	chr1	1063016	1063460	+													-97.0						83.0																	-63.0
2	61	chr1	1068262	1068965	+		20.0											19.0	5.0					17.0						73.0	-24.0		9.0					7.0				112.0				19.0	-111.0
3	64	chr1	1079146	1079821	+		-26.0																	13.0		-26.0				-37.0	7.0																12.0
4	69	chr1	1094397	1095143	+								74.0											101.0	42.0						-44.0
5	81	chr1	1218373	1218854	+												102.0							-69.0		91.0					-15.0
6	93	chr1	1279554	1280272	+		-71.0					83.0		83.0				-72.0	87.0					-14.0		-71.0					-8.0	95.0	-82.0									-64.0				-72.0
7	106	chr1	1353715	1353982	+
8	138	chr1	1583431	1584062	+		55.0					33.0		33.0			-62.0	-64.0	29.0		-52.0		-25.0						-26.0			21.0														-64.0	-54.0
9	142	chr1	1609971	1610698	+		-10.0											92.0			3.0					91.0				1.0									0.0				42.0			39.0	-67.0
10	162	chr1	1813080	1813626	+							102.0												82.0	-76.0	21.0					26.0	90.0					-79.0									102.0
11	167	chr1	1848786	1849652	+											-109.0
12	203	chr1	1946872	1947198	+																			-59.0													34.0										-86.0
13	219	chr1	2034687	2034925	+																										116.0	18.0							48.0
14	227	chr1	2119140	2119349	+		-19.0		96.0															-54.0									28.0				31.0										-59.0	40.0
15	237	chr1	2161252	2164048	+													-82.0													51.0			-96.0												-19.0
16	249	chr1	2181467	2182780	+		72.0		20.0							-48.0	67.0	71.0			59.0				109.0	72.0							61.0		-94.0											71.0
17	255	chr1	2203623	2204334	+																						27.0												-104.0				24.0						27.0
18	263	chr1	2250226	2250618	+																										45.0
19	270	chr1	2266289	2266506	+		-19.0																	65.0							59.0																-12.0
20	274	chr1	2284329	2284728	+			-66.0																																	109.0
21	275	chr1	2292169	2292946	+								-36.0			-28.0																124.0											-112.0
22	322	chr1	2460214	2460589	+			42.0																	-29.0																						-38.0
23	326	chr1	2468678	2469194	+		40.0															104.0		-9.0							-16.0
24	339	chr1	2507778	2509253	+																														-58.0												-70.0		55.0
25	340	chr1	2510041	2510377	+			92.0	-38.0			-34.0	-62.0	-34.0		-70.0			-30.0													-22.0		-36.0														-34.0
26	475	chr1	3022067	3022340	+								-28.0																	114.0																	-83.0
27	481	chr1	3049235	3049621	+		-61.0							-106.0				-60.0	-110.0		-48.0					-61.0	-77.0					-118.0	-50.0											-75.0		-60.0			-65.0
28	490	chr1	3094885	3095174	+									95.0					99.0													107.0
29	493	chr1	3103047	3103462	+		10.0						109.0			117.0		9.0			-3.0				-9.0	10.0				-1.0			-1.0												-2.0	9.0	48.0
30	497	chr1	3123725	3124449	+			-120.0																49.0							36.0			-52.0			-18.0			-70.0			-40.0					-18.0
31	502	chr1	3133552	3134123	+											115.0						-55.0		-114.0																		24.0
32	514	chr1	3191568	3192430	+														114.0													-71.0						-86.0									-86.0
33	520	chr1	3209700	3210344	+							-87.0																				65.0								-15.0
34	540	chr1	3269153	3269658	+		-44.0													-54.0		-108.0				-44.0													-42.0				20.0
35	542	chr1	3270589	3270895	+		50.0					61.0	31.0	61.0		23.0			65.0					38.0								73.0
36	545	chr1	3275938	3276674	+			-29.0																107.0																							-103.0
37	557	chr1	3336018	3336811	+							-49.0		-49.0					-53.0					-78.0							-84.0												121.0
38	571	chr1	3374517	3377690	+													40.0						-9.0							-3.0
39	574	chr1	3384321	3384828	+		-93.0											-92.0			-101.0					-93.0					-81.0		-103.0									111.0	-63.0		-81.0	-92.0		-115.0
40	577	chr1	3396717	3397206	+		35.0																								-58.0	50.0
41	654	chr1	3807422	3808079	+													63.0																		87.0										63.0
42	879	chr1	4713783	4714155	+			-27.0																																	74.0
43	1193	chr1	5981257	5981715	+											37.0								-54.0																						-112.0
44	1194	chr1	5982962	5983249	+																			-102.0								-113.0								93.0
45	1263	chr1	6279776	6280739	+			73.0								-120.0								121.0
46	1282	chr1	6333319	6334004	+		-50.0																	-79.0								96.0		-89.0					-40.0	-81.0			117.0				11.0
47	1288	chr1	6360120	6361034	+		-51.0											-52.0						-64.0		-51.0				-62.0		-112.0								-66.0						-52.0
48	1297	chr1	6408410	6409058	+		-80.0	44.0					-124.0			-116.0																		-18.0									49.0
49	1301	chr1	6422680	6423171	+							-94.0	-66.0	-94.0		-74.0			-98.0					81.0							87.0	-106.0					78.0
50	1305	chr1	6445700	6446812	+		90.0	47.0				84.0		84.0				-114.0	80.0		-102.0			-9.0	4.0	90.0				79.0	-3.0	-28.0														74.0
51	1324	chr1	6531232	6531478	+							61.0		61.0					65.0												17.0	73.0					17.0
52	1345	chr1	6647642	6648570	+			-76.0				-6.0		-6.0				56.0	-38.0			-25.0		124.0			-110.0				79.0	70.0															120.0
53	1348	chr1	6659089	6660458	+		24.0																			24.0				13.0													-29.0			23.0	-73.0
54	1350	chr1	6669619	6670245	+								-19.0			-27.0																89.0
55	1419	chr1	7070721	7071334	+			-107.0																-90.0							-72.0			107.0
56	1471	chr1	7235114	7235641	+			6.0														62.0
57	1600	chr1	7841957	7843141	+					-86.0												-28.0										10.0
58	1639	chr1	8121892	8122388	+			20.0				80.0	-108.0	80.0					76.0			63.0										68.0								102.0
59	1644	chr1	8152530	8153109	+			61.0																41.0													59.0
60	1651	chr1	8208245	8208648	+																													100.0
61	1655	chr1	8242756	8243377	+		83.0	-48.0				94.0	64.0	94.0		-43.0			98.0					56.0		83.0			-8.0			106.0
62	1658	chr1	8254632	8255349	+																													-98.0												52.0
63	1664	chr1	8266397	8266715	+							10.0		10.0		99.0			14.0					-125.0	71.0		67.0					22.0		76.0															67.0
64	1666	chr1	8271817	8272754	+		46.0											45.0	85.0		33.0					46.0								-96.0	-37.0											45.0
65	1670	chr1	8298113	8298852	+																																			-76.0
66	1673	chr1	8317571	8318551	+			-105.0																44.0
67	1720	chr1	8786358	8786504	+				25.0			21.0	-87.0	21.0		-79.0			17.0					57.0								9.0		23.0	-18.0												-109.0	21.0
68	1740	chr1	8934842	8937643	+			-75.0																53.0																			110.0				-13.0
69	1794	chr1	9223941	9224610	+			-47.0				-78.0	35.0	-78.0		27.0			-74.0					62.0								-66.0								-95.0			-44.0
70	1795	chr1	9225176	9225621	+			-84.0				-2.0		-2.0					-100.0					4.0			-15.0				-77.0	-73.0
71	1801	chr1	9239596	9240740	+			-72.0											-40.0					-58.0																							-121.0
72	1820	chr1	9335486	9335916	+							53.0		53.0										92.0															63.0	48.0
73	1827	chr1	9360204	9360780	+					-125.0		-8.0		-8.0					-4.0													4.0								-111.0
74	1829	chr1	9375525	9376493	+			66.0		80.0		95.0		95.0					99.0												98.0	107.0								66.0
75	1905	chr1	9830471	9830870	+		101.0						13.0			-52.0		102.0			114.0			123.0	65.0																					102.0
76	1917	chr1	9894725	9894996	+											59.0								-71.0							-78.0			98.0
77	1918	chr1	9895818	9897072	+			25.0																-75.0																			77.0				-69.0
78	1926	chr1	9937884	9938636	+	30.0	63.0			71.0						-12.0		62.0	33.0		50.0			-23.0		63.0							52.0							73.0						62.0	109.0
79	1980	chr1	10519129	10519884	+			-55.0		-16.0		-36.0		-36.0					-40.0					-85.0								-48.0										-24.0
80	2003	chr1	10695606	10696097	+													85.0						-21.0							67.0			107.0							-83.0					85.0
81	2005	chr1	10704628	10704885	+		-61.0	-76.0										-62.0			-74.0					-15.0				-4.0		-125.0							-13.0	12.0		29.0	29.0		-3.0	-62.0
82	2014	chr1	10740693	10741147	+		-100.0											-101.0									-17.0													-84.0
83	2027	chr1	10786501	10786730	+		-102.0	14.0																-46.0										-32.0
84	2037	chr1	10818677	10821150	+		-27.0	58.0														-55.0			-71.0						-87.0	25.0								115.0
85	2040	chr1	10825589	10825885	+							-40.0		-40.0					-44.0												-48.0	-24.0											-111.0
86	2043	chr1	10836251	10837088	+		16.0																	-98.0	87.0						-44.0	-102.0		-90.0
87	2044	chr1	10838579	10839086	+		50.0															23.0												63.0												51.0
88	2045	chr1	10839482	10840646	+	-79.0	-3.0		-82.0			85.0		85.0				-4.0	81.0		-16.0		-80.0		-35.0	-3.0			-79.0	-14.0	-81.0	73.0	-14.0				-72.0									-4.0
89	2046	chr1	10845396	10845840	+		44.0											43.0			31.0			94.0		44.0				33.0	100.0														32.0	43.0
90	2052	chr1	10863377	10865025	+		62.0	113.0				26.0						68.0			80.0			48.0		62.0					-6.0		-83.0				-15.0									61.0
91	2058	chr1	10882785	10883454	+		-6.0	87.0				27.0		27.0				-7.0	31.0		-19.0					-6.0				-17.0		39.0	-17.0										-80.0			-7.0
92	2073	chr1	10961102	10961327	+			-50.0										7.0						-21.0										-5.0			39.0									7.0
93	2089	chr1	11035858	11036318	+																			47.0													-81.0					45.0
94	2091	chr1	11039554	11039880	+																																-31.0						44.0
95	2218	chr1	11805951	11807591	+							-63.0		-63.0					-67.0													-75.0											-50.0
96	2230	chr1	11848629	11849281	+							-23.0		-23.0				85.0	-19.0					87.0														52.0
97	2234	chr1	11860841	11861110	+							19.0		19.0					23.0													31.0								80.0			90.0
98	2260	chr1	11986838	11987296	+								-64.0			-72.0																-31.0		10.0													-25.0
99	2277	chr1	12116421	12116783	+			5.0					-124.0									18.0										-88.0								-102.0						-47.0	36.0
100	2300	chr1	12203783	12204667	+		-69.0																		-86.0		118.0
101	2332	chr1	12444973	12446143	+
102	2338	chr1	12519875	12520444	+								-13.0			-5.0																-41.0			78.0
103	2341	chr1	12533797	12534384	+			-99.0				-39.0		-39.0					-43.0												-47.0	-84.0			72.0						-6.0							31.0
104	2342	chr1	12538912	12539377	+			-4.0										-96.0			-108.0			-97.0		-95.0					-91.0
105	2343	chr1	12546472	12546938	+							-45.0							-49.0													-57.0						-34.0
106	2351	chr1	12599868	12600377	+		-90.0	-35.0														-54.0													49.0												23.0		84.0
107	2356	chr1	12609271	12610628	+		23.0	-24.0				45.0		45.0				22.0	41.0		10.0					23.0				12.0	83.0	33.0	12.0						13.0	3.0		100.0	-18.0		11.0	22.0	-106.0
108	2360	chr1	12633833	12634613	+								85.0			77.0								48.0							124.0	-95.0		-45.0								-107.0	-51.0
109	2366	chr1	12655957	12656866	+		116.0					-60.0		-60.0				120.0	-56.0					-18.0		116.0				105.0		-48.0													104.0	115.0
110	2503	chr1	14127398	14128874	+								-4.0			4.0									34.0										71.0							-91.0
111	2507	chr1	14136017	14136243	+		-5.0					-24.0		-109.0					-105.0					82.0							76.0	-84.0								22.0		88.0
112	2695	chr1	15066034	15066606	+			-56.0				-113.0		-113.0					-109.0					125.0								-101.0		95.0			-12.0
113	2748	chr1	15255846	15256393	+		89.0					-118.0				-19.0								-82.0																51.0						-11.0
114	2750	chr1	15271759	15272466	+		-64.0													-74.0																			-73.0								-85.0
115	2751	chr1	15273453	15273721	+			-37.0																100.0		-56.0														-5.0
116	2756	chr1	15322732	15323191	+					50.0						121.0								96.0							90.0									-49.0		106.0
117	2787	chr1	15481560	15482441	+			22.0				-110.0		-110.0		0.0		-64.0	-114.0													-122.0															-29.0
118	2831	chr1	15663259	15664648	+											-24.0		96.0			108.0	-68.0														-69.0										96.0
119	2833	chr1	15665614	15667431	+		49.0					38.0	68.0	38.0		-59.0			34.0					76.0								-100.0					-48.0
120	2834	chr1	15668207	15669241	+												-34.0							-34.0																-53.0
121	2836	chr1	15672296	15673339	+		119.0																									4.0														118.0
122	2852	chr1	15738466	15739548	+																	-13.0		-112.0																			-111.0
123	2853	chr1	15740514	15740970	+		58.0															11.0		69.0
124	2855	chr1	15743367	15744164	+							-48.0	17.0			5.0																-50.0
125	2861	chr1	15753205	15753514	+		37.0											38.0	42.0					-59.0		103.0					-65.0		48.0							92.0						38.0
126	2868	chr1	15764398	15766591	+			-55.0					117.0			-107.0	66.0								79.0
127	2869	chr1	15767016	15767969	+							-37.0	68.0	-37.0		60.0			-33.0					-75.0							54.0	-25.0
128	2870	chr1	15768293	15768676	+								22.0			-48.0															43.0	87.0					-49.0										-42.0
129	2873	chr1	15771921	15772331	+				-8.0							-54.0								15.0															-121.0
130	2874	chr1	15775915	15777267	+																			50.0	25.0						44.0
131	2875	chr1	15780328	15780752	+							4.0	-1.0	4.0		102.0			8.0												96.0	16.0			40.0		-87.0			-55.0								-87.0
132	2877	chr1	15783189	15784020	+														-104.0												70.0
133	2878	chr1	15785937	15788174	+		-25.0												-99.0			-9.0		-35.0								-91.0															22.0
134	2883	chr1	15797766	15799213	+			67.0				44.0		44.0		-85.0			48.0					77.0	-63.0						0.0	56.0
135	2884	chr1	15800388	15800953	+		-103.0					-86.0	107.0			99.0								-92.0								68.0
136	2886	chr1	15802529	15803447	+																										57.0
137	2887	chr1	15804884	15807731	+																	-33.0																									20.0
138	2895	chr1	15821509	15822571	+	66.0		16.0								38.0							67.0	-68.0					66.0			60.0						71.0				-94.0
139	2919	chr1	16082785	16084201	+		100.0																	16.0							-111.0								110.0								-75.0		6.0
140	2925	chr1	16112991	16113761	+		19.0											20.0	24.0							19.0							30.0													20.0
141	2927	chr1	16121602	16123015	+							-30.0	0.0	-30.0		8.0			-34.0					8.0			-80.0				61.0	-42.0					70.0
142	2939	chr1	16245460	16246117	+											-57.0																72.0
143	2953	chr1	16344184	16344696	+		66.0	-21.0										-103.0				-45.0			108.0																					-103.0
144	2970	chr1	16468070	16468536	+																				67.0												51.0		-75.0				100.0
145	2976	chr1	16498085	16498688	+							54.0		54.0					8.0								109.0					66.0																	121.0
146	2977	chr1	16505400	16506150	+																			88.0								-21.0					-1.0			14.0			-37.0					8.0
147	2979	chr1	16509076	16509967	+							-108.0	-2.0	-108.0		-10.0			-104.0					-10.0							-16.0	-96.0		15.0
148	2986	chr1	16641205	16641900	+			36.0					-81.0			-73.0
149	2995	chr1	16705714	16705890	+								64.0			72.0		-96.0			81.0	111.0		117.0	-33.0	-95.0	0.0			-106.0		106.0		38.0			27.0								-107.0		-40.0
150	3034	chr1	17005013	17005802	+					83.0																	64.0																44.0						65.0
151	3073	chr1	17249570	17249893	+		-5.0												-110.0							-5.0																	95.0				57.0
152	3133	chr1	17585779	17586048	+							-81.0	-51.0	-81.0		-43.0			-85.0													-93.0		-37.0						-29.0							45.0
153	3188	chr1	17846931	17847664	+									-24.0					-20.0			-24.0					-32.0					25.0						-100.0											-32.0
154	3376	chr1	18665713	18666297	+		-11.0						-30.0			-38.0		-10.0						116.0													-37.0												-113.0
155	3516	chr1	19315398	19316979	+		-14.0					69.0
156	3522	chr1	19340257	19341028	+					-45.0			11.0			19.0		75.0																												75.0
157	3523	chr1	19343231	19343834	+																										-33.0						1.0			16.0	-75.0
158	3536	chr1	19405207	19408273	+		40.0					-3.0		-3.0																									4.0
159	3540	chr1	19447803	19448467	+							60.0		60.0					64.0							37.0						72.0
160	3541	chr1	19448525	19449323	+								-104.0			-49.0																8.0									52.0		99.0
161	3542	chr1	19449355	19449877	+							109.0	79.0	109.0		71.0			113.0					11.0								121.0											-37.0				42.0
162	3566	chr1	19696930	19697391	+																			39.0								-20.0					-81.0									1.0
163	3568	chr1	19711382	19712336	+																											57.0						71.0				110.0
164	3569	chr1	19712696	19713250	+			70.0		-20.0															41.0															-66.0
165	3576	chr1	19756349	19757405	+																	-53.0										87.0								-24.0
166	3584	chr1	19795060	19795779	+			39.0																-66.0		-87.0
167	3597	chr1	19890279	19890539	+			118.0
168	3629	chr1	20127227	20127649	+		51.0					-34.0	-4.0	-34.0		4.0		52.0	-38.0					117.0	116.0							-46.0	62.0													52.0
169	3632	chr1	20138891	20140412	+					6.0				-87.0		-41.0			-91.0																												-66.0
170	3650	chr1	20247693	20248160	+		27.0						-55.0			-47.0								-17.0	114.0	27.0					-18.0				-42.0		-18.0
171	3653	chr1	20251343	20252026	+		124.0						-59.0			-67.0		123.0						-86.0		124.0	-114.0			113.0	-80.0	-26.0		7.0												123.0
172	3670	chr1	20437141	20437609	+														-71.0					-72.0			-72.0													93.0			67.0
173	3702	chr1	20537631	20538765	+							110.0										38.0							-74.0								-67.0			-39.0			14.0					-58.0
174	3766	chr1	20822671	20823557	+													-74.0				75.0		-8.0
175	3779	chr1	20879524	20879805	+
176	3831	chr1	21568206	21568859	+							-52.0	97.0			116.0			-56.0						-110.0																	-32.0
177	3833	chr1	21573801	21574190	+			-46.0				-106.0		-106.0					-110.0													-118.0					-32.0
178	3838	chr1	21588198	21588891	+		-7.0					66.0		66.0					62.0			-60.0										54.0			-42.0					-63.0
179	3840	chr1	21594874	21595624	+			101.0				-2.0		-2.0		25.0			-6.0					74.0		-108.0					76.0	9.0						-74.0				-94.0	-8.0				-88.0
180	3895	chr1	21940684	21941483	+														63.0			-10.0		57.0							-78.0						60.0					-90.0
181	3901	chr1	21968399	21968980	+							-118.0		-118.0					-114.0					-87.0								-106.0					-5.0										49.0	-14.0
182	3904	chr1	21978948	21979737	+					-58.0		-29.0		-29.0					-33.0													-41.0						-19.0	21.0								-33.0		74.0
183	3920	chr1	22114782	22115102	+		117.0					106.0	0.0	106.0		8.0			102.0							117.0						-33.0					9.0
184	3921	chr1	22118094	22118484	+		-89.0					-28.0		-28.0				-88.0	-24.0													-16.0	-78.0	92.0	36.0											-88.0
185	3924	chr1	22141694	22142009	+					11.0												111.0		-61.0																						42.0
186	3927	chr1	22223267	22224164	+											103.0								-123.0										12.0
187	3932	chr1	22240266	22240980	+			113.0																																							-1.0
188	3938	chr1	22260295	22260752	+		63.0	-42.0		-81.0		12.0		12.0					16.0					-38.0								24.0							59.0			6.0
189	3948	chr1	22301757	22302077	+							-4.0							-8.0					80.0								-9.0					95.0
190	3949	chr1	22302584	22303347	+		-24.0							-35.0		-118.0			-39.0				-37.0	-23.0	87.0						9.0	-47.0
191	3950	chr1	22304741	22305495	+											-124.0						111.0		-87.0											32.0
192	3955	chr1	22326693	22327618	+				-79.0			63.0		63.0		26.0			59.0					-30.0							-36.0
193	3956	chr1	22329745	22330968	+							79.0	109.0	79.0		-17.0			75.0					117.0							123.0	-57.0					81.0
194	3957	chr1	22331317	22332952	+							11.0		11.0					7.0												44.0	-1.0		-90.0													108.0
195	3958	chr1	22334989	22335145	+							-37.0	-65.0	-37.0		-73.0			-33.0					-73.0								-25.0		-39.0									-95.0					-37.0
196	3960	chr1	22335595	22335852	+								-115.0			-123.0											-37.0					51.0					-78.0											-78.0
197	3993	chr1	22565737	22566368	+																			-10.0		-85.0					-116.0															95.0
198	4130	chr1	23337208	23337664	+		-13.0	43.0						-70.0				-12.0			0.0					-13.0						-58.0								12.0						-12.0	-33.0
199	4210	chr1	24116595	24117028	+			64.0				-50.0		-50.0					-46.0			-22.0		-39.0								-38.0								-25.0							-69.0
200	4217	chr1	24233605	24234660	+		100.0						-18.0			-10.0								9.0							3.0	-51.0		-84.0									-120.0				-57.0
201	4223	chr1	24277990	24278630	+			-19.0																20.0								108.0					113.0			-84.0				-25.0				122.0	-15.0
202	4251	chr1	24470122	24470886	+																			-64.0							-58.0	0.0										-29.0	77.0
203	4259	chr1	24518284	24518922	+																											-16.0								7.0
204	4285	chr1	24701366	24702056	+			-25.0																										-86.0			-2.0			13.0
205	4290	chr1	24718306	24718757	+														65.0				32.0		-55.0		84.0		33.0															74.0			-101.0		84.0
206	4292	chr1	24741309	24741658	+		-97.0											-98.0			-110.0					-97.0				-108.0		-74.0	-108.0										27.0			-98.0
207	4304	chr1	24866518	24867117	+			119.0		-46.0		-85.0	-122.0	-85.0		-114.0			-81.0													-73.0								-48.0
208	4321	chr1	25009766	25010186	+								104.0			96.0											48.0					18.0
209	4356	chr1	25237659	25237966	+		58.0											59.0			71.0			16.0		58.0				69.0										2.0	82.0					59.0	8.0
210	4357	chr1	25240785	25241705	+							-104.0		51.0					55.0													63.0										-94.0
211	4392	chr1	25366749	25367547	+							-47.0		-47.0					-51.0					-64.0							22.0											-1.0					-9.0
212	4410	chr1	25448006	25448582	+							108.0		108.0					112.0												-112.0	120.0											101.0
213	4439	chr1	25832837	25833329	+			2.0			32.0		-46.0		5.0																-70.0				-82.0
214	4445	chr1	25894818	25896207	+		-52.0					-75.0		60.0				-51.0	64.0		-39.0					-52.0					-116.0	72.0	-41.0				-116.0			89.0						-51.0
215	4450	chr1	25926849	25927692	+					116.0						-45.0								36.0								94.0								114.0
216	4481	chr1	26098292	26098543	+		-35.0									97.0						63.0																					56.0
217	4489	chr1	26122370	26122801	+																			-16.0							37.0	101.0		37.0						41.0
218	4516	chr1	26452774	26453586	+													-62.0				57.0		-64.0								-52.0															90.0
219	4533	chr1	26611240	26611454	+		113.0	-59.0				-92.0		-92.0				112.0	-88.0					90.0										61.0						65.0		26.0	-67.0			112.0
220	4544	chr1	26677743	26679046	+							102.0		102.0					98.0												-124.0	90.0
221	4584	chr1	27175704	27176795	+		-104.0											-17.0						48.0							-85.0	-75.0					45.0						70.0			-17.0
222	4585	chr1	27189136	27189957	+		-99.0											27.0								28.0				17.0	-112.0	-51.0	17.0							-67.0		-85.0			16.0	-100.0	89.0
223	4599	chr1	27296896	27297448	+																			-63.0							-77.0						-86.0						105.0
224	4603	chr1	27321327	27322373	+											-81.0						63.0		41.0							-34.0
225	4610	chr1	27353362	27353968	+		47.0	-92.0								68.0		46.0			71.0					47.0				36.0			73.0	122.0					37.0						35.0	83.0
226	4634	chr1	27479720	27480922	+								-74.0			-82.0								16.0											92.0
227	4637	chr1	27518918	27519172	+		-77.0					110.0	-85.0	110.0		-28.0		-7.0	106.0		-19.0			80.0		-77.0				-88.0	-22.0						44.0									-7.0
228	4649	chr1	27667214	27667562	+		-76.0						-106.0			-98.0		-77.0			-89.0			70.0		14.0					-92.0	22.0	-87.0													-77.0
229	4651	chr1	27683126	27683352	+							-19.0		-19.0					-23.0													17.0							80.0										-48.0
230	4664	chr1	27843910	27844581	+		77.0						47.0			-97.0		76.0			64.0	-115.0				77.0							66.0													76.0
231	4670	chr1	27868614	27869475	+								57.0											101.0			-27.0					-35.0		97.0			52.0			-62.0							24.0
232	4685	chr1	27990647	27991087	+		94.0						-100.0			-108.0								-108.0		94.0						-67.0					110.0			88.0
233	4688	chr1	27997929	27998189	+							78.0	106.0	78.0		114.0		-76.0	74.0					114.0		-75.0						-67.0		80.0														78.0
234	4703	chr1	28293306	28293596	+																										-27.0	-104.0								-8.0
235	4706	chr1	28397368	28398011	+		-92.0					-16.0	14.0	-16.0		-114.0		-93.0	-20.0		-105.0			22.0			-66.0					-28.0			0.0											-93.0
236	4717	chr1	28498850	28499750	+								113.0			121.0						106.0														-50.0					-38.0		87.0
237	4719	chr1	28519384	28520004	+		56.0						-101.0			-93.0										56.0																					87.0
238	4720	chr1	28523606	28524472	+		21.0					-39.0	-9.0	-39.0		-1.0		20.0	-43.0		8.0											-51.0	10.0													20.0
239	4726	chr1	28578137	28578345	+								-24.0			-16.0								-16.0
240	4786	chr1	29203054	29203431	+																				23.0
241	5104	chr1	31585091	31585344	+		93.0						-76.0			-68.0		92.0			80.0											-109.0	82.0								-16.0					92.0
242	5172	chr1	32173970	32174511	+							50.0		50.0					54.0						-28.0												16.0
243	5233	chr1	32754837	32755379	+				-57.0										-65.0					-76.0								8.0								-95.0			-110.0
244	5238	chr1	32788391	32788731	+			19.0					92.0			81.0
245	5239	chr1	32802125	32802688	+		-62.0					-13.0		-13.0				-63.0	-9.0							-62.0																				-63.0	84.0
246	5350	chr1	34004348	34005182	+		-105.0		45.0			41.0	69.0	41.0		77.0		-106.0	37.0					91.0		-105.0				-116.0		29.0		43.0						91.0					-117.0			41.0
247	5575	chr1	36276811	36277617	+																											91.0			-39.0												85.0
248	5578	chr1	36474328	36474801	+			-77.0														50.0		67.0
249	5737	chr1	37502340	37502715	+		-125.0																	36.0			-119.0					71.0
250	5816	chr1	37943384	37944707	+									43.0					39.0			46.0									35.0	31.0					26.0				-6.0		-74.0				-90.0
251	5887	chr1	38511410	38511642	+																											102.0
252	5896	chr1	38553912	38554889	+		116.0											83.0			95.0			-114.0									93.0									-97.0				83.0
253	6084	chr1	39810057	39810605	+			42.0											-25.0					-17.0																						-18.0
254	6095	chr1	40039029	40039782	+								-30.0			-38.0																																	-83.0
255	6126	chr1	40285138	40285657	+																	14.0		-90.0							-84.0						-93.0									-84.0
256	6167	chr1	40802970	40803387	+					-2.0																28.0
257	6169	chr1	40848819	40849539	+						-102.0																																-43.0
258	6190	chr1	41246536	41247391	+		-112.0	41.0				46.0		46.0				45.0	50.0		57.0	29.0		65.0		44.0					-57.0															45.0
259	6219	chr1	41667352	41667996	+																	12.0		-26.0										-16.0			-2.0
260	6255	chr1	41961109	41961601	+											-75.0								86.0
261	6289	chr1	42243192	42244068	+											-41.0								3.0	59.0												-70.0									90.0
262	6300	chr1	42366501	42367580	+			19.0		-57.0												66.0		26.0																-59.0
263	6304	chr1	42419762	42420581	+							90.0	-108.0	90.0		-100.0		19.0	94.0		7.0			45.0							5.0									108.0			105.0			19.0
264	6305	chr1	42420937	42421800	+								-49.0			-57.0						62.0										-2.0								33.0
265	6307	chr1	42446866	42447779	+			48.0				-93.0		-93.0					-97.0													-46.0															119.0
266	6341	chr1	43156577	43157795	+																	-68.0
267	6363	chr1	43406575	43408202	+			36.0																95.0																									-22.0
268	6372	chr1	43422242	43423364	+			5.0								-99.0						-31.0		-28.0								85.0
269	6377	chr1	43438836	43439279	+							108.0	-106.0	108.0		-98.0			112.0					-1.0								120.0								63.0		-30.0					30.0
270	6378	chr1	43445770	43446560	+					46.0												75.0								-107.0	-6.0	76.0			59.0
271	6407	chr1	43672285	43672965	+		-42.0											-43.0			-55.0					4.0				-7.0															-8.0	-43.0
272	6415	chr1	43700780	43702072	+																	43.0		83.0																		-58.0					111.0
273	6436	chr1	43889092	43889847	+		108.0									-85.0		109.0			-88.0			60.0									-90.0													109.0
274	6453	chr1	44006534	44006777	+			-81.0					-109.0			-117.0						-63.0										103.0
275	6458	chr1	44047489	44047969	+																			-94.0		-15.0					-6.0						-58.0						-32.0
276	6461	chr1	44068685	44069066	+		10.0											91.0			23.0					92.0				21.0		71.0											-48.0		22.0	11.0	-61.0
277	6480	chr1	44446200	44447111	+		117.0									-92.0		22.0	96.0					24.0																						-89.0
278	6481	chr1	44452232	44453424	+											119.0																			85.0		71.0
279	6542	chr1	45003413	45004204	+													89.0			101.0			-113.0							-119.0	36.0								-27.0			32.0			89.0
280	6554	chr1	45111296	45111550	+		-51.0															78.0				-51.0								-92.0		77.0
281	6569	chr1	45242355	45243146	+											-78.0										86.0								61.0
282	6602	chr1	45800895	45802456	+											-68.0								32.0							26.0	-32.0						-102.0									-102.0
283	6633	chr1	46419561	46420749	+																			22.0										-101.0			-5.0
284	6650	chr1	46653258	46654148	+														73.0				120.0															-101.0		44.0
285	6664	chr1	46797591	46797963	+											-85.0								-63.0																							94.0
286	6665	chr1	46804953	46805585	+																			-93.0														10.0									-4.0		-47.0
287	6686	chr1	46985969	46986653	+		45.0										-50.0	44.0			32.0			-105.0		45.0				34.0		-94.0							35.0
288	6687	chr1	46987615	46988102	+							-47.0		-47.0					-51.0					98.0					-1.0			33.0
289	6699	chr1	47066036	47067224	+								92.0			100.0						-74.0										59.0		-84.0
290	6702	chr1	47087603	47088237	+			31.0														-61.0										-107.0
291	6703	chr1	47170910	47171441	+		30.0																																	109.0
292	6757	chr1	47696672	47696838	+																			99.0								-91.0									-39.0		-94.0			-46.0	101.0
293	6781	chr1	47910050	47910147	+																													-86.0							-99.0
294	6783	chr1	47911235	47912340	+			-94.0				-67.0		-67.0					-63.0													20.0		-107.0
295	6848	chr1	48297086	48297776	+		17.0																	-40.0							44.0	108.0					53.0										49.0
296	6928	chr1	49142167	49143054	+		79.0											80.0			92.0					79.0				90.0													-32.0		91.0		109.0
297	7040	chr1	50888262	50888867	+		-41.0																																			-114.0
298	7059	chr1	51537772	51538059	+		23.0					-90.0		-90.0					-94.0					52.0		23.0																				22.0
299	7062	chr1	51693606	51694540	+			-63.0					84.0			95.0								58.0								76.0
300	7072	chr1	51779705	51780504	+			14.0																118.0										-38.0														60.0
301	7105	chr1	52588606	52589410	+								113.0			121.0						17.0																					33.0
302	7143	chr1	53410175	53410599	+		75.0						56.0			48.0		76.0			88.0			48.0		75.0				86.0	84.0			38.0						46.0
303	7148	chr1	53550248	53550874	+		-99.0											-100.0			-112.0					-99.0	-84.0						-110.0				-33.0		-47.0	-102.0		-31.0				-100.0
304	7163	chr1	53651060	53651373	+							-107.0						102.0	-103.0			0.0				101.0											-40.0											-49.0
305	7227	chr1	54007863	54008414	+																			90.0															112.0	-94.0
306	7333	chr1	54822374	54822959	+																						-104.0																	-94.0					93.0
307	7341	chr1	54868434	54870701	+							-54.0		-54.0					-58.0													-66.0															6.0
308	7379	chr1	55261628	55262758	+
309	7387	chr1	55322129	55322398	+							44.0	-105.0	44.0		107.0			40.0					56.0		-96.0						32.0								-1.0			28.0
310	7393	chr1	55351156	55351978	+																										-32.0	-72.0
311	7502	chr1	56914571	56915105	+																			-10.0			-124.0					-73.0			-62.0					2.0									-11.0
312	7505	chr1	56941962	56942276	+		-109.0					-98.0	6.0	-98.0		-2.0			-94.0													-86.0
313	7515	chr1	57011140	57012193	+							1.0		1.0					5.0													13.0
314	7674	chr1	59220828	59221705	+			-102.0																49.0													-106.0			-72.0
315	7679	chr1	59271120	59272042	+											35.0								-17.0	-72.0						90.0			-77.0						46.0
316	7682	chr1	59314467	59315061	+			108.0				1.0																												-85.0
317	7711	chr1	60138505	60140008	+		-19.0																	-22.0			-95.0													-24.0									-41.0
318	7874	chr1	62770451	62771391	+			14.0																								-73.0											90.0
319	7877	chr1	62782642	62783814	+							68.0										39.0										-62.0				38.0											-54.0		-95.0
320	7883	chr1	62836232	62836569	+			-107.0																-79.0						85.0		33.0		104.0									-19.0
321	7959	chr1	63790169	63790449	+			-14.0								47.0																-33.0															-63.0
322	7969	chr1	64086899	64087759	+																											5.0			83.0
323	7971	chr1	64127456	64128567	+		-103.0														83.0					33.0							-92.0							60.0						14.0	-85.0
324	7981	chr1	64197279	64197854	+									96.0				-56.0	100.0		-68.0	-76.0										108.0										18.0				-56.0	18.0
325	7982	chr1	64211980	64212517	+		-28.0															-63.0				-28.0				-17.0				-81.0						43.0			93.0
326	8015	chr1	64809147	64810188	+			-64.0				-52.0		-52.0					-56.0					-85.0								-10.0
327	8022	chr1	65063496	65064228	+											-15.0								70.0
328	8033	chr1	65329740	65330162	+								39.0			9.0						-7.0		92.0	91.0																					74.0
329	8037	chr1	65359941	65360719	+		-120.0					-109.0	14.0	-109.0		6.0			-105.0					105.0		-120.0	-59.0					-97.0									-84.0
330	8038	chr1	65362279	65362884	+			86.0								47.0																										99.0
331	8071	chr1	65679885	65680728	+								-103.0			-95.0						-31.0		62.0			-103.0				-85.0												85.0
332	8191	chr1	67859042	67859319	+																	102.0		-63.0													53.0					40.0						62.0
333	8195	chr1	67897178	67898006	+		66.0																	107.0									55.0	-74.0												65.0
334	8219	chr1	68201914	68202393	+			114.0																-49.0							-55.0	23.0										11.0
335	8224	chr1	68280883	68282453	+											48.0																														7.0
336	8602	chr1	75595556	75595873	+			-41.0				-59.0							-55.0					22.0										42.0									76.0
337	8613	chr1	75841469	75841873	+	103.0	121.0	106.0	-24.0		-124.0	43.0		43.0					47.0			37.0	104.0		-29.0		54.0		103.0		93.0	-16.0	-6.0		35.0			108.0								-46.0	63.0		54.0
338	8750	chr1	78448349	78449587	+			29.0					116.0			-114.0		-34.0						-36.0
339	8753	chr1	78472990	78473561	+			8.0																								-93.0
340	8756	chr1	78510567	78511489	+																			17.0										119.0	50.0								-21.0
341	8760	chr1	78775795	78776364	+		-83.0	-98.0		16.0			-38.0			-30.0		65.0		74.0					111.0	64.0					-46.0		-94.0						74.0				112.0			-84.0
342	8956	chr1	81975170	81975813	+			-120.0	-48.0				95.0			-86.0								-56.0	-47.0															-58.0									113.0
343	8967	chr1	82119831	82120564	+			-122.0								-36.0								-106.0											26.0
344	8968	chr1	82145570	82146360	+		-106.0			-32.0																																	37.0
345	9060	chr1	84712920	84713748	+																											-78.0		-66.0						-104.0			-9.0
346	9107	chr1	85754886	85755642	+			-22.0				66.0	18.0	66.0		10.0			62.0					88.0							15.0	54.0		78.0					41.0	74.0			64.0
347	9118	chr1	86047710	86048059	+			59.0																																			39.0
348	9126	chr1	86174594	86175628	+			-71.0				-91.0							-87.0
349	9195	chr1	87620113	87620857	+		-62.0			76.0						-79.0																								90.0							-2.0
350	9226	chr1	87798066	87798666	+											20.0																											-40.0
351	9227	chr1	87799614	87800282	+			-69.0					103.0											55.0	-33.0
352	9257	chr1	88149899	88150296	+		65.0	-123.0								79.0									-33.0									-96.0							-109.0		-36.0
353	9304	chr1	89078148	89078900	+			-19.0				80.0	108.0			100.0		12.0						-112.0		13.0					87.0									98.0							-10.0
354	9314	chr1	89358803	89358985	+			-22.0				-85.0	-57.0	-85.0		-49.0			-89.0					-49.0								-97.0																	-26.0
355	9325	chr1	89553928	89554730	+			-103.0					-46.0			-54.0																					-16.0											-25.0	-110.0
356	9462	chr1	91286769	91287768	+								30.0			38.0																					-27.0											-36.0
357	9464	chr1	91300035	91301085	+											-73.0								-11.0
358	9522	chr1	92148871	92149494	+							-90.0		-90.0					-86.0													-78.0
359	9531	chr1	92292159	92292836	+																	-89.0		-69.0											-47.0												-23.0
360	9556	chr1	92946887	92947227	+																			-53.0							-104.0
361	9566	chr1	93251361	93251760	+																						-94.0							-47.0
362	9596	chr1	94047793	94049831	+													88.0						-46.0							-52.0			-113.0
363	9599	chr1	94059380	94059662	+																														-11.0											-44.0
364	9602	chr1	94080419	94083124	+			-14.0	-97.0				18.0			4.0								-96.0																17.0
365	9626	chr1	94458266	94459037	+							27.0		27.0					31.0												-59.0					-32.0	-59.0				-44.0
366	9669	chr1	95067868	95068144	+								-18.0			-26.0								-89.0
367	9670	chr1	95071262	95071913	+																	-101.0										112.0								-86.0		-114.0	119.0
368	9673	chr1	95076954	95078083	+
369	9675	chr1	95088353	95088917	+													38.0			26.0			113.0																		-5.0				38.0	-81.0
370	9676	chr1	95107674	95108374	+			-118.0																																-75.0
371	9683	chr1	95163309	95163586	+
372	9689	chr1	95249677	95249847	+			101.0				33.0	61.0	33.0		69.0			29.0					69.0								21.0											-106.0	107.0					109.0
373	9697	chr1	95330411	95331259	+			-110.0																			92.0					-76.0												90.0					92.0
374	9712	chr1	95584150	95584446	+							-108.0		-108.0		37.0			-112.0													-120.0											-46.0
375	9843	chr1	98729116	98730088	+			32.0				-77.0		-77.0		31.0			-81.0													-89.0
376	10106	chr1	104115017	104116402	+																						75.0														-27.0			85.0			47.0		75.0
377	10107	chr1	104116935	104118560	+								1.0			-7.0
378	10369	chr1	108274928	108275216	+		-83.0	69.0																	-105.0		0.0						-72.0	26.0										-2.0		-82.0			0.0
379	10373	chr1	108314064	108314460	+			47.0		122.0			-119.0			-111.0								49.0																-53.0
380	10423	chr1	109189169	109189642	+		-38.0											12.0			0.0					-26.0				2.0				-81.0			-15.0				-119.0				1.0	-39.0
381	10424	chr1	109202996	109203329	+			-58.0					57.0			49.0																		-13.0			25.0			71.0							-63.0
382	10440	chr1	109373103	109373646	+																			6.0								-8.0		-59.0						-51.0			-88.0
383	10452	chr1	109504752	109505229	+								-58.0			-50.0																								-76.0
384	10455	chr1	109585478	109585733	+					53.0		-64.0		-64.0					-60.0					-102.0			-14.0					-52.0
385	10480	chr1	109751063	109752075	+			107.0														113.0														112.0							-44.0
386	10491	chr1	109818989	109819525	+					88.0			-76.0			-84.0										102.0						94.0
387	10544	chr1	110306243	110306878	+		52.0																	-114.0		52.0					-55.0	43.0	63.0														106.0
388	10553	chr1	110329282	110330412	+							-4.0		-4.0					-8.0					-40.0								102.0
389	10612	chr1	110771455	110773130	+		-89.0		13.0															-101.0							91.0									23.0
390	10614	chr1	110778564	110779489	+											-31.0																-18.0								10.0
391	10622	chr1	110927140	110927931	+		3.0														-34.0			-24.0		3.0					12.0	-103.0									-75.0
392	10642	chr1	111019207	111021229	+			46.0		-31.0			53.0			45.0								93.0							99.0						90.0			-45.0			73.0
393	10708	chr1	111965198	111966577	+																				-109.0						100.0			-108.0
394	10785	chr1	112783972	112784737	+								96.0									15.0			-90.0															75.0			54.0				-6.0
395	10801	chr1	112936251	112937353	+					-63.0			-90.0			-98.0						42.0										-57.0								101.0
396	10838	chr1	113378429	113378845	+								85.0			77.0																-70.0								-16.0
397	10844	chr1	113424292	113424598	+		95.0																																								15.0
398	10866	chr1	113751069	113751469	+		-2.0						-88.0			-80.0		-1.0			11.0					-2.0				9.0			9.0										27.0		10.0	-1.0	-25.0
399	10869	chr1	113768911	113769363	+			23.0														32.0														33.0							52.0						83.0
400	10870	chr1	113784884	113785918	+		-16.0					-92.0		-92.0				-17.0	-96.0		-29.0					-16.0						-104.0			-89.0				35.0							-17.0	-73.0
401	10918	chr1	114696241	114696351	+																				55.0
402	11081	chr1	116652298	116653094	+		-97.0						10.0			2.0		-96.0								-97.0				-86.0		-105.0													-85.0
403	11106	chr1	116976130	116976437	+											-11.0																					14.0						34.0				45.0
404	11112	chr1	117057690	117058488	+			-110.0								82.0
405	11126	chr1	117185280	117186381	+		83.0	-16.0				-119.0		-119.0		27.0			-115.0			-28.0				83.0						-107.0
406	11151	chr1	117459385	117459911	+		21.0					-108.0		-108.0		87.0			-104.0			69.0		24.0								-96.0					64.0											55.0
407	11155	chr1	117529381	117530106	+								-39.0			-47.0						-10.0		-38.0							-32.0				52.0												-81.0
408	11172	chr1	117906154	117906767	+																			39.0								-38.0		-65.0													74.0		-12.0
409	11181	chr1	118151820	118154629	+		89.0	-124.0										88.0			76.0			-91.0							73.0	26.0		-18.0												88.0
410	11183	chr1	118163688	118164735	+		101.0																																111.0				44.0
411	11184	chr1	118165082	118166567	+								-50.0			-58.0								32.0								15.0											-80.0
412	11185	chr1	118172373	118173757	+			109.0																			105.0																						105.0
413	11189	chr1	118197839	118198237	+					-115.0						-116.0																								-101.0
414	11194	chr1	118218696	118219745	+																																									50.0
415	11244	chr1	119531239	119532656	+					77.0						-123.0								32.0
416	11278	chr1	120256619	120257338	+							58.0		58.0					62.0													57.0
417	11301	chr1	120557399	120558055	+			64.0																																			-46.0
418	11478	chr1	145435925	145436490	+								115.0		-101.0	107.0								107.0								58.0
419	11484	chr1	145501345	145502523	+							-7.0		-7.0					-3.0													5.0					12.0						27.0			-57.0
420	11499	chr1	145574318	145574591	+		106.0					-39.0	-72.0	-39.0		-80.0			-35.0					-80.0		106.0			-109.0			-27.0		51.0														-39.0
421	11519	chr1	146544284	146544899	+		30.0	125.0																														-86.0					107.0				-72.0
422	11523	chr1	146549424	146550935	+								52.0			60.0								-56.0																							-2.0
423	11581	chr1	147364344	147364791	+			19.0					78.0			86.0								71.0																		-79.0					-111.0
424	11622	chr1	148901579	148902642	+																																-70.0
425	11649	chr1	149333060	149333286	+														30.0			-68.0		93.0							99.0							-89.0
426	11652	chr1	149672879	149673365	+			-101.0																-98.0
427	11703	chr1	150485597	150486262	+		71.0					28.0		28.0				-4.0	32.0		58.0			96.0		71.0	55.0					-49.0	60.0							21.0			113.0			60.0			56.0
428	11719	chr1	150602953	150603330	+						58.0	67.0		67.0					71.0					29.0								79.0		19.0						27.0	92.0
429	11722	chr1	150626873	150627724	+											-109.0								-33.0			-3.0																						-3.0
430	11724	chr1	150643671	150644174	+			-49.0					110.0			102.0								14.0																			-87.0
431	11725	chr1	150736806	150737233	+		-7.0					-67.0	-37.0	-67.0		-29.0		-8.0	-71.0		-20.0											-55.0									-115.0					-8.0
432	11730	chr1	150849685	150849993	+			51.0					42.0			34.0								-2.0													29.0			104.0	-107.0		69.0					20.0
433	11753	chr1	151103620	151104231	+		-99.0									74.0										-99.0				-88.0	-81.0			-6.0												-98.0
434	11758	chr1	151167379	151167637	+							-72.0	-100.0	-72.0		26.0			-68.0													-60.0		-74.0														-72.0
435	11760	chr1	151169161	151170193	+	35.0																	36.0	-63.0					35.0												102.0
436	11778	chr1	151481380	151482725	+		85.0						115.0			107.0		86.0			98.0			107.0	-76.0																					86.0
437	11814	chr1	151870522	151871040	+		-52.0	-77.0																							-90.0								101.0	46.0						-15.0
438	11836	chr1	152008082	152008467	+																			-68.0
439	11912	chr1	152926354	152927263	+			-56.0					-110.0
440	11984	chr1	153506383	153508302	+															22.0		29.0		94.0															22.0
441	11989	chr1	153539396	153540141	+		67.0									116.0																											-7.0
442	11990	chr1	153540227	153540840	+						90.0	-89.0		-89.0					-85.0					-24.0							-116.0	-77.0										80.0
443	11995	chr1	153580609	153581947	+		22.0											21.0			9.0											-39.0						-92.0				56.0				11.0	-78.0
444	11996	chr1	153582003	153582684	+		-40.0											-39.0																												-39.0
445	12016	chr1	153704667	153705204	+																													54.0						-73.0
446	12019	chr1	153736034	153737110	+								112.0			-82.0
447	12025	chr1	153764458	153764720	+							104.0	123.0	104.0		-69.0		25.0	108.0					-17.0								-24.0		51.0			88.0			-117.0						25.0			-24.0
448	12033	chr1	153937139	153937331	+								-67.0			57.0								-75.0			10.0					-20.0								-36.0
449	12088	chr1	154380063	154381316	+																	39.0		28.0								-95.0
450	12089	chr1	154389820	154390505	+								17.0			25.0					-62.0											-16.0
451	12092	chr1	154394644	154395601	+								-91.0			-83.0		88.0				-33.0										-77.0
452	12100	chr1	154409657	154409966	+		-75.0		6.0			2.0	30.0	2.0		38.0		-76.0	-2.0		-88.0			-90.0			-48.0				-96.0	-10.0	-86.0							52.0						-76.0
453	12173	chr1	154809839	154810391	+			103.0	75.0															113.0		-30.0																					73.0
454	12235	chr1	155097341	155098503	+			38.0
455	12247	chr1	155152089	155152674	+		22.0					54.0												28.0							52.0
456	12253	chr1	155167067	155167572	+		-32.0											-31.0			-19.0	44.0		93.0								111.0					92.0
457	12256	chr1	155190374	155190898	+																											50.0
458	12305	chr1	155931684	155932853	+							31.0		31.0				68.0	27.0								-57.0					19.0															-84.0		-57.0
459	12310	chr1	155972478	155973971	+													16.0			28.0					15.0									3.0
460	12326	chr1	156094139	156096364	+		83.0					7.0	-23.0	7.0		105.0		84.0	11.0		-40.0			-31.0								19.0					-94.0				55.0					84.0		5.0
461	12335	chr1	156131343	156131836	+			-97.0																								53.0
462	12344	chr1	156211095	156211530	+		49.0					30.0		30.0				48.0	26.0						-44.0	49.0				38.0	-12.0	18.0		-112.0					39.0		12.0				37.0
463	12388	chr1	156471781	156472107	+		-81.0						32.0			40.0								40.0			-48.0																106.0
464	12444	chr1	156821784	156822125	+		70.0											107.0			95.0				-111.0	108.0								-70.0					24.0							107.0	86.0
465	12456	chr1	156866547	156867112	+																																						-83.0
466	12604	chr1	158147392	158147993	+		31.0											30.0			124.0					31.0				122.0	13.0		122.0				13.0		121.0						123.0	30.0
467	12763	chr1	159898977	159899701	+		22.0									38.0										22.0					-16.0
468	12768	chr1	159931548	159932407	+			31.0																								-16.0
469	12779	chr1	160054293	160054400	+																													-111.0
470	12807	chr1	160187150	160187694	+			121.0										-51.0
471	12808	chr1	160232994	160233354	+		8.0					19.0	-11.0	19.0		-19.0			23.0					-4.0		8.0						31.0									44.0
472	12846	chr1	160752844	160753468	+	-18.0	0.0	-15.0		115.0		-79.0	45.0	-79.0		30.0	-39.0		-75.0			-52.0		-22.0			-68.0				-28.0	-67.0					-19.0	-13.0									-59.0		-68.0
473	12868	chr1	160965117	160965855	+																											-27.0			-46.0
474	12883	chr1	161084944	161085307	+		-22.0					-33.0	-3.0	-33.0		5.0			-37.0					-111.0							18.0	-45.0					27.0			112.0	-81.0
475	12893	chr1	161163758	161163934	+							64.0		64.0			-14.0		68.0													76.0		61.0			-11.0						53.0			-57.0
476	12903	chr1	161230504	161231507	+		-79.0											-80.0			-92.0	-2.0				-79.0				-90.0	-94.0				-11.0				-44.0						-91.0	-80.0
477	12907	chr1	161283404	161283674	+																			-19.0																			10.0
478	12911	chr1	161367613	161368628	+			5.0																																-31.0
479	12985	chr1	162341948	162342847	+			-95.0				95.0	4.0	125.0		12.0			121.0					-118.0							-124.0	-18.0		-77.0													45.0
480	12987	chr1	162351297	162351979	+			-109.0								-32.0																-105.0							105.0				30.0
481	13006	chr1	162583881	162584196	+								-48.0			77.0								-56.0													76.0
482	13113	chr1	164592197	164592849	+		55.0						-107.0			-102.0		-87.0			68.0			110.0		-86.0				-97.0			66.0				100.0			-59.0					-98.0	56.0
483	13120	chr1	164620557	164620755	+																			113.0																			-106.0				-61.0
484	13213	chr1	165324130	165324801	+		22.0						-53.0			-45.0
485	13220	chr1	165367308	165368100	+								20.0			12.0									-9.0									89.0							-89.0						-122.0
486	13263	chr1	165879834	165881564	+								-111.0			-119.0																-55.0														-34.0
487	13322	chr1	166459068	166459828	+			34.0				34.0		34.0					30.0																	-65.0	-47.0
488	13328	chr1	166572160	166573157	+		-9.0					-30.0	-101.0	-39.0		-93.0			-43.0			-15.0				-9.0						37.0						122.0		114.0
489	13355	chr1	167032297	167032494	+							49.0	19.0	49.0		11.0			53.0					11.0			99.0					61.0								-65.0
490	13389	chr1	167381229	167382871	+			98.0						-29.0					-25.0													-17.0								42.0
491	13420	chr1	167657909	167658517	+							-101.0		-101.0																		-113.0					-29.0
492	13427	chr1	167722294	167722815	+																	-65.0													51.0
493	13442	chr1	167897303	167897981	+																																						-57.0
494	13443	chr1	167898317	167898598	+		-92.0						-111.0			15.0										-92.0																							-31.0
495	13453	chr1	168115664	168116372	+																																			-85.0
496	13474	chr1	168426451	168426924	+		-75.0						57.0			49.0																								34.0			102.0
497	13475	chr1	168464575	168464781	+							53.0	81.0	53.0		89.0			49.0					89.0		-95.0					-40.0	41.0		55.0														53.0
498	13502	chr1	169028991	169029884	+														-122.0					24.0																		-12.0				108.0
499	13601	chr1	170629545	170630382	+																													46.0
500	13609	chr1	170640564	170640678	+		-60.0																			68.0
501	13694	chr1	171625314	171625705	+		79.0					32.0	60.0	32.0		52.0			28.0					-72.0								102.0								50.0
502	13717	chr1	172312053	172313226	+																																			124.0		36.0	41.0				27.0
503	13740	chr1	173022438	173022765	+											69.0								36.0								-73.0			-92.0
504	13770	chr1	173895249	173895727	+								-60.0			-52.0								57.0	19.0
505	14014	chr1	178006086	178006556	+			107.0																								7.0					103.0				59.0						-18.0
506	14015	chr1	178007510	178007810	+								-5.0			-13.0								-13.0								100.0														123.0
507	14019	chr1	178024168	178025311	+								-14.0			-6.0
508	14033	chr1	178482722	178483089	+		51.0	-52.0				-116.0		-116.0					-112.0													-104.0		60.0
509	14057	chr1	179006777	179007415	+							73.0																						100.0									65.0
510	14058	chr1	179046191	179046884	+		-83.0						-53.0			-61.0		-82.0			-70.0											-21.0		23.0							54.0	-16.0				-82.0
511	14112	chr1	180095890	180096289	+					96.0			-117.0			-125.0								104.0							110.0					-103.0				94.0		35.0
512	14120	chr1	180143051	180143438	+											-79.0								-99.0								-75.0
513	14130	chr1	180202382	180203003	+		36.0					40.0		-74.0		80.0		68.0	36.0							67.0																					-102.0
514	14173	chr1	180904618	180904994	+		-110.0											-111.0			-123.0					-110.0				-121.0		61.0										-3.0			-122.0	-111.0	52.0
515	14200	chr1	181128607	181129779	+		-25.0	95.0										21.0			-12.0			23.0		-25.0				-14.0			-14.0									-77.0				-24.0
516	14247	chr1	181454982	181455070	+																			32.0							-96.0	89.0											-21.0			-74.0
517	14331	chr1	182204965	182205638	+																																					-47.0
518	14380	chr1	183129110	183129713	+		-64.0	-18.0								56.0		-65.0			41.0					-64.0	-70.0			-75.0			-73.0													-83.0
519	14419	chr1	183385886	183386556	+							20.0		20.0					16.0													8.0						-116.0
520	14467	chr1	183964557	183965502	+											-73.0
521	14488	chr1	184448186	184449198	+																			-32.0								6.0
522	14497	chr1	184591238	184591906	+		-86.0											-85.0			-73.0					-86.0				-75.0		0.0	-75.0													-85.0	40.0
523	14511	chr1	184779881	184780289	+																			-5.0							-11.0
524	14515	chr1	184869167	184869941	+																											55.0									79.0		69.0
525	14519	chr1	184939902	184941403	+							-71.0	-99.0	-71.0		26.0			-67.0								-21.0					-59.0		111.0
526	14526	chr1	185335460	185336123	+			-34.0										73.0			61.0			33.0							27.0						36.0				-11.0		-121.0			73.0
527	14929	chr1	192445937	192446719	+		-1.0	60.0				-88.0		-88.0					-92.0							-1.0						-100.0								-66.0
528	14961	chr1	193643422	193644370	+																													-41.0	84.0					2.0
529	15116	chr1	195971246	195972489	+																																10.0					21.0						39.0
530	15189	chr1	197113827	197114920	+			-5.0				-13.0	-113.0	-13.0		-105.0			-9.0													-1.0
531	15222	chr1	198124646	198125223	+							62.0	-43.0	62.0		-35.0			58.0													-76.0			-57.0				68.0		14.0
532	15238	chr1	198902395	198904140	+								73.0			81.0								-106.0																							-100.0
533	15265	chr1	199763250	199764174	+			66.0
534	15268	chr1	199834803	199835668	+			74.0																-5.0							-11.0				-105.0
535	15275	chr1	200002614	200005097	+		-124.0	-76.0					-106.0			-98.0																	-113.0	92.0		-71.0	46.0
536	15277	chr1	200006439	200007488	+		10.0	68.0					117.0											7.0							13.0										-95.0
537	15279	chr1	200017103	200018489	+										78.0	75.0								-32.0										42.0									104.0
538	15299	chr1	200145492	200146252	+																									-53.0		-23.0					-37.0
539	15302	chr1	200163526	200164013	+											80.0																					90.0			-74.0			-10.0			-48.0
540	15307	chr1	200219141	200220216	+			28.0					-47.0			-69.0
541	15319	chr1	200354043	200354608	+																											48.0
542	15328	chr1	200446541	200447565	+								-21.0			1.0																								89.0
543	15338	chr1	200591069	200591275	+								55.0			47.0								-88.0			0.0			44.0	-101.0						92.0											83.0
544	15348	chr1	200861191	200861983	+					0.0												62.0		-81.0											109.0														10.0
545	15353	chr1	200874632	200875476	+																			105.0							114.0									21.0			35.0
546	15361	chr1	200971047	200971427	+		-7.0									-33.0															-33.0	-62.0					-33.0		3.0								-6.0
547	15387	chr1	201093832	201094495	+																	107.0										-11.0
548	15388	chr1	201096866	201098010	+		34.0					88.0		88.0		12.0			92.0					31.0								100.0
549	15411	chr1	201244152	201244822	+		67.0											68.0			80.0			54.0										105.0						113.0		-60.0				68.0
550	15417	chr1	201269041	201269715	+											107.0		89.0									37.0																			38.0	-85.0
551	15419	chr1	201271221	201272066	+			-16.0					-79.0			-71.0																									-106.0	-108.0
552	15452	chr1	201430644	201431427	+																			-106.0											45.0			93.0				-20.0
553	15476	chr1	201572107	201573404	+				90.0													8.0										-9.0											-98.0
554	15481	chr1	201618283	201618400	+							-9.0		-9.0					-5.0													3.0															-103.0
555	15514	chr1	201959375	201959992	+							-23.0		-23.0		-73.0			-27.0													-35.0		-29.0							107.0
556	15521	chr1	201982885	201984492	+								1.0			9.0								90.0							15.0	27.0
557	15522	chr1	201986505	201986876	+							-109.0	5.0	-109.0		-3.0			-113.0					-3.0			83.0					45.0		31.0												-24.0		33.0
558	15536	chr1	202026715	202027318	+							60.0		60.0					56.0			43.0										48.0		-71.0
559	15543	chr1	202074493	202075196	+		73.0																	-101.0																35.0	102.0
560	15673	chr1	203085716	203086544	+																														-101.0
561	15718	chr1	203297710	203298568	+					-93.0		57.0		57.0					61.0					-18.0							-24.0	69.0										-12.0	22.0						35.0
562	15729	chr1	203377324	203378099	+							-110.0				31.0																-122.0					93.0			93.0
563	15758	chr1	203575457	203576014	+					-25.0																						-87.0														63.0	109.0
564	15781	chr1	203868983	203869343	+																			22.0
565	15813	chr1	204195015	204195533	+							-69.0		-69.0					-73.0					-43.0	16.0							-81.0															-58.0
566	15825	chr1	204299372	204300536	+								118.0			110.0								110.0								44.0						3.0									59.0
567	15826	chr1	204301203	204302279	+		16.0		11.0			7.0	35.0	7.0		43.0			3.0					43.0			-43.0					103.0		9.0													111.0	7.0
568	15836	chr1	204345765	204346174	+								91.0			99.0
569	15845	chr1	204413098	204413745	+		38.0																								33.0
570	15848	chr1	204419975	204421250	+																																												22.0
571	15849	chr1	204421930	204422676	+								-42.0			-50.0																						101.0											117.0
572	15852	chr1	204448048	204449368	+		20.0											21.0			33.0			-109.0		20.0																	-3.0				-95.0
573	15857	chr1	204479999	204480415	+							-93.0	-63.0	-93.0		-55.0			-97.0					-55.0							-42.0	-105.0								81.0
574	16013	chr1	205411422	205412221	+		25.0	-81.0																									14.0
575	16014	chr1	205414597	205415694	+			-73.0								-106.0																															77.0
576	16033	chr1	205551219	205551709	+			-9.0								-82.0		114.0													91.0
577	16036	chr1	205568069	205568997	+			14.0														5.0										108.0								79.0
578	16046	chr1	205630721	205631217	+		-9.0									-107.0		5.0			-7.0			104.0		-9.0						81.0	-20.0
579	16047	chr1	205631592	205632289	+							111.0		111.0				75.0	115.0													123.0							82.0							75.0
580	16048	chr1	205632599	205633324	+																	-6.0																	113.0
581	16049	chr1	205633838	205634315	+		-58.0											-57.0			-45.0			-108.0		-58.0				-47.0	-114.0														-46.0	-57.0
582	16050	chr1	205635309	205637477	+							20.0	-10.0	20.0		-96.0			24.0								71.0		-47.0			32.0									33.0						-97.0
583	16055	chr1	205647704	205648343	+		55.0									-22.0										55.0					101.0															54.0	81.0
584	16063	chr1	205778880	205780452	+											-103.0						-36.0			56.0														-78.0
585	16074	chr1	205894907	205895330	+			-33.0					-6.0			-14.0											-38.0													-77.0							-63.0
586	16081	chr1	206109027	206109492	+			72.0								-90.0																			48.0
587	16101	chr1	206288040	206289027	+							-2.0		-2.0					2.0													10.0															94.0
588	16106	chr1	206316905	206318558	+								85.0			77.0								-88.0							-82.0
589	16107	chr1	206318957	206320633	+			-68.0								60.0		-124.0											103.0														105.0			-124.0	-9.0		3.0
590	16109	chr1	206328751	206329172	+																			46.0	-85.0		-113.0																			-82.0
591	16125	chr1	206691331	206691866	+		63.0	-81.0												53.0	68.0			10.0		81.0					16.0	105.0					7.0		-62.0							50.0
592	16132	chr1	206731165	206731868	+								-17.0			-25.0																									-34.0
593	16146	chr1	206862213	206862618	+			103.0				-18.0	116.0	-18.0		124.0			-22.0					-21.0								-30.0						-38.0									-104.0
594	16183	chr1	207118184	207119119	+									43.0					73.0																21.0								41.0
595	16185	chr1	207126004	207126731	+			27.0																								-124.0
596	16191	chr1	207182758	207183983	+			74.0					-113.0			-105.0																-78.0
597	16192	chr1	207193486	207195553	+							-56.0		-56.0		97.0			-52.0			-124.0										-44.0
598	16193	chr1	207200605	207201338	+					-86.0				-85.0					-81.0			26.0		-88.0								-73.0									-16.0
599	16195	chr1	207224988	207225805	+											17.0																-83.0											9.0
600	16196	chr1	207227392	207228127	+							-87.0	18.0	-87.0		26.0			-83.0													-75.0
601	16198	chr1	207240870	207241610	+	7.0																	6.0	125.0								91.0															78.0
602	16202	chr1	207378435	207379058	+							-106.0		-106.0		17.0			-110.0													-118.0		-84.0
603	16203	chr1	207405669	207406641	+		100.0			74.0						12.0															61.0						34.0			72.0						99.0		25.0
604	16205	chr1	207477854	207479106	+								83.0			75.0								31.0																-54.0			-49.0
605	16245	chr1	207971489	207972370	+			-97.0																							-123.0			-27.0
606	16254	chr1	207993845	207994492	+										-70.0							113.0		91.0
607	16255	chr1	207995153	207995358	+		119.0																				43.0												109.0				72.0			-63.0
608	16256	chr1	207999257	207999606	+			77.0				-103.0		-103.0		-26.0			123.0			94.0	125.0													93.0							73.0			11.0
609	16263	chr1	208042980	208043707	+							88.0		88.0	-64.0				84.0												7.0	28.0
610	16272	chr1	208135867	208136324	+											67.0								81.0					-57.0		-25.0
611	16273	chr1	208137596	208137844	+		71.0											-71.0			84.0									-89.0			82.0	-6.0												-71.0
612	16281	chr1	208216244	208217934	+																										-42.0
613	16282	chr1	208218324	208219738	+			-82.0																								85.0
614	16297	chr1	208360757	208361460	+			-98.0								6.0								12.0							18.0												-73.0
615	16302	chr1	208392999	208393512	+			-112.0				-71.0		-71.0					-75.0													-83.0				-1.0		-91.0
616	16465	chr1	209819232	209819577	+			-62.0								-24.0								-36.0
617	16467	chr1	209825500	209825879	+																						93.0															33.0
618	16535	chr1	210637721	210638239	+		-24.0					12.0		12.0					16.0							59.0				70.0	-107.0	24.0		-66.0					-30.0		90.0						-78.0
619	16616	chr1	211501422	211502739	+			-51.0																-45.0																			62.0
620	16618	chr1	211509712	211510342	+								108.0											-53.0							-59.0	75.0
621	16639	chr1	211721276	211722119	+							3.0		3.0					7.0					16.0							22.0											-43.0
622	16660	chr1	211877031	211877569	+																			-90.0							90.0						23.0						84.0					14.0
623	16665	chr1	211908548	211909736	+														29.0															82.0						90.0			70.0			-3.0		84.0
624	16698	chr1	212643332	212643779	+		-27.0	34.0										-123.0																61.0			71.0			-32.0						-123.0		80.0
625	16788	chr1	213616561	213617312	+																			79.0							15.0	-84.0		58.0			15.0			62.0									-39.0
626	16870	chr1	214510757	214511334	+			-96.0																78.0
627	16878	chr1	214649573	214650981	+			1.0								-107.0																					-80.0						7.0					-89.0
628	16880	chr1	214676671	214677402	+																																			69.0
629	16888	chr1	214722722	214723685	+		24.0																			24.0													34.0								117.0
630	16982	chr1	215745122	215745522	+							-108.0	-80.0	-108.0		-72.0			-112.0					-72.0								-120.0		-106.0														-108.0
631	17143	chr1	217310571	217311054	+		-63.0	-103.0										-62.0																												-62.0
632	17146	chr1	217313040	217313260	+			98.0
633	17170	chr1	217805054	217805382	+							-117.0	56.0	-117.0		48.0			-113.0					48.0								-87.0						-97.0		2.0
634	17181	chr1	218098311	218098771	+							17.0		17.0										98.0							92.0	29.0		-60.0			101.0				-19.0
635	17230	chr1	218582331	218582821	+		-100.0																																			-36.0				-99.0	-108.0
636	17237	chr1	218647179	218648050	+			98.0					-58.0			-66.0						105.0														8.0					-4.0
637	17250	chr1	218758702	218759492	+			-109.0														87.0										-34.0								-79.0						-39.0	35.0
638	17371	chr1	220854462	220855115	+								-99.0			-107.0						-68.0																		-48.0			-14.0
639	17442	chr1	221561784	221562489	+		-81.0	118.0		31.0			85.0			77.0		-82.0			-94.0					-81.0													-27.0			93.0	-65.0				66.0
640	17471	chr1	221982496	221983255	+																			12.0								47.0																-1.0
641	17477	chr1	222138600	222139570	+																											-94.0								25.0
642	17513	chr1	222792553	222793742	+
643	17520	chr1	222927707	222928471	+											64.0																								-58.0
644	17538	chr1	223257759	223258082	+			-27.0				-74.0		-74.0					-78.0			50.0										-86.0															105.0
645	17557	chr1	223406678	223407316	+		-77.0	124.0														57.0		45.0													-54.0			95.0								-33.0
646	17594	chr1	223851898	223853950	+								-85.0			-93.0						125.0		91.0													-94.0
647	17603	chr1	223888430	223889481	+																			-109.0														-115.0								32.0
648	17605	chr1	223895370	223896101	+		-37.0	-15.0										-36.0			-24.0					-37.0															81.0				-25.0	-36.0
649	17611	chr1	223914107	223915420	+				34.0									-104.0						42.0		0.0																				-104.0	36.0
650	17615	chr1	223927136	223928112	+											-10.0								15.0							60.0											81.0							-108.0
651	17616	chr1	223936473	223936839	+					69.0												37.0										-66.0					121.0
652	17618	chr1	223952859	223953470	+		-84.0							-29.0				51.0	-25.0		63.0				-40.0	63.0							61.0									115.0	31.0			51.0
653	17619	chr1	223959185	223960416	+																	9.0		63.0																			124.0						-48.0
654	17621	chr1	223981176	223982705	+			70.0								-115.0								15.0											59.0											-11.0
655	17631	chr1	224075690	224075986	+			28.0				-32.0		-32.0					-28.0			94.0		55.0							61.0																-5.0
656	17639	chr1	224245361	224246221	+		109.0					-12.0						-84.0			-72.0			-30.0							-67.0	-103.0	-74.0										61.0			-84.0	17.0
657	17643	chr1	224274124	224274541	+													51.0			67.0										62.0									59.0
658	17654	chr1	224400273	224400714	+		-27.0	-14.0				-82.0		-82.0												-27.0					57.0
659	17655	chr1	224401806	224402183	+								116.0											26.0										100.0	-93.0							-85.0
660	17665	chr1	224686423	224686733	+																			-3.0
661	17682	chr1	224804211	224805088	+							81.0		81.0					77.0					-84.0	-89.0						-63.0	69.0		-103.0
662	17686	chr1	224815299	224815647	+																														121.0
663	17761	chr1	225636914	225637397	+		80.0											79.0						-75.0							-99.0	-7.0								-30.0						79.0
664	17762	chr1	225642344	225643107	+					-64.0							-111.0							14.0								88.0								-81.0
665	17780	chr1	225887880	225888484	+											-66.0								24.0																			-27.0
666	17793	chr1	226007186	226007885	+																			5.0							-50.0												-28.0				-73.0
667	17796	chr1	226014702	226015481	+													-123.0			-111.0																						74.0			-123.0
668	17806	chr1	226059330	226060021	+		-22.0																	-122.0		-22.0					-116.0	33.0							-32.0								-30.0
669	17825	chr1	226149703	226150142	+							-104.0	-76.0	-104.0		-68.0			-108.0					-68.0								-116.0		69.0
670	17831	chr1	226165675	226166434	+											-120.0								63.0
671	17846	chr1	226310720	226310883	+																											-10.0
672	17847	chr1	226314873	226314980	+
673	17854	chr1	226323311	226323751	+		-43.0	-119.0																															-53.0
674	17856	chr1	226369652	226370310	+							-76.0	86.0			78.0			-80.0					78.0		-13.0
675	17870	chr1	226537483	226537831	+		60.0					104.0	-7.0			1.0		94.0			82.0										12.0	92.0
676	17874	chr1	226590705	226591101	+							-46.0		-46.0					-42.0												-71.0	-34.0											-3.0
677	17919	chr1	226823074	226823541	+		55.0	-76.0					-112.0			-104.0															-89.0									-90.0		2.0
678	17924	chr1	226850430	226851035	+																																-13.0			-93.0
679	17931	chr1	226895795	226896357	+		69.0									53.0		9.0						-18.0										83.0												9.0
680	17949	chr1	227059462	227061501	+			44.0		-45.0														-22.0							-28.0
681	17950	chr1	227061949	227062648	+			-69.0																								-55.0						29.0
682	17959	chr1	227163063	227163491	+																													95.0									61.0
683	17960	chr1	227168390	227168831	+		-49.0					-12.0		-12.0				-45.0	-8.0		-57.0	-88.0								-60.0		79.0			83.0			-51.0				32.0				-50.0	-21.0
684	17969	chr1	227584113	227585343	+		-9.0											8.0								9.0						54.0			111.0											8.0
685	18007	chr1	228073425	228073812	+																	-21.0										-2.0								7.0							-28.0
686	18036	chr1	228253219	228253586	+							-55.0		-55.0		-112.0		109.0	-59.0		121.0				66.0	108.0						-67.0													120.0	-16.0
687	18108	chr1	228693282	228694210	+	-105.0	-87.0	-102.0		12.0			-42.0			-57.0		61.0		70.0				-109.0		60.0				71.0	69.0						-106.0	-100.0	70.0				108.0			61.0	-23.0
688	18123	chr1	228857467	228857762	+			89.0				24.0	54.0	24.0		-65.0			20.0					62.0		-89.0	-25.0				26.0	-106.0					26.0				13.0		84.0
689	18137	chr1	228972507	228973185	+								67.0			75.0						-17.0									15.0
690	18139	chr1	228986045	228986744	+																	13.0																			61.0					55.0
691	18156	chr1	229085157	229086069	+							-12.0		-12.0					-16.0													-24.0														-46.0
692	18176	chr1	229244559	229245319	+			83.0								60.0						-7.0		-101.0
693	18183	chr1	229265352	229266039	+								44.0			-2.0	-6.0							84.0										25.0												-40.0
694	18194	chr1	229335301	229336000	+							44.0		44.0					48.0													-8.0
695	18237	chr1	229714686	229715283	+			-82.0														-94.0									29.0
696	18273	chr1	230076939	230078405	+																	-101.0		-86.0															-94.0				111.0
697	18293	chr1	230193004	230195751	+																				20.0																						13.0
698	18298	chr1	230214711	230215455	+														109.0					-47.0																		28.0	-49.0
699	18332	chr1	230288582	230291149	+								-71.0			-63.0						-103.0		-9.0								84.0			-21.0								15.0
700	18337	chr1	230312657	230313267	+		100.0	-73.0					106.0			-99.0								-72.0		100.0				89.0
701	18346	chr1	230345602	230346249	+																	-98.0
702	18351	chr1	230354289	230355140	+		-57.0											-58.0								-57.0				-68.0				-25.0							-12.0				-69.0
703	18356	chr1	230367210	230368134	+		-59.0											-60.0			-72.0					-59.0				-70.0		-100.0	-70.0								-67.0	99.0				-60.0
704	18361	chr1	230397580	230398040	+											-11.0						-6.0										38.0		83.0								117.0							111.0
705	18367	chr1	230416246	230416802	+		-70.0							-9.0				-71.0	-5.0			87.0		112.0							-124.0	3.0															88.0
706	18371	chr1	230435965	230436336	+					-103.0			11.0			5.0								72.0																	32.0		29.0
707	18376	chr1	230453347	230454043	+		22.0	-110.0				103.0		103.0				21.0	107.0		9.0			43.0		22.0						38.0	11.0													21.0
708	18383	chr1	230507742	230508484	+											72.0			-33.0			42.0		-37.0								-25.0				43.0					-94.0						-106.0
709	18416	chr1	230838567	230839276	+							52.0		-87.0		83.0			56.0			0.0			-54.0							-77.0						52.0				-25.0				46.0
710	18425	chr1	230882247	230884198	+			-26.0														-25.0																									67.0
711	18426	chr1	230884574	230887058	+																																						-65.0			72.0
712	18427	chr1	230887802	230889385	+											9.0		63.0														61.0														63.0
713	18455	chr1	231104271	231105055	+								107.0			74.0								99.0								-29.0							82.0
714	18483	chr1	231296606	231297517	+		-51.0	76.0																		-51.0							-62.0
715	18516	chr1	231738813	231739062	+							106.0	78.0	106.0		-89.0			110.0					70.0								118.0		64.0						68.0
716	18529	chr1	231942532	231942913	+		-82.0	-22.0											-116.0								1.0						-71.0									87.0		11.0		-81.0			1.0
717	18534	chr1	231975143	231976208	+		30.0											43.0						18.0	-66.0	44.0				33.0					70.0		-106.0		34.0						32.0	29.0		-115.0
718	18624	chr1	232692158	232693093	+							-118.0		-118.0					-114.0													-106.0
719	18642	chr1	232813934	232814736	+		11.0	-23.0																-31.0		11.0				0.0	37.0				99.0					3.0	-110.0	94.0
720	18643	chr1	232814887	232815072	+								51.0											59.0								-115.0		25.0														23.0
721	18661	chr1	232903191	232903768	+																														-121.0
722	18675	chr1	233036650	233037074	+							78.0		78.0					82.0													-117.0			11.0
723	18682	chr1	233113946	233114636	+			-76.0					-124.0			-116.0											-6.0				106.0	56.0											-112.0						6.0
724	18685	chr1	233155677	233156544	+											-53.0								-110.0																			70.0			-82.0
725	18827	chr1	234445127	234445434	+																			10.0																							-44.0
726	18856	chr1	234672523	234672949	+
727	18868	chr1	234763045	234763652	+		-14.0					120.0		120.0					116.0																											120.0
728	18870	chr1	234794782	234795647	+			-100.0					-50.0			-42.0								87.0							93.0																33.0
729	18882	chr1	234858345	234859194	+																																				-20.0								-78.0
730	18887	chr1	234903927	234904926	+			118.0																-24.0											-111.0			74.0
731	18888	chr1	234907346	234908701	+			52.0														115.0					48.0
732	18897	chr1	234978398	234979269	+		36.0									14.0																									-123.0
733	18900	chr1	235002071	235002807	+		-77.0									13.0								-3.0		-77.0				-66.0	31.0						-107.0			-52.0			3.0				-100.0	-116.0
734	18902	chr1	235010218	235010761	+		60.0					-8.0		-8.0					-4.0													4.0														59.0
735	18923	chr1	235094874	235095791	+			95.0
736	18924	chr1	235098441	235099152	+			-52.0																								89.0
737	18932	chr1	235132623	235134901	+																													-47.0
738	19001	chr1	235998252	235998774	+			45.0					-28.0			-20.0						60.0		-35.0																	-106.0
739	19012	chr1	236087323	236087778	+																						23.0				-113.0						102.0											93.0	23.0
740	19038	chr1	236269297	236269626	+		12.0											11.0			-26.0			-42.0		12.0				1.0															0.0
741	19052	chr1	236306660	236307175	+											-53.0								16.0								86.0										-6.0				18.0
742	19059	chr1	236326324	236327218	+		71.0						-23.0			-15.0										71.0						-108.0					62.0												66.0
743	19062	chr1	236332101	236332872	+			-84.0														-39.0		104.0			-43.0				-49.0						-58.0		-47.0			-16.0				-22.0
744	19069	chr1	236451794	236452789	+
745	19092	chr1	236561774	236562175	+		35.0					-102.0		-102.0					-106.0			-67.0		-118.0								78.0		-41.0					19.0								-18.0
746	19104	chr1	236613972	236614657	+							-76.0		-76.0					-72.0													-64.0											99.0				-56.0
747	19108	chr1	236628620	236629656	+											48.0
748	19142	chr1	236850014	236850362	+							-96.0		-96.0					-92.0					20.0								-84.0		113.0								-88.0					83.0
749	19155	chr1	236900048	236900433	+											52.0								-1.0										76.0						18.0			1.0
750	19165	chr1	236930192	236930903	+								47.0			39.0															33.0
751	19199	chr1	237204883	237205356	+								-43.0			2.0								-29.0							-23.0			105.0
752	19200	chr1	237206440	237206958	+											-34.0																			-25.0
753	19424	chr1	239469628	239470402	+																																						-43.0
754	19430	chr1	239551803	239552396	+																			-102.0											17.0		-55.0
755	19433	chr1	239612868	239613575	+			-91.0
756	19453	chr1	239977549	239978328	+			99.0					-20.0																											86.0		55.0
757	19538	chr1	240485997	240486903	+			-14.0														-94.0										-115.0											-121.0
758	19893	chr1	242388968	242389939	+			62.0				106.0												67.0	-117.0															12.0
759	19954	chr1	242633299	242633471	+		-35.0					36.0	8.0	36.0		0.0		-34.0	40.0					-48.0								48.0		34.0												-34.0		36.0
760	20034	chr1	243053557	243054072	+		-98.0																			10.0				21.0			-109.0	84.0
761	20074	chr1	243584635	243585078	+								-15.0
762	20163	chr1	244228362	244228969	+	87.0		61.0															86.0						87.0		110.0	-107.0										99.0	49.0				82.0
763	20212	chr1	244466212	244467848	+			-92.0								81.0																											-86.0
764	20220	chr1	244512312	244512841	+																											23.0			-123.0		-106.0			-51.0
765	20268	chr1	245055880	245056303	+		81.0																									-77.0	92.0
766	20303	chr1	245329766	245330217	+		121.0									-5.0				111.0												42.0							111.0
767	20344	chr1	245464411	245465025	+			-95.0				-42.0		-42.0					-38.0			-53.0																									7.0
768	20352	chr1	245500905	245501655	+			109.0														12.0		7.0								83.0											-22.0
769	20487	chr1	246149926	246150570	+			99.0																										-107.0						78.0
770	20518	chr1	246747940	246748720	+								13.0			-113.0																-42.0									-35.0
771	20530	chr1	246860313	246860500	+											70.0																					-79.0											-88.0
772	20546	chr1	246957860	246958560	+		98.0					1.0		-9.0				87.0	-13.0		85.0					98.0				87.0		-11.0					-26.0			43.0			-90.0			87.0	-2.0	-17.0
773	20627	chr1	247681507	247682020	+																											-87.0
774	20795	chr10	310436	311270	+																			-87.0																-89.0
775	20796	chr10	312910	313416	+			-112.0		106.0																														104.0
776	20797	chr10	352347	353005	+									-47.0										102.0							108.0	-59.0
777	20799	chr10	357762	358197	+			109.0	-10.0																						-21.0	40.0			18.0								-38.0						105.0
778	20801	chr10	369810	370074	+			-34.0										47.0			35.0					48.0				37.0				29.0					78.0
779	20805	chr10	384136	384782	+													51.0						-73.0	68.0		-101.0						61.0	-25.0												51.0
780	20833	chr10	579039	579741	+			103.0																							-91.0												-19.0
781	20844	chr10	639178	639719	+		-3.0																	-93.0			81.0												-19.0
782	20850	chr10	664324	664805	+											115.0								-82.0							-76.0	37.0					-85.0
783	20858	chr10	708000	708435	+																			-62.0							95.0						-100.0						-79.0
784	20906	chr10	990449	990787	+		4.0															103.0			-112.0											102.0				29.0		-45.0				-17.0
785	20907	chr10	992881	993631	+	84.0																	83.0		117.0										-69.0												54.0
786	20916	chr10	1017512	1017914	+											-29.0								46.0								14.0
787	20917	chr10	1020391	1020688	+																	44.0										17.0											-123.0
788	20920	chr10	1031838	1033074	+																																46.0			102.0			67.0
789	20926	chr10	1082178	1082898	+		54.0						-10.0			-18.0				64.0				-60.0		54.0					-66.0						-109.0		64.0									21.0
790	20931	chr10	1107606	1108350	+		70.0	64.0																73.0
791	21149	chr10	1753231	1753903	+							-21.0		-21.0					-17.0					-5.0							4.0	-9.0															-22.0		22.0
792	21577	chr10	3138280	3138703	+																	47.0		60.0																							-80.0
793	21580	chr10	3141510	3142152	+								-110.0			-81.0								-30.0										-21.0	87.0					-100.0
794	21592	chr10	3160827	3161107	+																																-12.0
795	21661	chr10	3372634	3373386	+							54.0		54.0				106.0	58.0					104.0								66.0								26.0						106.0
796	21670	chr10	3407116	3407768	+		21.0						-23.0									119.0										29.0				118.0											-100.0
797	21672	chr10	3422940	3423436	+							-29.0		-29.0					-33.0						100.0							-98.0															-13.0
798	21730	chr10	3572594	3572758	+									45.0										91.0								57.0								105.0						19.0
799	21765	chr10	3683324	3683854	+			-70.0				108.0	-6.0	108.0		4.0			104.0													96.0						88.0
800	21794	chr10	3786407	3787066	+			48.0				35.0	123.0	35.0		115.0			31.0													23.0											14.0
801	21803	chr10	3804902	3805844	+		-56.0											-57.0			-69.0			-105.0	-62.0		-35.0					-88.0	-67.0													-57.0
802	21808	chr10	3817356	3817724	+			18.0																																120.0
803	21847	chr10	4011973	4013031	+							54.0		54.0					58.0
804	21998	chr10	4599792	4600082	+													-110.0						50.0	-90.0												-97.0									-73.0
805	22019	chr10	4703392	4704203	+			72.0				-23.0		-23.0					-27.0													-98.0
806	22022	chr10	4720808	4721842	+																											-34.0											-30.0
807	22110	chr10	5587569	5589436	+																										-62.0	28.0					60.0										34.0
808	22117	chr10	5605941	5606437	+		-27.0																	-111.0															-43.0	-113.0		-88.0				55.0
809	22123	chr10	5624570	5625081	+		14.0	48.0						16.0				15.0	20.0		27.0						-41.0																			15.0			-41.0
810	22135	chr10	5653892	5654234	+																																			-13.0
811	22137	chr10	5668008	5668703	+				-57.0			-53.0		-53.0					-57.0												110.0	-83.0						13.0									-31.0
812	22139	chr10	5670244	5671108	+			-61.0																										111.0
813	22142	chr10	5682439	5682951	+																			91.0							-41.0	66.0		-121.0								75.0					-89.0
814	22151	chr10	5701759	5702209	+							51.0		51.0					55.0													63.0			-24.0					6.0							71.0
815	22165	chr10	5874790	5875489	+																			-16.0	61.0																					-7.0
816	22171	chr10	5903258	5903685	+		102.0		-22.0			-43.0	118.0	-43.0					-47.0							51.0				62.0		42.0								-69.0
817	22173	chr10	5909280	5910060	+							-82.0	-80.0			-88.0			-86.0
818	22232	chr10	6246638	6247648	+		-35.0						-61.0			-53.0										-35.0				-46.0													-51.0
819	22237	chr10	6281014	6281485	+											24.0									-94.0									-120.0						94.0							-99.0
820	22241	chr10	6309067	6309640	+							36.0		36.0					40.0													48.0				0.0
821	22243	chr10	6317116	6317617	+					34.0														6.0																-12.0
822	22245	chr10	6338826	6339858	+																			106.0								19.0															41.0
823	22249	chr10	6356457	6357438	+		-48.0									-86.0											21.0				106.0	-18.0										3.0
824	22256	chr10	6389817	6390379	+																																										40.0
825	22325	chr10	6661611	6661941	+				-110.0			-114.0	-77.0	-114.0		-69.0			-118.0															-112.0				80.0		36.0							80.0	-114.0
826	22486	chr10	7298925	7299937	+					7.0						91.0								-65.0							30.0						83.0			5.0
827	22528	chr10	7449439	7449971	+																	-40.0					124.0									-39.0					-27.0
828	22531	chr10	7461613	7462237	+																				-11.0
829	22611	chr10	7714363	7715429	+																																						-50.0
830	22648	chr10	8094267	8094680	+																			27.0
831	22770	chr10	8528932	8529699	+			4.0																																			53.0
832	23206	chr10	11252016	11252416	+					-14.0		110.0		110.0					106.0													119.0											-67.0
833	23295	chr10	11681892	11682352	+	56.0				-8.0													55.0						56.0						-36.0		-56.0							-124.0
834	23301	chr10	11726637	11727556	+					-123.0								45.0																						-109.0						45.0
835	23305	chr10	11731901	11732501	+							85.0	22.0	85.0		14.0			81.0													73.0
836	23317	chr10	11785143	11785385	+		-20.0															65.0																	-30.0
837	23340	chr10	11868145	11868518	+			-38.0																112.0							27.0												-96.0
838	23347	chr10	11916083	11916477	+														-122.0													-114.0
839	23371	chr10	12170763	12170991	+							95.0	67.0	95.0		59.0			99.0					59.0								107.0		93.0														95.0
840	23396	chr10	12393184	12393762	+													49.0														-26.0														49.0
841	23424	chr10	12474836	12476025	+																	-70.0									-35.0
842	23425	chr10	12476347	12477015	+
843	23428	chr10	12490527	12491067	+					62.0						-76.0																								60.0
844	23431	chr10	12504752	12505654	+			-61.0					67.0			-96.0								94.0							88.0			1.0
845	23437	chr10	12527104	12528244	+		-78.0							46.0				-77.0	50.0		-65.0			-101.0		-78.0						48.0	-67.0													-77.0
846	23443	chr10	12552467	12553043	+																			-115.0																-30.0
847	23444	chr10	12554462	12555080	+			31.0																-101.0							-109.0						42.0						-59.0
848	23460	chr10	12609459	12609857	+								99.0			91.0															-61.0
849	23471	chr10	12648314	12648728	+																																90.0
850	23480	chr10	12676801	12677478	+		0.0														13.0																		21.0							1.0
851	23511	chr10	12769952	12770239	+							-92.0	-62.0	-92.0		-54.0			-96.0					-38.0								-104.0		-44.0						-40.0
852	23515	chr10	12781576	12782336	+			-117.0																								-6.0
853	23622	chr10	13312704	13313540	+			57.0													-10.0																			-37.0							-60.0
854	23655	chr10	13525301	13526439	+
855	23658	chr10	13534639	13535550	+							-73.0												79.0							14.0	43.0		23.0
856	23686	chr10	13746289	13747763	+																			-50.0	-34.0
857	23701	chr10	13815169	13815650	+			84.0														-83.0										-29.0		18.0													-104.0
858	23705	chr10	13837731	13838682	+			-81.0						20.0				115.0	16.0															-121.0									-72.0			20.0	119.0
859	23782	chr10	14126626	14127042	+							70.0		70.0		-46.0			66.0								65.0					58.0
860	23795	chr10	14167351	14168068	+			-36.0				-91.0							-95.0													-103.0					35.0
861	23875	chr10	14447184	14447500	+																				115.0															-32.0
862	23887	chr10	14513281	14513523	+		90.0					81.0	109.0	81.0		117.0			77.0					117.0		-66.0						69.0		83.0			-7.0											81.0
863	23902	chr10	14575253	14575545	+														78.0					67.0								-110.0
864	23915	chr10	14619551	14620165	+											-56.0				110.0				99.0															110.0
865	23916	chr10	14625345	14625814	+		49.0						96.0			88.0		35.0			23.0			117.0		49.0					111.0		60.0													35.0
866	23919	chr10	14629227	14630997	+			109.0																													73.0			-89.0							-32.0
867	23925	chr10	14690115	14690937	+			10.0					-55.0			-63.0						61.0		112.0
868	23929	chr10	14715451	14716131	+																						-54.0					14.0																	-54.0
869	24004	chr10	15367652	15368272	+			106.0					59.0			15.0						-107.0										-74.0		72.0						-106.0
870	24021	chr10	15449855	15450363	+		-111.0											-112.0			-124.0			2.0							8.0		-122.0													-112.0
871	24227	chr10	16857733	16858738	+											-33.0								61.0							26.0						96.0
872	24228	chr10	16869572	16870080	+								-92.0			-84.0								50.0			-38.0				56.0						14.0												-26.0
873	24251	chr10	16991939	16992138	+																											42.0					17.0									-33.0	28.0	8.0
874	24351	chr10	17776721	17777699	+																	110.0		84.0
875	24387	chr10	18428808	18429207	+			100.0						81.0
876	24431	chr10	18634520	18635162	+							-13.0	-115.0	-13.0		-107.0			-9.0					46.0								-1.0									-103.0						42.0
877	24650	chr10	20328917	20329481	+			-45.0										115.0			103.0											77.0								-104.0
878	24758	chr10	21273467	21273980	+		52.0											82.0								83.0													-68.0			-12.0				51.0
879	24764	chr10	21319034	21319544	+																	43.0										1.0								-35.0
880	24770	chr10	21423654	21424585	+		81.0	-30.0										82.0			94.0					81.0						-89.0	92.0							-97.0			-83.0			82.0	-34.0		-12.0
881	24829	chr10	22020924	22021433	+							-101.0		-101.0					-97.0													-89.0										123.0
882	24861	chr10	22535132	22536150	+		80.0									96.0		81.0			93.0										-61.0	-18.0	91.0							1.0						81.0
883	24913	chr10	23351878	23352736	+			78.0										-116.0									-115.0					-85.0											-81.0			-116.0
884	24915	chr10	23355085	23355716	+																	-31.0		75.0																			-90.0
885	24934	chr10	23464197	23464967	+											-91.0																33.0														64.0
886	24951	chr10	23563041	23563511	+			-21.0																			-14.0															6.0		-16.0		68.0	-92.0		-14.0
887	24966	chr10	23688642	23689270	+					96.0						-118.0						-93.0		-42.0																-18.0							7.0
888	25046	chr10	24544078	24544356	+													-9.0			-21.0	-76.0		45.0		-110.0					-4.0									43.0			-52.0			-9.0
889	25048	chr10	24582095	24582905	+			-68.0																-98.0	83.0						-104.0	61.0					-95.0			19.0			29.0				76.0		-55.0
890	25069	chr10	24779537	24780439	+											-79.0								75.0													100.0						-103.0				60.0
891	25075	chr10	24830101	24830647	+			13.0						25.0					29.0			-104.0										37.0											81.0
892	25078	chr10	24858263	24858620	+		-79.0									-116.0		-80.0			-87.0			2.0						-90.0																-80.0
893	25083	chr10	24988494	24988862	+											26.0	117.0							117.0
894	25092	chr10	25137518	25138164	+			-71.0																-19.0								27.0									107.0
895	25098	chr10	25233594	25234250	+								-90.0			-82.0						-47.0		5.0	-59.0															-67.0
896	25100	chr10	25240265	25241058	+		-92.0					3.0		3.0				-93.0	7.0		-105.0					-92.0						15.0	-103.0													-93.0
897	25109	chr10	25350553	25351129	+					-60.0														-83.0	-7.0									-73.0			9.0			40.0
898	25111	chr10	25365400	25366021	+																																			106.0							-71.0
899	25253	chr10	26505618	26505715	+																	-80.0		-69.0										-71.0
900	25438	chr10	28029975	28030629	+														66.0					-51.0													-109.0
901	25492	chr10	28506757	28507496	+								124.0			116.0																-5.0							48.0
902	25514	chr10	28687602	28687988	+
903	25556	chr10	29057132	29058171	+								-32.0			-40.0			87.0													68.0															53.0
904	25594	chr10	29264833	29265457	+			111.0				86.0		86.0					82.0			36.0					72.0													-53.0		78.0	108.0
905	25688	chr10	29738396	29738876	+		82.0			-89.0		-13.0		-13.0				81.0	-17.0		69.0					82.0						-25.0	71.0		-116.0											81.0
906	25692	chr10	29758520	29758910	+																			-64.0							-58.0
907	25703	chr10	29876204	29877075	+			-59.0				92.0		92.0					96.0					6.0								104.0
908	25710	chr10	29919560	29919963	+																	106.0												41.0						-29.0			-100.0
909	25715	chr10	29947544	29948722	+																			-22.0																-61.0									66.0
910	25841	chr10	30735958	30736413	+																			-69.0	-70.0										-69.0								-43.0
911	25919	chr10	31015283	31015523	+		-96.0			75.0		-1.0		-1.0				70.0	3.0		-83.0					-96.0						11.0	-85.0		102.0											-95.0
912	26005	chr10	31938514	31939270	+																			13.0
913	26035	chr10	32225658	32226773	+																	0.0																									104.0
914	26036	chr10	32230462	32231234	+								55.0			47.0						2.0		62.0							83.0	73.0		-68.0						89.0
915	26067	chr10	32637002	32638312	+																			5.0	-8.0						-95.0
916	26084	chr10	33232897	33234088	+			13.0		42.0														-75.0										36.0						40.0
917	26129	chr10	33547704	33548635	+		-112.0																																	-21.0									-102.0
918	26134	chr10	33579572	33580211	+			100.0					48.0			56.0								-62.0																			-92.0				14.0
919	26232	chr10	34508828	34509407	+																			41.0							35.0									-31.0
920	26272	chr10	35021457	35022718	+			-65.0					76.0			84.0			-114.0					-103.0								28.0								71.0
921	26301	chr10	35256270	35256539	+
922	26329	chr10	35620889	35621658	+			-70.0				-107.0												-5.0							-102.0	-46.0			51.0					7.0
923	26336	chr10	35673086	35673743	+			93.0																109.0																			12.0
924	26337	chr10	35683315	35683888	+														99.0					-67.0								45.0											-104.0
925	26363	chr10	35928802	35929045	+																	-91.0									113.0			-24.0
926	26414	chr10	36229372	36230002	+		0.0																			45.0					97.0				122.0				55.0			58.0	16.0
927	26753	chr10	43140839	43141590	+			64.0								116.0								-97.0																									69.0
928	26755	chr10	43149753	43150387	+			-39.0														105.0																									32.0
929	26756	chr10	43160610	43161248	+		17.0	-84.0					-24.0			-39.0	-108.0	78.0		87.0				-91.0		77.0				88.0	86.0						-88.0	-82.0	87.0			-32.0	125.0			78.0
930	26786	chr10	43394053	43394328	+			-75.0				4.0		4.0				51.0	0.0													-8.0														51.0			104.0
931	26826	chr10	43577337	43578287	+							34.0		34.0					38.0					-65.0							-43.0	46.0
932	26904	chr10	43900825	43901396	+																			-31.0
933	26956	chr10	44244584	44245876	+								44.0			-67.0								-44.0							98.0			21.0													23.0
934	26969	chr10	44349521	44350003	+			19.0																	-24.0												-63.0										-1.0	-54.0	14.0
935	27000	chr10	44542817	44543185	+			-18.0																								-77.0											98.0				-84.0
936	27001	chr10	44546815	44547529	+							71.0		71.0					75.0												100.0	83.0								-22.0
937	27025	chr10	44847998	44848752	+			112.0																-27.0							-21.0	76.0
938	27034	chr10	44875515	44876647	+																	-110.0		40.0								-67.0										-88.0
939	27035	chr10	44877788	44879252	+		55.0									5.0		2.0		65.0						55.0				66.0									65.0							2.0
940	27115	chr10	45465264	45465681	+				-79.0			-49.0	-120.0	-49.0		-112.0			-53.0												106.0	-61.0					115.0	-55.0									-69.0
941	27126	chr10	45487178	45488032	+																			43.0
942	27130	chr10	45495676	45496088	+							-73.0		-73.0					-69.0						-22.0							-61.0			35.0								4.0			30.0	-76.0
943	27172	chr10	46042944	46044241	+			20.0				-46.0																															4.0						-75.0
944	27182	chr10	46210495	46211225	+								-45.0			-37.0								57.0
945	27189	chr10	46964027	46964441	+		-98.0											-99.0			-111.0	-1.0		-119.0		-98.0				-109.0			-109.0		15.0							87.0			-110.0	-99.0
946	27259	chr10	48430099	48430901	+
947	27460	chr10	50604431	50605412	+
948	27471	chr10	50748208	50748639	+							-100.0	-70.0	-100.0		-62.0			-104.0					-62.0							-56.0	-112.0				67.0
949	27479	chr10	50816853	50817309	+		30.0	37.0				51.0	-35.0	51.0		-43.0			55.0			-61.0		122.0		-13.0				19.0		63.0					42.0		-23.0
950	27480	chr10	50818882	50819137	+													-4.0						69.0										-57.0												-4.0
951	27481	chr10	50819741	50820607	+																																										-57.0
952	27517	chr10	50976247	50976647	+		50.0																			50.0				61.0
953	27551	chr10	52176754	52178463	+																										52.0	34.0
954	27618	chr10	54077742	54079090	+			108.0						-40.0					-44.0													-52.0										51.0
955	27849	chr10	57387405	57388528	+		-16.0																												-124.0						53.0								1.0
956	28047	chr10	60936950	60937258	+															4.0							-16.0												4.0
957	28097	chr10	61802439	61803467	+			-46.0					-54.0			-62.0																			-97.0
958	28101	chr10	61900254	61900727	+								-47.0			-39.0
959	28102	chr10	61935079	61935862	+			-71.0		-26.0						107.0																110.0
960	28103	chr10	61959642	61960582	+											64.0								89.0											45.0											98.0
961	28106	chr10	62052557	62053133	+		-75.0						-110.0			-102.0		-76.0			-88.0					-75.0				-86.0					-23.0										-87.0	-76.0
962	28121	chr10	62493609	62494028	+		-63.0																												-104.0
963	28127	chr10	62712594	62713924	+																			-95.0							100.0
964	28128	chr10	62757838	62759216	+							19.0	-26.0	19.0		-34.0			23.0													31.0										100.0					-50.0
965	28166	chr10	63539630	63540324	+																			-108.0							-4.0				-47.0
966	28175	chr10	63658627	63659500	+																											39.0		63.0						-23.0
967	28310	chr10	65280164	65280695	+														-26.0													-18.0		51.0	72.0
968	28538	chr10	70065232	70065508	+							-80.0	-110.0	-80.0		45.0			-76.0					-118.0							12.0	-92.0		5.0							-32.0
969	28549	chr10	70289782	70290214	+																	-38.0																									43.0
970	28569	chr10	70717039	70717593	+																										8.0	-120.0			42.0
971	28600	chr10	70989297	70989737	+											70.0						-81.0									84.0	-79.0											20.0				-124.0
972	28602	chr10	70992100	70993097	+			-97.0														-4.0			82.0						86.0						12.0												-74.0
973	28622	chr10	71079441	71079822	+		63.0									-5.0		62.0				-37.0		-112.0		63.0							52.0					125.0				-28.0				62.0
974	28625	chr10	71104513	71104959	+		112.0	-69.0										-125.0													-115.0				79.0											-125.0
975	28626	chr10	71108616	71109275	+		50.0	5.0				67.0	124.0	67.0		116.0			63.0			97.0										-115.0														49.0
976	28628	chr10	71122070	71122854	+
977	28647	chr10	71210077	71210565	+							-61.0		-61.0					-65.0					-23.0								-73.0		65.0
978	28679	chr10	71422049	71422715	+													100.0			88.0																74.0									100.0
979	28730	chr10	71650309	71651201	+																			31.0							93.0												8.0
980	28767	chr10	71890973	71891631	+											-56.0															80.0																-86.0
981	28769	chr10	71897853	71898664	+		-93.0					123.0						-94.0			-106.0			-101.0		-21.0					-69.0	77.0														-94.0
982	28771	chr10	71930807	71931000	+							19.0		19.0					15.0			105.0		-59.0	-93.0						-65.0	25.0
983	28783	chr10	72016082	72016486	+							-14.0		-14.0					-10.0					-107.0								-2.0						12.0									-76.0
984	28785	chr10	72032206	72032542	+							-15.0																				-73.0															-88.0
985	28790	chr10	72056377	72056968	+
986	28856	chr10	72459444	72459932	+			47.0				27.0		27.0		114.0		3.0			15.0	-99.0		-62.0		2.0						15.0		-52.0						32.0
987	28889	chr10	72686916	72687388	+		66.0						16.0			-8.0																		-24.0			61.0			-20.0			72.0			90.0
988	28959	chr10	73015496	73016363	+		76.0											75.0			63.0			-16.0							-10.0		65.0				2.0									75.0
989	28960	chr10	73020098	73020509	+																			-48.0	-61.0																	-8.0				-43.0
990	28980	chr10	73098617	73100083	+							-100.0												-94.0											22.0
991	28982	chr10	73107774	73108364	+									-46.0										44.0								17.0
992	28984	chr10	73111504	73111969	+		92.0											91.0						77.0							12.0	-113.0	81.0													91.0
993	29095	chr10	73526663	73527644	+		-10.0					6.0				-91.0		-11.0			-23.0			-57.0								-6.0										52.0				-66.0
994	29110	chr10	73591646	73592085	+									69.0					73.0			-54.0		106.0								81.0								9.0		-22.0
995	29119	chr10	73620941	73621628	+							101.0	-4.0	101.0		4.0			97.0													-37.0			65.0
996	29121	chr10	73630968	73631771	+								118.0			110.0								110.0								58.0								-114.0		-65.0
997	29146	chr10	73729945	73730961	+																											25.0								-43.0		-14.0				-11.0
998	29167	chr10	73818902	73819106	+		-73.0										31.0	-72.0						31.0		-73.0				-67.0				-102.0					-68.0	-14.0					-66.0	-72.0
999	29175	chr10	73924571	73925699	+							-23.0	7.0	-23.0		15.0			-27.0													-35.0															102.0
1000	29178	chr10	73976898	73977060	+							31.0	3.0	31.0		-5.0			35.0					10.0			81.0					43.0		29.0												-71.0		31.0
1001	29192	chr10	74051873	74052373	+							-31.0		-31.0					-27.0												-24.0									-43.0
1002	29218	chr10	74435862	74436756	+					-83.0		-68.0		-68.0				19.0	101.0		31.0										-89.0	-56.0								59.0	-40.0					19.0
1003	29220	chr10	74439358	74439956	+			-33.0																								70.0		-116.0
1004	29246	chr10	75289789	75290914	+																	82.0																					-55.0
1005	29285	chr10	75716222	75716996	+							73.0							77.0																						-114.0						-46.0
1006	29286	chr10	75725074	75726537	+							-41.0		-41.0					-37.0			91.0										-29.0
1007	29298	chr10	75997645	75997925	+							-5.0	-49.0	-5.0		108.0			-1.0					93.0		-8.0						7.0						1.0									15.0
1008	29305	chr10	76525725	76526741	+							-55.0												-49.0
1009	29345	chr10	77003201	77003543	+		7.0	64.0																57.0							63.0								-111.0
1010	29370	chr10	77193941	77194531	+			-6.0																-47.0																17.0
1011	29379	chr10	77258143	77258635	+					-94.0			7.0			15.0																								-96.0
1012	29397	chr10	77467496	77468275	+								-5.0			-110.0
1013	29434	chr10	77795251	77795608	+							109.0		109.0		40.0			105.0													2.0											67.0
1014	29442	chr10	77873481	77874029	+			55.0																																			-2.0
1015	29449	chr10	77910020	77910864	+																			112.0																			111.0				-40.0
1016	29460	chr10	78011628	78011977	+																	-7.0		-10.0
1017	29472	chr10	78283758	78284488	+			-124.0														-84.0																					-38.0
1018	29598	chr10	79291078	79291696	+			-1.0								-66.0						111.0										-115.0					18.0			-28.0			4.0
1019	29625	chr10	79625458	79626082	+			-10.0				68.0		68.0					64.0													56.0					51.0						-57.0				97.0	60.0
1020	29627	chr10	79632809	79633463	+		-109.0					59.0						-108.0	55.0		-96.0			-29.0		-109.0					-23.0						-12.0									-108.0	85.0
1021	29635	chr10	79661579	79662222	+								109.0			101.0						-20.0		-70.0							-38.0									67.0						65.0
1022	29638	chr10	79666610	79667513	+					15.0																						75.0								15.0
1023	29645	chr10	79708699	79709113	+		102.0												-122.0					-59.0	124.0							-114.0							93.0								-72.0
1024	29756	chr10	80515877	80517098	+		62.0										35.0		2.0					35.0		62.0											96.0											84.0
1025	29757	chr10	80517159	80517677	+		116.0			63.0														27.0																61.0
1026	29804	chr10	80839661	80840424	+																			64.0								122.0		78.0									53.0						-95.0
1027	29822	chr10	80911949	80912843	+		-83.0											-82.0			-70.0					-9.0				-72.0															-71.0	-82.0
1028	29836	chr10	80980853	80981191	+																				74.0												-17.0		109.0				-68.0				66.0
1029	29838	chr10	80982882	80983426	+		17.0													7.0					-54.0						105.0								7.0			78.0				45.0
1030	29848	chr10	81074507	81075063	+			19.0										-19.0						100.0							12.0															-19.0
1031	29892	chr10	81744606	81745382	+			3.0																61.0														1.0		59.0							15.0
1032	29914	chr10	81930040	81931463	+		-123.0																	-96.0							2.0															-91.0
1033	29923	chr10	81958938	81959304	+							-28.0	0.0	-28.0		8.0			-32.0					8.0			-78.0			-73.0		-40.0		-26.0												29.0		-28.0
1034	29927	chr10	81967768	81968938	+								26.0			34.0						-15.0					81.0				40.0	-7.0
1035	29936	chr10	82036512	82037762	+																																										79.0
1036	29968	chr10	82265710	82266680	+											117.0																58.0								104.0			-15.0
1037	30130	chr10	83911613	83912298	+			86.0									43.0																							-112.0			109.0
1038	30255	chr10	85898270	85898701	+								-9.0			-1.0								-117.0	49.0										83.0					19.0
1039	30420	chr10	87923267	87923763	+								50.0	-74.0		67.0											32.0					-86.0
1040	30471	chr10	88288832	88289731	+					-19.0														116.0							110.0				54.0												-103.0
1041	30512	chr10	88855843	88856244	+							-3.0	27.0	-3.0		-100.0			-7.0													100.0									-51.0
1042	30515	chr10	88879159	88879460	+								-40.0			-48.0								-48.0							78.0			-15.0
1043	30518	chr10	88975772	88976088	+		117.0											116.0			104.0			-12.0		117.0				106.0			106.0				89.0								105.0	116.0	5.0
1044	30558	chr10	90573973	90574813	+							-74.0		-74.0					-78.0					84.0								13.0										-70.0
1045	30562	chr10	90641034	90642353	+																																						-93.0
1046	30612	chr10	91332081	91333118	+			-10.0					124.0			78.0																														91.0	101.0
1047	30729	chr10	93389687	93390817	+																											37.0
1048	30777	chr10	94354318	94355097	+								-68.0			-60.0																					114.0
1049	30869	chr10	95143845	95144175	+		106.0					0.0						107.0			119.0	-15.0									-97.0		117.0							-57.0			7.0			107.0	72.0
1050	30876	chr10	95196752	95197491	+			-31.0																		114.0
1051	30893	chr10	95309915	95310799	+					-39.0												20.0																					-81.0
1052	30936	chr10	95701229	95701750	+																			-45.0							-39.0												50.0
1053	30950	chr10	96037215	96037984	+			-52.0					-88.0			71.0						-75.0												10.0
1054	30999	chr10	97094378	97094662	+					-48.0																														-50.0
1055	31009	chr10	97174637	97175820	+																	45.0									88.0												-66.0
1056	31059	chr10	98129431	98130355	+																			47.0			-69.0													-107.0							-96.0
1057	31097	chr10	98339958	98340184	+		44.0											43.0								44.0				33.0		52.0											-53.0		32.0
1058	31098	chr10	98342561	98343620	+																																37.0
1059	31099	chr10	98344085	98344947	+								-60.0			-68.0															-74.0	111.0		-47.0
1060	31103	chr10	98370185	98370979	+			-84.0								-116.0						-90.0		110.0
1061	31104	chr10	98371550	98372428	+													-12.0																									-82.0			-12.0
1062	31140	chr10	98758092	98758493	+					89.0																									-108.0		65.0						-19.0			-71.0
1063	31198	chr10	99050763	99051271	+			43.0																103.0																			-51.0
1064	31231	chr10	99302361	99303366	+							56.0		56.0					60.0			66.0		79.0								68.0			-1.0											26.0
1065	31368	chr10	100163242	100164288	+																			42.0																-35.0
1066	31447	chr10	101289740	101290338	+																	-24.0
1067	31484	chr10	101666088	101666594	+									18.0					22.0					106.0								30.0		-20.0			91.0			46.0							123.0
1068	31487	chr10	101680223	101680872	+		53.0					-108.0	68.0			60.0		52.0			40.0				16.0	53.0						-120.0	42.0	122.0												52.0
1069	31494	chr10	101803647	101804554	+			-42.0														-82.0												-25.0	-65.0
1070	31531	chr10	102107625	102108205	+		-100.0							54.0		65.0		55.0	50.0							56.0
1071	31555	chr10	102322176	102322445	+				18.0									99.0	34.0																-119.0						105.0					99.0
1072	31575	chr10	102419052	102419652	+							7.0
1073	31584	chr10	102475228	102475678	+		8.0											7.0			-5.0					8.0				-3.0															-4.0	7.0
1074	31605	chr10	102567255	102568132	+											-33.0																											48.0
1075	31612	chr10	102590100	102590390	+											-103.0		100.0									101.0																			100.0
1076	31642	chr10	102821284	102822050	+		18.0																			18.0				29.0													-88.0
1077	31705	chr10	103127119	103128052	+			33.0					80.0			5.0								-53.0																-67.0			-101.0
1078	31720	chr10	103485466	103486029	+									114.0		-27.0			110.0			-55.0		-46.0								-74.0
1079	31729	chr10	103579047	103579652	+
1080	31775	chr10	104227467	104228754	+		88.0		93.0			97.0	-113.0	97.0		-121.0			101.0			-69.0										109.0			-97.0								60.0				-3.0
1081	31783	chr10	104363859	104364519	+																			26.0										3.0									12.0
1082	31802	chr10	104542608	104543041	+		29.0	-49.0										29.0			41.0			-37.0																						29.0	107.0
1083	31804	chr10	104560034	104560872	+			-83.0						-9.0					-5.0				-7.0	54.0							48.0
1084	31806	chr10	104573890	104574775	+		28.0																	-22.0																48.0
1085	31832	chr10	104813865	104814125	+		-55.0															103.0		89.0
1086	31835	chr10	104874496	104875108	+																			97.0								-70.0			55.0
1087	31888	chr10	105391848	105392315	+																			119.0	-42.0						113.0						122.0										-81.0
1088	31906	chr10	105495865	105496552	+
1089	31907	chr10	105505197	105508515	+																																										-36.0
1090	31912	chr10	105532702	105532865	+		53.0					-21.0	-52.0	-21.0		-60.0		54.0	-17.0		66.0			-60.0					-108.0		111.0	-34.0	64.0								-9.0					54.0			-101.0
1091	31917	chr10	105560101	105561022	+																			-33.0																			-58.0
1092	31943	chr10	105728747	105728979	+																											-36.0									-113.0
1093	31981	chr10	106094696	106095484	+			-90.0				39.0	28.0			36.0			43.0					67.0								51.0
1094	32075	chr10	106877663	106879471	+			73.0				-98.0		-98.0					-94.0			93.0										-86.0
1095	32182	chr10	108257663	108258291	+			-106.0				-66.0										43.0										-3.0			-59.0
1096	32195	chr10	108336968	108337461	+		72.0			43.0														122.0		6.0				17.0				27.0						57.0									-47.0
1097	32563	chr10	111766407	111766993	+		1.0	-88.0								-75.0		-47.0			-35.0	102.0																		-12.0						2.0
1098	32586	chr10	112115829	112117459	+																	-113.0		21.0							15.0								-29.0								74.0
1099	32591	chr10	112174125	112174861	+		107.0																				-13.0				-37.0									-35.0		-25.0	45.0						-13.0
1100	32636	chr10	112548739	112550000	+					-4.0			-69.0		42.0									-111.0		-61.0											-12.0
1101	32649	chr10	112630588	112630960	+			-48.0											122.0													114.0						120.0					78.0
1102	32650	chr10	112641021	112641851	+			-110.0														-41.0
1103	32651	chr10	112643524	112644288	+			-64.0																										89.0			100.0					4.0						91.0
1104	32662	chr10	112859948	112860434	+			107.0										-77.0																	57.0			-40.0				-67.0				-77.0	3.0
1105	32805	chr10	114136800	114137241	+		46.0						27.0			19.0								19.0							13.0									17.0	105.0
1106	32821	chr10	114391031	114392091	+																			-22.0								-25.0		21.0			-73.0			25.0			-38.0				5.0
1107	32829	chr10	114503548	114504600	+			105.0								-82.0						87.0
1108	32830	chr10	114505953	114506611	+		-47.0	82.0								51.0			123.0			50.0		-107.0		-47.0				-36.0		115.0
1109	32841	chr10	114571398	114572184	+			-102.0					-105.0			-97.0																-41.0								11.0							93.0
1110	32843	chr10	114576449	114576943	+			97.0								-7.0								111.0								-30.0
1111	32844	chr10	114580827	114580990	+																													-56.0
1112	32857	chr10	114705420	114706197	+		83.0																									0.0					89.0
1113	32864	chr10	114760683	114761164	+												75.0														81.0												115.0
1114	32883	chr10	114829267	114829739	+		16.0			71.0								15.0							29.0									32.0						69.0						15.0
1115	32885	chr10	114833511	114834488	+		71.0						-5.0			3.0								-114.0								-71.0											31.0
1116	32891	chr10	114853743	114854415	+			105.0								-29.0						66.0													62.0					24.0			122.0
1117	32893	chr10	114855640	114856309	+																			-59.0
1118	32897	chr10	114877393	114878049	+		11.0													8.0				-42.0		18.0				-109.0									8.0				-20.0
1119	32940	chr10	115209482	115210463	+			-79.0																			-107.0																-98.0			35.0			-119.0
1120	32985	chr10	115612050	115612924	+											-36.0								44.0
1121	32994	chr10	115718252	115719774	+			19.0								44.0															49.0																13.0		-90.0
1122	32995	chr10	115720120	115721360	+		51.0																	76.0		51.0				40.0	-62.0						-62.0					2.0				-3.0
1123	33001	chr10	115842381	115843201	+		-70.0											-69.0			-57.0			-10.0		-70.0					2.0	32.0			7.0		-35.0									-69.0		104.0
1124	33026	chr10	116080115	116080987	+			53.0																19.0							13.0	-84.0								54.0		7.0
1125	33040	chr10	116161986	116162985	+							-29.0	66.0	-29.0		74.0								117.0								-24.0							113.0
1126	33053	chr10	116285163	116285970	+											11.0						43.0		-36.0
1127	33054	chr10	116298098	116298561	+		102.0											101.0			89.0			-4.0		102.0				91.0	2.0	40.0	91.0				-7.0								90.0	101.0	-68.0
1128	33055	chr10	116301239	116301472	+		6.0	91.0																-52.0																			-87.0
1129	33057	chr10	116304009	116305186	+			-19.0																17.0							67.0						-15.0
1130	33058	chr10	116307362	116307960	+			-93.0
1131	33064	chr10	116392332	116393493	+																	68.0																		118.0							3.0
1132	33068	chr10	116407871	116410504	+																			-66.0
1133	33072	chr10	116442932	116444041	+																																												-95.0
1134	33080	chr10	116548346	116548885	+																																						34.0
1135	33280	chr10	118305387	118305780	+			-97.0														-125.0										33.0			117.0
1136	33281	chr10	118306397	118308068	+																										44.0	-77.0
1137	33282	chr10	118312125	118313248	+		95.0						65.0			73.0		94.0	-87.0		82.0			47.0								32.0														94.0
1138	33283	chr10	118313557	118315651	+
1139	33284	chr10	118317940	118319324	+			40.0					-111.0			-119.0																											-124.0
1140	33285	chr10	118325219	118326044	+			99.0					33.0			-34.0															-70.0						-37.0			108.0	-84.0		94.0
1141	33290	chr10	118354249	118354790	+			25.0					-62.0			-54.0								47.0																			-42.0
1142	33295	chr10	118364309	118365869	+																			-68.0
1143	33298	chr10	118369822	118371059	+		82.0											83.0			95.0				57.0	82.0							93.0													83.0
1144	33299	chr10	118379647	118381439	+		-19.0									-115.0														32.0		-96.0					-40.0					-81.0
1145	33300	chr10	118382608	118383856	+		42.0	95.0										-59.0			-71.0										68.0															-59.0
1146	33301	chr10	118384320	118386619	+								-28.0			-36.0								-100.0								-44.0					102.0						-116.0
1147	33303	chr10	118388430	118389918	+							113.0		113.0					109.0						71.0																	-107.0	-71.0
1148	33304	chr10	118390290	118392980	+																			-90.0							-96.0	-59.0					60.0	77.0					25.0
1149	33308	chr10	118417304	118419157	+							-33.0		-33.0					-29.0													-78.0											48.0
1150	33309	chr10	118420097	118421146	+			86.0				-103.0										40.0													118.0
1151	33310	chr10	118421854	118422460	+			-79.0				31.0		31.0					35.0					-1.0							-98.0	86.0						37.0					-14.0				-104.0
1152	33362	chr10	118899634	118900485	+														41.0			-68.0																			-122.0	-61.0
1153	33396	chr10	119130544	119131466	+					60.0			-66.0	-71.0		90.0			-75.0					-33.0							-20.0	-83.0
1154	33425	chr10	119301985	119302063	+																					-88.0
1155	33430	chr10	119313224	119313306	+		27.0																	-84.0													22.0		112.0								65.0
1156	33606	chr10	120457801	120458533	+			-83.0								74.0		86.0			74.0	-70.0		18.0													-5.0			14.0		38.0	54.0			86.0
1157	33666	chr10	120879477	120880603	+																			-67.0																							-10.0
1158	33670	chr10	120924024	120924436	+							-73.0		-73.0		-5.0			-69.0											28.0													-103.0				14.0
1159	33681	chr10	120982401	120982889	+																			-44.0			4.0
1160	33695	chr10	121048934	121049657	+														58.0					72.0								66.0											31.0
1161	33696	chr10	121053001	121053467	+		-30.0											37.0			49.0																									37.0
1162	33702	chr10	121065524	121066064	+			-111.0																22.0	80.0															-8.0
1163	33750	chr10	121413767	121415412	+			92.0								48.0										26.0	116.0																	106.0					116.0
1164	33751	chr10	121417828	121418136	+				28.0	6.0																						36.0								-53.0		-2.0					51.0
1165	33902	chr10	122708779	122709465	+																																	88.0				114.0
1166	33986	chr10	123097457	123098344	+																			6.0
1167	34059	chr10	123351563	123352014	+			-95.0
1168	34109	chr10	123747150	123747525	+		10.0			-25.0		-34.0	-108.0	-34.0		-100.0		9.0	-38.0		-3.0			-100.0		10.0						-46.0							84.0	-18.0						9.0
1169	34112	chr10	123777630	123778882	+			0.0				-87.0		-87.0		30.0			-91.0													-99.0			43.0								5.0
1170	34121	chr10	123809805	123810183	+
1171	34122	chr10	123812111	123812728	+											48.0								20.0	87.0						14.0						23.0			20.0							-70.0
1172	34131	chr10	123873581	123874557	+																	-61.0																									-89.0
1173	34134	chr10	123887294	123888034	+					-18.0						59.0						17.0		-56.0							-78.0					16.0				-20.0
1174	34137	chr10	123900091	123901035	+					27.0									-13.0			55.0		92.0																25.0		19.0
1175	34142	chr10	123922041	123922511	+																			4.0
1176	34164	chr10	124095968	124096492	+			83.0					52.0			108.0
1177	34172	chr10	124107976	124108806	+																	83.0		-113.0							-107.0			91.0
1178	34173	chr10	124110496	124110729	+																											-114.0															96.0
1179	34179	chr10	124201345	124202132	+			-75.0								67.0																		-98.0			-71.0			-73.0			91.0					-62.0
1180	34247	chr10	124587991	124590241	+		34.0						-91.0			-99.0		35.0								34.0						-84.0	45.0		-5.0			9.0					72.0	-125.0		35.0
1181	34566	chr10	126211891	126212570	+																	-71.0		-59.0												-70.0	-31.0											-40.0
1182	34567	chr10	126213600	126213904	+							-38.0		-38.0		-45.0		59.0	-42.0													75.0		13.0												59.0	13.0
1183	34573	chr10	126234080	126234380	+		-11.0						97.0			49.0		-10.0			-3.0			-81.0		-11.0				-5.0			-5.0						-6.0						-4.0	-10.0
1184	34583	chr10	126307776	126308402	+		-42.0					79.0		79.0					83.0													91.0						99.0	17.0							-43.0			-19.0
1185	34587	chr10	126315290	126316073	+																										42.0										-48.0	25.0	-59.0			17.0
1186	34598	chr10	126398485	126398696	+													34.0	108.0						97.0																						-29.0
1187	34600	chr10	126407725	126408530	+																			70.0																-43.0			-3.0
1188	34612	chr10	126552835	126553276	+	19.0	88.0											-43.0	22.0						102.0	-42.0			19.0			30.0	77.0													87.0	91.0
1189	34625	chr10	126688947	126689525	+																			1.0							-72.0
1190	34643	chr10	126738757	126739311	+		86.0									-93.0		87.0									104.0										-18.0			-109.0			18.0
1191	34652	chr10	126772656	126773068	+								-70.0			-62.0								93.0							-56.0	-120.0								125.0			-8.0
1192	34657	chr10	126791504	126791791	+			1.0														-12.0									-109.0			21.0									-39.0			99.0	5.0
1193	34666	chr10	126809802	126810284	+																																					9.0							-30.0
1194	34777	chr10	127532128	127533799	+							-5.0													-20.0																						119.0
1195	34780	chr10	127569152	127569906	+											-54.0								-112.0								-4.0
1196	34844	chr10	127887751	127888074	+					91.0			-41.0			-58.0																			-84.0					56.0			-91.0
1197	34887	chr10	128075569	128075853	+																			98.0					-72.0		92.0			-68.0								104.0
1198	34985	chr10	128770941	128771716	+														-60.0					-25.0													-96.0
1199	34989	chr10	128946556	128947284	+					-26.0			55.0			-5.0								-26.0																-28.0			-39.0
1200	34997	chr10	129099003	129099755	+			25.0				-104.0												105.0								-109.0
1201	35100	chr10	129686889	129688164	+		-86.0											-85.0			-73.0	64.0		-113.0																			46.0			-85.0	-107.0
1202	35101	chr10	129688584	129689511	+																										72.0
1203	35134	chr10	129774719	129776311	+				-105.0			0.0		0.0					4.0													12.0
1204	35233	chr10	130085329	130085652	+								27.0			35.0																											-18.0				-9.0
1205	35352	chr10	130427915	130428353	+		81.0											80.0				-76.0		41.0		81.0				70.0			70.0												69.0	80.0
1206	35619	chr10	131323709	131324349	+			101.0								-64.0																69.0		48.0
1207	35640	chr10	131503460	131504150	+																			114.0										-123.0	12.0								103.0
1208	35641	chr10	131506073	131506365	+			112.0								96.0																							-48.0
1209	35706	chr10	131767235	131768896	+		110.0	-52.0										109.0								110.0				99.0															98.0	109.0
1210	35744	chr10	131967486	131968577	+					63.0														-41.0										95.0									15.0
1211	36108	chr10	133108847	133109273	+					79.0			47.0			55.0											43.0																						43.0
1212	36260	chr10	133562385	133562860	+																			-88.0							-94.0											-82.0
1213	36309	chr10	133762084	133763187	+			-54.0											-12.0													72.0										47.0
1214	36317	chr10	133806676	133807192	+		-15.0															-56.0		10.0
1215	36412	chr10	134250194	134250692	+		4.0							53.0				5.0			17.0					4.0				15.0		41.0	15.0				-30.0									5.0
1216	36413	chr10	134260767	134261421	+		15.0						114.0			106.0								-37.0							-30.0						-117.0		31.0							-35.0
1217	36416	chr10	134268875	134269394	+		5.0											43.0						39.0		42.0					-100.0			72.0
1218	36417	chr10	134272555	134272876	+		73.0											61.0						63.0	-12.0							-2.0														-23.0	-19.0
1219	36419	chr10	134277672	134278190	+
1220	36437	chr10	134328533	134328950	+		22.0											23.0						-65.0		-90.0					-71.0															23.0
1221	36441	chr10	134345831	134346722	+			102.0					-54.0			-46.0																											-62.0
1222	36448	chr10	134357824	134358577	+					114.0						5.0								-79.0
1223	36461	chr10	134406739	134407071	+		-98.0						-120.0			-112.0																			109.0
1224	36464	chr10	134441307	134441543	+		-45.0													-35.0																			-35.0							-44.0
1225	36472	chr10	134471376	134471613	+														-34.0					-16.0							-22.0																-8.0
1226	36484	chr10	134520761	134521142	+																											-77.0
1227	36489	chr10	134557063	134557555	+											-73.0		-74.0						-104.0								-108.0					13.0									-74.0
1228	36490	chr10	134572327	134573064	+							109.0							-63.0								76.0											-47.0									33.0		35.0
1229	36495	chr10	134587544	134588172	+		-64.0											-63.0				73.0									65.0		-53.0													-63.0
1230	36496	chr10	134589207	134589785	+			65.0								96.0								-54.0													5.0										108.0
1231	36500	chr10	134596423	134597709	+					-19.0						65.0						-49.0		-40.0								100.0														-24.0	59.0
1232	36503	chr10	134607423	134607939	+																			3.0										6.0								48.0	33.0						-45.0
1233	36530	chr10	134665132	134665349	+		8.0	27.0								7.0		7.0			-5.0																									7.0	-21.0
1234	36552	chr10	134715999	134718734	+											33.0								-6.0								-15.0									94.0		1.0
1235	36555	chr10	134728693	134730041	+
1236	36556	chr10	134730435	134730597	+							-118.0		-118.0					-114.0			-106.0										-106.0					105.0									-2.0	-105.0	72.0
1237	36564	chr10	134754237	134754503	+																						40.0					48.0		-97.0			5.0												40.0
1238	36705	chr10	135077884	135078527	+		118.0											117.0								118.0							107.0
1239	36706	chr10	135089435	135089971	+							108.0		108.0				100.0	112.0													120.0									-100.0						-63.0
1240	36708	chr10	135092505	135092764	+		39.0			-40.0								-13.0			-6.0			47.0		-14.0													51.0							-13.0			-9.0
1241	36749	chr10	135341216	135341693	+																			0.0										-47.0
1242	36750	chr10	135342032	135342388	+								71.0			79.0									-56.0																					-18.0
1243	36764	chr11	192762	193155	+		70.0					-110.0				24.0								-88.0	-20.0	70.0				59.0	-52.0
1244	36786	chr11	314073	314282	+
1245	36811	chr11	460227	461280	+													38.0				96.0																								38.0
1246	36813	chr11	470090	470524	+																																	-70.0
1247	36819	chr11	518212	518474	+		-69.0		82.0	-39.0		78.0	107.0	78.0		115.0		-70.0	74.0		-11.0			115.0		-69.0				-80.0	-14.0	-61.0	-9.0	80.0											-81.0	1.0		78.0
1248	36834	chr11	586183	586719	+		28.0	-40.0										-49.0				-82.0										109.0					104.0				53.0					-49.0	-24.0
1249	36866	chr11	763455	763979	+			21.0																15.0							-20.0												84.0
1250	36871	chr11	781446	782054	+														19.0												46.0											-17.0
1251	36873	chr11	793586	794623	+		37.0									-3.0						95.0					23.0
1252	36877	chr11	822396	822738	+														-42.0			121.0										-13.0
1253	36908	chr11	958949	959349	+																																									81.0
1254	36909	chr11	959752	960115	+								75.0			67.0			-58.0													-66.0										-80.0
1255	36912	chr11	980825	981312	+			-49.0								-89.0																					-41.0
1256	36913	chr11	985451	985773	+																			-31.0							-25.0			29.0												-108.0
1257	36918	chr11	1010780	1011532	+									-42.0		-3.0			-46.0												-93.0	-54.0					55.0
1258	36928	chr11	1040953	1041589	+		-60.0													-70.0											-77.0								-70.0
1259	36931	chr11	1048900	1050008	+																				73.0																		5.0
1260	36932	chr11	1053139	1054201	+		3.0											4.0	-41.0		16.0			-110.0									14.0						31.0							4.0
1261	36933	chr11	1054511	1055131	+														28.0					-104.0							9.0	20.0					40.0	12.0			-81.0
1262	36935	chr11	1060581	1061552	+		-85.0	-112.0				9.0		9.0					13.0																							8.0
1263	36940	chr11	1095196	1095325	+		-23.0												91.0					-94.0		-23.0					-100.0	99.0											113.0
1264	36960	chr11	1151689	1152328	+																			2.0							64.0	102.0					5.0					41.0
1265	36973	chr11	1258450	1258956	+		-54.0											-55.0						-57.0		-48.0								-119.0												-55.0
1266	36975	chr11	1267625	1267887	+		-34.0											-35.0			40.0			-69.0									42.0													-35.0
1267	36983	chr11	1321608	1322380	+																			-2.0										42.0												64.0	-30.0
1268	36989	chr11	1338759	1339142	+								-39.0				19.0							-69.0		56.0					114.0
1269	37011	chr11	1412926	1413316	+		-19.0	42.0					-104.0			-112.0																		-53.0
1270	37016	chr11	1430341	1431122	+																	20.0										-27.0								5.0						83.0	-1.0
1271	37017	chr11	1431474	1432031	+																																										104.0
1272	37027	chr11	1477340	1477840	+		107.0											-63.0						102.0		107.0																				-63.0
1273	37033	chr11	1506263	1507586	+		-53.0																	-56.0
1274	37051	chr11	1590173	1590888	+		108.0	-51.0				77.0							73.0					-4.0		-13.0						-37.0						-118.0									-104.0
1275	37052	chr11	1596791	1597445	+			-85.0					100.0			108.0																											-81.0
1276	37111	chr11	1804149	1805186	+		57.0																	36.0	35.0									-105.0								-44.0
1277	37115	chr11	1823530	1824049	+																													67.0
1278	37117	chr11	1828745	1829651	+																			1.0							107.0			39.0
1279	37123	chr11	1847637	1848290	+		98.0					-14.0		-14.0					-18.0													28.0	109.0																74.0
1280	37133	chr11	1884324	1884518	+																			88.0							-58.0									38.0									-21.0
1281	37156	chr11	1971210	1971503	+											26.0					-32.0			-79.0								96.0														-44.0
1282	37234	chr11	2291318	2291825	+																																									125.0
1283	37271	chr11	2434626	2434841	+		35.0					83.0						36.0			11.0			-108.0		-2.0				9.0	-32.0		46.0												10.0	-87.0
1284	37284	chr11	2502324	2502896	+																															-50.0				-83.0			11.0
1285	37289	chr11	2548059	2548971	+		89.0															-67.0		7.0							13.0					-66.0
1286	37301	chr11	2695621	2695854	+											105.0								11.0													-53.0											-62.0
1287	37313	chr11	2762506	2763634	+							-2.0						56.0	-6.0													-14.0														107.0
1288	37319	chr11	2809573	2810152	+		-91.0																			-78.0													-81.0							-79.0
1289	37327	chr11	2846357	2847534	+													114.0						37.0
1290	37328	chr11	2847554	2848207	+					-13.0																																				-8.0	-4.0
1291	37348	chr11	2923937	2925870	+		-60.0									-43.0		-61.0		-88.0				83.0		-60.0	83.0												-88.0							-61.0	14.0
1292	37350	chr11	2934458	2935466	+																			62.0							8.0	38.0							-59.0		16.0		-19.0				60.0
1293	37351	chr11	2945323	2946131	+		-54.0									-12.0		-122.0			-110.0			-69.0	28.0	-123.0						-53.0							-98.0							-122.0
1294	37354	chr11	2947825	2948796	+			-47.0																											39.0												-40.0
1295	37355	chr11	2948868	2949592	+																																										83.0
1296	37356	chr11	2954098	2955214	+		-86.0					62.0		62.0					66.0																						59.0						-43.0
1297	37370	chr11	3026536	3027062	+
1298	37373	chr11	3058940	3059246	+		5.0											6.0								5.0				16.0										28.0						6.0	-23.0
1299	37386	chr11	3117025	3117615	+		17.0	14.0																			-75.0										113.0			-1.0				-73.0				104.0	-63.0
1300	37431	chr11	3441250	3441905	+							56.0		56.0		-108.0			52.0			15.0									66.0	44.0								85.0
1301	37446	chr11	3495984	3496682	+																	-44.0										84.0																	66.0
1302	37454	chr11	3534472	3534757	+											-40.0
1303	37497	chr11	4037727	4038209	+		-84.0											-28.0		45.0	-40.0					-27.0				44.0			44.0						46.0						-39.0	54.0
1304	37504	chr11	4233363	4233577	+																			-86.0						1.0																	-12.0
1305	37635	chr11	6272387	6273819	+							-56.0		-56.0					-60.0													107.0
1306	37643	chr11	6342041	6342511	+		-1.0	-76.0										0.0				68.0																					-13.0				-11.0
1307	37656	chr11	6566027	6566326	+							-84.0		-84.0					-88.0					-74.0								-32.0									-114.0
1308	37708	chr11	7594934	7596438	+											34.0
1309	37709	chr11	7597982	7600186	+																			61.0								46.0										-88.0	-32.0
1310	37737	chr11	7927241	7927735	+							-51.0					97.0		-54.0					97.0														-31.0					-105.0			38.0	-31.0
1311	37805	chr11	8364466	8365132	+		89.0									-118.0			-123.0					46.0								-115.0								8.0			83.0
1312	37822	chr11	8526944	8527466	+							-88.0							-92.0					79.0							85.0	-87.0					-71.0
1313	37831	chr11	8728929	8729383	+											92.0								16.0							84.0
1314	37865	chr11	9091263	9092874	+																	124.0												1.0	97.0
1315	37905	chr11	9681959	9682860	+			-89.0										-18.0			-30.0			60.0		-17.0						-44.0					-105.0
1316	37916	chr11	9921647	9922104	+													20.0			71.0					21.0				73.0										28.0
1317	37944	chr11	10510657	10511194	+		34.0					70.0		70.0		-46.0		20.0	66.0																			-29.0									-15.0
1318	37983	chr11	10815882	10816014	+		-22.0					-13.0		-13.0					-9.0					-49.0			37.0					-1.0		-15.0												-70.0		-13.0
1319	37988	chr11	10920923	10921992	+		-92.0																				103.0																			67.0			91.0
1320	37990	chr11	10930313	10930767	+																			104.0											10.0								106.0
1321	38036	chr11	11413254	11413933	+			74.0				50.0												-109.0								38.0					-112.0			-40.0							97.0
1322	38052	chr11	11546086	11547013	+																											20.0																	-44.0
1323	38099	chr11	12020057	12020591	+			78.0														-98.0																					25.0
1324	38114	chr11	12111013	12112196	+			69.0																													-100.0										-104.0
1325	38120	chr11	12146990	12147319	+							-113.0	-85.0	-113.0		-77.0			-117.0					-77.0								-125.0		-111.0														-113.0
1326	38130	chr11	12188755	12189278	+		-106.0									58.0		-107.0	80.0					117.0																						-107.0
1327	38131	chr11	12200486	12201275	+		-87.0	85.0										-88.0						48.0		-87.0				-98.0	-71.0						-71.0												80.0
1328	38142	chr11	12262191	12263935	+			-98.0																							23.0
1329	38143	chr11	12265058	12266310	+					-38.0									49.0							-97.0						41.0
1330	38151	chr11	12309099	12309755	+		24.0									86.0									2.0								22.0						21.0								-57.0
1331	38155	chr11	12378758	12380176	+																										-20.0
1332	38158	chr11	12397710	12398602	+								-14.0			-72.0	75.0							58.0								11.0		-114.0									102.0
1333	38182	chr11	12744964	12746134	+
1334	38198	chr11	12866671	12867260	+					-56.0												81.0		-1.0																		-104.0					55.0
1335	38204	chr11	12936311	12936563	+			30.0																								98.0			41.0													-48.0
1336	38301	chr11	14590909	14591615	+		61.0			-109.0								62.0			16.0				46.0	61.0				72.0		-1.0											-13.0		73.0
1337	38352	chr11	15676667	15677411	+			-100.0
1338	38368	chr11	15959134	15959638	+		-108.0											-109.0			-121.0			-67.0		-108.0							-119.0							107.0						-109.0	-81.0
1339	38377	chr11	16301546	16302286	+											-25.0						51.0														50.0				-53.0			-79.0
1340	38419	chr11	17070457	17070697	+								-8.0			0.0																-56.0
1341	38486	chr11	17741282	17742259	+		75.0																										64.0					73.0								74.0
1342	38536	chr11	18600634	18601053	+					55.0			-50.0			100.0						10.0														11.0				53.0
1343	38544	chr11	18689652	18690554	+											50.0								20.0							1.0
1344	38570	chr11	18812572	18812770	+		-76.0									-95.0		-75.0		-101.0						-111.0				-27.0		8.0							-101.0
1345	38667	chr11	20030458	20031227	+							-108.0		-81.0		55.0			-85.0												89.0	92.0
1346	38675	chr11	20066352	20067355	+											4.0	-109.0		-108.0													60.0
1347	38708	chr11	20389004	20389500	+			-83.0		68.0																								29.0	105.0					66.0
1348	38719	chr11	20622720	20622834	+			75.0														-86.0															38.0
1349	38721	chr11	20626708	20627600	+		-4.0																											-98.0
1350	38730	chr11	20690579	20690652	+		-49.0	45.0																		-44.0						88.0			92.0
1351	38836	chr11	22453923	22454801	+			72.0														59.0										-73.0
1352	38845	chr11	23033410	23033963	+								-31.0			-39.0															-106.0	43.0		67.0
1353	38860	chr11	23810899	23811916	+																																					-1.0	-18.0
1354	39057	chr11	27249195	27250233	+			-74.0																								37.0											62.0
1355	39074	chr11	27446440	27446963	+							74.0	-99.0	74.0		-91.0			78.0					-116.0							-122.0	86.0					30.0
1356	39079	chr11	27481529	27482848	+			-14.0								-69.0																																	-56.0
1357	39080	chr11	27485160	27485515	+																					-79.0						73.0		-43.0
1358	39098	chr11	27741461	27742152	+		6.0																	-64.0																						111.0
1359	39101	chr11	27744504	27744984	+																			4.0			-35.0														-23.0								-35.0
1360	39245	chr11	30605449	30605722	+		-71.0																			-109.0					85.0	90.0					41.0			-40.0
1361	39311	chr11	31820657	31821299	+							36.0																						40.0													110.0
1362	39476	chr11	33009310	33010307	+			-3.0						123.0					119.0					21.0
1363	39539	chr11	33654790	33655359	+							-48.0																			87.0									96.0		54.0
1364	39617	chr11	34263717	34264747	+								49.0			117.0															7.0				118.0
1365	39632	chr11	34365894	34368394	+		-56.0													-66.0				80.0		-56.0					27.0								-66.0
1366	39659	chr11	34644398	34646611	+		49.0											50.0			62.0	-11.0				49.0													-18.0							50.0
1367	39662	chr11	34659694	34660660	+			-68.0																																						13.0	-39.0
1368	39663	chr11	34666071	34666750	+							73.0		73.0					69.0													61.0		26.0			-55.0			22.0								-64.0
1369	39668	chr11	34706809	34707410	+							21.0		21.0					25.0																		46.0
1370	39683	chr11	35061810	35062666	+							56.0				85.0																					4.0				36.0
1371	39703	chr11	35424329	35426437	+			31.0				-2.0	-26.0			-18.0											119.0														6.0								119.0
1372	39722	chr11	35639332	35639493	+			49.0				-91.0																									-74.0			123.0						8.0
1373	39829	chr11	36524912	36525303	+		-109.0						-6.0			2.0					-122.0										-34.0	117.0		0.0			-34.0				13.0					-110.0
1374	39937	chr11	38833045	38833437	+		40.0					86.0						-17.0	82.0		-5.0	41.0		111.0		-18.0				-71.0	-73.0															-81.0
1375	39953	chr11	39071338	39072300	+								66.0			74.0
1376	40000	chr11	39766700	39767358	+								90.0			82.0								-74.0							-9.0						-18.0			117.0
1377	40140	chr11	41347177	41348573	+																						111.0					-40.0		-78.0														116.0
1378	40158	chr11	41599702	41600669	+							-3.0		-3.0					-7.0			62.0	-5.0	-79.0								97.0			-37.0	61.0							-8.0
1379	40350	chr11	43602545	43603135	+		-31.0																											-53.0							46.0						54.0
1380	40401	chr11	44323520	44323885	+																			79.0							43.0				-70.0					-111.0
1381	40407	chr11	44333462	44333615	+			61.0								-28.0																							-107.0
1382	40470	chr11	44618295	44619113	+			-12.0																							28.0										-44.0		-68.0			-51.0			-7.0
1383	40517	chr11	44829983	44830522	+		-113.0									104.0						38.0		-18.0															-103.0
1384	40538	chr11	44899282	44900120	+			-116.0					40.0			48.0		7.0		-14.0	-5.0																		-14.0
1385	40606	chr11	45193932	45195122	+																	55.0										124.0			5.0							-30.0	7.0
1386	40736	chr11	45927556	45927907	+			24.0				124.0		124.0					120.0	-31.0				-55.0			66.0				-61.0	112.0					54.0		-31.0								7.0		20.0
1387	40774	chr11	46301578	46302761	+		36.0															-93.0																					-7.0
1388	40790	chr11	46372863	46373669	+			-99.0				58.0		58.0					62.0					-76.0							75.0	70.0										101.0
1389	40791	chr11	46374092	46374542	+							54.0		54.0			118.0		58.0			37.0		-39.0	20.0		59.0				-45.0								-123.0								-61.0
1390	40800	chr11	46404956	46405982	+			40.0								100.0								102.0			79.0
1391	40866	chr11	47290240	47290962	+		-75.0	-54.0												103.0						93.0													103.0
1392	40901	chr11	47573125	47573553	+		-53.0					6.0	-25.0	6.0		107.0			10.0					-33.0			60.0					18.0					106.0
1393	40942	chr11	48012111	48012650	+				-98.0			91.0		91.0				-51.0	87.0							-50.0						-42.0											48.0				-48.0
1394	40948	chr11	48039974	48041044	+		-13.0												-36.0					-97.0															-3.0
1395	40955	chr11	48077142	48077814	+			-12.0											18.0													26.0														80.0	41.0
1396	41031	chr11	49070421	49070615	+							-25.0		-25.0					-29.0
1397	41401	chr11	57244461	57245196	+		-45.0	92.0				0.0		0.0				-46.0	-4.0		-58.0					-45.0					78.0	-6.0					87.0	0.0								-46.0	-6.0		-63.0
1398	41402	chr11	57250580	57251163	+																			-17.0								4.0									-23.0						-61.0
1399	41405	chr11	57261290	57261934	+							-27.0		-27.0					-23.0					-6.0							-19.0	-15.0					-30.0											-39.0
1400	41408	chr11	57266507	57266666	+								-41.0			-49.0								-49.0			39.0				81.0
1401	41418	chr11	57319784	57320130	+				-57.0	-61.0									-49.0					106.0								-95.0															18.0
1402	41508	chr11	58439216	58439934	+			16.0						61.0		4.0			57.0													49.0
1403	41509	chr11	58441737	58442426	+																			74.0
1404	41511	chr11	58537910	58538811	+		106.0	-97.0										107.0			119.0			91.0		106.0				117.0			117.0							78.0						107.0
1405	41514	chr11	58644164	58644836	+		-86.0						79.0			94.0		-87.0		-32.0	-99.0					-86.0				-33.0									-32.0			87.0				-23.0
1406	41546	chr11	58952760	58953599	+		-110.0					22.0		22.0				-109.0	18.0	-42.0				-46.0								10.0							-42.0							-109.0	-93.0
1407	41581	chr11	59369146	59369546	+																			-4.0																							125.0
1408	41584	chr11	59437517	59438088	+								-4.0			-79.0
1409	41671	chr11	60539383	60539721	+							59.0		-123.0		-3.0			63.0													-111.0								-2.0		3.0	-59.0
1410	41740	chr11	60927505	60928210	+			115.0														75.0		-63.0							-57.0	-62.0			-93.0
1411	41742	chr11	60941611	60942260	+		117.0			-16.0						8.0								47.0																						107.0	53.0
1412	41841	chr11	61474652	61475541	+	-36.0			-41.0							-16.0					87.0		-35.0			74.0			-36.0	85.0
1413	41847	chr11	61514571	61514852	+		81.0											82.0			94.0	-110.0				81.0					69.0	27.0								45.0			-15.0		93.0	82.0	-109.0
1414	41857	chr11	61533758	61534076	+																			19.0							-85.0	-60.0											-13.0
1415	41865	chr11	61581759	61582173	+		-51.0											-50.0			-38.0			-68.0		-51.0						-123.0	-40.0										121.0			-50.0
1416	41866	chr11	61587835	61588469	+		-12.0					-1.0	-31.0	-1.0		95.0			3.0					-46.0								11.0
1417	41917	chr11	61813339	61814507	+																			69.0								-49.0
1418	41936	chr11	61899479	61899935	+											7.0								-95.0	-96.0						84.0												95.0				60.0
1419	41971	chr11	62138721	62139123	+		-83.0						94.0			86.0										-83.0				-72.0											-49.0		31.0			-82.0	33.0
1420	41973	chr11	62148833	62149617	+								-65.0																							26.0							29.0
1421	41974	chr11	62149941	62150903	+								22.0			30.0																											-58.0				111.0
1422	42011	chr11	62305680	62306783	+							-69.0		-69.0			-56.0		-73.0			64.0		-103.0	-43.0						107.0	103.0					98.0
1423	42013	chr11	62310808	62311865	+												122.0																														73.0
1424	42023	chr11	62342578	62342859	+							-72.0		53.0					-68.0													41.0									-6.0	-19.0	-19.0
1425	42026	chr11	62370400	62370840	+		-26.0	-20.0										-39.0													31.0															122.0
1426	42031	chr11	62440193	62440728	+					-57.0		57.0	87.0	57.0		-38.0			53.0					95.0								-79.0															-71.0	26.0
1427	42046	chr11	62539465	62539888	+								-11.0			59.0						-75.0		59.0							86.0						95.0
1428	42120	chr11	63257335	63258058	+																			-118.0																		-101.0
1429	42130	chr11	63328215	63328882	+		-96.0										31.0	-97.0			-109.0			-50.0	-37.0							7.0	-107.0		-72.0				-32.0				4.0			-97.0
1430	42131	chr11	63331132	63332976	+		-14.0	-58.0																39.0													-3.0						-104.0					-4.0
1431	42133	chr11	63341855	63342700	+											27.0	-101.0					-17.0		-39.0												-103.0							53.0
1432	42137	chr11	63377472	63378995	+		95.0															17.0				95.0				84.0	66.0		84.0			3.0			73.0
1433	42139	chr11	63380318	63380870	+		58.0					67.0	-1.0	67.0		31.0			71.0					-116.0		58.0	117.0					79.0		65.0									-43.0
1434	42151	chr11	63529422	63529892	+		98.0		65.0				-71.0			-63.0		102.0		93.0				24.0		-6.0				92.0			92.0						93.0							102.0
1435	42177	chr11	63779053	63779345	+		95.0											96.0								30.0							106.0										20.0			96.0
1436	42182	chr11	63797733	63798168	+																			59.0							65.0			75.0													-67.0
1437	42187	chr11	63828475	63828884	+											-24.0
1438	42188	chr11	63839408	63839581	+								-107.0			-115.0								-94.0								73.0
1439	42192	chr11	63856163	63856474	+		59.0											60.0			72.0			97.0	-49.0	59.0				70.0		-105.0	-21.0													60.0	-29.0
1440	42200	chr11	63893959	63894787	+		-60.0																								-23.0		-71.0	123.0			112.0
1441	42207	chr11	63918172	63918727	+							-54.0		-18.0					70.0					-79.0							-73.0	-42.0						48.0				-28.0
1442	42224	chr11	64043986	64044762	+		-91.0			30.0														3.0																32.0		68.0							90.0
1443	42240	chr11	64124320	64125062	+																			-79.0
1444	42338	chr11	64623935	64624635	+			20.0				114.0										-19.0		-9.0	-81.0						-3.0				-6.0					44.0							48.0
1445	42342	chr11	64636400	64636942	+		74.0																	14.0	31.0						20.0	91.0							-70.0
1446	42345	chr11	64643699	64644273	+																			-46.0																			4.0				47.0
1447	42353	chr11	64667645	64668194	+			-51.0																											-22.0		22.0			-29.0								-18.0	-55.0
1448	42354	chr11	64702251	64703416	+																																										-12.0
1449	42361	chr11	64738125	64738768	+		30.0	-65.0					70.0			62.0		31.0			43.0			62.0							56.0		41.0								-111.0					31.0	-87.0
1450	42366	chr11	64774205	64775025	+		-70.0						21.0			13.0								13.0								71.0	-81.0							-73.0
1451	42372	chr11	64791413	64791656	+							27.0	-1.0	27.0					31.0					-9.0			77.0				112.0	39.0
1452	42396	chr11	64920259	64920873	+																	-16.0		-68.0							22.0						-18.0
1453	42397	chr11	64934022	64934208	+							-1.0	27.0	-1.0		35.0			-5.0												-118.0	-13.0	-124.0										104.0
1454	42400	chr11	64976542	64977321	+																													-94.0													52.0
1455	42414	chr11	65059157	65059874	+					-104.0		-26.0	-56.0	-26.0		-79.0			-22.0					-64.0								-14.0								-106.0	22.0
1456	42418	chr11	65081345	65081709	+								100.0			92.0								-43.0							79.0						91.0
1457	42419	chr11	65083794	65084614	+							-62.0		-62.0					-66.0			-43.0												-52.0
1458	42423	chr11	65125164	65126057	+		97.0																		-30.0	97.0						49.0							107.0								64.0
1459	42428	chr11	65139046	65139276	+																										72.0										17.0	-89.0
1460	42450	chr11	65239242	65240203	+											-111.0								39.0																4.0
1461	42454	chr11	65252809	65253527	+			105.0				-109.0		-109.0		67.0			-105.0													-97.0											-30.0				-28.0		-7.0
1462	42482	chr11	65419370	65419781	+			-41.0				102.0		102.0					106.0					54.0								114.0		-82.0
1463	42489	chr11	65459807	65460227	+			21.0								113.0						87.0										4.0										105.0
1464	42495	chr11	65478174	65478790	+		-71.0					9.0	37.0	9.0		45.0		-72.0	5.0		-84.0			125.0								-3.0	-82.0	11.0												-72.0		9.0
1465	42500	chr11	65510956	65512364	+											-69.0		-20.0			-8.0			-25.0											13.0							32.0
1466	42506	chr11	65546767	65547391	+																			-74.0	-57.0									122.0
1467	42511	chr11	65558995	65560421	+																			102.0							47.0											59.0					33.0
1468	42512	chr11	65561261	65561419	+		47.0																				29.0				-34.0									-55.0	109.0						-78.0
1469	42531	chr11	65621128	65622130	+		-48.0	8.0																-110.0								-88.0										-1.0				-49.0
1470	42586	chr11	65912019	65912475	+		108.0					97.0	-9.0	97.0					93.0		-88.0					-101.0						-42.0
1471	42590	chr11	65978858	65979460	+																				-44.0									-39.0
1472	42594	chr11	65995706	65996417	+								-103.0			112.0						-13.0		-16.0								-52.0					-62.0										-46.0
1473	42609	chr11	66077483	66078165	+							92.0	-12.0	92.0		-4.0			88.0													-45.0									44.0
1474	42614	chr11	66102812	66103215	+		-4.0																			-4.0																	-106.0				21.0
1475	42618	chr11	66115965	66116466	+																											54.0
1476	42626	chr11	66137317	66138473	+			-46.0																										-124.0						31.0		91.0	48.0
1477	42681	chr11	66510766	66511624	+			-58.0					85.0			93.0		64.0	38.0					62.0																						33.0	8.0		-54.0
1478	42693	chr11	66647330	66648045	+		10.0	-78.0								73.0		11.0			23.0	-49.0		33.0		10.0				21.0			21.0												22.0	11.0
1479	42727	chr11	66812594	66813223	+																										109.0									-12.0			102.0
1480	42736	chr11	66882675	66882906	+							64.0	92.0	64.0		-33.0			60.0					100.0								-74.0
1481	42748	chr11	67038112	67038461	+			-57.0
1482	42752	chr11	67044619	67045350	+		41.0											-57.0		51.0	-45.0					-58.0													51.0										87.0
1483	42785	chr11	67231346	67232029	+		-32.0					51.0		51.0				-93.0	55.0	-84.0	-81.0					-94.0				-83.0		63.0	-83.0					-87.0	-84.0	-101.0					-82.0	-93.0	-73.0
1484	42795	chr11	67283443	67283713	+				-97.0				107.0			115.0											27.0					-61.0
1485	42812	chr11	67350233	67350583	+								115.0			-26.0								25.0	-51.0												-113.0											-122.0
1486	42825	chr11	67415434	67415830	+																										91.0												-100.0				119.0
1487	42837	chr11	67467119	67467556	+			-47.0								-109.0
1488	42849	chr11	67502756	67503615	+								-124.0			-116.0								22.0							82.0									24.0
1489	42852	chr11	67525139	67526058	+					-69.0			-60.0			-52.0																					105.0		-116.0				-36.0			-44.0	-48.0	114.0
1490	42873	chr11	67651634	67652144	+																	95.0		39.0								86.0				9.0					-3.0
1491	42886	chr11	67739799	67740094	+													-14.0						-93.0		-13.0						-5.0		42.0									59.0				-47.0
1492	42897	chr11	67770326	67770536	+		61.0	-122.0																72.0							78.0		50.0				109.0									60.0
1493	42920	chr11	67864525	67864918	+											-56.0								122.0							-80.0									26.0							-95.0
1494	42926	chr11	67890027	67890491	+							8.0	36.0	8.0		44.0			4.0													96.0		-24.0														8.0
1495	42945	chr11	68043264	68043748	+							-104.0		-104.0					-100.0					-82.0							-88.0	-92.0											-33.0			-63.0
1496	42951	chr11	68064185	68064639	+													-51.0						51.0		-86.0								111.0								6.0				-51.0
1497	42954	chr11	68082914	68083601	+		-99.0											-100.0			-112.0	93.0				-99.0				-110.0		21.0													-111.0	-100.0
1498	42957	chr11	68088818	68089925	+											101.0									37.0																						64.0
1499	42961	chr11	68094333	68094664	+													98.0													74.0	-63.0					-16.0					62.0					45.0	-7.0
1500	42969	chr11	68108337	68108782	+		86.0																																	28.0		72.0
1501	42987	chr11	68173433	68174936	+																											44.0		-64.0
1502	42989	chr11	68178673	68179498	+		34.0											35.0			47.0					34.0				45.0			45.0												46.0	35.0
1503	43057	chr11	68658382	68659151	+											63.0																		97.0
1504	43153	chr11	69055486	69056392	+		-114.0									36.0		-48.0			-60.0			-84.0		-114.0					-90.0	110.0	-58.0	78.0												-48.0
1505	43156	chr11	69061709	69063589	+								16.0			24.0			-6.0				-8.0	120.0								2.0
1506	43203	chr11	69286142	69286294	+		55.0												-117.0					79.0																87.0			53.0				-113.0
1507	43261	chr11	69482657	69483235	+											16.0															-67.0			58.0								-79.0
1508	43264	chr11	69488810	69489212	+								-122.0			-114.0								-114.0													56.0											47.0
1509	43313	chr11	69595997	69596577	+		-75.0	94.0				-3.0		-3.0		24.0		-74.0	1.0		-62.0											9.0										52.0				-74.0
1510	43332	chr11	69639338	69640449	+			-103.0																							66.0						66.0
1511	43354	chr11	69703854	69705062	+			29.0					36.0			28.0								-51.0																			24.0
1512	43384	chr11	69818415	69818883	+			-40.0																18.0							-57.0											-45.0	-91.0			-77.0
1513	43399	chr11	69863057	69863454	+			102.0								36.0						108.0		-6.0	-63.0							54.0							107.0				50.0
1514	43421	chr11	69932360	69932840	+		-4.0											-5.0			-17.0			80.0		-4.0				-15.0	86.0		-15.0				94.0		-14.0						-16.0	-5.0	39.0
1515	43437	chr11	69985968	69986167	+								-33.0			-25.0								-5.0	80.0												-49.0											-49.0
1516	43439	chr11	69987667	69988802	+																			-107.0																			80.0
1517	43447	chr11	70005211	70006465	+			85.0										-84.0									81.0							-72.0						4.0						-84.0			104.0
1518	43471	chr11	70071753	70072320	+													27.0			-27.0	-85.0			89.0							96.0														-39.0
1519	43504	chr11	70328319	70328841	+		-76.0	124.0										-77.0													-53.0
1520	43522	chr11	70473212	70473802	+		-98.0						79.0			87.0																4.0			-79.0								50.0
1521	43523	chr11	70475014	70475437	+		121.0									-125.0		76.0			108.0																-34.0									120.0	124.0
1522	43544	chr11	70746412	70746882	+		-42.0	-27.0					-105.0			66.0								-21.0								-93.0										87.0	125.0			82.0	-85.0
1523	43560	chr11	70886095	70886705	+																	-46.0		-9.0											-34.0											19.0
1524	43565	chr11	70917112	70917748	+							-60.0							-56.0					49.0										-38.0			-119.0									114.0		-110.0
1525	43569	chr11	70952014	70952577	+																	2.0					-75.0																						-75.0
1526	43652	chr11	71421950	71422593	+								96.0			88.0								-12.0																			13.0
1527	43677	chr11	71599302	71599877	+			-24.0							4.0									16.0								22.0											-25.0
1528	43684	chr11	71623191	71623406	+		60.0																			60.0						-64.0
1529	43688	chr11	71724361	71724834	+							-3.0		-3.0				-35.0	1.0													9.0
1530	43767	chr11	72475399	72475996	+		19.0	-74.0										18.0	-124.0		6.0				112.0	88.0				62.0	57.0		99.0									-61.0	-16.0		100.0	18.0
1531	43771	chr11	72498369	72498798	+		23.0											22.0			10.0				83.0						-104.0		12.0									36.0				22.0
1532	43777	chr11	72538901	72539332	+																																						-90.0
1533	43837	chr11	73664291	73664989	+																													-90.0													-13.0
1534	43864	chr11	74177090	74177861	+																														47.0							-36.0
1535	43869	chr11	74245482	74247399	+																			-108.0							-114.0	7.0
1536	43873	chr11	74302260	74302612	+							41.0	71.0	41.0		79.0			37.0					79.0								29.0					-46.0			49.0
1537	43922	chr11	74991590	74992151	+			-112.0				106.0		106.0					102.0					14.0								51.0											27.0
1538	43943	chr11	75096876	75097597	+			-35.0				-122.0		-122.0					-118.0			-23.0										-110.0								120.0
1539	43945	chr11	75100492	75100710	+							59.0	31.0	59.0		-46.0			63.0					23.0			109.0					71.0					-112.0			-80.0								-112.0
1540	43968	chr11	75201501	75201956	+																			93.0
1541	43978	chr11	75248186	75248910	+														48.0					-54.0										11.0			9.0					-18.0
1542	44024	chr11	75755512	75755989	+																											-15.0
1543	44048	chr11	75945154	75945750	+		105.0																			105.0
1544	44056	chr11	75977017	75978353	+		64.0						103.0			111.0
1545	44076	chr11	76075904	76077108	+			-65.0																82.0
1546	44077	chr11	76077448	76078004	+		-76.0											-75.0						-26.0		-76.0				-65.0		-84.0													-64.0
1547	44078	chr11	76078452	76078763	+					-18.0			-7.0			1.0					-86.0			-83.0							100.0	-40.0
1548	44079	chr11	76080190	76081992	+		11.0						122.0			114.0								40.0						-41.0
1549	44088	chr11	76288116	76288937	+														111.0					-99.0																						-95.0	-22.0
1550	44112	chr11	76455786	76456776	+																										-25.0
1551	44117	chr11	76481195	76481978	+		110.0						15.0			23.0		109.0						-95.0		110.0							99.0										51.0			109.0
1552	44121	chr11	76511508	76512126	+																			-16.0							-67.0						-10.0			57.0			-111.0
1553	44127	chr11	76550961	76551802	+
1554	44135	chr11	76760028	76760695	+		-30.0											-58.0						-118.0		-30.0							-41.0														14.0
1555	44140	chr11	76778835	76779622	+		16.0											17.0		26.0	29.0			-27.0		16.0							27.0		-48.0				26.0							17.0
1556	44141	chr11	76780036	76782013	+																											-21.0
1557	44143	chr11	76783101	76785073	+		-4.0											0.0			-12.0																					52.0				0.0	67.0
1558	44144	chr11	76785573	76786206	+																			-114.0													104.0					-2.0					111.0
1559	44145	chr11	76786530	76787134	+		-7.0	-1.0								-25.0		-8.0			-20.0			52.0							-57.0	12.0														-8.0
1560	44147	chr11	76797837	76798194	+		-10.0											-11.0						-13.0							80.0		-21.0									-81.0
1561	44152	chr11	76819166	76819892	+															-58.0											44.0								-58.0										60.0
1562	44161	chr11	76934687	76935344	+		-52.0	81.0					48.0			40.0																	18.0										-100.0			-53.0	-28.0
1563	44178	chr11	77283881	77284240	+								27.0			35.0								-108.0														-77.0			115.0
1564	44181	chr11	77302679	77302898	+		-105.0					-94.0	15.0	-94.0					-90.0								-44.0					-82.0
1565	44223	chr11	78130881	78131096	+		43.0					-69.0						42.0			101.0				77.0	43.0				32.0		51.0	103.0	18.0											31.0	113.0
1566	44288	chr11	78672932	78673134	+																																		-61.0				-107.0
1567	44613	chr11	82903143	82903792	+			97.0																								34.0											-52.0
1568	44615	chr11	82931184	82931917	+																																-103.0			20.0			70.0					-94.0
1569	44771	chr11	85520813	85521538	+																																			23.0
1570	44847	chr11	87434404	87434846	+		14.0			-27.0			-16.0		-80.0	-8.0		13.0			1.0											-49.0	3.0													13.0
1571	44871	chr11	88050194	88050876	+			32.0					-37.0			-45.0																								-38.0
1572	45069	chr11	91956461	91956797	+		-20.0	-31.0										-19.0			-7.0											50.0	-9.0										-4.0			-19.0			-36.0
1573	45131	chr11	92550033	92551115	+			11.0
1574	45152	chr11	92702372	92702681	+																			-78.0	70.0						65.0											77.0
1575	45212	chr11	93575216	93576189	+																			-107.0										-18.0
1576	45241	chr11	94103702	94104247	+		60.0			-52.0			-106.0			-98.0		61.0		6.0	73.0					60.0				7.0	-94.0								6.0				44.0			-3.0
1577	45252	chr11	94276071	94276465	+		43.0											42.0			30.0			-91.0		43.0	62.0			32.0	-97.0													52.0	31.0	42.0			62.0
1578	45254	chr11	94296454	94297666	+			3.0				80.0	-8.0																														36.0
1579	45259	chr11	94378226	94378760	+							-102.0		-102.0					-106.0													-114.0											103.0
1580	45286	chr11	94840741	94841409	+							-4.0	24.0	-4.0		-109.0			-8.0					32.0								-16.0		-2.0														-4.0
1581	45290	chr11	94883335	94883819	+		-42.0	22.0																										102.0
1582	45306	chr11	95186748	95187522	+			101.0										-35.0						24.0																			78.0			-35.0	-20.0
1583	45427	chr11	96710782	96711820	+											49.0
1584	45862	chr11	101881176	101881431	+					44.0			-104.0			25.0								25.0	24.0						19.0			109.0
1585	45880	chr11	102138183	102139141	+											-10.0						-100.0		-59.0	-46.0							-59.0															85.0
1586	45889	chr11	102245481	102246163	+		103.0	18.0				-103.0		-103.0	91.0		-18.0	102.0	-107.0						-31.0	103.0				92.0		-115.0			-95.0												-109.0		-107.0
1587	45896	chr11	102324749	102325738	+		-16.0					-88.0	-118.0	-88.0		6.0		-33.0	-84.0		-3.0					-32.0	-38.0			-43.0		-76.0		99.0												-15.0
1588	45900	chr11	102343894	102344789	+							27.0		27.0					23.0													15.0			69.0											89.0
1589	45903	chr11	102366729	102367384	+								120.0			-114.0								112.0										60.0
1590	45908	chr11	102434998	102435505	+			-96.0																											-82.0								-100.0
1591	45939	chr11	102664005	102665101	+					22.0			-48.0			-40.0									109.0																		-85.0
1592	45945	chr11	102702618	102703552	+																											-74.0			-26.0												112.0
1593	45956	chr11	102775825	102776807	+																	-59.0		47.0						-31.0	112.0						112.0
1594	46003	chr11	103675774	103676015	+		58.0					-57.0	-85.0	-57.0		40.0		59.0	-53.0		71.0					58.0	-7.0					-45.0	69.0	-59.0			39.0									59.0		-57.0
1595	46265	chr11	107710988	107711903	+			59.0																																		-37.0	-58.0
1596	46306	chr11	108422325	108423326	+																	61.0										-64.0											-59.0				62.0
1597	46403	chr11	110029963	110030632	+																			-17.0
1598	46407	chr11	110065004	110065262	+		-25.0					-99.0	80.0	50.0		88.0		-26.0	46.0		-38.0			-40.0		61.0					-46.0	-88.0								102.0						-26.0
1599	46459	chr11	110702996	110704448	+			72.0								-124.0						106.0										68.0		69.0													50.0
1600	46503	chr11	111154698	111155069	+																																-108.0			-24.0	-85.0
1601	46504	chr11	111155120	111155417	+																																	-74.0
1602	46507	chr11	111170910	111171652	+											71.0								-71.0								-65.0
1603	46530	chr11	111312267	111312733	+			-11.0					-67.0			25.0								25.0			-56.0					83.0								-68.0									-56.0
1604	46559	chr11	111597054	111597608	+											-90.0								9.0							15.0				-110.0							-114.0
1605	46572	chr11	111748491	111748828	+		106.0					30.0	2.0	30.0		-56.0		107.0	34.0		119.0						80.0					42.0	117.0													107.0
1606	46574	chr11	111798461	111798875	+								-44.0			-52.0								111.0			-99.0					-11.0
1607	46588	chr11	111990946	111991623	+			-87.0					47.0			55.0						102.0													-117.0					25.0
1608	46592	chr11	112037027	112037787	+							-86.0		-86.0					-90.0													-1.0			55.0		47.0						-94.0
1609	46705	chr11	112939258	112940390	+					-104.0						36.0								29.0													-100.0
1610	46866	chr11	113953544	113953839	+			119.0
1611	47347	chr11	117101105	117101634	+																	-71.0		-5.0							122.0			26.0
1612	47351	chr11	117161045	117162082	+
1613	47358	chr11	117183510	117185293	+							-9.0	21.0	-9.0		-109.0			-13.0												-103.0	-21.0
1614	47359	chr11	117188401	117188858	+			21.0				-112.0	-84.0	-112.0		-76.0			-116.0					20.0								-18.0		-110.0														-112.0
1615	47394	chr11	117381826	117383140	+		-104.0																	-32.0		-83.0				-94.0	-38.0						114.0					-73.0
1616	47510	chr11	117693374	117694433	+																			-101.0							-95.0
1617	47574	chr11	117947656	117948511	+		73.0											72.0			60.0			43.0							108.0		62.0													72.0
1618	47575	chr11	117949282	117950501	+							62.0		-95.0		34.0			-91.0					-109.0							-103.0	-83.0							-110.0								6.0
1619	47625	chr11	118404704	118405299	+								-118.0						-32.0			-23.0								-70.0													-34.0			-80.0
1620	47629	chr11	118444806	118446401	+
1621	47639	chr11	118520457	118520970	+		59.0					58.0		58.0		-79.0			54.0			-12.0		-38.0	61.0							112.0		66.0
1622	47643	chr11	118575784	118576084	+		-69.0											-70.0			-82.0											-50.0	-80.0				65.0						100.0			-70.0
1623	47644	chr11	118589206	118590476	+							-9.0		-9.0					-5.0													3.0														25.0
1624	47671	chr11	118766419	118766791	+		-100.0																	4.0							26.0
1625	47722	chr11	119062052	119062325	+					4.0		-20.0	77.0	-20.0		-105.0			-24.0					-49.0								119.0								-47.0			1.0
1626	47777	chr11	119449269	119449812	+																			-94.0			75.0													76.0			-2.0						75.0
1627	47793	chr11	119554629	119555634	+		85.0																														-14.0	105.0	75.0								119.0		56.0
1628	47797	chr11	119572455	119573005	+														103.0					76.0																-18.0						-83.0
1629	47800	chr11	119593211	119593594	+							39.0		39.0					43.0			37.0		-78.0							18.0	-87.0					27.0		2.0				-91.0
1630	47803	chr11	119609543	119610032	+		-23.0						-54.0					-22.0			-10.0					-23.0									-85.0
1631	47805	chr11	119613268	119613694	+		-12.0	25.0		-125.0						-29.0								-111.0																						-11.0	-64.0
1632	47811	chr11	119629751	119630510	+			69.0	91.0				-95.0			-87.0						76.0
1633	47814	chr11	119665593	119666324	+					12.0						-19.0						-79.0		96.0																110.0
1634	47823	chr11	119725182	119725903	+		56.0	9.0								-110.0						-78.0		23.0		56.0										-77.0	27.0						105.0
1635	47834	chr11	119778397	119779472	+		74.0	-106.0					-2.0			6.0		106.0						-10.0		105.0
1636	47870	chr11	119994169	119994949	+		82.0																	9.0							-56.0	44.0
1637	47878	chr11	120054615	120055635	+																			-51.0	-52.0						-57.0	107.0
1638	47887	chr11	120084853	120085757	+		74.0																	75.0							69.0
1639	48241	chr11	121967167	121967457	+			51.0								-115.0						112.0		4.0	20.0
1640	48266	chr11	122117547	122118565	+			96.0														102.0																					-99.0				35.0
1641	48342	chr11	122722190	122723554	+											88.0						67.0			-27.0												-29.0										20.0
1642	48383	chr11	122939731	122940920	+			-92.0				-96.0		-96.0					-100.0					-9.0								-108.0			-117.0
1643	48465	chr11	123353659	123354515	+			-18.0														8.0		50.0							-80.0	108.0		-55.0						-102.0			-102.0
1644	48488	chr11	123449338	123449923	+		-105.0											-106.0			-2.0					-105.0				-116.0			0.0						-31.0							-106.0	115.0
1645	48492	chr11	123462032	123462923	+		-71.0			96.0						68.0		-71.0												-81.0									-61.0						-82.0				66.0
1646	48493	chr11	123463268	123463927	+		111.0						92.0			84.0								-24.0							-92.0
1647	48494	chr11	123464229	123465032	+																	104.0																				-80.0
1648	48586	chr11	124339727	124340927	+			14.0					-68.0			-76.0																											-60.0
1649	48623	chr11	124621157	124621776	+		79.0											78.0	-63.0					32.0																			-107.0			78.0
1650	48627	chr11	124638768	124639569	+		-108.0								-24.0											-108.0				-97.0							-65.0
1651	48642	chr11	124738476	124738736	+		83.0					85.0		85.0					89.0												-31.0	97.0						124.0									76.0
1652	48739	chr11	125213501	125213925	+		-93.0																	-115.0								44.0								108.0
1653	48750	chr11	125245923	125246998	+		-93.0																	-114.0		-88.0																					19.0
1654	48789	chr11	125384566	125384978	+		-31.0						-1.0								-18.0			-9.0								49.0					124.0									-30.0
1655	48813	chr11	125753038	125753590	+																	-89.0																		81.0
1656	48823	chr11	125786617	125787196	+									98.0					94.0					-104.0								86.0					-96.0										64.0
1657	48836	chr11	125820888	125821779	+					-19.0		-35.0		-35.0					-31.0					-50.0								-23.0						122.0								84.0
1658	48838	chr11	125826585	125826846	+											-7.0																									36.0	-113.0
1659	48877	chr11	126182468	126183484	+							-108.0		-108.0				10.0	-112.0					-66.0								52.0
1660	48889	chr11	126273057	126273780	+		17.0					115.0						16.0	111.0		4.0					17.0				6.0		103.0											122.0		5.0	16.0
1661	49011	chr11	126703823	126704961	+											-123.0																		89.0						-95.0
1662	49033	chr11	126816702	126817666	+			-60.0								52.0								-44.0							-50.0
1663	49235	chr11	128294740	128295329	+		90.0											89.0			0.0					90.0						91.0	79.0					35.0								89.0	-52.0
1664	49241	chr11	128332845	128334027	+																		-29.0						-30.0											51.0			100.0
1665	49242	chr11	128337341	128337965	+			97.0																-6.0										-25.0			-81.0			-66.0
1666	49243	chr11	128341888	128342723	+			82.0																								9.0					58.0			-34.0							47.0
1667	49319	chr11	128778130	128778759	+																																						58.0
1668	49336	chr11	129150140	129150580	+																	17.0									-89.0
1669	49340	chr11	129187189	129187993	+	-75.0							65.0			73.0								-24.0	-40.0															3.0							-31.0
1670	49341	chr11	129189370	129190194	+		15.0					110.0						14.0	114.0		2.0																									9.0
1671	49412	chr11	129575012	129575820	+		83.0						-118.0														-66.0					68.0			25.0					-64.0				-68.0					-66.0
1672	49439	chr11	129731668	129732172	+		-51.0					-59.0		-59.0					-63.0													-71.0					107.0											98.0
1673	49461	chr11	129942456	129942718	+		-52.0						53.0			61.0		-53.0			-65.0			61.0							25.0	-115.0	-63.0				25.0									-53.0
1674	49472	chr11	130017210	130018205	+		58.0					47.0	76.0	47.0		-51.0			43.0					-32.0							-38.0	-92.0		-76.0
1675	49478	chr11	130035917	130036696	+		-63.0					61.0		61.0					57.0					111.0								49.0															-79.0
1676	49482	chr11	130047662	130048226	+							-104.0		-104.0					-100.0													-92.0			39.0								-116.0				-8.0		-51.0
1677	49503	chr11	130259243	130259810	+											-97.0		-100.0			-112.0			-93.0								-20.0											4.0			-100.0
1678	49525	chr11	130325381	130326151	+				-102.0			-106.0	2.0	-106.0		-6.0			-102.0					-82.0							-76.0															62.0
1679	49529	chr11	130348014	130348446	+			-35.0		16.0				-36.0					-40.0					88.0								-103.0		-113.0						14.0		-86.0
1680	49545	chr11	130473031	130473771	+		-65.0					-84.0		-84.0				-66.0	-80.0					-82.0							75.0	-72.0											99.0			-66.0	-86.0
1681	49551	chr11	130514042	130514476	+													-62.0			-74.0			-14.0		-61.0					-125.0				-88.0
1682	49828	chr11	131780825	131781184	+																			66.0							67.0										-103.0					-27.0	-23.0
1683	49846	chr11	131831589	131833156	+		59.0						-35.0					60.0								59.0				70.0															71.0
1684	50280	chr11	133763023	133763516	+																			17.0	20.0	50.0								72.0												60.0
1685	50286	chr11	133804598	133804960	+		-42.0					-110.0		-110.0				-69.0	-114.0			-86.0		-63.0		101.0				112.0		-122.0								74.0			3.0			-69.0
1686	50288	chr11	133815032	133816152	+		12.0										-88.0							-67.0							-73.0		23.0					63.0								13.0
1687	50339	chr11	134015619	134016318	+											57.0						10.0		-55.0							-49.0
1688	50369	chr11	134268063	134268361	+																			27.0	37.0												-97.0			-105.0
1689	50443	chr11	134494939	134496137	+
1690	50568	chr12	91783	92286	+																				85.0
1691	50636	chr12	570269	570840	+			125.0														107.0
1692	50639	chr12	577983	578496	+			80.0																								117.0								-7.0
1693	50647	chr12	612063	613380	+		70.0	-87.0								125.0			-54.0					-23.0							67.0	-62.0							60.0
1694	50653	chr12	646804	647631	+		-26.0						-88.0			-80.0		-27.0			-39.0									-37.0	-72.0															-27.0
1695	50673	chr12	752715	753345	+									5.0			87.0		1.0					-11.0								-7.0
1696	50676	chr12	755541	756351	+			98.0				51.0	-58.0	51.0		-50.0			47.0								98.0					39.0															93.0
1697	50689	chr12	864807	865642	+																			76.0
1698	50708	chr12	1353779	1354345	+							-21.0	-41.0	-21.0		-101.0			59.0			79.0		52.0							-95.0	-9.0
1699	50709	chr12	1456913	1457785	+																	4.0														16.0					4.0
1700	50735	chr12	1672152	1672539	+			-13.0																						-58.0		1.0
1701	50739	chr12	1710459	1711322	+		23.0	-53.0				48.0							44.0			-47.0		-22.0								-108.0					-89.0	-114.0									-100.0
1702	50761	chr12	1822952	1823630	+																											-69.0											-72.0				-110.0
1703	50763	chr12	1878926	1879732	+								86.0														-53.0										112.0			85.0
1704	50805	chr12	2044555	2045392	+									-12.0					-16.0	3.0				-23.0	21.0						-29.0	-24.0							3.0
1705	50903	chr12	2506613	2507235	+			-51.0					-33.0			-25.0		63.0	-16.0												-46.0															-46.0
1706	50975	chr12	2736937	2737838	+																											107.0
1707	51008	chr12	2874104	2875421	+																											88.0										90.0					-51.0		-86.0
1708	51024	chr12	2958807	2959469	+			-101.0																																29.0			-23.0				40.0
1709	51041	chr12	3072048	3072754	+			-17.0																		58.0					-71.0	96.0											24.0
1710	51043	chr12	3107949	3108302	+															-56.0				-38.0							-107.0								-56.0			76.0
1711	51065	chr12	3277709	3278165	+		3.0	-93.0										83.0				13.0				3.0				73.0										58.0					72.0
1712	51081	chr12	3345669	3346516	+		105.0											106.0								105.0				116.0	18.0	-91.0	116.0					12.0								106.0
1713	51101	chr12	3445795	3446544	+																													46.0			-101.0			50.0			60.0					-92.0
1714	51108	chr12	3473615	3474347	+					56.0						103.0	-119.0														-1.0											-97.0							73.0
1715	51125	chr12	3563594	3564025	+																			112.0		39.0					106.0	-27.0		86.0			-54.0	105.0									86.0
1716	51127	chr12	3573084	3574057	+															110.0				-10.0															110.0				-98.0
1717	51136	chr12	3647660	3648082	+			-76.0				-103.0		-103.0					-107.0												95.0	-115.0											-93.0
1718	51138	chr12	3653646	3654849	+			79.0														92.0												21.0									-90.0
1719	51205	chr12	4133970	4134706	+		-76.0									-49.0		-77.0			-89.0					-76.0					-10.0															-77.0
1720	51229	chr12	4251946	4252722	+		47.0									-80.0		15.0			3.0	60.0		22.0		52.0								3.0												15.0
1721	51349	chr12	4918699	4919572	+													-25.0			-37.0									54.0																-25.0			92.0
1722	51589	chr12	6054286	6054686	+		8.0						-29.0			-48.0																							24.0
1723	51626	chr12	6176582	6177026	+			-38.0								-81.0								-28.0	-15.0														43.0										69.0
1724	51653	chr12	6289424	6289994	+		36.0					-67.0						35.0			23.0	-122.0			9.0	36.0	-36.0						25.0													35.0
1725	51668	chr12	6323656	6326622	+											-37.0								38.0	110.0									-111.0													107.0
1726	51672	chr12	6333557	6334179	+		-70.0											-71.0								-70.0							-81.0							-26.0						-71.0
1727	51673	chr12	6335405	6336182	+													56.0				82.0		-57.0								-55.0														56.0
1728	51676	chr12	6337828	6340783	+																			40.0										-26.0
1729	51688	chr12	6396045	6396488	+		1.0	-50.0				33.0		33.0				0.0	29.0		-12.0											21.0			-64.0					-97.0						0.0
1730	51697	chr12	6471039	6471310	+																			46.0	32.0									36.0						32.0							103.0
1731	51698	chr12	6473320	6473749	+																											-8.0									-114.0
1732	51702	chr12	6481699	6482427	+								-12.0			-4.0								19.0																17.0
1733	51722	chr12	6649598	6650171	+		-18.0					84.0		84.0				-17.0	88.0		-5.0			114.0		-59.0				-7.0		96.0													-6.0	45.0
1734	51723	chr12	6650909	6651910	+			61.0						-111.0					-115.0					-37.0								-123.0					57.0
1735	51779	chr12	6990076	6990473	+																											-38.0
1736	51802	chr12	7097486	7097867	+		-110.0					-46.0	-18.0	-46.0		-10.0			-50.0													-58.0		-44.0						4.0								-46.0
1737	51847	chr12	7592406	7593030	+			-103.0										-53.0			-65.0					-52.0				-63.0																21.0
1738	51918	chr12	8163540	8163880	+		-68.0					9.0	39.0	9.0		-90.0		-69.0	5.0		-81.0			47.0			-41.0					-3.0											122.0			-69.0
1739	51940	chr12	8388363	8388833	+			68.0				-10.0		-10.0				16.0	-6.0													2.0					-86.0			60.0			73.0			16.0		-95.0
1740	52180	chr12	10825031	10826144	+			-69.0																-107.0							-33.0
1741	52280	chr12	12062118	12062925	+		-66.0			-54.0			-108.0			-100.0		122.0			77.0	19.0				64.0						-28.0					-87.0					-116.0	48.0
1742	52301	chr12	12223206	12223472	+								29.0			-9.0								-34.0			100.0				57.0
1743	52306	chr12	12346773	12348115	+		-64.0									38.0											-113.0					-90.0								-113.0
1744	52313	chr12	12485251	12485707	+								109.0			117.0
1745	52316	chr12	12501412	12502406	+								-87.0			-95.0																																86.0
1746	52317	chr12	12504488	12504761	+		79.0											78.0			66.0			-27.0		79.0	105.0						68.0		35.0		67.0									78.0
1747	52330	chr12	12604068	12604600	+
1748	52352	chr12	12868679	12869071	+		114.0													124.0				10.0		114.0													124.0
1749	52357	chr12	12902095	12903082	+			55.0				-95.0		-95.0					-99.0
1750	52358	chr12	12911509	12912251	+																	-11.0										-29.0								77.0
1751	52369	chr12	12989224	12989850	+														32.0					10.0								24.0
1752	52380	chr12	13029806	13031070	+								34.0									-18.0
1753	52381	chr12	13034267	13036376	+		-10.0					-104.0						-9.0	-100.0		3.0			38.0								-115.0	1.0													-9.0
1754	52383	chr12	13040024	13040745	+							-4.0	26.0	-4.0		-103.0			-8.0					-84.0							40.0	-16.0					-2.0
1755	52384	chr12	13045128	13045597	+								73.0			81.0																40.0						23.0
1756	52387	chr12	13054044	13054853	+		-124.0			36.0														62.0							68.0									109.0							-61.0
1757	52388	chr12	13055407	13057658	+		107.0	21.0					-43.0			-35.0								62.0
1758	52399	chr12	13078954	13079998	+			-89.0											-67.0																		66.0										-8.0	57.0
1759	52415	chr12	13250361	13251104	+		37.0	64.0				49.0		49.0					53.0					-30.0		37.0					-36.0															-105.0
1760	52425	chr12	13289536	13290226	+			101.0				-107.0		-107.0					-111.0					-1.0								-45.0
1761	52550	chr12	14392351	14392965	+							25.0		25.0					21.0					-60.0								-44.0			31.0
1762	52565	chr12	14719654	14720018	+								-57.0			-112.0								69.0		93.0						110.0															6.0
1763	52566	chr12	14721385	14722067	+		10.0											11.0								10.0	-86.0			21.0															22.0
1764	52573	chr12	14859484	14860085	+																			-24.0																-52.0
1765	52587	chr12	15088753	15090146	+								85.0			86.0		103.0						115.0							121.0															103.0
1766	52590	chr12	15114688	15115390	+																															103.0
1767	52676	chr12	16535399	16536208	+		-77.0			-26.0			95.0			110.0		-78.0		-17.0	-90.0			77.0		-77.0				-18.0	83.0								-17.0			103.0	-61.0			-8.0
1768	52680	chr12	16726117	16727341	+							-68.0		-68.0					-72.0					117.0							111.0	-80.0			-45.0
1769	52807	chr12	18420341	18420976	+														-117.0													-125.0
1770	52994	chr12	21566633	21567121	+							58.0		58.0		-60.0			54.0					2.0								46.0
1771	52998	chr12	21681659	21682857	+											33.0
1772	53011	chr12	21808581	21809444	+							-48.0	20.0	-48.0		12.0			-44.0													-36.0
1773	53028	chr12	21928355	21928962	+			16.0		-122.0									-27.0					1.0								-19.0
1774	53079	chr12	22486850	22487190	+		-118.0											-117.0	41.0							-118.0				-107.0																			75.0
1775	53101	chr12	22847262	22847880	+			49.0								72.0		69.0			81.0																9.0						-100.0			69.0
1776	53352	chr12	25054904	25055677	+											-118.0								40.0																		-1.0
1777	53353	chr12	25056219	25056447	+			9.0									110.0
1778	53360	chr12	25100145	25101014	+			101.0					-44.0			-52.0						-27.0															92.0
1779	53387	chr12	25409240	25409744	+					18.0			29.0			37.0											84.0					-4.0
1780	53468	chr12	26398950	26399825	+			81.0								-37.0						-54.0		52.0								-119.0			104.0														77.0
1781	53471	chr12	26424695	26425144	+																						17.0																	27.0		1.0	-91.0		119.0
1782	53483	chr12	26903680	26904375	+					-79.0						32.0											-19.0							-89.0						-81.0									14.0
1783	53484	chr12	26968247	26968919	+							-69.0												-36.0							-30.0	81.0			-21.0
1784	53508	chr12	27488809	27490089	+			-111.0																56.0							-64.0															24.0
1785	53514	chr12	27613204	27613855	+					23.0												-83.0			66.0															-68.0
1786	53532	chr12	27778983	27779779	+		33.0	52.0								120.0		98.0			110.0			-51.0																						98.0	-27.0
1787	53538	chr12	27842589	27842977	+																	-70.0									81.0															112.0
1788	53548	chr12	27970864	27971833	+		-71.0					92.0		92.0		113.0			96.0												-18.0	-94.0
1789	53561	chr12	28283723	28284683	+			114.0																								-97.0											37.0
1790	53562	chr12	28395730	28396689	+			72.0								-85.0																								92.0
1791	53706	chr12	30322838	30323051	+																			91.0																		19.0
1792	53707	chr12	30323440	30323677	+		-69.0											-70.0			-82.0			-96.0		-74.0				-80.0	-102.0			-39.0											-81.0	-70.0	35.0
1793	53736	chr12	30947590	30948092	+																																					91.0
1794	53797	chr12	31508372	31509053	+			106.0						36.0		10.0			40.0													48.0
1795	53799	chr12	31514945	31516619	+		2.0													-8.0						63.0													-8.0
1796	53801	chr12	31523433	31524677	+			56.0											30.0													22.0											-92.0
1797	53816	chr12	31793941	31795979	+			70.0
1798	53819	chr12	31805335	31806058	+								-84.0			6.0															-36.0						37.0
1799	53866	chr12	32554231	32554491	+		-4.0						102.0			110.0					-17.0						22.0					-67.0														-5.0
1800	53871	chr12	32597423	32597783	+		-101.0					-26.0	4.0	-26.0		12.0		-102.0	-30.0		-114.0			92.0								-38.0														-102.0
1801	53879	chr12	32651639	32652262	+			38.0					61.0									86.0
1802	53911	chr12	33046977	33047323	+																						-101.0													1.0
1803	54370	chr12	42718010	42719180	+																											79.0															-72.0
1804	54430	chr12	43681767	43682314	+											-47.0																-8.0					-28.0					-69.0					-82.0
1805	54440	chr12	43944490	43945244	+								-118.0																			27.0									62.0
1806	54441	chr12	43946198	43946494	+																			-56.0
1807	54513	chr12	45772650	45773649	+																											81.0
1808	54516	chr12	45912261	45912862	+	-108.0	92.0																-109.0						-108.0					-80.0					87.0							91.0
1809	54539	chr12	46660007	46660646	+		19.0									-40.0						78.0								8.0					-21.0					33.0							-88.0	54.0
1810	54555	chr12	46917364	46918185	+																	39.0			-118.0							56.0									52.0
1811	54587	chr12	47669868	47670645	+							-36.0	52.0	-36.0		44.0			-40.0					-7.0																	-94.0
1812	54624	chr12	48175729	48176466	+		121.0																	47.0							53.0			57.0						53.0		36.0
1813	54631	chr12	48214695	48215190	+			13.0				-33.0		-33.0					-37.0													96.0
1814	54686	chr12	48868058	48868880	+		-59.0			-47.0			-101.0			-115.0		72.0			84.0			-14.0		71.0								62.0			-80.0					-109.0	55.0
1815	54705	chr12	49108961	49109546	+			-99.0											-29.0													91.0
1816	54730	chr12	49297086	49297660	+							89.0																				84.0									103.0		31.0				-15.0
1817	54773	chr12	49657622	49657888	+							26.0		26.0					30.0					-10.0							111.0	38.0		24.0														-52.0
1818	54774	chr12	49660190	49661410	+											39.0															69.0						99.0											99.0
1819	54802	chr12	49927116	49927719	+									-84.0					-80.0					-107.0							-101.0	-72.0											-90.0
1820	54812	chr12	50044457	50044978	+														-122.0													-114.0
1821	54843	chr12	50281841	50283019	+											67.0																58.0
1822	54849	chr12	50303635	50303961	+		-63.0											-10.0						3.0		-63.0						55.0		69.0						75.0						-10.0
1823	54851	chr12	50315615	50316294	+							123.0												-32.0			-63.0					111.0			48.0					9.0									-63.0
1824	54856	chr12	50336663	50337191	+		30.0											16.0	90.0					71.0							77.0				-48.0		-113.0	-52.0								16.0		-104.0
1825	54860	chr12	50357258	50357925	+		102.0											-123.0			-111.0			54.0		102.0						-23.0	-113.0													-123.0
1826	54895	chr12	50653646	50654224	+					118.0																						96.0			51.0		-68.0
1827	54897	chr12	50664656	50665033	+		113.0						94.0			86.0		-43.0						112.0		-44.0				-33.0	73.0			-8.0			64.0								-32.0
1828	54902	chr12	50690423	50691099	+																																66.0
1829	54919	chr12	50897778	50898260	+		34.0											33.0								34.0	-94.0			23.0		42.0		9.0											22.0
1830	54923	chr12	50943970	50944673	+			0.0																											103.0					24.0						107.0
1831	54933	chr12	51167618	51168070	+																	-26.0										71.0					113.0
1832	54965	chr12	51616656	51616839	+							-34.0	-62.0	-34.0		-70.0			-30.0					65.0							-34.0	-22.0		90.0			-34.0
1833	54980	chr12	51787872	51788305	+		77.0											76.0						78.0																-31.0						76.0
1834	54985	chr12	51799484	51800788	+												34.0								80.0																						71.0
1835	55002	chr12	52080879	52082043	+																	35.0		32.0
1836	55027	chr12	52311478	52311910	+																	-94.0		0.0																									-43.0
1837	55046	chr12	52437033	52437878	+							-125.0		-57.0					-121.0													-113.0										-101.0
1838	55047	chr12	52438217	52438571	+			-52.0																		96.0
1839	55048	chr12	52440443	52440624	+							12.0	-16.0	12.0		-24.0			16.0					-24.0								24.0		10.0						-26.0								12.0
1840	55061	chr12	52501754	52502357	+			13.0				48.0	-1.0	48.0		-9.0			52.0					-41.0								60.0
1841	55075	chr12	52540169	52542896	+					-43.0																					110.0						109.0					41.0					61.0	118.0
1842	55077	chr12	52561700	52562603	+		-88.0																				108.0																						108.0
1843	55088	chr12	52602559	52602889	+		-14.0															32.0		-66.0							87.0						-21.0									-13.0
1844	55092	chr12	52626029	52626832	+		-27.0	65.0				74.0		74.0				-26.0	78.0			29.0				-27.0				-16.0		86.0		8.0
1845	55093	chr12	52627303	52627723	+											71.0
1846	55094	chr12	52628223	52629174	+																				52.0	-56.0					-42.0
1847	55098	chr12	52639195	52639459	+																				-53.0																	-61.0
1848	55114	chr12	52740722	52741136	+							75.0		75.0					79.0													-4.0											-89.0
1849	55222	chr12	53292579	53294408	+		48.0																			48.0	-123.0					66.0	37.0						42.0							47.0			-123.0
1850	55224	chr12	53299614	53300301	+																										7.0						-2.0
1851	55229	chr12	53317981	53319373	+			100.0
1852	55236	chr12	53341316	53342034	+							-102.0	-72.0	-102.0		-64.0			-106.0					54.0								-114.0
1853	55288	chr12	53765626	53765831	+							-33.0	-63.0	-33.0		64.0			-29.0					64.0							58.0	-45.0			3.0
1854	55289	chr12	53766541	53767017	+							120.0		120.0					116.0					19.0	32.0		70.0				25.0	-22.0
1855	55295	chr12	53836414	53837072	+								31.0													-10.0						-2.0
1856	55343	chr12	54320944	54321463	+			-71.0																27.0			-44.0												-116.0										-44.0
1857	55388	chr12	54528697	54530040	+		25.0			23.0						-66.0										25.0					67.0								-71.0
1858	55402	chr12	54682146	54682643	+		78.0	-106.0					-70.0		-107.0	55.0	-29.0										118.0						89.0	-44.0
1859	55408	chr12	54719823	54720290	+		-40.0					108.0	111.0	108.0		103.0		-41.0	104.0							-40.0				-51.0		-32.0													-52.0
1860	55409	chr12	54721929	54722651	+		-82.0						-56.0			-64.0		-81.0	-8.0		-69.0	105.0		34.0		-82.0						-23.0	-71.0		-42.0			-6.0								-81.0
1861	55551	chr12	56408898	56409432	+			41.0				-66.0		-66.0					-70.0					6.0			37.0					116.0		-64.0									47.0					-66.0	37.0
1862	55571	chr12	56625198	56625819	+																			44.0										-81.0									33.0
1863	55614	chr12	57120595	57120940	+											-101.0								-111.0						107.0
1864	55647	chr12	57484038	57484255	+				-104.0			-100.0	5.0	-100.0					-96.0					89.0			-50.0					-88.0		-102.0														-100.0
1865	55655	chr12	57545744	57546494	+																	93.0										21.0						67.0		-61.0		107.0
1866	55658	chr12	57569297	57569635	+			113.0																-110.0							103.0	-43.0					94.0
1867	55709	chr12	58167231	58167631	+							16.0	41.0	16.0		49.0			12.0					113.0								4.0		55.0									82.0
1868	55718	chr12	58282558	58284291	+					-18.0						22.0						124.0								28.0				72.0
1869	55727	chr12	58336144	58336356	+		49.0											48.0			107.0					49.0				38.0				-68.0												119.0	51.0
1870	55784	chr12	59320791	59321582	+					-97.0						22.0								43.0
1871	55785	chr12	59343899	59344651	+		110.0			10.0			-5.0			3.0		-116.0		-107.0						-117.0				-106.0				-94.0					-107.0	24.0						-116.0
1872	55788	chr12	59472512	59473775	+			-4.0																																						-83.0
1873	55811	chr12	59963429	59964354	+			42.0																																								16.0
1874	55928	chr12	63123947	63127104	+								-34.0			-26.0																		15.0
1875	55995	chr12	64310283	64312074	+	23.0		-65.0											26.0				24.0						23.0			34.0								89.0							-24.0
1876	55996	chr12	64312415	64313035	+																											41.0								-15.0
1877	56035	chr12	65073059	65073863	+			37.0										-14.0			-26.0	-15.0					-72.0																41.0			-14.0
1878	56043	chr12	65154061	65154531	+		-28.0						-69.0			-77.0		-27.0			-86.0					-28.0				-17.0		-36.0	-88.0												-16.0	-98.0
1879	56049	chr12	65218679	65219750	+		-17.0					89.0		89.0					93.0					55.0	-46.0	-17.0				-6.0		101.0							-7.0
1880	56085	chr12	65905107	65905918	+																	99.0		-89.0
1881	56119	chr12	66220434	66220989	+																											-66.0
1882	56159	chr12	66564164	66564395	+				65.0			-64.0	-36.0	-64.0					-68.0					-28.0								-76.0		-62.0														-64.0
1883	56168	chr12	66627894	66628511	+											64.0								101.0							-33.0																-105.0
1884	56176	chr12	66696951	66697849	+			32.0					-103.0			-111.0						29.0		-27.0							-117.0	-70.0
1885	56236	chr12	68040775	68041323	+				42.0			75.0	-103.0	46.0		-95.0			42.0																			95.0									95.0
1886	56246	chr12	68221197	68222106	+			119.0								-61.0
1887	56348	chr12	69742231	69743617	+		21.0											20.0			8.0			-1.0			47.0				5.0	77.0		-26.0												20.0
1888	56351	chr12	69752430	69753120	+								51.0			43.0																											81.0
1889	56360	chr12	70017466	70018261	+			-28.0																96.0																94.0
1890	56419	chr12	70843053	70843519	+																						101.0													33.0
1891	56478	chr12	71546685	71547983	+											-79.0			53.0																-22.0
1892	56480	chr12	71557995	71558904	+											54.0
1893	56539	chr12	72825716	72826839	+							-93.0		-93.0					-89.0	109.0		85.0										-81.0					-99.0		109.0									-108.0
1894	56644	chr12	75601665	75602043	+									-3.0		74.0	26.0		-7.0							97.0				86.0					105.0					-76.0						61.0	-9.0
1895	56704	chr12	77456517	77457100	+			-44.0					-106.0			-114.0						-81.0														-82.0	-48.0			55.0			55.0					-57.0	-39.0
1896	56874	chr12	81101396	81101947	+																																						-79.0
1897	56875	chr12	81102323	81102787	+																			32.0										25.0												-63.0
1898	57213	chr12	89657124	89658427	+							95.0		-74.0					-70.0													-62.0											115.0
1899	57229	chr12	89768481	89770039	+							109.0		109.0					105.0					-46.0			59.0				18.0	97.0		-62.0
1900	57240	chr12	89914263	89915176	+
1901	57241	chr12	89916571	89917611	+																	33.0
1902	57282	chr12	90647303	90647748	+	-38.0		-110.0															-39.0						-38.0
1903	57346	chr12	92860363	92860797	+											41.0						-97.0																					53.0
1904	57371	chr12	93412541	93414032	+			15.0								-23.0																			53.0												68.0
1905	57383	chr12	93521228	93522065	+							15.0		15.0		125.0			19.0												-56.0				38.0
1906	57394	chr12	93708218	93709732	+		118.0	86.0					-33.0			-41.0		117.0						36.0		118.0				107.0		0.0				-102.0					-90.0				106.0
1907	57484	chr12	94954606	94954984	+					66.0														-78.0							-72.0				-116.0					53.0							-36.0
1908	57495	chr12	95014314	95015271	+							-76.0		-76.0					-72.0																												32.0
1909	57539	chr12	95492125	95492990	+														-76.0					63.0																		-109.0
1910	57541	chr12	95496618	95497560	+							-51.0		-51.0										-86.0	-91.0															109.0							-33.0
1911	57568	chr12	95840225	95840849	+													-76.0			-88.0																					-79.0				-76.0
1912	57570	chr12	95848287	95849132	+		10.0																								99.0								20.0								-83.0
1913	57588	chr12	96021950	96022245	+		-57.0						-93.0			19.0		-56.0							6.0	-57.0				-46.0										17.0					-45.0				107.0
1914	57592	chr12	96061591	96063258	+		61.0						-63.0			-55.0		62.0			74.0			83.0																						62.0
1915	57595	chr12	96095434	96095949	+								60.0			-115.0						36.0																		-50.0
1916	57600	chr12	96133368	96134119	+							114.0		114.0					110.0					65.0								102.0						108.0	-77.0								108.0
1917	57648	chr12	96613084	96613912	+			100.0								45.0															-124.0				-69.0
1918	57649	chr12	96617297	96617635	+							106.0		106.0		47.0			102.0													94.0		-111.0
1919	57651	chr12	96630134	96630449	+		64.0																	57.0								-8.0	75.0										19.0
1920	57658	chr12	96651647	96652933	+											-64.0								1.0								-20.0											65.0
1921	57695	chr12	97092556	97093097	+
1922	57696	chr12	97113537	97114348	+			74.0				10.0		10.0					14.0			55.0										22.0				54.0						4.0					6.0
1923	57872	chr12	98877750	98878346	+							13.0		13.0		82.0	-98.0		9.0			-95.0		-35.0								1.0										-29.0
1924	57879	chr12	98911446	98911692	+												-108.0							-62.0	-109.0
1925	57919	chr12	99289317	99289429	+							69.0							73.0													-81.0		-42.0
1926	58001	chr12	100203660	100204368	+								-4.0			4.0																					-77.0											-77.0
1927	58161	chr12	102643665	102643872	+																			-77.0										123.0
1928	58192	chr12	103218120	103218666	+		-91.0																			-91.0											16.0	-67.0
1929	58201	chr12	103293912	103294673	+		-20.0	88.0					-71.0			-63.0		-24.0			-12.0					-25.0							-14.0						-16.0							-24.0
1930	58210	chr12	103355782	103356049	+											-48.0																-29.0											-91.0
1931	58286	chr12	104235400	104235920	+		-26.0	44.0				24.0		24.0					28.0						-23.0	5.0						-7.0						38.0								-27.0
1932	58315	chr12	104666184	104666439	+		113.0					39.0		39.0				114.0	43.0		-103.0			3.0		-116.0						51.0	124.0	37.0						-83.0						114.0		39.0
1933	58332	chr12	104764930	104765599	+			66.0					83.0			-30.0								-82.0							-95.0												71.0
1934	58359	chr12	104981945	104982769	+							80.0		80.0				-26.0	84.0												-21.0	92.0														-26.0
1935	58361	chr12	104997884	104998532	+			18.0																53.0								41.0																	-35.0
1936	58371	chr12	105064908	105065387	+		-102.0					1.0		1.0					5.0			-7.0
1937	58389	chr12	105379030	105379624	+											-61.0						-59.0		119.0																			-80.0
1938	58407	chr12	105607749	105608309	+																													-104.0			114.0				66.0							123.0
1939	58410	chr12	105614485	105615402	+								-76.0			-16.0																			52.0								-47.0				-107.0
1940	58546	chr12	106639852	106640435	+																	-71.0		119.0																5.0							-58.0
1941	58592	chr12	107106737	107107034	+			-36.0				15.0
1942	58809	chr12	108675654	108676548	+					41.0																																	-53.0
1943	58887	chr12	109161699	109161928	+		68.0						87.0			95.0								95.0		68.0	7.0				-34.0			115.0
1944	58897	chr12	109232071	109232550	+							100.0		100.0					-34.0					77.0								88.0								37.0		16.0					-55.0
1945	58946	chr12	109568923	109569808	+			-87.0					-101.0			-109.0																											105.0				-44.0
1946	58949	chr12	109582634	109583197	+								-81.0			-73.0						-17.0		-73.0							-109.0	88.0		-107.0
1947	58954	chr12	109598093	109599006	+							-70.0		-70.0					-66.0					-103.0								-58.0									111.0		-108.0
1948	59017	chr12	110024161	110025032	+		60.0	-75.0										16.0			28.0					15.0				26.0	108.0	-107.0							25.0
1949	59037	chr12	110086550	110087066	+																			-8.0			-113.0				61.0	-105.0					61.0						-37.0	-115.0					-113.0
1950	59073	chr12	110268858	110269680	+			13.0				-91.0		-91.0					-95.0					-26.0		-5.0	17.0				-20.0																		17.0
1951	59100	chr12	110410883	110411585	+								-20.0			-12.0
1952	59101	chr12	110421157	110421828	+								118.0			110.0																			105.0
1953	59103	chr12	110440142	110440416	+							-78.0	26.0	-78.0		18.0			-74.0								-28.0					-66.0		103.0			17.0											8.0
1954	59128	chr12	110690732	110691283	+											-2.0
1955	59143	chr12	110782923	110783413	+																	-104.0																					-27.0				-14.0
1956	59172	chr12	111015457	111016983	+		52.0														39.0			-3.0								-28.0														51.0
1957	59191	chr12	111132243	111132643	+																			58.0										101.0
1958	59282	chr12	111531375	111532275	+			-26.0					107.0			104.0																32.0
1959	59293	chr12	111581140	111581287	+			-120.0				-68.0	105.0			113.0																														-125.0
1960	59385	chr12	111859968	111860312	+		-92.0						-122.0			-114.0		-93.0			-105.0			50.0	-2.0		-67.0													37.0						-93.0
1961	59417	chr12	112210882	112211365	+							55.0	-84.0	55.0		-76.0			59.0					27.0							33.0	67.0					94.0
1962	59464	chr12	112852432	112852666	+				-68.0			-64.0		-64.0					-60.0					-100.0	23.0	85.0				96.0		-52.0		110.0	58.0													-64.0
1963	59537	chr12	113344982	113346027	+								-17.0			-25.0								-84.0							-90.0	117.0											51.0				-38.0
1964	59576	chr12	113541586	113542208	+		43.0																	70.0
1965	59608	chr12	113677349	113678052	+											-119.0																						10.0
1966	59617	chr12	113709443	113710370	+		-30.0	52.0														-36.0										-88.0		-66.0						-60.0						78.0
1967	59653	chr12	113906983	113907149	+		110.0										-2.0	111.0							109.0						-10.0			79.0													102.0
1968	59681	chr12	114029472	114029717	+		-119.0																	87.0			10.0				34.0		-108.0											0.0		-118.0			10.0
1969	59808	chr12	114837688	114838246	+							58.0		58.0					54.0			7.0		-70.0							-111.0	46.0					-75.0		14.0									-84.0
1970	59817	chr12	114851999	114852120	+																																-46.0												-79.0
1971	59877	chr12	115103453	115103724	+			-37.0														10.0			58.0	18.0					109.0	68.0
1972	59885	chr12	115134343	115135428	+		-11.0	72.0								9.0		-10.0								-11.0
1973	59901	chr12	115173350	115173940	+							75.0																				-93.0									1.0
1974	60015	chr12	115817777	115818423	+		24.0						-41.0			-33.0				34.0		50.0																	34.0
1975	60182	chr12	116934888	116935558	+		-110.0							-12.0				-109.0			-97.0			35.0		-110.0					-78.0	-24.0	-99.0									-48.0				-109.0	91.0		-72.0
1976	60183	chr12	116940764	116941350	+							-44.0		-44.0					-48.0					62.0								80.0
1977	60184	chr12	116944541	116945046	+							-68.0							-64.0					124.0
1978	60195	chr12	117020498	117020821	+		86.0	7.0																-103.0			2.0																			87.0
1979	60257	chr12	117399963	117401266	+																			41.0																							82.0
1980	60271	chr12	117472143	117472703	+																	-77.0		-90.0							-38.0
1981	60274	chr12	117475124	117475962	+									-10.0					-6.0													-114.0		-116.0												-10.0
1982	60277	chr12	117480448	117481167	+							-84.0		-84.0		-114.0			-80.0													-72.0
1983	60286	chr12	117498068	117498584	+		-97.0					-61.0						-98.0	-112.0					-100.0								-73.0		27.0						5.0			49.0			-98.0
1984	60301	chr12	117543485	117544468	+																										-60.0			43.0
1985	60313	chr12	117626631	117627287	+											51.0																		-96.0				-67.0					-70.0				-67.0
1986	60362	chr12	117772959	117773310	+		21.0	82.0																		21.0
1987	60370	chr12	117797888	117798451	+		-104.0													-94.0											26.0							-104.0	-94.0		24.0
1988	60382	chr12	117844929	117845754	+							-60.0	12.0			20.0															60.0								67.0
1989	60539	chr12	118490816	118491324	+											50.0								63.0							57.0
1990	60541	chr12	118500959	118501668	+			-67.0				-42.0						-49.0						-36.0		-50.0				-39.0
1991	60545	chr12	118536551	118537287	+		43.0						24.0			-98.0								-9.0		43.0					-41.0						-50.0			-84.0
1992	60557	chr12	118627629	118628719	+
1993	60574	chr12	118930122	118930778	+								80.0			-66.0																47.0											-67.0
1994	60775	chr12	120106678	120107055	+																											-27.0
1995	60777	chr12	120111221	120111970	+							-78.0		-78.0					-82.0				8.0									65.0
1996	60786	chr12	120131738	120132333	+											20.0						-97.0
1997	60788	chr12	120147991	120149449	+			-19.0														77.0		-91.0							19.0			109.0					55.0
1998	60828	chr12	120542597	120543121	+							46.0		46.0		-14.0			50.0													58.0			31.0
[truncated: 6,662 more rows]
[truncated: 5 more columns]
