# Supplementary material for: metilene3: identifying DMRs across multiple conditions with auto-classification
Source: Nat Commun. 2026 Jul 4;17:5848. doi: 10.1038/s41467-026-74931-y (PMC13333024; doi:10.1038/s41467-026-74931-y)
Supplement: Supplementary file 8 — Source Data [file 41467_2026_74931_MOESM8_ESM.zip › Fig.ED9d.txt]

	length	type
0	502	PDAC-hypo
1	489	PDAC-hypo
2	232	PDAC-hypo
3	328	PDAC-hypo
4	917	PDAC-hypo
5	902	PDAC-hypo
6	1023	PDAC-hypo
7	623	PDAC-hypo
8	267	PDAC-hypo
9	262	PDAC-hypo
10	1588	PDAC-hypo
11	423	PDAC-hypo
12	599	PDAC-hypo
13	308	PDAC-hypo
14	238	PDAC-hypo
15	204	PDAC-hypo
16	257	PDAC-hypo
17	933	PDAC-hypo
18	367	PDAC-hypo
19	533	PDAC-hypo
20	549	PDAC-hypo
21	907	PDAC-hypo
22	731	PDAC-hypo
23	482	PDAC-hypo
24	456	PDAC-hypo
25	187	PDAC-hypo
26	239	PDAC-hypo
27	534	PDAC-hypo
28	355	PDAC-hypo
29	487	PDAC-hypo
30	302	PDAC-hypo
31	591	PDAC-hypo
32	535	PDAC-hypo
33	513	PDAC-hypo
34	661	PDAC-hypo
35	245	PDAC-hypo
36	492	PDAC-hypo
37	376	PDAC-hypo
38	628	PDAC-hypo
39	291	PDAC-hypo
40	428	PDAC-hypo
41	266	PDAC-hypo
42	474	PDAC-hypo
43	461	PDAC-hypo
44	314	PDAC-hypo
45	816	PDAC-hypo
46	138	PDAC-hypo
47	1050	PDAC-hypo
48	366	PDAC-hypo
49	458	PDAC-hypo
50	530	PDAC-hypo
51	1069	PDAC-hypo
52	857	PDAC-hypo
53	735	PDAC-hypo
54	257	PDAC-hypo
55	493	PDAC-hypo
56	765	PDAC-hypo
57	598	PDAC-hypo
58	746	PDAC-hypo
59	108	PDAC-hypo
60	940	PDAC-hypo
61	319	PDAC-hypo
62	669	PDAC-hypo
63	650	PDAC-hypo
64	715	PDAC-hypo
65	561	PDAC-hypo
66	324	PDAC-hypo
67	521	PDAC-hypo
68	1811	PDAC-hypo
69	660	PDAC-hypo
70	207	PDAC-hypo
71	418	PDAC-hypo
72	525	PDAC-hypo
73	452	PDAC-hypo
74	665	PDAC-hypo
75	531	PDAC-hypo
76	377	PDAC-hypo
77	1901	PDAC-hypo
78	1110	PDAC-hypo
79	802	PDAC-hypo
80	210	PDAC-hypo
81	372	PDAC-hypo
82	1236	PDAC-hypo
83	778	PDAC-hypo
84	944	PDAC-hypo
85	450	PDAC-hypo
86	378	PDAC-hypo
87	404	PDAC-hypo
88	393	PDAC-hypo
89	464	PDAC-hypo
90	575	PDAC-hypo
91	582	PDAC-hypo
92	456	PDAC-hypo
93	408	PDAC-hypo
94	1133	PDAC-hypo
95	731	PDAC-hypo
96	198	PDAC-hypo
97	523	PDAC-hypo
98	212	PDAC-hypo
99	807	PDAC-hypo
100	256	PDAC-hypo
101	407	PDAC-hypo
102	618	PDAC-hypo
103	170	PDAC-hypo
104	795	PDAC-hypo
105	629	PDAC-hypo
106	653	PDAC-hypo
107	389	PDAC-hypo
108	531	PDAC-hypo
109	487	PDAC-hypo
110	425	PDAC-hypo
111	376	PDAC-hypo
112	424	PDAC-hypo
113	928	PDAC-hypo
114	638	PDAC-hypo
115	313	PDAC-hypo
116	328	PDAC-hypo
117	803	PDAC-hypo
118	205	PDAC-hypo
119	622	PDAC-hypo
120	286	PDAC-hypo
121	689	PDAC-hypo
122	614	PDAC-hypo
123	987	PDAC-hypo
124	558	PDAC-hypo
125	388	PDAC-hypo
126	318	PDAC-hypo
127	800	PDAC-hypo
128	1074	PDAC-hypo
129	206	PDAC-hypo
130	1682	PDAC-hypo
131	342	PDAC-hypo
132	510	PDAC-hypo
133	1489	PDAC-hypo
134	1239	PDAC-hypo
135	412	PDAC-hypo
136	858	PDAC-hypo
137	540	PDAC-hypo
138	239	PDAC-hypo
139	778	PDAC-hypo
140	390	PDAC-hypo
141	208	PDAC-hypo
142	307	PDAC-hypo
143	422	PDAC-hypo
144	891	PDAC-hypo
145	245	PDAC-hypo
146	601	PDAC-hypo
147	598	PDAC-hypo
148	263	PDAC-hypo
149	930	PDAC-hypo
150	602	PDAC-hypo
151	787	PDAC-hypo
152	211	PDAC-hypo
153	492	PDAC-hypo
154	2149	PDAC-hypo
155	711	PDAC-hypo
156	801	PDAC-hypo
157	871	PDAC-hypo
158	267	PDAC-hypo
159	487	PDAC-hypo
160	270	PDAC-hypo
161	386	PDAC-hypo
162	436	PDAC-hypo
163	658	PDAC-hypo
164	688	PDAC-hypo
165	1017	PDAC-hypo
166	713	PDAC-hypo
167	903	PDAC-hypo
168	1094	PDAC-hypo
169	633	PDAC-hypo
170	608	PDAC-hypo
171	1272	PDAC-hypo
172	288	PDAC-hypo
173	455	PDAC-hypo
174	154	PDAC-hypo
175	150	PDAC-hypo
176	521	PDAC-hypo
177	273	PDAC-hypo
178	655	PDAC-hypo
179	509	PDAC-hypo
180	344	PDAC-hypo
181	753	PDAC-hypo
182	312	PDAC-hypo
183	348	PDAC-hypo
184	216	PDAC-hypo
185	450	PDAC-hypo
186	883	PDAC-hypo
187	260	PDAC-hypo
188	534	PDAC-hypo
189	847	PDAC-hypo
190	210	PDAC-hypo
191	586	PDAC-hypo
192	368	PDAC-hypo
193	497	PDAC-hypo
194	364	PDAC-hypo
195	834	PDAC-hypo
196	316	PDAC-hypo
197	224	PDAC-hypo
198	148	PDAC-hypo
199	395	PDAC-hypo
200	938	PDAC-hypo
201	176	PDAC-hypo
202	529	PDAC-hypo
203	798	PDAC-hypo
204	360	PDAC-hypo
205	532	PDAC-hypo
206	300	PDAC-hypo
207	820	PDAC-hypo
208	352	PDAC-hypo
209	607	PDAC-hypo
210	432	PDAC-hypo
211	592	PDAC-hypo
212	323	PDAC-hypo
213	638	PDAC-hypo
214	76	PDAC-hypo
215	706	PDAC-hypo
216	1229	PDAC-hypo
217	375	PDAC-hypo
218	952	PDAC-hypo
219	953	PDAC-hypo
220	302	PDAC-hypo
221	652	PDAC-hypo
222	454	PDAC-hypo
223	237	PDAC-hypo
224	812	PDAC-hypo
225	325	PDAC-hypo
226	622	PDAC-hypo
227	325	PDAC-hypo
228	673	PDAC-hypo
229	493	PDAC-hypo
230	818	PDAC-hypo
231	857	PDAC-hypo
232	685	PDAC-hypo
233	561	PDAC-hypo
234	403	PDAC-hypo
235	370	PDAC-hypo
236	1081	PDAC-hypo
237	733	PDAC-hypo
238	213	PDAC-hypo
239	479	PDAC-hypo
240	687	PDAC-hypo
241	408	PDAC-hypo
242	869	PDAC-hypo
243	558	PDAC-hypo
244	274	PDAC-hypo
245	342	PDAC-hypo
246	641	PDAC-hypo
247	676	PDAC-hypo
248	1199	PDAC-hypo
249	338	PDAC-hypo
250	621	PDAC-hypo
251	628	PDAC-hypo
252	1172	PDAC-hypo
253	530	PDAC-hypo
254	343	PDAC-hypo
255	1252	PDAC-hypo
256	544	PDAC-hypo
257	311	PDAC-hypo
258	556	PDAC-hypo
259	884	PDAC-hypo
260	520	PDAC-hypo
261	393	PDAC-hypo
262	409	PDAC-hypo
263	775	PDAC-hypo
264	1585	PDAC-hypo
265	752	PDAC-hypo
266	568	PDAC-hypo
267	846	PDAC-hypo
268	148	PDAC-hypo
269	232	PDAC-hypo
270	545	PDAC-hypo
271	217	PDAC-hypo
272	456	PDAC-hypo
273	680	PDAC-hypo
274	235	PDAC-hypo
275	785	PDAC-hypo
276	581	PDAC-hypo
277	244	PDAC-hypo
278	779	PDAC-hypo
279	186	PDAC-hypo
280	195	PDAC-hypo
281	997	PDAC-hypo
282	298	PDAC-hypo
283	789	PDAC-hypo
284	714	PDAC-hypo
285	437	PDAC-hypo
286	936	PDAC-hypo
287	412	PDAC-hypo
288	655	PDAC-hypo
289	121	PDAC-hypo
290	880	PDAC-hypo
291	331	PDAC-hypo
292	378	PDAC-hypo
293	400	PDAC-hypo
294	912	PDAC-hypo
295	642	PDAC-hypo
296	855	PDAC-hypo
297	312	PDAC-hypo
298	275	PDAC-hypo
299	242	PDAC-hypo
300	518	PDAC-hypo
301	269	PDAC-hypo
302	303	PDAC-hypo
303	332	PDAC-hypo
304	669	PDAC-hypo
305	325	PDAC-hypo
306	228	PDAC-hypo
307	515	PDAC-hypo
308	518	PDAC-hypo
309	215	PDAC-hypo
310	209	PDAC-hypo
311	149	PDAC-hypo
312	254	PDAC-hypo
313	248	PDAC-hypo
314	515	PDAC-hypo
315	508	PDAC-hypo
316	818	PDAC-hypo
317	266	PDAC-hypo
318	362	PDAC-hypo
319	294	PDAC-hypo
320	807	PDAC-hypo
321	766	PDAC-hypo
322	351	PDAC-hypo
323	842	PDAC-hypo
324	589	PDAC-hypo
325	217	PDAC-hypo
326	1089	PDAC-hypo
327	782	PDAC-hypo
328	1159	PDAC-hypo
329	722	PDAC-hypo
330	563	PDAC-hypo
331	225	PDAC-hypo
332	372	PDAC-hypo
333	425	PDAC-hypo
334	965	PDAC-hypo
335	1559	PDAC-hypo
336	170	PDAC-hypo
337	391	PDAC-hypo
338	786	PDAC-hypo
339	467	PDAC-hypo
340	364	PDAC-hypo
341	456	PDAC-hypo
342	192	PDAC-hypo
343	443	PDAC-hypo
344	1054	PDAC-hypo
345	660	PDAC-hypo
346	573	PDAC-hypo
347	360	PDAC-hypo
348	530	PDAC-hypo
349	262	PDAC-hypo
350	540	PDAC-hypo
351	376	PDAC-hypo
352	816	PDAC-hypo
353	273	PDAC-hypo
354	635	PDAC-hypo
355	419	PDAC-hypo
356	141	PDAC-hypo
357	621	PDAC-hypo
358	490	PDAC-hypo
359	509	PDAC-hypo
360	793	PDAC-hypo
361	195	PDAC-hypo
362	540	PDAC-hypo
363	468	PDAC-hypo
364	306	PDAC-hypo
365	409	PDAC-hypo
366	535	PDAC-hypo
367	364	PDAC-hypo
368	152	PDAC-hypo
369	357	PDAC-hypo
370	1223	PDAC-hypo
371	628	PDAC-hypo
372	544	PDAC-hypo
373	711	PDAC-hypo
374	641	PDAC-hypo
375	408	PDAC-hypo
376	425	PDAC-hypo
377	284	PDAC-hypo
378	586	PDAC-hypo
379	1089	PDAC-hypo
380	318	PDAC-hypo
381	1585	PDAC-hypo
382	350	PDAC-hypo
383	599	PDAC-hypo
384	286	PDAC-hypo
385	1135	PDAC-hypo
386	393	PDAC-hypo
387	710	PDAC-hypo
388	537	PDAC-hypo
389	1031	PDAC-hypo
390	177	PDAC-hypo
391	410	PDAC-hypo
392	422	PDAC-hypo
393	346	PDAC-hypo
394	388	PDAC-hypo
395	821	PDAC-hypo
396	789	PDAC-hypo
397	886	PDAC-hypo
398	1342	PDAC-hypo
399	767	PDAC-hypo
400	140	PDAC-hypo
401	857	PDAC-hypo
402	726	PDAC-hypo
403	1266	PDAC-hypo
404	1009	PDAC-hypo
405	495	PDAC-hypo
406	1207	PDAC-hypo
407	496	PDAC-hypo
408	1797	PDAC-hypo
409	857	PDAC-hypo
410	709	PDAC-hypo
411	433	PDAC-hypo
412	361	PDAC-hypo
413	798	PDAC-hypo
414	806	PDAC-hypo
415	556	PDAC-hypo
416	850	PDAC-hypo
417	1623	PDAC-hypo
418	407	PDAC-hypo
419	491	PDAC-hypo
420	495	PDAC-hypo
421	1386	PDAC-hypo
422	388	PDAC-hypo
423	344	PDAC-hypo
424	222	PDAC-hypo
425	272	PDAC-hypo
426	574	PDAC-hypo
427	404	PDAC-hypo
428	969	PDAC-hypo
429	967	PDAC-hypo
430	648	PDAC-hypo
431	388	PDAC-hypo
432	963	PDAC-hypo
433	434	PDAC-hypo
434	147	PDAC-hypo
435	969	PDAC-hypo
436	265	PDAC-hypo
437	325	PDAC-hypo
438	235	PDAC-hypo
439	507	PDAC-hypo
440	663	PDAC-hypo
441	734	PDAC-hypo
442	521	PDAC-hypo
443	381	PDAC-hypo
444	252	PDAC-hypo
445	690	PDAC-hypo
446	475	PDAC-hypo
447	808	PDAC-hypo
448	118	PDAC-hypo
449	428	PDAC-hypo
450	991	PDAC-hypo
451	655	PDAC-hypo
452	766	PDAC-hypo
453	574	PDAC-hypo
454	779	PDAC-hypo
455	2666	PDAC-hypo
456	197	PDAC-hypo
457	1028	PDAC-hypo
458	373	PDAC-hypo
459	372	PDAC-hypo
460	1152	PDAC-hypo
461	229	PDAC-hypo
462	936	PDAC-hypo
463	756	PDAC-hypo
464	687	PDAC-hypo
465	1960	PDAC-hypo
466	626	PDAC-hypo
467	396	PDAC-hypo
468	786	PDAC-hypo
469	413	PDAC-hypo
470	732	PDAC-hypo
471	417	PDAC-hypo
472	740	PDAC-hypo
473	485	PDAC-hypo
474	1527	PDAC-hypo
475	478	PDAC-hypo
476	797	PDAC-hypo
477	995	PDAC-hypo
478	347	PDAC-hypo
479	700	PDAC-hypo
480	522	PDAC-hypo
481	506	PDAC-hypo
482	745	PDAC-hypo
483	233	PDAC-hypo
484	553	PDAC-hypo
485	196	PDAC-hypo
486	226	PDAC-hypo
487	761	PDAC-hypo
488	579	PDAC-hypo
489	757	PDAC-hypo
490	253	PDAC-hypo
491	512	PDAC-hypo
492	453	PDAC-hypo
493	809	PDAC-hypo
494	553	PDAC-hypo
495	653	PDAC-hypo
496	395	PDAC-hypo
497	654	PDAC-hypo
498	951	PDAC-hypo
499	642	PDAC-hypo
500	411	PDAC-hypo
501	442	PDAC-hypo
502	420	PDAC-hypo
503	293	PDAC-hypo
504	236	PDAC-hypo
505	852	PDAC-hypo
506	428	PDAC-hypo
507	987	PDAC-hypo
508	550	PDAC-hypo
509	330	PDAC-hypo
510	386	PDAC-hypo
511	562	PDAC-hypo
512	1112	PDAC-hypo
513	592	PDAC-hypo
514	808	PDAC-hypo
515	401	PDAC-hypo
516	325	PDAC-hypo
517	570	PDAC-hypo
518	412	PDAC-hypo
519	812	PDAC-hypo
520	668	PDAC-hypo
521	701	PDAC-hypo
522	1555	PDAC-hypo
523	1957	PDAC-hypo
524	295	other
525	444	other
526	703	other
527	675	other
528	746	other
529	481	other
530	718	other
531	267	other
532	631	other
533	727	other
534	546	other
535	866	other
536	326	other
537	238	other
538	209	other
539	2796	other
540	1313	other
541	711	other
542	392	other
543	217	other
544	399	other
545	777	other
546	375	other
547	516	other
548	1475	other
549	336	other
550	273	other
551	386	other
552	289	other
553	415	other
554	724	other
555	571	other
556	862	other
557	644	other
558	505	other
559	306	other
560	736	other
561	793	other
562	3173	other
563	507	other
564	489	other
565	657	other
566	372	other
567	458	other
568	287	other
569	963	other
570	685	other
571	914	other
572	648	other
573	491	other
574	1112	other
575	246	other
576	928	other
577	1369	other
578	626	other
579	613	other
580	527	other
581	1184	other
582	496	other
583	579	other
584	403	other
585	621	other
586	717	other
587	318	other
588	937	other
589	739	other
590	980	other
591	146	other
592	2801	other
593	669	other
594	445	other
595	1144	other
596	430	other
597	576	other
598	968	other
599	399	other
600	271	other
601	1254	other
602	752	other
603	755	other
604	491	other
605	257	other
606	454	other
607	229	other
608	2473	other
609	296	other
610	837	other
611	507	other
612	1164	other
613	444	other
614	1648	other
615	669	other
616	225	other
617	460	other
618	326	other
619	1640	other
620	652	other
621	269	other
622	458	other
623	362	other
624	884	other
625	1170	other
626	569	other
627	587	other
628	465	other
629	466	other
630	509	other
631	1357	other
632	780	other
633	909	other
634	1476	other
635	226	other
636	572	other
637	547	other
638	707	other
639	268	other
640	459	other
641	881	other
642	1389	other
643	1817	other
644	1034	other
645	1043	other
646	1082	other
647	456	other
648	797	other
649	309	other
650	2193	other
651	953	other
652	383	other
653	410	other
654	1352	other
655	424	other
656	831	other
657	2237	other
658	1447	other
659	565	other
660	918	other
661	2847	other
662	1062	other
663	1416	other
664	770	other
665	1413	other
666	657	other
667	512	other
668	466	other
669	603	other
670	750	other
671	891	other
672	695	other
673	176	other
674	789	other
675	323	other
676	269	other
677	733	other
678	584	other
679	1581	other
680	771	other
681	603	other
682	3066	other
683	664	other
684	798	other
685	522	other
686	461	other
687	954	other
688	554	other
689	1056	other
690	719	other
691	260	other
692	422	other
693	1521	other
694	467	other
695	683	other
696	468	other
697	1134	other
698	886	other
699	281	other
700	653	other
701	389	other
702	693	other
703	750	other
704	799	other
705	581	other
706	789	other
707	320	other
708	390	other
709	315	other
710	897	other
711	714	other
712	457	other
713	320	other
714	763	other
715	754	other
716	925	other
717	1223	other
718	1635	other
719	156	other
720	257	other
721	631	other
722	456	other
723	433	other
724	1055	other
725	640	other
726	764	other
727	638	other
728	690	other
729	451	other
730	349	other
731	599	other
732	420	other
733	307	other
734	920	other
735	798	other
736	576	other
737	492	other
738	1389	other
739	843	other
740	251	other
741	431	other
742	812	other
743	214	other
744	1303	other
745	1091	other
746	821	other
747	552	other
748	1046	other
749	606	other
750	1202	other
751	254	other
752	348	other
753	226	other
754	671	other
755	861	other
756	440	other
757	260	other
758	290	other
759	643	other
760	900	other
761	620	other
762	866	other
763	208	other
764	377	other
765	253	other
766	541	other
767	542	other
768	340	other
769	563	other
770	834	other
771	806	other
772	473	other
773	375	other
774	1323	other
775	232	other
776	977	other
777	548	other
778	753	other
779	519	other
780	417	other
781	720	other
782	855	other
783	644	other
784	492	other
785	876	other
786	1079	other
787	819	other
788	863	other
789	913	other
790	1218	other
791	1627	other
792	1122	other
793	443	other
794	790	other
795	680	other
796	1292	other
797	755	other
798	243	other
799	480	other
800	381	other
801	911	other
802	1192	other
803	791	other
804	254	other
805	791	other
806	1561	other
807	1188	other
808	890	other
809	372	other
810	632	other
811	684	other
812	487	other
813	1188	other
814	634	other
815	531	other
816	166	other
817	97	other
818	1105	other
819	690	other
820	887	other
821	605	other
822	287	other
823	934	other
824	799	other
825	804	other
826	424	other
827	626	other
828	313	other
829	551	other
830	585	other
831	2267	other
832	1130	other
833	269	other
834	822	other
835	534	other
836	314	other
837	1053	other
838	877	other
839	922	other
840	594	other
841	1503	other
842	940	other
843	1172	other
844	337	other
845	280	other
846	860	other
847	1111	other
848	575	other
849	537	other
850	1041	other
851	732	other
852	422	other
853	778	other
854	605	other
855	843	other
856	277	other
857	828	other
858	479	other
859	1570	other
860	317	other
861	404	other
862	1238	other
863	571	other
864	922	other
865	569	other
866	643	other
867	733	other
868	790	other
869	828	other
870	756	other
871	349	other
872	1034	other
873	744	other
874	600	other
875	668	other
876	397	other
877	752	other
878	182	other
879	802	other
880	999	other
881	1050	other
882	623	other
883	677	other
884	340	other
885	399	other
886	2038	other
887	282	other
888	2705	other
889	771	other
890	276	other
891	651	other
892	1129	other
893	564	other
894	700	other
895	277	other
896	170	other
897	848	other
898	296	other
899	972	other
900	1385	other
901	1625	other
902	288	other
903	396	other
904	473	other
905	333	other
906	543	other
907	477	other
908	255	other
909	1012	other
910	536	other
911	635	other
912	1130	other
913	1675	other
914	925	other
915	791	other
916	2022	other
917	1379	other
918	765	other
919	1102	other
920	416	other
921	306	other
922	400	other
923	452	other
924	1034	other
925	110	other
926	796	other
927	307	other
928	798	other
929	1101	other
930	526	other
931	725	other
932	613	other
933	2809	other
934	1047	other
935	1485	other
936	1384	other
937	398	other
938	1049	other
939	1417	other
940	719	other
941	656	other
942	565	other
943	1178	other
944	273	other
945	615	other
946	1511	other
947	447	other
948	1063	other
949	226	other
950	486	other
951	665	other
952	377	other
953	851	other
954	503	other
955	427	other
956	308	other
957	611	other
958	258	other
959	1032	other
960	1345	other
961	518	other
962	385	other
963	909	other
964	1919	other
965	745	other
966	613	other
967	1338	other
968	681	other
969	537	other
970	1076	other
971	262	other
972	192	other
973	1253	other
974	685	other
975	957	other
976	309	other
977	552	other
978	1162	other
979	585	other
980	505	other
981	524	other
982	1169	other
983	1493	other
984	2225	other
985	493	other
986	435	other
987	326	other
988	341	other
989	565	other
990	601	other
991	724	other
992	859	other
993	107	other
994	544	other
995	360	other
996	624	other
997	738	other
998	363	other
999	176	other
1000	1003	other
1001	270	other
1002	1015	other
1003	899	other
1004	682	other
1005	315	other
1006	652	other
1007	198	other
1008	671	other
1009	792	other
1010	1730	other
1011	760	other
1012	997	other
1013	197	other
1014	1642	other
1015	608	other
1016	521	other
1017	678	other
1018	281	other
1019	708	other
1020	473	other
1021	206	other
1022	893	other
1023	837	other
1024	114	other
1025	391	other
1026	1173	other
1027	327	other
1028	478	other
1029	470	other
1030	300	other
1031	1143	other
1032	367	other
1033	638	other
1034	693	other
1035	399	other
1036	387	other
1037	621	other
1038	376	other
1039	1172	other
1040	88	other
1041	673	other
1042	603	other
1043	670	other
1044	945	other
1045	1012	other
1046	668	other
1047	408	other
1048	774	other
1049	1501	other
1050	663	other
1051	782	other
1052	948	other
1053	1243	other
1054	1093	other
1055	577	other
1056	1745	other
1057	924	other
1058	865	other
1059	2483	other
1060	1049	other
1061	1386	other
1062	760	other
1063	487	other
1064	1075	other
1065	565	other
1066	1024	other
1067	206	other
1068	792	other
1069	844	other
1070	380	other
1071	663	other
1072	1144	other
1073	670	other
1074	674	other
1075	845	other
1076	783	other
1077	1297	other
1078	117	other
1079	617	other
1080	1607	other
1081	371	other
1082	603	other
1083	703	other
1084	828	other
1085	858	other
1086	775	other
1087	557	other
1088	360	other
1089	518	other
1090	1164	other
1091	1076	other
1092	409	other
1093	647	other
1094	1275	other
1095	746	other
1096	1320	other
1097	416	other
1098	799	other
1099	1097	other
1100	490	other
1101	928	other
1102	496	other
1103	697	other
1104	725	other
1105	477	other
1106	2168	other
1107	639	other
1108	1572	other
1109	423	other
1110	465	other
1111	987	other
1112	1653	other
1113	1676	other
1114	421	other
1115	535	other
1116	703	other
1117	405	other
1118	935	other
1119	727	other
1120	1225	other
1121	2067	other
1122	733	other
1123	817	other
1124	735	other
1125	740	other
1126	623	other
1127	972	other
1128	1252	other
1129	881	other
1130	647	other
1131	205	other
1132	349	other
1133	727	other
1134	457	other
1135	248	other
1136	1690	other
1137	1414	other
1138	703	other
1139	513	other
1140	345	other
1141	379	other
1142	518	other
1143	1317	other
1144	630	other
1145	843	other
1146	538	other
1147	1188	other
1148	447	other
1149	751	other
1150	577	other
1151	1408	other
1152	731	other
1153	963	other
1154	400	other
1155	483	other
1156	220	other
1157	328	other
1158	460	other
1159	490	other
1160	871	other
1161	790	other
1162	653	other
1163	705	other
1164	759	other
1165	970	other
1166	1189	other
1167	764	other
1168	323	other
1169	638	other
1170	2052	other
1171	1051	other
1172	731	other
1173	1313	other
1174	976	other
1175	366	other
1176	611	other
1177	1231	other
1178	1529	other
1179	296	other
1180	860	other
1181	417	other
1182	441	other
1183	377	other
1184	310	other
1185	877	other
1186	348	other
1187	483	other
1188	763	other
1189	604	other
1190	699	other
1191	779	other
1192	691	other
1193	439	other
1194	759	other
1195	163	other
1196	107	other
1197	440	other
1198	658	other
1199	348	other
1200	396	other
1201	467	other
1202	605	other
1203	562	other
1204	2039	other
1205	699	other
1206	428	other
1207	441	other
1208	1230	other
1209	387	other
1210	367	other
1211	928	other
1212	295	other
1213	678	other
1214	699	other
1215	912	other
1216	760	other
1217	687	other
1218	699	other
1219	597	other
1220	1466	other
1221	2747	other
1222	744	other
1223	2567	other
1224	610	other
1225	647	other
1226	851	other
1227	924	other
1228	460	other
1229	556	other
1230	371	other
1231	696	other
1232	742	other
1233	709	other
1234	1951	other
1235	2484	other
1236	1583	other
1237	784	other
1238	911	other
1239	249	other
1240	381	other
1241	1065	other
1242	935	other
1243	802	other
1244	185	other
1245	577	other
1246	424	other
1247	690	other
1248	867	other
1249	307	other
1250	426	other
1251	607	other
1252	865	other
1253	849	other
1254	999	other
1255	1355	other
1256	871	other
1257	736	other
1258	543	other
1259	917	other
1260	711	other
1261	2278	other
1262	522	other
1263	455	other
1264	329	other
1265	515	other
1266	894	other
1267	771	other
1268	995	other
1269	401	other
1270	685	other
1271	1036	other
1272	348	other
1273	385	other
1274	711	other
1275	473	other
1276	518	other
1277	774	other
1278	593	other
1279	707	other
1280	779	other
1281	906	other
1282	971	other
1283	172	other
1284	515	other
1285	443	other
1286	607	other
1287	1636	other
1288	529	other
1289	423	other
1290	451	other
1291	614	other
1292	750	other
1293	644	other
1294	780	other
1295	187	other
1296	700	other
1297	513	other
1298	834	other
1299	506	other
1300	658	other
1301	435	other
1302	264	other
1303	646	other
1304	702	other
1305	541	other
1306	481	other
1307	435	other
1308	338	other
1309	750	other
1310	402	other
1311	297	other
1312	1236	other
1313	720	other
1314	744	other
1315	672	other
1316	423	other
1317	642	other
1318	280	other
1319	752	other
1320	652	other
1321	496	other
1322	164	other
1323	530	other
1324	659	other
1325	942	other
1326	368	other
1327	1058	other
1328	290	other
1329	811	other
1330	1034	other
1331	1867	other
1332	496	other
1333	511	other
1334	342	other
1335	695	other
1336	864	other
1337	512	other
1338	450	other
1339	699	other
1340	427	other
1341	780	other
1342	1010	other
1343	471	other
1344	573	other
1345	501	other
1346	1032	other
1347	981	other
1348	562	other
1349	330	other
1350	1012	other
1351	532	other
1352	624	other
1353	1066	other
1354	413	other
1355	767	other
1356	400	other
1357	460	other
1358	919	other
1359	600	other
1360	242	other
1361	373	other
1362	394	other
1363	228	other
1364	578	other
1365	1189	other
1366	668	other
1367	540	other
1368	902	other
1369	1140	other
1370	576	other
1371	618	other
1372	398	other
1373	414	other
1374	677	other
1375	287	other
1376	760	other
1377	836	other
1378	1138	other
1379	911	other
1380	1474	other
1381	481	other
1382	951	other
1383	416	other
1384	717	other
1385	316	other
1386	242	other
1387	292	other
1388	614	other
1389	469	other
1390	1770	other
1391	822	other
1392	680	other
1393	620	other
1394	508	other
1395	1005	other
1396	508	other
1397	199	other
1398	978	other
1399	399	other
1400	642	other
1401	564	other
1402	513	other
1403	510	other
1404	931	other
1405	509	other
1406	1018	other
1407	858	other
1408	631	other
1409	770	other
1410	470	other
1411	628	other
1412	278	other
1413	810	other
1414	902	other
1415	546	other
1416	357	other
1417	368	other
1418	646	other
1419	656	other
1420	793	other
1421	576	other
1422	621	other
1423	97	other
1424	654	other
1425	739	other
1426	386	other
1427	1039	other
1428	624	other
1429	480	other
1430	390	other
1431	871	other
1432	403	other
1433	1178	other
1434	455	other
1435	240	other
1436	756	other
1437	1115	other
1438	772	other
1439	1310	other
1440	1191	other
1441	931	other
1442	639	other
1443	579	other
1444	1261	other
1445	269	other
1446	769	other
1447	657	other
1448	573	other
1449	243	other
1450	630	other
1451	751	other
1452	634	other
1453	638	other
1454	275	other
1455	950	other
1456	571	other
1457	1292	other
1458	482	other
1459	368	other
1460	714	other
1461	754	other
1462	1132	other
1463	1464	other
1464	417	other
1465	854	other
1466	412	other
1467	1297	other
1468	730	other
1469	414	other
1470	802	other
1471	981	other
1472	431	other
1473	456	other
1474	255	other
1475	866	other
1476	400	other
1477	1709	other
1478	1348	other
1479	1123	other
1480	308	other
1481	1028	other
1482	473	other
1483	783	other
1484	940	other
1485	576	other
1486	419	other
1487	1330	other
1488	1378	other
1489	694	other
1490	873	other
1491	531	other
1492	276	other
1493	432	other
1494	554	other
1495	440	other
1496	997	other
1497	381	other
1498	446	other
1499	659	other
1500	784	other
1501	488	other
1502	666	other
1503	892	other
1504	658	other
1505	811	other
1506	193	other
1507	404	other
1508	336	other
1509	591	other
1510	488	other
1511	472	other
1512	867	other
1513	411	other
1514	1466	other
1515	590	other
1516	465	other
1517	981	other
1518	439	other
1519	687	other
1520	803	other
1521	1016	other
1522	204	other
1523	1128	other
1524	162	other
1525	500	other
1526	894	other
1527	598	other
1528	1125	other
1529	774	other
1530	1463	other
1531	280	other
1532	1016	other
1533	342	other
1534	590	other
1535	492	other
1536	779	other
1537	357	other
1538	548	other
1539	844	other
1540	349	other
1541	730	other
1542	618	other
1543	624	other
1544	654	other
1545	643	other
1546	903	other
1547	414	other
1548	1221	other
1549	518	other
1550	763	other
1551	894	other
1552	338	other
1553	544	other
1554	556	other
1555	776	other
1556	1423	other
1557	366	other
1558	1170	other
1559	1250	other
1560	970	other
1561	685	other
1562	431	other
1563	496	other
1564	899	other
1565	401	other
1566	301	other
1567	316	other
1568	840	other
1569	1319	other
1570	1037	other
1571	1130	other
1572	779	other
1573	330	other
1574	739	other
1575	884	other
1576	521	other
1577	769	other
1578	284	other
1579	1183	other
1580	924	other
1581	226	other
1582	1059	other
1583	862	other
1584	794	other
1585	878	other
1586	401	other
1587	508	other
1588	1005	other
1589	1046	other
1590	598	other
1591	506	other
1592	649	other
1593	907	other
1594	580	other
1595	269	other
1596	600	other
1597	450	other
1598	877	other
1599	290	other
1600	766	other
1601	933	other
1602	563	other
1603	605	other
1604	1287	other
1605	660	other
1606	433	other
1607	838	other
1608	885	other
1609	260	other
1610	612	other
1611	467	other
1612	687	other
1613	3318	other
1614	163	other
1615	921	other
1616	232	other
1617	788	other
1618	1808	other
1619	628	other
1620	493	other
1621	586	other
1622	1630	other
1623	736	other
1624	1261	other
1625	372	other
1626	830	other
1627	764	other
1628	486	other
1629	441	other
1630	1060	other
1631	1052	other
1632	658	other
1633	786	other
1634	494	other
1635	163	other
1636	777	other
1637	481	other
1638	472	other
1639	977	other
1640	672	other
1641	669	other
1642	656	other
1643	981	other
1644	874	other
1645	1522	other
1646	1240	other
1647	820	other
1648	872	other
1649	999	other
1650	807	other
1651	463	other
1652	233	other
1653	1177	other
1654	598	other
1655	1161	other
1656	2633	other
1657	1109	other
1658	539	other
1659	393	other
1660	1671	other
1661	1123	other
1662	2094	other
1663	1384	other
1664	825	other
1665	541	other
1666	1560	other
1667	1237	other
1668	1792	other
1669	1248	other
1670	2299	other
1671	1488	other
1672	2690	other
1673	1853	other
1674	1049	other
1675	606	other
1676	851	other
1677	922	other
1678	78	other
1679	82	other
1680	732	other
1681	1126	other
1682	412	other
1683	488	other
1684	723	other
1685	466	other
1686	540	other
1687	1645	other
1688	308	other
1689	686	other
1690	887	other
1691	451	other
1692	375	other
1693	1252	other
1694	378	other
1695	617	other
1696	976	other
1697	740	other
1698	944	other
1699	470	other
1700	524	other
1701	830	other
1702	233	other
1703	787	other
1704	2250	other
1705	679	other
1706	304	other
1707	300	other
1708	626	other
1709	783	other
1710	211	other
1711	805	other
1712	441	other
1713	578	other
1714	554	other
1715	412	other
1716	287	other
1717	482	other
1718	1671	other
1719	754	other
1720	323	other
1721	284	other
1722	775	other
1723	728	other
1724	752	other
1725	1275	other
1726	927	other
1727	1592	other
1728	323	other
1729	438	other
1730	640	other
1731	690	other
1732	292	other
1733	1661	other
1734	1091	other
1735	426	other
1736	475	other
1737	1103	other
1738	516	other
1739	498	other
1740	654	other
1741	519	other
1742	321	other
1743	518	other
1744	417	other
1745	891	other
1746	753	other
1747	332	other
1748	236	other
1749	237	other
1750	381	other
1751	492	other
1752	737	other
1753	628	other
1754	578	other
1755	1286	other
1756	516	other
1757	217	other
1758	2735	other
1759	1348	other
1760	162	other
1761	266	other
1762	643	other
1763	536	other
1764	259	other
1765	477	other
1766	356	other
1767	393	other
1768	209	other
1769	1053	other
1770	434	other
1771	262	other
1772	536	other
1773	524	other
1774	608	other
1775	1037	other
1776	342	other
1777	400	other
1778	363	other
1779	487	other
1780	322	other
1781	752	other
1782	636	other
1783	1108	other
1784	1062	other
1785	620	other
1786	971	other
1787	129	other
1788	639	other
1789	506	other
1790	262	other
1791	772	other
1792	383	other
1793	390	other
1794	781	other
1795	557	other
1796	500	other
1797	1323	other
1798	715	other
1799	654	other
1800	1037	other
1801	519	other
1802	906	other
1803	653	other
1804	194	other
1805	293	other
1806	507	other
1807	215	other
1808	572	other
1809	912	other
1810	233	other
1811	1128	other
1812	579	other
1813	1177	other
1814	653	other
1815	1933	other
1816	1008	other
1817	808	other
1818	971	other
1819	724	other
1820	1116	other
1821	526	other
1822	306	other
1823	590	other
1824	655	other
1825	698	other
1826	285	other
1827	482	other
1828	214	other
1829	1432	other
1830	470	other
1831	299	other
1832	1504	other
1833	2204	other
1834	494	other
1835	666	other
1836	522	other
1837	454	other
1838	1611	other
1839	901	other
1840	457	other
1841	537	other
1842	132	other
1843	1069	other
1844	454	other
1845	679	other
1846	927	other
1847	534	other
1848	1183	other
1849	329	other
1850	523	other
1851	789	other
1852	1744	other
1853	1252	other
1854	656	other
1855	1418	other
1856	892	other
1857	1170	other
1858	589	other
1859	252	other
1860	706	other
1861	744	other
1862	504	other
1863	740	other
1864	240	other
1865	977	other
1866	419	other
1867	902	other
1868	198	other
1869	769	other
1870	1003	other
1871	496	other
1872	114	other
1873	892	other
1874	73	other
1875	878	other
1876	553	other
1877	1017	other
1878	1038	other
1879	523	other
1880	1319	other
1881	355	other
1882	691	other
1883	480	other
1884	273	other
1885	642	other
1886	997	other
1887	569	other
1888	1030	other
1889	2500	other
1890	2213	other
1891	966	other
1892	679	other
1893	601	other
1894	856	other
1895	2108	other
1896	161	other
1897	391	other
1898	392	other
1899	962	other
1900	658	other
1901	1396	other
1902	967	other
1903	590	other
1904	365	other
1905	153	other
1906	818	other
1907	539	other
1908	838	other
1909	1190	other
1910	351	other
1911	1183	other
1912	806	other
1913	450	other
1914	1026	other
1915	722	other
1916	428	other
1917	539	other
1918	1070	other
1919	672	other
1920	194	other
1921	735	other
1922	583	other
1923	644	other
1924	159	other
1925	346	other
1926	718	other
1927	689	other
1928	901	other
1929	672	other
1930	839	other
1931	400	other
1932	571	other
1933	338	other
1934	705	other
1935	649	other
1936	889	other
1937	281	other
1938	318	other
1939	414	other
1940	634	other
1941	1168	other
1942	456	other
1943	402	other
1944	784	other
1945	962	other
1946	1103	other
1947	1057	other
1948	281	other
1949	440	other
1950	535	other
1951	423	other
1952	723	other
1953	667	other
1954	1844	other
1955	845	other
1956	1523	other
1957	552	other
1958	470	other
1959	292	other
1960	435	other
1961	409	other
1962	173	other
1963	311	other
1964	828	other
1965	555	other
1966	776	other
1967	742	other
1968	700	other
1969	542	other
1970	574	other
1971	549	other
1972	1165	other
1973	643	other
1974	820	other
1975	243	other
1976	614	other
1977	186	other
1978	779	other
1979	717	other
1980	364	other
1981	820	other
1982	893	other
1983	230	other
1984	961	other
1985	718	other
1986	411	other
1987	420	other
1988	616	other
1989	1408	other
1990	624	other
1991	1426	other
1992	158	other
1993	1002	other
1994	456	other
1995	602	other
1996	711	other
1997	682	other
1998	403	other
[truncated: 7,186 more rows]
