# Supplementary material for: metilene3: identifying DMRs across multiple conditions with auto-classification
Source: Nat Commun. 2026 Jul 4;17:5848. doi: 10.1038/s41467-026-74931-y (PMC13333024; doi:10.1038/s41467-026-74931-y)
Supplement: Supplementary file 8 — Source Data [file 41467_2026_74931_MOESM8_ESM.zip › Fig.ED9e-part1.txt]

chr1	2204005	2204006
chr1	3049351	3049352
chr1	6647996	6647997
chr1	8266623	8266624
chr1	9225383	9225384
chr1	10740903	10740904
chr1	12204343	12204344
chr1	16122228	16122229
chr1	16498495	16498496
chr1	16705802	16705803
chr1	17005471	17005472
chr1	17847265	17847266
chr1	20251570	20251571
chr1	20437303	20437304
chr1	22335686	22335687
chr1	24718615	24718616
chr1	25010024	25010025
chr1	27869017	27869018
chr1	28397623	28397624
chr1	35659710	35659711
chr1	37502408	37502409
chr1	45645832	45645833
chr1	53550477	53550478
chr1	54822562	54822563
chr1	56914714	56914715
chr1	60139161	60139162
chr1	62905044	62905045
chr1	65360271	65360272
chr1	65680203	65680204
chr1	66016436	66016437
chr1	74470886	74470887
chr1	75841725	75841726
chr1	85086085	85086086
chr1	86296416	86296417
chr1	91832407	91832408
chr1	93251466	93251467
chr1	95330927	95330928
chr1	100437053	100437054
chr1	104115784	104115785
chr1	108275072	108275073
chr1	109585591	109585592
chr1	118173170	118173171
chr1	146874343	146874344
chr1	150485984	150485985
chr1	150627295	150627296
chr1	153937245	153937246
chr1	154409763	154409764
chr1	155932211	155932212
chr1	156471896	156471897
chr1	156683334	156683335
chr1	160753088	160753089
chr1	167032494	167032495
chr1	171342907	171342908
chr1	179334334	179334335
chr1	183129341	183129342
chr1	184940631	184940632
chr1	200591172	200591173
chr1	201269415	201269416
chr1	201986773	201986774
chr1	202311876	202311877
chr1	204301698	204301699
chr1	205636464	205636465
chr1	205895080	205895081
chr1	206328848	206328849
chr1	207904026	207904027
chr1	207995298	207995299
chr1	209825782	209825783
chr1	220037124	220037125
chr1	228857589	228857590
chr1	231942723	231942724
chr1	233114285	233114286
chr1	234908071	234908072
chr1	236087573	236087574
chr1	236332443	236332444
chr10	384358	384359
chr10	639529	639530
chr10	3805338	3805339
chr10	5624784	5624785
chr10	6356968	6356969
chr10	7449829	7449830
chr10	14126899	14126900
chr10	14715737	14715738
chr10	15140714	15140715
chr10	16869788	16869789
chr10	23352192	23352193
chr10	23563262	23563263
chr10	27588405	27588406
chr10	29265217	29265218
chr10	32171032	32171033
chr10	34845500	34845501
chr10	38054767	38054768
chr10	54125882	54125883
chr10	60937088	60937089
chr10	73977060	73977061
chr10	81959043	81959044
chr10	81968434	81968435
chr10	87923547	87923548
chr10	98129824	98129825
chr10	102590346	102590347
chr10	112174480	112174481
chr10	115209865	115209866
chr10	120982649	120982650
chr10	121414705	121414706
chr10	126739138	126739139
chr10	133109103	133109104
chr10	134572771	134572772
chr10	134754410	134754411
chr11	201502	201503
chr11	794127	794128
chr11	2924986	2924987
chr11	3117245	3117246
chr11	10815985	10815986
chr11	10921560	10921561
chr11	14912284	14912285
chr11	24915909	24915910
chr11	27744709	27744710
chr11	35425502	35425503
chr11	41347986	41347987
chr11	43703930	43703931
chr11	45927797	45927798
chr11	46374376	46374377
chr11	46405548	46405549
chr11	47573399	47573400
chr11	57266625	57266626
chr11	63380711	63380712
chr11	64791611	64791612
chr11	64796393	64796394
chr11	65561369	65561370
chr11	67283605	67283606
chr11	70005919	70005920
chr11	70952220	70952221
chr11	75100710	75100711
chr11	75459875	75459876
chr11	77302744	77302745
chr11	94276330	94276331
chr11	102189967	102189968
chr11	102325205	102325206
chr11	103675887	103675888
chr11	111312444	111312445
chr11	111748739	111748740
chr11	111798569	111798570
chr11	119449615	119449616
chr11	129575350	129575351
chr12	756044	756045
chr12	1879276	1879277
chr12	6289673	6289674
chr12	8163669	8163670
chr12	11893187	11893188
chr12	12223439	12223440
chr12	12347331	12347332
chr12	12504729	12504730
chr12	14721640	14721641
chr12	25409576	25409577
chr12	26424936	26424937
chr12	26904008	26904009
chr12	32554383	32554384
chr12	33047049	33047050
chr12	50315891	50315892
chr12	50897925	50897926
chr12	52562259	52562260
chr12	53293370	53293371
chr12	53766849	53766850
chr12	54321159	54321160
chr12	54682512	54682513
chr12	56409202	56409203
chr12	57484096	57484097
chr12	65002281	65002282
chr12	65073389	65073390
chr12	69742971	69742972
chr12	70698882	70698883
chr12	70843387	70843388
chr12	89769319	89769320
chr12	95216803	95216804
chr12	109161820	109161821
chr12	110086695	110086696
chr12	110269286	110269287
chr12	110440251	110440252
chr12	111860073	111860074
chr12	114029604	114029605
chr12	117020661	117020662
chr12	120668037	120668038
chr12	120769073	120769074
chr12	120893679	120893680
chr12	121714962	121714963
chr12	121807490	121807491
chr12	122595452	122595453
chr12	124296826	124296827
chr12	125033625	125033626
chr12	125110989	125110990
chr12	125258782	125258783
chr12	130707461	130707462
chr13	21135139	21135140
chr13	24897772	24897773
chr13	28540220	28540221
chr13	29067939	29067940
chr13	36729111	36729112
chr13	48732052	48732053
chr13	50019894	50019895
chr13	51654768	51654769
chr13	52089765	52089766
chr13	67758690	67758691
chr13	76817232	76817233
chr13	95776094	95776095
chr13	100120542	100120543
chr13	100146957	100146958
chr13	100575357	100575358
chr13	107255951	107255952
chr13	110914014	110914015
chr13	111380313	111380314
chr13	113346698	113346699
chr13	114797514	114797515
chr14	21268852	21268853
chr14	23426799	23426800
chr14	24861099	24861100
chr14	29237604	29237605
chr14	54419687	54419688
chr14	64216136	64216137
chr14	64683632	64683633
chr14	64685352	64685353
chr14	65409312	65409313
chr14	67886395	67886396
chr14	74037101	74037102
chr14	74179844	74179845
chr14	74220593	74220594
chr14	76669992	76669993
chr14	77563083	77563084
chr14	81770448	81770449
chr14	81936413	81936414
chr14	88457736	88457737
chr14	91815971	91815972
chr14	93155247	93155248
chr14	94812390	94812391
chr14	95238100	95238101
chr14	96664921	96664922
chr14	100604868	100604869
chr14	100608426	100608427
chr14	100889805	100889806
chr14	103149922	103149923
chr14	104614473	104614474
chr15	28093941	28093942
chr15	31632039	31632040
chr15	31915899	31915900
chr15	40377512	40377513
chr15	41082601	41082602
chr15	41626505	41626506
chr15	45660968	45660969
chr15	45665523	45665524
chr15	45740830	45740831
chr15	45743127	45743128
chr15	49885322	49885323
chr15	55610485	55610486
chr15	57857663	57857664
chr15	59568948	59568949
chr15	60673650	60673651
chr15	68192676	68192677
chr15	70667498	70667499
chr15	70787272	70787273
chr15	76660738	76660739
chr15	79012389	79012390
chr15	79243095	79243096
chr15	79755700	79755701
chr15	85402439	85402440
chr15	85886470	85886471
chr15	90325904	90325905
chr15	90702169	90702170
chr15	93158794	93158795
chr15	98620682	98620683
chr15	99633052	99633053
chr15	101923144	101923145
chr15	101977569	101977570
chr16	696277	696278
chr16	811487	811488
chr16	1768431	1768432
chr16	1807295	1807296
chr16	1990832	1990833
chr16	1991606	1991607
chr16	2091799	2091800
chr16	2093523	2093524
chr16	2234988	2234989
chr16	3206840	3206841
chr16	4012968	4012969
chr16	22083960	22083961
chr16	23412777	23412778
chr16	24863286	24863287
chr16	29303082	29303083
chr16	30622385	30622386
chr16	31214605	31214606
chr16	31498195	31498196
chr16	47496374	47496375
chr16	48263565	48263566
chr16	48277732	48277733
chr16	57013607	57013608
chr16	57294640	57294641
chr16	66987639	66987640
chr16	67871265	67871266
chr16	68274360	68274361
chr16	68385838	68385839
chr16	69207095	69207096
chr16	69598303	69598304
chr16	69757016	69757017
chr16	75259548	75259549
chr16	81038855	81038856
chr16	84760568	84760569
chr16	85276997	85276998
chr16	85633845	85633846
chr16	88530086	88530087
chr16	88551321	88551322
chr16	89676100	89676101
chr16	89919972	89919973
chr17	984465	984466
chr17	1414761	1414762
chr17	2389755	2389756
chr17	4377880	4377881
chr17	7712894	7712895
chr17	9372049	9372050
chr17	16200224	16200225
chr17	18622668	18622669
chr17	21355964	21355965
chr17	26763875	26763876
chr17	27036463	27036464
chr17	30132492	30132493
chr17	33459300	33459301
chr17	38075209	38075210
chr17	39782389	39782390
chr17	40134806	40134807
chr17	48480935	48480936
chr17	48536229	48536230
chr17	57860384	57860385
chr17	58420224	58420225
chr17	62208138	62208139
chr17	62660086	62660087
chr17	63512008	63512009
chr17	70657866	70657867
chr17	71086931	71086932
chr17	71146985	71146986
chr17	73089813	73089814
chr17	73202992	73202993
chr17	73777229	73777230
chr17	74485758	74485759
chr17	75281669	75281670
chr17	75316933	75316934
chr17	75318442	75318443
chr17	76178923	76178924
chr17	76183862	76183863
chr17	76588855	76588856
chr17	77890037	77890038
chr17	77899463	77899464
chr17	78518079	78518080
chr17	79068772	79068773
chr17	79109808	79109809
chr17	79961511	79961512
chr17	80395942	80395943
chr18	2866138	2866139
chr18	3013997	3013998
chr18	8799169	8799170
chr18	12375734	12375735
chr18	13375460	13375461
chr18	20685835	20685836
chr18	45576665	45576666
chr18	54728201	54728202
chr18	74799202	74799203
chr19	660568	660569
chr19	1397673	1397674
chr19	1765315	1765316
chr19	2034724	2034725
chr19	3040158	3040159
chr19	3080469	3080470
chr19	3855529	3855530
chr19	4049632	4049633
chr19	4181613	4181614
chr19	4220742	4220743
chr19	4915554	4915555
chr19	7410362	7410363
chr19	7490235	7490236
chr19	10370854	10370855
chr19	17152338	17152339
chr19	18034067	18034068
chr19	24140529	24140530
chr19	33534286	33534287
chr19	34112340	34112341
chr19	34744650	34744651
chr19	34918631	34918632
chr19	38794584	38794585
chr19	39738768	39738769
chr19	41682741	41682742
chr19	42702155	42702156
chr19	45188913	45188914
chr19	45196453	45196454
chr19	45268588	45268589
chr19	45509650	45509651
chr19	46021908	46021909
chr19	46064949	46064950
chr19	47601025	47601026
chr19	49068670	49068671
chr19	49374915	49374916
chr19	50057748	50057749
chr19	52996420	52996421
chr19	53088146	53088147
chr19	54958987	54958988
chr19	56848883	56848884
chr2	8422097	8422098
chr2	10185382	10185383
chr2	10430017	10430018
chr2	10633964	10633965
chr2	11087249	11087250
chr2	11494916	11494917
chr2	16383820	16383821
chr2	19996232	19996233
chr2	20385887	20385888
chr2	25360556	25360557
chr2	33439666	33439667
chr2	43175950	43175951
chr2	46705047	46705048
chr2	54901262	54901263
chr2	60416376	60416377
chr2	66196133	66196134
chr2	66875658	66875659
chr2	67625658	67625659
chr2	68291118	68291119
chr2	69711754	69711755
chr2	73897561	73897562
chr2	86191144	86191145
chr2	86299669	86299670
chr2	86858802	86858803
chr2	97222482	97222483
chr2	101817652	101817653
chr2	102517080	102517081
chr2	106012828	106012829
chr2	106020537	106020538
chr2	114413940	114413941
chr2	114634911	114634912
chr2	118900381	118900382
chr2	129278474	129278475
chr2	132236023	132236024
chr2	134228393	134228394
chr2	135425295	135425296
chr2	160971244	160971245
chr2	161289472	161289473
chr2	169350769	169350770
chr2	170255919	170255920
chr2	173135399	173135400
chr2	176945598	176945599
chr2	177037097	177037098
chr2	177661363	177661364
chr2	179728400	179728401
chr2	179958070	179958071
chr2	190421238	190421239
chr2	197033988	197033989
chr2	206839177	206839178
chr2	210126345	210126346
chr2	219084261	219084262
chr2	223890654	223890655
chr2	228327472	228327473
chr2	232507550	232507551
chr2	233220165	233220166
chr2	233756039	233756040
chr2	234616782	234616783
chr2	234881788	234881789
chr2	238490625	238490626
chr2	238583690	238583691
chr2	239143576	239143577
chr2	239265609	239265610
chr2	242391358	242391359
chr2	242489057	242489058
chr20	1323434	1323435
chr20	16554913	16554914
chr20	25086110	25086111
chr20	30174980	30174981
chr20	30312270	30312271
chr20	32450264	32450265
chr20	35504462	35504463
chr20	39861415	39861416
chr20	42217083	42217084
chr20	43017292	43017293
chr20	43989244	43989245
chr20	46063194	46063195
chr20	47540874	47540875
chr20	48857124	48857125
chr20	49323952	49323953
chr20	50383208	50383209
chr20	57555833	57555834
chr20	58530869	58530870
chr20	61505912	61505913
chr20	62368485	62368486
chr21	27335816	27335817
chr21	29131718	29131719
chr21	34777258	34777259
chr21	35966116	35966117
chr21	36772213	36772214
chr21	40741789	40741790
chr21	42934236	42934237
chr21	43163750	43163751
chr21	43737415	43737416
chr21	45131427	45131428
chr21	47645373	47645374
chr22	20125732	20125733
chr22	20192387	20192388
chr22	24579662	24579663
chr22	25423660	25423661
chr22	25516844	25516845
chr22	28605367	28605368
chr22	28991741	28991742
chr22	30701376	30701377
chr22	31685998	31685999
chr22	33089520	33089521
chr22	35842620	35842621
chr22	37160080	37160081
chr22	37412176	37412177
chr22	38257520	38257521
chr22	39350114	39350115
chr22	39868633	39868634
chr22	40796476	40796477
chr22	42716775	42716776
chr22	42740641	42740642
chr22	43108260	43108261
chr22	43407847	43407848
chr22	44828321	44828322
chr22	45984185	45984186
chr22	46255617	46255618
chr22	47045393	47045394
chr3	2141399	2141400
chr3	4782803	4782804
chr3	11268401	11268402
chr3	12576129	12576130
chr3	17735034	17735035
chr3	27526712	27526713
chr3	30730106	30730107
chr3	37472700	37472701
chr3	40175618	40175619
chr3	42329352	42329353
chr3	47022762	47022763
chr3	48316636	48316637
chr3	49502693	49502694
chr3	53405136	53405137
chr3	57679203	57679204
chr3	57996830	57996831
chr3	72728239	72728240
chr3	80003978	80003979
chr3	101820788	101820789
chr3	109383802	109383803
chr3	118892522	118892523
chr3	119287954	119287955
chr3	122284189	122284190
chr3	124543873	124543874
chr3	124554333	124554334
chr3	124582143	124582144
chr3	124619572	124619573
chr3	126193097	126193098
chr3	126762015	126762016
chr3	126771258	126771259
chr3	134031616	134031617
chr3	148568279	148568280
chr3	155454848	155454849
chr3	170602159	170602160
chr3	178850437	178850438
chr3	185271485	185271486
chr3	188096432	188096433
chr3	192611002	192611003
chr3	193268820	193268821
chr3	193312365	193312366
chr3	193689310	193689311
chr3	194840714	194840715
chr3	195923087	195923088
chr3	197155185	197155186
chr4	298693	298694
chr4	1332789	1332790
chr4	2800745	2800746
chr4	6749688	6749689
chr4	6946128	6946129
chr4	6946460	6946461
chr4	6955924	6955925
chr4	37247392	37247393
chr4	39448696	39448697
chr4	39530866	39530867
chr4	40246985	40246986
chr4	41278368	41278369
chr4	48947855	48947856
chr4	71569045	71569046
chr4	74468633	74468634
chr4	75949309	75949310
chr4	79228820	79228821
chr4	83809027	83809028
chr4	105248573	105248574
chr4	106508807	106508808
chr4	125127767	125127768
chr4	130018252	130018253
chr4	141747434	141747435
chr4	158745020	158745021
chr4	169400948	169400949
chr4	175322693	175322694
chr4	184861290	184861291
chr4	185602180	185602181
chr4	187514688	187514689
chr4	189203771	189203772
chr5	1363119	1363120
chr5	3594698	3594699
chr5	32584263	32584264
chr5	33442800	33442801
chr5	38845235	38845236
chr5	39448699	39448700
chr5	42932011	42932012
chr5	43402855	43402856
chr5	57445800	57445801
chr5	67730168	67730169
chr5	73815334	73815335
chr5	76081155	76081156
chr5	77805887	77805888
chr5	77814277	77814278
chr5	78005808	78005809
chr5	79948411	79948412
chr5	94889451	94889452
chr5	126245323	126245324
chr5	128300765	128300766
chr5	130233451	130233452
chr5	132567992	132567993
chr5	134242084	134242085
chr5	148821694	148821695
chr5	149020967	149020968
chr5	153577889	153577890
chr5	158523866	158523867
chr5	159609048	159609049
chr5	162123703	162123704
chr5	162865861	162865862
chr5	164891767	164891768
chr5	168057920	168057921
chr5	170349762	170349763
chr5	171269088	171269089
chr5	172659933	172659934
chr5	174029628	174029629
chr5	180629754	180629755
chr6	1114363	1114364
chr6	1589968	1589969
chr6	3665223	3665224
chr6	3813656	3813657
chr6	6860953	6860954
chr6	7167010	7167011
chr6	13797768	13797769
chr6	24389423	24389424
chr6	24647458	24647459
chr6	27568568	27568569
chr6	31431495	31431496
chr6	31671597	31671598
chr6	34439877	34439878
chr6	35701472	35701473
chr6	36392246	36392247
chr6	36711392	36711393
chr6	36723721	36723722
chr6	37024168	37024169
chr6	37131782	37131783
chr6	38138388	38138389
chr6	43945419	43945420
chr6	43968231	43968232
chr6	44185115	44185116
chr6	53590407	53590408
chr6	53591847	53591848
chr6	108181743	108181744
chr6	113965173	113965174
chr6	116379901	116379902
chr6	146865770	146865771
chr6	149806419	149806420
chr6	150040208	150040209
chr6	155282863	155282864
chr6	159129045	159129046
chr6	163644209	163644210
chr6	168581524	168581525
chr7	421871	421872
chr7	691247	691248
chr7	2396064	2396065
chr7	2607591	2607592
chr7	2667999	2668000
chr7	2726790	2726791
chr7	2842740	2842741
chr7	5191186	5191187
chr7	5592864	5592865
chr7	7142757	7142758
chr7	7605518	7605519
chr7	8482299	8482300
chr7	19158175	19158176
chr7	25133540	25133541
chr7	29605490	29605491
chr7	30565548	30565549
chr7	43818689	43818690
chr7	44088945	44088946
chr7	44622996	44622997
chr7	50894178	50894179
chr7	51143857	51143858
chr7	52396444	52396445
chr7	55838684	55838685
chr7	69238873	69238874
chr7	73120756	73120757
chr7	73224044	73224045
chr7	73624041	73624042
chr7	73916915	73916916
chr7	73995964	73995965
chr7	90558473	90558474
chr7	91024608	91024609
chr7	94656681	94656682
chr7	96642711	96642712
chr7	97607042	97607043
chr7	97844602	97844603
chr7	98039455	98039456
chr7	103033214	103033215
chr7	106787584	106787585
chr7	113895780	113895781
chr7	123485017	123485018
chr7	123740049	123740050
chr7	124404461	124404462
chr7	129501561	129501562
chr7	143582482	143582483
chr7	150013763	150013764
chr7	150785993	150785994
chr7	151630135	151630136
chr7	155164973	155164974
chr7	155715039	155715040
chr7	155753107	155753108
chr7	156327641	156327642
chr8	8746782	8746783
chr8	25106032	25106033
chr8	29088813	29088814
chr8	37318015	37318016
chr8	38796610	38796611
chr8	38858490	38858491
chr8	38890128	38890129
chr8	41583535	41583536
chr8	49513103	49513104
chr8	49539706	49539707
chr8	56760426	56760427
chr8	56814078	56814079
chr8	56852115	56852116
chr8	56883566	56883567
chr8	57178798	57178799
chr8	60375320	60375321
chr8	63443387	63443388
chr8	65499866	65499867
chr8	71115327	71115328
chr8	80894726	80894727
chr8	82243899	82243900
chr8	86406147	86406148
chr8	86544834	86544835
chr8	92903805	92903806
chr8	96128149	96128150
chr8	101348709	101348710
chr8	102015592	102015593
chr8	102903944	102903945
chr8	123786203	123786204
chr8	125702541	125702542
chr8	127445987	127445988
chr8	129356115	129356116
chr8	141517413	141517414
chr8	142167411	142167412
chr8	142249025	142249026
chr8	142324616	142324617
chr8	142405089	142405090
chr8	142416387	142416388
chr8	143201100	143201101
chr8	145011884	145011885
chr9	1558660	1558661
chr9	10147709	10147710
chr9	27239597	27239598
chr9	33767651	33767652
chr9	34050688	34050689
chr9	34576452	34576453
chr9	34851534	34851535
chr9	38078733	38078734
chr9	38289803	38289804
chr9	75140221	75140222
chr9	79230874	79230875
chr9	88678258	88678259
chr9	92092542	92092543
chr9	96857170	96857171
chr9	97060792	97060793
chr9	101755715	101755716
chr9	101985865	101985866
chr9	110350835	110350836
chr9	114654301	114654302
chr9	115824055	115824056
chr9	117762585	117762586
chr9	123295089	123295090
chr9	127212845	127212846
chr9	129895631	129895632
chr9	130484186	130484187
chr9	131854549	131854550
chr9	132077389	132077390
chr9	132223927	132223928
chr9	135466252	135466253
chr9	136474677	136474678
chr9	136738865	136738866
chr9	137216471	137216472
chr9	138182779	138182780
chr9	138819094	138819095
chr9	139218101	139218102
chr9	139393876	139393877
chr9	139421444	139421445
chr9	139452800	139452801
chr9	139469705	139469706
chr9	139680049	139680050
chr9	139777064	139777065
chr9	139978165	139978166
chrX	177208	177209
chrX	2319899	2319900
chrX	85257644	85257645
