# Supplementary material for: metilene3: identifying DMRs across multiple conditions with auto-classification
Source: Nat Commun. 2026 Jul 4;17:5848. doi: 10.1038/s41467-026-74931-y (PMC13333024; doi:10.1038/s41467-026-74931-y)
Supplement: Supplementary file 8 — Source Data [file 41467_2026_74931_MOESM8_ESM.zip › Fig.ED9e-part2.txt]

chr1	1045310	1045311
chr1	1059943	1059944
chr1	2071674	2071675
chr1	2284462	2284463
chr1	3123967	3123968
chr1	4713942	4713943
chr1	6280330	6280331
chr1	6648030	6648031
chr1	7235383	7235384
chr1	8122160	8122161
chr1	8152880	8152881
chr1	9225314	9225315
chr1	9376075	9376076
chr1	9896470	9896471
chr1	12609925	12609926
chr1	15066264	15066265
chr1	16344419	16344420
chr1	19406720	19406721
chr1	19713043	19713044
chr1	19890527	19890528
chr1	20173794	20173795
chr1	21595350	21595351
chr1	21941117	21941118
chr1	24116875	24116876
chr1	24278291	24278292
chr1	26611288	26611289
chr1	27353603	27353604
chr1	42367059	42367060
chr1	43407424	43407425
chr1	43422808	43422809
chr1	44006574	44006575
chr1	45645885	45645886
chr1	47911693	47911694
chr1	59221164	59221165
chr1	68202267	68202268
chr1	74470999	74471000
chr1	75595673	75595674
chr1	75841777	75841778
chr1	78448975	78448976
chr1	78775981	78775982
chr1	81975371	81975372
chr1	82120075	82120076
chr1	86175040	86175041
chr1	86296363	86296364
chr1	88149974	88149975
chr1	89358872	89358873
chr1	91832449	91832450
chr1	95107906	95107907
chr1	98729634	98729635
chr1	104115788	104115789
chr1	109203063	109203064
chr1	109751676	109751677
chr1	118173174	118173175
chr1	146544716	146544717
chr1	146874385	146874386
chr1	150643873	150643874
chr1	153764561	153764562
chr1	155097960	155097961
chr1	156866717	156866718
chr1	160753141	160753142
chr1	162351529	162351530
chr1	167382148	167382149
chr1	178006428	178006429
chr1	197114368	197114369
chr1	200006853	200006854
chr1	201572777	201572778
chr1	205415072	205415073
chr1	206109337	206109338
chr1	206691517	206691518
chr1	206862518	206862519
chr1	207126394	207126395
chr1	207183301	207183302
chr1	212643589	212643590
chr1	217310709	217310710
chr1	217313248	217313249
chr1	218098595	218098596
chr1	218758988	218758989
chr1	220037177	220037178
chr1	223257893	223257894
chr1	223895720	223895721
chr1	223982010	223982011
chr1	224075866	224075867
chr1	224400479	224400480
chr1	226823231	226823232
chr1	227060525	227060526
chr1	227062229	227062230
chr1	228693644	228693645
chr1	228857703	228857704
chr1	230883196	230883197
chr1	234795114	234795115
chr1	235062675	235062676
chr1	235098744	235098745
chr1	239613130	239613131
chr1	245501389	245501390
chr10	313051	313052
chr10	358088	358089
chr10	1107975	1107976
chr10	3683519	3683520
chr10	3817558	3817559
chr10	5670627	5670628
chr10	8529319	8529320
chr10	11868293	11868294
chr10	12609579	12609580
chr10	13815493	13815494
chr10	14167673	14167674
chr10	14630221	14630222
chr10	16634537	16634538
chr10	20329154	20329155
chr10	24830387	24830388
chr10	25137770	25137771
chr10	27588447	27588448
chr10	29265256	29265257
chr10	30351921	30351922
chr10	33233583	33233584
chr10	35022049	35022050
chr10	38054820	38054821
chr10	44245172	44245173
chr10	44349781	44349782
chr10	44542884	44542885
chr10	44745412	44745413
chr10	46043522	46043523
chr10	54078524	54078525
chr10	70992501	70992502
chr10	72056755	72056756
chr10	77003436	77003437
chr10	77873810	77873811
chr10	79291495	79291496
chr10	79625760	79625761
chr10	81744997	81744998
chr10	83912041	83912042
chr10	95197090	95197091
chr10	99051060	99051061
chr10	101493212	101493213
chr10	104542775	104542776
chr10	104560370	104560371
chr10	106095000	106095001
chr10	106878640	106878641
chr10	112641341	112641342
chr10	112643842	112643843
chr10	114506364	114506365
chr10	114571689	114571690
chr10	114854184	114854185
chr10	116080604	116080605
chr10	116301446	116301447
chr10	116304578	116304579
chr10	120458084	120458085
chr10	124096313	124096314
chr10	124201663	124201664
chr10	129099404	129099405
chr10	131324130	131324131
chr10	131506238	131506239
chr10	134328841	134328842
chr10	134589561	134589562
chr11	355390	355391
chr11	981019	981020
chr11	1060954	1060955
chr11	1413163	1413164
chr11	1597033	1597034
chr11	8911074	8911075
chr11	11413667	11413668
chr11	12020402	12020403
chr11	12111673	12111674
chr11	12200965	12200966
chr11	12936467	12936468
chr11	20622852	20622853
chr11	22454434	22454435
chr11	33009805	33009806
chr11	34707199	34707200
chr11	44333490	44333491
chr11	44899585	44899586
chr11	45927755	45927756
chr11	46405509	46405510
chr11	48077466	48077467
chr11	58439591	58439592
chr11	60927972	60927973
chr11	61821824	61821825
chr11	63331996	63331997
chr11	64738381	64738382
chr11	65419534	65419535
chr11	65621660	65621661
chr11	67467290	67467291
chr11	69796164	69796165
chr11	71599565	71599566
chr11	74991758	74991759
chr11	75097201	75097202
chr11	91956598	91956599
chr11	92550585	92550586
chr11	94296962	94296963
chr11	94883599	94883600
chr11	110703794	110703795
chr11	117188650	117188651
chr11	119613506	119613507
chr11	119725565	119725566
chr11	122118152	122118153
chr11	123354069	123354070
chr11	124340341	124340342
chr11	126154390	126154391
chr11	128342387	128342388
chr11	130047836	130047837
chr11	130259535	130259536
chr12	578319	578320
chr12	756044	756045
chr12	1672317	1672318
chr12	2506873	2506874
chr12	6396216	6396217
chr12	6651470	6651471
chr12	13079387	13079388
chr12	13289982	13289983
chr12	21928674	21928675
chr12	25056342	25056343
chr12	25100484	25100485
chr12	26399468	26399469
chr12	26424940	26424941
chr12	28284317	28284318
chr12	28396281	28396282
chr12	32652049	32652050
chr12	49109154	49109155
chr12	50944321	50944322
chr12	54321132	54321133
chr12	54682288	54682289
chr12	57569579	57569580
chr12	64311203	64311204
chr12	65073498	65073499
chr12	65557575	65557576
chr12	77456764	77456765
chr12	90647415	90647416
chr12	93413248	93413249
chr12	95216845	95216846
chr12	104998226	104998227
chr12	109569390	109569391
chr12	111581093	111581094
chr12	115103619	115103620
chr12	117773216	117773217
chr12	120667865	120667866
chr12	120762166	120762167
chr12	120835692	120835693
chr12	121675558	121675559
chr12	123406689	123406690
chr12	125089377	125089378
chr12	125258853	125258854
chr12	125605885	125605886
chr12	125609455	125609456
chr12	128948529	128948530
chr12	130527028	130527029
chr13	21298320	21298321
chr13	22040836	22040837
chr13	22211511	22211512
chr13	22247007	22247008
chr13	24121668	24121669
chr13	25085346	25085347
chr13	27610566	27610567
chr13	30707429	30707430
chr13	30707863	30707864
chr13	39280074	39280075
chr13	40544791	40544792
chr13	40905444	40905445
chr13	44806702	44806703
chr13	48478454	48478455
chr13	48806704	48806705
chr13	50266115	50266116
chr13	51654715	51654716
chr13	52089712	52089713
chr13	73743347	73743348
chr13	73745349	73745350
chr13	76817274	76817275
chr13	79171126	79171127
chr13	88329500	88329501
chr13	95923934	95923935
chr13	96193058	96193059
chr13	99316482	99316483
chr13	99624765	99624766
chr13	101200180	101200181
chr13	111032917	111032918
chr13	111071793	111071794
chr13	111380178	111380179
chr13	112716384	112716385
chr13	113346639	113346640
chr13	113397109	113397110
chr13	113560410	113560411
chr13	113793612	113793613
chr13	114542849	114542850
chr13	114880320	114880321
chr13	114894632	114894633
chr13	114961825	114961826
chr13	115024818	115024819
chr14	20869751	20869752
chr14	23769561	23769562
chr14	31713442	31713443
chr14	37052905	37052906
chr14	50085983	50085984
chr14	50440259	50440260
chr14	53302009	53302010
chr14	54700866	54700867
chr14	55852610	55852611
chr14	65766806	65766807
chr14	65770510	65770511
chr14	68985149	68985150
chr14	74223053	74223054
chr14	74766051	74766052
chr14	75955865	75955866
chr14	76009390	76009391
chr14	77563252	77563253
chr14	81976009	81976010
chr14	85058565	85058566
chr14	89889292	89889293
chr14	92299123	92299124
chr14	93510877	93510878
chr14	94812571	94812572
chr14	95828697	95828698
chr14	96665104	96665105
chr14	96750351	96750352
chr14	99603067	99603068
chr14	99754082	99754083
chr14	99891854	99891855
chr14	100345170	100345171
chr14	100889934	100889935
chr14	102347807	102347808
chr14	103590695	103590696
chr14	103740613	103740614
chr14	104177750	104177751
chr14	105191742	105191743
chr15	29968211	29968212
chr15	31215337	31215338
chr15	31915846	31915847
chr15	33162829	33162830
chr15	36790745	36790746
chr15	37396577	37396578
chr15	39548188	39548189
chr15	41082457	41082458
chr15	49885268	49885269
chr15	51634764	51634765
chr15	53001446	53001447
chr15	54203221	54203222
chr15	57604425	57604426
chr15	59567122	59567123
chr15	60669121	60669122
chr15	60691727	60691728
chr15	67286385	67286386
chr15	69817180	69817181
chr15	77799125	77799126
chr15	79012442	79012443
chr15	85402390	85402391
chr15	86328804	86328805
chr15	88658899	88658900
chr15	89592878	89592879
chr15	90361405	90361406
chr15	93158624	93158625
chr15	98620549	98620550
chr15	98919361	98919362
chr15	99212572	99212573
chr15	99286478	99286479
chr16	300483	300484
chr16	2209445	2209446
chr16	4058914	4058915
chr16	4104256	4104257
chr16	4160799	4160800
chr16	9759722	9759723
chr16	10867841	10867842
chr16	10965165	10965166
chr16	11722142	11722143
chr16	12383526	12383527
chr16	14419799	14419800
chr16	15670943	15670944
chr16	16040429	16040430
chr16	16357092	16357093
chr16	17499278	17499279
chr16	17657211	17657212
chr16	20338436	20338437
chr16	22290131	22290132
chr16	29168451	29168452
chr16	29274061	29274062
chr16	30133070	30133071
chr16	52532818	52532819
chr16	55690405	55690406
chr16	57547465	57547466
chr16	68741578	68741579
chr16	70780980	70780981
chr16	73034313	73034314
chr16	79184478	79184479
chr16	81519253	81519254
chr16	82021496	82021497
chr16	82030891	82030892
chr16	84785173	84785174
chr16	85023457	85023458
chr16	87166507	87166508
chr16	87274811	87274812
chr16	89698982	89698983
chr16	89831555	89831556
chr17	185191	185192
chr17	687025	687026
chr17	1493840	1493841
chr17	2759496	2759497
chr17	2863979	2863980
chr17	4813389	4813390
chr17	7419729	7419730
chr17	7670803	7670804
chr17	7677730	7677731
chr17	10747369	10747370
chr17	13965385	13965386
chr17	15193184	15193185
chr17	17763229	17763230
chr17	18885324	18885325
chr17	19230581	19230582
chr17	31122392	31122393
chr17	39682026	39682027
chr17	39683243	39683244
chr17	40439854	40439855
chr17	40542035	40542036
chr17	42061910	42061911
chr17	44363167	44363168
chr17	46710481	46710482
chr17	46811431	46811432
chr17	46968751	46968752
chr17	48776571	48776572
chr17	48969406	48969407
chr17	48970542	48970543
chr17	55619400	55619401
chr17	58637414	58637415
chr17	59750664	59750665
chr17	60882471	60882472
chr17	63120141	63120142
chr17	63341412	63341413
chr17	63780381	63780382
chr17	64271859	64271860
chr17	70349026	70349027
chr17	70396628	70396629
chr17	70496047	70496048
chr17	71147100	71147101
chr17	72517057	72517058
chr17	73135974	73135975
chr17	73246496	73246497
chr17	73676092	73676093
chr17	74487779	74487780
chr17	75096156	75096157
chr17	75319495	75319496
chr17	76531442	76531443
chr17	76958739	76958740
chr17	77070192	77070193
chr18	2866085	2866086
chr18	3652965	3652966
chr18	3787530	3787531
chr18	6943317	6943318
chr18	12013530	12013531
chr18	12396604	12396605
chr18	19603122	19603123
chr18	20248195	20248196
chr18	20787266	20787267
chr18	24201467	24201468
chr18	32170935	32170936
chr18	43408257	43408258
chr18	55864472	55864473
chr18	60557801	60557802
chr18	65182105	65182106
chr18	71068541	71068542
chr18	72206575	72206576
chr18	74667918	74667919
chr18	74799116	74799117
chr19	869519	869520
chr19	2260429	2260430
chr19	2618966	2618967
chr19	3408128	3408129
chr19	5914575	5914576
chr19	7147679	7147680
chr19	7490219	7490220
chr19	8747601	8747602
chr19	11086664	11086665
chr19	13151670	13151671
chr19	13951798	13951799
chr19	13969510	13969511
chr19	23253498	23253499
chr19	29076305	29076306
chr19	35079167	35079168
chr19	39702996	39702997
chr19	39894824	39894825
chr19	39970666	39970667
chr19	42391037	42391038
chr19	44036595	44036596
chr19	44260328	44260329
chr19	45547672	45547673
chr19	46462446	46462447
chr19	46995483	46995484
chr19	48041769	48041770
chr19	48137251	48137252
chr19	48627462	48627463
chr19	49184629	49184630
chr19	49279895	49279896
chr19	49288026	49288027
chr19	50804390	50804391
chr19	53407865	53407866
chr19	53540852	53540853
chr19	53758669	53758670
chr19	56848830	56848831
chr19	57172238	57172239
chr19	58316092	58316093
chr19	58570400	58570401
chr2	383922	383923
chr2	1426428	1426429
chr2	5833119	5833120
chr2	7426645	7426646
chr2	8593788	8593789
chr2	8835214	8835215
chr2	9244058	9244059
chr2	9443904	9443905
chr2	13677672	13677673
chr2	19556412	19556413
chr2	20396634	20396635
chr2	27874671	27874672
chr2	28589437	28589438
chr2	28866931	28866932
chr2	28872675	28872676
chr2	37395187	37395188
chr2	43038614	43038615
chr2	43313880	43313881
chr2	46704994	46704995
chr2	48192284	48192285
chr2	53797629	53797630
chr2	54862302	54862303
chr2	61246925	61246926
chr2	61890111	61890112
chr2	62414292	62414293
chr2	64870349	64870350
chr2	65605027	65605028
chr2	66196080	66196081
chr2	66875605	66875606
chr2	68020128	68020129
chr2	68291160	68291161
chr2	70173327	70173328
chr2	70237374	70237375
chr2	73211042	73211043
chr2	73897508	73897509
chr2	74453720	74453721
chr2	74980579	74980580
chr2	85969144	85969145
chr2	86191186	86191187
chr2	98973375	98973376
chr2	101440753	101440754
chr2	101812999	101813000
chr2	102247063	102247064
chr2	104758860	104758861
chr2	106734812	106734813
chr2	108888817	108888818
chr2	110872422	110872423
chr2	113998609	113998610
chr2	114022749	114022750
chr2	114413992	114413993
chr2	118900328	118900329
chr2	121942951	121942952
chr2	127975753	127975754
chr2	128588736	128588737
chr2	129132986	129132987
chr2	133161510	133161511
chr2	134228340	134228341
chr2	139402624	139402625
chr2	143569594	143569595
chr2	145765041	145765042
chr2	150042260	150042261
chr2	150363650	150363651
chr2	160759875	160759876
chr2	160971297	160971298
chr2	161067630	161067631
chr2	162283243	162283244
chr2	162915935	162915936
chr2	169101165	169101166
chr2	170255961	170255962
chr2	173135345	173135346
chr2	174877412	174877413
chr2	177178715	177178716
chr2	177661416	177661417
chr2	179728354	179728355
chr2	179958017	179958018
chr2	182767073	182767074
chr2	187816626	187816627
chr2	200326529	200326530
chr2	201934924	201934925
chr2	202934079	202934080
chr2	204352630	204352631
chr2	210126387	210126388
chr2	219129141	219129142
chr2	223656936	223656937
chr2	228041249	228041250
chr2	231834046	231834047
chr2	232221239	232221240
chr2	232272661	232272662
chr2	233220218	233220219
chr2	234616786	234616787
chr2	235879374	235879375
chr2	236523337	236523338
chr2	237358135	237358136
chr2	238110624	238110625
chr2	238484076	238484077
chr2	238490472	238490473
chr2	238592040	238592041
chr2	239772805	239772806
chr2	240169387	240169388
chr2	242194891	242194892
chr20	4850830	4850831
chr20	8114558	8114559
chr20	14448060	14448061
chr20	16596148	16596149
chr20	17643946	17643947
chr20	19869031	19869032
chr20	24547299	24547300
chr20	25086152	25086153
chr20	25231946	25231947
chr20	36618583	36618584
chr20	36755390	36755391
chr20	39861531	39861532
chr20	44065084	44065085
chr20	45907870	45907871
chr20	46390252	46390253
chr20	48856952	48856953
chr20	48971432	48971433
chr20	49178206	49178207
chr20	49280985	49280986
chr20	50006653	50006654
chr20	50063611	50063612
chr20	50511158	50511159
chr20	56262258	56262259
chr21	30568832	30568833
chr21	35966085	35966086
chr21	36180432	36180433
chr21	36250745	36250746
chr21	36257829	36257830
chr21	38091840	38091841
chr21	42768660	42768661
chr21	42838140	42838141
chr21	43062298	43062299
chr21	43445980	43445981
chr21	43591761	43591762
chr21	43938437	43938438
chr21	44151624	44151625
chr21	44461680	44461681
chr21	44630655	44630656
chr21	44732217	44732218
chr21	44761216	44761217
chr21	45313852	45313853
chr22	18252811	18252812
chr22	20050329	20050330
chr22	20923642	20923643
chr22	20996232	20996233
chr22	26914582	26914583
chr22	27140430	27140431
chr22	28479784	28479785
chr22	28605409	28605410
chr22	29191773	29191774
chr22	30620391	30620392
chr22	30634693	30634694
chr22	32077113	32077114
chr22	33731126	33731127
chr22	35697598	35697599
chr22	38257323	38257324
chr22	38531941	38531942
chr22	39704841	39704842
chr22	42516959	42516960
chr22	42929348	42929349
chr22	43551204	43551205
chr22	45558265	45558266
chr22	47003584	47003585
chr22	47350736	47350737
chr22	47426595	47426596
chr3	5275418	5275419
chr3	9894991	9894992
chr3	13523042	13523043
chr3	14473523	14473524
chr3	30538165	30538166
chr3	30730243	30730244
chr3	38029966	38029967
chr3	40175660	40175661
chr3	42225203	42225204
chr3	42329299	42329300
chr3	57401331	57401332
chr3	63562155	63562156
chr3	64006236	64006237
chr3	64429776	64429777
chr3	65932129	65932130
chr3	66524281	66524282
chr3	66538229	66538230
chr3	71312250	71312251
chr3	72498112	72498113
chr3	87023593	87023594
chr3	107718559	107718560
chr3	109383871	109383872
chr3	119287901	119287902
chr3	121657369	121657370
chr3	132003328	132003329
chr3	134031537	134031538
chr3	137708008	137708009
chr3	137728384	137728385
chr3	140795302	140795303
chr3	141565104	141565105
chr3	147098532	147098533
chr3	148447138	148447139
chr3	152761558	152761559
chr3	155553599	155553600
chr3	155669015	155669016
chr3	156848136	156848137
chr3	157261475	157261476
chr3	169003790	169003791
chr3	169016951	169016952
chr3	169081526	169081527
chr3	170602106	170602107
chr3	170763192	170763193
chr3	172280098	172280099
chr3	176967296	176967297
chr3	178850384	178850385
chr3	188096379	188096380
chr3	189662098	189662099
chr3	193560491	193560492
chr3	193700440	193700441
chr3	194860523	194860524
chr3	197083437	197083438
chr4	1146080	1146081
chr4	1332793	1332794
chr4	2673240	2673241
chr4	6918469	6918470
chr4	11225222	11225223
chr4	18604627	18604628
chr4	22476999	22477000
chr4	25789708	25789709
chr4	36360072	36360073
chr4	41001013	41001014
chr4	41278315	41278316
chr4	41994014	41994015
chr4	54374074	54374075
chr4	72056984	72056985
chr4	77752904	77752905
chr4	79228767	79228768
chr4	89889122	89889123
chr4	105248520	105248521
chr4	113432797	113432798
chr4	141747381	141747382
chr4	151001580	151001581
chr4	152550524	152550525
chr4	154127128	154127129
chr4	159927277	159927278
chr4	174912054	174912055
chr4	184461848	184461849
chr4	184828725	184828726
chr4	184861433	184861434
chr4	185539204	185539205
chr5	519190	519191
chr5	6497137	6497138
chr5	10248959	10248960
chr5	10292282	10292283
chr5	10757816	10757817
chr5	16738224	16738225
chr5	32712945	32712946
chr5	38555450	38555451
chr5	38651265	38651266
chr5	40895729	40895730
chr5	43402897	43402898
chr5	58334141	58334142
chr5	59086332	59086333
chr5	60559877	60559878
chr5	73082323	73082324
chr5	73497323	73497324
chr5	78005850	78005851
chr5	79553246	79553247
chr5	106209255	106209256
chr5	118635687	118635688
chr5	125782550	125782551
chr5	126245270	126245271
chr5	127872445	127872446
chr5	128300624	128300625
chr5	130233504	130233505
chr5	131824840	131824841
chr5	131827725	131827726
chr5	134339521	134339522
chr5	139380127	139380128
chr5	141393741	141393742
chr5	142623918	142623919
chr5	157192195	157192196
chr5	157421635	157421636
chr5	159609145	159609146
chr5	168057989	168057990
chr5	168083439	168083440
chr5	170195323	170195324
chr5	171269265	171269266
chr5	173163965	173163966
chr5	173198368	173198369
chr5	174036192	174036193
chr6	1111408	1111409
chr6	2684791	2684792
chr6	2800485	2800486
chr6	2837905	2837906
chr6	3346296	3346297
chr6	3405564	3405565
chr6	3743629	3743630
chr6	3813765	3813766
chr6	3888586	3888587
chr6	4109188	4109189
chr6	6725745	6725746
chr6	6825695	6825696
chr6	6860754	6860755
chr6	7222626	7222627
chr6	9399315	9399316
chr6	10558989	10558990
chr6	11274014	11274015
chr6	11318566	11318567
chr6	11357599	11357600
chr6	26163310	26163311
chr6	31112534	31112535
chr6	31831727	31831728
chr6	34683507	34683508
chr6	35779098	35779099
chr6	37865521	37865522
chr6	39155913	39155914
chr6	43663700	43663701
chr6	43952749	43952750
chr6	51870835	51870836
chr6	53590260	53590261
chr6	57139304	57139305
chr6	74290192	74290193
chr6	79356730	79356731
chr6	79468122	79468123
chr6	84141538	84141539
chr6	88877045	88877046
chr6	106583351	106583352
chr6	107249955	107249956
chr6	108181690	108181691
chr6	109778306	109778307
chr6	125567073	125567074
chr6	132596207	132596208
chr6	135587938	135587939
chr6	136915159	136915160
chr6	144652573	144652574
chr6	152599398	152599399
chr6	152784332	152784333
chr6	155806481	155806482
chr6	157096040	157096041
chr6	158424700	158424701
chr6	159064269	159064270
chr6	160585153	160585154
chr6	162339261	162339262
chr6	168517998	168517999
chr6	168581333	168581334
chr6	169739519	169739520
chr6	169851749	169851750
chr7	421899	421900
chr7	525436	525437
chr7	657322	657323
chr7	875933	875934
chr7	963051	963052
chr7	1773182	1773183
chr7	2197441	2197442
chr7	2477195	2477196
chr7	8299631	8299632
chr7	8482400	8482401
chr7	21020098	21020099
chr7	23511719	23511720
chr7	23749187	23749188
chr7	27136455	27136456
chr7	27185717	27185718
chr7	29237344	29237345
chr7	30182568	30182569
chr7	30636610	30636611
chr7	33739962	33739963
chr7	33762340	33762341
chr7	36488322	36488323
chr7	36598464	36598465
chr7	43818636	43818637
chr7	46208255	46208256
chr7	47990390	47990391
chr7	49753313	49753314
chr7	50595958	50595959
chr7	52396391	52396392
chr7	54349498	54349499
chr7	55038983	55038984
chr7	55619270	55619271
chr7	66423982	66423983
chr7	69238936	69238937
chr7	73028416	73028417
chr7	73866890	73866891
chr7	75975901	75975902
chr7	77322393	77322394
chr7	80550891	80550892
chr7	90558415	90558416
chr7	91024555	91024556
chr7	92055640	92055641
chr7	98906599	98906600
chr7	101499687	101499688
chr7	108208962	108208963
chr7	112431911	112431912
chr7	113895726	113895727
chr7	116364295	116364296
chr7	123484965	123484966
chr7	129008511	129008512
chr7	134213176	134213177
chr7	134584356	134584357
chr7	134889708	134889709
chr7	139530079	139530080
chr7	151105986	151105987
chr7	151755765	151755766
chr7	155659116	155659117
chr7	156690402	156690403
chr7	157131339	157131340
chr7	157347500	157347501
chr8	8705866	8705867
chr8	8780943	8780944
chr8	8827858	8827859
chr8	22508624	22508625
chr8	23425521	23425522
chr8	29387296	29387297
chr8	30406149	30406150
chr8	38308329	38308330
chr8	38890074	38890075
chr8	42163098	42163099
chr8	48229819	48229820
chr8	57178745	57178746
chr8	58986869	58986870
chr8	58991545	58991546
chr8	60375267	60375268
chr8	61720870	61720871
chr8	62672471	62672472
chr8	73625180	73625181
chr8	80894779	80894780
chr8	81309447	81309448
chr8	92903847	92903848
chr8	96949127	96949128
chr8	99829345	99829346
chr8	101890406	101890407
chr8	102588028	102588029
chr8	102740569	102740570
chr8	102903996	102903997
chr8	107870114	107870115
chr8	123982575	123982576
chr8	125387988	125387989
chr8	125666639	125666640
chr8	127354097	127354098
chr8	127518741	127518742
chr8	128680806	128680807
chr8	128766587	128766588
chr8	132869370	132869371
chr8	134664492	134664493
chr8	141248356	141248357
chr8	142167273	142167274
chr8	142249071	142249072
chr8	142416379	142416380
chr8	145022774	145022775
chr9	1558702	1558703
chr9	26975864	26975865
chr9	27239639	27239640
chr9	33785975	33785976
chr9	34851481	34851482
chr9	36739435	36739436
chr9	71795382	71795383
chr9	80303044	80303045
chr9	80602664	80602665
chr9	88678262	88678263
chr9	92092723	92092724
chr9	92171583	92171584
chr9	92806996	92806997
chr9	92954742	92954743
chr9	97671417	97671418
chr9	97682849	97682850
chr9	97691358	97691359
chr9	97869737	97869738
chr9	99146588	99146589
chr9	99983189	99983190
chr9	110159969	110159970
chr9	110185829	110185830
chr9	111239824	111239825
chr9	114704015	114704016
chr9	114823134	114823135
chr9	117041419	117041420
chr9	126405356	126405357
chr9	129949759	129949760
chr9	130396206	130396207
chr9	130814635	130814636
chr9	131069565	131069566
chr9	134481968	134481969
chr9	134503497	134503498
chr9	136721023	136721024
chr9	139587621	139587622
chrX	2319895	2319896
chrX	2395558	2395559
chrX	39767596	39767597
chrX	91036220	91036221
chrX	95778205	95778206
chrX	117859157	117859158
