# Supplementary material for: metilene3: identifying DMRs across multiple conditions with auto-classification
Source: Nat Commun. 2026 Jul 4;17:5848. doi: 10.1038/s41467-026-74931-y (PMC13333024; doi:10.1038/s41467-026-74931-y)
Supplement: Supplementary file 8 — Source Data [file 41467_2026_74931_MOESM8_ESM.zip › Fig.ED9e-part3.txt]

	Gene_set	Term	Overlap	P-value	Adjusted P-value	Odds Ratio	Combined Score	Genes
4	h.all.v2023.2.Hs.symbols.gmt	HALLMARK_APICAL_JUNCTION	15/200	0.042511241951865696	0.23331115018343324	1.771561554905732	5.594567866739838	NECTIN1;ITGA9;ADAM9;VAV2;CLDN4;MDK;RSU1;ARPC2;INSIG1;VASP;LAMC2;LAMB3;ACTB;BAIAP2;GAMT
10	h.all.v2023.2.Hs.symbols.gmt	HALLMARK_COMPLEMENT	15/200	0.042511241951865696	0.23331115018343324	1.771561554905732	5.594567866739838	LYN;DUSP5;PIK3CA;CTSH;ADAM9;PRSS3;DUSP6;MSRB1;CEBPB;HNF4A;PIM1;SH2B3;SIRT6;CD46;CA2
14	h.all.v2023.2.Hs.symbols.gmt	HALLMARK_ESTROGEN_RESPONSE_EARLY	15/200	0.042511241951865696	0.23331115018343324	1.771561554905732	5.594567866739838	SCARB1;FLNB;RAB17;NCOR2;UGCG;SULT2B1;KRT8;ELF3;ESRP2;PLAAT3;FRK;FOXC1;FHL2;TFF3;KLF4
15	h.all.v2023.2.Hs.symbols.gmt	HALLMARK_ESTROGEN_RESPONSE_LATE	19/200	0.0020026984123030583	0.09813222220284987	2.3295706510784115	14.474227681405853	SCARB1;MDK;TST;NAB2;CD9;NCOR2;SULT2B1;LAMC2;PLAAT3;FRK;FOXC1;TFF3;CA2;FLNB;SLC29A1;FABP5;JAK1;CHST8;KLF4
36	h.all.v2023.2.Hs.symbols.gmt	HALLMARK_P53_PATHWAY	17/200	0.010429475797274632	0.23331115018343324	2.0446559671563507	9.33000904499269	KIF13B;RHBDF2;PLK2;APP;KLF4;MKNK2;NOTCH1;PPP1R15A;GPX2;KRT17;CCNG1;HINT1;RXRA;EPHA2;SDC1;BAIAP2;SP1
42	h.all.v2023.2.Hs.symbols.gmt	HALLMARK_TGF_BETA_SIGNALING	6/54	0.037136857673914205	0.23331115018343324	2.8049327939449302	9.237051343214645	SPTBN1;NCOR2;IFNGR2;SKI;SMURF2;PPP1R15A
43	h.all.v2023.2.Hs.symbols.gmt	HALLMARK_TNFA_SIGNALING_VIA_NFKB	15/200	0.042511241951865696	0.23331115018343324	1.771561554905732	5.594567866739838	DUSP5;MARCKS;BIRC3;PLK2;CEBPB;IFNGR2;KLF6;PPP1R15A;RCAN1;PLPP3;RELB;LAMB3;CD80;F2RL1;KLF4
45	h.all.v2023.2.Hs.symbols.gmt	HALLMARK_UV_RESPONSE_DN	12/144	0.0335120760455534	0.23331115018343324	1.9949258584166707	6.774467831488732	GRK5;VAV2;TGFBR2;INSIG1;PLPP3;DAB2;FHL2;BDNF;LTBP1;RXRA;ANXA2;MIOS
47	h.all.v2023.2.Hs.symbols.gmt	HALLMARK_WNT_BETA_CATENIN_SIGNALING	5/42	0.04285306840103876	0.23331115018343324	3.0622670025188916	9.646073775467285	AXIN2;NCOR2;FZD1;DKK1;NOTCH1
