# Supplementary material for: metilene3: identifying DMRs across multiple conditions with auto-classification
Source: Nat Commun. 2026 Jul 4;17:5848. doi: 10.1038/s41467-026-74931-y (PMC13333024; doi:10.1038/s41467-026-74931-y)
Supplement: Supplementary file 8 — Source Data [file 41467_2026_74931_MOESM8_ESM.zip › Fig.ED9e-part4.txt]

	Gene_set	Term	Overlap	P-value	Adjusted P-value	Odds Ratio	Combined Score	Genes
2	h.all.v2023.2.Hs.symbols.gmt	HALLMARK_ANDROGEN_RESPONSE	13/101	0.0033556307657381683	0.027963589714484736	2.694915254237288	15.353243516114293	ACSL3;MAF;LIFR;ABHD2;ABCC4;CAMKK2;PMEPA1;TNFAIP8;MAP7;KRT19;APPBP2;ZBTB10;STK39
13	h.all.v2023.2.Hs.symbols.gmt	HALLMARK_EPITHELIAL_MESENCHYMAL_TRANSITION	18/200	0.026104680347183686	0.16196734295834475	1.7883088751258505	6.519531542581467	ANPEP;CALD1;PMP22;GREM1;ID2;PMEPA1;JUN;GADD45A;IGFBP3;ITGB1;DKK1;COL4A2;FBN2;THBS2;TGM2;SDC1;LAMA1;LRP1
14	h.all.v2023.2.Hs.symbols.gmt	HALLMARK_ESTROGEN_RESPONSE_EARLY	23/200	0.0005424755766555833	0.009041259610926389	2.3918444608425036	17.98515748849344	TPD52L1;SCARB1;RAB17;ASB13;KAZN;ABHD2;KCNK5;NCOR2;MYC;XBP1;TOB1;SLC37A1;ABLIM1;TGM2;KRT19;IGF1R;ENDOD1;ADCY9;BCL11B;MYB;MYOF;LRIG1;KLF4
15	h.all.v2023.2.Hs.symbols.gmt	HALLMARK_ESTROGEN_RESPONSE_LATE	21/200	0.002991460506769872	0.027963589714484736	2.143281123260625	12.456736057875931	TPD52L1;SCARB1;MDK;ST14;XRCC3;ABHD2;ID2;KCNK5;NCOR2;XBP1;TOB1;PDCD4;IMPA2;CDH1;ZFP36;DLG5;KRT19;BATF;MYB;MYOF;KLF4
21	h.all.v2023.2.Hs.symbols.gmt	HALLMARK_HYPOXIA	21/200	0.002991460506769872	0.027963589714484736	2.143281123260625	12.456736057875931	SCARB1;PRKCA;JUN;IGFBP3;SLC6A6;ETS1;DTNA;EGFR;HDLBP;ANXA2;HK2;EFNA1;KLF6;GCNT2;ZFP36;TGM2;NR3C1;F3;NEDD4L;FOSL2;ERRFI1
22	h.all.v2023.2.Hs.symbols.gmt	HALLMARK_IL2_STAT5_SIGNALING	17/199	0.04624699413755198	0.23123497068775992	1.6841417853780032	5.176645648000111	HK2;BATF;TNFSF10;POU2F1;KLF6;MYC;XBP1;HYCC2;LIF;TGM2;MAPKAPK2;PLEC;SPRED2;LRIG1;IGF1R;ITGA6;CASP3
34	h.all.v2023.2.Hs.symbols.gmt	HALLMARK_NOTCH_SIGNALING	5/32	0.029154121732502054	0.16196734295834475	3.465684210526316	12.251744654665739	PRKCA;FZD1;TCF7L2;PSEN2;FBXW11
44	h.all.v2023.2.Hs.symbols.gmt	HALLMARK_TNFA_SIGNALING_VIA_NFKB	27/200	9.928300416212362e-06	0.00024820751040530907	2.9195891867314803	33.634021434343346	PMEPA1;KYNU;JUN;SPSB1;ID2;SNN;SIK1;MYC;RCAN1;TNFAIP2;SMAD3;CD80;EFNA1;TNFAIP8;CEBPB;IRF1;DNAJB4;KLF6;ZFP36;GADD45A;LIF;DUSP4;F3;FOSL2;ZBTB10;KLF4;STAT5A
46	h.all.v2023.2.Hs.symbols.gmt	HALLMARK_UV_RESPONSE_DN	22/144	9.567021755682688e-06	0.00024820751040530907	3.349021241149521	38.70527013360759	VAV2;PRKCA;TGFBR2;RUNX1;ICA1;KCNMA1;MYC;APBB2;WDR37;SYNE1;SMAD3;ANXA2;MET;NR3C1;IGF1R;PMP22;ADGRL2;ABCC1;MGMT;F3;DLG1;RBPMS
48	h.all.v2023.2.Hs.symbols.gmt	HALLMARK_WNT_BETA_CATENIN_SIGNALING	7/42	0.007341469115006025	0.05243906510718589	3.6848479411500854	18.108139831911824	WNT5B;NCOR2;HDAC11;MYC;FZD1;PSEN2;DKK1
